# Supplementary material for: New computational protein design methods for de novo small molecule binding sites
Source: PLoS Comput Biol. 2020 Oct 5;16(10):e1008178. doi: 10.1371/journal.pcbi.1008178 (PMC7575090; doi:10.1371/journal.pcbi.1008178)
Supplement: S1 File — RosettaMatch constraints (.cst) generated for the 5000 lowest-energy composite binding site solutions found for application ligands listed in S2 Table and applied in the Match comparison benchmark. (GZ) [file pcbi.1008178.s001.tar.gz › Top5000CompositeBindingSiteConstraints/AFN-Constraints/AFN_0001-iter_0-fuzz_0-1_115_498_844.cst]

CST::BEGIN
  TEMPLATE::   ATOM_MAP: 1 atom_name: C1 C6 O7
  TEMPLATE::   ATOM_MAP: 1 residue3: AFN

  TEMPLATE::   ATOM_MAP: 2 atom_name: CE1 CD1 CG
  TEMPLATE::   ATOM_MAP: 2 residue3: PHE

  CONSTRAINT:: distanceAB:    3.44   0.50 100.00       0    0
  CONSTRAINT::    angle_A:   82.54  10.00 100.00  360.00    2
  CONSTRAINT::    angle_B:  101.78  10.00 100.00  360.00    2
  CONSTRAINT::  torsion_A:  -86.73  10.00 100.00  360.00    2
  CONSTRAINT::  torsion_B:  -91.38  10.00 100.00  360.00    2
  CONSTRAINT:: torsion_AB:   -3.54  10.00 100.00  360.00    2
CST::END
CST::BEGIN
  TEMPLATE::   ATOM_MAP: 1 atom_name: C17 O7 C6
  TEMPLATE::   ATOM_MAP: 1 residue3: AFN

  TEMPLATE::   ATOM_MAP: 2 atom_name: CE3 CD2 CG
  TEMPLATE::   ATOM_MAP: 2 residue3: TRP

  CONSTRAINT:: distanceAB:    3.57   0.50 100.00       0    0
  CONSTRAINT::    angle_A:  136.85  10.00 100.00  360.00    2
  CONSTRAINT::    angle_B:   91.35  10.00 100.00  360.00    2
  CONSTRAINT::  torsion_A:   67.00  10.00 100.00  360.00    2
  CONSTRAINT::  torsion_B:  -85.24  10.00 100.00  360.00    2
  CONSTRAINT:: torsion_AB: -139.82  10.00 100.00  360.00    2
CST::END
CST::BEGIN
  TEMPLATE::   ATOM_MAP: 1 atom_name: C2 C5 C3
  TEMPLATE::   ATOM_MAP: 1 residue3: AFN

  TEMPLATE::   ATOM_MAP: 2 atom_name: CG1 CB CA
  TEMPLATE::   ATOM_MAP: 2 residue3: ILE

  CONSTRAINT:: distanceAB:    3.51   0.50 100.00       0    0
  CONSTRAINT::    angle_A:   92.18  10.00 100.00  360.00    2
  CONSTRAINT::    angle_B:  135.14  10.00 100.00  360.00    2
  CONSTRAINT::  torsion_A:  -95.07  10.00 100.00  360.00    2
  CONSTRAINT::  torsion_B:  -62.87  10.00 100.00  360.00    2
  CONSTRAINT:: torsion_AB:  -95.93  10.00 100.00  360.00    2
CST::END
