# Supplementary material for: New computational protein design methods for de novo small molecule binding sites
Source: PLoS Comput Biol. 2020 Oct 5;16(10):e1008178. doi: 10.1371/journal.pcbi.1008178 (PMC7575090; doi:10.1371/journal.pcbi.1008178)
Supplement: S1 File — RosettaMatch constraints (.cst) generated for the 5000 lowest-energy composite binding site solutions found for application ligands listed in S2 Table and applied in the Match comparison benchmark. (GZ) [file pcbi.1008178.s001.tar.gz › Top5000CompositeBindingSiteConstraints/AFN-Constraints/AFN_0001-iter_0-fuzz_0-1_89_95_269.cst]

CST::BEGIN
  TEMPLATE::   ATOM_MAP: 1 atom_name: C2 C5 C3
  TEMPLATE::   ATOM_MAP: 1 residue3: AFN

  TEMPLATE::   ATOM_MAP: 2 atom_name: CD1 CG1 CB
  TEMPLATE::   ATOM_MAP: 2 residue3: ILE

  CONSTRAINT:: distanceAB:    3.52   0.50 100.00       0    0
  CONSTRAINT::    angle_A:   84.84  10.00 100.00  360.00    2
  CONSTRAINT::    angle_B:   78.66  10.00 100.00  360.00    2
  CONSTRAINT::  torsion_A: -104.83  10.00 100.00  360.00    2
  CONSTRAINT::  torsion_B:  129.69  10.00 100.00  360.00    2
  CONSTRAINT:: torsion_AB:   90.10  10.00 100.00  360.00    2
CST::END
CST::BEGIN
  TEMPLATE::   ATOM_MAP: 1 atom_name: C7 C2 C5
  TEMPLATE::   ATOM_MAP: 1 residue3: AFN

  TEMPLATE::   ATOM_MAP: 2 atom_name: CZ3 CE3 CD2
  TEMPLATE::   ATOM_MAP: 2 residue3: TRP

  CONSTRAINT:: distanceAB:    3.29   0.50 100.00       0    0
  CONSTRAINT::    angle_A:   83.09  10.00 100.00  360.00    2
  CONSTRAINT::    angle_B:   96.65  10.00 100.00  360.00    2
  CONSTRAINT::  torsion_A:  -86.51  10.00 100.00  360.00    2
  CONSTRAINT::  torsion_B:  101.31  10.00 100.00  360.00    2
  CONSTRAINT:: torsion_AB:  -59.41  10.00 100.00  360.00    2
CST::END
CST::BEGIN
  TEMPLATE::   ATOM_MAP: 1 atom_name: C1 C4 C3
  TEMPLATE::   ATOM_MAP: 1 residue3: AFN

  TEMPLATE::   ATOM_MAP: 2 atom_name: CE2 CD2 CG
  TEMPLATE::   ATOM_MAP: 2 residue3: PHE

  CONSTRAINT:: distanceAB:    3.80   0.50 100.00       0    0
  CONSTRAINT::    angle_A:  121.24  10.00 100.00  360.00    2
  CONSTRAINT::    angle_B:   98.56  10.00 100.00  360.00    2
  CONSTRAINT::  torsion_A: -179.09  10.00 100.00  360.00    2
  CONSTRAINT::  torsion_B:   92.75  10.00 100.00  360.00    2
  CONSTRAINT:: torsion_AB:  -98.35  10.00 100.00  360.00    2
CST::END
