# Supplementary material for: New computational protein design methods for de novo small molecule binding sites
Source: PLoS Comput Biol. 2020 Oct 5;16(10):e1008178. doi: 10.1371/journal.pcbi.1008178 (PMC7575090; doi:10.1371/journal.pcbi.1008178)
Supplement: S1 File — RosettaMatch constraints (.cst) generated for the 5000 lowest-energy composite binding site solutions found for application ligands listed in S2 Table and applied in the Match comparison benchmark. (GZ) [file pcbi.1008178.s001.tar.gz › Top5000CompositeBindingSiteConstraints/AFN-Constraints/AFN_0001-iter_0-fuzz_0-1_157_175_676.cst]

CST::BEGIN
  TEMPLATE::   ATOM_MAP: 1 atom_name: C6 C1 C17
  TEMPLATE::   ATOM_MAP: 1 residue3: AFN

  TEMPLATE::   ATOM_MAP: 2 atom_name: CE2 CD2 CG
  TEMPLATE::   ATOM_MAP: 2 residue3: TRP

  CONSTRAINT:: distanceAB:    3.68   0.50 100.00       0    0
  CONSTRAINT::    angle_A:   88.68  10.00 100.00  360.00    2
  CONSTRAINT::    angle_B:   88.72  10.00 100.00  360.00    2
  CONSTRAINT::  torsion_A:  123.99  10.00 100.00  360.00    2
  CONSTRAINT::  torsion_B:  -94.26  10.00 100.00  360.00    2
  CONSTRAINT:: torsion_AB:  -59.08  10.00 100.00  360.00    2
CST::END
CST::BEGIN
  TEMPLATE::   ATOM_MAP: 1 atom_name: C2 C6 O7
  TEMPLATE::   ATOM_MAP: 1 residue3: AFN

  TEMPLATE::   ATOM_MAP: 2 atom_name: CH2 CZ2 CE2
  TEMPLATE::   ATOM_MAP: 2 residue3: TRP

  CONSTRAINT:: distanceAB:    3.49   0.50 100.00       0    0
  CONSTRAINT::    angle_A:   92.75  10.00 100.00  360.00    2
  CONSTRAINT::    angle_B:   91.36  10.00 100.00  360.00    2
  CONSTRAINT::  torsion_A: -102.43  10.00 100.00  360.00    2
  CONSTRAINT::  torsion_B:  -93.34  10.00 100.00  360.00    2
  CONSTRAINT:: torsion_AB: -160.07  10.00 100.00  360.00    2
CST::END
CST::BEGIN
  TEMPLATE::   ATOM_MAP: 1 atom_name: C17 O7 C6
  TEMPLATE::   ATOM_MAP: 1 residue3: AFN

  TEMPLATE::   ATOM_MAP: 2 atom_name: O C CA
  TEMPLATE::   ATOM_MAP: 2 residue1: ACDEFHIKLMNQRSTVWY

  CONSTRAINT:: distanceAB:    3.73   0.50 100.00       0    0
  CONSTRAINT::    angle_A:  155.63   5.00 100.00  360.00    1
  CONSTRAINT::    angle_B:  136.49   5.00 100.00  360.00    1
  CONSTRAINT::  torsion_A:   16.43   5.00 100.00  360.00    1
  CONSTRAINT::  torsion_B:   21.33   5.00 100.00  360.00    1
  CONSTRAINT:: torsion_AB:  130.16   5.00 100.00  360.00    1
CST::END
