# Supplementary material for: New computational protein design methods for de novo small molecule binding sites
Source: PLoS Comput Biol. 2020 Oct 5;16(10):e1008178. doi: 10.1371/journal.pcbi.1008178 (PMC7575090; doi:10.1371/journal.pcbi.1008178)
Supplement: S1 File — RosettaMatch constraints (.cst) generated for the 5000 lowest-energy composite binding site solutions found for application ligands listed in S2 Table and applied in the Match comparison benchmark. (GZ) [file pcbi.1008178.s001.tar.gz › Top5000CompositeBindingSiteConstraints/AFN-Constraints/AFN_0001-iter_0-fuzz_0-1_561_864_878.cst]

CST::BEGIN
  TEMPLATE::   ATOM_MAP: 1 atom_name: C17 O7 C6
  TEMPLATE::   ATOM_MAP: 1 residue3: AFN

  TEMPLATE::   ATOM_MAP: 2 atom_name: CE1 CD1 CG
  TEMPLATE::   ATOM_MAP: 2 residue3: PHE

  CONSTRAINT:: distanceAB:    3.58   0.50 100.00       0    0
  CONSTRAINT::    angle_A:  138.33  10.00 100.00  360.00    2
  CONSTRAINT::    angle_B:   97.33  10.00 100.00  360.00    2
  CONSTRAINT::  torsion_A:   26.10  10.00 100.00  360.00    2
  CONSTRAINT::  torsion_B:  -96.76  10.00 100.00  360.00    2
  CONSTRAINT:: torsion_AB:  121.20  10.00 100.00  360.00    2
CST::END
CST::BEGIN
  TEMPLATE::   ATOM_MAP: 1 atom_name: C2 C5 C3
  TEMPLATE::   ATOM_MAP: 1 residue3: AFN

  TEMPLATE::   ATOM_MAP: 2 atom_name: SD CG CB
  TEMPLATE::   ATOM_MAP: 2 residue3: MET

  CONSTRAINT:: distanceAB:    3.83   0.50 100.00       0    0
  CONSTRAINT::    angle_A:  100.44  10.00 100.00  360.00    2
  CONSTRAINT::    angle_B:  149.71  10.00 100.00  360.00    2
  CONSTRAINT::  torsion_A:  -93.12  10.00 100.00  360.00    2
  CONSTRAINT::  torsion_B: -174.29  10.00 100.00  360.00    2
  CONSTRAINT:: torsion_AB:  -65.32  10.00 100.00  360.00    2
CST::END
CST::BEGIN
  TEMPLATE::   ATOM_MAP: 1 atom_name: C2 C5 O3
  TEMPLATE::   ATOM_MAP: 1 residue3: AFN

  TEMPLATE::   ATOM_MAP: 2 atom_name: CE2 CD2 CG
  TEMPLATE::   ATOM_MAP: 2 residue3: PHE

  CONSTRAINT:: distanceAB:    3.35   0.50 100.00       0    0
  CONSTRAINT::    angle_A:   81.40  10.00 100.00  360.00    2
  CONSTRAINT::    angle_B:   95.29  10.00 100.00  360.00    2
  CONSTRAINT::  torsion_A:  -85.19  10.00 100.00  360.00    2
  CONSTRAINT::  torsion_B:  105.74  10.00 100.00  360.00    2
  CONSTRAINT:: torsion_AB: -103.48  10.00 100.00  360.00    2
CST::END
