# Supplementary material for: New computational protein design methods for de novo small molecule binding sites
Source: PLoS Comput Biol. 2020 Oct 5;16(10):e1008178. doi: 10.1371/journal.pcbi.1008178 (PMC7575090; doi:10.1371/journal.pcbi.1008178)
Supplement: S1 File — RosettaMatch constraints (.cst) generated for the 5000 lowest-energy composite binding site solutions found for application ligands listed in S2 Table and applied in the Match comparison benchmark. (GZ) [file pcbi.1008178.s001.tar.gz › Top5000CompositeBindingSiteConstraints/AFN-Constraints/AFN_0001-iter_0-fuzz_0-1_175_477_932.cst]

CST::BEGIN
  TEMPLATE::   ATOM_MAP: 1 atom_name: C2 C6 O7
  TEMPLATE::   ATOM_MAP: 1 residue3: AFN

  TEMPLATE::   ATOM_MAP: 2 atom_name: CH2 CZ2 CE2
  TEMPLATE::   ATOM_MAP: 2 residue3: TRP

  CONSTRAINT:: distanceAB:    3.49   0.50 100.00       0    0
  CONSTRAINT::    angle_A:   92.75  10.00 100.00  360.00    2
  CONSTRAINT::    angle_B:   91.36  10.00 100.00  360.00    2
  CONSTRAINT::  torsion_A: -102.43  10.00 100.00  360.00    2
  CONSTRAINT::  torsion_B:  -93.34  10.00 100.00  360.00    2
  CONSTRAINT:: torsion_AB: -160.07  10.00 100.00  360.00    2
CST::END
CST::BEGIN
  TEMPLATE::   ATOM_MAP: 1 atom_name: C1 C4 C3
  TEMPLATE::   ATOM_MAP: 1 residue3: AFN

  TEMPLATE::   ATOM_MAP: 2 atom_name: ND1 CG CB
  TEMPLATE::   ATOM_MAP: 2 residue3: HIS

  CONSTRAINT:: distanceAB:    3.60   0.50 100.00       0    0
  CONSTRAINT::    angle_A:   89.35   5.00 100.00  360.00    1
  CONSTRAINT::    angle_B:   96.51   5.00 100.00  360.00    1
  CONSTRAINT::  torsion_A:  126.97   5.00 100.00  360.00    1
  CONSTRAINT::  torsion_B:  -63.29   5.00 100.00  360.00    1
  CONSTRAINT:: torsion_AB:  172.53   5.00 100.00  360.00    1
CST::END
CST::BEGIN
  TEMPLATE::   ATOM_MAP: 1 atom_name: C10 C8 C7
  TEMPLATE::   ATOM_MAP: 1 residue3: AFN

  TEMPLATE::   ATOM_MAP: 2 atom_name: CB CA C
  TEMPLATE::   ATOM_MAP: 2 residue3: PHE

  CONSTRAINT:: distanceAB:    3.32   0.50 100.00       0    0
  CONSTRAINT::    angle_A:  104.70  10.00 100.00  360.00    2
  CONSTRAINT::    angle_B:  157.83  10.00 100.00  360.00    2
  CONSTRAINT::  torsion_A:  -89.29  10.00 100.00  360.00    2
  CONSTRAINT::  torsion_B: -165.96  10.00 100.00  360.00    2
  CONSTRAINT:: torsion_AB: -101.31  10.00 100.00  360.00    2
CST::END
