# Supplementary material for: New computational protein design methods for de novo small molecule binding sites
Source: PLoS Comput Biol. 2020 Oct 5;16(10):e1008178. doi: 10.1371/journal.pcbi.1008178 (PMC7575090; doi:10.1371/journal.pcbi.1008178)
Supplement: S1 File — RosettaMatch constraints (.cst) generated for the 5000 lowest-energy composite binding site solutions found for application ligands listed in S2 Table and applied in the Match comparison benchmark. (GZ) [file pcbi.1008178.s001.tar.gz › Top5000CompositeBindingSiteConstraints/AFN-Constraints/AFN_0001-iter_0-fuzz_0-1_76_372_905.cst]

CST::BEGIN
  TEMPLATE::   ATOM_MAP: 1 atom_name: C8 C7 C2
  TEMPLATE::   ATOM_MAP: 1 residue3: AFN

  TEMPLATE::   ATOM_MAP: 2 atom_name: CE2 CD2 CG
  TEMPLATE::   ATOM_MAP: 2 residue3: PHE

  CONSTRAINT:: distanceAB:    3.34   0.50 100.00       0    0
  CONSTRAINT::    angle_A:   80.87  10.00 100.00  360.00    2
  CONSTRAINT::    angle_B:   85.92  10.00 100.00  360.00    2
  CONSTRAINT::  torsion_A:   75.23  10.00 100.00  360.00    2
  CONSTRAINT::  torsion_B: -121.64  10.00 100.00  360.00    2
  CONSTRAINT:: torsion_AB:   79.65  10.00 100.00  360.00    2
CST::END
CST::BEGIN
  TEMPLATE::   ATOM_MAP: 1 atom_name: O4 C4 C3
  TEMPLATE::   ATOM_MAP: 1 residue3: AFN

  TEMPLATE::   ATOM_MAP: 2 atom_name: CG1 CB CA
  TEMPLATE::   ATOM_MAP: 2 residue3: VAL

  CONSTRAINT:: distanceAB:    3.97   0.50 100.00       0    0
  CONSTRAINT::    angle_A:   96.06  10.00 100.00  360.00    2
  CONSTRAINT::    angle_B:  144.50  10.00 100.00  360.00    2
  CONSTRAINT::  torsion_A: -154.98  10.00 100.00  360.00    2
  CONSTRAINT::  torsion_B:  156.06  10.00 100.00  360.00    2
  CONSTRAINT:: torsion_AB:  -81.09  10.00 100.00  360.00    2
CST::END
CST::BEGIN
  TEMPLATE::   ATOM_MAP: 1 atom_name: C2 C6 O7
  TEMPLATE::   ATOM_MAP: 1 residue3: AFN

  TEMPLATE::   ATOM_MAP: 2 atom_name: CG CB CA
  TEMPLATE::   ATOM_MAP: 2 residue3: PHE

  CONSTRAINT:: distanceAB:    3.69   0.50 100.00       0    0
  CONSTRAINT::    angle_A:   84.04  10.00 100.00  360.00    2
  CONSTRAINT::    angle_B:   79.06  10.00 100.00  360.00    2
  CONSTRAINT::  torsion_A:   96.58  10.00 100.00  360.00    2
  CONSTRAINT::  torsion_B: -174.69  10.00 100.00  360.00    2
  CONSTRAINT:: torsion_AB: -127.39  10.00 100.00  360.00    2
CST::END
