# Supplementary material for: New computational protein design methods for de novo small molecule binding sites
Source: PLoS Comput Biol. 2020 Oct 5;16(10):e1008178. doi: 10.1371/journal.pcbi.1008178 (PMC7575090; doi:10.1371/journal.pcbi.1008178)
Supplement: S1 File — RosettaMatch constraints (.cst) generated for the 5000 lowest-energy composite binding site solutions found for application ligands listed in S2 Table and applied in the Match comparison benchmark. (GZ) [file pcbi.1008178.s001.tar.gz › Top5000CompositeBindingSiteConstraints/AFN-Constraints/AFN_0001-iter_0-fuzz_0-1_67_639_752.cst]

CST::BEGIN
  TEMPLATE::   ATOM_MAP: 1 atom_name: C3 C4 C1
  TEMPLATE::   ATOM_MAP: 1 residue3: AFN

  TEMPLATE::   ATOM_MAP: 2 atom_name: CD1 CG1 CB
  TEMPLATE::   ATOM_MAP: 2 residue3: ILE

  CONSTRAINT:: distanceAB:    3.73   0.50 100.00       0    0
  CONSTRAINT::    angle_A:  100.10  10.00 100.00  360.00    2
  CONSTRAINT::    angle_B:  137.94  10.00 100.00  360.00    2
  CONSTRAINT::  torsion_A:   86.85  10.00 100.00  360.00    2
  CONSTRAINT::  torsion_B:  -12.42  10.00 100.00  360.00    2
  CONSTRAINT:: torsion_AB:  -81.11  10.00 100.00  360.00    2
CST::END
CST::BEGIN
  TEMPLATE::   ATOM_MAP: 1 atom_name: C17 O7 C6
  TEMPLATE::   ATOM_MAP: 1 residue3: AFN

  TEMPLATE::   ATOM_MAP: 2 atom_name: CD1 CG CB
  TEMPLATE::   ATOM_MAP: 2 residue3: LEU

  CONSTRAINT:: distanceAB:    3.59   0.50 100.00       0    0
  CONSTRAINT::    angle_A:  102.62  10.00 100.00  360.00    2
  CONSTRAINT::    angle_B:  127.26  10.00 100.00  360.00    2
  CONSTRAINT::  torsion_A:  -45.67  10.00 100.00  360.00    2
  CONSTRAINT::  torsion_B: -126.69  10.00 100.00  360.00    2
  CONSTRAINT:: torsion_AB:  -46.74  10.00 100.00  360.00    2
CST::END
CST::BEGIN
  TEMPLATE::   ATOM_MAP: 1 atom_name: C17 O7 C6
  TEMPLATE::   ATOM_MAP: 1 residue3: AFN

  TEMPLATE::   ATOM_MAP: 2 atom_name: CE3 CD2 CG
  TEMPLATE::   ATOM_MAP: 2 residue3: TRP

  CONSTRAINT:: distanceAB:    3.56   0.50 100.00       0    0
  CONSTRAINT::    angle_A:  147.06  10.00 100.00  360.00    2
  CONSTRAINT::    angle_B:  101.88  10.00 100.00  360.00    2
  CONSTRAINT::  torsion_A:   45.08  10.00 100.00  360.00    2
  CONSTRAINT::  torsion_B:  -85.18  10.00 100.00  360.00    2
  CONSTRAINT:: torsion_AB: -113.03  10.00 100.00  360.00    2
CST::END
