# Supplementary material for: New computational protein design methods for de novo small molecule binding sites
Source: PLoS Comput Biol. 2020 Oct 5;16(10):e1008178. doi: 10.1371/journal.pcbi.1008178 (PMC7575090; doi:10.1371/journal.pcbi.1008178)
Supplement: S1 File — RosettaMatch constraints (.cst) generated for the 5000 lowest-energy composite binding site solutions found for application ligands listed in S2 Table and applied in the Match comparison benchmark. (GZ) [file pcbi.1008178.s001.tar.gz › Top5000CompositeBindingSiteConstraints/AFN-Constraints/AFN_0001-iter_0-fuzz_0-1_90_562_844.cst]

CST::BEGIN
  TEMPLATE::   ATOM_MAP: 1 atom_name: C7 C8 C9
  TEMPLATE::   ATOM_MAP: 1 residue3: AFN

  TEMPLATE::   ATOM_MAP: 2 atom_name: CZ3 CE3 CD2
  TEMPLATE::   ATOM_MAP: 2 residue3: TRP

  CONSTRAINT:: distanceAB:    3.52   0.50 100.00       0    0
  CONSTRAINT::    angle_A:   85.72  10.00 100.00  360.00    2
  CONSTRAINT::    angle_B:   83.41  10.00 100.00  360.00    2
  CONSTRAINT::  torsion_A: -101.76  10.00 100.00  360.00    2
  CONSTRAINT::  torsion_B:  111.87  10.00 100.00  360.00    2
  CONSTRAINT:: torsion_AB:  138.59  10.00 100.00  360.00    2
CST::END
CST::BEGIN
  TEMPLATE::   ATOM_MAP: 1 atom_name: C17 O7 C6
  TEMPLATE::   ATOM_MAP: 1 residue3: AFN

  TEMPLATE::   ATOM_MAP: 2 atom_name: CE3 CD2 CG
  TEMPLATE::   ATOM_MAP: 2 residue3: TRP

  CONSTRAINT:: distanceAB:    3.74   0.50 100.00       0    0
  CONSTRAINT::    angle_A:  136.90  10.00 100.00  360.00    2
  CONSTRAINT::    angle_B:   98.98  10.00 100.00  360.00    2
  CONSTRAINT::  torsion_A:   52.09  10.00 100.00  360.00    2
  CONSTRAINT::  torsion_B:  -78.95  10.00 100.00  360.00    2
  CONSTRAINT:: torsion_AB: -119.98  10.00 100.00  360.00    2
CST::END
CST::BEGIN
  TEMPLATE::   ATOM_MAP: 1 atom_name: C2 C5 C3
  TEMPLATE::   ATOM_MAP: 1 residue3: AFN

  TEMPLATE::   ATOM_MAP: 2 atom_name: CG1 CB CA
  TEMPLATE::   ATOM_MAP: 2 residue3: ILE

  CONSTRAINT:: distanceAB:    3.51   0.50 100.00       0    0
  CONSTRAINT::    angle_A:   92.18  10.00 100.00  360.00    2
  CONSTRAINT::    angle_B:  135.14  10.00 100.00  360.00    2
  CONSTRAINT::  torsion_A:  -95.07  10.00 100.00  360.00    2
  CONSTRAINT::  torsion_B:  -62.87  10.00 100.00  360.00    2
  CONSTRAINT:: torsion_AB:  -95.93  10.00 100.00  360.00    2
CST::END
