# Supplementary material for: New computational protein design methods for de novo small molecule binding sites
Source: PLoS Comput Biol. 2020 Oct 5;16(10):e1008178. doi: 10.1371/journal.pcbi.1008178 (PMC7575090; doi:10.1371/journal.pcbi.1008178)
Supplement: S1 File — RosettaMatch constraints (.cst) generated for the 5000 lowest-energy composite binding site solutions found for application ligands listed in S2 Table and applied in the Match comparison benchmark. (GZ) [file pcbi.1008178.s001.tar.gz › Top5000CompositeBindingSiteConstraints/AFN-Constraints/AFN_0001-iter_0-fuzz_0-1_74_412_872.cst]

CST::BEGIN
  TEMPLATE::   ATOM_MAP: 1 atom_name: C17 O7 C6
  TEMPLATE::   ATOM_MAP: 1 residue3: AFN

  TEMPLATE::   ATOM_MAP: 2 atom_name: CG2 CB CA
  TEMPLATE::   ATOM_MAP: 2 residue3: VAL

  CONSTRAINT:: distanceAB:    3.91   0.50 100.00       0    0
  CONSTRAINT::    angle_A:  112.44  10.00 100.00  360.00    2
  CONSTRAINT::    angle_B:  140.39  10.00 100.00  360.00    2
  CONSTRAINT::  torsion_A:  -54.03  10.00 100.00  360.00    2
  CONSTRAINT::  torsion_B: -133.38  10.00 100.00  360.00    2
  CONSTRAINT:: torsion_AB:   20.63  10.00 100.00  360.00    2
CST::END
CST::BEGIN
  TEMPLATE::   ATOM_MAP: 1 atom_name: C1 C4 C3
  TEMPLATE::   ATOM_MAP: 1 residue3: AFN

  TEMPLATE::   ATOM_MAP: 2 atom_name: CD1 CG1 CB
  TEMPLATE::   ATOM_MAP: 2 residue3: ILE

  CONSTRAINT:: distanceAB:    3.73   0.50 100.00       0    0
  CONSTRAINT::    angle_A:   91.79  10.00 100.00  360.00    2
  CONSTRAINT::    angle_B:  146.57  10.00 100.00  360.00    2
  CONSTRAINT::  torsion_A:  110.62  10.00 100.00  360.00    2
  CONSTRAINT::  torsion_B:  -22.92  10.00 100.00  360.00    2
  CONSTRAINT:: torsion_AB: -158.59  10.00 100.00  360.00    2
CST::END
CST::BEGIN
  TEMPLATE::   ATOM_MAP: 1 atom_name: C2 C5 O3
  TEMPLATE::   ATOM_MAP: 1 residue3: AFN

  TEMPLATE::   ATOM_MAP: 2 atom_name: CZ3 CE3 CD2
  TEMPLATE::   ATOM_MAP: 2 residue3: TRP

  CONSTRAINT:: distanceAB:    3.51   0.50 100.00       0    0
  CONSTRAINT::    angle_A:   88.59  10.00 100.00  360.00    2
  CONSTRAINT::    angle_B:   88.40  10.00 100.00  360.00    2
  CONSTRAINT::  torsion_A:  -73.54  10.00 100.00  360.00    2
  CONSTRAINT::  torsion_B:   88.17  10.00 100.00  360.00    2
  CONSTRAINT:: torsion_AB: -165.02  10.00 100.00  360.00    2
CST::END
