# Supplementary material for: New computational protein design methods for de novo small molecule binding sites
Source: PLoS Comput Biol. 2020 Oct 5;16(10):e1008178. doi: 10.1371/journal.pcbi.1008178 (PMC7575090; doi:10.1371/journal.pcbi.1008178)
Supplement: S1 File — RosettaMatch constraints (.cst) generated for the 5000 lowest-energy composite binding site solutions found for application ligands listed in S2 Table and applied in the Match comparison benchmark. (GZ) [file pcbi.1008178.s001.tar.gz › Top5000CompositeBindingSiteConstraints/AFN-Constraints/AFN_0001-iter_0-fuzz_0-1_175_381_564.cst]

CST::BEGIN
  TEMPLATE::   ATOM_MAP: 1 atom_name: C2 C6 O7
  TEMPLATE::   ATOM_MAP: 1 residue3: AFN

  TEMPLATE::   ATOM_MAP: 2 atom_name: CH2 CZ2 CE2
  TEMPLATE::   ATOM_MAP: 2 residue3: TRP

  CONSTRAINT:: distanceAB:    3.49   0.50 100.00       0    0
  CONSTRAINT::    angle_A:   92.75  10.00 100.00  360.00    2
  CONSTRAINT::    angle_B:   91.36  10.00 100.00  360.00    2
  CONSTRAINT::  torsion_A: -102.43  10.00 100.00  360.00    2
  CONSTRAINT::  torsion_B:  -93.34  10.00 100.00  360.00    2
  CONSTRAINT:: torsion_AB: -160.07  10.00 100.00  360.00    2
CST::END
CST::BEGIN
  TEMPLATE::   ATOM_MAP: 1 atom_name: C1 C4 C3
  TEMPLATE::   ATOM_MAP: 1 residue3: AFN

  TEMPLATE::   ATOM_MAP: 2 atom_name: CZ CE2 CD2
  TEMPLATE::   ATOM_MAP: 2 residue3: PHE

  CONSTRAINT:: distanceAB:    3.38   0.50 100.00       0    0
  CONSTRAINT::    angle_A:   96.30  10.00 100.00  360.00    2
  CONSTRAINT::    angle_B:   96.58  10.00 100.00  360.00    2
  CONSTRAINT::  torsion_A:  -85.91  10.00 100.00  360.00    2
  CONSTRAINT::  torsion_B:  103.03  10.00 100.00  360.00    2
  CONSTRAINT:: torsion_AB:   57.87  10.00 100.00  360.00    2
CST::END
CST::BEGIN
  TEMPLATE::   ATOM_MAP: 1 atom_name: C17 O7 C6
  TEMPLATE::   ATOM_MAP: 1 residue3: AFN

  TEMPLATE::   ATOM_MAP: 2 atom_name: SD CG CB
  TEMPLATE::   ATOM_MAP: 2 residue3: MET

  CONSTRAINT:: distanceAB:    3.32   0.50 100.00       0    0
  CONSTRAINT::    angle_A:  141.95  10.00 100.00  360.00    2
  CONSTRAINT::    angle_B:  118.26  10.00 100.00  360.00    2
  CONSTRAINT::  torsion_A:   15.39  10.00 100.00  360.00    2
  CONSTRAINT::  torsion_B:  -32.41  10.00 100.00  360.00    2
  CONSTRAINT:: torsion_AB:  139.68  10.00 100.00  360.00    2
CST::END
