# Supplementary material for: New computational protein design methods for de novo small molecule binding sites
Source: PLoS Comput Biol. 2020 Oct 5;16(10):e1008178. doi: 10.1371/journal.pcbi.1008178 (PMC7575090; doi:10.1371/journal.pcbi.1008178)
Supplement: S1 File — RosettaMatch constraints (.cst) generated for the 5000 lowest-energy composite binding site solutions found for application ligands listed in S2 Table and applied in the Match comparison benchmark. (GZ) [file pcbi.1008178.s001.tar.gz › Top5000CompositeBindingSiteConstraints/AFN-Constraints/AFN_0001-iter_0-fuzz_0-1_76_617_911.cst]

CST::BEGIN
  TEMPLATE::   ATOM_MAP: 1 atom_name: C8 C7 C2
  TEMPLATE::   ATOM_MAP: 1 residue3: AFN

  TEMPLATE::   ATOM_MAP: 2 atom_name: CE2 CD2 CG
  TEMPLATE::   ATOM_MAP: 2 residue3: PHE

  CONSTRAINT:: distanceAB:    3.34   0.50 100.00       0    0
  CONSTRAINT::    angle_A:   80.87  10.00 100.00  360.00    2
  CONSTRAINT::    angle_B:   85.92  10.00 100.00  360.00    2
  CONSTRAINT::  torsion_A:   75.23  10.00 100.00  360.00    2
  CONSTRAINT::  torsion_B: -121.64  10.00 100.00  360.00    2
  CONSTRAINT:: torsion_AB:   79.65  10.00 100.00  360.00    2
CST::END
CST::BEGIN
  TEMPLATE::   ATOM_MAP: 1 atom_name: C17 O7 C6
  TEMPLATE::   ATOM_MAP: 1 residue3: AFN

  TEMPLATE::   ATOM_MAP: 2 atom_name: O C CA
  TEMPLATE::   ATOM_MAP: 2 residue1: ACDEFHIKLMNQRSTVWY

  CONSTRAINT:: distanceAB:    3.51   0.50 100.00       0    0
  CONSTRAINT::    angle_A:  105.30   5.00 100.00  360.00    1
  CONSTRAINT::    angle_B:  140.35   5.00 100.00  360.00    1
  CONSTRAINT::  torsion_A:  127.32   5.00 100.00  360.00    1
  CONSTRAINT::  torsion_B:   98.33   5.00 100.00  360.00    1
  CONSTRAINT:: torsion_AB:  -63.24   5.00 100.00  360.00    1
CST::END
CST::BEGIN
  TEMPLATE::   ATOM_MAP: 1 atom_name: C3 C4 C1
  TEMPLATE::   ATOM_MAP: 1 residue3: AFN

  TEMPLATE::   ATOM_MAP: 2 atom_name: CD1 CG CB
  TEMPLATE::   ATOM_MAP: 2 residue3: LEU

  CONSTRAINT:: distanceAB:    3.92   0.50 100.00       0    0
  CONSTRAINT::    angle_A:  100.69  10.00 100.00  360.00    2
  CONSTRAINT::    angle_B:   99.79  10.00 100.00  360.00    2
  CONSTRAINT::  torsion_A:   84.84  10.00 100.00  360.00    2
  CONSTRAINT::  torsion_B:   56.98  10.00 100.00  360.00    2
  CONSTRAINT:: torsion_AB:   25.20  10.00 100.00  360.00    2
CST::END
