# Supplementary material for: New computational protein design methods for de novo small molecule binding sites
Source: PLoS Comput Biol. 2020 Oct 5;16(10):e1008178. doi: 10.1371/journal.pcbi.1008178 (PMC7575090; doi:10.1371/journal.pcbi.1008178)
Supplement: S1 File — RosettaMatch constraints (.cst) generated for the 5000 lowest-energy composite binding site solutions found for application ligands listed in S2 Table and applied in the Match comparison benchmark. (GZ) [file pcbi.1008178.s001.tar.gz › Top5000CompositeBindingSiteConstraints/AFN-Constraints/AFN_0001-iter_0-fuzz_0-1_108_421_878.cst]

CST::BEGIN
  TEMPLATE::   ATOM_MAP: 1 atom_name: C7 C2 C5
  TEMPLATE::   ATOM_MAP: 1 residue3: AFN

  TEMPLATE::   ATOM_MAP: 2 atom_name: CD2 CG CB
  TEMPLATE::   ATOM_MAP: 2 residue3: PHE

  CONSTRAINT:: distanceAB:    3.47   0.50 100.00       0    0
  CONSTRAINT::    angle_A:   95.18  10.00 100.00  360.00    2
  CONSTRAINT::    angle_B:  105.65  10.00 100.00  360.00    2
  CONSTRAINT::  torsion_A:   84.33  10.00 100.00  360.00    2
  CONSTRAINT::  torsion_B:   91.13  10.00 100.00  360.00    2
  CONSTRAINT:: torsion_AB:   83.37  10.00 100.00  360.00    2
CST::END
CST::BEGIN
  TEMPLATE::   ATOM_MAP: 1 atom_name: C1 C4 C3
  TEMPLATE::   ATOM_MAP: 1 residue3: AFN

  TEMPLATE::   ATOM_MAP: 2 atom_name: OH CZ CE2
  TEMPLATE::   ATOM_MAP: 2 residue3: TYR

  CONSTRAINT:: distanceAB:    3.20   0.50 100.00       0    0
  CONSTRAINT::    angle_A:   92.62  10.00 100.00  360.00    2
  CONSTRAINT::    angle_B:  107.78  10.00 100.00  360.00    2
  CONSTRAINT::  torsion_A:  154.49  10.00 100.00  360.00    2
  CONSTRAINT::  torsion_B:   88.21  10.00 100.00  360.00    2
  CONSTRAINT:: torsion_AB: -153.97  10.00 100.00  360.00    2
CST::END
CST::BEGIN
  TEMPLATE::   ATOM_MAP: 1 atom_name: C2 C5 O3
  TEMPLATE::   ATOM_MAP: 1 residue3: AFN

  TEMPLATE::   ATOM_MAP: 2 atom_name: CE2 CD2 CG
  TEMPLATE::   ATOM_MAP: 2 residue3: PHE

  CONSTRAINT:: distanceAB:    3.35   0.50 100.00       0    0
  CONSTRAINT::    angle_A:   81.40  10.00 100.00  360.00    2
  CONSTRAINT::    angle_B:   95.29  10.00 100.00  360.00    2
  CONSTRAINT::  torsion_A:  -85.19  10.00 100.00  360.00    2
  CONSTRAINT::  torsion_B:  105.74  10.00 100.00  360.00    2
  CONSTRAINT:: torsion_AB: -103.48  10.00 100.00  360.00    2
CST::END
