# Supplementary material for: New computational protein design methods for de novo small molecule binding sites
Source: PLoS Comput Biol. 2020 Oct 5;16(10):e1008178. doi: 10.1371/journal.pcbi.1008178 (PMC7575090; doi:10.1371/journal.pcbi.1008178)
Supplement: S2 File — RosettaMatch constraints (.cst) generated for existing complexes in the PDB for ligands in the Match comparison benchmark. (GZ) [file pcbi.1008178.s002.tar.gz]

Archive with 31 entries (30 files):
- ExistingComplexConstraints
- ExistingComplexConstraints/38E_6CZH-existing-11_47_9.cst
- ExistingComplexConstraints/DOG_4J8T-existing-101_117_115.cst
- ExistingComplexConstraints/NPS_2VDB-existing-132_176_151.cst
- ExistingComplexConstraints/ATZ_5PRC-existing-556_548_561.cst
- ExistingComplexConstraints/IBP_6U4X_A612-existing-135_131_17.cst
- ExistingComplexConstraints/IBP_2PWS-existing-30_60_2.cst
- ExistingComplexConstraints/IBP_2BXG_A2002-existing-347_477_476.cst
- ExistingComplexConstraints/NPS_4OR0_A603-existing-196_212_341.cst
- ExistingComplexConstraints/DOG_1LKE-existing-31_82_43.cst
- ExistingComplexConstraints/38E_6CZI-existing-15_13_71.cst
- ExistingComplexConstraints/NPS_3NT1-existing-89_317_491.cst
- ExistingComplexConstraints/IBP_5JQB-existing-47_16_88.cst
- ExistingComplexConstraints/IBP_4RS0-existing-89_318_496.cst
- ExistingComplexConstraints/DOG_3RA7-existing-89_94_258.cst
- ExistingComplexConstraints/IBP_2BXG_A2001-existing-449_403_410.cst
- ExistingComplexConstraints/DOG_5BVB-existing-35_118_65.cst
- ExistingComplexConstraints/IBP_2WD9-existing-328_327_301.cst
- ExistingComplexConstraints/IBP_4JTR-existing-51_52_114.cst
- ExistingComplexConstraints/NPS_4OR0_A602-existing-480_211_349.cst
- ExistingComplexConstraints/IBP_1EQG_A701-existing-88_323_317.cst
- ExistingComplexConstraints/LFN_6ASL-existing-68_55_10.cst
- ExistingComplexConstraints/IBP_4PH9-existing-89_318_496.cst
- ExistingComplexConstraints/NPS_4OR0_A601-existing-451_405_412.cst
- ExistingComplexConstraints/IM4_3WTH-existing-144_186_323.cst
- ExistingComplexConstraints/NPS_4FJP-existing-322_321_253.cst
- ExistingComplexConstraints/IM4_3C79-existing-362_403_405.cst
- ExistingComplexConstraints/NPS_3R58-existing-293_288_112.cst
- ExistingComplexConstraints/IBP_3P6H-existing-134_136_24.cst
- ExistingComplexConstraints/LFN_2CCC-existing-35_250_119.cst
- ExistingComplexConstraints/IBP_6U4X_A611-existing-407_453_484.cst
