# Supplementary material for: New computational protein design methods for de novo small molecule binding sites
Source: PLoS Comput Biol. 2020 Oct 5;16(10):e1008178. doi: 10.1371/journal.pcbi.1008178 (PMC7575090; doi:10.1371/journal.pcbi.1008178)
Supplement: S2 File — RosettaMatch constraints (.cst) generated for existing complexes in the PDB for ligands in the Match comparison benchmark. (GZ) [file pcbi.1008178.s002.tar.gz › ExistingComplexConstraints/38E_6CZH-existing-11_47_9.cst]

CST::BEGIN
  TEMPLATE::   ATOM_MAP: 1 atom_name: N1 C8 C7
  TEMPLATE::   ATOM_MAP: 1 residue3: 38E

  TEMPLATE::   ATOM_MAP: 2 atom_name: SD CG CB
  TEMPLATE::   ATOM_MAP: 2 residue3: MET

  CONSTRAINT:: distanceAB:    3.20   0.50 100.00       0    0
  CONSTRAINT::    angle_A:   83.23  10.00 100.00  360.00    2
  CONSTRAINT::    angle_B:   94.95  10.00 100.00  360.00    2
  CONSTRAINT::  torsion_A:  -90.02  10.00 100.00  360.00    2
  CONSTRAINT::  torsion_B:  -94.95  10.00 100.00  360.00    2
  CONSTRAINT:: torsion_AB: -179.75  10.00 100.00  360.00    2
CST::END
CST::BEGIN
  TEMPLATE::   ATOM_MAP: 1 atom_name: N1 C8 C7
  TEMPLATE::   ATOM_MAP: 1 residue3: 38E

  TEMPLATE::   ATOM_MAP: 2 atom_name: CD1 CG1 CB
  TEMPLATE::   ATOM_MAP: 2 residue3: ILE

  CONSTRAINT:: distanceAB:    3.25   0.50 100.00       0    0
  CONSTRAINT::    angle_A:   99.18  10.00 100.00  360.00    2
  CONSTRAINT::    angle_B:  133.56  10.00 100.00  360.00    2
  CONSTRAINT::  torsion_A:   77.32  10.00 100.00  360.00    2
  CONSTRAINT::  torsion_B:   66.63  10.00 100.00  360.00    2
  CONSTRAINT:: torsion_AB:    5.74  10.00 100.00  360.00    2
CST::END
CST::BEGIN
  TEMPLATE::   ATOM_MAP: 1 atom_name: C12 C9 N2
  TEMPLATE::   ATOM_MAP: 1 residue3: 38E

  TEMPLATE::   ATOM_MAP: 2 atom_name: O C CA
  TEMPLATE::   ATOM_MAP: 2 residue3: VAL

  CONSTRAINT:: distanceAB:    3.90   0.50 100.00       0    0
  CONSTRAINT::    angle_A:  143.80  10.00 100.00  360.00    2
  CONSTRAINT::    angle_B:  108.91  10.00 100.00  360.00    2
  CONSTRAINT::  torsion_A:   55.82  10.00 100.00  360.00    2
  CONSTRAINT::  torsion_B:  -88.32  10.00 100.00  360.00    2
  CONSTRAINT:: torsion_AB:   21.74  10.00 100.00  360.00    2
CST::END
