# Supplementary material for: New computational protein design methods for de novo small molecule binding sites
Source: PLoS Comput Biol. 2020 Oct 5;16(10):e1008178. doi: 10.1371/journal.pcbi.1008178 (PMC7575090; doi:10.1371/journal.pcbi.1008178)
Supplement: S2 File — RosettaMatch constraints (.cst) generated for existing complexes in the PDB for ligands in the Match comparison benchmark. (GZ) [file pcbi.1008178.s002.tar.gz › ExistingComplexConstraints/DOG_4J8T-existing-101_117_115.cst]

CST::BEGIN
  TEMPLATE::   ATOM_MAP: 1 atom_name: O1 C12 C11
  TEMPLATE::   ATOM_MAP: 1 residue3: DOG

  TEMPLATE::   ATOM_MAP: 2 atom_name: OH CZ CE1
  TEMPLATE::   ATOM_MAP: 2 residue3: TYR

  CONSTRAINT:: distanceAB:    2.61   0.50 100.00       0    0
  CONSTRAINT::    angle_A:  139.81  10.00 100.00  360.00    2
  CONSTRAINT::    angle_B:  119.23  10.00 100.00  360.00    2
  CONSTRAINT::  torsion_A: -163.20  10.00 100.00  360.00    2
  CONSTRAINT::  torsion_B:   -3.82  10.00 100.00  360.00    2
  CONSTRAINT:: torsion_AB: -132.22  10.00 100.00  360.00    2
CST::END
CST::BEGIN
  TEMPLATE::   ATOM_MAP: 1 atom_name: C23 C22 C20
  TEMPLATE::   ATOM_MAP: 1 residue3: DOG

  TEMPLATE::   ATOM_MAP: 2 atom_name: CD2 CG CB
  TEMPLATE::   ATOM_MAP: 2 residue3: LEU

  CONSTRAINT:: distanceAB:    3.24   0.50 100.00       0    0
  CONSTRAINT::    angle_A:   89.40  10.00 100.00  360.00    2
  CONSTRAINT::    angle_B:  137.27  10.00 100.00  360.00    2
  CONSTRAINT::  torsion_A:  -82.07  10.00 100.00  360.00    2
  CONSTRAINT::  torsion_B: -118.55  10.00 100.00  360.00    2
  CONSTRAINT:: torsion_AB: -112.55  10.00 100.00  360.00    2
CST::END
CST::BEGIN
  TEMPLATE::   ATOM_MAP: 1 atom_name: O4 C23 C22
  TEMPLATE::   ATOM_MAP: 1 residue3: DOG

  TEMPLATE::   ATOM_MAP: 2 atom_name: OH CZ CE2
  TEMPLATE::   ATOM_MAP: 2 residue3: TYR

  CONSTRAINT:: distanceAB:    2.87   0.50 100.00       0    0
  CONSTRAINT::    angle_A:  123.47  10.00 100.00  360.00    2
  CONSTRAINT::    angle_B:  122.46  10.00 100.00  360.00    2
  CONSTRAINT::  torsion_A: -172.46  10.00 100.00  360.00    2
  CONSTRAINT::  torsion_B:  -16.38  10.00 100.00  360.00    2
  CONSTRAINT:: torsion_AB:  -57.03  10.00 100.00  360.00    2
CST::END
