# Supplementary material for: New computational protein design methods for de novo small molecule binding sites
Source: PLoS Comput Biol. 2020 Oct 5;16(10):e1008178. doi: 10.1371/journal.pcbi.1008178 (PMC7575090; doi:10.1371/journal.pcbi.1008178)
Supplement: S2 File — RosettaMatch constraints (.cst) generated for existing complexes in the PDB for ligands in the Match comparison benchmark. (GZ) [file pcbi.1008178.s002.tar.gz › ExistingComplexConstraints/NPS_2VDB-existing-132_176_151.cst]

CST::BEGIN
  TEMPLATE::   ATOM_MAP: 1 atom_name: C2 C1 O3
  TEMPLATE::   ATOM_MAP: 1 residue3: NPS

  TEMPLATE::   ATOM_MAP: 2 atom_name: CG2 CB CA
  TEMPLATE::   ATOM_MAP: 2 residue3: ILE

  CONSTRAINT:: distanceAB:    3.81   0.50 100.00       0    0
  CONSTRAINT::    angle_A:   80.48  10.00 100.00  360.00    2
  CONSTRAINT::    angle_B:  145.13  10.00 100.00  360.00    2
  CONSTRAINT::  torsion_A:   97.76  10.00 100.00  360.00    2
  CONSTRAINT::  torsion_B:  116.75  10.00 100.00  360.00    2
  CONSTRAINT:: torsion_AB:   54.88  10.00 100.00  360.00    2
CST::END
CST::BEGIN
  TEMPLATE::   ATOM_MAP: 1 atom_name: O2 C14 C13
  TEMPLATE::   ATOM_MAP: 1 residue3: NPS

  TEMPLATE::   ATOM_MAP: 2 atom_name: CD CG CB
  TEMPLATE::   ATOM_MAP: 2 residue3: ARG

  CONSTRAINT:: distanceAB:    3.64   0.50 100.00       0    0
  CONSTRAINT::    angle_A:  127.72   5.00 100.00  360.00    1
  CONSTRAINT::    angle_B:  102.04   5.00 100.00  360.00    1
  CONSTRAINT::  torsion_A:   72.22   5.00 100.00  360.00    1
  CONSTRAINT::  torsion_B: -147.55   5.00 100.00  360.00    1
  CONSTRAINT:: torsion_AB:    2.53   5.00 100.00  360.00    1
CST::END
CST::BEGIN
  TEMPLATE::   ATOM_MAP: 1 atom_name: C6 C5 C4
  TEMPLATE::   ATOM_MAP: 1 residue3: NPS

  TEMPLATE::   ATOM_MAP: 2 atom_name: OH CZ CE2
  TEMPLATE::   ATOM_MAP: 2 residue3: TYR

  CONSTRAINT:: distanceAB:    3.21   0.50 100.00       0    0
  CONSTRAINT::    angle_A:  121.03  10.00 100.00  360.00    2
  CONSTRAINT::    angle_B:  139.17  10.00 100.00  360.00    2
  CONSTRAINT::  torsion_A:  163.82  10.00 100.00  360.00    2
  CONSTRAINT::  torsion_B:   45.56  10.00 100.00  360.00    2
  CONSTRAINT:: torsion_AB:  123.38  10.00 100.00  360.00    2
CST::END
