# Supplementary material for: New computational protein design methods for de novo small molecule binding sites
Source: PLoS Comput Biol. 2020 Oct 5;16(10):e1008178. doi: 10.1371/journal.pcbi.1008178 (PMC7575090; doi:10.1371/journal.pcbi.1008178)
Supplement: S2 File — RosettaMatch constraints (.cst) generated for existing complexes in the PDB for ligands in the Match comparison benchmark. (GZ) [file pcbi.1008178.s002.tar.gz › ExistingComplexConstraints/ATZ_5PRC-existing-556_548_561.cst]

CST::BEGIN
  TEMPLATE::   ATOM_MAP: 1 atom_name: N3 C2 N2
  TEMPLATE::   ATOM_MAP: 1 residue3: ATZ

  TEMPLATE::   ATOM_MAP: 2 atom_name: N CA C
  TEMPLATE::   ATOM_MAP: 2 residue3: ILE

  CONSTRAINT:: distanceAB:    2.90   0.50 100.00       0    0
  CONSTRAINT::    angle_A:  113.38  10.00 100.00  360.00    2
  CONSTRAINT::    angle_B:  132.48  10.00 100.00  360.00    2
  CONSTRAINT::  torsion_A: -130.27  10.00 100.00  360.00    2
  CONSTRAINT::  torsion_B:   88.56  10.00 100.00  360.00    2
  CONSTRAINT:: torsion_AB:   76.81  10.00 100.00  360.00    2
CST::END
CST::BEGIN
  TEMPLATE::   ATOM_MAP: 1 atom_name: C1 N1 C3
  TEMPLATE::   ATOM_MAP: 1 residue3: ATZ

  TEMPLATE::   ATOM_MAP: 2 atom_name: CE2 CD2 CG
  TEMPLATE::   ATOM_MAP: 2 residue3: PHE

  CONSTRAINT:: distanceAB:    3.39   0.50 100.00       0    0
  CONSTRAINT::    angle_A:   88.55  10.00 100.00  360.00    2
  CONSTRAINT::    angle_B:   83.21  10.00 100.00  360.00    2
  CONSTRAINT::  torsion_A:   89.92  10.00 100.00  360.00    2
  CONSTRAINT::  torsion_B: -111.28  10.00 100.00  360.00    2
  CONSTRAINT:: torsion_AB:  -66.25  10.00 100.00  360.00    2
CST::END
CST::BEGIN
  TEMPLATE::   ATOM_MAP: 1 atom_name: CL1 C1 N1
  TEMPLATE::   ATOM_MAP: 1 residue3: ATZ

  TEMPLATE::   ATOM_MAP: 2 atom_name: CG1 CB CA
  TEMPLATE::   ATOM_MAP: 2 residue3: ILE

  CONSTRAINT:: distanceAB:    3.76   0.50 100.00       0    0
  CONSTRAINT::    angle_A:   90.32  10.00 100.00  360.00    2
  CONSTRAINT::    angle_B:  123.60  10.00 100.00  360.00    2
  CONSTRAINT::  torsion_A:   66.72  10.00 100.00  360.00    2
  CONSTRAINT::  torsion_B:  147.66  10.00 100.00  360.00    2
  CONSTRAINT:: torsion_AB:  -35.46  10.00 100.00  360.00    2
CST::END
