# Supplementary material for: New computational protein design methods for de novo small molecule binding sites
Source: PLoS Comput Biol. 2020 Oct 5;16(10):e1008178. doi: 10.1371/journal.pcbi.1008178 (PMC7575090; doi:10.1371/journal.pcbi.1008178)
Supplement: S2 File — RosettaMatch constraints (.cst) generated for existing complexes in the PDB for ligands in the Match comparison benchmark. (GZ) [file pcbi.1008178.s002.tar.gz › ExistingComplexConstraints/IBP_6U4X_A612-existing-135_131_17.cst]

CST::BEGIN
  TEMPLATE::   ATOM_MAP: 1 atom_name: C10 C9 C8
  TEMPLATE::   ATOM_MAP: 1 residue3: IBP

  TEMPLATE::   ATOM_MAP: 2 atom_name: CD1 CG CB
  TEMPLATE::   ATOM_MAP: 2 residue3: LEU

  CONSTRAINT:: distanceAB:    3.71   0.50 100.00       0    0
  CONSTRAINT::    angle_A:   94.40  10.00 100.00  360.00    2
  CONSTRAINT::    angle_B:  134.31  10.00 100.00  360.00    2
  CONSTRAINT::  torsion_A:   98.47  10.00 100.00  360.00    2
  CONSTRAINT::  torsion_B: -126.54  10.00 100.00  360.00    2
  CONSTRAINT:: torsion_AB:  107.10  10.00 100.00  360.00    2
CST::END
CST::BEGIN
  TEMPLATE::   ATOM_MAP: 1 atom_name: C5 C3 C2
  TEMPLATE::   ATOM_MAP: 1 residue3: IBP

  TEMPLATE::   ATOM_MAP: 2 atom_name: CD1 CG CB
  TEMPLATE::   ATOM_MAP: 2 residue3: LEU

  CONSTRAINT:: distanceAB:    4.14   0.50 100.00       0    0
  CONSTRAINT::    angle_A:  150.60  10.00 100.00  360.00    2
  CONSTRAINT::    angle_B:  108.11  10.00 100.00  360.00    2
  CONSTRAINT::  torsion_A: -117.25  10.00 100.00  360.00    2
  CONSTRAINT::  torsion_B:   35.65  10.00 100.00  360.00    2
  CONSTRAINT:: torsion_AB:   -4.91  10.00 100.00  360.00    2
CST::END
CST::BEGIN
  TEMPLATE::   ATOM_MAP: 1 atom_name: C13 C12 C11
  TEMPLATE::   ATOM_MAP: 1 residue3: IBP

  TEMPLATE::   ATOM_MAP: 2 atom_name: CB CA C
  TEMPLATE::   ATOM_MAP: 2 residue3: ALA

  CONSTRAINT:: distanceAB:    3.55   0.50 100.00       0    0
  CONSTRAINT::    angle_A:  117.14   5.00 100.00  360.00    1
  CONSTRAINT::    angle_B:  105.46   5.00 100.00  360.00    1
  CONSTRAINT::  torsion_A:  174.16   5.00 100.00  360.00    1
  CONSTRAINT::  torsion_B:  -21.56   5.00 100.00  360.00    1
  CONSTRAINT:: torsion_AB:  -60.65   5.00 100.00  360.00    1
CST::END
