# Supplementary material for: New computational protein design methods for de novo small molecule binding sites
Source: PLoS Comput Biol. 2020 Oct 5;16(10):e1008178. doi: 10.1371/journal.pcbi.1008178 (PMC7575090; doi:10.1371/journal.pcbi.1008178)
Supplement: S2 File — RosettaMatch constraints (.cst) generated for existing complexes in the PDB for ligands in the Match comparison benchmark. (GZ) [file pcbi.1008178.s002.tar.gz › ExistingComplexConstraints/IBP_2PWS-existing-30_60_2.cst]

CST::BEGIN
  TEMPLATE::   ATOM_MAP: 1 atom_name: C7 C6 C1
  TEMPLATE::   ATOM_MAP: 1 residue3: IBP

  TEMPLATE::   ATOM_MAP: 2 atom_name: CD1 CG CB
  TEMPLATE::   ATOM_MAP: 2 residue3: TRP

  CONSTRAINT:: distanceAB:    3.51   0.50 100.00       0    0
  CONSTRAINT::    angle_A:   93.22  10.00 100.00  360.00    2
  CONSTRAINT::    angle_B:  146.22  10.00 100.00  360.00    2
  CONSTRAINT::  torsion_A: -142.48  10.00 100.00  360.00    2
  CONSTRAINT::  torsion_B:  -55.16  10.00 100.00  360.00    2
  CONSTRAINT:: torsion_AB:   52.85  10.00 100.00  360.00    2
CST::END
CST::BEGIN
  TEMPLATE::   ATOM_MAP: 1 atom_name: O1 C1 C6
  TEMPLATE::   ATOM_MAP: 1 residue3: IBP

  TEMPLATE::   ATOM_MAP: 2 atom_name: NZ CE CD
  TEMPLATE::   ATOM_MAP: 2 residue3: LYS

  CONSTRAINT:: distanceAB:    2.81   0.50 100.00       0    0
  CONSTRAINT::    angle_A:   79.35   5.00 100.00  360.00    1
  CONSTRAINT::    angle_B:  157.76   5.00 100.00  360.00    1
  CONSTRAINT::  torsion_A: -112.59   5.00 100.00  360.00    1
  CONSTRAINT::  torsion_B:  -73.52   5.00 100.00  360.00    1
  CONSTRAINT:: torsion_AB:  -18.60   5.00 100.00  360.00    1
CST::END
CST::BEGIN
  TEMPLATE::   ATOM_MAP: 1 atom_name: C2 C11 C10
  TEMPLATE::   ATOM_MAP: 1 residue3: IBP

  TEMPLATE::   ATOM_MAP: 2 atom_name: CD2 CG CB
  TEMPLATE::   ATOM_MAP: 2 residue3: LEU

  CONSTRAINT:: distanceAB:    3.16   0.50 100.00       0    0
  CONSTRAINT::    angle_A:  121.22  10.00 100.00  360.00    2
  CONSTRAINT::    angle_B:  123.54  10.00 100.00  360.00    2
  CONSTRAINT::  torsion_A: -117.06  10.00 100.00  360.00    2
  CONSTRAINT::  torsion_B: -143.23  10.00 100.00  360.00    2
  CONSTRAINT:: torsion_AB:   -7.29  10.00 100.00  360.00    2
CST::END
