# Supplementary material for: New computational protein design methods for de novo small molecule binding sites
Source: PLoS Comput Biol. 2020 Oct 5;16(10):e1008178. doi: 10.1371/journal.pcbi.1008178 (PMC7575090; doi:10.1371/journal.pcbi.1008178)
Supplement: S2 File — RosettaMatch constraints (.cst) generated for existing complexes in the PDB for ligands in the Match comparison benchmark. (GZ) [file pcbi.1008178.s002.tar.gz › ExistingComplexConstraints/IBP_2BXG_A2002-existing-347_477_476.cst]

CST::BEGIN
  TEMPLATE::   ATOM_MAP: 1 atom_name: O2 C1 C6
  TEMPLATE::   ATOM_MAP: 1 residue3: IBP

  TEMPLATE::   ATOM_MAP: 2 atom_name: NZ CE CD
  TEMPLATE::   ATOM_MAP: 2 residue3: LYS

  CONSTRAINT:: distanceAB:    2.75   0.50 100.00       0    0
  CONSTRAINT::    angle_A:  171.56   5.00 100.00  360.00    1
  CONSTRAINT::    angle_B:  110.00   5.00 100.00  360.00    1
  CONSTRAINT::  torsion_A:   31.46   5.00 100.00  360.00    1
  CONSTRAINT::  torsion_B:  -46.35   5.00 100.00  360.00    1
  CONSTRAINT:: torsion_AB:  -91.86   5.00 100.00  360.00    1
CST::END
CST::BEGIN
  TEMPLATE::   ATOM_MAP: 1 atom_name: O1 C1 C6
  TEMPLATE::   ATOM_MAP: 1 residue3: IBP

  TEMPLATE::   ATOM_MAP: 2 atom_name: N CA C
  TEMPLATE::   ATOM_MAP: 2 residue3: ALA

  CONSTRAINT:: distanceAB:    2.90   0.50 100.00       0    0
  CONSTRAINT::    angle_A:  130.15  10.00 100.00  360.00    2
  CONSTRAINT::    angle_B:   96.48  10.00 100.00  360.00    2
  CONSTRAINT::  torsion_A:  -93.00  10.00 100.00  360.00    2
  CONSTRAINT::  torsion_B:   61.75  10.00 100.00  360.00    2
  CONSTRAINT:: torsion_AB:  144.34  10.00 100.00  360.00    2
CST::END
CST::BEGIN
  TEMPLATE::   ATOM_MAP: 1 atom_name: O1 C1 C6
  TEMPLATE::   ATOM_MAP: 1 residue3: IBP

  TEMPLATE::   ATOM_MAP: 2 atom_name: OG CB CA
  TEMPLATE::   ATOM_MAP: 2 residue3: SER

  CONSTRAINT:: distanceAB:    3.38   0.50 100.00       0    0
  CONSTRAINT::    angle_A:  109.53   5.00 100.00  360.00    1
  CONSTRAINT::    angle_B:  108.89   5.00 100.00  360.00    1
  CONSTRAINT::  torsion_A: -162.99   5.00 100.00  360.00    1
  CONSTRAINT::  torsion_B:   50.76   5.00 100.00  360.00    1
  CONSTRAINT:: torsion_AB:   61.99   5.00 100.00  360.00    1
CST::END
