# Supplementary material for: New computational protein design methods for de novo small molecule binding sites
Source: PLoS Comput Biol. 2020 Oct 5;16(10):e1008178. doi: 10.1371/journal.pcbi.1008178 (PMC7575090; doi:10.1371/journal.pcbi.1008178)
Supplement: S2 File — RosettaMatch constraints (.cst) generated for existing complexes in the PDB for ligands in the Match comparison benchmark. (GZ) [file pcbi.1008178.s002.tar.gz › ExistingComplexConstraints/NPS_4OR0_A603-existing-196_212_341.cst]

CST::BEGIN
  TEMPLATE::   ATOM_MAP: 1 atom_name: C7 C4 C3
  TEMPLATE::   ATOM_MAP: 1 residue3: NPS

  TEMPLATE::   ATOM_MAP: 2 atom_name: CD2 CG CB
  TEMPLATE::   ATOM_MAP: 2 residue3: LEU

  CONSTRAINT:: distanceAB:    3.54   0.50 100.00       0    0
  CONSTRAINT::    angle_A:   78.66  10.00 100.00  360.00    2
  CONSTRAINT::    angle_B:   92.50  10.00 100.00  360.00    2
  CONSTRAINT::  torsion_A: -101.33  10.00 100.00  360.00    2
  CONSTRAINT::  torsion_B:   95.10  10.00 100.00  360.00    2
  CONSTRAINT:: torsion_AB:   72.88  10.00 100.00  360.00    2
CST::END
CST::BEGIN
  TEMPLATE::   ATOM_MAP: 1 atom_name: O2 C14 C13
  TEMPLATE::   ATOM_MAP: 1 residue3: NPS

  TEMPLATE::   ATOM_MAP: 2 atom_name: NE1 CD1 CG
  TEMPLATE::   ATOM_MAP: 2 residue3: TRP

  CONSTRAINT:: distanceAB:    2.84   0.50 100.00       0    0
  CONSTRAINT::    angle_A:  119.30  10.00 100.00  360.00    2
  CONSTRAINT::    angle_B:  133.03  10.00 100.00  360.00    2
  CONSTRAINT::  torsion_A:  -84.26  10.00 100.00  360.00    2
  CONSTRAINT::  torsion_B: -177.82  10.00 100.00  360.00    2
  CONSTRAINT:: torsion_AB:  110.27  10.00 100.00  360.00    2
CST::END
CST::BEGIN
  TEMPLATE::   ATOM_MAP: 1 atom_name: C12 C5 C4
  TEMPLATE::   ATOM_MAP: 1 residue3: NPS

  TEMPLATE::   ATOM_MAP: 2 atom_name: CG1 CB CA
  TEMPLATE::   ATOM_MAP: 2 residue3: VAL

  CONSTRAINT:: distanceAB:    4.15   0.50 100.00       0    0
  CONSTRAINT::    angle_A:   88.03  10.00 100.00  360.00    2
  CONSTRAINT::    angle_B:   91.30  10.00 100.00  360.00    2
  CONSTRAINT::  torsion_A:  101.21  10.00 100.00  360.00    2
  CONSTRAINT::  torsion_B: -104.45  10.00 100.00  360.00    2
  CONSTRAINT:: torsion_AB: -175.25  10.00 100.00  360.00    2
CST::END
