# Supplementary material for: New computational protein design methods for de novo small molecule binding sites
Source: PLoS Comput Biol. 2020 Oct 5;16(10):e1008178. doi: 10.1371/journal.pcbi.1008178 (PMC7575090; doi:10.1371/journal.pcbi.1008178)
Supplement: S2 File — RosettaMatch constraints (.cst) generated for existing complexes in the PDB for ligands in the Match comparison benchmark. (GZ) [file pcbi.1008178.s002.tar.gz › ExistingComplexConstraints/DOG_1LKE-existing-31_82_43.cst]

CST::BEGIN
  TEMPLATE::   ATOM_MAP: 1 atom_name: O2 C14 C13
  TEMPLATE::   ATOM_MAP: 1 residue3: DOG

  TEMPLATE::   ATOM_MAP: 2 atom_name: NE2 CD2 CG
  TEMPLATE::   ATOM_MAP: 2 residue3: HIS

  CONSTRAINT:: distanceAB:    2.92   0.50 100.00       0    0
  CONSTRAINT::    angle_A:  128.56   5.00 100.00  360.00    1
  CONSTRAINT::    angle_B:  130.68   5.00 100.00  360.00    1
  CONSTRAINT::  torsion_A: -135.72   5.00 100.00  360.00    1
  CONSTRAINT::  torsion_B:  174.20   5.00 100.00  360.00    1
  CONSTRAINT:: torsion_AB:  -83.14   5.00 100.00  360.00    1
CST::END
CST::BEGIN
  TEMPLATE::   ATOM_MAP: 1 atom_name: O1 C12 C11
  TEMPLATE::   ATOM_MAP: 1 residue3: DOG

  TEMPLATE::   ATOM_MAP: 2 atom_name: ND1 CG CB
  TEMPLATE::   ATOM_MAP: 2 residue3: HIS

  CONSTRAINT:: distanceAB:    2.79   0.50 100.00       0    0
  CONSTRAINT::    angle_A:  132.81   5.00 100.00  360.00    1
  CONSTRAINT::    angle_B:  115.08   5.00 100.00  360.00    1
  CONSTRAINT::  torsion_A:   57.55   5.00 100.00  360.00    1
  CONSTRAINT::  torsion_B:    0.38   5.00 100.00  360.00    1
  CONSTRAINT:: torsion_AB:  -84.11   5.00 100.00  360.00    1
CST::END
CST::BEGIN
  TEMPLATE::   ATOM_MAP: 1 atom_name: O4 C23 C22
  TEMPLATE::   ATOM_MAP: 1 residue3: DOG

  TEMPLATE::   ATOM_MAP: 2 atom_name: OH CZ CE2
  TEMPLATE::   ATOM_MAP: 2 residue3: TYR

  CONSTRAINT:: distanceAB:    2.59   0.50 100.00       0    0
  CONSTRAINT::    angle_A:  118.90  10.00 100.00  360.00    2
  CONSTRAINT::    angle_B:  130.88  10.00 100.00  360.00    2
  CONSTRAINT::  torsion_A:   51.13  10.00 100.00  360.00    2
  CONSTRAINT::  torsion_B:  151.86  10.00 100.00  360.00    2
  CONSTRAINT:: torsion_AB: -144.90  10.00 100.00  360.00    2
CST::END
