# Supplementary material for: New computational protein design methods for de novo small molecule binding sites
Source: PLoS Comput Biol. 2020 Oct 5;16(10):e1008178. doi: 10.1371/journal.pcbi.1008178 (PMC7575090; doi:10.1371/journal.pcbi.1008178)
Supplement: S2 File — RosettaMatch constraints (.cst) generated for existing complexes in the PDB for ligands in the Match comparison benchmark. (GZ) [file pcbi.1008178.s002.tar.gz › ExistingComplexConstraints/38E_6CZI-existing-15_13_71.cst]

CST::BEGIN
  TEMPLATE::   ATOM_MAP: 1 atom_name: C8 C7 C5
  TEMPLATE::   ATOM_MAP: 1 residue3: 38E

  TEMPLATE::   ATOM_MAP: 2 atom_name: SD CG CB
  TEMPLATE::   ATOM_MAP: 2 residue3: MET

  CONSTRAINT:: distanceAB:    3.61   0.50 100.00       0    0
  CONSTRAINT::    angle_A:   83.86  10.00 100.00  360.00    2
  CONSTRAINT::    angle_B:  106.63  10.00 100.00  360.00    2
  CONSTRAINT::  torsion_A:  -76.60  10.00 100.00  360.00    2
  CONSTRAINT::  torsion_B:  -92.74  10.00 100.00  360.00    2
  CONSTRAINT:: torsion_AB:  151.51  10.00 100.00  360.00    2
CST::END
CST::BEGIN
  TEMPLATE::   ATOM_MAP: 1 atom_name: C12 C9 N2
  TEMPLATE::   ATOM_MAP: 1 residue3: 38E

  TEMPLATE::   ATOM_MAP: 2 atom_name: O C CA
  TEMPLATE::   ATOM_MAP: 2 residue3: VAL

  CONSTRAINT:: distanceAB:    3.54   0.50 100.00       0    0
  CONSTRAINT::    angle_A:  144.99  10.00 100.00  360.00    2
  CONSTRAINT::    angle_B:  103.72  10.00 100.00  360.00    2
  CONSTRAINT::  torsion_A:   59.29  10.00 100.00  360.00    2
  CONSTRAINT::  torsion_B:  -91.71  10.00 100.00  360.00    2
  CONSTRAINT:: torsion_AB:   23.77  10.00 100.00  360.00    2
CST::END
CST::BEGIN
  TEMPLATE::   ATOM_MAP: 1 atom_name: O1 C10 C8
  TEMPLATE::   ATOM_MAP: 1 residue3: 38E

  TEMPLATE::   ATOM_MAP: 2 atom_name: OH CZ CE2
  TEMPLATE::   ATOM_MAP: 2 residue3: TYR

  CONSTRAINT:: distanceAB:    2.81   0.50 100.00       0    0
  CONSTRAINT::    angle_A:  125.40  10.00 100.00  360.00    2
  CONSTRAINT::    angle_B:  100.69  10.00 100.00  360.00    2
  CONSTRAINT::  torsion_A:   24.95  10.00 100.00  360.00    2
  CONSTRAINT::  torsion_B:  -15.46  10.00 100.00  360.00    2
  CONSTRAINT:: torsion_AB: -100.68  10.00 100.00  360.00    2
CST::END
