# Supplementary material for: New computational protein design methods for de novo small molecule binding sites
Source: PLoS Comput Biol. 2020 Oct 5;16(10):e1008178. doi: 10.1371/journal.pcbi.1008178 (PMC7575090; doi:10.1371/journal.pcbi.1008178)
Supplement: S2 File — RosettaMatch constraints (.cst) generated for existing complexes in the PDB for ligands in the Match comparison benchmark. (GZ) [file pcbi.1008178.s002.tar.gz › ExistingComplexConstraints/NPS_3NT1-existing-89_317_491.cst]

CST::BEGIN
  TEMPLATE::   ATOM_MAP: 1 atom_name: O2 C14 C13
  TEMPLATE::   ATOM_MAP: 1 residue3: NPS

  TEMPLATE::   ATOM_MAP: 2 atom_name: NH2 CZ NE
  TEMPLATE::   ATOM_MAP: 2 residue3: ARG

  CONSTRAINT:: distanceAB:    2.77   0.50 100.00       0    0
  CONSTRAINT::    angle_A:  116.59   5.00 100.00  360.00    1
  CONSTRAINT::    angle_B:  119.89   5.00 100.00  360.00    1
  CONSTRAINT::  torsion_A:  147.41   5.00 100.00  360.00    1
  CONSTRAINT::  torsion_B:   11.02   5.00 100.00  360.00    1
  CONSTRAINT:: torsion_AB:   19.79   5.00 100.00  360.00    1
CST::END
CST::BEGIN
  TEMPLATE::   ATOM_MAP: 1 atom_name: C10 C8 C7
  TEMPLATE::   ATOM_MAP: 1 residue3: NPS

  TEMPLATE::   ATOM_MAP: 2 atom_name: CG1 CB CA
  TEMPLATE::   ATOM_MAP: 2 residue3: VAL

  CONSTRAINT:: distanceAB:    3.45   0.50 100.00       0    0
  CONSTRAINT::    angle_A:   97.19  10.00 100.00  360.00    2
  CONSTRAINT::    angle_B:  135.55  10.00 100.00  360.00    2
  CONSTRAINT::  torsion_A:  101.98  10.00 100.00  360.00    2
  CONSTRAINT::  torsion_B:  111.45  10.00 100.00  360.00    2
  CONSTRAINT:: torsion_AB: -138.46  10.00 100.00  360.00    2
CST::END
CST::BEGIN
  TEMPLATE::   ATOM_MAP: 1 atom_name: C3 C2 C1
  TEMPLATE::   ATOM_MAP: 1 residue3: NPS

  TEMPLATE::   ATOM_MAP: 2 atom_name: CG1 CB CA
  TEMPLATE::   ATOM_MAP: 2 residue3: VAL

  CONSTRAINT:: distanceAB:    3.93   0.50 100.00       0    0
  CONSTRAINT::    angle_A:  124.71  10.00 100.00  360.00    2
  CONSTRAINT::    angle_B:   90.11  10.00 100.00  360.00    2
  CONSTRAINT::  torsion_A: -125.82  10.00 100.00  360.00    2
  CONSTRAINT::  torsion_B:   56.75  10.00 100.00  360.00    2
  CONSTRAINT:: torsion_AB:  -25.96  10.00 100.00  360.00    2
CST::END
