# Supplementary material for: New computational protein design methods for de novo small molecule binding sites
Source: PLoS Comput Biol. 2020 Oct 5;16(10):e1008178. doi: 10.1371/journal.pcbi.1008178 (PMC7575090; doi:10.1371/journal.pcbi.1008178)
Supplement: S2 File — RosettaMatch constraints (.cst) generated for existing complexes in the PDB for ligands in the Match comparison benchmark. (GZ) [file pcbi.1008178.s002.tar.gz › ExistingComplexConstraints/IBP_5JQB-existing-47_16_88.cst]

CST::BEGIN
  TEMPLATE::   ATOM_MAP: 1 atom_name: C10 C9 C8
  TEMPLATE::   ATOM_MAP: 1 residue3: IBP

  TEMPLATE::   ATOM_MAP: 2 atom_name: CE SD CG
  TEMPLATE::   ATOM_MAP: 2 residue3: MET

  CONSTRAINT:: distanceAB:    3.36   0.50 100.00       0    0
  CONSTRAINT::    angle_A:   87.80  10.00 100.00  360.00    2
  CONSTRAINT::    angle_B:  150.01  10.00 100.00  360.00    2
  CONSTRAINT::  torsion_A:  -76.54  10.00 100.00  360.00    2
  CONSTRAINT::  torsion_B:  124.56  10.00 100.00  360.00    2
  CONSTRAINT:: torsion_AB:  121.28  10.00 100.00  360.00    2
CST::END
CST::BEGIN
  TEMPLATE::   ATOM_MAP: 1 atom_name: C7 C6 C1
  TEMPLATE::   ATOM_MAP: 1 residue3: IBP

  TEMPLATE::   ATOM_MAP: 2 atom_name: OH CZ CE2
  TEMPLATE::   ATOM_MAP: 2 residue3: TYR

  CONSTRAINT:: distanceAB:    3.31   0.50 100.00       0    0
  CONSTRAINT::    angle_A:  127.06  10.00 100.00  360.00    2
  CONSTRAINT::    angle_B:   83.06  10.00 100.00  360.00    2
  CONSTRAINT::  torsion_A: -135.37  10.00 100.00  360.00    2
  CONSTRAINT::  torsion_B: -111.25  10.00 100.00  360.00    2
  CONSTRAINT:: torsion_AB:   -9.04  10.00 100.00  360.00    2
CST::END
CST::BEGIN
  TEMPLATE::   ATOM_MAP: 1 atom_name: O1 C1 C6
  TEMPLATE::   ATOM_MAP: 1 residue3: IBP

  TEMPLATE::   ATOM_MAP: 2 atom_name: CB CA C
  TEMPLATE::   ATOM_MAP: 2 residue3: ALA

  CONSTRAINT:: distanceAB:   16.35   0.50 100.00       0    0
  CONSTRAINT::    angle_A:  113.00  10.00 100.00  360.00    2
  CONSTRAINT::    angle_B:  112.91  10.00 100.00  360.00    2
  CONSTRAINT::  torsion_A: -142.86  10.00 100.00  360.00    2
  CONSTRAINT::  torsion_B:  169.31  10.00 100.00  360.00    2
  CONSTRAINT:: torsion_AB:   57.48  10.00 100.00  360.00    2
CST::END
