# Supplementary material for: New computational protein design methods for de novo small molecule binding sites
Source: PLoS Comput Biol. 2020 Oct 5;16(10):e1008178. doi: 10.1371/journal.pcbi.1008178 (PMC7575090; doi:10.1371/journal.pcbi.1008178)
Supplement: S2 File — RosettaMatch constraints (.cst) generated for existing complexes in the PDB for ligands in the Match comparison benchmark. (GZ) [file pcbi.1008178.s002.tar.gz › ExistingComplexConstraints/DOG_3RA7-existing-89_94_258.cst]

CST::BEGIN
  TEMPLATE::   ATOM_MAP: 1 atom_name: O4 C23 C22
  TEMPLATE::   ATOM_MAP: 1 residue3: DOG

  TEMPLATE::   ATOM_MAP: 2 atom_name: NE2 CD CG
  TEMPLATE::   ATOM_MAP: 2 residue3: GLN

  CONSTRAINT:: distanceAB:    3.39   0.50 100.00       0    0
  CONSTRAINT::    angle_A:  114.28   5.00 100.00  360.00    1
  CONSTRAINT::    angle_B:  106.39   5.00 100.00  360.00    1
  CONSTRAINT::  torsion_A:  171.09   5.00 100.00  360.00    1
  CONSTRAINT::  torsion_B:  167.64   5.00 100.00  360.00    1
  CONSTRAINT:: torsion_AB:  153.25   5.00 100.00  360.00    1
CST::END
CST::BEGIN
  TEMPLATE::   ATOM_MAP: 1 atom_name: O2 C14 C8
  TEMPLATE::   ATOM_MAP: 1 residue3: DOG

  TEMPLATE::   ATOM_MAP: 2 atom_name: CD1 CG CB
  TEMPLATE::   ATOM_MAP: 2 residue3: LEU

  CONSTRAINT:: distanceAB:    3.88   0.50 100.00       0    0
  CONSTRAINT::    angle_A:  141.44  10.00 100.00  360.00    2
  CONSTRAINT::    angle_B:  121.89  10.00 100.00  360.00    2
  CONSTRAINT::  torsion_A:   48.33  10.00 100.00  360.00    2
  CONSTRAINT::  torsion_B: -175.70  10.00 100.00  360.00    2
  CONSTRAINT:: torsion_AB:  -65.31  10.00 100.00  360.00    2
CST::END
CST::BEGIN
  TEMPLATE::   ATOM_MAP: 1 atom_name: O4 C23 C22
  TEMPLATE::   ATOM_MAP: 1 residue3: DOG

  TEMPLATE::   ATOM_MAP: 2 atom_name: CH2 CZ2 CE2
  TEMPLATE::   ATOM_MAP: 2 residue3: TRP

  CONSTRAINT:: distanceAB:    3.82   0.50 100.00       0    0
  CONSTRAINT::    angle_A:   81.98  10.00 100.00  360.00    2
  CONSTRAINT::    angle_B:  133.76  10.00 100.00  360.00    2
  CONSTRAINT::  torsion_A:   96.73  10.00 100.00  360.00    2
  CONSTRAINT::  torsion_B:  128.59  10.00 100.00  360.00    2
  CONSTRAINT:: torsion_AB:   -7.12  10.00 100.00  360.00    2
CST::END
