# Supplementary material for: New computational protein design methods for de novo small molecule binding sites
Source: PLoS Comput Biol. 2020 Oct 5;16(10):e1008178. doi: 10.1371/journal.pcbi.1008178 (PMC7575090; doi:10.1371/journal.pcbi.1008178)
Supplement: S2 File — RosettaMatch constraints (.cst) generated for existing complexes in the PDB for ligands in the Match comparison benchmark. (GZ) [file pcbi.1008178.s002.tar.gz › ExistingComplexConstraints/IBP_2BXG_A2001-existing-449_403_410.cst]

CST::BEGIN
  TEMPLATE::   ATOM_MAP: 1 atom_name: C5 C3 C2
  TEMPLATE::   ATOM_MAP: 1 residue3: IBP

  TEMPLATE::   ATOM_MAP: 2 atom_name: CD1 CG CB
  TEMPLATE::   ATOM_MAP: 2 residue3: LEU

  CONSTRAINT:: distanceAB:    3.80   0.50 100.00       0    0
  CONSTRAINT::    angle_A:  119.29  10.00 100.00  360.00    2
  CONSTRAINT::    angle_B:   88.98  10.00 100.00  360.00    2
  CONSTRAINT::  torsion_A:  -60.59  10.00 100.00  360.00    2
  CONSTRAINT::  torsion_B: -161.23  10.00 100.00  360.00    2
  CONSTRAINT:: torsion_AB:  -98.27  10.00 100.00  360.00    2
CST::END
CST::BEGIN
  TEMPLATE::   ATOM_MAP: 1 atom_name: O2 C1 C6
  TEMPLATE::   ATOM_MAP: 1 residue3: IBP

  TEMPLATE::   ATOM_MAP: 2 atom_name: CD2 CG CB
  TEMPLATE::   ATOM_MAP: 2 residue3: LEU

  CONSTRAINT:: distanceAB:    4.22   0.50 100.00       0    0
  CONSTRAINT::    angle_A:  117.87  10.00 100.00  360.00    2
  CONSTRAINT::    angle_B:  159.22  10.00 100.00  360.00    2
  CONSTRAINT::  torsion_A:  -92.94  10.00 100.00  360.00    2
  CONSTRAINT::  torsion_B:  -83.85  10.00 100.00  360.00    2
  CONSTRAINT:: torsion_AB:   23.02  10.00 100.00  360.00    2
CST::END
CST::BEGIN
  TEMPLATE::   ATOM_MAP: 1 atom_name: O1 C1 C6
  TEMPLATE::   ATOM_MAP: 1 residue3: IBP

  TEMPLATE::   ATOM_MAP: 2 atom_name: NZ CE CD
  TEMPLATE::   ATOM_MAP: 2 residue3: LYS

  CONSTRAINT:: distanceAB:    3.01   0.50 100.00       0    0
  CONSTRAINT::    angle_A:  153.47   5.00 100.00  360.00    1
  CONSTRAINT::    angle_B:  126.11   5.00 100.00  360.00    1
  CONSTRAINT::  torsion_A: -123.39   5.00 100.00  360.00    1
  CONSTRAINT::  torsion_B: -115.24   5.00 100.00  360.00    1
  CONSTRAINT:: torsion_AB:  -95.11   5.00 100.00  360.00    1
CST::END
