# Supplementary material for: New computational protein design methods for de novo small molecule binding sites
Source: PLoS Comput Biol. 2020 Oct 5;16(10):e1008178. doi: 10.1371/journal.pcbi.1008178 (PMC7575090; doi:10.1371/journal.pcbi.1008178)
Supplement: S2 File — RosettaMatch constraints (.cst) generated for existing complexes in the PDB for ligands in the Match comparison benchmark. (GZ) [file pcbi.1008178.s002.tar.gz › ExistingComplexConstraints/DOG_5BVB-existing-35_118_65.cst]

CST::BEGIN
  TEMPLATE::   ATOM_MAP: 1 atom_name: O2 C14 C8
  TEMPLATE::   ATOM_MAP: 1 residue3: DOG

  TEMPLATE::   ATOM_MAP: 2 atom_name: OH CZ CE2
  TEMPLATE::   ATOM_MAP: 2 residue3: TYR

  CONSTRAINT:: distanceAB:    3.43   0.50 100.00       0    0
  CONSTRAINT::    angle_A:  102.87  10.00 100.00  360.00    2
  CONSTRAINT::    angle_B:  132.47  10.00 100.00  360.00    2
  CONSTRAINT::  torsion_A:  -44.15  10.00 100.00  360.00    2
  CONSTRAINT::  torsion_B:  130.30  10.00 100.00  360.00    2
  CONSTRAINT:: torsion_AB:  -55.53  10.00 100.00  360.00    2
CST::END
CST::BEGIN
  TEMPLATE::   ATOM_MAP: 1 atom_name: C22 C20 C17
  TEMPLATE::   ATOM_MAP: 1 residue3: DOG

  TEMPLATE::   ATOM_MAP: 2 atom_name: CG1 CB CA
  TEMPLATE::   ATOM_MAP: 2 residue3: VAL

  CONSTRAINT:: distanceAB:    4.15   0.50 100.00       0    0
  CONSTRAINT::    angle_A:  109.27  10.00 100.00  360.00    2
  CONSTRAINT::    angle_B:  118.57  10.00 100.00  360.00    2
  CONSTRAINT::  torsion_A:  100.10  10.00 100.00  360.00    2
  CONSTRAINT::  torsion_B:  162.34  10.00 100.00  360.00    2
  CONSTRAINT:: torsion_AB:   47.77  10.00 100.00  360.00    2
CST::END
CST::BEGIN
  TEMPLATE::   ATOM_MAP: 1 atom_name: C15 C14 C8
  TEMPLATE::   ATOM_MAP: 1 residue3: DOG

  TEMPLATE::   ATOM_MAP: 2 atom_name: NE1 CD1 CG
  TEMPLATE::   ATOM_MAP: 2 residue3: TRP

  CONSTRAINT:: distanceAB:    3.58   0.50 100.00       0    0
  CONSTRAINT::    angle_A:  154.11  10.00 100.00  360.00    2
  CONSTRAINT::    angle_B:  111.22  10.00 100.00  360.00    2
  CONSTRAINT::  torsion_A:   10.17  10.00 100.00  360.00    2
  CONSTRAINT::  torsion_B:  -86.96  10.00 100.00  360.00    2
  CONSTRAINT:: torsion_AB: -173.22  10.00 100.00  360.00    2
CST::END
