# Supplementary material for: New computational protein design methods for de novo small molecule binding sites
Source: PLoS Comput Biol. 2020 Oct 5;16(10):e1008178. doi: 10.1371/journal.pcbi.1008178 (PMC7575090; doi:10.1371/journal.pcbi.1008178)
Supplement: S2 File — RosettaMatch constraints (.cst) generated for existing complexes in the PDB for ligands in the Match comparison benchmark. (GZ) [file pcbi.1008178.s002.tar.gz › ExistingComplexConstraints/IBP_2WD9-existing-328_327_301.cst]

CST::BEGIN
  TEMPLATE::   ATOM_MAP: 1 atom_name: O2 C1 C6
  TEMPLATE::   ATOM_MAP: 1 residue3: IBP

  TEMPLATE::   ATOM_MAP: 2 atom_name: OG1 CB CA
  TEMPLATE::   ATOM_MAP: 2 residue3: THR

  CONSTRAINT:: distanceAB:    3.06   0.50 100.00       0    0
  CONSTRAINT::    angle_A:   96.49   5.00 100.00  360.00    1
  CONSTRAINT::    angle_B:  123.33   5.00 100.00  360.00    1
  CONSTRAINT::  torsion_A:  134.27   5.00 100.00  360.00    1
  CONSTRAINT::  torsion_B:   62.97   5.00 100.00  360.00    1
  CONSTRAINT:: torsion_AB: -150.63   5.00 100.00  360.00    1
CST::END
CST::BEGIN
  TEMPLATE::   ATOM_MAP: 1 atom_name: C12 C11 C10
  TEMPLATE::   ATOM_MAP: 1 residue3: IBP

  TEMPLATE::   ATOM_MAP: 2 atom_name: C CA N
  TEMPLATE::   ATOM_MAP: 2 residue3: ALA

  CONSTRAINT:: distanceAB:    3.54   0.50 100.00       0    0
  CONSTRAINT::    angle_A:  109.66   5.00 100.00  360.00    1
  CONSTRAINT::    angle_B:   84.17   5.00 100.00  360.00    1
  CONSTRAINT::  torsion_A:   93.35   5.00 100.00  360.00    1
  CONSTRAINT::  torsion_B:   80.94   5.00 100.00  360.00    1
  CONSTRAINT:: torsion_AB:  -40.83   5.00 100.00  360.00    1
CST::END
CST::BEGIN
  TEMPLATE::   ATOM_MAP: 1 atom_name: C4 C3 C2
  TEMPLATE::   ATOM_MAP: 1 residue3: IBP

  TEMPLATE::   ATOM_MAP: 2 atom_name: CG1 CB CA
  TEMPLATE::   ATOM_MAP: 2 residue3: VAL

  CONSTRAINT:: distanceAB:    3.53   0.50 100.00       0    0
  CONSTRAINT::    angle_A:  136.84  10.00 100.00  360.00    2
  CONSTRAINT::    angle_B:  109.99  10.00 100.00  360.00    2
  CONSTRAINT::  torsion_A:  -59.67  10.00 100.00  360.00    2
  CONSTRAINT::  torsion_B:  152.29  10.00 100.00  360.00    2
  CONSTRAINT:: torsion_AB:   -5.52  10.00 100.00  360.00    2
CST::END
