# Supplementary material for: New computational protein design methods for de novo small molecule binding sites
Source: PLoS Comput Biol. 2020 Oct 5;16(10):e1008178. doi: 10.1371/journal.pcbi.1008178 (PMC7575090; doi:10.1371/journal.pcbi.1008178)
Supplement: S2 File — RosettaMatch constraints (.cst) generated for existing complexes in the PDB for ligands in the Match comparison benchmark. (GZ) [file pcbi.1008178.s002.tar.gz › ExistingComplexConstraints/IBP_4JTR-existing-51_52_114.cst]

CST::BEGIN
  TEMPLATE::   ATOM_MAP: 1 atom_name: C2 C11 C10
  TEMPLATE::   ATOM_MAP: 1 residue3: IBP

  TEMPLATE::   ATOM_MAP: 2 atom_name: CG2 CB CA
  TEMPLATE::   ATOM_MAP: 2 residue3: VAL

  CONSTRAINT:: distanceAB:    3.44   0.50 100.00       0    0
  CONSTRAINT::    angle_A:   93.12  10.00 100.00  360.00    2
  CONSTRAINT::    angle_B:  118.40  10.00 100.00  360.00    2
  CONSTRAINT::  torsion_A:  -68.17  10.00 100.00  360.00    2
  CONSTRAINT::  torsion_B:  -94.82  10.00 100.00  360.00    2
  CONSTRAINT:: torsion_AB:  -48.76  10.00 100.00  360.00    2
CST::END
CST::BEGIN
  TEMPLATE::   ATOM_MAP: 1 atom_name: O2 C1 C6
  TEMPLATE::   ATOM_MAP: 1 residue3: IBP

  TEMPLATE::   ATOM_MAP: 2 atom_name: OH CZ CE2
  TEMPLATE::   ATOM_MAP: 2 residue3: TYR

  CONSTRAINT:: distanceAB:    2.56   0.50 100.00       0    0
  CONSTRAINT::    angle_A:  144.16  10.00 100.00  360.00    2
  CONSTRAINT::    angle_B:  109.22  10.00 100.00  360.00    2
  CONSTRAINT::  torsion_A:  151.19  10.00 100.00  360.00    2
  CONSTRAINT::  torsion_B:  172.88  10.00 100.00  360.00    2
  CONSTRAINT:: torsion_AB:  -63.54  10.00 100.00  360.00    2
CST::END
CST::BEGIN
  TEMPLATE::   ATOM_MAP: 1 atom_name: O2 C1 C6
  TEMPLATE::   ATOM_MAP: 1 residue3: IBP

  TEMPLATE::   ATOM_MAP: 2 atom_name: NE2 CD2 CG
  TEMPLATE::   ATOM_MAP: 2 residue3: HIS

  CONSTRAINT:: distanceAB:    2.74   0.50 100.00       0    0
  CONSTRAINT::    angle_A:  120.04   5.00 100.00  360.00    1
  CONSTRAINT::    angle_B:  146.27   5.00 100.00  360.00    1
  CONSTRAINT::  torsion_A:   -2.98   5.00 100.00  360.00    1
  CONSTRAINT::  torsion_B:  174.24   5.00 100.00  360.00    1
  CONSTRAINT:: torsion_AB:  -72.00   5.00 100.00  360.00    1
CST::END
