# Supplementary material for: New computational protein design methods for de novo small molecule binding sites
Source: PLoS Comput Biol. 2020 Oct 5;16(10):e1008178. doi: 10.1371/journal.pcbi.1008178 (PMC7575090; doi:10.1371/journal.pcbi.1008178)
Supplement: S2 File — RosettaMatch constraints (.cst) generated for existing complexes in the PDB for ligands in the Match comparison benchmark. (GZ) [file pcbi.1008178.s002.tar.gz › ExistingComplexConstraints/NPS_4OR0_A602-existing-480_211_349.cst]

CST::BEGIN
  TEMPLATE::   ATOM_MAP: 1 atom_name: O1 C14 C13
  TEMPLATE::   ATOM_MAP: 1 residue3: NPS

  TEMPLATE::   ATOM_MAP: 2 atom_name: N CA C
  TEMPLATE::   ATOM_MAP: 2 residue3: VAL

  CONSTRAINT:: distanceAB:    3.05   0.50 100.00       0    0
  CONSTRAINT::    angle_A:  154.17  10.00 100.00  360.00    2
  CONSTRAINT::    angle_B:  116.93  10.00 100.00  360.00    2
  CONSTRAINT::  torsion_A:   10.25  10.00 100.00  360.00    2
  CONSTRAINT::  torsion_B:  109.66  10.00 100.00  360.00    2
  CONSTRAINT:: torsion_AB:   68.12  10.00 100.00  360.00    2
CST::END
CST::BEGIN
  TEMPLATE::   ATOM_MAP: 1 atom_name: C1 C2 C3
  TEMPLATE::   ATOM_MAP: 1 residue3: NPS

  TEMPLATE::   ATOM_MAP: 2 atom_name: CB CA C
  TEMPLATE::   ATOM_MAP: 2 residue3: ALA

  CONSTRAINT:: distanceAB:    3.74   0.50 100.00       0    0
  CONSTRAINT::    angle_A:   81.41  10.00 100.00  360.00    2
  CONSTRAINT::    angle_B:  150.16  10.00 100.00  360.00    2
  CONSTRAINT::  torsion_A:   86.18  10.00 100.00  360.00    2
  CONSTRAINT::  torsion_B:  145.09  10.00 100.00  360.00    2
  CONSTRAINT:: torsion_AB:   97.01  10.00 100.00  360.00    2
CST::END
CST::BEGIN
  TEMPLATE::   ATOM_MAP: 1 atom_name: O2 C14 C13
  TEMPLATE::   ATOM_MAP: 1 residue3: NPS

  TEMPLATE::   ATOM_MAP: 2 atom_name: NZ CE CD
  TEMPLATE::   ATOM_MAP: 2 residue3: LYS

  CONSTRAINT:: distanceAB:    2.37   0.50 100.00       0    0
  CONSTRAINT::    angle_A:  119.28   5.00 100.00  360.00    1
  CONSTRAINT::    angle_B:  103.79   5.00 100.00  360.00    1
  CONSTRAINT::  torsion_A: -153.68   5.00 100.00  360.00    1
  CONSTRAINT::  torsion_B:  -87.58   5.00 100.00  360.00    1
  CONSTRAINT:: torsion_AB:  113.41   5.00 100.00  360.00    1
CST::END
