# Supplementary material for: New computational protein design methods for de novo small molecule binding sites
Source: PLoS Comput Biol. 2020 Oct 5;16(10):e1008178. doi: 10.1371/journal.pcbi.1008178 (PMC7575090; doi:10.1371/journal.pcbi.1008178)
Supplement: S2 File — RosettaMatch constraints (.cst) generated for existing complexes in the PDB for ligands in the Match comparison benchmark. (GZ) [file pcbi.1008178.s002.tar.gz › ExistingComplexConstraints/IBP_1EQG_A701-existing-88_323_317.cst]

CST::BEGIN
  TEMPLATE::   ATOM_MAP: 1 atom_name: O2 C1 C6
  TEMPLATE::   ATOM_MAP: 1 residue3: IBP

  TEMPLATE::   ATOM_MAP: 2 atom_name: NE CD CG
  TEMPLATE::   ATOM_MAP: 2 residue3: ARG

  CONSTRAINT:: distanceAB:    2.83   0.50 100.00       0    0
  CONSTRAINT::    angle_A:  118.68   5.00 100.00  360.00    1
  CONSTRAINT::    angle_B:  113.17   5.00 100.00  360.00    1
  CONSTRAINT::  torsion_A: -164.86   5.00 100.00  360.00    1
  CONSTRAINT::  torsion_B:   20.26   5.00 100.00  360.00    1
  CONSTRAINT:: torsion_AB:  170.03   5.00 100.00  360.00    1
CST::END
CST::BEGIN
  TEMPLATE::   ATOM_MAP: 1 atom_name: O1 C1 C6
  TEMPLATE::   ATOM_MAP: 1 residue3: IBP

  TEMPLATE::   ATOM_MAP: 2 atom_name: OH CZ CE2
  TEMPLATE::   ATOM_MAP: 2 residue3: TYR

  CONSTRAINT:: distanceAB:    2.78   0.50 100.00       0    0
  CONSTRAINT::    angle_A:  141.60  10.00 100.00  360.00    2
  CONSTRAINT::    angle_B:  112.70  10.00 100.00  360.00    2
  CONSTRAINT::  torsion_A:  -17.82  10.00 100.00  360.00    2
  CONSTRAINT::  torsion_B:  166.71  10.00 100.00  360.00    2
  CONSTRAINT:: torsion_AB:  -22.69  10.00 100.00  360.00    2
CST::END
CST::BEGIN
  TEMPLATE::   ATOM_MAP: 1 atom_name: C13 C8 C6
  TEMPLATE::   ATOM_MAP: 1 residue3: IBP

  TEMPLATE::   ATOM_MAP: 2 atom_name: CG1 CB CA
  TEMPLATE::   ATOM_MAP: 2 residue3: VAL

  CONSTRAINT:: distanceAB:    3.51   0.50 100.00       0    0
  CONSTRAINT::    angle_A:   82.64  10.00 100.00  360.00    2
  CONSTRAINT::    angle_B:  139.52  10.00 100.00  360.00    2
  CONSTRAINT::  torsion_A: -104.31  10.00 100.00  360.00    2
  CONSTRAINT::  torsion_B:  121.99  10.00 100.00  360.00    2
  CONSTRAINT:: torsion_AB: -162.77  10.00 100.00  360.00    2
CST::END
