# Supplementary material for: New computational protein design methods for de novo small molecule binding sites
Source: PLoS Comput Biol. 2020 Oct 5;16(10):e1008178. doi: 10.1371/journal.pcbi.1008178 (PMC7575090; doi:10.1371/journal.pcbi.1008178)
Supplement: S2 File — RosettaMatch constraints (.cst) generated for existing complexes in the PDB for ligands in the Match comparison benchmark. (GZ) [file pcbi.1008178.s002.tar.gz › ExistingComplexConstraints/LFN_6ASL-existing-68_55_10.cst]

CST::BEGIN
  TEMPLATE::   ATOM_MAP: 1 atom_name: C3 N2 C2
  TEMPLATE::   ATOM_MAP: 1 residue3: LFN

  TEMPLATE::   ATOM_MAP: 2 atom_name: CZ CE2 CD2
  TEMPLATE::   ATOM_MAP: 2 residue3: PHE

  CONSTRAINT:: distanceAB:    3.29   0.50 100.00       0    0
  CONSTRAINT::    angle_A:   78.82  10.00 100.00  360.00    2
  CONSTRAINT::    angle_B:  118.88  10.00 100.00  360.00    2
  CONSTRAINT::  torsion_A:  -77.39  10.00 100.00  360.00    2
  CONSTRAINT::  torsion_B:  -94.73  10.00 100.00  360.00    2
  CONSTRAINT:: torsion_AB:   20.01  10.00 100.00  360.00    2
CST::END
CST::BEGIN
  TEMPLATE::   ATOM_MAP: 1 atom_name: O2 C3 N2
  TEMPLATE::   ATOM_MAP: 1 residue3: LFN

  TEMPLATE::   ATOM_MAP: 2 atom_name: C CA N
  TEMPLATE::   ATOM_MAP: 2 residue3: ALA

  CONSTRAINT:: distanceAB:    3.68   0.50 100.00       0    0
  CONSTRAINT::    angle_A:  132.38  10.00 100.00  360.00    2
  CONSTRAINT::    angle_B:  104.30  10.00 100.00  360.00    2
  CONSTRAINT::  torsion_A:  -97.63  10.00 100.00  360.00    2
  CONSTRAINT::  torsion_B: -127.50  10.00 100.00  360.00    2
  CONSTRAINT:: torsion_AB:  -88.56  10.00 100.00  360.00    2
CST::END
CST::BEGIN
  TEMPLATE::   ATOM_MAP: 1 atom_name: C6 C5 N3
  TEMPLATE::   ATOM_MAP: 1 residue3: LFN

  TEMPLATE::   ATOM_MAP: 2 atom_name: CE SD CG
  TEMPLATE::   ATOM_MAP: 2 residue3: MET

  CONSTRAINT:: distanceAB:    4.04   0.50 100.00       0    0
  CONSTRAINT::    angle_A:  122.03  10.00 100.00  360.00    2
  CONSTRAINT::    angle_B:  110.28  10.00 100.00  360.00    2
  CONSTRAINT::  torsion_A:   17.37  10.00 100.00  360.00    2
  CONSTRAINT::  torsion_B:  153.61  10.00 100.00  360.00    2
  CONSTRAINT:: torsion_AB: -160.45  10.00 100.00  360.00    2
CST::END
