# Supplementary material for: New computational protein design methods for de novo small molecule binding sites
Source: PLoS Comput Biol. 2020 Oct 5;16(10):e1008178. doi: 10.1371/journal.pcbi.1008178 (PMC7575090; doi:10.1371/journal.pcbi.1008178)
Supplement: S2 File — RosettaMatch constraints (.cst) generated for existing complexes in the PDB for ligands in the Match comparison benchmark. (GZ) [file pcbi.1008178.s002.tar.gz › ExistingComplexConstraints/IBP_4PH9-existing-89_318_496.cst]

CST::BEGIN
  TEMPLATE::   ATOM_MAP: 1 atom_name: O1 C1 C6
  TEMPLATE::   ATOM_MAP: 1 residue3: IBP

  TEMPLATE::   ATOM_MAP: 2 atom_name: NE CD CG
  TEMPLATE::   ATOM_MAP: 2 residue3: ARG

  CONSTRAINT:: distanceAB:    2.97   0.50 100.00       0    0
  CONSTRAINT::    angle_A:  118.72   5.00 100.00  360.00    1
  CONSTRAINT::    angle_B:  115.02   5.00 100.00  360.00    1
  CONSTRAINT::  torsion_A: -160.46   5.00 100.00  360.00    1
  CONSTRAINT::  torsion_B:   29.46   5.00 100.00  360.00    1
  CONSTRAINT:: torsion_AB:  169.98   5.00 100.00  360.00    1
CST::END
CST::BEGIN
  TEMPLATE::   ATOM_MAP: 1 atom_name: C13 C12 C11
  TEMPLATE::   ATOM_MAP: 1 residue3: IBP

  TEMPLATE::   ATOM_MAP: 2 atom_name: CG1 CB CA
  TEMPLATE::   ATOM_MAP: 2 residue3: VAL

  CONSTRAINT:: distanceAB:    3.36   0.50 100.00       0    0
  CONSTRAINT::    angle_A:   87.41  10.00 100.00  360.00    2
  CONSTRAINT::    angle_B:  137.07  10.00 100.00  360.00    2
  CONSTRAINT::  torsion_A:  -86.33  10.00 100.00  360.00    2
  CONSTRAINT::  torsion_B:  112.00  10.00 100.00  360.00    2
  CONSTRAINT:: torsion_AB:  -24.56  10.00 100.00  360.00    2
CST::END
CST::BEGIN
  TEMPLATE::   ATOM_MAP: 1 atom_name: O1 C1 C6
  TEMPLATE::   ATOM_MAP: 1 residue3: IBP

  TEMPLATE::   ATOM_MAP: 2 atom_name: CB CA C
  TEMPLATE::   ATOM_MAP: 2 residue3: ALA

  CONSTRAINT:: distanceAB:    3.44   0.50 100.00       0    0
  CONSTRAINT::    angle_A:  100.90  10.00 100.00  360.00    2
  CONSTRAINT::    angle_B:  137.33  10.00 100.00  360.00    2
  CONSTRAINT::  torsion_A:  -92.84  10.00 100.00  360.00    2
  CONSTRAINT::  torsion_B:   68.99  10.00 100.00  360.00    2
  CONSTRAINT:: torsion_AB:  116.64  10.00 100.00  360.00    2
CST::END
