# Supplementary material for: New computational protein design methods for de novo small molecule binding sites
Source: PLoS Comput Biol. 2020 Oct 5;16(10):e1008178. doi: 10.1371/journal.pcbi.1008178 (PMC7575090; doi:10.1371/journal.pcbi.1008178)
Supplement: S2 File — RosettaMatch constraints (.cst) generated for existing complexes in the PDB for ligands in the Match comparison benchmark. (GZ) [file pcbi.1008178.s002.tar.gz › ExistingComplexConstraints/NPS_4OR0_A601-existing-451_405_412.cst]

CST::BEGIN
  TEMPLATE::   ATOM_MAP: 1 atom_name: C12 C10 C8
  TEMPLATE::   ATOM_MAP: 1 residue3: NPS

  TEMPLATE::   ATOM_MAP: 2 atom_name: CD1 CG CB
  TEMPLATE::   ATOM_MAP: 2 residue3: LEU

  CONSTRAINT:: distanceAB:    3.65   0.50 100.00       0    0
  CONSTRAINT::    angle_A:   85.80  10.00 100.00  360.00    2
  CONSTRAINT::    angle_B:  136.04  10.00 100.00  360.00    2
  CONSTRAINT::  torsion_A:   80.57  10.00 100.00  360.00    2
  CONSTRAINT::  torsion_B:  151.57  10.00 100.00  360.00    2
  CONSTRAINT:: torsion_AB: -100.17  10.00 100.00  360.00    2
CST::END
CST::BEGIN
  TEMPLATE::   ATOM_MAP: 1 atom_name: C7 C4 C3
  TEMPLATE::   ATOM_MAP: 1 residue3: NPS

  TEMPLATE::   ATOM_MAP: 2 atom_name: CD2 CG CB
  TEMPLATE::   ATOM_MAP: 2 residue3: LEU

  CONSTRAINT:: distanceAB:    4.31   0.50 100.00       0    0
  CONSTRAINT::    angle_A:   98.57  10.00 100.00  360.00    2
  CONSTRAINT::    angle_B:  137.18  10.00 100.00  360.00    2
  CONSTRAINT::  torsion_A:   46.10  10.00 100.00  360.00    2
  CONSTRAINT::  torsion_B: -125.21  10.00 100.00  360.00    2
  CONSTRAINT:: torsion_AB:  -50.22  10.00 100.00  360.00    2
CST::END
CST::BEGIN
  TEMPLATE::   ATOM_MAP: 1 atom_name: O1 C14 C13
  TEMPLATE::   ATOM_MAP: 1 residue3: NPS

  TEMPLATE::   ATOM_MAP: 2 atom_name: NZ CE CD
  TEMPLATE::   ATOM_MAP: 2 residue3: LYS

  CONSTRAINT:: distanceAB:    2.78   0.50 100.00       0    0
  CONSTRAINT::    angle_A:  141.72   5.00 100.00  360.00    1
  CONSTRAINT::    angle_B:  101.64   5.00 100.00  360.00    1
  CONSTRAINT::  torsion_A:  156.37   5.00 100.00  360.00    1
  CONSTRAINT::  torsion_B: -150.31   5.00 100.00  360.00    1
  CONSTRAINT:: torsion_AB:  -99.88   5.00 100.00  360.00    1
CST::END
