# Supplementary material for: New computational protein design methods for de novo small molecule binding sites
Source: PLoS Comput Biol. 2020 Oct 5;16(10):e1008178. doi: 10.1371/journal.pcbi.1008178 (PMC7575090; doi:10.1371/journal.pcbi.1008178)
Supplement: S2 File — RosettaMatch constraints (.cst) generated for existing complexes in the PDB for ligands in the Match comparison benchmark. (GZ) [file pcbi.1008178.s002.tar.gz › ExistingComplexConstraints/IM4_3WTH-existing-144_186_323.cst]

CST::BEGIN
  TEMPLATE::   ATOM_MAP: 1 atom_name: C2 N1 C1
  TEMPLATE::   ATOM_MAP: 1 residue3: IM4

  TEMPLATE::   ATOM_MAP: 2 atom_name: O C CA
  TEMPLATE::   ATOM_MAP: 2 residue3: TRP

  CONSTRAINT:: distanceAB:    3.17   0.50 100.00       0    0
  CONSTRAINT::    angle_A:  122.26  10.00 100.00  360.00    2
  CONSTRAINT::    angle_B:  136.79  10.00 100.00  360.00    2
  CONSTRAINT::  torsion_A:  107.54  10.00 100.00  360.00    2
  CONSTRAINT::  torsion_B:  112.11  10.00 100.00  360.00    2
  CONSTRAINT:: torsion_AB:   19.75  10.00 100.00  360.00    2
CST::END
CST::BEGIN
  TEMPLATE::   ATOM_MAP: 1 atom_name: N3 C7 N2
  TEMPLATE::   ATOM_MAP: 1 residue3: IM4

  TEMPLATE::   ATOM_MAP: 2 atom_name: CE2 CD2 CG
  TEMPLATE::   ATOM_MAP: 2 residue3: TYR

  CONSTRAINT:: distanceAB:    3.46   0.50 100.00       0    0
  CONSTRAINT::    angle_A:   99.46  10.00 100.00  360.00    2
  CONSTRAINT::    angle_B:   87.61  10.00 100.00  360.00    2
  CONSTRAINT::  torsion_A:  -89.05  10.00 100.00  360.00    2
  CONSTRAINT::  torsion_B:   83.56  10.00 100.00  360.00    2
  CONSTRAINT:: torsion_AB:  -79.11  10.00 100.00  360.00    2
CST::END
CST::BEGIN
  TEMPLATE::   ATOM_MAP: 1 atom_name: N3 C7 N2
  TEMPLATE::   ATOM_MAP: 1 residue3: IM4

  TEMPLATE::   ATOM_MAP: 2 atom_name: SD CG CB
  TEMPLATE::   ATOM_MAP: 2 residue3: MET

  CONSTRAINT:: distanceAB:    3.56   0.50 100.00       0    0
  CONSTRAINT::    angle_A:   80.89  10.00 100.00  360.00    2
  CONSTRAINT::    angle_B:  127.70  10.00 100.00  360.00    2
  CONSTRAINT::  torsion_A:  106.07  10.00 100.00  360.00    2
  CONSTRAINT::  torsion_B:  101.68  10.00 100.00  360.00    2
  CONSTRAINT:: torsion_AB: -111.13  10.00 100.00  360.00    2
CST::END
