# Supplementary material for: New computational protein design methods for de novo small molecule binding sites
Source: PLoS Comput Biol. 2020 Oct 5;16(10):e1008178. doi: 10.1371/journal.pcbi.1008178 (PMC7575090; doi:10.1371/journal.pcbi.1008178)
Supplement: S2 File — RosettaMatch constraints (.cst) generated for existing complexes in the PDB for ligands in the Match comparison benchmark. (GZ) [file pcbi.1008178.s002.tar.gz › ExistingComplexConstraints/NPS_4FJP-existing-322_321_253.cst]

CST::BEGIN
  TEMPLATE::   ATOM_MAP: 1 atom_name: O3 C1 C2
  TEMPLATE::   ATOM_MAP: 1 residue3: NPS

  TEMPLATE::   ATOM_MAP: 2 atom_name: N CA C
  TEMPLATE::   ATOM_MAP: 2 residue3: THR

  CONSTRAINT:: distanceAB:    4.58   0.50 100.00       0    0
  CONSTRAINT::    angle_A:  106.80   5.00 100.00  360.00    1
  CONSTRAINT::    angle_B:  139.27   5.00 100.00  360.00    1
  CONSTRAINT::  torsion_A:  -65.76   5.00 100.00  360.00    1
  CONSTRAINT::  torsion_B:   71.94   5.00 100.00  360.00    1
  CONSTRAINT:: torsion_AB: -161.88   5.00 100.00  360.00    1
CST::END
CST::BEGIN
  TEMPLATE::   ATOM_MAP: 1 atom_name: C2 C1 O3
  TEMPLATE::   ATOM_MAP: 1 residue3: NPS

  TEMPLATE::   ATOM_MAP: 2 atom_name: CA C O
  TEMPLATE::   ATOM_MAP: 2 residue3: GLY

  CONSTRAINT:: distanceAB:    3.76   0.50 100.00       0    0
  CONSTRAINT::    angle_A:   86.55   5.00 100.00  360.00    1
  CONSTRAINT::    angle_B:  142.36   5.00 100.00  360.00    1
  CONSTRAINT::  torsion_A:   73.87   5.00 100.00  360.00    1
  CONSTRAINT::  torsion_B:  144.01   5.00 100.00  360.00    1
  CONSTRAINT:: torsion_AB:  -48.80   5.00 100.00  360.00    1
CST::END
CST::BEGIN
  TEMPLATE::   ATOM_MAP: 1 atom_name: O2 C14 C13
  TEMPLATE::   ATOM_MAP: 1 residue3: NPS

  TEMPLATE::   ATOM_MAP: 2 atom_name: N CA C
  TEMPLATE::   ATOM_MAP: 2 residue3: ASN

  CONSTRAINT:: distanceAB:    3.13   0.50 100.00       0    0
  CONSTRAINT::    angle_A:  116.06   5.00 100.00  360.00    1
  CONSTRAINT::    angle_B:  119.82   5.00 100.00  360.00    1
  CONSTRAINT::  torsion_A:  -88.39   5.00 100.00  360.00    1
  CONSTRAINT::  torsion_B:   93.22   5.00 100.00  360.00    1
  CONSTRAINT:: torsion_AB:  179.18   5.00 100.00  360.00    1
CST::END
