# Supplementary material for: New computational protein design methods for de novo small molecule binding sites
Source: PLoS Comput Biol. 2020 Oct 5;16(10):e1008178. doi: 10.1371/journal.pcbi.1008178 (PMC7575090; doi:10.1371/journal.pcbi.1008178)
Supplement: S2 File — RosettaMatch constraints (.cst) generated for existing complexes in the PDB for ligands in the Match comparison benchmark. (GZ) [file pcbi.1008178.s002.tar.gz › ExistingComplexConstraints/IM4_3C79-existing-362_403_405.cst]

CST::BEGIN
  TEMPLATE::   ATOM_MAP: 1 atom_name: C9 C8 N3
  TEMPLATE::   ATOM_MAP: 1 residue3: IM4

  TEMPLATE::   ATOM_MAP: 2 atom_name: O C CA
  TEMPLATE::   ATOM_MAP: 2 residue3: TRP

  CONSTRAINT:: distanceAB:    2.99   0.50 100.00       0    0
  CONSTRAINT::    angle_A:  155.05  10.00 100.00  360.00    2
  CONSTRAINT::    angle_B:  139.15  10.00 100.00  360.00    2
  CONSTRAINT::  torsion_A:  126.62  10.00 100.00  360.00    2
  CONSTRAINT::  torsion_B:   -4.72  10.00 100.00  360.00    2
  CONSTRAINT:: torsion_AB:   51.63  10.00 100.00  360.00    2
CST::END
CST::BEGIN
  TEMPLATE::   ATOM_MAP: 1 atom_name: N4 C7 N2
  TEMPLATE::   ATOM_MAP: 1 residue3: IM4

  TEMPLATE::   ATOM_MAP: 2 atom_name: CB CA C
  TEMPLATE::   ATOM_MAP: 2 residue3: TYR

  CONSTRAINT:: distanceAB:    3.35   0.50 100.00       0    0
  CONSTRAINT::    angle_A:   96.98  10.00 100.00  360.00    2
  CONSTRAINT::    angle_B:  156.18  10.00 100.00  360.00    2
  CONSTRAINT::  torsion_A:   96.25  10.00 100.00  360.00    2
  CONSTRAINT::  torsion_B:   19.79  10.00 100.00  360.00    2
  CONSTRAINT:: torsion_AB:  159.04  10.00 100.00  360.00    2
CST::END
CST::BEGIN
  TEMPLATE::   ATOM_MAP: 1 atom_name: O2 N5 N4
  TEMPLATE::   ATOM_MAP: 1 residue3: IM4

  TEMPLATE::   ATOM_MAP: 2 atom_name: N CA C
  TEMPLATE::   ATOM_MAP: 2 residue3: CYS

  CONSTRAINT:: distanceAB:    2.73   0.50 100.00       0    0
  CONSTRAINT::    angle_A:  143.85  10.00 100.00  360.00    2
  CONSTRAINT::    angle_B:   97.42  10.00 100.00  360.00    2
  CONSTRAINT::  torsion_A:   61.90  10.00 100.00  360.00    2
  CONSTRAINT::  torsion_B:  144.02  10.00 100.00  360.00    2
  CONSTRAINT:: torsion_AB: -112.60  10.00 100.00  360.00    2
CST::END
