# Supplementary material for: New computational protein design methods for de novo small molecule binding sites
Source: PLoS Comput Biol. 2020 Oct 5;16(10):e1008178. doi: 10.1371/journal.pcbi.1008178 (PMC7575090; doi:10.1371/journal.pcbi.1008178)
Supplement: S2 File — RosettaMatch constraints (.cst) generated for existing complexes in the PDB for ligands in the Match comparison benchmark. (GZ) [file pcbi.1008178.s002.tar.gz › ExistingComplexConstraints/NPS_3R58-existing-293_288_112.cst]

CST::BEGIN
  TEMPLATE::   ATOM_MAP: 1 atom_name: C3 C2 C1
  TEMPLATE::   ATOM_MAP: 1 residue3: NPS

  TEMPLATE::   ATOM_MAP: 2 atom_name: CZ CE1 CD1
  TEMPLATE::   ATOM_MAP: 2 residue3: PHE

  CONSTRAINT:: distanceAB:    3.98   0.50 100.00       0    0
  CONSTRAINT::    angle_A:   85.80  10.00 100.00  360.00    2
  CONSTRAINT::    angle_B:  106.82  10.00 100.00  360.00    2
  CONSTRAINT::  torsion_A:   79.16  10.00 100.00  360.00    2
  CONSTRAINT::  torsion_B:   93.28  10.00 100.00  360.00    2
  CONSTRAINT:: torsion_AB:  -47.94  10.00 100.00  360.00    2
CST::END
CST::BEGIN
  TEMPLATE::   ATOM_MAP: 1 atom_name: C3 C2 C1
  TEMPLATE::   ATOM_MAP: 1 residue3: NPS

  TEMPLATE::   ATOM_MAP: 2 atom_name: CG CB CA
  TEMPLATE::   ATOM_MAP: 2 residue3: PHE

  CONSTRAINT:: distanceAB:    3.87   0.50 100.00       0    0
  CONSTRAINT::    angle_A:  115.68  10.00 100.00  360.00    2
  CONSTRAINT::    angle_B:   83.08  10.00 100.00  360.00    2
  CONSTRAINT::  torsion_A:  164.84  10.00 100.00  360.00    2
  CONSTRAINT::  torsion_B: -176.34  10.00 100.00  360.00    2
  CONSTRAINT:: torsion_AB:  -22.65  10.00 100.00  360.00    2
CST::END
CST::BEGIN
  TEMPLATE::   ATOM_MAP: 1 atom_name: O2 C14 C13
  TEMPLATE::   ATOM_MAP: 1 residue3: NPS

  TEMPLATE::   ATOM_MAP: 2 atom_name: NE2 CD2 CG
  TEMPLATE::   ATOM_MAP: 2 residue3: HIS

  CONSTRAINT:: distanceAB:    2.87   0.50 100.00       0    0
  CONSTRAINT::    angle_A:  158.11   5.00 100.00  360.00    1
  CONSTRAINT::    angle_B:  147.96   5.00 100.00  360.00    1
  CONSTRAINT::  torsion_A:    2.62   5.00 100.00  360.00    1
  CONSTRAINT::  torsion_B:  179.47   5.00 100.00  360.00    1
  CONSTRAINT:: torsion_AB:  -81.17   5.00 100.00  360.00    1
CST::END
