# Supplementary material for: New computational protein design methods for de novo small molecule binding sites
Source: PLoS Comput Biol. 2020 Oct 5;16(10):e1008178. doi: 10.1371/journal.pcbi.1008178 (PMC7575090; doi:10.1371/journal.pcbi.1008178)
Supplement: S2 File — RosettaMatch constraints (.cst) generated for existing complexes in the PDB for ligands in the Match comparison benchmark. (GZ) [file pcbi.1008178.s002.tar.gz › ExistingComplexConstraints/IBP_3P6H-existing-134_136_24.cst]

CST::BEGIN
  TEMPLATE::   ATOM_MAP: 1 atom_name: O1 C1 C6
  TEMPLATE::   ATOM_MAP: 1 residue3: IBP

  TEMPLATE::   ATOM_MAP: 2 atom_name: NE CD CG
  TEMPLATE::   ATOM_MAP: 2 residue3: ARG

  CONSTRAINT:: distanceAB:    2.71   0.50 100.00       0    0
  CONSTRAINT::    angle_A:  133.50   5.00 100.00  360.00    1
  CONSTRAINT::    angle_B:  120.05   5.00 100.00  360.00    1
  CONSTRAINT::  torsion_A:   15.62   5.00 100.00  360.00    1
  CONSTRAINT::  torsion_B: -108.81   5.00 100.00  360.00    1
  CONSTRAINT:: torsion_AB:  -62.87   5.00 100.00  360.00    1
CST::END
CST::BEGIN
  TEMPLATE::   ATOM_MAP: 1 atom_name: O1 C1 C6
  TEMPLATE::   ATOM_MAP: 1 residue3: IBP

  TEMPLATE::   ATOM_MAP: 2 atom_name: OH CZ CE2
  TEMPLATE::   ATOM_MAP: 2 residue3: TYR

  CONSTRAINT:: distanceAB:    2.66   0.50 100.00       0    0
  CONSTRAINT::    angle_A:  111.84  10.00 100.00  360.00    2
  CONSTRAINT::    angle_B:  117.29  10.00 100.00  360.00    2
  CONSTRAINT::  torsion_A: -172.82  10.00 100.00  360.00    2
  CONSTRAINT::  torsion_B:  178.36  10.00 100.00  360.00    2
  CONSTRAINT:: torsion_AB:  105.52  10.00 100.00  360.00    2
CST::END
CST::BEGIN
  TEMPLATE::   ATOM_MAP: 1 atom_name: C5 C3 C2
  TEMPLATE::   ATOM_MAP: 1 residue3: IBP

  TEMPLATE::   ATOM_MAP: 2 atom_name: CZ CE2 CD2
  TEMPLATE::   ATOM_MAP: 2 residue3: PHE

  CONSTRAINT:: distanceAB:    3.86   0.50 100.00       0    0
  CONSTRAINT::    angle_A:  103.50  10.00 100.00  360.00    2
  CONSTRAINT::    angle_B:   89.17  10.00 100.00  360.00    2
  CONSTRAINT::  torsion_A:   88.70  10.00 100.00  360.00    2
  CONSTRAINT::  torsion_B: -155.67  10.00 100.00  360.00    2
  CONSTRAINT:: torsion_AB:  146.65  10.00 100.00  360.00    2
CST::END
