# Supplementary material for: New computational protein design methods for de novo small molecule binding sites
Source: PLoS Comput Biol. 2020 Oct 5;16(10):e1008178. doi: 10.1371/journal.pcbi.1008178 (PMC7575090; doi:10.1371/journal.pcbi.1008178)
Supplement: S2 File — RosettaMatch constraints (.cst) generated for existing complexes in the PDB for ligands in the Match comparison benchmark. (GZ) [file pcbi.1008178.s002.tar.gz › ExistingComplexConstraints/LFN_2CCC-existing-35_250_119.cst]

CST::BEGIN
  TEMPLATE::   ATOM_MAP: 1 atom_name: C4 C3 N2
  TEMPLATE::   ATOM_MAP: 1 residue3: LFN

  TEMPLATE::   ATOM_MAP: 2 atom_name: CZ2 CE2 CD2
  TEMPLATE::   ATOM_MAP: 2 residue3: TRP

  CONSTRAINT:: distanceAB:    3.34   0.50 100.00       0    0
  CONSTRAINT::    angle_A:   82.26  10.00 100.00  360.00    2
  CONSTRAINT::    angle_B:   85.42  10.00 100.00  360.00    2
  CONSTRAINT::  torsion_A:  -95.11  10.00 100.00  360.00    2
  CONSTRAINT::  torsion_B:  -83.72  10.00 100.00  360.00    2
  CONSTRAINT:: torsion_AB: -172.46  10.00 100.00  360.00    2
CST::END
CST::BEGIN
  TEMPLATE::   ATOM_MAP: 1 atom_name: N2 C2 N1
  TEMPLATE::   ATOM_MAP: 1 residue3: LFN

  TEMPLATE::   ATOM_MAP: 2 atom_name: OE1 CD CG
  TEMPLATE::   ATOM_MAP: 2 residue3: GLN

  CONSTRAINT:: distanceAB:    2.75   0.50 100.00       0    0
  CONSTRAINT::    angle_A:  118.92   5.00 100.00  360.00    1
  CONSTRAINT::    angle_B:  122.05   5.00 100.00  360.00    1
  CONSTRAINT::  torsion_A:  173.46   5.00 100.00  360.00    1
  CONSTRAINT::  torsion_B: -169.56   5.00 100.00  360.00    1
  CONSTRAINT:: torsion_AB:   -1.43   5.00 100.00  360.00    1
CST::END
CST::BEGIN
  TEMPLATE::   ATOM_MAP: 1 atom_name: C10 C9 C7
  TEMPLATE::   ATOM_MAP: 1 residue3: LFN

  TEMPLATE::   ATOM_MAP: 2 atom_name: OE1 CD CG
  TEMPLATE::   ATOM_MAP: 2 residue3: GLN

  CONSTRAINT:: distanceAB:    3.54   0.50 100.00       0    0
  CONSTRAINT::    angle_A:  117.74   5.00 100.00  360.00    1
  CONSTRAINT::    angle_B:  100.12   5.00 100.00  360.00    1
  CONSTRAINT::  torsion_A:  -80.28   5.00 100.00  360.00    1
  CONSTRAINT::  torsion_B:  -99.99   5.00 100.00  360.00    1
  CONSTRAINT:: torsion_AB: -147.67   5.00 100.00  360.00    1
CST::END
