# Supplementary material for: New computational protein design methods for de novo small molecule binding sites
Source: PLoS Comput Biol. 2020 Oct 5;16(10):e1008178. doi: 10.1371/journal.pcbi.1008178 (PMC7575090; doi:10.1371/journal.pcbi.1008178)
Supplement: S2 File — RosettaMatch constraints (.cst) generated for existing complexes in the PDB for ligands in the Match comparison benchmark. (GZ) [file pcbi.1008178.s002.tar.gz › ExistingComplexConstraints/IBP_6U4X_A611-existing-407_453_484.cst]

CST::BEGIN
  TEMPLATE::   ATOM_MAP: 1 atom_name: O2 C1 C6
  TEMPLATE::   ATOM_MAP: 1 residue3: IBP

  TEMPLATE::   ATOM_MAP: 2 atom_name: OH CZ CE2
  TEMPLATE::   ATOM_MAP: 2 residue3: TYR

  CONSTRAINT:: distanceAB:    2.61   0.50 100.00       0    0
  CONSTRAINT::    angle_A:  132.86  10.00 100.00  360.00    2
  CONSTRAINT::    angle_B:  117.83  10.00 100.00  360.00    2
  CONSTRAINT::  torsion_A:  -75.66  10.00 100.00  360.00    2
  CONSTRAINT::  torsion_B:  177.61  10.00 100.00  360.00    2
  CONSTRAINT:: torsion_AB:  -21.90  10.00 100.00  360.00    2
CST::END
CST::BEGIN
  TEMPLATE::   ATOM_MAP: 1 atom_name: C12 C11 C10
  TEMPLATE::   ATOM_MAP: 1 residue3: IBP

  TEMPLATE::   ATOM_MAP: 2 atom_name: CD2 CG CB
  TEMPLATE::   ATOM_MAP: 2 residue3: LEU

  CONSTRAINT:: distanceAB:    3.78   0.50 100.00       0    0
  CONSTRAINT::    angle_A:   89.73  10.00 100.00  360.00    2
  CONSTRAINT::    angle_B:  132.66  10.00 100.00  360.00    2
  CONSTRAINT::  torsion_A:  -96.93  10.00 100.00  360.00    2
  CONSTRAINT::  torsion_B:  150.48  10.00 100.00  360.00    2
  CONSTRAINT:: torsion_AB:  163.24  10.00 100.00  360.00    2
CST::END
CST::BEGIN
  TEMPLATE::   ATOM_MAP: 1 atom_name: C9 C8 C6
  TEMPLATE::   ATOM_MAP: 1 residue3: IBP

  TEMPLATE::   ATOM_MAP: 2 atom_name: O C CA
  TEMPLATE::   ATOM_MAP: 2 residue3: ALA

  CONSTRAINT:: distanceAB:    3.21   0.50 100.00       0    0
  CONSTRAINT::    angle_A:  140.55  10.00 100.00  360.00    2
  CONSTRAINT::    angle_B:   92.55  10.00 100.00  360.00    2
  CONSTRAINT::  torsion_A:   19.21  10.00 100.00  360.00    2
  CONSTRAINT::  torsion_B:   88.63  10.00 100.00  360.00    2
  CONSTRAINT:: torsion_AB:   49.05  10.00 100.00  360.00    2
CST::END
