# Supplementary material for: New computational protein design methods for de novo small molecule binding sites
Source: PLoS Comput Biol. 2020 Oct 5;16(10):e1008178. doi: 10.1371/journal.pcbi.1008178 (PMC7575090; doi:10.1371/journal.pcbi.1008178)
Supplement: S3 File — PDB files for the protein-ligand complexes used for the binding site sequence recovery benchmark. Files have been cleaned to remove residues with missing backbone atoms and all other extraneous small molecules. These complexes have been renumbered for compatibility with Rosetta, where position numbering corresponds to column “Designable_positions” in S4 Table. (GZ) [file pcbi.1008178.s003.tar.gz]

Archive with 23 entries (22 files):
- BindingSiteRecoveryPDBs
- BindingSiteRecoveryPDBs/5ura-clean.pdb
- BindingSiteRecoveryPDBs/5edb-clean.pdb
- BindingSiteRecoveryPDBs/1lnm-clean.pdb
- BindingSiteRecoveryPDBs/5t52-clean.pdb
- BindingSiteRecoveryPDBs/1lke-clean.pdb
- BindingSiteRecoveryPDBs/4AFG-clean.pdb
- BindingSiteRecoveryPDBs/2XN3-clean.pdb
- BindingSiteRecoveryPDBs/5HZ6-clean.pdb
- BindingSiteRecoveryPDBs/6m9b-clean.pdb
- BindingSiteRecoveryPDBs/1TOU-clean.pdb
- BindingSiteRecoveryPDBs/4QAC-clean.pdb
- BindingSiteRecoveryPDBs/3CZ1-clean.pdb
- BindingSiteRecoveryPDBs/4AFH-clean.pdb
- BindingSiteRecoveryPDBs/5HZ8-clean.pdb
- BindingSiteRecoveryPDBs/5J5I-clean.pdb
- BindingSiteRecoveryPDBs/1n0s-clean.pdb
- BindingSiteRecoveryPDBs/2IZL-clean.pdb
- BindingSiteRecoveryPDBs/4B5D-clean.pdb
- BindingSiteRecoveryPDBs/1sri-clean.pdb
- BindingSiteRecoveryPDBs/2QRY-clean.pdb
- BindingSiteRecoveryPDBs/5J5G-clean.pdb
- BindingSiteRecoveryPDBs/3oki-clean.pdb
