# Supplementary material for: New computational protein design methods for de novo small molecule binding sites
Source: PLoS Comput Biol. 2020 Oct 5;16(10):e1008178. doi: 10.1371/journal.pcbi.1008178 (PMC7575090; doi:10.1371/journal.pcbi.1008178)
Supplement: S3 File — PDB files for the protein-ligand complexes used for the binding site sequence recovery benchmark. Files have been cleaned to remove residues with missing backbone atoms and all other extraneous small molecules. These complexes have been renumbered for compatibility with Rosetta, where position numbering corresponds to column “Designable_positions” in S4 Table. (GZ) [file pcbi.1008178.s003.tar.gz › BindingSiteRecoveryPDBs/5ura-clean.pdb]

ATOM      1  N   SER A   1      12.843 -33.143   9.116  1.00 63.67           N
ATOM      2  CA  SER A   1      11.404 -33.244   8.894  1.00 63.67           C
ATOM      3  C   SER A   1      11.082 -33.378   7.409  1.00 59.23           C
ATOM      4  O   SER A   1      11.604 -32.631   6.583  1.00 55.91           O
ATOM      5  CB  SER A   1      10.683 -32.028   9.480  1.00 57.50           C
ATOM      6  OG  SER A   1       9.328 -31.994   9.064  1.00 53.82           O
ATOM      7  N   HIS A   2      10.208 -34.332   7.081  1.00 60.53           N
ATOM      8  CA  HIS A   2       9.874 -34.583   5.682  1.00 60.07           C
ATOM      9  C   HIS A   2       9.051 -33.447   5.086  1.00 58.89           C
ATOM     10  O   HIS A   2       9.308 -33.016   3.956  1.00 47.57           O
ATOM     11  CB  HIS A   2       9.123 -35.909   5.552  1.00 68.83           C
ATOM     12  CG  HIS A   2       8.368 -36.051   4.266  1.00 76.51           C
ATOM     13  ND1 HIS A   2       8.994 -36.213   3.048  1.00 72.32           N
ATOM     14  CD2 HIS A   2       7.039 -36.049   4.008  1.00 79.83           C
ATOM     15  CE1 HIS A   2       8.083 -36.309   2.097  1.00 78.08           C
ATOM     16  NE2 HIS A   2       6.888 -36.212   2.652  1.00 84.24           N
ATOM     17  N   MET A   3       8.052 -32.954   5.822  1.00 56.40           N
ATOM     18  CA  MET A   3       7.181 -31.923   5.268  1.00 54.68           C
ATOM     19  C   MET A   3       7.923 -30.609   5.062  1.00 39.53           C
ATOM     20  O   MET A   3       7.542 -29.817   4.193  1.00 28.11           O
ATOM     21  CB  MET A   3       5.967 -31.714   6.175  1.00 47.13           C
ATOM     22  CG  MET A   3       4.986 -32.880   6.164  1.00 60.32           C
ATOM     23  SD  MET A   3       5.361 -34.131   7.406  1.00 89.53           S
ATOM     24  CE  MET A   3       4.375 -33.534   8.781  1.00 75.91           C
ATOM     25  H   MET A   3       7.862 -33.195   6.625  1.00 67.68           H
ATOM     26  HA  MET A   3       6.853 -32.228   4.408  1.00 65.61           H
ATOM     27  HB2 MET A   3       6.275 -31.594   7.087  1.00 56.55           H
ATOM     28  HB3 MET A   3       5.490 -30.922   5.882  1.00 56.55           H
ATOM     29  HG2 MET A   3       4.094 -32.542   6.339  1.00 72.38           H
ATOM     30  HG3 MET A   3       5.014 -33.306   5.293  1.00 72.38           H
ATOM     31  HE1 MET A   3       4.489 -34.133   9.535  1.00 91.09           H
ATOM     32  HE2 MET A   3       4.672 -32.642   9.019  1.00 91.09           H
ATOM     33  HE3 MET A   3       3.442 -33.512   8.514  1.00 91.09           H
ATOM     34  N   VAL A   4       8.980 -30.359   5.838  1.00 37.44           N
ATOM     35  CA  VAL A   4       9.733 -29.121   5.674  1.00 38.97           C
ATOM     36  C   VAL A   4      10.575 -29.170   4.403  1.00 27.04           C
ATOM     37  O   VAL A   4      10.800 -28.136   3.762  1.00 23.06           O
ATOM     38  CB  VAL A   4      10.594 -28.851   6.923  1.00 41.26           C
ATOM     39  CG1 VAL A   4      11.459 -27.609   6.734  1.00 31.68           C
ATOM     40  CG2 VAL A   4       9.711 -28.693   8.146  1.00 32.28           C
ATOM     41  H   VAL A   4       9.275 -30.882   6.454  1.00 44.93           H
ATOM     42  HA  VAL A   4       9.107 -28.386   5.584  1.00 46.76           H
ATOM     43  HB  VAL A   4      11.183 -29.608   7.072  1.00 49.52           H
ATOM     44 HG11 VAL A   4      11.987 -27.468   7.536  1.00 38.02           H
ATOM     45 HG12 VAL A   4      12.044 -27.745   5.972  1.00 38.02           H
ATOM     46 HG13 VAL A   4      10.883 -26.844   6.578  1.00 38.02           H
ATOM     47 HG21 VAL A   4      10.271 -28.525   8.920  1.00 38.73           H
ATOM     48 HG22 VAL A   4       9.108 -27.947   8.005  1.00 38.73           H
ATOM     49 HG23 VAL A   4       9.203 -29.509   8.276  1.00 38.73           H
ATOM     50  N   GLU A   5      11.044 -30.359   4.012  1.00 31.00           N
ATOM     51  CA  GLU A   5      11.933 -30.471   2.861  1.00 31.08           C
ATOM     52  C   GLU A   5      11.329 -29.834   1.616  1.00 24.47           C
ATOM     53  O   GLU A   5      12.058 -29.276   0.789  1.00 24.20           O
ATOM     54  CB  GLU A   5      12.251 -31.943   2.580  1.00 39.35           C
ATOM     55  CG  GLU A   5      13.113 -32.623   3.631  1.00 46.38           C
ATOM     56  CD  GLU A   5      13.243 -34.120   3.397  1.00 64.12           C
ATOM     57  OE1 GLU A   5      13.476 -34.861   4.377  1.00 65.07           O
ATOM     58  OE2 GLU A   5      13.099 -34.559   2.236  1.00 66.13           O
ATOM     59  H   GLU A   5      10.862 -31.108   4.395  1.00 37.20           H
ATOM     60  HA  GLU A   5      12.766 -30.015   3.058  1.00 37.30           H
ATOM     61  HB2 GLU A   5      11.416 -32.434   2.524  1.00 47.22           H
ATOM     62  HB3 GLU A   5      12.721 -32.002   1.734  1.00 47.22           H
ATOM     63  HG2 GLU A   5      14.003 -32.237   3.609  1.00 55.66           H
ATOM     64  HG3 GLU A   5      12.714 -32.489   4.505  1.00 55.66           H
ATOM     65  N   ALA A   6      10.005 -29.907   1.461  1.00 23.57           N
ATOM     66  CA  ALA A   6       9.366 -29.335   0.279  1.00 21.22           C
ATOM     67  C   ALA A   6       9.609 -27.837   0.184  1.00 20.06           C
ATOM     68  O   ALA A   6       9.544 -27.266  -0.910  1.00 20.44           O
ATOM     69  CB  ALA A   6       7.866 -29.626   0.290  1.00 25.69           C
ATOM     70  H   ALA A   6       9.463 -30.278   2.017  1.00 28.29           H
ATOM     71  HA  ALA A   6       9.744 -29.748  -0.512  1.00 25.47           H
ATOM     72  HB1 ALA A   6       7.464 -29.237  -0.502  1.00 30.83           H
ATOM     73  HB2 ALA A   6       7.732 -30.587   0.293  1.00 30.83           H
ATOM     74  HB3 ALA A   6       7.475 -29.235   1.087  1.00 30.83           H
ATOM     75  N   PHE A   7       9.870 -27.180   1.311  1.00 20.29           N
ATOM     76  CA  PHE A   7      10.152 -25.755   1.300  1.00 19.17           C
ATOM     77  C   PHE A   7      11.633 -25.445   1.138  1.00 18.58           C
ATOM     78  O   PHE A   7      11.977 -24.301   0.825  1.00 15.92           O
ATOM     79  CB  PHE A   7       9.669 -25.104   2.601  1.00 20.39           C
ATOM     80  CG  PHE A   7       8.201 -25.257   2.851  1.00 17.53           C
ATOM     81  CD1 PHE A   7       7.715 -26.353   3.541  1.00 20.90           C
ATOM     82  CD2 PHE A   7       7.308 -24.298   2.404  1.00 23.40           C
ATOM     83  CE1 PHE A   7       6.359 -26.495   3.777  1.00 21.07           C
ATOM     84  CE2 PHE A   7       5.954 -24.431   2.635  1.00 23.89           C
ATOM     85  CZ  PHE A   7       5.479 -25.533   3.325  1.00 22.90           C
ATOM     86  H   PHE A   7       9.889 -27.539   2.092  1.00 24.35           H
ATOM     87  HA  PHE A   7       9.676 -25.343   0.562  1.00 23.00           H
ATOM     88  HB2 PHE A   7      10.139 -25.510   3.346  1.00 24.47           H
ATOM     89  HB3 PHE A   7       9.866 -24.155   2.567  1.00 24.47           H
ATOM     90  HD1 PHE A   7       8.305 -27.003   3.847  1.00 25.08           H
ATOM     91  HD2 PHE A   7       7.624 -23.556   1.941  1.00 28.08           H
ATOM     92  HE1 PHE A   7       6.041 -27.236   4.240  1.00 25.28           H
ATOM     93  HE2 PHE A   7       5.363 -23.782   2.329  1.00 28.66           H
ATOM     94  HZ  PHE A   7       4.567 -25.626   3.482  1.00 27.49           H
ATOM     95  N   CYS A   8      12.510 -26.433   1.304  1.00 19.28           N
ATOM     96  CA  CYS A   8      13.939 -26.161   1.401  1.00 23.22           C
ATOM     97  C   CYS A   8      14.499 -25.913   0.010  1.00 23.55           C
ATOM     98  O   CYS A   8      14.680 -26.847  -0.778  1.00 18.96           O
ATOM     99  CB  CYS A   8      14.659 -27.311   2.092  1.00 18.81           C
ATOM    100  SG  CYS A   8      14.281 -27.376   3.843  1.00 24.73           S
ATOM    101  H   CYS A   8      12.303 -27.265   1.362  1.00 23.14           H
ATOM    102  HA  CYS A   8      14.075 -25.358   1.929  1.00 27.87           H
ATOM    103  HB2 CYS A   8      14.381 -28.149   1.690  1.00 22.57           H
ATOM    104  HB3 CYS A   8      15.617 -27.193   1.993  1.00 22.57           H
ATOM    105  HG  CYS A   8      13.098 -27.528   3.981  1.00 29.67           H
ATOM    106  N   ALA A   9      14.779 -24.647  -0.284  1.00 15.94           N
ATOM    107  CA  ALA A   9      15.256 -24.242  -1.597  1.00 18.70           C
ATOM    108  C   ALA A   9      15.573 -22.755  -1.603  1.00 18.21           C
ATOM    109  O   ALA A   9      15.360 -22.063  -0.600  1.00 16.42           O
ATOM    110  CB  ALA A   9      14.212 -24.550  -2.671  1.00 18.77           C
ATOM    111  H   ALA A   9      14.698 -23.995   0.272  1.00 19.13           H
ATOM    112  HA  ALA A   9      16.067 -24.729  -1.809  1.00 22.44           H
ATOM    113  HB1 ALA A   9      14.556 -24.271  -3.534  1.00 22.52           H
ATOM    114  HB2 ALA A   9      14.039 -25.505  -2.677  1.00 22.52           H
ATOM    115  HB3 ALA A   9      13.397 -24.067  -2.466  1.00 22.52           H
ATOM    116  N   THR A  10      16.070 -22.265  -2.739  1.00 15.88           N
ATOM    117  CA  THR A  10      16.284 -20.843  -2.965  1.00 16.45           C
ATOM    118  C   THR A  10      15.165 -20.334  -3.865  1.00 17.96           C
ATOM    119  O   THR A  10      15.008 -20.806  -4.997  1.00 21.92           O
ATOM    120  CB  THR A  10      17.657 -20.589  -3.588  1.00 17.15           C
ATOM    121  OG1 THR A  10      18.674 -21.074  -2.702  1.00 17.23           O
ATOM    122  CG2 THR A  10      17.867 -19.102  -3.830  1.00 14.62           C
ATOM    123  H   THR A  10      16.295 -22.754  -3.410  1.00 19.06           H
ATOM    124  HA  THR A  10      16.238 -20.371  -2.119  1.00 19.74           H
ATOM    125  HB  THR A  10      17.720 -21.052  -4.438  1.00 20.58           H
ATOM    126  HG1 THR A  10      19.433 -20.939  -3.034  1.00 20.67           H
ATOM    127 HG21 THR A  10      18.740 -18.950  -4.225  1.00 17.54           H
ATOM    128 HG22 THR A  10      17.186 -18.765  -4.433  1.00 17.54           H
ATOM    129 HG23 THR A  10      17.813 -18.619  -2.991  1.00 17.54           H
ATOM    130  N   TRP A  11      14.405 -19.371  -3.359  1.00 18.52           N
ATOM    131  CA  TRP A  11      13.162 -18.913  -3.957  1.00 16.17           C
ATOM    132  C   TRP A  11      13.292 -17.451  -4.356  1.00 15.82           C
ATOM    133  O   TRP A  11      14.027 -16.680  -3.734  1.00 20.32           O
ATOM    134  CB  TRP A  11      11.978 -19.057  -2.974  1.00 15.55           C
ATOM    135  CG  TRP A  11      11.734 -20.451  -2.453  1.00 12.02           C
ATOM    136  CD1 TRP A  11      12.256 -21.005  -1.319  1.00 17.18           C
ATOM    137  CD2 TRP A  11      10.885 -21.454  -3.031  1.00 19.21           C
ATOM    138  NE1 TRP A  11      11.799 -22.290  -1.162  1.00 19.76           N
ATOM    139  CE2 TRP A  11      10.953 -22.589  -2.198  1.00 20.73           C
ATOM    140  CE3 TRP A  11      10.078 -21.502  -4.172  1.00 21.37           C
ATOM    141  CZ2 TRP A  11      10.249 -23.761  -2.473  1.00 21.96           C
ATOM    142  CZ3 TRP A  11       9.379 -22.666  -4.442  1.00 21.68           C
ATOM    143  CH2 TRP A  11       9.469 -23.778  -3.596  1.00 20.56           C
ATOM    144  H   TRP A  11      14.602 -18.949  -2.636  1.00 22.22           H
ATOM    145  HA  TRP A  11      12.970 -19.436  -4.751  1.00 19.40           H
ATOM    146  HB2 TRP A  11      12.144 -18.485  -2.208  1.00 18.66           H
ATOM    147  HB3 TRP A  11      11.168 -18.769  -3.424  1.00 18.66           H
ATOM    148  HD1 TRP A  11      12.844 -20.576  -0.740  1.00 20.62           H
ATOM    149  HE1 TRP A  11      12.007 -22.820  -0.517  1.00 23.71           H
ATOM    150  HE3 TRP A  11      10.014 -20.767  -4.739  1.00 25.64           H
ATOM    151  HZ2 TRP A  11      10.306 -24.501  -1.913  1.00 26.35           H
ATOM    152  HZ3 TRP A  11       8.840 -22.710  -5.199  1.00 26.02           H
ATOM    153  HH2 TRP A  11       8.988 -24.546  -3.803  1.00 24.67           H
ATOM    154  N   LYS A  12      12.554 -17.075  -5.396  1.00 14.69           N
ATOM    155  CA  LYS A  12      12.476 -15.704  -5.868  1.00 23.89           C
ATOM    156  C   LYS A  12      11.007 -15.315  -5.965  1.00 24.48           C
ATOM    157  O   LYS A  12      10.163 -16.144  -6.316  1.00 20.35           O
ATOM    158  CB  LYS A  12      13.169 -15.556  -7.232  1.00 25.78           C
ATOM    159  CG  LYS A  12      13.436 -14.122  -7.651  1.00 42.27           C
ATOM    160  CD  LYS A  12      14.770 -13.623  -7.110  1.00 54.45           C
ATOM    161  CE  LYS A  12      14.960 -12.132  -7.361  1.00 60.85           C
ATOM    162  NZ  LYS A  12      14.999 -11.796  -8.812  1.00 70.36           N
ATOM    163  H   LYS A  12      12.074 -17.620  -5.857  1.00 17.63           H
ATOM    164  HA  LYS A  12      12.912 -15.115  -5.233  1.00 28.66           H
ATOM    165  HB2 LYS A  12      14.022 -16.016  -7.198  1.00 30.93           H
ATOM    166  HB3 LYS A  12      12.606 -15.960  -7.911  1.00 30.93           H
ATOM    167  HG2 LYS A  12      13.462 -14.070  -8.619  1.00 50.72           H
ATOM    168  HG3 LYS A  12      12.735 -13.550  -7.302  1.00 50.72           H
ATOM    169  HD2 LYS A  12      14.805 -13.777  -6.153  1.00 65.34           H
ATOM    170  HD3 LYS A  12      15.491 -14.099  -7.552  1.00 65.34           H
ATOM    171  HE2 LYS A  12      14.221 -11.648  -6.960  1.00 73.03           H
ATOM    172  HE3 LYS A  12      15.798 -11.849  -6.964  1.00 73.03           H
ATOM    173  HZ1 LYS A  12      15.111 -10.919  -8.917  1.00 84.43           H
ATOM    174  HZ2 LYS A  12      15.674 -12.222  -9.205  1.00 84.43           H
ATOM    175  HZ3 LYS A  12      14.237 -12.039  -9.201  1.00 84.43           H
ATOM    176  N   LEU A  13      10.703 -14.060  -5.634  1.00 17.71           N
ATOM    177  CA  LEU A  13       9.331 -13.567  -5.701  1.00 22.36           C
ATOM    178  C   LEU A  13       8.892 -13.412  -7.152  1.00 24.68           C
ATOM    179  O   LEU A  13       9.574 -12.764  -7.950  1.00 30.99           O
ATOM    180  CB  LEU A  13       9.214 -12.224  -4.981  1.00 23.35           C
ATOM    181  CG  LEU A  13       7.823 -11.575  -4.944  1.00 23.32           C
ATOM    182  CD1 LEU A  13       6.899 -12.334  -4.007  1.00 20.31           C
ATOM    183  CD2 LEU A  13       7.907 -10.104  -4.553  1.00 25.58           C
ATOM    184  H   LEU A  13      11.274 -13.476  -5.366  1.00 21.25           H
ATOM    185  HA  LEU A  13       8.738 -14.201  -5.267  1.00 26.83           H
ATOM    186  HB2 LEU A  13       9.495 -12.349  -4.061  1.00 28.02           H
ATOM    187  HB3 LEU A  13       9.811 -11.595  -5.415  1.00 28.02           H
ATOM    188  HG  LEU A  13       7.439 -11.620  -5.834  1.00 27.98           H
ATOM    189 HD11 LEU A  13       6.030 -11.903  -4.004  1.00 24.38           H
ATOM    190 HD12 LEU A  13       6.814 -13.248  -4.319  1.00 24.38           H
ATOM    191 HD13 LEU A  13       7.277 -12.323  -3.114  1.00 24.38           H
ATOM    192 HD21 LEU A  13       7.012  -9.729  -4.541  1.00 30.70           H
ATOM    193 HD22 LEU A  13       8.307 -10.034  -3.673  1.00 30.70           H
ATOM    194 HD23 LEU A  13       8.453  -9.635  -5.204  1.00 30.70           H
ATOM    195  N   THR A  14       7.744 -14.003  -7.495  1.00 23.66           N
ATOM    196  CA  THR A  14       7.190 -13.885  -8.835  1.00 26.89           C
ATOM    197  C   THR A  14       5.862 -13.140  -8.908  1.00 27.18           C
ATOM    198  O   THR A  14       5.507 -12.671  -9.991  1.00 26.67           O
ATOM    199  CB  THR A  14       7.001 -15.277  -9.456  1.00 24.59           C
ATOM    200  OG1 THR A  14       6.119 -16.060  -8.640  1.00 31.91           O
ATOM    201  CG2 THR A  14       8.338 -15.979  -9.571  1.00 30.89           C
ATOM    202  H   THR A  14       7.267 -14.481  -6.961  1.00 28.39           H
ATOM    203  HA  THR A  14       7.825 -13.402  -9.388  1.00 32.27           H
ATOM    204  HB  THR A  14       6.624 -15.186 -10.345  1.00 29.51           H
ATOM    205  HG1 THR A  14       5.370 -15.683  -8.582  1.00 38.29           H
ATOM    206 HG21 THR A  14       8.219 -16.858  -9.963  1.00 37.06           H
ATOM    207 HG22 THR A  14       8.937 -15.461 -10.132  1.00 37.06           H
ATOM    208 HG23 THR A  14       8.737 -16.077  -8.692  1.00 37.06           H
ATOM    209  N   ASN A  15       5.123 -13.019  -7.804  1.00 23.26           N
ATOM    210  CA  ASN A  15       3.873 -12.267  -7.815  1.00 23.96           C
ATOM    211  C   ASN A  15       3.503 -11.876  -6.390  1.00 26.72           C
ATOM    212  O   ASN A  15       3.845 -12.574  -5.432  1.00 22.05           O
ATOM    213  CB  ASN A  15       2.737 -13.073  -8.456  1.00 26.91           C
ATOM    214  CG  ASN A  15       1.544 -12.207  -8.828  1.00 33.61           C
ATOM    215  OD1 ASN A  15       1.702 -11.060  -9.245  1.00 37.98           O
ATOM    216  ND2 ASN A  15       0.342 -12.751  -8.672  1.00 46.23           N
ATOM    217  H   ASN A  15       5.324 -13.361  -7.042  1.00 27.91           H
ATOM    218  HA  ASN A  15       3.995 -11.454  -8.330  1.00 28.75           H
ATOM    219  HB2 ASN A  15       3.065 -13.496  -9.265  1.00 32.29           H
ATOM    220  HB3 ASN A  15       2.434 -13.748  -7.828  1.00 32.29           H
ATOM    221 HD21 ASN A  15      -0.363 -12.300  -8.869  1.00 55.47           H
ATOM    222 HD22 ASN A  15       0.269 -13.554  -8.374  1.00 55.47           H
ATOM    223  N   SER A  16       2.809 -10.745  -6.264  1.00 25.53           N
ATOM    224  CA  SER A  16       2.346 -10.248  -4.973  1.00 25.50           C
ATOM    225  C   SER A  16       0.985  -9.592  -5.143  1.00 21.57           C
ATOM    226  O   SER A  16       0.801  -8.768  -6.044  1.00 24.41           O
ATOM    227  CB  SER A  16       3.346  -9.247  -4.379  1.00 23.53           C
ATOM    228  OG  SER A  16       2.964  -8.850  -3.073  1.00 25.47           O
ATOM    229  H   SER A  16       2.590 -10.240  -6.925  1.00 30.63           H
ATOM    230  HA  SER A  16       2.254 -10.991  -4.356  1.00 30.60           H
ATOM    231  HB2 SER A  16       4.221  -9.663  -4.339  1.00 28.23           H
ATOM    232  HB3 SER A  16       3.379  -8.462  -4.949  1.00 28.23           H
ATOM    233  HG  SER A  16       2.207  -8.486  -3.092  1.00 30.56           H
ATOM    234  N   GLN A  17       0.038  -9.946  -4.275  1.00 20.39           N
ATOM    235  CA  GLN A  17      -1.317  -9.406  -4.317  1.00 19.69           C
ATOM    236  C   GLN A  17      -1.641  -8.751  -2.983  1.00 15.82           C
ATOM    237  O   GLN A  17      -1.637  -9.419  -1.943  1.00 20.73           O
ATOM    238  CB  GLN A  17      -2.346 -10.499  -4.614  1.00 26.22           C
ATOM    239  CG  GLN A  17      -2.132 -11.253  -5.908  1.00 30.69           C
ATOM    240  CD  GLN A  17      -2.985 -12.513  -6.001  1.00 41.75           C
ATOM    241  OE1 GLN A  17      -2.609 -13.475  -6.673  1.00 50.98           O
ATOM    242  NE2 GLN A  17      -4.136 -12.513  -5.328  1.00 35.60           N
ATOM    243  H   GLN A  17       0.162 -10.511  -3.638  1.00 24.47           H
ATOM    244  HA  GLN A  17      -1.375  -8.732  -5.012  1.00 23.63           H
ATOM    245  HB2 GLN A  17      -2.324 -11.147  -3.892  1.00 31.47           H
ATOM    246  HB3 GLN A  17      -3.225 -10.091  -4.657  1.00 31.47           H
ATOM    247  HG2 GLN A  17      -2.366 -10.676  -6.652  1.00 36.83           H
ATOM    248  HG3 GLN A  17      -1.201 -11.515  -5.970  1.00 36.83           H
ATOM    249 HE21 GLN A  17      -4.366 -11.823  -4.869  1.00 42.72           H
ATOM    250 HE22 GLN A  17      -4.648 -13.203  -5.352  1.00 42.72           H
ATOM    251  N   ASN A  18      -1.941  -7.456  -3.016  1.00 18.77           N
ATOM    252  CA  ASN A  18      -2.473  -6.729  -1.869  1.00 21.31           C
ATOM    253  C   ASN A  18      -1.467  -6.584  -0.734  1.00 19.83           C
ATOM    254  O   ASN A  18      -1.859  -6.376   0.420  1.00 21.24           O
ATOM    255  CB  ASN A  18      -3.748  -7.392  -1.336  1.00 21.43           C
ATOM    256  CG  ASN A  18      -4.677  -6.404  -0.662  1.00 28.00           C
ATOM    257  OD1 ASN A  18      -4.814  -5.263  -1.106  1.00 25.30           O
ATOM    258  ND2 ASN A  18      -5.315  -6.833   0.421  1.00 26.76           N
ATOM    259  H   ASN A  18      -1.842  -6.963  -3.714  1.00 22.53           H
ATOM    260  HA  ASN A  18      -2.712  -5.835  -2.159  1.00 25.57           H
ATOM    261  HB2 ASN A  18      -4.226  -7.799  -2.075  1.00 25.71           H
ATOM    262  HB3 ASN A  18      -3.505  -8.068  -0.684  1.00 25.71           H
ATOM    263 HD21 ASN A  18      -5.854  -6.308   0.838  1.00 32.12           H
ATOM    264 HD22 ASN A  18      -5.190  -7.635   0.705  1.00 32.12           H
ATOM    265  N   PHE A  19      -0.170  -6.696  -1.023  1.00 19.49           N
ATOM    266  CA  PHE A  19       0.820  -6.580   0.041  1.00 24.93           C
ATOM    267  C   PHE A  19       0.856  -5.167   0.610  1.00 21.35           C
ATOM    268  O   PHE A  19       1.086  -4.991   1.811  1.00 27.78           O
ATOM    269  CB  PHE A  19       2.195  -6.995  -0.483  1.00 26.53           C
ATOM    270  CG  PHE A  19       3.231  -7.180   0.595  1.00 27.55           C
ATOM    271  CD1 PHE A  19       2.996  -8.028   1.666  1.00 24.87           C
ATOM    272  CD2 PHE A  19       4.450  -6.526   0.521  1.00 29.94           C
ATOM    273  CE1 PHE A  19       3.951  -8.206   2.653  1.00 30.28           C
ATOM    274  CE2 PHE A  19       5.411  -6.701   1.505  1.00 27.49           C
ATOM    275  CZ  PHE A  19       5.160  -7.541   2.571  1.00 26.73           C
ATOM    276  H   PHE A  19       0.154  -6.835  -1.807  1.00 23.39           H
ATOM    277  HA  PHE A  19       0.580  -7.185   0.760  1.00 29.92           H
ATOM    278  HB2 PHE A  19       2.108  -7.837  -0.957  1.00 31.83           H
ATOM    279  HB3 PHE A  19       2.518  -6.309  -1.089  1.00 31.83           H
ATOM    280  HD1 PHE A  19       2.184  -8.476   1.726  1.00 29.85           H
ATOM    281  HD2 PHE A  19       4.623  -5.957  -0.194  1.00 35.93           H
ATOM    282  HE1 PHE A  19       3.779  -8.773   3.370  1.00 36.33           H
ATOM    283  HE2 PHE A  19       6.223  -6.252   1.448  1.00 32.99           H
ATOM    284  HZ  PHE A  19       5.802  -7.660   3.233  1.00 32.07           H
ATOM    285  N   ASP A  20       0.611  -4.156  -0.226  1.00 24.09           N
ATOM    286  CA  ASP A  20       0.613  -2.775   0.248  1.00 25.83           C
ATOM    287  C   ASP A  20      -0.436  -2.562   1.332  1.00 32.71           C
ATOM    288  O   ASP A  20      -0.158  -1.950   2.370  1.00 27.50           O
ATOM    289  CB  ASP A  20       0.373  -1.823  -0.922  1.00 31.81           C
ATOM    290  CG  ASP A  20       0.441  -0.365  -0.510  1.00 40.16           C
ATOM    291  OD1 ASP A  20       1.530   0.086  -0.097  1.00 29.81           O
ATOM    292  OD2 ASP A  20      -0.596   0.326  -0.591  1.00 38.82           O
ATOM    293  H   ASP A  20       0.443  -4.243  -1.065  1.00 28.91           H
ATOM    294  HA  ASP A  20       1.483  -2.571   0.627  1.00 31.00           H
ATOM    295  HB2 ASP A  20       1.050  -1.976  -1.599  1.00 38.17           H
ATOM    296  HB3 ASP A  20      -0.509  -1.990  -1.290  1.00 38.17           H
ATOM    297  N   GLU A  21      -1.657  -3.050   1.106  1.00 26.41           N
ATOM    298  CA  GLU A  21      -2.696  -2.894   2.117  1.00 32.58           C
ATOM    299  C   GLU A  21      -2.345  -3.666   3.380  1.00 29.70           C
ATOM    300  O   GLU A  21      -2.584  -3.187   4.494  1.00 28.72           O
ATOM    301  CB  GLU A  21      -4.049  -3.350   1.567  1.00 40.41           C
ATOM    302  CG  GLU A  21      -4.731  -2.334   0.657  1.00 60.42           C
ATOM    303  CD  GLU A  21      -5.062  -1.035   1.369  1.00 67.49           C
ATOM    304  OE1 GLU A  21      -4.575   0.027   0.928  1.00 70.73           O
ATOM    305  OE2 GLU A  21      -5.802  -1.076   2.375  1.00 68.14           O
ATOM    306  H   GLU A  21      -1.902  -3.465   0.394  1.00 31.69           H
ATOM    307  HA  GLU A  21      -2.770  -1.956   2.351  1.00 39.09           H
ATOM    308  HB2 GLU A  21      -3.918  -4.163   1.055  1.00 48.49           H
ATOM    309  HB3 GLU A  21      -4.645  -3.524   2.312  1.00 48.49           H
ATOM    310  HG2 GLU A  21      -4.140  -2.127  -0.084  1.00 72.50           H
ATOM    311  HG3 GLU A  21      -5.559  -2.714   0.325  1.00 72.50           H
ATOM    312  N   TYR A  22      -1.762  -4.857   3.228  1.00 29.35           N
ATOM    313  CA  TYR A  22      -1.336  -5.625   4.391  1.00 24.69           C
ATOM    314  C   TYR A  22      -0.344  -4.828   5.231  1.00 28.34           C
ATOM    315  O   TYR A  22      -0.507  -4.696   6.450  1.00 26.88           O
ATOM    316  CB  TYR A  22      -0.729  -6.954   3.941  1.00 23.58           C
ATOM    317  CG  TYR A  22      -0.085  -7.727   5.062  1.00 20.79           C
ATOM    318  CD1 TYR A  22      -0.843  -8.514   5.918  1.00 19.38           C
ATOM    319  CD2 TYR A  22       1.281  -7.656   5.275  1.00 20.85           C
ATOM    320  CE1 TYR A  22      -0.250  -9.218   6.949  1.00 23.83           C
ATOM    321  CE2 TYR A  22       1.880  -8.354   6.298  1.00 22.72           C
ATOM    322  CZ  TYR A  22       1.113  -9.129   7.136  1.00 22.75           C
ATOM    323  OH  TYR A  22       1.718  -9.821   8.160  1.00 24.01           O
ATOM    324  H   TYR A  22      -1.605  -5.235   2.471  1.00 35.23           H
ATOM    325  HA  TYR A  22      -2.110  -5.820   4.943  1.00 29.63           H
ATOM    326  HB2 TYR A  22      -1.430  -7.507   3.562  1.00 28.30           H
ATOM    327  HB3 TYR A  22      -0.050  -6.778   3.272  1.00 28.30           H
ATOM    328  HD1 TYR A  22      -1.762  -8.572   5.793  1.00 23.25           H
ATOM    329  HD2 TYR A  22       1.804  -7.132   4.713  1.00 25.03           H
ATOM    330  HE1 TYR A  22      -0.768  -9.743   7.516  1.00 28.59           H
ATOM    331  HE2 TYR A  22       2.799  -8.296   6.428  1.00 27.26           H
ATOM    332  HH  TYR A  22       1.143 -10.254   8.593  1.00 28.81           H
ATOM    333  N   MET A  23       0.690  -4.276   4.589  1.00 26.10           N
ATOM    334  CA  MET A  23       1.653  -3.448   5.308  1.00 28.86           C
ATOM    335  C   MET A  23       0.964  -2.257   5.960  1.00 31.60           C
ATOM    336  O   MET A  23       1.270  -1.898   7.103  1.00 25.30           O
ATOM    337  CB  MET A  23       2.745  -2.967   4.353  1.00 26.09           C
ATOM    338  CG  MET A  23       3.728  -4.043   3.934  1.00 25.14           C
ATOM    339  SD  MET A  23       5.086  -3.376   2.948  1.00 26.97           S
ATOM    340  CE  MET A  23       4.225  -2.955   1.433  1.00 30.05           C
ATOM    341  H   MET A  23       0.852  -4.366   3.750  1.00 31.33           H
ATOM    342  HA  MET A  23       2.074  -3.984   5.998  1.00 34.63           H
ATOM    343  HB2 MET A  23       2.326  -2.622   3.550  1.00 31.31           H
ATOM    344  HB3 MET A  23       3.249  -2.261   4.788  1.00 31.31           H
ATOM    345  HG2 MET A  23       4.104  -4.456   4.727  1.00 30.17           H
ATOM    346  HG3 MET A  23       3.264  -4.706   3.400  1.00 30.17           H
ATOM    347  HE1 MET A  23       4.859  -2.577   0.804  1.00 36.06           H
ATOM    348  HE2 MET A  23       3.829  -3.759   1.061  1.00 36.06           H
ATOM    349  HE3 MET A  23       3.531  -2.307   1.634  1.00 36.06           H
ATOM    350  N   LYS A  24       0.024  -1.636   5.245  1.00 27.29           N
ATOM    351  CA  LYS A  24      -0.691  -0.486   5.785  1.00 31.17           C
ATOM    352  C   LYS A  24      -1.412  -0.850   7.076  1.00 29.38           C
ATOM    353  O   LYS A  24      -1.334  -0.123   8.072  1.00 32.31           O
ATOM    354  CB  LYS A  24      -1.685   0.024   4.743  1.00 37.92           C
ATOM    355  CG  LYS A  24      -2.412   1.295   5.124  1.00 43.82           C
ATOM    356  CD  LYS A  24      -3.159   1.868   3.930  1.00 44.23           C
ATOM    357  CE  LYS A  24      -3.936   3.119   4.302  1.00 45.29           C
ATOM    358  NZ  LYS A  24      -4.809   3.580   3.189  1.00 50.90           N
ATOM    359  H   LYS A  24      -0.214  -1.861   4.450  1.00 32.75           H
ATOM    360  HA  LYS A  24      -0.059   0.224   5.978  1.00 37.41           H
ATOM    361  HB2 LYS A  24      -1.205   0.198   3.918  1.00 45.51           H
ATOM    362  HB3 LYS A  24      -2.354  -0.662   4.592  1.00 45.51           H
ATOM    363  HG2 LYS A  24      -3.055   1.101   5.824  1.00 52.58           H
ATOM    364  HG3 LYS A  24      -1.769   1.955   5.428  1.00 52.58           H
ATOM    365  HD2 LYS A  24      -2.523   2.101   3.236  1.00 53.08           H
ATOM    366  HD3 LYS A  24      -3.788   1.207   3.600  1.00 53.08           H
ATOM    367  HE2 LYS A  24      -4.499   2.929   5.069  1.00 54.34           H
ATOM    368  HE3 LYS A  24      -3.312   3.831   4.513  1.00 54.34           H
ATOM    369  HZ1 LYS A  24      -5.251   4.313   3.433  1.00 61.08           H
ATOM    370  HZ2 LYS A  24      -4.314   3.766   2.472  1.00 61.08           H
ATOM    371  HZ3 LYS A  24      -5.395   2.945   2.979  1.00 61.08           H
ATOM    372  N   ALA A  25      -2.096  -1.996   7.083  1.00 27.13           N
ATOM    373  CA  ALA A  25      -2.802  -2.435   8.281  1.00 29.46           C
ATOM    374  C   ALA A  25      -1.842  -2.679   9.436  1.00 35.46           C
ATOM    375  O   ALA A  25      -2.205  -2.478  10.601  1.00 29.07           O
ATOM    376  CB  ALA A  25      -3.603  -3.702   7.980  1.00 31.43           C
ATOM    377  H   ALA A  25      -2.165  -2.530   6.413  1.00 32.56           H
ATOM    378  HA  ALA A  25      -3.426  -1.743   8.552  1.00 35.36           H
ATOM    379  HB1 ALA A  25      -4.066  -3.981   8.786  1.00 37.72           H
ATOM    380  HB2 ALA A  25      -4.245  -3.510   7.279  1.00 37.72           H
ATOM    381  HB3 ALA A  25      -2.993  -4.398   7.690  1.00 37.72           H
ATOM    382  N   LEU A  26      -0.617  -3.111   9.136  1.00 32.54           N
ATOM    383  CA  LEU A  26       0.396  -3.309  10.163  1.00 32.90           C
ATOM    384  C   LEU A  26       0.886  -1.999  10.767  1.00 38.93           C
ATOM    385  O   LEU A  26       1.521  -2.025  11.827  1.00 42.45           O
ATOM    386  CB  LEU A  26       1.586  -4.059   9.563  1.00 34.98           C
ATOM    387  CG  LEU A  26       1.427  -5.544   9.236  1.00 29.86           C
ATOM    388  CD1 LEU A  26       2.730  -6.062   8.657  1.00 29.19           C
ATOM    389  CD2 LEU A  26       1.035  -6.355  10.448  1.00 35.82           C
ATOM    390  H   LEU A  26      -0.349  -3.295   8.340  1.00 39.05           H
ATOM    391  HA  LEU A  26       0.024  -3.851  10.876  1.00 39.48           H
ATOM    392  HB2 LEU A  26       1.829  -3.615   8.736  1.00 41.97           H
ATOM    393  HB3 LEU A  26       2.325  -3.988  10.188  1.00 41.97           H
ATOM    394  HG  LEU A  26       0.735  -5.650   8.565  1.00 35.83           H
ATOM    395 HD11 LEU A  26       2.630  -7.005   8.449  1.00 35.03           H
ATOM    396 HD12 LEU A  26       2.936  -5.565   7.850  1.00 35.03           H
ATOM    397 HD13 LEU A  26       3.436  -5.941   9.311  1.00 35.03           H
ATOM    398 HD21 LEU A  26       0.947  -7.286  10.190  1.00 42.99           H
ATOM    399 HD22 LEU A  26       1.723  -6.263  11.125  1.00 42.99           H
ATOM    400 HD23 LEU A  26       0.189  -6.025  10.788  1.00 42.99           H
ATOM    401  N   GLY A  27       0.610  -0.868  10.127  1.00 30.04           N
ATOM    402  CA  GLY A  27       1.080   0.418  10.588  1.00 33.49           C
ATOM    403  C   GLY A  27       2.316   0.939   9.889  1.00 36.20           C
ATOM    404  O   GLY A  27       2.909   1.910  10.368  1.00 37.70           O
ATOM    405  H   GLY A  27       0.140  -0.826   9.408  1.00 36.05           H
ATOM    406  HA2 GLY A  27       0.374   1.072  10.469  1.00 40.19           H
ATOM    407  HA3 GLY A  27       1.277   0.359  11.536  1.00 40.19           H
ATOM    408  N   VAL A  28       2.715   0.336   8.773  1.00 28.31           N
ATOM    409  CA  VAL A  28       3.874   0.807   8.023  1.00 28.02           C
ATOM    410  C   VAL A  28       3.491   2.069   7.264  1.00 35.12           C
ATOM    411  O   VAL A  28       2.428   2.132   6.634  1.00 31.71           O
ATOM    412  CB  VAL A  28       4.381  -0.279   7.061  1.00 27.47           C
ATOM    413  CG1 VAL A  28       5.644   0.189   6.351  1.00 28.99           C
ATOM    414  CG2 VAL A  28       4.631  -1.583   7.804  1.00 30.13           C
ATOM    415  H   VAL A  28       2.329  -0.350   8.428  1.00 33.97           H
ATOM    416  HA  VAL A  28       4.589   1.027   8.641  1.00 33.62           H
ATOM    417  HB  VAL A  28       3.703  -0.444   6.388  1.00 32.96           H
ATOM    418 HG11 VAL A  28       5.946  -0.510   5.750  1.00 34.79           H
ATOM    419 HG12 VAL A  28       5.443   0.994   5.848  1.00 34.79           H
ATOM    420 HG13 VAL A  28       6.328   0.375   7.013  1.00 34.79           H
ATOM    421 HG21 VAL A  28       4.949  -2.249   7.174  1.00 36.15           H
ATOM    422 HG22 VAL A  28       5.298  -1.432   8.491  1.00 36.15           H
ATOM    423 HG23 VAL A  28       3.800  -1.880   8.208  1.00 36.15           H
ATOM    424  N   GLY A  29       4.353   3.077   7.322  1.00 37.11           N
ATOM    425  CA  GLY A  29       4.099   4.313   6.615  1.00 36.80           C
ATOM    426  C   GLY A  29       4.330   4.178   5.120  1.00 40.89           C
ATOM    427  O   GLY A  29       4.938   3.228   4.626  1.00 32.38           O
ATOM    428  H   GLY A  29       5.090   3.066   7.766  1.00 44.53           H
ATOM    429  HA2 GLY A  29       3.180   4.586   6.761  1.00 44.16           H
ATOM    430  HA3 GLY A  29       4.685   5.007   6.956  1.00 44.16           H
ATOM    431  N   PHE A  30       3.857   5.194   4.393  1.00 33.07           N
ATOM    432  CA  PHE A  30       3.811   5.128   2.934  1.00 39.48           C
ATOM    433  C   PHE A  30       5.182   4.826   2.331  1.00 37.68           C
ATOM    434  O   PHE A  30       5.320   3.912   1.511  1.00 26.61           O
ATOM    435  CB  PHE A  30       3.253   6.439   2.376  1.00 52.70           C
ATOM    436  CG  PHE A  30       3.285   6.522   0.874  1.00 52.45           C
ATOM    437  CD1 PHE A  30       2.260   5.987   0.108  1.00 49.16           C
ATOM    438  CD2 PHE A  30       4.348   7.133   0.227  1.00 49.99           C
ATOM    439  CE1 PHE A  30       2.298   6.064  -1.274  1.00 56.46           C
ATOM    440  CE2 PHE A  30       4.390   7.211  -1.152  1.00 46.56           C
ATOM    441  CZ  PHE A  30       3.365   6.677  -1.902  1.00 58.91           C
ATOM    442  H   PHE A  30       3.558   5.930   4.722  1.00 39.68           H
ATOM    443  HA  PHE A  30       3.209   4.414   2.673  1.00 47.38           H
ATOM    444  HB2 PHE A  30       2.329   6.531   2.658  1.00 63.24           H
ATOM    445  HB3 PHE A  30       3.778   7.176   2.725  1.00 63.24           H
ATOM    446  HD1 PHE A  30       1.541   5.573   0.527  1.00 59.00           H
ATOM    447  HD2 PHE A  30       5.043   7.494   0.728  1.00 59.99           H
ATOM    448  HE1 PHE A  30       1.605   5.703  -1.779  1.00 67.75           H
ATOM    449  HE2 PHE A  30       5.109   7.624  -1.573  1.00 55.87           H
ATOM    450  HZ  PHE A  30       3.391   6.729  -2.830  1.00 70.70           H
ATOM    451  N   ALA A  31       6.205   5.599   2.701  1.00 38.43           N
ATOM    452  CA  ALA A  31       7.513   5.461   2.059  1.00 43.29           C
ATOM    453  C   ALA A  31       8.108   4.072   2.298  1.00 33.75           C
ATOM    454  O   ALA A  31       8.567   3.395   1.360  1.00 34.51           O
ATOM    455  CB  ALA A  31       8.446   6.561   2.568  1.00 34.68           C
ATOM    456  H   ALA A  31       6.169   6.202   3.313  1.00 46.11           H
ATOM    457  HA  ALA A  31       7.407   5.579   1.102  1.00 51.95           H
ATOM    458  HB1 ALA A  31       9.310   6.465   2.139  1.00 41.61           H
ATOM    459  HB2 ALA A  31       8.062   7.425   2.350  1.00 41.61           H
ATOM    460  HB3 ALA A  31       8.541   6.474   3.529  1.00 41.61           H
ATOM    461  N   THR A  32       8.103   3.626   3.557  1.00 29.84           N
ATOM    462  CA  THR A  32       8.574   2.280   3.858  1.00 28.66           C
ATOM    463  C   THR A  32       7.764   1.253   3.081  1.00 30.71           C
ATOM    464  O   THR A  32       8.313   0.263   2.579  1.00 23.36           O
ATOM    465  CB  THR A  32       8.482   2.018   5.363  1.00 29.61           C
ATOM    466  OG1 THR A  32       9.259   2.994   6.069  1.00 33.51           O
ATOM    467  CG2 THR A  32       8.990   0.623   5.711  1.00 25.07           C
ATOM    468  H   THR A  32       7.836   4.076   4.239  1.00 35.81           H
ATOM    469  HA  THR A  32       9.503   2.200   3.592  1.00 34.40           H
ATOM    470  HB  THR A  32       7.555   2.083   5.643  1.00 35.53           H
ATOM    471  HG1 THR A  32       8.968   3.766   5.905  1.00 40.21           H
ATOM    472 HG21 THR A  32       8.925   0.475   6.667  1.00 30.09           H
ATOM    473 HG22 THR A  32       8.461  -0.047   5.251  1.00 30.09           H
ATOM    474 HG23 THR A  32       9.918   0.531   5.441  1.00 30.09           H
ATOM    475  N   ARG A  33       6.454   1.484   2.954  1.00 34.68           N
ATOM    476  CA  ARG A  33       5.641   0.609   2.119  1.00 29.60           C
ATOM    477  C   ARG A  33       6.170   0.580   0.692  1.00 23.80           C
ATOM    478  O   ARG A  33       6.183  -0.476   0.056  1.00 27.12           O
ATOM    479  CB  ARG A  33       4.170   1.036   2.151  1.00 27.27           C
ATOM    480  CG  ARG A  33       3.468   0.709   3.469  1.00 27.54           C
ATOM    481  CD  ARG A  33       1.967   0.483   3.305  1.00 28.66           C
ATOM    482  NE  ARG A  33       1.304   1.529   2.529  1.00 29.69           N
ATOM    483  CZ  ARG A  33       0.885   2.690   3.026  1.00 38.69           C
ATOM    484  NH1 ARG A  33       1.064   2.982   4.308  1.00 39.23           N
ATOM    485  NH2 ARG A  33       0.285   3.567   2.233  1.00 42.15           N
ATOM    486  H   ARG A  33       6.024   2.125   3.333  1.00 41.62           H
ATOM    487  HA  ARG A  33       5.694  -0.293   2.471  1.00 35.52           H
ATOM    488  HB2 ARG A  33       4.119   1.996   2.017  1.00 32.72           H
ATOM    489  HB3 ARG A  33       3.695   0.579   1.439  1.00 32.72           H
ATOM    490  HG2 ARG A  33       3.854  -0.100   3.839  1.00 33.05           H
ATOM    491  HG3 ARG A  33       3.594   1.448   4.085  1.00 33.05           H
ATOM    492  HD2 ARG A  33       1.825  -0.362   2.850  1.00 34.39           H
ATOM    493  HD3 ARG A  33       1.556   0.457   4.184  1.00 34.39           H
ATOM    494  HE  ARG A  33       1.175   1.383   1.692  1.00 35.63           H
ATOM    495 HH11 ARG A  33       1.451   2.416   4.828  1.00 47.08           H
ATOM    496 HH12 ARG A  33       0.792   3.735   4.619  1.00 47.08           H
ATOM    497 HH21 ARG A  33       0.169   3.385   1.401  1.00 50.58           H
ATOM    498 HH22 ARG A  33       0.018   4.320   2.551  1.00 50.58           H
ATOM    499  N   GLN A  34       6.617   1.725   0.167  1.00 27.73           N
ATOM    500  CA  GLN A  34       7.189   1.730  -1.176  1.00 32.49           C
ATOM    501  C   GLN A  34       8.388   0.798  -1.246  1.00 31.66           C
ATOM    502  O   GLN A  34       8.530   0.015  -2.201  1.00 27.33           O
ATOM    503  CB  GLN A  34       7.603   3.147  -1.576  1.00 44.39           C
ATOM    504  CG  GLN A  34       6.488   4.176  -1.539  1.00 57.93           C
ATOM    505  CD  GLN A  34       6.784   5.373  -2.422  1.00 91.55           C
ATOM    506  OE1 GLN A  34       7.176   6.435  -1.937  1.00106.03           O
ATOM    507  NE2 GLN A  34       6.600   5.206  -3.726  1.00102.19           N
ATOM    508  H   GLN A  34       6.600   2.491   0.558  1.00 33.28           H
ATOM    509  HA  GLN A  34       6.523   1.418  -1.808  1.00 38.99           H
ATOM    510  HB2 GLN A  34       8.299   3.448  -0.970  1.00 53.27           H
ATOM    511  HB3 GLN A  34       7.949   3.123  -2.482  1.00 53.27           H
ATOM    512  HG2 GLN A  34       5.667   3.765  -1.852  1.00 69.52           H
ATOM    513  HG3 GLN A  34       6.378   4.492  -0.629  1.00 69.52           H
ATOM    514 HE21 GLN A  34       6.327   4.449  -4.029  1.00122.63           H
ATOM    515 HE22 GLN A  34       6.754   5.855  -4.269  1.00122.63           H
ATOM    516  N   VAL A  35       9.248   0.839  -0.223  1.00 29.55           N
ATOM    517  CA  VAL A  35      10.368  -0.101  -0.182  1.00 30.36           C
ATOM    518  C   VAL A  35       9.854  -1.534  -0.237  1.00 28.27           C
ATOM    519  O   VAL A  35      10.337  -2.358  -1.024  1.00 25.66           O
ATOM    520  CB  VAL A  35      11.233   0.138   1.069  1.00 32.74           C
ATOM    521  CG1 VAL A  35      12.329  -0.925   1.178  1.00 26.47           C
ATOM    522  CG2 VAL A  35      11.842   1.528   1.034  1.00 28.15           C
ATOM    523  H   VAL A  35       9.206   1.384   0.441  1.00 35.46           H
ATOM    524  HA  VAL A  35      10.927   0.045  -0.961  1.00 36.43           H
ATOM    525  HB  VAL A  35      10.673   0.074   1.859  1.00 39.29           H
ATOM    526 HG11 VAL A  35      12.857  -0.752   1.973  1.00 31.76           H
ATOM    527 HG12 VAL A  35      11.914  -1.800   1.239  1.00 31.76           H
ATOM    528 HG13 VAL A  35      12.891  -0.879   0.389  1.00 31.76           H
ATOM    529 HG21 VAL A  35      12.381   1.657   1.830  1.00 33.78           H
ATOM    530 HG22 VAL A  35      12.396   1.610   0.242  1.00 33.78           H
ATOM    531 HG23 VAL A  35      11.128   2.185   1.008  1.00 33.78           H
ATOM    532  N   GLY A  36       8.859  -1.852   0.592  1.00 23.18           N
ATOM    533  CA  GLY A  36       8.331  -3.207   0.606  1.00 24.91           C
ATOM    534  C   GLY A  36       7.723  -3.629  -0.718  1.00 25.46           C
ATOM    535  O   GLY A  36       7.819  -4.796  -1.106  1.00 27.95           O
ATOM    536  H   GLY A  36       8.482  -1.312   1.145  1.00 27.81           H
ATOM    537  HA2 GLY A  36       9.045  -3.826   0.823  1.00 29.89           H
ATOM    538  HA3 GLY A  36       7.647  -3.277   1.290  1.00 29.89           H
ATOM    539  N   ASN A  37       7.100  -2.691  -1.433  1.00 26.80           N
ATOM    540  CA  ASN A  37       6.429  -3.017  -2.684  1.00 26.70           C
ATOM    541  C   ASN A  37       7.408  -3.217  -3.829  1.00 24.75           C
ATOM    542  O   ASN A  37       7.139  -4.024  -4.725  1.00 24.57           O
ATOM    543  CB  ASN A  37       5.432  -1.918  -3.062  1.00 25.50           C
ATOM    544  CG  ASN A  37       4.233  -1.875  -2.142  1.00 27.24           C
ATOM    545  OD1 ASN A  37       3.718  -2.911  -1.723  1.00 30.91           O
ATOM    546  ND2 ASN A  37       3.772  -0.671  -1.831  1.00 28.35           N
ATOM    547  H   ASN A  37       7.053  -1.861  -1.213  1.00 32.16           H
ATOM    548  HA  ASN A  37       5.933  -3.843  -2.568  1.00 32.04           H
ATOM    549  HB2 ASN A  37       5.877  -1.058  -3.014  1.00 30.59           H
ATOM    550  HB3 ASN A  37       5.113  -2.077  -3.964  1.00 30.59           H
ATOM    551 HD21 ASN A  37       3.091  -0.592  -1.312  1.00 34.02           H
ATOM    552 HD22 ASN A  37       4.154   0.031  -2.149  1.00 34.02           H
ATOM    553  N   VAL A  38       8.551  -2.526  -3.817  1.00 24.80           N
ATOM    554  CA  VAL A  38       9.448  -2.615  -4.966  1.00 27.32           C
ATOM    555  C   VAL A  38      10.515  -3.696  -4.811  1.00 33.26           C
ATOM    556  O   VAL A  38      11.074  -4.148  -5.821  1.00 34.11           O
ATOM    557  CB  VAL A  38      10.123  -1.258  -5.242  1.00 33.34           C
ATOM    558  CG1 VAL A  38      11.105  -0.892  -4.126  1.00 35.78           C
ATOM    559  CG2 VAL A  38      10.815  -1.276  -6.601  1.00 35.31           C
ATOM    560  H   VAL A  38       8.820  -2.016  -3.180  1.00 29.76           H
ATOM    561  HA  VAL A  38       8.920  -2.840  -5.748  1.00 32.78           H
ATOM    562  HB  VAL A  38       9.439  -0.571  -5.269  1.00 40.01           H
ATOM    563 HG11 VAL A  38      11.510  -0.035  -4.331  1.00 42.94           H
ATOM    564 HG12 VAL A  38      10.622  -0.838  -3.286  1.00 42.94           H
ATOM    565 HG13 VAL A  38      11.789  -1.577  -4.071  1.00 42.94           H
ATOM    566 HG21 VAL A  38      11.232  -0.414  -6.754  1.00 42.37           H
ATOM    567 HG22 VAL A  38      11.488  -1.974  -6.603  1.00 42.37           H
ATOM    568 HG23 VAL A  38      10.154  -1.451  -7.289  1.00 42.37           H
ATOM    569  N   THR A  39      10.803  -4.136  -3.592  1.00 31.34           N
ATOM    570  CA  THR A  39      11.900  -5.072  -3.390  1.00 44.09           C
ATOM    571  C   THR A  39      11.540  -6.463  -3.900  1.00 48.83           C
ATOM    572  O   THR A  39      10.421  -6.947  -3.709  1.00 40.88           O
ATOM    573  CB  THR A  39      12.275  -5.137  -1.912  1.00 39.47           C
ATOM    574  OG1 THR A  39      12.668  -3.836  -1.457  1.00 41.71           O
ATOM    575  CG2 THR A  39      13.413  -6.120  -1.695  1.00 49.44           C
ATOM    576  H   THR A  39      10.385  -3.912  -2.875  1.00 37.61           H
ATOM    577  HA  THR A  39      12.675  -4.762  -3.884  1.00 52.91           H
ATOM    578  HB  THR A  39      11.509  -5.439  -1.399  1.00 47.36           H
ATOM    579  HG1 THR A  39      12.035  -3.294  -1.557  1.00 50.05           H
ATOM    580 HG21 THR A  39      13.645  -6.155  -0.754  1.00 59.32           H
ATOM    581 HG22 THR A  39      13.146  -7.005  -1.988  1.00 59.32           H
ATOM    582 HG23 THR A  39      14.192  -5.841  -2.202  1.00 59.32           H
ATOM    583  N   LYS A  40      12.512  -7.105  -4.553  1.00 49.13           N
ATOM    584  CA  LYS A  40      12.385  -8.474  -5.046  1.00 47.16           C
ATOM    585  C   LYS A  40      13.308  -9.381  -4.241  1.00 47.37           C
ATOM    586  O   LYS A  40      14.507  -9.475  -4.550  1.00 47.72           O
ATOM    587  CB  LYS A  40      12.732  -8.544  -6.536  1.00 50.67           C
ATOM    588  CG  LYS A  40      11.758  -7.810  -7.445  1.00 52.49           C
ATOM    589  CD  LYS A  40      10.408  -8.511  -7.513  1.00 44.49           C
ATOM    590  CE  LYS A  40      10.096  -8.995  -8.921  1.00 49.78           C
ATOM    591  NZ  LYS A  40      11.081 -10.004  -9.405  1.00 57.93           N
ATOM    592  H   LYS A  40      13.278  -6.754  -4.726  1.00 58.95           H
ATOM    593  HA  LYS A  40      11.471  -8.778  -4.927  1.00 56.60           H
ATOM    594  HB2 LYS A  40      13.610  -8.153  -6.668  1.00 60.80           H
ATOM    595  HB3 LYS A  40      12.745  -9.475  -6.808  1.00 60.80           H
ATOM    596  HG2 LYS A  40      11.617  -6.913  -7.104  1.00 62.99           H
ATOM    597  HG3 LYS A  40      12.126  -7.773  -8.342  1.00 62.99           H
ATOM    598  HD2 LYS A  40      10.417  -9.281  -6.923  1.00 53.39           H
ATOM    599  HD3 LYS A  40       9.712  -7.891  -7.245  1.00 53.39           H
ATOM    600  HE2 LYS A  40       9.217  -9.404  -8.929  1.00 59.73           H
ATOM    601  HE3 LYS A  40      10.117  -8.239  -9.529  1.00 59.73           H
ATOM    602  HZ1 LYS A  40      10.869 -10.265 -10.230  1.00 69.52           H
ATOM    603  HZ2 LYS A  40      11.898  -9.652  -9.414  1.00 69.52           H
ATOM    604  HZ3 LYS A  40      11.078 -10.714  -8.868  1.00 69.52           H
ATOM    605  N   PRO A  41      12.815 -10.066  -3.215  1.00 30.09           N
ATOM    606  CA  PRO A  41      13.708 -10.799  -2.316  1.00 24.97           C
ATOM    607  C   PRO A  41      14.114 -12.161  -2.854  1.00 24.08           C
ATOM    608  O   PRO A  41      13.423 -12.770  -3.673  1.00 24.36           O
ATOM    609  CB  PRO A  41      12.857 -10.951  -1.053  1.00 24.33           C
ATOM    610  CG  PRO A  41      11.475 -11.132  -1.612  1.00 29.79           C
ATOM    611  CD  PRO A  41      11.405 -10.201  -2.805  1.00 29.81           C
ATOM    612  HA  PRO A  41      14.500 -10.276  -2.116  1.00 29.97           H
ATOM    613  HB2 PRO A  41      13.138 -11.733  -0.552  1.00 29.19           H
ATOM    614  HB3 PRO A  41      12.915 -10.148  -0.512  1.00 29.19           H
ATOM    615  HG2 PRO A  41      11.352 -12.053  -1.887  1.00 35.75           H
ATOM    616  HG3 PRO A  41      10.817 -10.882  -0.944  1.00 35.75           H
ATOM    617  HD2 PRO A  41      10.883 -10.603  -3.517  1.00 35.77           H
ATOM    618  HD3 PRO A  41      11.045  -9.340  -2.543  1.00 35.77           H
ATOM    619  N   THR A  42      15.265 -12.630  -2.375  1.00 18.04           N
ATOM    620  CA  THR A  42      15.681 -14.020  -2.521  1.00 17.66           C
ATOM    621  C   THR A  42      15.542 -14.690  -1.162  1.00 16.45           C
ATOM    622  O   THR A  42      16.150 -14.244  -0.187  1.00 20.52           O
ATOM    623  CB  THR A  42      17.119 -14.119  -3.030  1.00 17.46           C
ATOM    624  OG1 THR A  42      17.223 -13.489  -4.313  1.00 17.93           O
ATOM    625  CG2 THR A  42      17.558 -15.573  -3.139  1.00 20.84           C
ATOM    626  H   THR A  42      15.836 -12.147  -1.951  1.00 21.64           H
ATOM    627  HA  THR A  42      15.097 -14.471  -3.151  1.00 21.20           H
ATOM    628  HB  THR A  42      17.710 -13.670  -2.405  1.00 20.95           H
ATOM    629  HG1 THR A  42      17.008 -12.679  -4.254  1.00 21.51           H
ATOM    630 HG21 THR A  42      18.472 -15.619  -3.462  1.00 25.01           H
ATOM    631 HG22 THR A  42      17.509 -16.000  -2.269  1.00 25.01           H
ATOM    632 HG23 THR A  42      16.981 -16.048  -3.756  1.00 25.01           H
ATOM    633  N   VAL A  43      14.761 -15.762  -1.098  1.00 15.15           N
ATOM    634  CA  VAL A  43      14.410 -16.397   0.167  1.00 13.80           C
ATOM    635  C   VAL A  43      14.958 -17.816   0.151  1.00 17.26           C
ATOM    636  O   VAL A  43      14.535 -18.640  -0.663  1.00 16.74           O
ATOM    637  CB  VAL A  43      12.891 -16.396   0.394  1.00 16.65           C
ATOM    638  CG1 VAL A  43      12.556 -16.978   1.761  1.00 16.23           C
ATOM    639  CG2 VAL A  43      12.331 -14.987   0.237  1.00 19.16           C
ATOM    640  H   VAL A  43      14.417 -16.147  -1.785  1.00 18.18           H
ATOM    641  HA  VAL A  43      14.828 -15.915   0.897  1.00 16.56           H
ATOM    642  HB  VAL A  43      12.474 -16.958  -0.278  1.00 19.98           H
ATOM    643 HG11 VAL A  43      11.594 -16.968   1.881  1.00 19.47           H
ATOM    644 HG12 VAL A  43      12.885 -17.890   1.805  1.00 19.47           H
ATOM    645 HG13 VAL A  43      12.982 -16.439   2.446  1.00 19.47           H
ATOM    646 HG21 VAL A  43      11.373 -15.010   0.384  1.00 23.00           H
ATOM    647 HG22 VAL A  43      12.753 -14.406   0.889  1.00 23.00           H
ATOM    648 HG23 VAL A  43      12.521 -14.670  -0.660  1.00 23.00           H
ATOM    649  N   ILE A  44      15.868 -18.108   1.069  1.00 17.40           N
ATOM    650  CA  ILE A  44      16.516 -19.407   1.167  1.00 16.64           C
ATOM    651  C   ILE A  44      15.993 -20.080   2.424  1.00 17.70           C
ATOM    652  O   ILE A  44      16.187 -19.570   3.536  1.00 16.70           O
ATOM    653  CB  ILE A  44      18.044 -19.270   1.212  1.00 14.95           C
ATOM    654  CG1 ILE A  44      18.536 -18.446   0.018  1.00 14.37           C
ATOM    655  CG2 ILE A  44      18.692 -20.645   1.236  1.00 14.45           C
ATOM    656  CD1 ILE A  44      19.997 -18.090   0.087  1.00 19.19           C
ATOM    657  H   ILE A  44      16.135 -17.550   1.667  1.00 20.88           H
ATOM    658  HA  ILE A  44      16.275 -19.951   0.401  1.00 19.97           H
ATOM    659  HB  ILE A  44      18.286 -18.803   2.027  1.00 17.94           H
ATOM    660 HG12 ILE A  44      18.393 -18.957  -0.794  1.00 17.24           H
ATOM    661 HG13 ILE A  44      18.030 -17.619  -0.020  1.00 17.24           H
ATOM    662 HG21 ILE A  44      19.656 -20.539   1.264  1.00 17.34           H
ATOM    663 HG22 ILE A  44      18.389 -21.123   2.024  1.00 17.34           H
ATOM    664 HG23 ILE A  44      18.436 -21.129   0.435  1.00 17.34           H
ATOM    665 HD11 ILE A  44      20.232 -17.572  -0.698  1.00 23.03           H
ATOM    666 HD12 ILE A  44      20.156 -17.568   0.889  1.00 23.03           H
ATOM    667 HD13 ILE A  44      20.519 -18.907   0.114  1.00 23.03           H
ATOM    668  N   ILE A  45      15.334 -21.223   2.252  1.00 15.83           N
ATOM    669  CA  ILE A  45      14.813 -22.005   3.368  1.00 16.34           C
ATOM    670  C   ILE A  45      15.601 -23.306   3.435  1.00 15.52           C
ATOM    671  O   ILE A  45      15.792 -23.978   2.413  1.00 16.62           O
ATOM    672  CB  ILE A  45      13.302 -22.256   3.222  1.00 11.51           C
ATOM    673  CG1 ILE A  45      12.568 -20.912   3.130  1.00 19.72           C
ATOM    674  CG2 ILE A  45      12.779 -23.075   4.398  1.00 15.47           C
ATOM    675  CD1 ILE A  45      11.072 -21.009   2.867  1.00 23.97           C
ATOM    676  H   ILE A  45      15.174 -21.572   1.483  1.00 19.00           H
ATOM    677  HA  ILE A  45      14.961 -21.519   4.194  1.00 19.61           H
ATOM    678  HB  ILE A  45      13.146 -22.753   2.404  1.00 13.81           H
ATOM    679 HG12 ILE A  45      12.687 -20.438   3.968  1.00 23.67           H
ATOM    680 HG13 ILE A  45      12.959 -20.397   2.408  1.00 23.67           H
ATOM    681 HG21 ILE A  45      11.827 -23.219   4.283  1.00 18.56           H
ATOM    682 HG22 ILE A  45      13.243 -23.927   4.420  1.00 18.56           H
ATOM    683 HG23 ILE A  45      12.944 -22.587   5.220  1.00 18.56           H
ATOM    684 HD11 ILE A  45      10.700 -20.114   2.827  1.00 28.76           H
ATOM    685 HD12 ILE A  45      10.929 -21.466   2.024  1.00 28.76           H
ATOM    686 HD13 ILE A  45      10.656 -21.508   3.588  1.00 28.76           H
ATOM    687  N   SER A  46      16.070 -23.649   4.636  1.00 15.55           N
ATOM    688  CA  SER A  46      16.922 -24.818   4.809  1.00 18.75           C
ATOM    689  C   SER A  46      16.665 -25.439   6.175  1.00 20.57           C
ATOM    690  O   SER A  46      16.085 -24.815   7.067  1.00 16.04           O
ATOM    691  CB  SER A  46      18.398 -24.439   4.665  1.00 19.00           C
ATOM    692  OG  SER A  46      18.767 -23.531   5.687  1.00 20.66           O
ATOM    693  H   SER A  46      15.909 -23.219   5.363  1.00 18.66           H
ATOM    694  HA  SER A  46      16.707 -25.476   4.129  1.00 22.50           H
ATOM    695  HB2 SER A  46      18.941 -25.240   4.739  1.00 22.80           H
ATOM    696  HB3 SER A  46      18.537 -24.020   3.801  1.00 22.80           H
ATOM    697  HG  SER A  46      19.577 -23.324   5.607  1.00 24.79           H
ATOM    698  N   GLN A  47      17.144 -26.674   6.343  1.00 20.51           N
ATOM    699  CA  GLN A  47      17.089 -27.376   7.620  1.00 22.65           C
ATOM    700  C   GLN A  47      18.518 -27.624   8.069  1.00 24.03           C
ATOM    701  O   GLN A  47      19.303 -28.244   7.343  1.00 21.20           O
ATOM    702  CB  GLN A  47      16.329 -28.700   7.510  1.00 28.23           C
ATOM    703  CG  GLN A  47      14.835 -28.550   7.295  1.00 28.59           C
ATOM    704  CD  GLN A  47      14.102 -29.879   7.340  1.00 37.03           C
ATOM    705  OE1 GLN A  47      13.591 -30.282   8.385  1.00 38.98           O
ATOM    706  NE2 GLN A  47      14.062 -30.573   6.210  1.00 38.05           N
ATOM    707  H   GLN A  47      17.514 -27.132   5.716  1.00 24.61           H
ATOM    708  HA  GLN A  47      16.648 -26.819   8.280  1.00 27.18           H
ATOM    709  HB2 GLN A  47      16.685 -29.201   6.759  1.00 33.87           H
ATOM    710  HB3 GLN A  47      16.460 -29.202   8.329  1.00 33.87           H
ATOM    711  HG2 GLN A  47      14.471 -27.982   7.993  1.00 34.31           H
ATOM    712  HG3 GLN A  47      14.679 -28.150   6.426  1.00 34.31           H
ATOM    713 HE21 GLN A  47      14.440 -30.264   5.502  1.00 45.66           H
ATOM    714 HE22 GLN A  47      13.658 -31.332   6.185  1.00 45.66           H
ATOM    715  N   GLU A  48      18.840 -27.161   9.271  1.00 20.25           N
ATOM    716  CA  GLU A  48      20.178 -27.278   9.842  1.00 29.52           C
ATOM    717  C   GLU A  48      20.003 -27.882  11.232  1.00 36.00           C
ATOM    718  O   GLU A  48      19.564 -27.207  12.170  1.00 35.09           O
ATOM    719  CB  GLU A  48      20.883 -25.921   9.844  1.00 25.22           C
ATOM    720  CG  GLU A  48      20.870 -25.305   8.431  1.00 25.55           C
ATOM    721  CD  GLU A  48      21.593 -23.975   8.294  1.00 28.22           C
ATOM    722  OE1 GLU A  48      21.521 -23.389   7.189  1.00 26.56           O
ATOM    723  OE2 GLU A  48      22.209 -23.507   9.271  1.00 24.76           O
ATOM    724  H   GLU A  48      18.283 -26.762   9.791  1.00 24.29           H
ATOM    725  HA  GLU A  48      20.704 -27.893   9.307  1.00 35.43           H
ATOM    726  HB2 GLU A  48      20.421 -25.317  10.446  1.00 30.27           H
ATOM    727  HB3 GLU A  48      21.805 -26.036  10.120  1.00 30.27           H
ATOM    728  HG2 GLU A  48      21.290 -25.930   7.820  1.00 30.66           H
ATOM    729  HG3 GLU A  48      19.947 -25.164   8.166  1.00 30.66           H
ATOM    730  N   GLY A  49      20.277 -29.177  11.334  1.00 33.62           N
ATOM    731  CA  GLY A  49      20.022 -29.888  12.574  1.00 43.74           C
ATOM    732  C   GLY A  49      18.530 -29.943  12.827  1.00 41.28           C
ATOM    733  O   GLY A  49      17.742 -30.302  11.945  1.00 41.86           O
ATOM    734  H   GLY A  49      20.607 -29.662  10.705  1.00 40.35           H
ATOM    735  HA2 GLY A  49      20.367 -30.792  12.516  1.00 52.49           H
ATOM    736  HA3 GLY A  49      20.452 -29.431  13.314  1.00 52.49           H
ATOM    737  N   ASP A  50      18.127 -29.589  14.043  1.00 36.97           N
ATOM    738  CA  ASP A  50      16.714 -29.494  14.378  1.00 43.74           C
ATOM    739  C   ASP A  50      16.156 -28.098  14.139  1.00 39.80           C
ATOM    740  O   ASP A  50      15.001 -27.837  14.493  1.00 38.40           O
ATOM    741  CB  ASP A  50      16.480 -29.914  15.834  1.00 48.35           C
ATOM    742  CG  ASP A  50      17.428 -29.234  16.806  1.00 57.03           C
ATOM    743  OD1 ASP A  50      17.779 -28.055  16.583  1.00 53.01           O
ATOM    744  OD2 ASP A  50      17.822 -29.885  17.798  1.00 65.40           O
ATOM    745  H   ASP A  50      18.656 -29.397  14.693  1.00 44.36           H
ATOM    746  HA  ASP A  50      16.221 -30.108  13.812  1.00 52.49           H
ATOM    747  HB2 ASP A  50      15.573 -29.681  16.088  1.00 58.03           H
ATOM    748  HB3 ASP A  50      16.610 -30.873  15.911  1.00 58.03           H
ATOM    749  N   LYS A  51      16.937 -27.208  13.533  1.00 31.19           N
ATOM    750  CA  LYS A  51      16.489 -25.852  13.265  1.00 33.88           C
ATOM    751  C   LYS A  51      16.065 -25.707  11.809  1.00 27.77           C
ATOM    752  O   LYS A  51      16.598 -26.364  10.912  1.00 29.31           O
ATOM    753  CB  LYS A  51      17.588 -24.837  13.589  1.00 28.10           C
ATOM    754  CG  LYS A  51      17.688 -24.476  15.065  1.00 38.64           C
ATOM    755  CD  LYS A  51      18.983 -23.738  15.373  1.00 52.24           C
ATOM    756  CE  LYS A  51      18.895 -22.951  16.676  1.00 66.02           C
ATOM    757  NZ  LYS A  51      18.313 -21.589  16.492  1.00 64.88           N
ATOM    758  H   LYS A  51      17.738 -27.370  13.266  1.00 37.43           H
ATOM    759  HA  LYS A  51      15.721 -25.654  13.824  1.00 40.66           H
ATOM    760  HB2 LYS A  51      18.443 -25.206  13.317  1.00 33.72           H
ATOM    761  HB3 LYS A  51      17.413 -24.020  13.096  1.00 33.72           H
ATOM    762  HG2 LYS A  51      16.946 -23.899  15.304  1.00 46.37           H
ATOM    763  HG3 LYS A  51      17.667 -25.287  15.595  1.00 46.37           H
ATOM    764  HD2 LYS A  51      19.704 -24.382  15.456  1.00 62.69           H
ATOM    765  HD3 LYS A  51      19.173 -23.115  14.654  1.00 62.69           H
ATOM    766  HE2 LYS A  51      18.333 -23.435  17.300  1.00 79.23           H
ATOM    767  HE3 LYS A  51      19.787 -22.848  17.043  1.00 79.23           H
ATOM    768  HZ1 LYS A  51      18.279 -21.165  17.274  1.00 77.86           H
ATOM    769  HZ2 LYS A  51      18.814 -21.117  15.928  1.00 77.86           H
ATOM    770  HZ3 LYS A  51      17.489 -21.653  16.162  1.00 77.86           H
ATOM    771  N   VAL A  52      15.070 -24.860  11.595  1.00 20.43           N
ATOM    772  CA  VAL A  52      14.713 -24.363  10.277  1.00 19.85           C
ATOM    773  C   VAL A  52      15.280 -22.959  10.166  1.00 22.61           C
ATOM    774  O   VAL A  52      15.165 -22.159  11.108  1.00 19.50           O
ATOM    775  CB  VAL A  52      13.189 -24.367  10.073  1.00 21.02           C
ATOM    776  CG1 VAL A  52      12.817 -23.795   8.709  1.00 14.73           C
ATOM    777  CG2 VAL A  52      12.637 -25.770  10.228  1.00 20.13           C
ATOM    778  H   VAL A  52      14.570 -24.548  12.221  1.00 24.52           H
ATOM    779  HA  VAL A  52      15.121 -24.919   9.595  1.00 23.82           H
ATOM    780  HB  VAL A  52      12.779 -23.808  10.752  1.00 25.22           H
ATOM    781 HG11 VAL A  52      11.852 -23.811   8.613  1.00 17.68           H
ATOM    782 HG12 VAL A  52      13.140 -22.882   8.651  1.00 17.68           H
ATOM    783 HG13 VAL A  52      13.228 -24.337   8.017  1.00 17.68           H
ATOM    784 HG21 VAL A  52      11.677 -25.748  10.095  1.00 24.15           H
ATOM    785 HG22 VAL A  52      13.050 -26.346   9.566  1.00 24.15           H
ATOM    786 HG23 VAL A  52      12.841 -26.092  11.120  1.00 24.15           H
ATOM    787  N   VAL A  53      15.905 -22.661   9.033  1.00 18.42           N
ATOM    788  CA  VAL A  53      16.560 -21.378   8.821  1.00 14.11           C
ATOM    789  C   VAL A  53      15.953 -20.742   7.582  1.00 12.92           C
ATOM    790  O   VAL A  53      15.822 -21.398   6.540  1.00 16.01           O
ATOM    791  CB  VAL A  53      18.084 -21.527   8.674  1.00 17.86           C
ATOM    792  CG1 VAL A  53      18.750 -20.151   8.586  1.00 18.04           C
ATOM    793  CG2 VAL A  53      18.651 -22.319   9.833  1.00 21.94           C
ATOM    794  H   VAL A  53      15.965 -23.195   8.362  1.00 22.10           H
ATOM    795  HA  VAL A  53      16.383 -20.799   9.579  1.00 16.93           H
ATOM    796  HB  VAL A  53      18.279 -22.009   7.855  1.00 21.43           H
ATOM    797 HG11 VAL A  53      19.708 -20.269   8.494  1.00 21.64           H
ATOM    798 HG12 VAL A  53      18.398 -19.679   7.814  1.00 21.64           H
ATOM    799 HG13 VAL A  53      18.553 -19.653   9.395  1.00 21.64           H
ATOM    800 HG21 VAL A  53      19.611 -22.400   9.720  1.00 26.33           H
ATOM    801 HG22 VAL A  53      18.453 -21.852  10.660  1.00 26.33           H
ATOM    802 HG23 VAL A  53      18.242 -23.199   9.843  1.00 26.33           H
ATOM    803  N   ILE A  54      15.582 -19.471   7.704  1.00 14.43           N
ATOM    804  CA  ILE A  54      15.059 -18.682   6.597  1.00 15.61           C
ATOM    805  C   ILE A  54      15.935 -17.443   6.478  1.00 14.23           C
ATOM    806  O   ILE A  54      15.929 -16.575   7.362  1.00 17.45           O
ATOM    807  CB  ILE A  54      13.586 -18.304   6.799  1.00 15.81           C
ATOM    808  CG1 ILE A  54      12.757 -19.575   7.019  1.00 14.24           C
ATOM    809  CG2 ILE A  54      13.088 -17.506   5.600  1.00 11.64           C
ATOM    810  CD1 ILE A  54      11.259 -19.357   7.159  1.00 19.85           C
ATOM    811  H   ILE A  54      15.626 -19.032   8.443  1.00 17.32           H
ATOM    812  HA  ILE A  54      15.134 -19.191   5.775  1.00 18.73           H
ATOM    813  HB  ILE A  54      13.515 -17.748   7.591  1.00 18.97           H
ATOM    814 HG12 ILE A  54      12.897 -20.168   6.264  1.00 17.08           H
ATOM    815 HG13 ILE A  54      13.066 -20.007   7.831  1.00 17.08           H
ATOM    816 HG21 ILE A  54      12.157 -17.273   5.741  1.00 13.97           H
ATOM    817 HG22 ILE A  54      13.621 -16.700   5.514  1.00 13.97           H
ATOM    818 HG23 ILE A  54      13.177 -18.049   4.801  1.00 13.97           H
ATOM    819 HD11 ILE A  54      10.827 -20.215   7.294  1.00 23.82           H
ATOM    820 HD12 ILE A  54      11.094 -18.780   7.921  1.00 23.82           H
ATOM    821 HD13 ILE A  54      10.924 -18.941   6.350  1.00 23.82           H
ATOM    822  N   ARG A  55      16.690 -17.369   5.386  1.00 12.25           N
ATOM    823  CA  ARG A  55      17.536 -16.231   5.058  1.00 11.80           C
ATOM    824  C   ARG A  55      16.895 -15.481   3.901  1.00 14.52           C
ATOM    825  O   ARG A  55      16.560 -16.087   2.884  1.00 19.21           O
ATOM    826  CB  ARG A  55      18.941 -16.692   4.655  1.00 14.98           C
ATOM    827  CG  ARG A  55      19.690 -17.520   5.693  1.00 16.03           C
ATOM    828  CD  ARG A  55      20.997 -18.063   5.104  1.00 16.61           C
ATOM    829  NE  ARG A  55      21.838 -18.751   6.084  1.00 17.74           N
ATOM    830  CZ  ARG A  55      21.756 -20.046   6.378  1.00 21.45           C
ATOM    831  NH1 ARG A  55      22.578 -20.576   7.275  1.00 18.26           N
ATOM    832  NH2 ARG A  55      20.850 -20.814   5.790  1.00 18.01           N
ATOM    833  H   ARG A  55      16.729 -17.995   4.797  1.00 14.70           H
ATOM    834  HA  ARG A  55      17.605 -15.637   5.821  1.00 14.16           H
ATOM    835  HB2 ARG A  55      18.867 -17.232   3.852  1.00 17.98           H
ATOM    836  HB3 ARG A  55      19.478 -15.906   4.467  1.00 17.98           H
ATOM    837  HG2 ARG A  55      19.906 -16.962   6.457  1.00 19.23           H
ATOM    838  HG3 ARG A  55      19.140 -18.271   5.966  1.00 19.23           H
ATOM    839  HD2 ARG A  55      20.783 -18.695   4.400  1.00 19.93           H
ATOM    840  HD3 ARG A  55      21.508 -17.324   4.740  1.00 19.93           H
ATOM    841  HE  ARG A  55      22.429 -18.284   6.499  1.00 21.29           H
ATOM    842 HH11 ARG A  55      23.165 -20.083   7.665  1.00 21.91           H
ATOM    843 HH12 ARG A  55      22.519 -21.412   7.472  1.00 21.91           H
ATOM    844 HH21 ARG A  55      20.316 -20.479   5.206  1.00 21.61           H
ATOM    845 HH22 ARG A  55      20.801 -21.650   5.988  1.00 21.61           H
ATOM    846  N   THR A  56      16.743 -14.172   4.036  1.00 13.99           N
ATOM    847  CA  THR A  56      16.168 -13.357   2.977  1.00 14.74           C
ATOM    848  C   THR A  56      17.174 -12.288   2.584  1.00 17.03           C
ATOM    849  O   THR A  56      17.662 -11.545   3.439  1.00 19.10           O
ATOM    850  CB  THR A  56      14.847 -12.717   3.412  1.00 15.08           C
ATOM    851  OG1 THR A  56      13.946 -13.732   3.881  1.00 16.47           O
ATOM    852  CG2 THR A  56      14.208 -11.990   2.239  1.00 16.23           C
ATOM    853  H   THR A  56      16.968 -13.728   4.737  1.00 16.79           H
ATOM    854  HA  THR A  56      15.996 -13.913   2.201  1.00 17.69           H
ATOM    855  HB  THR A  56      15.013 -12.076   4.121  1.00 18.09           H
ATOM    856  HG1 THR A  56      14.284 -14.136   4.536  1.00 19.76           H
ATOM    857 HG21 THR A  56      13.371 -11.586   2.517  1.00 19.48           H
ATOM    858 HG22 THR A  56      14.802 -11.295   1.917  1.00 19.48           H
ATOM    859 HG23 THR A  56      14.032 -12.615   1.519  1.00 19.48           H
ATOM    860  N   LEU A  57      17.479 -12.218   1.294  1.00 18.61           N
ATOM    861  CA  LEU A  57      18.468 -11.300   0.755  1.00 19.99           C
ATOM    862  C   LEU A  57      17.770 -10.298  -0.152  1.00 18.22           C
ATOM    863  O   LEU A  57      16.945 -10.680  -0.990  1.00 21.62           O
ATOM    864  CB  LEU A  57      19.549 -12.044  -0.035  1.00 14.27           C
ATOM    865  CG  LEU A  57      20.371 -13.149   0.638  1.00 20.10           C
ATOM    866  CD1 LEU A  57      20.943 -12.677   1.964  1.00 28.96           C
ATOM    867  CD2 LEU A  57      19.571 -14.428   0.823  1.00 23.30           C
ATOM    868  H   LEU A  57      17.113 -12.712   0.693  1.00 22.33           H
ATOM    869  HA  LEU A  57      18.893 -10.816   1.481  1.00 23.99           H
ATOM    870  HB2 LEU A  57      19.119 -12.451  -0.803  1.00 17.12           H
ATOM    871  HB3 LEU A  57      20.186 -11.383  -0.349  1.00 17.12           H
ATOM    872  HG  LEU A  57      21.121 -13.362   0.062  1.00 24.11           H
ATOM    873 HD11 LEU A  57      21.455 -13.399   2.361  1.00 34.75           H
ATOM    874 HD12 LEU A  57      21.517 -11.912   1.805  1.00 34.75           H
ATOM    875 HD13 LEU A  57      20.212 -12.427   2.551  1.00 34.75           H
ATOM    876 HD21 LEU A  57      20.133 -15.092   1.251  1.00 27.96           H
ATOM    877 HD22 LEU A  57      18.799 -14.239   1.380  1.00 27.96           H
ATOM    878 HD23 LEU A  57      19.282 -14.748  -0.046  1.00 27.96           H
ATOM    879  N   SER A  58      18.102  -9.023   0.014  1.00 19.00           N
ATOM    880  CA  SER A  58      17.572  -7.985  -0.857  1.00 27.36           C
ATOM    881  C   SER A  58      18.481  -6.768  -0.770  1.00 21.50           C
ATOM    882  O   SER A  58      19.357  -6.679   0.094  1.00 19.49           O
ATOM    883  CB  SER A  58      16.129  -7.629  -0.485  1.00 25.80           C
ATOM    884  OG  SER A  58      16.074  -6.774   0.644  1.00 22.61           O
ATOM    885  H   SER A  58      18.634  -8.734   0.625  1.00 22.80           H
ATOM    886  HA  SER A  58      17.579  -8.303  -1.773  1.00 32.83           H
ATOM    887  HB2 SER A  58      15.713  -7.180  -1.238  1.00 30.96           H
ATOM    888  HB3 SER A  58      15.647  -8.446  -0.283  1.00 30.96           H
ATOM    889  HG  SER A  58      16.428  -7.150   1.306  1.00 27.13           H
ATOM    890  N   THR A  59      18.254  -5.823  -1.681  1.00 22.37           N
ATOM    891  CA  THR A  59      19.007  -4.574  -1.635  1.00 29.53           C
ATOM    892  C   THR A  59      18.686  -3.784  -0.376  1.00 24.17           C
ATOM    893  O   THR A  59      19.577  -3.164   0.218  1.00 22.68           O
ATOM    894  CB  THR A  59      18.719  -3.729  -2.876  1.00 36.01           C
ATOM    895  OG1 THR A  59      18.612  -4.570  -4.034  1.00 30.51           O
ATOM    896  CG2 THR A  59      19.793  -2.667  -3.074  1.00 38.64           C
ATOM    897  H   THR A  59      17.683  -5.878  -2.321  1.00 26.84           H
ATOM    898  HA  THR A  59      19.956  -4.778  -1.626  1.00 35.43           H
ATOM    899  HB  THR A  59      17.873  -3.270  -2.749  1.00 43.21           H
ATOM    900  HG1 THR A  59      17.988  -5.123  -3.931  1.00 36.61           H
ATOM    901 HG21 THR A  59      19.596  -2.140  -3.864  1.00 46.37           H
ATOM    902 HG22 THR A  59      19.824  -2.080  -2.302  1.00 46.37           H
ATOM    903 HG23 THR A  59      20.659  -3.089  -3.183  1.00 46.37           H
ATOM    904  N   PHE A  60      17.430  -3.827   0.067  1.00 20.34           N
ATOM    905  CA  PHE A  60      17.032  -3.093   1.262  1.00 21.65           C
ATOM    906  C   PHE A  60      17.830  -3.556   2.474  1.00 21.37           C
ATOM    907  O   PHE A  60      18.459  -2.746   3.165  1.00 23.22           O
ATOM    908  CB  PHE A  60      15.530  -3.273   1.490  1.00 24.22           C
ATOM    909  CG  PHE A  60      15.006  -2.579   2.714  1.00 21.76           C
ATOM    910  CD1 PHE A  60      15.343  -1.264   2.981  1.00 25.36           C
ATOM    911  CD2 PHE A  60      14.152  -3.235   3.584  1.00 22.76           C
ATOM    912  CE1 PHE A  60      14.848  -0.621   4.099  1.00 24.05           C
ATOM    913  CE2 PHE A  60      13.654  -2.599   4.704  1.00 23.84           C
ATOM    914  CZ  PHE A  60      14.003  -1.292   4.964  1.00 22.13           C
ATOM    915  H   PHE A  60      16.794  -4.271  -0.306  1.00 24.41           H
ATOM    916  HA  PHE A  60      17.207  -2.149   1.128  1.00 25.98           H
ATOM    917  HB2 PHE A  60      15.054  -2.918   0.723  1.00 29.06           H
ATOM    918  HB3 PHE A  60      15.340  -4.220   1.583  1.00 29.06           H
ATOM    919  HD1 PHE A  60      15.911  -0.809   2.402  1.00 30.43           H
ATOM    920  HD2 PHE A  60      13.913  -4.118   3.414  1.00 27.31           H
ATOM    921  HE1 PHE A  60      15.086   0.261   4.272  1.00 28.86           H
ATOM    922  HE2 PHE A  60      13.086  -3.053   5.284  1.00 28.60           H
ATOM    923  HZ  PHE A  60      13.671  -0.861   5.718  1.00 26.56           H
ATOM    924  N   LYS A  61      17.827  -4.857   2.736  1.00 21.62           N
ATOM    925  CA  LYS A  61      18.587  -5.445   3.832  1.00 20.20           C
ATOM    926  C   LYS A  61      18.458  -6.956   3.721  1.00 22.26           C
ATOM    927  O   LYS A  61      17.618  -7.474   2.980  1.00 23.27           O
ATOM    928  CB  LYS A  61      18.097  -4.978   5.206  1.00 25.93           C
ATOM    929  CG  LYS A  61      16.674  -5.435   5.542  1.00 24.87           C
ATOM    930  CD  LYS A  61      16.274  -5.109   6.979  1.00 27.49           C
ATOM    931  CE  LYS A  61      16.165  -3.617   7.240  1.00 31.19           C
ATOM    932  NZ  LYS A  61      15.570  -3.340   8.584  1.00 29.40           N
ATOM    933  H   LYS A  61      17.380  -5.435   2.282  1.00 25.94           H
ATOM    934  HA  LYS A  61      19.523  -5.208   3.741  1.00 24.23           H
ATOM    935  HB2 LYS A  61      18.691  -5.332   5.887  1.00 31.11           H
ATOM    936  HB3 LYS A  61      18.111  -4.008   5.230  1.00 31.11           H
ATOM    937  HG2 LYS A  61      16.050  -4.988   4.948  1.00 29.84           H
ATOM    938  HG3 LYS A  61      16.614  -6.396   5.425  1.00 29.84           H
ATOM    939  HD2 LYS A  61      15.410  -5.509   7.164  1.00 32.98           H
ATOM    940  HD3 LYS A  61      16.943  -5.470   7.582  1.00 32.98           H
ATOM    941  HE2 LYS A  61      17.050  -3.222   7.212  1.00 37.42           H
ATOM    942  HE3 LYS A  61      15.595  -3.215   6.566  1.00 37.42           H
ATOM    943  HZ1 LYS A  61      15.515  -2.462   8.717  1.00 35.28           H
ATOM    944  HZ2 LYS A  61      14.754  -3.692   8.633  1.00 35.28           H
ATOM    945  HZ3 LYS A  61      16.078  -3.698   9.221  1.00 35.28           H
ATOM    946  N   ASN A  62      19.304  -7.656   4.467  1.00 19.14           N
ATOM    947  CA  ASN A  62      19.209  -9.100   4.607  1.00 21.08           C
ATOM    948  C   ASN A  62      18.697  -9.430   6.002  1.00 18.66           C
ATOM    949  O   ASN A  62      19.065  -8.770   6.978  1.00 25.23           O
ATOM    950  CB  ASN A  62      20.560  -9.775   4.373  1.00 22.89           C
ATOM    951  CG  ASN A  62      21.168  -9.417   3.032  1.00 26.26           C
ATOM    952  OD1 ASN A  62      20.458  -9.153   2.061  1.00 22.71           O
ATOM    953  ND2 ASN A  62      22.493  -9.418   2.969  1.00 26.88           N
ATOM    954  H   ASN A  62      19.955  -7.309   4.910  1.00 22.97           H
ATOM    955  HA  ASN A  62      18.576  -9.446   3.958  1.00 25.29           H
ATOM    956  HB2 ASN A  62      21.178  -9.496   5.066  1.00 27.47           H
ATOM    957  HB3 ASN A  62      20.442 -10.737   4.401  1.00 27.47           H
ATOM    958 HD21 ASN A  62      22.888  -9.222   2.231  1.00 32.25           H
ATOM    959 HD22 ASN A  62      22.956  -9.615   3.666  1.00 32.25           H
ATOM    960  N   THR A  63      17.856 -10.459   6.093  1.00 19.37           N
ATOM    961  CA  THR A  63      17.351 -10.950   7.366  1.00 15.48           C
ATOM    962  C   THR A  63      17.645 -12.438   7.472  1.00 16.68           C
ATOM    963  O   THR A  63      17.836 -13.131   6.471  1.00 15.34           O
ATOM    964  CB  THR A  63      15.839 -10.710   7.535  1.00 21.18           C
ATOM    965  OG1 THR A  63      15.109 -11.409   6.516  1.00 16.81           O
ATOM    966  CG2 THR A  63      15.515  -9.229   7.460  1.00 23.62           C
ATOM    967  H   THR A  63      17.559 -10.896   5.414  1.00 23.25           H
ATOM    968  HA  THR A  63      17.813 -10.497   8.089  1.00 18.58           H
ATOM    969  HB  THR A  63      15.561 -11.036   8.406  1.00 25.42           H
ATOM    970  HG1 THR A  63      15.260 -12.234   6.569  1.00 20.17           H
ATOM    971 HG21 THR A  63      14.561  -9.093   7.568  1.00 28.35           H
ATOM    972 HG22 THR A  63      15.983  -8.752   8.163  1.00 28.35           H
ATOM    973 HG23 THR A  63      15.789  -8.873   6.600  1.00 28.35           H
ATOM    974  N   GLU A  64      17.697 -12.923   8.707  1.00 17.97           N
ATOM    975  CA  GLU A  64      17.905 -14.341   8.951  1.00 20.25           C
ATOM    976  C   GLU A  64      17.185 -14.718  10.231  1.00 16.87           C
ATOM    977  O   GLU A  64      17.390 -14.079  11.267  1.00 21.10           O
ATOM    978  CB  GLU A  64      19.397 -14.671   9.065  1.00 17.70           C
ATOM    979  CG  GLU A  64      19.680 -16.135   9.346  1.00 18.84           C
ATOM    980  CD  GLU A  64      21.164 -16.448   9.382  1.00 25.28           C
ATOM    981  OE1 GLU A  64      21.609 -17.126  10.332  1.00 32.19           O
ATOM    982  OE2 GLU A  64      21.884 -16.013   8.462  1.00 23.05           O
ATOM    983  H   GLU A  64      17.615 -12.450   9.421  1.00 21.56           H
ATOM    984  HA  GLU A  64      17.528 -14.856   8.220  1.00 24.29           H
ATOM    985  HB2 GLU A  64      19.833 -14.440   8.230  1.00 21.24           H
ATOM    986  HB3 GLU A  64      19.778 -14.151   9.789  1.00 21.24           H
ATOM    987  HG2 GLU A  64      19.302 -16.370  10.209  1.00 22.61           H
ATOM    988  HG3 GLU A  64      19.276 -16.675   8.649  1.00 22.61           H
ATOM    989  N   ILE A  65      16.349 -15.748  10.157  1.00 16.01           N
ATOM    990  CA  ILE A  65      15.733 -16.303  11.350  1.00 18.59           C
ATOM    991  C   ILE A  65      16.050 -17.785  11.394  1.00 16.75           C
ATOM    992  O   ILE A  65      16.150 -18.458  10.362  1.00 20.28           O
ATOM    993  CB  ILE A  65      14.206 -16.071  11.418  1.00 15.84           C
ATOM    994  CG1 ILE A  65      13.504 -16.673  10.200  1.00 17.70           C
ATOM    995  CG2 ILE A  65      13.909 -14.581  11.534  1.00 21.95           C
ATOM    996  CD1 ILE A  65      11.980 -16.658  10.309  1.00 21.16           C
ATOM    997  H   ILE A  65      16.122 -16.141   9.426  1.00 19.21           H
ATOM    998  HA  ILE A  65      16.132 -15.889  12.131  1.00 22.30           H
ATOM    999  HB  ILE A  65      13.867 -16.512  12.213  1.00 19.01           H
ATOM   1000 HG12 ILE A  65      13.751 -16.164   9.412  1.00 21.24           H
ATOM   1001 HG13 ILE A  65      13.786 -17.596  10.098  1.00 21.24           H
ATOM   1002 HG21 ILE A  65      12.949 -14.453  11.576  1.00 26.34           H
ATOM   1003 HG22 ILE A  65      14.324 -14.239  12.341  1.00 26.34           H
ATOM   1004 HG23 ILE A  65      14.270 -14.126  10.757  1.00 26.34           H
ATOM   1005 HD11 ILE A  65      11.602 -17.051   9.508  1.00 25.39           H
ATOM   1006 HD12 ILE A  65      11.715 -17.172  11.088  1.00 25.39           H
ATOM   1007 HD13 ILE A  65      11.680 -15.740  10.401  1.00 25.39           H
ATOM   1008  N   SER A  66      16.203 -18.288  12.611  1.00 17.82           N
ATOM   1009  CA  SER A  66      16.464 -19.694  12.863  1.00 17.42           C
ATOM   1010  C   SER A  66      15.597 -20.107  14.038  1.00 22.86           C
ATOM   1011  O   SER A  66      15.562 -19.406  15.053  1.00 23.46           O
ATOM   1012  CB  SER A  66      17.950 -19.919  13.173  1.00 24.15           C
ATOM   1013  OG  SER A  66      18.214 -21.264  13.512  1.00 36.02           O
ATOM   1014  H   SER A  66      16.157 -17.817  13.330  1.00 21.39           H
ATOM   1015  HA  SER A  66      16.219 -20.222  12.087  1.00 20.90           H
ATOM   1016  HB2 SER A  66      18.473 -19.685  12.391  1.00 28.98           H
ATOM   1017  HB3 SER A  66      18.203 -19.353  13.919  1.00 28.98           H
ATOM   1018  HG  SER A  66      19.032 -21.364  13.678  1.00 43.22           H
ATOM   1019  N   PHE A  67      14.902 -21.234  13.910  1.00 18.70           N
ATOM   1020  CA  PHE A  67      13.917 -21.583  14.925  1.00 24.13           C
ATOM   1021  C   PHE A  67      13.703 -23.085  14.941  1.00 26.17           C
ATOM   1022  O   PHE A  67      13.922 -23.771  13.945  1.00 25.24           O
ATOM   1023  CB  PHE A  67      12.584 -20.864  14.675  1.00 16.80           C
ATOM   1024  CG  PHE A  67      12.066 -21.006  13.266  1.00 18.96           C
ATOM   1025  CD1 PHE A  67      11.303 -22.102  12.899  1.00 22.96           C
ATOM   1026  CD2 PHE A  67      12.334 -20.038  12.312  1.00 18.38           C
ATOM   1027  CE1 PHE A  67      10.824 -22.233  11.605  1.00 19.05           C
ATOM   1028  CE2 PHE A  67      11.857 -20.165  11.018  1.00 15.18           C
ATOM   1029  CZ  PHE A  67      11.102 -21.262  10.665  1.00 20.90           C
ATOM   1030  H   PHE A  67      14.978 -21.798  13.265  1.00 22.44           H
ATOM   1031  HA  PHE A  67      14.248 -21.314  15.796  1.00 28.96           H
ATOM   1032  HB2 PHE A  67      11.915 -21.229  15.275  1.00 20.16           H
ATOM   1033  HB3 PHE A  67      12.702 -19.917  14.853  1.00 20.16           H
ATOM   1034  HD1 PHE A  67      11.113 -22.761  13.528  1.00 27.55           H
ATOM   1035  HD2 PHE A  67      12.843 -19.295  12.543  1.00 22.06           H
ATOM   1036  HE1 PHE A  67      10.315 -22.975  11.371  1.00 22.86           H
ATOM   1037  HE2 PHE A  67      12.046 -19.508  10.387  1.00 18.22           H
ATOM   1038  HZ  PHE A  67      10.780 -21.348   9.796  1.00 25.08           H
ATOM   1039  N   GLN A  68      13.250 -23.587  16.084  1.00 26.84           N
ATOM   1040  CA  GLN A  68      12.703 -24.931  16.148  1.00 26.52           C
ATOM   1041  C   GLN A  68      11.198 -24.843  15.958  1.00 21.77           C
ATOM   1042  O   GLN A  68      10.547 -23.931  16.474  1.00 20.95           O
ATOM   1043  CB  GLN A  68      13.030 -25.620  17.474  1.00 30.11           C
ATOM   1044  CG  GLN A  68      14.513 -25.733  17.771  1.00 42.20           C
ATOM   1045  CD  GLN A  68      14.797 -26.611  18.978  1.00 51.97           C
ATOM   1046  OE1 GLN A  68      14.980 -27.822  18.848  1.00 56.43           O
ATOM   1047  NE2 GLN A  68      14.837 -26.004  20.159  1.00 52.19           N
ATOM   1048  H   GLN A  68      13.249 -23.168  16.835  1.00 32.21           H
ATOM   1049  HA  GLN A  68      13.072 -25.464  15.426  1.00 31.82           H
ATOM   1050  HB2 GLN A  68      12.622 -25.115  18.195  1.00 36.14           H
ATOM   1051  HB3 GLN A  68      12.663 -26.518  17.456  1.00 36.14           H
ATOM   1052  HG2 GLN A  68      14.961 -26.122  17.004  1.00 50.63           H
ATOM   1053  HG3 GLN A  68      14.868 -24.849  17.952  1.00 50.63           H
ATOM   1054 HE21 GLN A  68      14.705 -25.155  20.211  1.00 62.63           H
ATOM   1055 HE22 GLN A  68      14.995 -26.459  20.872  1.00 62.63           H
ATOM   1056  N   LEU A  69      10.657 -25.778  15.187  1.00 22.59           N
ATOM   1057  CA  LEU A  69       9.228 -25.779  14.921  1.00 24.99           C
ATOM   1058  C   LEU A  69       8.452 -25.830  16.230  1.00 27.36           C
ATOM   1059  O   LEU A  69       8.770 -26.619  17.125  1.00 20.26           O
ATOM   1060  CB  LEU A  69       8.867 -26.964  14.033  1.00 22.04           C
ATOM   1061  CG  LEU A  69       9.401 -26.897  12.600  1.00 21.97           C
ATOM   1062  CD1 LEU A  69       9.167 -28.217  11.906  1.00 24.88           C
ATOM   1063  CD2 LEU A  69       8.745 -25.764  11.821  1.00 22.66           C
ATOM   1064  H   LEU A  69      11.091 -26.417  14.810  1.00 27.11           H
ATOM   1065  HA  LEU A  69       8.988 -24.963  14.455  1.00 29.98           H
ATOM   1066  HB2 LEU A  69       9.222 -27.771  14.439  1.00 26.45           H
ATOM   1067  HB3 LEU A  69       7.901 -27.026  13.981  1.00 26.45           H
ATOM   1068  HG  LEU A  69      10.357 -26.733  12.624  1.00 26.37           H
ATOM   1069 HD11 LEU A  69       9.510 -28.162  11.000  1.00 29.86           H
ATOM   1070 HD12 LEU A  69       9.631 -28.916  12.393  1.00 29.86           H
ATOM   1071 HD13 LEU A  69       8.215 -28.400  11.890  1.00 29.86           H
ATOM   1072 HD21 LEU A  69       9.106 -25.751  10.920  1.00 27.20           H
ATOM   1073 HD22 LEU A  69       7.787 -25.915  11.792  1.00 27.20           H
ATOM   1074 HD23 LEU A  69       8.935 -24.923  12.266  1.00 27.20           H
ATOM   1075  N   GLY A  70       7.450 -24.963  16.347  1.00 21.51           N
ATOM   1076  CA  GLY A  70       6.603 -24.919  17.517  1.00 21.09           C
ATOM   1077  C   GLY A  70       7.202 -24.245  18.729  1.00 19.18           C
ATOM   1078  O   GLY A  70       6.546 -24.218  19.778  1.00 23.69           O
ATOM   1079  H   GLY A  70       7.243 -24.382  15.747  1.00 25.81           H
ATOM   1080  HA2 GLY A  70       5.783 -24.451  17.291  1.00 25.31           H
ATOM   1081  HA3 GLY A  70       6.369 -25.827  17.767  1.00 25.31           H
ATOM   1082  N   GLU A  71       8.417 -23.706  18.630  1.00 18.78           N
ATOM   1083  CA  GLU A  71       9.097 -23.053  19.744  1.00 19.36           C
ATOM   1084  C   GLU A  71       9.084 -21.542  19.542  1.00 19.35           C
ATOM   1085  O   GLU A  71       9.590 -21.042  18.530  1.00 22.88           O
ATOM   1086  CB  GLU A  71      10.535 -23.554  19.873  1.00 22.49           C
ATOM   1087  CG  GLU A  71      11.346 -22.832  20.941  1.00 27.18           C
ATOM   1088  CD  GLU A  71      12.816 -23.222  20.936  1.00 34.30           C
ATOM   1089  OE1 GLU A  71      13.228 -24.009  21.814  1.00 37.61           O
ATOM   1090  OE2 GLU A  71      13.558 -22.742  20.054  1.00 28.50           O
ATOM   1091  H   GLU A  71       8.879 -23.708  17.905  1.00 22.53           H
ATOM   1092  HA  GLU A  71       8.628 -23.255  20.569  1.00 23.23           H
ATOM   1093  HB2 GLU A  71      10.519 -24.497  20.101  1.00 26.99           H
ATOM   1094  HB3 GLU A  71      10.987 -23.430  19.024  1.00 26.99           H
ATOM   1095  HG2 GLU A  71      11.290 -21.876  20.787  1.00 32.62           H
ATOM   1096  HG3 GLU A  71      10.982 -23.049  21.814  1.00 32.62           H
ATOM   1097  N   GLU A  72       8.550 -20.817  20.521  1.00 17.65           N
ATOM   1098  CA  GLU A  72       8.517 -19.361  20.445  1.00 17.87           C
ATOM   1099  C   GLU A  72       9.932 -18.795  20.469  1.00 18.96           C
ATOM   1100  O   GLU A  72      10.812 -19.310  21.164  1.00 21.83           O
ATOM   1101  CB  GLU A  72       7.706 -18.786  21.607  1.00 24.04           C
ATOM   1102  CG  GLU A  72       7.444 -17.291  21.513  1.00 22.06           C
ATOM   1103  CD  GLU A  72       6.535 -16.789  22.621  1.00 31.45           C
ATOM   1104  OE1 GLU A  72       5.316 -16.654  22.382  1.00 28.38           O
ATOM   1105  OE2 GLU A  72       7.041 -16.534  23.734  1.00 32.49           O
ATOM   1106  H   GLU A  72       8.202 -21.142  21.237  1.00 21.18           H
ATOM   1107  HA  GLU A  72       8.094 -19.093  19.614  1.00 21.44           H
ATOM   1108  HB2 GLU A  72       6.846 -19.234  21.637  1.00 28.85           H
ATOM   1109  HB3 GLU A  72       8.189 -18.949  22.433  1.00 28.85           H
ATOM   1110  HG2 GLU A  72       8.288 -16.817  21.578  1.00 26.47           H
ATOM   1111  HG3 GLU A  72       7.018 -17.097  20.663  1.00 26.47           H
ATOM   1112  N   PHE A  73      10.147 -17.724  19.705  1.00 19.14           N
ATOM   1113  CA  PHE A  73      11.452 -17.078  19.635  1.00 24.81           C
ATOM   1114  C   PHE A  73      11.262 -15.590  19.384  1.00 23.71           C
ATOM   1115  O   PHE A  73      10.202 -15.147  18.937  1.00 27.26           O
ATOM   1116  CB  PHE A  73      12.334 -17.690  18.537  1.00 19.28           C
ATOM   1117  CG  PHE A  73      11.781 -17.528  17.143  1.00 18.78           C
ATOM   1118  CD1 PHE A  73      10.778 -18.360  16.674  1.00 21.03           C
ATOM   1119  CD2 PHE A  73      12.279 -16.546  16.297  1.00 24.26           C
ATOM   1120  CE1 PHE A  73      10.274 -18.212  15.390  1.00 23.20           C
ATOM   1121  CE2 PHE A  73      11.781 -16.393  15.013  1.00 20.33           C
ATOM   1122  CZ  PHE A  73      10.778 -17.226  14.559  1.00 19.77           C
ATOM   1123  H   PHE A  73       9.547 -17.350  19.215  1.00 22.97           H
ATOM   1124  HA  PHE A  73      11.908 -17.187  20.484  1.00 29.78           H
ATOM   1125  HB2 PHE A  73      13.204 -17.262  18.561  1.00 23.14           H
ATOM   1126  HB3 PHE A  73      12.431 -18.640  18.708  1.00 23.14           H
ATOM   1127  HD1 PHE A  73      10.435 -19.023  17.229  1.00 25.23           H
ATOM   1128  HD2 PHE A  73      12.955 -15.982  16.597  1.00 29.11           H
ATOM   1129  HE1 PHE A  73       9.598 -18.775  15.087  1.00 27.85           H
ATOM   1130  HE2 PHE A  73      12.122 -15.730  14.457  1.00 24.39           H
ATOM   1131  HZ  PHE A  73      10.441 -17.125  13.698  1.00 23.72           H
ATOM   1132  N   ASP A  74      12.307 -14.817  19.683  1.00 19.60           N
ATOM   1133  CA  ASP A  74      12.303 -13.384  19.411  1.00 19.31           C
ATOM   1134  C   ASP A  74      12.696 -13.136  17.959  1.00 21.99           C
ATOM   1135  O   ASP A  74      13.680 -13.698  17.471  1.00 20.35           O
ATOM   1136  CB  ASP A  74      13.269 -12.658  20.348  1.00 30.82           C
ATOM   1137  CG  ASP A  74      12.852 -12.745  21.803  1.00 29.91           C
ATOM   1138  OD1 ASP A  74      11.640 -12.861  22.069  1.00 31.79           O
ATOM   1139  OD2 ASP A  74      13.737 -12.699  22.680  1.00 32.62           O
ATOM   1140  H   ASP A  74      13.033 -15.102  20.045  1.00 23.52           H
ATOM   1141  HA  ASP A  74      11.411 -13.031  19.553  1.00 23.18           H
ATOM   1142  HB2 ASP A  74      14.150 -13.055  20.264  1.00 36.99           H
ATOM   1143  HB3 ASP A  74      13.303 -11.720  20.101  1.00 36.99           H
ATOM   1144  N   GLU A  75      11.932 -12.289  17.271  1.00 21.40           N
ATOM   1145  CA  GLU A  75      12.168 -12.001  15.861  1.00 22.32           C
ATOM   1146  C   GLU A  75      12.117 -10.500  15.629  1.00 22.66           C
ATOM   1147  O   GLU A  75      11.165  -9.841  16.047  1.00 24.73           O
ATOM   1148  CB  GLU A  75      11.125 -12.691  14.973  1.00 24.50           C
ATOM   1149  CG  GLU A  75      11.247 -12.343  13.491  1.00 23.05           C
ATOM   1150  CD  GLU A  75      10.191 -13.015  12.630  1.00 22.86           C
ATOM   1151  OE1 GLU A  75       9.163 -13.474  13.174  1.00 23.26           O
ATOM   1152  OE2 GLU A  75      10.388 -13.069  11.400  1.00 18.97           O
ATOM   1153  H   GLU A  75      11.263 -11.864  17.604  1.00 25.68           H
ATOM   1154  HA  GLU A  75      13.047 -12.322  15.608  1.00 26.78           H
ATOM   1155  HB2 GLU A  75      11.226 -13.651  15.061  1.00 29.40           H
ATOM   1156  HB3 GLU A  75      10.240 -12.426  15.268  1.00 29.40           H
ATOM   1157  HG2 GLU A  75      11.153 -11.383  13.384  1.00 27.66           H
ATOM   1158  HG3 GLU A  75      12.118 -12.627  13.172  1.00 27.66           H
ATOM   1159  N   THR A  76      13.126  -9.963  14.950  1.00 24.82           N
ATOM   1160  CA  THR A  76      13.105  -8.576  14.496  1.00 21.09           C
ATOM   1161  C   THR A  76      12.863  -8.585  12.992  1.00 22.02           C
ATOM   1162  O   THR A  76      13.726  -9.017  12.220  1.00 20.03           O
ATOM   1163  CB  THR A  76      14.400  -7.849  14.850  1.00 28.75           C
ATOM   1164  OG1 THR A  76      14.582  -7.873  16.270  1.00 28.75           O
ATOM   1165  CG2 THR A  76      14.334  -6.403  14.394  1.00 27.27           C
ATOM   1166  H   THR A  76      13.844 -10.386  14.737  1.00 29.78           H
ATOM   1167  HA  THR A  76      12.368  -8.110  14.921  1.00 25.31           H
ATOM   1168  HB  THR A  76      15.151  -8.282  14.414  1.00 34.50           H
ATOM   1169  HG1 THR A  76      13.937  -7.491  16.649  1.00 34.50           H
ATOM   1170 HG21 THR A  76      15.159  -5.946  14.621  1.00 32.73           H
ATOM   1171 HG22 THR A  76      14.207  -6.365  13.433  1.00 32.73           H
ATOM   1172 HG23 THR A  76      13.594  -5.952  14.828  1.00 32.73           H
ATOM   1173  N   THR A  77      11.698  -8.092  12.580  1.00 22.02           N
ATOM   1174  CA  THR A  77      11.273  -8.176  11.194  1.00 19.08           C
ATOM   1175  C   THR A  77      12.024  -7.157  10.339  1.00 19.78           C
ATOM   1176  O   THR A  77      12.730  -6.278  10.841  1.00 20.08           O
ATOM   1177  CB  THR A  77       9.766  -7.940  11.078  1.00 17.38           C
ATOM   1178  OG1 THR A  77       9.458  -6.603  11.493  1.00 22.97           O
ATOM   1179  CG2 THR A  77       8.988  -8.926  11.951  1.00 20.58           C
ATOM   1180  H   THR A  77      11.130  -7.700  13.095  1.00 26.42           H
ATOM   1181  HA  THR A  77      11.469  -9.062  10.852  1.00 22.89           H
ATOM   1182  HB  THR A  77       9.490  -8.063  10.156  1.00 20.85           H
ATOM   1183  HG1 THR A  77       8.631  -6.466  11.432  1.00 27.57           H
ATOM   1184 HG21 THR A  77       8.036  -8.764  11.866  1.00 24.69           H
ATOM   1185 HG22 THR A  77       9.179  -9.836  11.673  1.00 24.69           H
ATOM   1186 HG23 THR A  77       9.245  -8.820  12.880  1.00 24.69           H
ATOM   1187  N   ALA A  78      11.865  -7.291   9.019  1.00 21.79           N
ATOM   1188  CA  ALA A  78      12.524  -6.370   8.098  1.00 22.68           C
ATOM   1189  C   ALA A  78      12.116  -4.927   8.359  1.00 29.31           C
ATOM   1190  O   ALA A  78      12.906  -4.006   8.114  1.00 23.59           O
ATOM   1191  CB  ALA A  78      12.207  -6.754   6.653  1.00 21.46           C
ATOM   1192  H   ALA A  78      11.389  -7.898   8.640  1.00 26.14           H
ATOM   1193  HA  ALA A  78      13.484  -6.436   8.220  1.00 27.21           H
ATOM   1194  HB1 ALA A  78      12.652  -6.133   6.056  1.00 25.75           H
ATOM   1195  HB2 ALA A  78      12.525  -7.656   6.489  1.00 25.75           H
ATOM   1196  HB3 ALA A  78      11.247  -6.712   6.519  1.00 25.75           H
ATOM   1197  N   ASP A  79      10.896  -4.704   8.847  1.00 23.41           N
ATOM   1198  CA  ASP A  79      10.434  -3.365   9.180  1.00 28.43           C
ATOM   1199  C   ASP A  79      10.649  -3.018  10.651  1.00 31.75           C
ATOM   1200  O   ASP A  79      10.065  -2.044  11.140  1.00 28.93           O
ATOM   1201  CB  ASP A  79       8.959  -3.203   8.800  1.00 26.39           C
ATOM   1202  CG  ASP A  79       8.050  -4.192   9.511  1.00 30.80           C
ATOM   1203  OD1 ASP A  79       8.382  -5.395   9.557  1.00 23.49           O
ATOM   1204  OD2 ASP A  79       6.996  -3.760  10.025  1.00 29.52           O
ATOM   1205  H   ASP A  79      10.314  -5.320   8.995  1.00 28.09           H
ATOM   1206  HA  ASP A  79      10.942  -2.727   8.654  1.00 34.11           H
ATOM   1207  HB2 ASP A  79       8.670  -2.308   9.035  1.00 31.66           H
ATOM   1208  HB3 ASP A  79       8.863  -3.342   7.845  1.00 31.66           H
ATOM   1209  N   ASP A  80      11.477  -3.787  11.361  1.00 28.73           N
ATOM   1210  CA  ASP A  80      11.921  -3.451  12.715  1.00 34.83           C
ATOM   1211  C   ASP A  80      10.788  -3.521  13.736  1.00 30.24           C
ATOM   1212  O   ASP A  80      10.756  -2.742  14.692  1.00 31.84           O
ATOM   1213  CB  ASP A  80      12.604  -2.077  12.768  1.00 39.74           C
ATOM   1214  CG  ASP A  80      14.087  -2.148  12.439  1.00 52.69           C
ATOM   1215  OD1 ASP A  80      14.718  -3.190  12.724  1.00 45.54           O
ATOM   1216  OD2 ASP A  80      14.629  -1.152  11.915  1.00 66.71           O
ATOM   1217  H   ASP A  80      11.803  -4.528  11.071  1.00 34.47           H
ATOM   1218  HA  ASP A  80      12.583  -4.107  12.982  1.00 41.80           H
ATOM   1219  HB2 ASP A  80      12.181  -1.488  12.124  1.00 47.69           H
ATOM   1220  HB3 ASP A  80      12.512  -1.713  13.662  1.00 47.69           H
ATOM   1221  N   ARG A  81       9.848  -4.440  13.547  1.00 26.33           N
ATOM   1222  CA  ARG A  81       8.949  -4.817  14.627  1.00 26.12           C
ATOM   1223  C   ARG A  81       9.643  -5.870  15.478  1.00 25.09           C
ATOM   1224  O   ARG A  81      10.206  -6.832  14.948  1.00 22.47           O
ATOM   1225  CB  ARG A  81       7.631  -5.358  14.079  1.00 20.05           C
ATOM   1226  CG  ARG A  81       6.699  -4.292  13.536  1.00 29.71           C
ATOM   1227  CD  ARG A  81       5.490  -4.912  12.848  1.00 24.48           C
ATOM   1228  NE  ARG A  81       5.874  -5.612  11.623  1.00 25.81           N
ATOM   1229  CZ  ARG A  81       5.663  -6.904  11.375  1.00 23.28           C
ATOM   1230  NH1 ARG A  81       5.048  -7.685  12.255  1.00 26.47           N
ATOM   1231  NH2 ARG A  81       6.070  -7.419  10.223  1.00 28.06           N
ATOM   1232  H   ARG A  81       9.711  -4.857  12.808  1.00 31.59           H
ATOM   1233  HA  ARG A  81       8.761  -4.043  15.182  1.00 31.34           H
ATOM   1234  HB2 ARG A  81       7.824  -5.976  13.357  1.00 24.06           H
ATOM   1235  HB3 ARG A  81       7.165  -5.822  14.792  1.00 24.06           H
ATOM   1236  HG2 ARG A  81       6.383  -3.739  14.267  1.00 35.65           H
ATOM   1237  HG3 ARG A  81       7.174  -3.751  12.886  1.00 35.65           H
ATOM   1238  HD2 ARG A  81       5.073  -5.551  13.446  1.00 29.38           H
ATOM   1239  HD3 ARG A  81       4.861  -4.211  12.613  1.00 29.38           H
ATOM   1240  HE  ARG A  81       6.268  -5.152  11.013  1.00 30.97           H
ATOM   1241 HH11 ARG A  81       4.782  -7.360  13.006  1.00 31.77           H
ATOM   1242 HH12 ARG A  81       4.919  -8.516  12.076  1.00 31.77           H
ATOM   1243 HH21 ARG A  81       6.467  -6.920   9.646  1.00 33.67           H
ATOM   1244 HH22 ARG A  81       5.934  -8.250  10.052  1.00 33.67           H
ATOM   1245  N   ASN A  82       9.600  -5.695  16.795  1.00 24.19           N
ATOM   1246  CA  ASN A  82      10.217  -6.635  17.721  1.00 28.50           C
ATOM   1247  C   ASN A  82       9.122  -7.563  18.227  1.00 27.19           C
ATOM   1248  O   ASN A  82       8.302  -7.174  19.065  1.00 27.54           O
ATOM   1249  CB  ASN A  82      10.912  -5.895  18.860  1.00 25.74           C
ATOM   1250  CG  ASN A  82      12.074  -5.053  18.372  1.00 40.55           C
ATOM   1251  OD1 ASN A  82      13.160  -5.568  18.104  1.00 47.27           O
ATOM   1252  ND2 ASN A  82      11.849  -3.749  18.248  1.00 51.39           N
ATOM   1253  H   ASN A  82       9.215  -5.030  17.180  1.00 29.02           H
ATOM   1254  HA  ASN A  82      10.879  -7.167  17.251  1.00 34.20           H
ATOM   1255  HB2 ASN A  82      10.274  -5.307  19.292  1.00 30.89           H
ATOM   1256  HB3 ASN A  82      11.254  -6.542  19.497  1.00 30.89           H
ATOM   1257 HD21 ASN A  82      12.477  -3.229  17.974  1.00 61.67           H
ATOM   1258 HD22 ASN A  82      11.076  -3.426  18.441  1.00 61.67           H
ATOM   1259  N   CYS A  83       9.123  -8.790  17.719  1.00 22.84           N
ATOM   1260  CA  CYS A  83       8.013  -9.713  17.861  1.00 22.52           C
ATOM   1261  C   CYS A  83       8.394 -10.942  18.670  1.00 24.17           C
ATOM   1262  O   CYS A  83       9.563 -11.347  18.725  1.00 22.18           O
ATOM   1263  CB  CYS A  83       7.514 -10.187  16.494  1.00 22.29           C
ATOM   1264  SG  CYS A  83       7.088  -8.871  15.354  1.00 22.39           S
ATOM   1265  H   CYS A  83       9.780  -9.118  17.272  1.00 27.41           H
ATOM   1266  HA  CYS A  83       7.280  -9.266  18.314  1.00 27.02           H
ATOM   1267  HB2 CYS A  83       8.209 -10.721  16.079  1.00 26.75           H
ATOM   1268  HB3 CYS A  83       6.721 -10.730  16.625  1.00 26.75           H
ATOM   1269  HG  CYS A  83       6.713  -9.354  14.322  1.00 26.87           H
ATOM   1270  N   LYS A  84       7.371 -11.534  19.275  1.00 21.76           N
ATOM   1271  CA  LYS A  84       7.400 -12.911  19.736  1.00 22.40           C
ATOM   1272  C   LYS A  84       6.740 -13.745  18.646  1.00 19.20           C
ATOM   1273  O   LYS A  84       5.570 -13.522  18.313  1.00 25.01           O
ATOM   1274  CB  LYS A  84       6.660 -13.060  21.065  1.00 25.14           C
ATOM   1275  CG  LYS A  84       7.281 -12.289  22.216  1.00 25.72           C
ATOM   1276  CD  LYS A  84       8.545 -12.958  22.722  1.00 32.80           C
ATOM   1277  CE  LYS A  84       9.210 -12.129  23.813  1.00 40.04           C
ATOM   1278  NZ  LYS A  84      10.251 -12.897  24.551  1.00 39.93           N
ATOM   1279  H   LYS A  84       6.623 -11.140  19.434  1.00 26.11           H
ATOM   1280  HA  LYS A  84       8.317 -13.205  19.848  1.00 26.88           H
ATOM   1281  HB2 LYS A  84       5.751 -12.740  20.953  1.00 30.16           H
ATOM   1282  HB3 LYS A  84       6.649 -13.998  21.311  1.00 30.16           H
ATOM   1283  HG2 LYS A  84       7.510 -11.396  21.915  1.00 30.87           H
ATOM   1284  HG3 LYS A  84       6.647 -12.244  22.949  1.00 30.87           H
ATOM   1285  HD2 LYS A  84       8.322 -13.827  23.093  1.00 39.36           H
ATOM   1286  HD3 LYS A  84       9.172 -13.056  21.989  1.00 39.36           H
ATOM   1287  HE2 LYS A  84       9.635 -11.357  23.409  1.00 48.05           H
ATOM   1288  HE3 LYS A  84       8.537 -11.845  24.450  1.00 48.05           H
ATOM   1289  HZ1 LYS A  84      10.619 -12.385  25.179  1.00 47.92           H
ATOM   1290  HZ2 LYS A  84       9.886 -13.611  24.937  1.00 47.92           H
ATOM   1291  HZ3 LYS A  84      10.886 -13.166  23.988  1.00 47.92           H
ATOM   1292  N   SER A  85       7.488 -14.685  18.081  1.00 19.26           N
ATOM   1293  CA  SER A  85       7.060 -15.397  16.889  1.00 22.90           C
ATOM   1294  C   SER A  85       7.123 -16.898  17.120  1.00 18.38           C
ATOM   1295  O   SER A  85       7.900 -17.385  17.943  1.00 21.04           O
ATOM   1296  CB  SER A  85       7.934 -15.032  15.679  1.00 19.46           C
ATOM   1297  OG  SER A  85       7.805 -13.665  15.339  1.00 19.46           O
ATOM   1298  H   SER A  85       8.259 -14.930  18.374  1.00 23.11           H
ATOM   1299  HA  SER A  85       6.142 -15.159  16.686  1.00 27.48           H
ATOM   1300  HB2 SER A  85       8.862 -15.215  15.895  1.00 23.35           H
ATOM   1301  HB3 SER A  85       7.660 -15.571  14.920  1.00 23.35           H
ATOM   1302  HG  SER A  85       8.289 -13.486  14.677  1.00 23.35           H
ATOM   1303  N   VAL A  86       6.296 -17.631  16.382  1.00 18.41           N
ATOM   1304  CA  VAL A  86       6.373 -19.089  16.391  1.00 19.95           C
ATOM   1305  C   VAL A  86       6.039 -19.590  14.994  1.00 20.52           C
ATOM   1306  O   VAL A  86       5.133 -19.074  14.340  1.00 20.40           O
ATOM   1307  CB  VAL A  86       5.445 -19.711  17.461  1.00 18.07           C
ATOM   1308  CG1 VAL A  86       3.988 -19.427  17.147  1.00 20.54           C
ATOM   1309  CG2 VAL A  86       5.700 -21.215  17.585  1.00 21.94           C
ATOM   1310  H   VAL A  86       5.683 -17.311  15.870  1.00 22.09           H
ATOM   1311  HA  VAL A  86       7.283 -19.355  16.595  1.00 23.94           H
ATOM   1312  HB  VAL A  86       5.646 -19.306  18.319  1.00 21.68           H
ATOM   1313 HG11 VAL A  86       3.433 -19.829  17.834  1.00 24.65           H
ATOM   1314 HG12 VAL A  86       3.850 -18.467  17.129  1.00 24.65           H
ATOM   1315 HG13 VAL A  86       3.772 -19.809  16.282  1.00 24.65           H
ATOM   1316 HG21 VAL A  86       5.108 -21.580  18.261  1.00 26.33           H
ATOM   1317 HG22 VAL A  86       5.526 -21.636  16.729  1.00 26.33           H
ATOM   1318 HG23 VAL A  86       6.624 -21.358  17.842  1.00 26.33           H
ATOM   1319  N   VAL A  87       6.800 -20.572  14.521  1.00 20.64           N
ATOM   1320  CA  VAL A  87       6.538 -21.221  13.241  1.00 22.37           C
ATOM   1321  C   VAL A  87       6.272 -22.694  13.513  1.00 18.60           C
ATOM   1322  O   VAL A  87       7.090 -23.365  14.150  1.00 21.16           O
ATOM   1323  CB  VAL A  87       7.715 -21.042  12.264  1.00 19.60           C
ATOM   1324  CG1 VAL A  87       7.391 -21.660  10.910  1.00 17.25           C
ATOM   1325  CG2 VAL A  87       8.062 -19.570  12.120  1.00 19.69           C
ATOM   1326  H   VAL A  87       7.488 -20.886  14.931  1.00 24.77           H
ATOM   1327  HA  VAL A  87       5.744 -20.834  12.839  1.00 26.84           H
ATOM   1328  HB  VAL A  87       8.493 -21.499  12.621  1.00 23.52           H
ATOM   1329 HG11 VAL A  87       8.147 -21.533  10.316  1.00 20.71           H
ATOM   1330 HG12 VAL A  87       7.218 -22.607  11.029  1.00 20.71           H
ATOM   1331 HG13 VAL A  87       6.606 -21.223  10.544  1.00 20.71           H
ATOM   1332 HG21 VAL A  87       8.804 -19.480  11.501  1.00 23.62           H
ATOM   1333 HG22 VAL A  87       7.288 -19.095  11.779  1.00 23.62           H
ATOM   1334 HG23 VAL A  87       8.311 -19.218  12.989  1.00 23.62           H
ATOM   1335  N   SER A  88       5.147 -23.200  13.006  1.00 21.20           N
ATOM   1336  CA  SER A  88       4.725 -24.567  13.278  1.00 22.90           C
ATOM   1337  C   SER A  88       4.238 -25.222  11.995  1.00 21.66           C
ATOM   1338  O   SER A  88       3.877 -24.550  11.031  1.00 22.07           O
ATOM   1339  CB  SER A  88       3.607 -24.606  14.330  1.00 17.04           C
ATOM   1340  OG  SER A  88       3.986 -23.912  15.504  1.00 23.70           O
ATOM   1341  H   SER A  88       4.608 -22.765  12.497  1.00 25.45           H
ATOM   1342  HA  SER A  88       5.479 -25.076  13.614  1.00 27.48           H
ATOM   1343  HB2 SER A  88       2.812 -24.190  13.961  1.00 20.45           H
ATOM   1344  HB3 SER A  88       3.420 -25.531  14.558  1.00 20.45           H
ATOM   1345  HG  SER A  88       4.150 -23.109  15.322  1.00 28.44           H
ATOM   1346  N   LEU A  89       4.217 -26.551  11.997  1.00 20.65           N
ATOM   1347  CA  LEU A  89       3.622 -27.309  10.905  1.00 23.74           C
ATOM   1348  C   LEU A  89       2.132 -27.500  11.149  1.00 30.79           C
ATOM   1349  O   LEU A  89       1.712 -27.826  12.265  1.00 38.32           O
ATOM   1350  CB  LEU A  89       4.296 -28.672  10.746  1.00 32.44           C
ATOM   1351  CG  LEU A  89       5.567 -28.724   9.896  1.00 28.05           C
ATOM   1352  CD1 LEU A  89       6.221 -30.087  10.028  1.00 35.20           C
ATOM   1353  CD2 LEU A  89       5.269 -28.409   8.433  1.00 31.14           C
ATOM   1354  H   LEU A  89       4.544 -27.040  12.625  1.00 24.79           H
ATOM   1355  HA  LEU A  89       3.734 -26.817  10.076  1.00 28.49           H
ATOM   1356  HB2 LEU A  89       4.530 -28.997  11.629  1.00 38.93           H
ATOM   1357  HB3 LEU A  89       3.657 -29.279  10.341  1.00 38.93           H
ATOM   1358  HG  LEU A  89       6.193 -28.059  10.224  1.00 33.66           H
ATOM   1359 HD11 LEU A  89       7.025 -30.105   9.485  1.00 42.24           H
ATOM   1360 HD12 LEU A  89       6.448 -30.239  10.959  1.00 42.24           H
ATOM   1361 HD13 LEU A  89       5.600 -30.766   9.723  1.00 42.24           H
ATOM   1362 HD21 LEU A  89       6.095 -28.451   7.927  1.00 37.37           H
ATOM   1363 HD22 LEU A  89       4.638 -29.062   8.093  1.00 37.37           H
ATOM   1364 HD23 LEU A  89       4.889 -27.519   8.373  1.00 37.37           H
ATOM   1365  N   ASP A  90       1.339 -27.270  10.108  1.00 34.11           N
ATOM   1366  CA  ASP A  90      -0.075 -27.627  10.065  1.00 32.91           C
ATOM   1367  C   ASP A  90      -0.217 -28.526   8.842  1.00 34.70           C
ATOM   1368  O   ASP A  90      -0.377 -28.045   7.717  1.00 30.72           O
ATOM   1369  CB  ASP A  90      -0.974 -26.399   9.982  1.00 32.35           C
ATOM   1370  CG  ASP A  90      -2.445 -26.761   9.892  1.00 49.13           C
ATOM   1371  OD1 ASP A  90      -2.800 -27.897  10.273  1.00 43.38           O
ATOM   1372  OD2 ASP A  90      -3.246 -25.913   9.446  1.00 43.81           O
ATOM   1373  H   ASP A  90       1.611 -26.891   9.385  1.00 40.93           H
ATOM   1374  HA  ASP A  90      -0.311 -28.135  10.856  1.00 39.49           H
ATOM   1375  HB2 ASP A  90      -0.845 -25.858  10.777  1.00 38.82           H
ATOM   1376  HB3 ASP A  90      -0.741 -25.889   9.191  1.00 38.82           H
ATOM   1377  N   GLY A  91      -0.121 -29.834   9.059  1.00 36.12           N
ATOM   1378  CA  GLY A  91      -0.074 -30.767   7.953  1.00 34.56           C
ATOM   1379  C   GLY A  91       1.166 -30.544   7.114  1.00 34.10           C
ATOM   1380  O   GLY A  91       2.286 -30.778   7.577  1.00 30.27           O
ATOM   1381  H   GLY A  91      -0.082 -30.201   9.836  1.00 43.34           H
ATOM   1382  HA2 GLY A  91      -0.064 -31.676   8.290  1.00 41.48           H
ATOM   1383  HA3 GLY A  91      -0.856 -30.650   7.391  1.00 41.48           H
ATOM   1384  N   ASP A  92       0.979 -30.093   5.877  1.00 36.55           N
ATOM   1385  CA  ASP A  92       2.087 -29.783   4.986  1.00 37.14           C
ATOM   1386  C   ASP A  92       2.388 -28.293   4.923  1.00 32.84           C
ATOM   1387  O   ASP A  92       3.236 -27.876   4.126  1.00 27.06           O
ATOM   1388  CB  ASP A  92       1.794 -30.307   3.581  1.00 41.02           C
ATOM   1389  CG  ASP A  92       1.669 -31.813   3.538  1.00 50.13           C
ATOM   1390  OD1 ASP A  92       2.327 -32.486   4.361  1.00 54.41           O
ATOM   1391  OD2 ASP A  92       0.916 -32.324   2.683  1.00 56.78           O
ATOM   1392  H   ASP A  92       0.205 -29.956   5.527  1.00 43.86           H
ATOM   1393  HA  ASP A  92       2.883 -30.232   5.310  1.00 44.57           H
ATOM   1394  HB2 ASP A  92       0.957 -29.927   3.269  1.00 49.22           H
ATOM   1395  HB3 ASP A  92       2.517 -30.049   2.989  1.00 49.22           H
ATOM   1396  N   LYS A  93       1.729 -27.485   5.750  1.00 25.34           N
ATOM   1397  CA  LYS A  93       1.860 -26.039   5.696  1.00 26.08           C
ATOM   1398  C   LYS A  93       2.707 -25.522   6.850  1.00 25.52           C
ATOM   1399  O   LYS A  93       2.771 -26.136   7.918  1.00 28.45           O
ATOM   1400  CB  LYS A  93       0.492 -25.359   5.729  1.00 30.83           C
ATOM   1401  CG  LYS A  93      -0.351 -25.676   4.530  1.00 40.51           C
ATOM   1402  CD  LYS A  93      -1.594 -24.870   4.535  1.00 45.88           C
ATOM   1403  CE  LYS A  93      -2.384 -25.026   3.162  1.00 64.29           C
ATOM   1404  NZ  LYS A  93      -3.119 -26.321   2.782  1.00 75.38           N
ATOM   1405  H   LYS A  93       1.191 -27.760   6.362  1.00 30.41           H
ATOM   1406  HA  LYS A  93       2.299 -25.792   4.867  1.00 31.29           H
ATOM   1407  HB2 LYS A  93       0.012 -25.654   6.519  1.00 36.99           H
ATOM   1408  HB3 LYS A  93       0.619 -24.397   5.760  1.00 36.99           H
ATOM   1409  HG2 LYS A  93       0.145 -25.469   3.722  1.00 48.61           H
ATOM   1410  HG3 LYS A  93      -0.595 -26.615   4.545  1.00 48.61           H
ATOM   1411  HD2 LYS A  93      -2.169 -25.172   5.255  1.00 55.06           H
ATOM   1412  HD3 LYS A  93      -1.369 -23.934   4.653  1.00 55.06           H
ATOM   1413  HE2 LYS A  93      -3.054 -24.324   3.141  1.00 77.15           H
ATOM   1414  HE3 LYS A  93      -1.747 -24.862   2.450  1.00 77.15           H
ATOM   1415  HZ1 LYS A  93      -3.503 -26.230   1.985  1.00 90.46           H
ATOM   1416  HZ2 LYS A  93      -2.543 -26.999   2.750  1.00 90.46           H
ATOM   1417  HZ3 LYS A  93      -3.746 -26.504   3.387  1.00 90.46           H
ATOM   1418  N   LEU A  94       3.386 -24.401   6.617  1.00 26.57           N
ATOM   1419  CA  LEU A  94       4.134 -23.717   7.666  1.00 18.17           C
ATOM   1420  C   LEU A  94       3.368 -22.475   8.104  1.00 19.86           C
ATOM   1421  O   LEU A  94       3.115 -21.582   7.293  1.00 19.88           O
ATOM   1422  CB  LEU A  94       5.533 -23.347   7.180  1.00 17.38           C
ATOM   1423  CG  LEU A  94       6.568 -24.476   7.180  1.00 25.66           C
ATOM   1424  CD1 LEU A  94       7.874 -23.980   6.575  1.00 26.11           C
ATOM   1425  CD2 LEU A  94       6.811 -25.029   8.575  1.00 25.76           C
ATOM   1426  H   LEU A  94       3.428 -24.013   5.851  1.00 31.89           H
ATOM   1427  HA  LEU A  94       4.223 -24.305   8.432  1.00 21.81           H
ATOM   1428  HB2 LEU A  94       5.463 -23.020   6.269  1.00 20.86           H
ATOM   1429  HB3 LEU A  94       5.877 -22.641   7.749  1.00 20.86           H
ATOM   1430  HG  LEU A  94       6.240 -25.201   6.626  1.00 30.79           H
ATOM   1431 HD11 LEU A  94       8.519 -24.705   6.581  1.00 31.34           H
ATOM   1432 HD12 LEU A  94       7.709 -23.691   5.664  1.00 31.34           H
ATOM   1433 HD13 LEU A  94       8.204 -23.237   7.103  1.00 31.34           H
ATOM   1434 HD21 LEU A  94       7.471 -25.738   8.522  1.00 30.91           H
ATOM   1435 HD22 LEU A  94       7.136 -24.316   9.145  1.00 30.91           H
ATOM   1436 HD23 LEU A  94       5.976 -25.379   8.925  1.00 30.91           H
ATOM   1437  N   VAL A  95       3.014 -22.409   9.383  1.00 22.70           N
ATOM   1438  CA  VAL A  95       2.225 -21.310   9.928  1.00 18.23           C
ATOM   1439  C   VAL A  95       3.129 -20.483  10.831  1.00 20.85           C
ATOM   1440  O   VAL A  95       3.695 -20.999  11.803  1.00 21.26           O
ATOM   1441  CB  VAL A  95       0.993 -21.821  10.687  1.00 19.13           C
ATOM   1442  CG1 VAL A  95       0.144 -20.658  11.179  1.00 22.22           C
ATOM   1443  CG2 VAL A  95       0.175 -22.737   9.791  1.00 25.35           C
ATOM   1444  H   VAL A  95       3.224 -23.003   9.969  1.00 27.24           H
ATOM   1445  HA  VAL A  95       1.921 -20.744   9.202  1.00 21.88           H
ATOM   1446  HB  VAL A  95       1.282 -22.333  11.458  1.00 22.96           H
ATOM   1447 HG11 VAL A  95      -0.626 -21.008  11.653  1.00 26.66           H
ATOM   1448 HG12 VAL A  95       0.678 -20.108  11.774  1.00 26.66           H
ATOM   1449 HG13 VAL A  95      -0.146 -20.135  10.416  1.00 26.66           H
ATOM   1450 HG21 VAL A  95      -0.599 -23.051  10.283  1.00 30.42           H
ATOM   1451 HG22 VAL A  95      -0.110 -22.239   9.008  1.00 30.42           H
ATOM   1452 HG23 VAL A  95       0.725 -23.489   9.523  1.00 30.42           H
ATOM   1453  N   HIS A  96       3.234 -19.193  10.523  1.00 19.44           N
ATOM   1454  CA  HIS A  96       4.133 -18.262  11.194  1.00 19.61           C
ATOM   1455  C   HIS A  96       3.290 -17.196  11.879  1.00 24.35           C
ATOM   1456  O   HIS A  96       2.557 -16.460  11.211  1.00 22.26           O
ATOM   1457  CB  HIS A  96       5.087 -17.637  10.174  1.00 23.00           C
ATOM   1458  CG  HIS A  96       6.230 -16.878  10.772  1.00 25.44           C
ATOM   1459  ND1 HIS A  96       7.443 -16.748  10.129  1.00 28.92           N
ATOM   1460  CD2 HIS A  96       6.347 -16.195  11.936  1.00 23.78           C
ATOM   1461  CE1 HIS A  96       8.259 -16.023  10.872  1.00 23.29           C
ATOM   1462  NE2 HIS A  96       7.620 -15.676  11.974  1.00 25.51           N
ATOM   1463  H   HIS A  96       2.773 -18.821   9.900  1.00 23.33           H
ATOM   1464  HA  HIS A  96       4.654 -18.731  11.865  1.00 23.53           H
ATOM   1465  HB2 HIS A  96       5.459 -18.344   9.624  1.00 27.60           H
ATOM   1466  HB3 HIS A  96       4.585 -17.022   9.617  1.00 27.60           H
ATOM   1467  HD2 HIS A  96       5.691 -16.098  12.588  1.00 28.53           H
ATOM   1468  HE1 HIS A  96       9.135 -15.798  10.658  1.00 27.95           H
ATOM   1469  HE2 HIS A  96       7.947 -15.203  12.613  1.00 30.61           H
ATOM   1470  N   ILE A  97       3.393 -17.116  13.203  1.00 15.93           N
ATOM   1471  CA  ILE A  97       2.642 -16.164  14.011  1.00 21.24           C
ATOM   1472  C   ILE A  97       3.618 -15.130  14.550  1.00 23.40           C
ATOM   1473  O   ILE A  97       4.679 -15.490  15.081  1.00 21.06           O
ATOM   1474  CB  ILE A  97       1.917 -16.859  15.177  1.00 23.48           C
ATOM   1475  CG1 ILE A  97       1.049 -18.020  14.680  1.00 23.28           C
ATOM   1476  CG2 ILE A  97       1.061 -15.851  15.938  1.00 26.82           C
ATOM   1477  CD1 ILE A  97       0.605 -18.950  15.801  1.00 21.65           C
ATOM   1478  H   ILE A  97       3.910 -17.622  13.669  1.00 19.12           H
ATOM   1479  HA  ILE A  97       1.984 -15.714  13.459  1.00 25.49           H
ATOM   1480  HB  ILE A  97       2.584 -17.215  15.784  1.00 28.17           H
ATOM   1481 HG12 ILE A  97       0.254 -17.660  14.257  1.00 27.93           H
ATOM   1482 HG13 ILE A  97       1.558 -18.542  14.041  1.00 27.93           H
ATOM   1483 HG21 ILE A  97       0.612 -16.306  16.668  1.00 32.19           H
ATOM   1484 HG22 ILE A  97       1.635 -15.151  16.287  1.00 32.19           H
ATOM   1485 HG23 ILE A  97       0.407 -15.471  15.331  1.00 32.19           H
ATOM   1486 HD11 ILE A  97       0.062 -19.661  15.424  1.00 25.98           H
ATOM   1487 HD12 ILE A  97       1.391 -19.326  16.229  1.00 25.98           H
ATOM   1488 HD13 ILE A  97       0.087 -18.444  16.445  1.00 25.98           H
ATOM   1489  N   GLN A  98       3.266 -13.851  14.403  1.00 20.03           N
ATOM   1490  CA  GLN A  98       4.045 -12.742  14.943  1.00 20.73           C
ATOM   1491  C   GLN A  98       3.171 -11.918  15.881  1.00 20.90           C
ATOM   1492  O   GLN A  98       2.088 -11.467  15.489  1.00 26.48           O
ATOM   1493  CB  GLN A  98       4.589 -11.852  13.821  1.00 16.84           C
ATOM   1494  CG  GLN A  98       5.579 -12.542  12.905  1.00 20.43           C
ATOM   1495  CD  GLN A  98       6.038 -11.641  11.776  1.00 21.61           C
ATOM   1496  OE1 GLN A  98       5.363 -10.675  11.427  1.00 19.92           O
ATOM   1497  NE2 GLN A  98       7.190 -11.960  11.192  1.00 23.86           N
ATOM   1498  H   GLN A  98       2.560 -13.597  13.982  1.00 24.04           H
ATOM   1499  HA  GLN A  98       4.795 -13.091  15.449  1.00 24.87           H
ATOM   1500  HB2 GLN A  98       3.846 -11.548  13.277  1.00 20.21           H
ATOM   1501  HB3 GLN A  98       5.037 -11.089  14.219  1.00 20.21           H
ATOM   1502  HG2 GLN A  98       6.359 -12.803  13.419  1.00 24.52           H
ATOM   1503  HG3 GLN A  98       5.159 -13.325  12.515  1.00 24.52           H
ATOM   1504 HE21 GLN A  98       7.632 -12.647  11.460  1.00 28.64           H
ATOM   1505 HE22 GLN A  98       7.492 -11.479  10.547  1.00 28.64           H
ATOM   1506  N   LYS A  99       3.646 -11.714  17.111  1.00 25.22           N
ATOM   1507  CA  LYS A  99       2.960 -10.899  18.109  1.00 22.81           C
ATOM   1508  C   LYS A  99       3.849  -9.729  18.503  1.00 26.72           C
ATOM   1509  O   LYS A  99       5.036  -9.917  18.788  1.00 24.88           O
ATOM   1510  CB  LYS A  99       2.617 -11.711  19.361  1.00 24.45           C
ATOM   1511  CG  LYS A  99       1.720 -12.913  19.133  1.00 33.75           C
ATOM   1512  CD  LYS A  99       1.374 -13.561  20.465  1.00 50.86           C
ATOM   1513  CE  LYS A  99       0.129 -14.425  20.399  1.00 62.06           C
ATOM   1514  NZ  LYS A  99       0.508 -15.850  20.196  1.00 69.60           N
ATOM   1515  H   LYS A  99       4.386 -12.048  17.396  1.00 30.27           H
ATOM   1516  HA  LYS A  99       2.137 -10.550  17.732  1.00 27.38           H
ATOM   1517  HB2 LYS A  99       3.443 -12.034  19.754  1.00 29.34           H
ATOM   1518  HB3 LYS A  99       2.166 -11.127  19.991  1.00 29.34           H
ATOM   1519  HG2 LYS A  99       0.897 -12.629  18.704  1.00 40.50           H
ATOM   1520  HG3 LYS A  99       2.183 -13.565  18.583  1.00 40.50           H
ATOM   1521  HD2 LYS A  99       2.113 -14.124  20.744  1.00 61.03           H
ATOM   1522  HD3 LYS A  99       1.220 -12.866  21.124  1.00 61.03           H
ATOM   1523  HE2 LYS A  99      -0.363 -14.351  21.232  1.00 74.47           H
ATOM   1524  HE3 LYS A  99      -0.423 -14.143  19.652  1.00 74.47           H
ATOM   1525  HZ1 LYS A  99      -0.223 -16.356  20.157  1.00 83.52           H
ATOM   1526  HZ2 LYS A  99       0.962 -15.938  19.436  1.00 83.52           H
ATOM   1527  HZ3 LYS A  99       1.017 -16.128  20.872  1.00 83.52           H
ATOM   1528  N   TRP A 100       3.280  -8.525  18.522  1.00 25.84           N
ATOM   1529  CA  TRP A 100       4.029  -7.346  18.937  1.00 27.86           C
ATOM   1530  C   TRP A 100       3.051  -6.242  19.313  1.00 30.34           C
ATOM   1531  O   TRP A 100       2.085  -5.995  18.589  1.00 27.56           O
ATOM   1532  CB  TRP A 100       4.966  -6.861  17.825  1.00 25.66           C
ATOM   1533  CG  TRP A 100       4.237  -6.091  16.780  1.00 26.76           C
ATOM   1534  CD1 TRP A 100       4.248  -4.740  16.594  1.00 36.91           C
ATOM   1535  CD2 TRP A 100       3.357  -6.626  15.788  1.00 24.96           C
ATOM   1536  NE1 TRP A 100       3.434  -4.402  15.539  1.00 30.42           N
ATOM   1537  CE2 TRP A 100       2.874  -5.543  15.029  1.00 27.45           C
ATOM   1538  CE3 TRP A 100       2.934  -7.918  15.466  1.00 26.41           C
ATOM   1539  CZ2 TRP A 100       1.993  -5.713  13.965  1.00 29.50           C
ATOM   1540  CZ3 TRP A 100       2.058  -8.085  14.412  1.00 29.21           C
ATOM   1541  CH2 TRP A 100       1.596  -6.990  13.676  1.00 26.69           C
ATOM   1542  H   TRP A 100       2.464  -8.367  18.301  1.00 31.01           H
ATOM   1543  HA  TRP A 100       4.564  -7.561  19.717  1.00 33.43           H
ATOM   1544  HB2 TRP A 100       5.644  -6.284  18.208  1.00 30.79           H
ATOM   1545  HB3 TRP A 100       5.381  -7.629  17.400  1.00 30.79           H
ATOM   1546  HD1 TRP A 100       4.735  -4.136  17.106  1.00 44.29           H
ATOM   1547  HE1 TRP A 100       3.298  -3.604  15.248  1.00 36.50           H
ATOM   1548  HE3 TRP A 100       3.235  -8.650  15.953  1.00 31.70           H
ATOM   1549  HZ2 TRP A 100       1.685  -4.988  13.472  1.00 35.39           H
ATOM   1550  HZ3 TRP A 100       1.769  -8.940  14.189  1.00 35.05           H
ATOM   1551  HH2 TRP A 100       1.008  -7.133  12.969  1.00 32.02           H
ATOM   1552  N   ASP A 101       3.320  -5.571  20.434  1.00 31.46           N
ATOM   1553  CA  ASP A 101       2.524  -4.420  20.866  1.00 35.65           C
ATOM   1554  C   ASP A 101       1.044  -4.776  20.980  1.00 29.78           C
ATOM   1555  O   ASP A 101       0.168  -4.004  20.584  1.00 32.55           O
ATOM   1556  CB  ASP A 101       2.717  -3.231  19.923  1.00 37.63           C
ATOM   1557  CG  ASP A 101       4.132  -2.692  19.947  1.00 41.51           C
ATOM   1558  OD1 ASP A 101       4.860  -2.976  20.922  1.00 43.15           O
ATOM   1559  OD2 ASP A 101       4.514  -1.980  18.994  1.00 47.19           O
ATOM   1560  H   ASP A 101       3.966  -5.765  20.968  1.00 37.76           H
ATOM   1561  HA  ASP A 101       2.828  -4.147  21.746  1.00 42.78           H
ATOM   1562  HB2 ASP A 101       2.518  -3.512  19.016  1.00 45.15           H
ATOM   1563  HB3 ASP A 101       2.118  -2.516  20.188  1.00 45.15           H
ATOM   1564  N   GLY A 102       0.760  -5.953  21.532  1.00 28.67           N
ATOM   1565  CA  GLY A 102      -0.610  -6.405  21.668  1.00 27.49           C
ATOM   1566  C   GLY A 102      -1.299  -6.756  20.370  1.00 36.41           C
ATOM   1567  O   GLY A 102      -2.497  -7.060  20.384  1.00 32.72           O
ATOM   1568  H   GLY A 102       1.346  -6.505  21.833  1.00 34.40           H
ATOM   1569  HA2 GLY A 102      -0.627  -7.191  22.237  1.00 32.98           H
ATOM   1570  HA3 GLY A 102      -1.129  -5.710  22.102  1.00 32.98           H
ATOM   1571  N   LYS A 103      -0.575  -6.758  19.256  1.00 36.48           N
ATOM   1572  CA  LYS A 103      -1.120  -7.095  17.952  1.00 31.60           C
ATOM   1573  C   LYS A 103      -0.601  -8.458  17.522  1.00 29.83           C
ATOM   1574  O   LYS A 103       0.414  -8.955  18.025  1.00 27.17           O
ATOM   1575  CB  LYS A 103      -0.735  -6.065  16.881  1.00 27.27           C
ATOM   1576  CG  LYS A 103      -1.157  -4.631  17.142  1.00 35.40           C
ATOM   1577  CD  LYS A 103      -0.935  -3.797  15.886  1.00 42.88           C
ATOM   1578  CE  LYS A 103      -0.133  -2.536  16.137  1.00 48.02           C
ATOM   1579  NZ  LYS A 103      -0.089  -1.697  14.903  1.00 49.18           N
ATOM   1580  H   LYS A 103       0.262  -6.561  19.233  1.00 43.78           H
ATOM   1581  HA  LYS A 103      -2.087  -7.137  18.006  1.00 37.91           H
ATOM   1582  HB2 LYS A 103       0.231  -6.068  16.790  1.00 32.72           H
ATOM   1583  HB3 LYS A 103      -1.137  -6.335  16.041  1.00 32.72           H
ATOM   1584  HG2 LYS A 103      -2.100  -4.605  17.369  1.00 42.48           H
ATOM   1585  HG3 LYS A 103      -0.622  -4.259  17.860  1.00 42.48           H
ATOM   1586  HD2 LYS A 103      -0.455  -4.331  15.234  1.00 51.46           H
ATOM   1587  HD3 LYS A 103      -1.798  -3.535  15.526  1.00 51.46           H
ATOM   1588  HE2 LYS A 103      -0.552  -2.021  16.844  1.00 57.62           H
ATOM   1589  HE3 LYS A 103       0.775  -2.773  16.381  1.00 57.62           H
ATOM   1590  HZ1 LYS A 103       0.383  -0.958  15.054  1.00 59.02           H
ATOM   1591  HZ2 LYS A 103       0.292  -2.152  14.239  1.00 59.02           H
ATOM   1592  HZ3 LYS A 103      -0.914  -1.469  14.660  1.00 59.02           H
ATOM   1593  N   GLU A 104      -1.301  -9.045  16.556  1.00 27.92           N
ATOM   1594  CA  GLU A 104      -0.997 -10.381  16.075  1.00 27.19           C
ATOM   1595  C   GLU A 104      -1.250 -10.445  14.580  1.00 31.02           C
ATOM   1596  O   GLU A 104      -2.267  -9.946  14.091  1.00 34.78           O
ATOM   1597  CB  GLU A 104      -1.845 -11.437  16.789  1.00 37.60           C
ATOM   1598  CG  GLU A 104      -1.612 -12.852  16.295  1.00 50.00           C
ATOM   1599  CD  GLU A 104      -2.379 -13.880  17.102  1.00 62.72           C
ATOM   1600  OE1 GLU A 104      -2.798 -13.556  18.233  1.00 64.14           O
ATOM   1601  OE2 GLU A 104      -2.561 -15.011  16.605  1.00 62.00           O
ATOM   1602  H   GLU A 104      -1.969  -8.679  16.157  1.00 33.50           H
ATOM   1603  HA  GLU A 104      -0.061 -10.578  16.237  1.00 32.63           H
ATOM   1604  HB2 GLU A 104      -1.636 -11.417  17.736  1.00 45.12           H
ATOM   1605  HB3 GLU A 104      -2.782 -11.227  16.655  1.00 45.12           H
ATOM   1606  HG2 GLU A 104      -1.902 -12.917  15.372  1.00 60.00           H
ATOM   1607  HG3 GLU A 104      -0.667 -13.060  16.363  1.00 60.00           H
ATOM   1608  N   THR A 105      -0.320 -11.065  13.862  1.00 26.81           N
ATOM   1609  CA  THR A 105      -0.492 -11.342  12.447  1.00 22.54           C
ATOM   1610  C   THR A 105      -0.006 -12.758  12.193  1.00 23.83           C
ATOM   1611  O   THR A 105       0.748 -13.323  12.993  1.00 24.22           O
ATOM   1612  CB  THR A 105       0.269 -10.338  11.571  1.00 23.66           C
ATOM   1613  OG1 THR A 105      -0.102 -10.514  10.199  1.00 24.00           O
ATOM   1614  CG2 THR A 105       1.779 -10.526  11.714  1.00 20.82           C
ATOM   1615  H   THR A 105       0.431 -11.337  14.180  1.00 32.17           H
ATOM   1616  HA  THR A 105      -1.434 -11.295  12.221  1.00 27.05           H
ATOM   1617  HB  THR A 105       0.047  -9.436  11.851  1.00 28.39           H
ATOM   1618  HG1 THR A 105      -0.927 -10.388  10.106  1.00 28.80           H
ATOM   1619 HG21 THR A 105       2.247  -9.886  11.156  1.00 24.99           H
ATOM   1620 HG22 THR A 105       2.044 -10.392  12.638  1.00 24.99           H
ATOM   1621 HG23 THR A 105       2.028 -11.423  11.442  1.00 24.99           H
ATOM   1622  N   ASN A 106      -0.456 -13.351  11.090  1.00 22.93           N
ATOM   1623  CA  ASN A 106       0.055 -14.681  10.781  1.00 23.15           C
ATOM   1624  C   ASN A 106       0.144 -14.849   9.276  1.00 23.63           C
ATOM   1625  O   ASN A 106      -0.605 -14.222   8.529  1.00 25.02           O
ATOM   1626  CB  ASN A 106      -0.820 -15.784  11.390  1.00 24.38           C
ATOM   1627  CG  ASN A 106      -2.061 -16.063  10.571  1.00 32.22           C
ATOM   1628  OD1 ASN A 106      -2.035 -16.865   9.634  1.00 31.44           O
ATOM   1629  ND2 ASN A 106      -3.157 -15.400  10.917  1.00 32.56           N
ATOM   1630  H   ASN A 106      -1.025 -13.027  10.533  1.00 27.52           H
ATOM   1631  HA  ASN A 106       0.949 -14.769  11.148  1.00 27.78           H
ATOM   1632  HB2 ASN A 106      -0.304 -16.604  11.442  1.00 29.25           H
ATOM   1633  HB3 ASN A 106      -1.100 -15.512  12.278  1.00 29.25           H
ATOM   1634 HD21 ASN A 106      -3.889 -15.523  10.482  1.00 39.07           H
ATOM   1635 HD22 ASN A 106      -3.135 -14.847  11.575  1.00 39.07           H
ATOM   1636  N   PHE A 107       1.062 -15.704   8.832  1.00 20.91           N
ATOM   1637  CA  PHE A 107       1.112 -16.047   7.420  1.00 25.72           C
ATOM   1638  C   PHE A 107       1.419 -17.524   7.250  1.00 19.57           C
ATOM   1639  O   PHE A 107       2.074 -18.150   8.088  1.00 22.88           O
ATOM   1640  CB  PHE A 107       2.123 -15.202   6.635  1.00 24.66           C
ATOM   1641  CG  PHE A 107       3.416 -14.965   7.337  1.00 22.40           C
ATOM   1642  CD1 PHE A 107       4.491 -15.807   7.133  1.00 29.89           C
ATOM   1643  CD2 PHE A 107       3.572 -13.868   8.165  1.00 24.14           C
ATOM   1644  CE1 PHE A 107       5.696 -15.573   7.760  1.00 29.69           C
ATOM   1645  CE2 PHE A 107       4.771 -13.629   8.801  1.00 28.57           C
ATOM   1646  CZ  PHE A 107       5.834 -14.481   8.599  1.00 26.73           C
ATOM   1647  H   PHE A 107       1.654 -16.093   9.320  1.00 25.09           H
ATOM   1648  HA  PHE A 107       0.237 -15.885   7.035  1.00 30.86           H
ATOM   1649  HB2 PHE A 107       2.321 -15.654   5.800  1.00 29.59           H
ATOM   1650  HB3 PHE A 107       1.726 -14.336   6.451  1.00 29.59           H
ATOM   1651  HD1 PHE A 107       4.400 -16.542   6.569  1.00 35.86           H
ATOM   1652  HD2 PHE A 107       2.856 -13.291   8.303  1.00 28.96           H
ATOM   1653  HE1 PHE A 107       6.412 -16.151   7.625  1.00 35.63           H
ATOM   1654  HE2 PHE A 107       4.862 -12.894   9.362  1.00 34.28           H
ATOM   1655  HZ  PHE A 107       6.644 -14.323   9.027  1.00 32.08           H
ATOM   1656  N   VAL A 108       0.894 -18.076   6.161  1.00 19.16           N
ATOM   1657  CA  VAL A 108       0.957 -19.499   5.866  1.00 18.83           C
ATOM   1658  C   VAL A 108       1.790 -19.684   4.605  1.00 18.12           C
ATOM   1659  O   VAL A 108       1.528 -19.039   3.586  1.00 22.82           O
ATOM   1660  CB  VAL A 108      -0.452 -20.093   5.675  1.00 22.68           C
ATOM   1661  CG1 VAL A 108      -0.374 -21.586   5.411  1.00 22.33           C
ATOM   1662  CG2 VAL A 108      -1.329 -19.805   6.882  1.00 26.32           C
ATOM   1663  H   VAL A 108       0.481 -17.626   5.557  1.00 22.99           H
ATOM   1664  HA  VAL A 108       1.393 -19.964   6.596  1.00 22.60           H
ATOM   1665  HB  VAL A 108      -0.865 -19.676   4.902  1.00 27.21           H
ATOM   1666 HG11 VAL A 108      -1.273 -21.933   5.295  1.00 26.79           H
ATOM   1667 HG12 VAL A 108       0.145 -21.738   4.606  1.00 26.79           H
ATOM   1668 HG13 VAL A 108       0.053 -22.018   6.167  1.00 26.79           H
ATOM   1669 HG21 VAL A 108      -2.207 -20.191   6.733  1.00 31.59           H
ATOM   1670 HG22 VAL A 108      -0.922 -20.202   7.668  1.00 31.59           H
ATOM   1671 HG23 VAL A 108      -1.404 -18.845   6.996  1.00 31.59           H
ATOM   1672  N   ARG A 109       2.782 -20.567   4.679  1.00 20.92           N
ATOM   1673  CA  ARG A 109       3.572 -20.984   3.531  1.00 22.38           C
ATOM   1674  C   ARG A 109       3.096 -22.356   3.082  1.00 14.43           C
ATOM   1675  O   ARG A 109       2.970 -23.275   3.901  1.00 18.98           O
ATOM   1676  CB  ARG A 109       5.064 -21.035   3.863  1.00 19.54           C
ATOM   1677  CG  ARG A 109       5.691 -19.706   4.220  1.00 21.41           C
ATOM   1678  CD  ARG A 109       7.118 -19.914   4.699  1.00 25.08           C
ATOM   1679  NE  ARG A 109       7.729 -18.676   5.172  1.00 24.85           N
ATOM   1680  CZ  ARG A 109       8.340 -17.796   4.385  1.00 25.00           C
ATOM   1681  NH1 ARG A 109       8.868 -16.697   4.905  1.00 25.81           N
ATOM   1682  NH2 ARG A 109       8.419 -18.007   3.079  1.00 28.58           N
ATOM   1683  H   ARG A 109       3.022 -20.950   5.411  1.00 25.11           H
ATOM   1684  HA  ARG A 109       3.440 -20.358   2.802  1.00 26.86           H
ATOM   1685  HB2 ARG A 109       5.191 -21.630   4.619  1.00 23.45           H
ATOM   1686  HB3 ARG A 109       5.539 -21.384   3.093  1.00 23.45           H
ATOM   1687  HG2 ARG A 109       5.709 -19.134   3.437  1.00 25.70           H
ATOM   1688  HG3 ARG A 109       5.184 -19.289   4.934  1.00 25.70           H
ATOM   1689  HD2 ARG A 109       7.117 -20.549   5.433  1.00 30.10           H
ATOM   1690  HD3 ARG A 109       7.653 -20.253   3.965  1.00 30.10           H
ATOM   1691  HE  ARG A 109       7.692 -18.504   6.014  1.00 29.82           H
ATOM   1692 HH11 ARG A 109       8.818 -16.555   5.752  1.00 30.97           H
ATOM   1693 HH12 ARG A 109       9.261 -16.127   4.396  1.00 30.97           H
ATOM   1694 HH21 ARG A 109       8.078 -18.718   2.736  1.00 34.30           H
ATOM   1695 HH22 ARG A 109       8.814 -17.433   2.574  1.00 34.30           H
ATOM   1696  N   GLU A 110       2.876 -22.493   1.774  1.00 18.06           N
ATOM   1697  CA  GLU A 110       2.421 -23.733   1.158  1.00 19.66           C
ATOM   1698  C   GLU A 110       3.226 -24.003  -0.098  1.00 22.27           C
ATOM   1699  O   GLU A 110       3.627 -23.075  -0.800  1.00 26.51           O
ATOM   1700  CB  GLU A 110       0.978 -23.643   0.658  1.00 22.89           C
ATOM   1701  CG  GLU A 110       0.001 -23.091   1.634  1.00 36.71           C
ATOM   1702  CD  GLU A 110      -1.330 -22.862   0.999  1.00 46.48           C
ATOM   1703  OE1 GLU A 110      -1.734 -21.686   0.929  1.00 41.92           O
ATOM   1704  OE2 GLU A 110      -1.962 -23.878   0.609  1.00 53.20           O
ATOM   1705  H   GLU A 110       2.990 -21.857   1.207  1.00 21.68           H
ATOM   1706  HA  GLU A 110       2.510 -24.478   1.773  1.00 23.59           H
ATOM   1707  HB2 GLU A 110       0.960 -23.073  -0.127  1.00 27.46           H
ATOM   1708  HB3 GLU A 110       0.679 -24.534   0.418  1.00 27.46           H
ATOM   1709  HG2 GLU A 110      -0.114 -23.720   2.363  1.00 44.05           H
ATOM   1710  HG3 GLU A 110       0.328 -22.242   1.971  1.00 44.05           H
ATOM   1711  N   ILE A 111       3.416 -25.275  -0.413  1.00 21.35           N
ATOM   1712  CA  ILE A 111       3.953 -25.668  -1.709  1.00 25.32           C
ATOM   1713  C   ILE A 111       2.781 -26.163  -2.549  1.00 28.92           C
ATOM   1714  O   ILE A 111       2.128 -27.155  -2.203  1.00 31.95           O
ATOM   1715  CB  ILE A 111       5.058 -26.726  -1.581  1.00 30.48           C
ATOM   1716  CG1 ILE A 111       6.180 -26.222  -0.665  1.00 23.74           C
ATOM   1717  CG2 ILE A 111       5.624 -27.051  -2.959  1.00 28.96           C
ATOM   1718  CD1 ILE A 111       6.782 -24.892  -1.074  1.00 24.62           C
ATOM   1719  H   ILE A 111       3.242 -25.936   0.109  1.00 25.62           H
ATOM   1720  HA  ILE A 111       4.331 -24.889  -2.146  1.00 30.38           H
ATOM   1721  HB  ILE A 111       4.679 -27.533  -1.199  1.00 36.58           H
ATOM   1722 HG12 ILE A 111       5.825 -26.120   0.232  1.00 28.49           H
ATOM   1723 HG13 ILE A 111       6.894 -26.879  -0.660  1.00 28.49           H
ATOM   1724 HG21 ILE A 111       6.321 -27.720  -2.865  1.00 34.75           H
ATOM   1725 HG22 ILE A 111       4.911 -27.394  -3.520  1.00 34.75           H
ATOM   1726 HG23 ILE A 111       5.992 -26.242  -3.348  1.00 34.75           H
ATOM   1727 HD11 ILE A 111       7.478 -24.654  -0.442  1.00 29.54           H
ATOM   1728 HD12 ILE A 111       7.158 -24.977  -1.964  1.00 29.54           H
ATOM   1729 HD13 ILE A 111       6.086 -24.217  -1.071  1.00 29.54           H
ATOM   1730  N   LYS A 112       2.502 -25.452  -3.639  1.00 34.28           N
ATOM   1731  CA  LYS A 112       1.413 -25.769  -4.555  1.00 41.84           C
ATOM   1732  C   LYS A 112       1.974 -25.786  -5.968  1.00 40.69           C
ATOM   1733  O   LYS A 112       2.533 -24.783  -6.427  1.00 37.20           O
ATOM   1734  CB  LYS A 112       0.277 -24.749  -4.432  1.00 37.02           C
ATOM   1735  CG  LYS A 112      -0.434 -24.789  -3.087  1.00 40.95           C
ATOM   1736  CD  LYS A 112      -1.377 -25.985  -2.984  1.00 50.66           C
ATOM   1737  CE  LYS A 112      -1.517 -26.490  -1.550  1.00 58.59           C
ATOM   1738  NZ  LYS A 112      -0.840 -27.806  -1.359  1.00 61.44           N
ATOM   1739  H   LYS A 112       2.947 -24.756  -3.875  1.00 41.13           H
ATOM   1740  HA  LYS A 112       1.062 -26.650  -4.351  1.00 50.21           H
ATOM   1741  HB2 LYS A 112       0.643 -23.858  -4.548  1.00 44.43           H
ATOM   1742  HB3 LYS A 112      -0.381 -24.927  -5.121  1.00 44.43           H
ATOM   1743  HG2 LYS A 112       0.225 -24.860  -2.379  1.00 49.14           H
ATOM   1744  HG3 LYS A 112      -0.957 -23.979  -2.978  1.00 49.14           H
ATOM   1745  HD2 LYS A 112      -2.256 -25.723  -3.299  1.00 60.80           H
ATOM   1746  HD3 LYS A 112      -1.030 -26.710  -3.527  1.00 60.80           H
ATOM   1747  HE2 LYS A 112      -1.111 -25.850  -0.945  1.00 70.30           H
ATOM   1748  HE3 LYS A 112      -2.457 -26.599  -1.341  1.00 70.30           H
ATOM   1749  HZ1 LYS A 112      -0.936 -28.078  -0.517  1.00 73.72           H
ATOM   1750  HZ2 LYS A 112      -1.198 -28.414  -1.902  1.00 73.72           H
ATOM   1751  HZ3 LYS A 112       0.028 -27.731  -1.542  1.00 73.72           H
ATOM   1752  N   ASP A 113       1.836 -26.925  -6.645  1.00 48.71           N
ATOM   1753  CA  ASP A 113       2.368 -27.113  -7.993  1.00 45.65           C
ATOM   1754  C   ASP A 113       3.808 -26.610  -8.083  1.00 40.73           C
ATOM   1755  O   ASP A 113       4.186 -25.883  -9.004  1.00 39.92           O
ATOM   1756  CB  ASP A 113       1.482 -26.419  -9.029  1.00 47.08           C
ATOM   1757  CG  ASP A 113       0.076 -26.990  -9.076  1.00 64.34           C
ATOM   1758  OD1 ASP A 113      -0.120 -28.139  -8.627  1.00 65.02           O
ATOM   1759  OD2 ASP A 113      -0.835 -26.285  -9.560  1.00 71.66           O
ATOM   1760  H   ASP A 113       1.429 -27.617  -6.338  1.00 58.45           H
ATOM   1761  HA  ASP A 113       2.373 -28.061  -8.196  1.00 54.78           H
ATOM   1762  HB2 ASP A 113       1.415 -25.476  -8.808  1.00 56.49           H
ATOM   1763  HB3 ASP A 113       1.879 -26.526  -9.908  1.00 56.49           H
ATOM   1764  N   GLY A 114       4.622 -27.015  -7.107  1.00 36.55           N
ATOM   1765  CA  GLY A 114       6.037 -26.703  -7.101  1.00 37.76           C
ATOM   1766  C   GLY A 114       6.400 -25.284  -6.724  1.00 37.76           C
ATOM   1767  O   GLY A 114       7.594 -24.990  -6.586  1.00 35.35           O
ATOM   1768  H   GLY A 114       4.367 -27.478  -6.429  1.00 43.86           H
ATOM   1769  HA2 GLY A 114       6.484 -27.297  -6.479  1.00 45.31           H
ATOM   1770  HA3 GLY A 114       6.397 -26.874  -7.986  1.00 45.31           H
ATOM   1771  N   LYS A 115       5.429 -24.392  -6.564  1.00 28.77           N
ATOM   1772  CA  LYS A 115       5.695 -23.014  -6.182  1.00 28.35           C
ATOM   1773  C   LYS A 115       5.331 -22.802  -4.717  1.00 32.43           C
ATOM   1774  O   LYS A 115       4.510 -23.522  -4.150  1.00 23.05           O
ATOM   1775  CB  LYS A 115       4.908 -22.055  -7.074  1.00 34.41           C
ATOM   1776  CG  LYS A 115       5.331 -22.137  -8.527  1.00 49.52           C
ATOM   1777  CD  LYS A 115       4.527 -21.204  -9.413  1.00 63.18           C
ATOM   1778  CE  LYS A 115       5.027 -21.254 -10.847  1.00 76.60           C
ATOM   1779  NZ  LYS A 115       4.411 -20.211 -11.712  1.00 85.54           N
ATOM   1780  H   LYS A 115       4.593 -24.565  -6.674  1.00 34.52           H
ATOM   1781  HA  LYS A 115       6.641 -22.827  -6.292  1.00 34.02           H
ATOM   1782  HB2 LYS A 115       3.965 -22.275  -7.022  1.00 41.29           H
ATOM   1783  HB3 LYS A 115       5.054 -21.145  -6.769  1.00 41.29           H
ATOM   1784  HG2 LYS A 115       6.266 -21.891  -8.600  1.00 59.43           H
ATOM   1785  HG3 LYS A 115       5.199 -23.043  -8.845  1.00 59.43           H
ATOM   1786  HD2 LYS A 115       3.596 -21.475  -9.404  1.00 75.81           H
ATOM   1787  HD3 LYS A 115       4.618 -20.295  -9.088  1.00 75.81           H
ATOM   1788  HE2 LYS A 115       5.988 -21.118 -10.852  1.00 91.92           H
ATOM   1789  HE3 LYS A 115       4.814 -22.121 -11.226  1.00 91.92           H
ATOM   1790  HZ1 LYS A 115       4.731 -20.276 -12.540  1.00102.64           H
ATOM   1791  HZ2 LYS A 115       3.528 -20.317 -11.733  1.00102.64           H
ATOM   1792  HZ3 LYS A 115       4.598 -19.402 -11.392  1.00102.64           H
ATOM   1793  N   MET A 116       5.959 -21.808  -4.100  1.00 21.97           N
ATOM   1794  CA  MET A 116       5.650 -21.451  -2.721  1.00 16.73           C
ATOM   1795  C   MET A 116       4.643 -20.307  -2.699  1.00 25.08           C
ATOM   1796  O   MET A 116       4.877 -19.260  -3.305  1.00 18.75           O
ATOM   1797  CB  MET A 116       6.915 -21.078  -1.950  1.00 20.48           C
ATOM   1798  CG  MET A 116       6.635 -20.687  -0.510  1.00 22.93           C
ATOM   1799  SD  MET A 116       8.106 -20.585   0.518  1.00 20.44           S
ATOM   1800  CE  MET A 116       9.042 -19.316  -0.329  1.00 17.22           C
ATOM   1801  H   MET A 116       6.571 -21.323  -4.459  1.00 26.37           H
ATOM   1802  HA  MET A 116       5.255 -22.220  -2.283  1.00 20.08           H
ATOM   1803  HB2 MET A 116       7.516 -21.840  -1.941  1.00 24.58           H
ATOM   1804  HB3 MET A 116       7.341 -20.325  -2.387  1.00 24.58           H
ATOM   1805  HG2 MET A 116       6.207 -19.816  -0.501  1.00 27.51           H
ATOM   1806  HG3 MET A 116       6.044 -21.347  -0.116  1.00 27.51           H
ATOM   1807  HE1 MET A 116       9.876 -19.171   0.144  1.00 20.66           H
ATOM   1808  HE2 MET A 116       9.222 -19.609  -1.236  1.00 20.66           H
ATOM   1809  HE3 MET A 116       8.522 -18.497  -0.343  1.00 20.66           H
ATOM   1810  N   VAL A 117       3.511 -20.524  -2.038  1.00 21.52           N
ATOM   1811  CA  VAL A 117       2.468 -19.517  -1.884  1.00 16.44           C
ATOM   1812  C   VAL A 117       2.404 -19.118  -0.417  1.00 14.32           C
ATOM   1813  O   VAL A 117       2.272 -19.979   0.462  1.00 18.57           O
ATOM   1814  CB  VAL A 117       1.102 -20.034  -2.366  1.00 16.89           C
ATOM   1815  CG1 VAL A 117       0.089 -18.898  -2.377  1.00 18.97           C
ATOM   1816  CG2 VAL A 117       1.225 -20.665  -3.737  1.00 24.93           C
ATOM   1817  H   VAL A 117       3.320 -21.272  -1.658  1.00 25.83           H
ATOM   1818  HA  VAL A 117       2.699 -18.732  -2.405  1.00 19.72           H
ATOM   1819  HB  VAL A 117       0.785 -20.713  -1.750  1.00 20.26           H
ATOM   1820 HG11 VAL A 117      -0.766 -19.240  -2.683  1.00 22.77           H
ATOM   1821 HG12 VAL A 117       0.002 -18.544  -1.478  1.00 22.77           H
ATOM   1822 HG13 VAL A 117       0.402 -18.203  -2.977  1.00 22.77           H
ATOM   1823 HG21 VAL A 117       0.353 -20.982  -4.018  1.00 29.91           H
ATOM   1824 HG22 VAL A 117       1.553 -19.999  -4.362  1.00 29.91           H
ATOM   1825 HG23 VAL A 117       1.848 -21.407  -3.687  1.00 29.91           H
ATOM   1826  N   MET A 118       2.492 -17.817  -0.159  1.00 18.23           N
ATOM   1827  CA  MET A 118       2.418 -17.256   1.184  1.00 20.77           C
ATOM   1828  C   MET A 118       1.149 -16.425   1.298  1.00 19.50           C
ATOM   1829  O   MET A 118       0.961 -15.470   0.537  1.00 19.09           O
ATOM   1830  CB  MET A 118       3.644 -16.394   1.480  1.00 20.02           C
ATOM   1831  CG  MET A 118       3.589 -15.666   2.813  1.00 27.45           C
ATOM   1832  SD  MET A 118       4.926 -14.474   2.977  1.00 43.89           S
ATOM   1833  CE  MET A 118       6.319 -15.579   3.146  1.00 34.47           C
ATOM   1834  H   MET A 118       2.599 -17.220  -0.768  1.00 21.87           H
ATOM   1835  HA  MET A 118       2.389 -17.978   1.832  1.00 24.93           H
ATOM   1836  HB2 MET A 118       4.430 -16.963   1.487  1.00 24.03           H
ATOM   1837  HB3 MET A 118       3.730 -15.726   0.783  1.00 24.03           H
ATOM   1838  HG2 MET A 118       2.747 -15.190   2.881  1.00 32.94           H
ATOM   1839  HG3 MET A 118       3.669 -16.312   3.532  1.00 32.94           H
ATOM   1840  HE1 MET A 118       7.128 -15.053   3.245  1.00 41.36           H
ATOM   1841  HE2 MET A 118       6.188 -16.135   3.929  1.00 41.36           H
ATOM   1842  HE3 MET A 118       6.380 -16.134   2.352  1.00 41.36           H
ATOM   1843  N   THR A 119       0.305 -16.760   2.270  1.00 21.07           N
ATOM   1844  CA  THR A 119      -0.928 -16.027   2.538  1.00 24.65           C
ATOM   1845  C   THR A 119      -0.818 -15.344   3.893  1.00 21.31           C
ATOM   1846  O   THR A 119      -0.673 -16.014   4.919  1.00 23.63           O
ATOM   1847  CB  THR A 119      -2.132 -16.964   2.498  1.00 24.48           C
ATOM   1848  OG1 THR A 119      -2.171 -17.622   1.227  1.00 23.90           O
ATOM   1849  CG2 THR A 119      -3.430 -16.195   2.715  1.00 28.86           C
ATOM   1850  H   THR A 119       0.429 -17.425   2.801  1.00 25.28           H
ATOM   1851  HA  THR A 119      -1.050 -15.343   1.860  1.00 29.58           H
ATOM   1852  HB  THR A 119      -2.048 -17.627   3.201  1.00 29.38           H
ATOM   1853  HG1 THR A 119      -1.467 -18.066   1.112  1.00 28.68           H
ATOM   1854 HG21 THR A 119      -4.185 -16.804   2.687  1.00 34.63           H
ATOM   1855 HG22 THR A 119      -3.414 -15.753   3.578  1.00 34.63           H
ATOM   1856 HG23 THR A 119      -3.539 -15.526   2.021  1.00 34.63           H
ATOM   1857  N   LEU A 120      -0.909 -14.019   3.895  1.00 19.19           N
ATOM   1858  CA  LEU A 120      -0.706 -13.212   5.085  1.00 19.99           C
ATOM   1859  C   LEU A 120      -2.022 -12.594   5.531  1.00 26.69           C
ATOM   1860  O   LEU A 120      -2.791 -12.088   4.708  1.00 24.38           O
ATOM   1861  CB  LEU A 120       0.322 -12.120   4.817  1.00 18.29           C
ATOM   1862  CG  LEU A 120       1.604 -12.708   4.226  1.00 22.32           C
ATOM   1863  CD1 LEU A 120       1.630 -12.543   2.711  1.00 25.18           C
ATOM   1864  CD2 LEU A 120       2.820 -12.105   4.862  1.00 34.12           C
ATOM   1865  H   LEU A 120      -1.093 -13.554   3.195  1.00 23.03           H
ATOM   1866  HA  LEU A 120      -0.374 -13.775   5.802  1.00 23.99           H
ATOM   1867  HB2 LEU A 120      -0.043 -11.483   4.182  1.00 21.95           H
ATOM   1868  HB3 LEU A 120       0.545 -11.676   5.650  1.00 21.95           H
ATOM   1869  HG  LEU A 120       1.620 -13.659   4.415  1.00 26.78           H
ATOM   1870 HD11 LEU A 120       2.453 -12.925   2.366  1.00 30.21           H
ATOM   1871 HD12 LEU A 120       0.867 -13.005   2.331  1.00 30.21           H
ATOM   1872 HD13 LEU A 120       1.588 -11.599   2.496  1.00 30.21           H
ATOM   1873 HD21 LEU A 120       3.613 -12.500   4.465  1.00 40.95           H
ATOM   1874 HD22 LEU A 120       2.815 -11.147   4.708  1.00 40.95           H
ATOM   1875 HD23 LEU A 120       2.801 -12.287   5.815  1.00 40.95           H
ATOM   1876  N   THR A 121      -2.270 -12.632   6.838  1.00 24.49           N
ATOM   1877  CA  THR A 121      -3.502 -12.126   7.421  1.00 24.22           C
ATOM   1878  C   THR A 121      -3.181 -11.210   8.589  1.00 26.88           C
ATOM   1879  O   THR A 121      -2.423 -11.588   9.500  1.00 25.59           O
ATOM   1880  CB  THR A 121      -4.404 -13.255   7.917  1.00 22.18           C
ATOM   1881  OG1 THR A 121      -4.732 -14.129   6.832  1.00 25.77           O
ATOM   1882  CG2 THR A 121      -5.692 -12.675   8.512  1.00 27.01           C
ATOM   1883  H   THR A 121      -1.724 -12.956   7.418  1.00 29.38           H
ATOM   1884  HA  THR A 121      -3.989 -11.615   6.755  1.00 29.06           H
ATOM   1885  HB  THR A 121      -3.945 -13.757   8.609  1.00 26.61           H
ATOM   1886  HG1 THR A 121      -4.031 -14.460   6.509  1.00 30.93           H
ATOM   1887 HG21 THR A 121      -6.264 -13.393   8.827  1.00 32.42           H
ATOM   1888 HG22 THR A 121      -5.479 -12.092   9.257  1.00 32.42           H
ATOM   1889 HG23 THR A 121      -6.168 -12.165   7.838  1.00 32.42           H
ATOM   1890  N   PHE A 122      -3.773 -10.013   8.549  1.00 23.10           N
ATOM   1891  CA  PHE A 122      -3.891  -9.137   9.711  1.00 28.67           C
ATOM   1892  C   PHE A 122      -5.335  -8.658   9.775  1.00 22.40           C
ATOM   1893  O   PHE A 122      -5.782  -7.895   8.910  1.00 24.35           O
ATOM   1894  CB  PHE A 122      -2.928  -7.955   9.633  1.00 26.53           C
ATOM   1895  CG  PHE A 122      -2.902  -7.122  10.882  1.00 31.92           C
ATOM   1896  CD1 PHE A 122      -2.300  -7.600  12.035  1.00 32.69           C
ATOM   1897  CD2 PHE A 122      -3.486  -5.868  10.910  1.00 33.15           C
ATOM   1898  CE1 PHE A 122      -2.278  -6.842  13.190  1.00 33.75           C
ATOM   1899  CE2 PHE A 122      -3.466  -5.105  12.062  1.00 39.81           C
ATOM   1900  CZ  PHE A 122      -2.860  -5.593  13.203  1.00 33.62           C
ATOM   1901  H   PHE A 122      -4.122  -9.680   7.837  1.00 27.72           H
ATOM   1902  HA  PHE A 122      -3.697  -9.640  10.517  1.00 34.40           H
ATOM   1903  HB2 PHE A 122      -2.030  -8.291   9.480  1.00 31.84           H
ATOM   1904  HB3 PHE A 122      -3.194  -7.381   8.898  1.00 31.84           H
ATOM   1905  HD1 PHE A 122      -1.905  -8.443  12.032  1.00 39.23           H
ATOM   1906  HD2 PHE A 122      -3.895  -5.534  10.144  1.00 39.79           H
ATOM   1907  HE1 PHE A 122      -1.869  -7.173  13.957  1.00 40.50           H
ATOM   1908  HE2 PHE A 122      -3.860  -4.262  12.068  1.00 47.77           H
ATOM   1909  HZ  PHE A 122      -2.846  -5.080  13.979  1.00 40.35           H
ATOM   1910  N   GLY A 123      -6.058  -9.098  10.792  1.00 30.25           N
ATOM   1911  CA  GLY A 123      -7.478  -8.802  10.854  1.00 34.20           C
ATOM   1912  C   GLY A 123      -8.159  -9.421   9.651  1.00 34.45           C
ATOM   1913  O   GLY A 123      -8.055 -10.629   9.407  1.00 29.11           O
ATOM   1914  H   GLY A 123      -5.757  -9.564  11.449  1.00 36.30           H
ATOM   1915  HA2 GLY A 123      -7.862  -9.172  11.664  1.00 41.04           H
ATOM   1916  HA3 GLY A 123      -7.620  -7.843  10.842  1.00 41.04           H
ATOM   1917  N   ASP A 124      -8.869  -8.599   8.882  1.00 36.82           N
ATOM   1918  CA  ASP A 124      -9.501  -9.049   7.651  1.00 39.08           C
ATOM   1919  C   ASP A 124      -8.717  -8.648   6.405  1.00 32.72           C
ATOM   1920  O   ASP A 124      -9.225  -8.807   5.292  1.00 32.26           O
ATOM   1921  CB  ASP A 124     -10.943  -8.538   7.569  1.00 45.39           C
ATOM   1922  CG  ASP A 124     -11.045  -7.035   7.673  1.00 53.92           C
ATOM   1923  OD1 ASP A 124     -10.017  -6.348   7.494  1.00 65.83           O
ATOM   1924  OD2 ASP A 124     -12.164  -6.541   7.934  1.00 48.92           O
ATOM   1925  H   ASP A 124      -8.999  -7.767   9.056  1.00 44.18           H
ATOM   1926  HA  ASP A 124      -9.539 -10.018   7.666  1.00 46.89           H
ATOM   1927  HB2 ASP A 124     -11.324  -8.805   6.718  1.00 54.47           H
ATOM   1928  HB3 ASP A 124     -11.456  -8.923   8.297  1.00 54.47           H
ATOM   1929  N   VAL A 125      -7.502  -8.127   6.559  1.00 32.71           N
ATOM   1930  CA  VAL A 125      -6.665  -7.780   5.414  1.00 26.92           C
ATOM   1931  C   VAL A 125      -5.807  -8.994   5.080  1.00 25.66           C
ATOM   1932  O   VAL A 125      -5.101  -9.527   5.947  1.00 28.68           O
ATOM   1933  CB  VAL A 125      -5.799  -6.543   5.698  1.00 33.21           C
ATOM   1934  CG1 VAL A 125      -4.925  -6.214   4.491  1.00 28.71           C
ATOM   1935  CG2 VAL A 125      -6.674  -5.347   6.044  1.00 34.93           C
ATOM   1936  H   VAL A 125      -7.137  -7.965   7.320  1.00 39.26           H
ATOM   1937  HA  VAL A 125      -7.231  -7.587   4.650  1.00 32.30           H
ATOM   1938  HB  VAL A 125      -5.218  -6.725   6.454  1.00 39.86           H
ATOM   1939 HG11 VAL A 125      -4.389  -5.432   4.694  1.00 34.46           H
ATOM   1940 HG12 VAL A 125      -4.349  -6.971   4.303  1.00 34.46           H
ATOM   1941 HG13 VAL A 125      -5.497  -6.035   3.728  1.00 34.46           H
ATOM   1942 HG21 VAL A 125      -6.106  -4.581   6.219  1.00 41.91           H
ATOM   1943 HG22 VAL A 125      -7.262  -5.160   5.296  1.00 41.91           H
ATOM   1944 HG23 VAL A 125      -7.198  -5.558   6.833  1.00 41.91           H
ATOM   1945  N   VAL A 126      -5.880  -9.434   3.825  1.00 21.86           N
ATOM   1946  CA  VAL A 126      -5.203 -10.636   3.350  1.00 26.11           C
ATOM   1947  C   VAL A 126      -4.333 -10.264   2.157  1.00 26.65           C
ATOM   1948  O   VAL A 126      -4.782  -9.542   1.260  1.00 22.98           O
ATOM   1949  CB  VAL A 126      -6.207 -11.736   2.957  1.00 25.10           C
ATOM   1950  CG1 VAL A 126      -5.479 -12.960   2.398  1.00 24.54           C
ATOM   1951  CG2 VAL A 126      -7.082 -12.117   4.141  1.00 28.81           C
ATOM   1952  H   VAL A 126      -6.333  -9.038   3.210  1.00 26.23           H
ATOM   1953  HA  VAL A 126      -4.629 -10.981   4.052  1.00 31.33           H
ATOM   1954  HB  VAL A 126      -6.787 -11.394   2.260  1.00 30.11           H
ATOM   1955 HG11 VAL A 126      -6.133 -13.635   2.159  1.00 29.44           H
ATOM   1956 HG12 VAL A 126      -4.975 -12.694   1.612  1.00 29.44           H
ATOM   1957 HG13 VAL A 126      -4.877 -13.306   3.075  1.00 29.44           H
ATOM   1958 HG21 VAL A 126      -7.703 -12.810   3.865  1.00 34.57           H
ATOM   1959 HG22 VAL A 126      -6.518 -12.444   4.858  1.00 34.57           H
ATOM   1960 HG23 VAL A 126      -7.571 -11.333   4.436  1.00 34.57           H
ATOM   1961  N   ALA A 127      -3.099 -10.765   2.140  1.00 22.50           N
ATOM   1962  CA  ALA A 127      -2.218 -10.609   0.992  1.00 20.30           C
ATOM   1963  C   ALA A 127      -1.716 -11.980   0.568  1.00 16.57           C
ATOM   1964  O   ALA A 127      -1.633 -12.902   1.381  1.00 21.51           O
ATOM   1965  CB  ALA A 127      -1.035  -9.683   1.305  1.00 23.42           C
ATOM   1966  H   ALA A 127      -2.748 -11.203   2.791  1.00 27.00           H
ATOM   1967  HA  ALA A 127      -2.717 -10.226   0.254  1.00 24.37           H
ATOM   1968  HB1 ALA A 127      -0.476  -9.609   0.515  1.00 28.11           H
ATOM   1969  HB2 ALA A 127      -1.375  -8.810   1.554  1.00 28.11           H
ATOM   1970  HB3 ALA A 127      -0.524 -10.061   2.038  1.00 28.11           H
ATOM   1971  N   VAL A 128      -1.374 -12.114  -0.709  1.00 16.66           N
ATOM   1972  CA  VAL A 128      -0.912 -13.385  -1.254  1.00 17.45           C
ATOM   1973  C   VAL A 128       0.325 -13.128  -2.099  1.00 18.92           C
ATOM   1974  O   VAL A 128       0.321 -12.243  -2.960  1.00 18.69           O
ATOM   1975  CB  VAL A 128      -2.006 -14.077  -2.090  1.00 22.33           C
ATOM   1976  CG1 VAL A 128      -1.511 -15.411  -2.619  1.00 19.66           C
ATOM   1977  CG2 VAL A 128      -3.268 -14.267  -1.262  1.00 27.67           C
ATOM   1978  H   VAL A 128      -1.401 -11.477  -1.286  1.00 19.99           H
ATOM   1979  HA  VAL A 128      -0.667 -13.976  -0.526  1.00 20.94           H
ATOM   1980  HB  VAL A 128      -2.226 -13.515  -2.850  1.00 26.80           H
ATOM   1981 HG11 VAL A 128      -2.217 -15.824  -3.141  1.00 23.59           H
ATOM   1982 HG12 VAL A 128      -0.732 -15.259  -3.177  1.00 23.59           H
ATOM   1983 HG13 VAL A 128      -1.277 -15.979  -1.869  1.00 23.59           H
ATOM   1984 HG21 VAL A 128      -3.941 -14.703  -1.808  1.00 33.20           H
ATOM   1985 HG22 VAL A 128      -3.059 -14.817  -0.491  1.00 33.20           H
ATOM   1986 HG23 VAL A 128      -3.589 -13.399  -0.972  1.00 33.20           H
ATOM   1987  N   ARG A 129       1.379 -13.906  -1.855  1.00 19.40           N
ATOM   1988  CA  ARG A 129       2.635 -13.770  -2.574  1.00 17.81           C
ATOM   1989  C   ARG A 129       3.064 -15.124  -3.114  1.00 15.85           C
ATOM   1990  O   ARG A 129       2.956 -16.138  -2.423  1.00 18.15           O
ATOM   1991  CB  ARG A 129       3.720 -13.186  -1.661  1.00 19.11           C
ATOM   1992  CG  ARG A 129       3.474 -11.732  -1.317  1.00 21.94           C
ATOM   1993  CD  ARG A 129       4.249 -11.304  -0.089  1.00 27.11           C
ATOM   1994  NE  ARG A 129       5.684 -11.169  -0.340  1.00 20.91           N
ATOM   1995  CZ  ARG A 129       6.246 -10.132  -0.956  1.00 28.01           C
ATOM   1996  NH1 ARG A 129       5.499  -9.131  -1.401  1.00 21.64           N
ATOM   1997  NH2 ARG A 129       7.561 -10.090  -1.127  1.00 30.49           N
ATOM   1998  H   ARG A 129       1.386 -14.531  -1.265  1.00 23.28           H
ATOM   1999  HA  ARG A 129       2.512 -13.168  -3.324  1.00 21.37           H
ATOM   2000  HB2 ARG A 129       3.742 -13.691  -0.833  1.00 22.93           H
ATOM   2001  HB3 ARG A 129       4.577 -13.247  -2.110  1.00 22.93           H
ATOM   2002  HG2 ARG A 129       3.754 -11.176  -2.061  1.00 26.33           H
ATOM   2003  HG3 ARG A 129       2.529 -11.602  -1.139  1.00 26.33           H
ATOM   2004  HD2 ARG A 129       3.915 -10.444   0.211  1.00 32.53           H
ATOM   2005  HD3 ARG A 129       4.128 -11.968   0.608  1.00 32.53           H
ATOM   2006  HE  ARG A 129       6.200 -11.802  -0.071  1.00 25.09           H
ATOM   2007 HH11 ARG A 129       4.647  -9.149  -1.291  1.00 25.96           H
ATOM   2008 HH12 ARG A 129       5.868  -8.464  -1.800  1.00 25.96           H
ATOM   2009 HH21 ARG A 129       8.052 -10.737  -0.843  1.00 36.59           H
ATOM   2010 HH22 ARG A 129       7.921  -9.422  -1.530  1.00 36.59           H
ATOM   2011  N   HIS A 130       3.548 -15.133  -4.352  1.00 21.01           N
ATOM   2012  CA  HIS A 130       4.019 -16.345  -5.005  1.00 18.56           C
ATOM   2013  C   HIS A 130       5.528 -16.281  -5.199  1.00 16.82           C
ATOM   2014  O   HIS A 130       6.080 -15.221  -5.502  1.00 21.22           O
ATOM   2015  CB  HIS A 130       3.339 -16.543  -6.362  1.00 21.74           C
ATOM   2016  CG  HIS A 130       1.902 -16.944  -6.265  1.00 22.39           C
ATOM   2017  ND1 HIS A 130       0.895 -16.049  -5.970  1.00 25.75           N
ATOM   2018  CD2 HIS A 130       1.302 -18.147  -6.425  1.00 24.30           C
ATOM   2019  CE1 HIS A 130      -0.263 -16.685  -5.953  1.00 22.27           C
ATOM   2020  NE2 HIS A 130      -0.043 -17.960  -6.223  1.00 24.44           N
ATOM   2021  H   HIS A 130       3.614 -14.431  -4.844  1.00 25.21           H
ATOM   2022  HA  HIS A 130       3.815 -17.111  -4.447  1.00 22.27           H
ATOM   2023  HB2 HIS A 130       3.382 -15.710  -6.857  1.00 26.08           H
ATOM   2024  HB3 HIS A 130       3.809 -17.238  -6.848  1.00 26.08           H
ATOM   2025  HD2 HIS A 130       1.723 -18.950  -6.630  1.00 29.16           H
ATOM   2026  HE1 HIS A 130      -1.092 -16.302  -5.778  1.00 26.73           H
ATOM   2027  HE2 HIS A 130      -0.645 -18.572  -6.270  1.00 29.33           H
ATOM   2028  N   TYR A 131       6.183 -17.424  -5.016  1.00 18.77           N
ATOM   2029  CA  TYR A 131       7.621 -17.566  -5.186  1.00 22.45           C
ATOM   2030  C   TYR A 131       7.908 -18.821  -5.997  1.00 21.95           C
ATOM   2031  O   TYR A 131       7.192 -19.823  -5.889  1.00 22.28           O
ATOM   2032  CB  TYR A 131       8.354 -17.673  -3.842  1.00 18.64           C
ATOM   2033  CG  TYR A 131       8.086 -16.558  -2.863  1.00 17.50           C
ATOM   2034  CD1 TYR A 131       6.898 -16.509  -2.142  1.00 18.78           C
ATOM   2035  CD2 TYR A 131       9.037 -15.570  -2.630  1.00 19.82           C
ATOM   2036  CE1 TYR A 131       6.656 -15.501  -1.235  1.00 20.40           C
ATOM   2037  CE2 TYR A 131       8.805 -14.556  -1.719  1.00 17.44           C
ATOM   2038  CZ  TYR A 131       7.612 -14.527  -1.024  1.00 19.26           C
ATOM   2039  OH  TYR A 131       7.362 -13.526  -0.116  1.00 19.14           O
ATOM   2040  H   TYR A 131       5.798 -18.157  -4.785  1.00 22.53           H
ATOM   2041  HA  TYR A 131       7.969 -16.800  -5.668  1.00 26.94           H
ATOM   2042  HB2 TYR A 131       8.091 -18.504  -3.415  1.00 22.37           H
ATOM   2043  HB3 TYR A 131       9.308 -17.687  -4.014  1.00 22.37           H
ATOM   2044  HD1 TYR A 131       6.252 -17.164  -2.281  1.00 22.54           H
ATOM   2045  HD2 TYR A 131       9.841 -15.590  -3.097  1.00 23.78           H
ATOM   2046  HE1 TYR A 131       5.855 -15.478  -0.764  1.00 24.48           H
ATOM   2047  HE2 TYR A 131       9.447 -13.898  -1.577  1.00 20.93           H
ATOM   2048  HH  TYR A 131       8.017 -13.001  -0.081  1.00 22.97           H
ATOM   2049  N   GLU A 132       8.982 -18.768  -6.787  1.00 22.87           N
ATOM   2050  CA  GLU A 132       9.430 -19.899  -7.587  1.00 17.63           C
ATOM   2051  C   GLU A 132      10.888 -20.205  -7.288  1.00 21.07           C
ATOM   2052  O   GLU A 132      11.673 -19.311  -6.970  1.00 22.31           O
ATOM   2053  CB  GLU A 132       9.289 -19.637  -9.095  1.00 25.33           C
ATOM   2054  CG  GLU A 132       7.863 -19.450  -9.580  1.00 49.00           C
ATOM   2055  CD  GLU A 132       7.786 -19.170 -11.072  1.00 52.63           C
ATOM   2056  OE1 GLU A 132       8.821 -19.300 -11.761  1.00 47.16           O
ATOM   2057  OE2 GLU A 132       6.691 -18.809 -11.553  1.00 54.06           O
ATOM   2058  H   GLU A 132       9.475 -18.069  -6.875  1.00 27.44           H
ATOM   2059  HA  GLU A 132       8.901 -20.681  -7.362  1.00 21.16           H
ATOM   2060  HB2 GLU A 132       9.782 -18.831  -9.315  1.00 30.40           H
ATOM   2061  HB3 GLU A 132       9.666 -20.390  -9.576  1.00 30.40           H
ATOM   2062  HG2 GLU A 132       7.358 -20.258  -9.400  1.00 58.80           H
ATOM   2063  HG3 GLU A 132       7.465 -18.698  -9.113  1.00 58.80           H
ATOM   2064  N   LYS A 133      11.243 -21.482  -7.415  1.00 25.68           N
ATOM   2065  CA  LYS A 133      12.616 -21.909  -7.182  1.00 25.44           C
ATOM   2066  C   LYS A 133      13.556 -21.217  -8.159  1.00 33.00           C
ATOM   2067  O   LYS A 133      13.250 -21.070  -9.345  1.00 33.18           O
ATOM   2068  CB  LYS A 133      12.744 -23.425  -7.323  1.00 28.52           C
ATOM   2069  CG  LYS A 133      11.969 -24.216  -6.293  1.00 28.68           C
ATOM   2070  CD  LYS A 133      12.362 -25.683  -6.324  1.00 29.31           C
ATOM   2071  CE  LYS A 133      11.437 -26.525  -5.464  1.00 38.21           C
ATOM   2072  NZ  LYS A 133      11.930 -27.922  -5.297  1.00 42.47           N
ATOM   2073  H   LYS A 133      10.707 -22.118  -7.635  1.00 30.82           H
ATOM   2074  HA  LYS A 133      12.879 -21.663  -6.281  1.00 30.53           H
ATOM   2075  HB2 LYS A 133      12.418 -23.684  -8.200  1.00 34.22           H
ATOM   2076  HB3 LYS A 133      13.679 -23.667  -7.238  1.00 34.22           H
ATOM   2077  HG2 LYS A 133      12.160 -23.867  -5.408  1.00 34.42           H
ATOM   2078  HG3 LYS A 133      11.020 -24.149  -6.484  1.00 34.42           H
ATOM   2079  HD2 LYS A 133      12.310 -26.009  -7.236  1.00 35.17           H
ATOM   2080  HD3 LYS A 133      13.265 -25.780  -5.984  1.00 35.17           H
ATOM   2081  HE2 LYS A 133      11.369 -26.123  -4.584  1.00 45.85           H
ATOM   2082  HE3 LYS A 133      10.562 -26.562  -5.882  1.00 45.85           H
ATOM   2083  HZ1 LYS A 133      11.364 -28.385  -4.789  1.00 50.96           H
ATOM   2084  HZ2 LYS A 133      11.996 -28.318  -6.091  1.00 50.96           H
ATOM   2085  HZ3 LYS A 133      12.731 -27.917  -4.909  1.00 50.96           H
ATOM   2086  N   ALA A 134      14.701 -20.782  -7.649  1.00 37.76           N
ATOM   2087  CA  ALA A 134      15.720 -20.171  -8.486  1.00 46.91           C
ATOM   2088  C   ALA A 134      16.816 -21.193  -8.749  1.00 63.56           C
ATOM   2089  O   ALA A 134      17.187 -21.959  -7.857  1.00 49.77           O
ATOM   2090  CB  ALA A 134      16.293 -18.932  -7.818  1.00 39.68           C
ATOM   2091  OXT ALA A 134      17.340 -21.283  -9.860  1.00 82.74           O
ATOM   2092  H   ALA A 134      14.912 -20.830  -6.817  1.00 45.31           H
ATOM   2093  HA  ALA A 134      15.330 -19.911  -9.335  1.00 56.29           H
ATOM   2094  HB1 ALA A 134      16.969 -18.546  -8.398  1.00 47.62           H
ATOM   2095  HB2 ALA A 134      15.578 -18.293  -7.672  1.00 47.62           H
ATOM   2096  HB3 ALA A 134      16.690 -19.186  -6.970  1.00 47.62           H
HETATM 2097  O1  8KS X 135       9.120 -11.875   0.831  1.00 20.00           O
HETATM 2098  C1  8KS X 135       9.668 -12.147   1.933  1.00 20.00           C
HETATM 2099  O2  8KS X 135       9.692 -13.284   2.477  1.00 20.00           O
HETATM 2100  C2  8KS X 135      10.388 -11.009   2.687  1.00 20.00           C
HETATM 2101  C3  8KS X 135      10.524  -9.672   1.873  1.00 20.00           C
HETATM 2102  C4  8KS X 135      11.690  -8.779   2.180  1.00 20.00           C
HETATM 2103  C5  8KS X 135      11.980  -7.628   1.447  1.00 20.00           C
HETATM 2104  C6  8KS X 135      13.077  -6.830   1.771  1.00 20.00           C
HETATM 2105  C7  8KS X 135      13.922  -7.142   2.826  1.00 20.00           C
HETATM 2106  C8  8KS X 135      13.654  -8.277   3.566  1.00 20.00           C
HETATM 2107  C9  8KS X 135      12.560  -9.051   3.231  1.00 20.00           C
HETATM 2108  C10 8KS X 135       9.163  -9.252   2.483  1.00 20.00           C
HETATM 2109  C11 8KS X 135       9.012  -7.803   2.741  1.00 20.00           C
HETATM 2110  O3  8KS X 135       8.671  -6.981   1.896  1.00 20.00           O
HETATM 2111  O4  8KS X 135       9.664  -7.237   3.825  1.00 20.00           O
HETATM 2112  C12 8KS X 135       9.438  -5.923   4.076  1.00 20.00           C
HETATM 2113  C13 8KS X 135      10.253  -4.955   3.535  1.00 20.00           C
HETATM 2114  C14 8KS X 135      10.019  -3.593   3.792  1.00 20.00           C
HETATM 2115  C15 8KS X 135       8.976  -3.211   4.584  1.00 20.00           C
HETATM 2116  C16 8KS X 135       8.111  -4.189   5.161  1.00 20.00           C
HETATM 2117  C17 8KS X 135       7.018  -3.792   5.991  1.00 20.00           C
HETATM 2118  C18 8KS X 135       6.177  -4.713   6.559  1.00 20.00           C
HETATM 2119  C19 8KS X 135       6.400  -6.087   6.308  1.00 20.00           C
HETATM 2120  C20 8KS X 135       7.444  -6.480   5.511  1.00 20.00           C
HETATM 2121  C21 8KS X 135       8.334  -5.550   4.910  1.00 20.00           C
HETATM 2122  C22 8KS X 135       9.466 -10.246   3.681  1.00 20.00           C
HETATM 2123  C23 8KS X 135       8.321 -11.001   4.307  1.00 20.00           C
HETATM 2124  C24 8KS X 135       8.500 -12.024   5.234  1.00 20.00           C
HETATM 2125  C25 8KS X 135       7.415 -12.691   5.802  1.00 20.00           C
HETATM 2126  C26 8KS X 135       6.108 -12.352   5.470  1.00 20.00           C
HETATM 2127  C27 8KS X 135       5.910 -11.331   4.556  1.00 20.00           C
HETATM 2128  C28 8KS X 135       6.998 -10.691   4.011  1.00 20.00           C
HETATM 2129  H1  8KS X 135       8.217  -9.581   2.010  1.00 20.00           H
HETATM 2130  H2  8KS X 135      12.409  -9.929   3.853  1.00 20.00           H
HETATM 2131  H3  8KS X 135      14.284  -8.570   4.410  1.00 20.00           H
HETATM 2132  H4  8KS X 135      11.322 -11.479   3.046  1.00 20.00           H
HETATM 2133  H5  8KS X 135      10.422  -9.920   0.786  1.00 20.00           H
HETATM 2134  H6  8KS X 135      11.350  -7.337   0.606  1.00 20.00           H
HETATM 2135  H7  8KS X 135      13.295  -5.933   1.189  1.00 20.00           H
HETATM 2136  H8  8KS X 135      14.781  -6.517   3.081  1.00 20.00           H
HETATM 2137  H9  8KS X 135      11.104  -5.202   2.890  1.00 20.00           H
HETATM 2138  H10 8KS X 135      10.703  -2.865   3.332  1.00 20.00           H
HETATM 2139  H11 8KS X 135       8.817  -2.146   4.769  1.00 20.00           H
HETATM 2140  H12 8KS X 135       6.835  -2.733   6.194  1.00 20.00           H
HETATM 2141  H13 8KS X 135       5.331  -4.421   7.199  1.00 20.00           H
HETATM 2142  H14 8KS X 135       5.716  -6.816   6.766  1.00 20.00           H
HETATM 2143  H15 8KS X 135       7.593  -7.542   5.335  1.00 20.00           H
HETATM 2144  H16 8KS X 135      10.073  -9.700   4.438  1.00 20.00           H
HETATM 2145  H17 8KS X 135       9.506 -12.323   5.524  1.00 20.00           H
HETATM 2146  H18 8KS X 135       7.569 -13.498   6.523  1.00 20.00           H
HETATM 2147  H19 8KS X 135       5.246 -12.865   5.904  1.00 20.00           H
HETATM 2148  H20 8KS X 135       4.898 -11.030   4.261  1.00 20.00           H
HETATM 2149  H21 8KS X 135       6.741  -9.888   3.290  1.00 20.00           H
