# Supplementary material for: New computational protein design methods for de novo small molecule binding sites
Source: PLoS Comput Biol. 2020 Oct 5;16(10):e1008178. doi: 10.1371/journal.pcbi.1008178 (PMC7575090; doi:10.1371/journal.pcbi.1008178)
Supplement: S3 File — PDB files for the protein-ligand complexes used for the binding site sequence recovery benchmark. Files have been cleaned to remove residues with missing backbone atoms and all other extraneous small molecules. These complexes have been renumbered for compatibility with Rosetta, where position numbering corresponds to column “Designable_positions” in S4 Table. (GZ) [file pcbi.1008178.s003.tar.gz › BindingSiteRecoveryPDBs/5edb-clean.pdb]

ATOM      1  N   SER A   1       8.558  22.340  -4.685  1.00 50.21           N
ATOM      2  CA  SER A   1      10.005  22.160  -4.349  1.00 34.15           C
ATOM      3  C   SER A   1      10.386  20.704  -4.177  1.00 32.10           C
ATOM      4  O   SER A   1      11.590  20.374  -4.213  1.00 34.58           O
ATOM      5  CB  SER A   1      10.382  22.908  -3.072  1.00 37.47           C
ATOM      6  OG  SER A   1       9.783  22.309  -1.940  1.00 52.03           O
ATOM      7  N   HIS A   2       9.399  19.843  -3.950  1.00 27.46           N
ATOM      8  CA  HIS A   2       9.633  18.392  -3.927  1.00 23.06           C
ATOM      9  C   HIS A   2      10.388  17.965  -2.697  1.00 31.57           C
ATOM     10  O   HIS A   2      10.983  16.832  -2.607  1.00 28.96           O
ATOM     11  CB  HIS A   2      10.387  17.951  -5.149  1.00 22.36           C
ATOM     12  CG  HIS A   2       9.618  18.138  -6.406  1.00 23.04           C
ATOM     13  ND1 HIS A   2       8.677  17.229  -6.807  1.00 28.10           N
ATOM     14  CD2 HIS A   2       9.609  19.129  -7.324  1.00 25.12           C
ATOM     15  CE1 HIS A   2       8.136  17.632  -7.943  1.00 29.26           C
ATOM     16  NE2 HIS A   2       8.672  18.794  -8.264  1.00 25.97           N
ATOM     17  N   MET A   3      10.354  18.857  -1.724  1.00 34.23           N
ATOM     18  CA  MET A   3      10.933  18.537  -0.455  1.00 32.03           C
ATOM     19  C   MET A   3      10.027  17.498   0.232  1.00 31.82           C
ATOM     20  O   MET A   3       8.768  17.566   0.342  1.00 32.09           O
ATOM     21  CB  MET A   3      11.216  19.743   0.435  1.00 35.93           C
ATOM     22  CG  MET A   3      10.024  20.339   1.068  1.00 33.41           C
ATOM     23  SD  MET A   3      10.458  21.247   2.564  1.00 32.11           S
ATOM     24  CE  MET A   3       8.735  21.314   2.943  1.00 22.72           C
ATOM     25  N   CYS A   4      10.748  16.510   0.640  1.00 22.86           N
ATOM     26  CA  CYS A   4      10.240  15.318   1.262  1.00 19.01           C
ATOM     27  C   CYS A   4       9.351  14.456   0.387  1.00 13.97           C
ATOM     28  O   CYS A   4       8.568  13.703   0.933  1.00 14.60           O
ATOM     29  CB  CYS A   4       9.561  15.661   2.597  1.00 21.59           C
ATOM     30  SG  CYS A   4      10.687  16.400   3.770  1.00 26.88           S
ATOM     31  N   ASP A   5       9.489  14.507  -0.946  1.00 13.60           N
ATOM     32  CA  ASP A   5       8.572  13.741  -1.824  1.00 14.01           C
ATOM     33  C   ASP A   5       8.528  12.295  -1.434  1.00 15.74           C
ATOM     34  O   ASP A   5       7.454  11.694  -1.451  1.00 18.39           O
ATOM     35  CB  ASP A   5       9.013  13.806  -3.291  1.00 17.15           C
ATOM     36  CG  ASP A   5       8.509  15.019  -4.014  1.00 19.58           C
ATOM     37  OD1 ASP A   5       7.800  15.830  -3.389  1.00 19.47           O
ATOM     38  OD2 ASP A   5       8.789  15.094  -5.215  1.00 23.77           O
ATOM     39  N   ALA A   6       9.676  11.707  -1.100  1.00 14.04           N
ATOM     40  CA  ALA A   6       9.735  10.298  -0.806  1.00 14.36           C
ATOM     41  C   ALA A   6       9.028   9.908   0.477  1.00 13.33           C
ATOM     42  O   ALA A   6       8.793   8.729   0.673  1.00 15.34           O
ATOM     43  CB  ALA A   6      11.147   9.873  -0.736  1.00 18.86           C
ATOM     44  N   PHE A   7       8.815  10.851   1.386  1.00 11.78           N
ATOM     45  CA  PHE A   7       8.127  10.563   2.635  1.00 11.00           C
ATOM     46  C   PHE A   7       6.597  10.639   2.523  1.00 10.31           C
ATOM     47  O   PHE A   7       5.882  10.076   3.324  1.00 10.52           O
ATOM     48  CB  PHE A   7       8.541  11.548   3.731  1.00 11.88           C
ATOM     49  CG  PHE A   7       9.977  11.420   4.175  1.00 11.85           C
ATOM     50  CD1 PHE A   7      10.315  10.458   5.113  1.00 12.64           C
ATOM     51  CD2 PHE A   7      10.994  12.194   3.645  1.00 15.78           C
ATOM     52  CE1 PHE A   7      11.618  10.281   5.513  1.00 12.97           C
ATOM     53  CE2 PHE A   7      12.318  11.999   4.088  1.00 14.78           C
ATOM     54  CZ  PHE A   7      12.614  11.055   4.999  1.00 14.49           C
ATOM     55  N   VAL A   8       6.086  11.372   1.541  1.00 10.18           N
ATOM     56  CA AVAL A   8       4.696  11.645   1.441  1.00 10.06           C
ATOM     57  C   VAL A   8       3.912  10.368   1.203  1.00 11.35           C
ATOM     58  O   VAL A   8       4.335   9.530   0.375  1.00 13.38           O
ATOM     59  CB AVAL A   8       4.413  12.681   0.322  1.00 10.98           C
ATOM     60  CG1AVAL A   8       2.879  12.735  -0.094  1.00 14.09           C
ATOM     61  CG2AVAL A   8       4.993  14.043   0.754  1.00 13.42           C
ATOM     62  N   GLY A   9       2.781  10.206   1.870  1.00 11.22           N
ATOM     63  CA  GLY A   9       1.969   9.055   1.670  1.00 12.76           C
ATOM     64  C   GLY A   9       1.309   8.606   2.951  1.00 10.44           C
ATOM     65  O   GLY A   9       1.339   9.282   3.985  1.00 12.17           O
ATOM     66  N   THR A  10       0.732   7.407   2.881  1.00 11.00           N
ATOM     67  CA  THR A  10       0.080   6.750   3.996  1.00 11.65           C
ATOM     68  C   THR A  10       0.835   5.461   4.300  1.00 10.82           C
ATOM     69  O   THR A  10       1.042   4.655   3.393  1.00 12.67           O
ATOM     70  CB  THR A  10      -1.391   6.463   3.704  1.00 13.98           C
ATOM     71  OG1 THR A  10      -2.006   7.668   3.371  1.00 22.76           O
ATOM     72  CG2 THR A  10      -2.042   5.888   4.837  1.00 14.46           C
ATOM     73  N   TRP A  11       1.254   5.340   5.549  1.00 10.60           N
ATOM     74  CA  TRP A  11       2.177   4.295   5.978  1.00 10.93           C
ATOM     75  C   TRP A  11       1.553   3.553   7.149  1.00 10.87           C
ATOM     76  O   TRP A  11       0.801   4.132   7.926  1.00 14.53           O
ATOM     77  CB  TRP A  11       3.475   4.980   6.460  1.00 10.51           C
ATOM     78  CG  TRP A  11       4.175   5.748   5.401  1.00 10.58           C
ATOM     79  CD1 TRP A  11       4.060   7.103   5.158  1.00 10.81           C
ATOM     80  CD2 TRP A  11       5.113   5.249   4.426  1.00 10.29           C
ATOM     81  NE1 TRP A  11       4.868   7.457   4.109  1.00 11.02           N
ATOM     82  CE2 TRP A  11       5.531   6.347   3.640  1.00 10.54           C
ATOM     83  CE3 TRP A  11       5.658   3.986   4.167  1.00 10.86           C
ATOM     84  CZ2 TRP A  11       6.466   6.209   2.609  1.00 11.64           C
ATOM     85  CZ3 TRP A  11       6.566   3.872   3.172  1.00 11.73           C
ATOM     86  CH2 TRP A  11       6.967   4.972   2.402  1.00 12.06           C
ATOM     87  N   LYS A  12       1.808   2.257   7.232  1.00 10.93           N
ATOM     88  CA ALYS A  12       1.225   1.424   8.308  1.00 11.89           C
ATOM     89  C   LYS A  12       2.350   0.769   9.065  1.00 10.93           C
ATOM     90  O   LYS A  12       3.254   0.236   8.449  1.00 12.28           O
ATOM     91  CB ALYS A  12       0.321   0.352   7.712  1.00 15.08           C
ATOM     92  CG ALYS A  12      -0.378  -0.521   8.760  1.00 17.28           C
ATOM     93  CD ALYS A  12       0.482  -1.700   9.137  1.00 21.02           C
ATOM     94  CE ALYS A  12      -0.139  -2.558  10.261  1.00 20.52           C
ATOM     95  NZ ALYS A  12       0.520  -3.932  10.590  1.00 16.63           N
ATOM     96  N   LEU A  13       2.362   0.766  10.398  1.00 11.62           N
ATOM     97  CA  LEU A  13       3.419   0.117  11.193  1.00 10.65           C
ATOM     98  C   LEU A  13       3.366  -1.381  10.990  1.00 11.91           C
ATOM     99  O   LEU A  13       2.297  -1.975  11.179  1.00 14.39           O
ATOM    100  CB  LEU A  13       3.223   0.433  12.669  1.00 12.16           C
ATOM    101  CG  LEU A  13       4.321  -0.105  13.579  1.00 12.48           C
ATOM    102  CD1 LEU A  13       5.612   0.571  13.411  1.00 14.42           C
ATOM    103  CD2 LEU A  13       3.900   0.025  15.063  1.00 17.21           C
ATOM    104  N   VAL A  14       4.503  -2.002  10.648  1.00 11.80           N
ATOM    105  CA  VAL A  14       4.612  -3.455  10.517  1.00 13.84           C
ATOM    106  C   VAL A  14       5.555  -4.106  11.523  1.00 16.25           C
ATOM    107  O   VAL A  14       5.432  -5.294  11.730  1.00 20.47           O
ATOM    108  CB  VAL A  14       5.022  -3.860   9.102  1.00 14.92           C
ATOM    109  CG1 VAL A  14       3.985  -3.371   8.123  1.00 17.48           C
ATOM    110  CG2 VAL A  14       6.406  -3.400   8.694  1.00 18.92           C
ATOM    111  N   SER A  15       6.506  -3.406  12.128  1.00 13.58           N
ATOM    112  CA  SER A  15       7.335  -4.013  13.143  1.00 14.36           C
ATOM    113  C   SER A  15       7.841  -2.964  14.089  1.00 12.23           C
ATOM    114  O   SER A  15       8.036  -1.805  13.695  1.00 12.88           O
ATOM    115  CB  SER A  15       8.504  -4.780  12.552  1.00 17.48           C
ATOM    116  OG  SER A  15       9.461  -3.958  11.961  1.00 19.12           O
ATOM    117  N   SER A  16       8.121  -3.365  15.324  1.00 13.26           N
ATOM    118  CA  SER A  16       8.647  -2.476  16.335  1.00 14.74           C
ATOM    119  C   SER A  16       9.611  -3.307  17.171  1.00 15.80           C
ATOM    120  O   SER A  16       9.342  -4.466  17.512  1.00 23.27           O
ATOM    121  CB  SER A  16       7.442  -1.940  17.160  1.00 17.34           C
ATOM    122  OG  SER A  16       7.839  -1.113  18.196  1.00 19.52           O
ATOM    123  N   GLU A  17      10.743  -2.741  17.502  1.00 12.81           N
ATOM    124  CA  GLU A  17      11.732  -3.376  18.344  1.00 12.64           C
ATOM    125  C   GLU A  17      12.139  -2.427  19.422  1.00 11.05           C
ATOM    126  O   GLU A  17      12.482  -1.247  19.155  1.00 11.69           O
ATOM    127  CB  GLU A  17      12.961  -3.790  17.540  1.00 16.44           C
ATOM    128  CG  GLU A  17      12.732  -5.046  16.655  1.00 22.11           C
ATOM    129  CD  GLU A  17      12.629  -6.446  17.422  1.00 25.42           C
ATOM    130  OE1 GLU A  17      12.762  -6.507  18.682  1.00 27.57           O
ATOM    131  OE2 GLU A  17      12.408  -7.510  16.745  1.00 26.56           O
ATOM    132  N   ASN A  18      12.183  -2.935  20.635  1.00 10.89           N
ATOM    133  CA AASN A  18      12.688  -2.246  21.833  1.00 11.29           C
ATOM    134  C   ASN A  18      11.864  -1.001  22.221  1.00 11.31           C
ATOM    135  O   ASN A  18      12.373  -0.138  22.945  1.00 11.83           O
ATOM    136  CB AASN A  18      14.181  -1.904  21.694  1.00 11.97           C
ATOM    137  CG AASN A  18      14.923  -1.902  23.014  1.00 12.59           C
ATOM    138  OD1AASN A  18      14.803  -2.834  23.816  1.00 14.92           O
ATOM    139  ND2AASN A  18      15.800  -0.923  23.179  1.00 12.68           N
ATOM    140  N   PHE A  19      10.606  -0.922  21.780  1.00 11.19           N
ATOM    141  CA  PHE A  19       9.830   0.247  22.026  1.00 10.74           C
ATOM    142  C   PHE A  19       9.469   0.352  23.490  1.00 11.18           C
ATOM    143  O   PHE A  19       9.345   1.484  24.014  1.00 10.99           O
ATOM    144  CB  PHE A  19       8.595   0.268  21.102  1.00 12.02           C
ATOM    145  CG  PHE A  19       7.851   1.576  21.079  1.00 12.55           C
ATOM    146  CD1 PHE A  19       8.504   2.731  20.793  1.00 14.22           C
ATOM    147  CD2 PHE A  19       6.479   1.600  21.340  1.00 15.44           C
ATOM    148  CE1 PHE A  19       7.795   3.943  20.736  1.00 16.87           C
ATOM    149  CE2 PHE A  19       5.784   2.806  21.283  1.00 15.90           C
ATOM    150  CZ  PHE A  19       6.434   3.932  21.023  1.00 15.94           C
ATOM    151  N   ASP A  20       9.235  -0.768  24.178  1.00 12.82           N
ATOM    152  CA  ASP A  20       8.977  -0.671  25.619  1.00 13.12           C
ATOM    153  C   ASP A  20      10.117   0.009  26.383  1.00 12.86           C
ATOM    154  O   ASP A  20       9.855   0.882  27.214  1.00 13.20           O
ATOM    155  CB  ASP A  20       8.712  -2.074  26.216  1.00 16.01           C
ATOM    156  CG  ASP A  20       8.292  -2.022  27.667  1.00 18.98           C
ATOM    157  OD1 ASP A  20       7.312  -1.363  27.959  1.00 19.06           O
ATOM    158  OD2 ASP A  20       8.969  -2.646  28.502  1.00 26.14           O
ATOM    159  N   ASP A  21      11.347  -0.397  26.105  1.00 13.60           N
ATOM    160  CA  ASP A  21      12.465   0.243  26.766  1.00 15.37           C
ATOM    161  C   ASP A  21      12.608   1.708  26.396  1.00 14.16           C
ATOM    162  O   ASP A  21      12.981   2.493  27.237  1.00 14.66           O
ATOM    163  CB  ASP A  21      13.736  -0.555  26.466  1.00 18.83           C
ATOM    164  CG  ASP A  21      13.851  -1.840  27.350  1.00 28.37           C
ATOM    165  OD1 ASP A  21      13.282  -1.898  28.464  1.00 37.19           O
ATOM    166  OD2 ASP A  21      14.468  -2.809  26.906  1.00 39.26           O
ATOM    167  N   TYR A  22      12.368   2.045  25.132  1.00 11.68           N
ATOM    168  CA  TYR A  22      12.372   3.444  24.752  1.00 10.89           C
ATOM    169  C   TYR A  22      11.347   4.242  25.577  1.00 10.50           C
ATOM    170  O   TYR A  22      11.659   5.300  26.140  1.00 11.47           O
ATOM    171  CB  TYR A  22      12.161   3.612  23.239  1.00 11.04           C
ATOM    172  CG  TYR A  22      11.962   5.045  22.848  1.00 10.49           C
ATOM    173  CD1 TYR A  22      13.048   5.923  22.745  1.00 10.41           C
ATOM    174  CD2 TYR A  22      10.710   5.563  22.618  1.00 11.72           C
ATOM    175  CE1 TYR A  22      12.843   7.265  22.438  1.00 10.80           C
ATOM    176  CE2 TYR A  22      10.492   6.902  22.325  1.00 11.92           C
ATOM    177  CZ  TYR A  22      11.553   7.749  22.221  1.00 11.26           C
ATOM    178  OH  TYR A  22      11.351   9.066  21.916  1.00 12.52           O
ATOM    179  N   MET A  23      10.126   3.742  25.615  1.00 10.39           N
ATOM    180  CA  MET A  23       9.084   4.436  26.329  1.00 10.75           C
ATOM    181  C   MET A  23       9.442   4.552  27.829  1.00 12.10           C
ATOM    182  O   MET A  23       9.191   5.594  28.451  1.00 12.61           O
ATOM    183  CB  MET A  23       7.752   3.734  26.203  1.00 10.57           C
ATOM    184  CG  MET A  23       7.085   3.922  24.849  1.00 11.48           C
ATOM    185  SD  MET A  23       5.408   3.268  24.787  1.00 13.44           S
ATOM    186  CE  MET A  23       5.751   1.537  24.882  1.00 13.87           C
ATOM    187  N   LYS A  24      10.017   3.502  28.417  1.00 12.69           N
ATOM    188  CA ALYS A  24      10.440   3.581  29.843  1.00 14.51           C
ATOM    189  C   LYS A  24      11.429   4.706  30.023  1.00 14.98           C
ATOM    190  O   LYS A  24      11.316   5.491  30.976  1.00 16.87           O
ATOM    191  CB ALYS A  24      11.146   2.294  30.250  1.00 17.70           C
ATOM    192  CG ALYS A  24      10.262   1.146  30.636  1.00 17.47           C
ATOM    193  CD ALYS A  24      11.089   0.007  31.267  1.00 24.19           C
ATOM    194  CE ALYS A  24      10.238  -1.219  31.491  1.00 27.68           C
ATOM    195  NZ ALYS A  24      10.819  -2.158  32.513  1.00 37.41           N
ATOM    196  N   GLU A  25      12.396   4.798  29.112  1.00 14.81           N
ATOM    197  CA  GLU A  25      13.474   5.760  29.222  1.00 16.74           C
ATOM    198  C   GLU A  25      12.889   7.167  29.127  1.00 15.37           C
ATOM    199  O   GLU A  25      13.372   8.103  29.794  1.00 18.62           O
ATOM    200  CB  GLU A  25      14.580   5.471  28.195  1.00 17.42           C
ATOM    201  CG  GLU A  25      15.978   5.917  28.538  1.00 22.63           C
ATOM    202  CD  GLU A  25      16.705   5.059  29.611  1.00 26.74           C
ATOM    203  OE1 GLU A  25      16.158   4.010  30.029  1.00 26.09           O
ATOM    204  OE2 GLU A  25      17.856   5.419  29.991  1.00 34.70           O
ATOM    205  N   VAL A  26      11.836   7.335  28.332  1.00 15.00           N
ATOM    206  CA  VAL A  26      11.195   8.596  28.173  1.00 15.33           C
ATOM    207  C   VAL A  26      10.302   8.973  29.391  1.00 17.30           C
ATOM    208  O   VAL A  26       9.977  10.135  29.557  1.00 28.83           O
ATOM    209  CB  VAL A  26      10.383   8.580  26.897  1.00 17.14           C
ATOM    210  CG1 VAL A  26       9.420   9.666  26.866  1.00 19.98           C
ATOM    211  CG2 VAL A  26      11.261   8.576  25.628  1.00 20.25           C
ATOM    212  N   GLY A  27       9.905   8.016  30.201  1.00 14.81           N
ATOM    213  CA  GLY A  27       9.111   8.254  31.399  1.00 15.23           C
ATOM    214  C   GLY A  27       7.683   7.786  31.333  1.00 14.60           C
ATOM    215  O   GLY A  27       6.877   8.108  32.202  1.00 16.29           O
ATOM    216  N   VAL A  28       7.357   6.987  30.338  1.00 12.56           N
ATOM    217  CA  VAL A  28       6.010   6.495  30.189  1.00 12.62           C
ATOM    218  C   VAL A  28       5.697   5.424  31.250  1.00 12.48           C
ATOM    219  O   VAL A  28       6.475   4.525  31.471  1.00 12.40           O
ATOM    220  CB  VAL A  28       5.776   5.938  28.768  1.00 12.02           C
ATOM    221  CG1 VAL A  28       4.346   5.506  28.570  1.00 13.86           C
ATOM    222  CG2 VAL A  28       6.209   6.910  27.702  1.00 13.88           C
ATOM    223  N   GLY A  29       4.542   5.579  31.868  1.00 13.35           N
ATOM    224  CA  GLY A  29       4.103   4.642  32.896  1.00 14.54           C
ATOM    225  C   GLY A  29       3.610   3.305  32.378  1.00 13.09           C
ATOM    226  O   GLY A  29       3.352   3.142  31.169  1.00 13.66           O
ATOM    227  N   PHE A  30       3.410   2.371  33.279  1.00 13.65           N
ATOM    228  CA  PHE A  30       3.149   0.991  32.937  1.00 13.65           C
ATOM    229  C   PHE A  30       1.973   0.845  31.972  1.00 12.33           C
ATOM    230  O   PHE A  30       2.066   0.185  30.922  1.00 13.05           O
ATOM    231  CB  PHE A  30       2.884   0.191  34.200  1.00 14.46           C
ATOM    232  CG  PHE A  30       2.511  -1.281  33.912  1.00 14.97           C
ATOM    233  CD1 PHE A  30       3.498  -2.249  33.769  1.00 17.14           C
ATOM    234  CD2 PHE A  30       1.178  -1.660  33.736  1.00 17.06           C
ATOM    235  CE1 PHE A  30       3.175  -3.556  33.443  1.00 19.53           C
ATOM    236  CE2 PHE A  30       0.875  -2.980  33.410  1.00 17.32           C
ATOM    237  CZ  PHE A  30       1.870  -3.899  33.282  1.00 20.51           C
ATOM    238  N   ALA A  31       0.821   1.366  32.352  1.00 13.15           N
ATOM    239  CA  ALA A  31      -0.403   1.092  31.606  1.00 12.31           C
ATOM    240  C   ALA A  31      -0.299   1.706  30.213  1.00 12.66           C
ATOM    241  O   ALA A  31      -0.741   1.087  29.200  1.00 13.75           O
ATOM    242  CB  ALA A  31      -1.652   1.572  32.345  1.00 14.92           C
ATOM    243  N   THR A  32       0.184   2.935  30.123  1.00 12.78           N
ATOM    244  CA  THR A  32       0.340   3.567  28.825  1.00 12.18           C
ATOM    245  C   THR A  32       1.335   2.758  27.964  1.00 11.18           C
ATOM    246  O   THR A  32       1.123   2.620  26.747  1.00 12.16           O
ATOM    247  CB  THR A  32       0.729   5.041  28.942  1.00 12.73           C
ATOM    248  OG1 THR A  32      -0.294   5.714  29.660  1.00 15.84           O
ATOM    249  CG2 THR A  32       0.930   5.698  27.619  1.00 14.50           C
ATOM    250  N   ARG A  33       2.434   2.272  28.514  1.00 11.59           N
ATOM    251  CA  ARG A  33       3.341   1.449  27.711  1.00 11.72           C
ATOM    252  C   ARG A  33       2.662   0.234  27.123  1.00 11.57           C
ATOM    253  O   ARG A  33       2.887  -0.131  25.972  1.00 12.06           O
ATOM    254  CB  ARG A  33       4.602   1.017  28.497  1.00 11.53           C
ATOM    255  CG  ARG A  33       5.571   2.143  28.909  1.00 11.90           C
ATOM    256  CD  ARG A  33       6.966   1.661  29.230  1.00 11.67           C
ATOM    257  NE  ARG A  33       6.969   0.496  30.115  1.00 12.21           N
ATOM    258  CZ  ARG A  33       6.843   0.560  31.444  1.00 12.67           C
ATOM    259  NH1 ARG A  33       6.632   1.705  32.078  1.00 11.87           N
ATOM    260  NH2 ARG A  33       6.838  -0.577  32.114  1.00 13.70           N
ATOM    261  N   LYS A  34       1.843  -0.432  27.932  1.00 11.30           N
ATOM    262  CA  LYS A  34       1.164  -1.641  27.454  1.00 11.85           C
ATOM    263  C   LYS A  34       0.233  -1.324  26.295  1.00 11.68           C
ATOM    264  O   LYS A  34       0.268  -2.028  25.266  1.00 13.13           O
ATOM    265  CB  LYS A  34       0.403  -2.309  28.595  1.00 13.39           C
ATOM    266  CG  LYS A  34       1.270  -2.940  29.641  1.00 16.76           C
ATOM    267  CD  LYS A  34       2.035  -4.211  29.089  1.00 22.08           C
ATOM    268  CE  LYS A  34       2.263  -5.266  30.205  1.00 23.81           C
ATOM    269  NZ  LYS A  34       2.777  -6.650  29.838  1.00 35.62           N
ATOM    270  N   VAL A  35      -0.595  -0.303  26.453  1.00 11.90           N
ATOM    271  CA  VAL A  35      -1.599   0.028  25.424  1.00 11.96           C
ATOM    272  C   VAL A  35      -0.896   0.629  24.213  1.00 11.09           C
ATOM    273  O   VAL A  35      -1.230   0.296  23.057  1.00 12.47           O
ATOM    274  CB  VAL A  35      -2.691   0.944  26.041  1.00 13.96           C
ATOM    275  CG1 VAL A  35      -3.669   1.469  25.007  1.00 17.34           C
ATOM    276  CG2 VAL A  35      -3.463   0.160  27.124  1.00 16.76           C
ATOM    277  N   ALA A  36       0.054   1.524  24.394  1.00 11.00           N
ATOM    278  CA  ALA A  36       0.739   2.101  23.244  1.00 11.72           C
ATOM    279  C   ALA A  36       1.553   1.083  22.488  1.00 12.20           C
ATOM    280  O   ALA A  36       1.672   1.160  21.270  1.00 12.52           O
ATOM    281  CB  ALA A  36       1.616   3.260  23.685  1.00 12.55           C
ATOM    282  N   GLY A  37       2.151   0.140  23.188  1.00 12.42           N
ATOM    283  CA  GLY A  37       2.949  -0.877  22.550  1.00 13.33           C
ATOM    284  C   GLY A  37       2.154  -1.807  21.664  1.00 14.27           C
ATOM    285  O   GLY A  37       2.702  -2.345  20.710  1.00 15.35           O
ATOM    286  N   MET A  38       0.852  -1.967  21.908  1.00 13.63           N
ATOM    287  CA  MET A  38      -0.006  -2.769  21.036  1.00 13.13           C
ATOM    288  C   MET A  38      -0.328  -2.115  19.705  1.00 13.81           C
ATOM    289  O   MET A  38      -0.689  -2.777  18.726  1.00 16.14           O
ATOM    290  CB  MET A  38      -1.318  -3.140  21.725  1.00 14.28           C
ATOM    291  CG  MET A  38      -1.179  -4.084  22.885  1.00 14.40           C
ATOM    292  SD  MET A  38      -0.629  -5.689  22.473  1.00 14.35           S
ATOM    293  CE  MET A  38      -1.772  -6.321  21.381  1.00 19.48           C
ATOM    294  N   ALA A  39      -0.326  -0.781  19.700  1.00 13.01           N
ATOM    295  CA  ALA A  39      -0.923  -0.051  18.584  1.00 12.63           C
ATOM    296  C   ALA A  39      -0.129  -0.272  17.303  1.00 12.68           C
ATOM    297  O   ALA A  39       1.088  -0.397  17.295  1.00 12.96           O
ATOM    298  CB  ALA A  39      -1.006   1.411  18.881  1.00 15.46           C
ATOM    299  N   LYS A  40      -0.869  -0.275  16.213  1.00 12.47           N
ATOM    300  CA  LYS A  40      -0.323  -0.361  14.848  1.00 12.97           C
ATOM    301  C   LYS A  40      -0.740   0.891  14.094  1.00 12.72           C
ATOM    302  O   LYS A  40      -1.657   0.851  13.266  1.00 13.36           O
ATOM    303  CB  LYS A  40      -0.782  -1.642  14.137  1.00 15.33           C
ATOM    304  CG  LYS A  40      -0.350  -2.926  14.820  1.00 18.17           C
ATOM    305  CD  LYS A  40       1.137  -3.260  14.610  1.00 20.56           C
ATOM    306  CE  LYS A  40       1.445  -4.646  15.230  1.00 24.96           C
ATOM    307  NZ  LYS A  40       2.723  -5.176  14.742  1.00 29.22           N
ATOM    308  N   PRO A  41      -0.076   2.033  14.377  1.00 12.35           N
ATOM    309  CA  PRO A  41      -0.553   3.289  13.784  1.00 12.43           C
ATOM    310  C   PRO A  41      -0.434   3.353  12.249  1.00 12.53           C
ATOM    311  O   PRO A  41       0.438   2.734  11.639  1.00 13.94           O
ATOM    312  CB  PRO A  41       0.319   4.353  14.427  1.00 14.83           C
ATOM    313  CG  PRO A  41       1.322   3.614  15.191  1.00 19.18           C
ATOM    314  CD  PRO A  41       1.019   2.262  15.311  1.00 13.31           C
ATOM    315  N   ASN A  42      -1.302   4.182  11.687  1.00 13.51           N
ATOM    316  CA AASN A  42      -1.255   4.672  10.296  1.00 14.65           C
ATOM    317  C   ASN A  42      -0.601   6.076  10.397  1.00 14.83           C
ATOM    318  O   ASN A  42      -1.220   6.974  11.041  1.00 19.08           O
ATOM    319  CB AASN A  42      -2.736   4.749   9.839  1.00 17.47           C
ATOM    320  CG AASN A  42      -2.949   5.251   8.409  1.00 17.35           C
ATOM    321  OD1AASN A  42      -4.075   5.609   8.050  1.00 18.88           O
ATOM    322  ND2AASN A  42      -1.903   5.262   7.595  1.00 17.21           N
ATOM    323  N   MET A  43       0.557   6.287   9.748  1.00 12.32           N
ATOM    324  CA  MET A  43       1.215   7.575   9.702  1.00 12.72           C
ATOM    325  C   MET A  43       0.953   8.161   8.327  1.00 12.50           C
ATOM    326  O   MET A  43       1.297   7.527   7.307  1.00 15.32           O
ATOM    327  CB  MET A  43       2.705   7.406   9.998  1.00 15.26           C
ATOM    328  CG  MET A  43       3.495   8.672   9.973  1.00 16.40           C
ATOM    329  SD  MET A  43       5.230   8.507  10.384  1.00 18.97           S
ATOM    330  CE  MET A  43       5.744   7.158   9.350  1.00 23.14           C
ATOM    331  N   ILE A  44       0.433   9.373   8.284  1.00 12.12           N
ATOM    332  CA  ILE A  44       0.054  10.033   7.040  1.00 11.93           C
ATOM    333  C   ILE A  44       0.891  11.289   6.931  1.00 10.46           C
ATOM    334  O   ILE A  44       0.800  12.183   7.795  1.00 11.78           O
ATOM    335  CB  ILE A  44      -1.445  10.393   7.025  1.00 14.70           C
ATOM    336  CG1 ILE A  44      -2.317   9.156   7.315  1.00 17.08           C
ATOM    337  CG2 ILE A  44      -1.829  10.932   5.666  1.00 16.40           C
ATOM    338  CD1 ILE A  44      -2.930   9.198   8.691  1.00 24.58           C
ATOM    339  N   ILE A  45       1.748  11.356   5.921  1.00 10.32           N
ATOM    340  CA  ILE A  45       2.682  12.472   5.758  1.00  9.71           C
ATOM    341  C   ILE A  45       2.291  13.208   4.499  1.00  9.46           C
ATOM    342  O   ILE A  45       2.111  12.608   3.434  1.00 10.33           O
ATOM    343  CB  ILE A  45       4.152  11.980   5.642  1.00  9.88           C
ATOM    344  CG1 ILE A  45       4.530  11.192   6.928  1.00 10.84           C
ATOM    345  CG2 ILE A  45       5.097  13.164   5.429  1.00 10.61           C
ATOM    346  CD1 ILE A  45       5.903  10.602   6.928  1.00 12.73           C
ATOM    347  N   SER A  46       2.169  14.532   4.616  1.00 10.07           N
ATOM    348  CA  SER A  46       1.833  15.378   3.473  1.00 11.23           C
ATOM    349  C   SER A  46       2.601  16.657   3.528  1.00  9.90           C
ATOM    350  O   SER A  46       3.126  17.029   4.574  1.00 10.47           O
ATOM    351  CB  SER A  46       0.343  15.663   3.409  1.00 12.63           C
ATOM    352  OG  SER A  46      -0.113  16.264   4.599  1.00 14.18           O
ATOM    353  N   VAL A  47       2.739  17.306   2.372  1.00 10.12           N
ATOM    354  CA  VAL A  47       3.463  18.532   2.236  1.00 10.18           C
ATOM    355  C   VAL A  47       2.622  19.499   1.424  1.00 11.58           C
ATOM    356  O   VAL A  47       2.083  19.123   0.371  1.00 14.00           O
ATOM    357  CB  VAL A  47       4.809  18.335   1.552  1.00 11.84           C
ATOM    358  CG1 VAL A  47       5.566  19.661   1.393  1.00 15.77           C
ATOM    359  CG2 VAL A  47       5.691  17.380   2.362  1.00 13.41           C
ATOM    360  N   ASN A  48       2.511  20.741   1.886  1.00 11.29           N
ATOM    361  CA  ASN A  48       1.795  21.776   1.153  1.00 11.28           C
ATOM    362  C   ASN A  48       2.665  23.028   1.270  1.00 11.54           C
ATOM    363  O   ASN A  48       2.804  23.615   2.371  1.00 11.28           O
ATOM    364  CB  ASN A  48       0.414  21.984   1.756  1.00 12.09           C
ATOM    365  CG  ASN A  48      -0.434  23.010   0.997  1.00 11.94           C
ATOM    366  OD1 ASN A  48       0.158  24.000   0.534  1.00 13.92           O
ATOM    367  ND2 ASN A  48      -1.766  22.831   0.936  1.00 13.24           N
ATOM    368  N   GLY A  49       3.352  23.367   0.191  1.00 13.86           N
ATOM    369  CA  GLY A  49       4.343  24.485   0.258  1.00 14.39           C
ATOM    370  C   GLY A  49       5.481  24.134   1.225  1.00 13.76           C
ATOM    371  O   GLY A  49       6.086  23.064   1.142  1.00 16.40           O
ATOM    372  N   ASP A  50       5.750  24.988   2.173  1.00 13.89           N
ATOM    373  CA  ASP A  50       6.776  24.752   3.160  1.00 14.41           C
ATOM    374  C   ASP A  50       6.280  23.977   4.372  1.00 11.88           C
ATOM    375  O   ASP A  50       7.088  23.695   5.272  1.00 13.52           O
ATOM    376  CB  ASP A  50       7.360  26.097   3.620  1.00 17.67           C
ATOM    377  CG  ASP A  50       8.175  26.793   2.553  1.00 25.40           C
ATOM    378  OD1 ASP A  50       8.683  26.122   1.642  1.00 32.24           O
ATOM    379  OD2 ASP A  50       8.317  28.014   2.659  1.00 35.42           O
ATOM    380  N   VAL A  51       4.973  23.686   4.431  1.00 10.19           N
ATOM    381  CA  VAL A  51       4.412  23.084   5.630  1.00  9.86           C
ATOM    382  C   VAL A  51       4.309  21.574   5.472  1.00  9.58           C
ATOM    383  O   VAL A  51       3.647  21.096   4.566  1.00  9.92           O
ATOM    384  CB  VAL A  51       3.057  23.681   6.005  1.00 11.40           C
ATOM    385  CG1 VAL A  51       2.577  23.048   7.327  1.00 12.22           C
ATOM    386  CG2 VAL A  51       3.151  25.201   6.147  1.00 14.15           C
ATOM    387  N   ILE A  52       4.974  20.849   6.379  1.00  8.89           N
ATOM    388  CA  ILE A  52       4.901  19.394   6.444  1.00  8.93           C
ATOM    389  C   ILE A  52       3.901  19.047   7.522  1.00  8.92           C
ATOM    390  O   ILE A  52       3.968  19.599   8.635  1.00  9.78           O
ATOM    391  CB  ILE A  52       6.280  18.779   6.706  1.00  9.97           C
ATOM    392  CG1 ILE A  52       7.312  19.233   5.645  1.00 10.82           C
ATOM    393  CG2 ILE A  52       6.201  17.272   6.771  1.00 11.23           C
ATOM    394  CD1 ILE A  52       8.747  18.936   6.031  1.00 14.11           C
ATOM    395  N   THR A  53       3.043  18.072   7.258  1.00  8.95           N
ATOM    396  CA  THR A  53       2.100  17.542   8.280  1.00  9.31           C
ATOM    397  C   THR A  53       2.332  16.039   8.425  1.00  9.77           C
ATOM    398  O   THR A  53       2.423  15.304   7.435  1.00 10.75           O
ATOM    399  CB  THR A  53       0.620  17.821   7.850  1.00 10.49           C
ATOM    400  OG1 THR A  53       0.434  19.237   7.745  1.00 11.77           O
ATOM    401  CG2 THR A  53      -0.342  17.270   8.850  1.00 12.47           C
ATOM    402  N   ILE A  54       2.481  15.615   9.684  1.00  9.62           N
ATOM    403  CA  ILE A  54       2.590  14.200  10.013  1.00 10.11           C
ATOM    404  C   ILE A  54       1.451  13.893  10.984  1.00 10.16           C
ATOM    405  O   ILE A  54       1.404  14.414  12.113  1.00 10.86           O
ATOM    406  CB  ILE A  54       3.969  13.851  10.659  1.00 10.15           C
ATOM    407  CG1 ILE A  54       5.103  14.195   9.736  1.00 11.31           C
ATOM    408  CG2 ILE A  54       3.978  12.354  10.988  1.00 13.22           C
ATOM    409  CD1 ILE A  54       6.473  13.969  10.353  1.00 14.09           C
ATOM    410  N   LYS A  55       0.532  13.049  10.535  1.00 11.24           N
ATOM    411  CA  LYS A  55      -0.568  12.586  11.363  1.00 12.24           C
ATOM    412  C   LYS A  55      -0.318  11.125  11.710  1.00 12.93           C
ATOM    413  O   LYS A  55       0.156  10.363  10.870  1.00 15.66           O
ATOM    414  CB  LYS A  55      -1.856  12.654  10.575  1.00 15.70           C
ATOM    415  CG  LYS A  55      -2.403  13.950  10.264  1.00 20.44           C
ATOM    416  CD  LYS A  55      -3.745  13.818   9.453  1.00 26.09           C
ATOM    417  CE  LYS A  55      -4.967  13.242  10.204  1.00 31.74           C
ATOM    418  NZ  LYS A  55      -6.261  13.349   9.380  1.00 49.68           N
ATOM    419  N   SER A  56      -0.683  10.755  12.911  1.00 13.31           N
ATOM    420  CA  SER A  56      -0.666   9.372  13.318  1.00 14.18           C
ATOM    421  C   SER A  56      -2.056   9.040  13.819  1.00 13.84           C
ATOM    422  O   SER A  56      -2.584   9.700  14.714  1.00 16.03           O
ATOM    423  CB  SER A  56       0.344   9.171  14.422  1.00 17.06           C
ATOM    424  OG  SER A  56       0.412   7.845  14.881  1.00 21.81           O
ATOM    425  N   GLU A  57      -2.649   8.032  13.233  1.00 14.49           N
ATOM    426  CA  GLU A  57      -3.980   7.553  13.614  1.00 14.45           C
ATOM    427  C   GLU A  57      -3.879   6.133  14.164  1.00 14.50           C
ATOM    428  O   GLU A  57      -3.290   5.267  13.531  1.00 14.61           O
ATOM    429  CB  GLU A  57      -4.876   7.588  12.400  1.00 19.49           C
ATOM    430  CG  GLU A  57      -5.015   8.999  11.771  1.00 29.74           C
ATOM    431  CD  GLU A  57      -6.390   9.619  11.958  1.00 45.00           C
ATOM    432  OE1 GLU A  57      -7.290   9.249  11.165  1.00 59.94           O
ATOM    433  OE2 GLU A  57      -6.566  10.482  12.865  1.00 55.01           O
ATOM    434  N   SER A  58      -4.409   5.876  15.345  1.00 13.55           N
ATOM    435  CA  SER A  58      -4.307   4.539  15.906  1.00 13.79           C
ATOM    436  C   SER A  58      -5.395   4.345  16.912  1.00 13.19           C
ATOM    437  O   SER A  58      -6.105   5.281  17.311  1.00 14.17           O
ATOM    438  CB  SER A  58      -2.988   4.271  16.616  1.00 16.16           C
ATOM    439  OG  SER A  58      -2.863   4.920  17.861  1.00 15.81           O
ATOM    440  N   THR A  59      -5.506   3.095  17.364  1.00 14.39           N
ATOM    441  CA  THR A  59      -6.426   2.751  18.430  1.00 15.57           C
ATOM    442  C   THR A  59      -6.090   3.440  19.739  1.00 15.86           C
ATOM    443  O   THR A  59      -7.008   3.595  20.559  1.00 21.61           O
ATOM    444  CB  THR A  59      -6.477   1.202  18.646  1.00 20.61           C
ATOM    445  OG1 THR A  59      -5.146   0.739  18.822  1.00 28.62           O
ATOM    446  CG2 THR A  59      -7.109   0.555  17.410  1.00 21.42           C
ATOM    447  N   PHE A  60      -4.794   3.796  19.947  1.00 16.44           N
ATOM    448  CA  PHE A  60      -4.307   4.376  21.191  1.00 17.20           C
ATOM    449  C   PHE A  60      -4.596   5.850  21.211  1.00 16.49           C
ATOM    450  O   PHE A  60      -5.345   6.349  22.060  1.00 17.26           O
ATOM    451  CB  PHE A  60      -2.825   4.061  21.412  1.00 18.17           C
ATOM    452  CG  PHE A  60      -2.180   4.868  22.500  1.00 19.39           C
ATOM    453  CD1 PHE A  60      -2.706   4.867  23.786  1.00 20.07           C
ATOM    454  CD2 PHE A  60      -1.009   5.586  22.273  1.00 18.85           C
ATOM    455  CE1 PHE A  60      -2.127   5.608  24.804  1.00 20.81           C
ATOM    456  CE2 PHE A  60      -0.408   6.291  23.311  1.00 21.21           C
ATOM    457  CZ  PHE A  60      -1.002   6.313  24.548  1.00 20.47           C
ATOM    458  N   LYS A  61      -4.000   6.572  20.290  1.00 18.06           N
ATOM    459  CA  LYS A  61      -4.191   8.009  20.188  1.00 17.07           C
ATOM    460  C   LYS A  61      -4.112   8.390  18.729  1.00 16.98           C
ATOM    461  O   LYS A  61      -3.420   7.755  17.926  1.00 19.22           O
ATOM    462  CB  LYS A  61      -3.027   8.734  20.805  1.00 23.06           C
ATOM    463  CG  LYS A  61      -3.286   9.487  21.895  1.00 29.88           C
ATOM    464  CD  LYS A  61      -3.293   8.575  23.026  1.00 30.05           C
ATOM    465  CE  LYS A  61      -4.227   9.039  24.028  1.00 33.42           C
ATOM    466  NZ  LYS A  61      -4.225   8.073  25.125  1.00 37.12           N
ATOM    467  N   ASN A  62      -4.729   9.513  18.419  1.00 15.93           N
ATOM    468  CA  ASN A  62      -4.505  10.217  17.149  1.00 17.89           C
ATOM    469  C   ASN A  62      -3.727  11.479  17.442  1.00 18.70           C
ATOM    470  O   ASN A  62      -4.088  12.221  18.351  1.00 25.58           O
ATOM    471  CB  ASN A  62      -5.832  10.617  16.511  1.00 18.36           C
ATOM    472  CG  ASN A  62      -6.719   9.450  16.283  1.00 20.14           C
ATOM    473  OD1 ASN A  62      -6.255   8.393  15.877  1.00 18.61           O
ATOM    474  ND2 ASN A  62      -7.981   9.573  16.668  1.00 29.00           N
ATOM    475  N   THR A  63      -2.633  11.685  16.708  1.00 15.02           N
ATOM    476  CA  THR A  63      -1.803  12.860  16.858  1.00 16.35           C
ATOM    477  C   THR A  63      -1.643  13.549  15.496  1.00 14.24           C
ATOM    478  O   THR A  63      -1.772  12.921  14.443  1.00 13.40           O
ATOM    479  CB  THR A  63      -0.387  12.478  17.406  1.00 18.64           C
ATOM    480  OG1 THR A  63       0.369  11.647  16.529  1.00 18.35           O
ATOM    481  CG2 THR A  63      -0.352  11.881  18.823  1.00 21.61           C
ATOM    482  N   GLU A  64      -1.280  14.832  15.522  1.00 13.29           N
ATOM    483  CA  GLU A  64      -1.001  15.555  14.283  1.00 12.57           C
ATOM    484  C   GLU A  64      -0.056  16.676  14.620  1.00 11.92           C
ATOM    485  O   GLU A  64      -0.270  17.432  15.585  1.00 13.92           O
ATOM    486  CB  GLU A  64      -2.285  16.151  13.753  1.00 16.91           C
ATOM    487  CG  GLU A  64      -2.154  16.960  12.510  1.00 19.31           C
ATOM    488  CD  GLU A  64      -3.506  17.376  11.985  1.00 27.16           C
ATOM    489  OE1 GLU A  64      -4.571  16.777  12.358  1.00 29.84           O
ATOM    490  OE2 GLU A  64      -3.510  18.342  11.229  1.00 31.77           O
ATOM    491  N   ILE A  65       0.997  16.782  13.824  1.00 10.31           N
ATOM    492  CA  ILE A  65       1.887  17.927  13.882  1.00  9.85           C
ATOM    493  C   ILE A  65       2.026  18.500  12.496  1.00  9.99           C
ATOM    494  O   ILE A  65       2.139  17.801  11.487  1.00 12.05           O
ATOM    495  CB  ILE A  65       3.297  17.547  14.466  1.00 11.00           C
ATOM    496  CG1 ILE A  65       4.010  16.468  13.662  1.00 11.77           C
ATOM    497  CG2 ILE A  65       3.160  17.137  15.929  1.00 13.20           C
ATOM    498  CD1 ILE A  65       5.444  16.208  14.103  1.00 14.11           C
ATOM    499  N   SER A  66       2.090  19.819  12.417  1.00  9.15           N
ATOM    500  CA  SER A  66       2.419  20.567  11.205  1.00  9.17           C
ATOM    501  C   SER A  66       3.539  21.529  11.526  1.00  9.61           C
ATOM    502  O   SER A  66       3.560  22.116  12.613  1.00 11.18           O
ATOM    503  CB  SER A  66       1.225  21.325  10.655  1.00 11.33           C
ATOM    504  OG  SER A  66       0.230  20.467  10.152  1.00 12.96           O
ATOM    505  N   PHE A  67       4.484  21.669  10.607  1.00  9.21           N
ATOM    506  CA  PHE A  67       5.718  22.384  10.919  1.00  9.44           C
ATOM    507  C   PHE A  67       6.434  22.790   9.658  1.00  8.52           C
ATOM    508  O   PHE A  67       6.189  22.289   8.565  1.00  9.69           O
ATOM    509  CB  PHE A  67       6.653  21.525  11.840  1.00  9.62           C
ATOM    510  CG  PHE A  67       7.031  20.224  11.221  1.00  9.43           C
ATOM    511  CD1 PHE A  67       6.199  19.131  11.334  1.00  9.88           C
ATOM    512  CD2 PHE A  67       8.161  20.112  10.441  1.00  9.66           C
ATOM    513  CE1 PHE A  67       6.503  17.922  10.758  1.00 10.74           C
ATOM    514  CE2 PHE A  67       8.449  18.910   9.841  1.00 11.07           C
ATOM    515  CZ  PHE A  67       7.612  17.838   9.960  1.00 10.69           C
ATOM    516  N   ILE A  68       7.326  23.762   9.841  1.00  9.20           N
ATOM    517  CA  ILE A  68       8.280  24.193   8.857  1.00  9.31           C
ATOM    518  C   ILE A  68       9.677  23.745   9.326  1.00  9.12           C
ATOM    519  O   ILE A  68      10.008  23.872  10.512  1.00  9.36           O
ATOM    520  CB  ILE A  68       8.203  25.722   8.654  1.00 10.01           C
ATOM    521  CG1 ILE A  68       6.786  26.061   8.106  1.00 12.03           C
ATOM    522  CG2 ILE A  68       9.302  26.210   7.748  1.00 10.97           C
ATOM    523  CD1 ILE A  68       6.497  27.567   7.971  1.00 15.06           C
ATOM    524  N   LEU A  69      10.477  23.215   8.415  1.00  9.37           N
ATOM    525  CA  LEU A  69      11.783  22.713   8.792  1.00  9.32           C
ATOM    526  C   LEU A  69      12.589  23.833   9.432  1.00  9.65           C
ATOM    527  O   LEU A  69      12.649  24.961   8.972  1.00 10.65           O
ATOM    528  CB  LEU A  69      12.505  22.149   7.576  1.00 10.13           C
ATOM    529  CG  LEU A  69      11.902  20.935   6.931  1.00 10.83           C
ATOM    530  CD1 LEU A  69      12.582  20.665   5.594  1.00 14.93           C
ATOM    531  CD2 LEU A  69      12.005  19.705   7.840  1.00 12.07           C
ATOM    532  N   GLY A  70      13.227  23.499  10.551  1.00  9.87           N
ATOM    533  CA  GLY A  70      14.077  24.402  11.295  1.00 10.72           C
ATOM    534  C   GLY A  70      13.400  25.344  12.236  1.00 10.27           C
ATOM    535  O   GLY A  70      14.120  26.117  12.925  1.00 11.85           O
ATOM    536  N   GLN A  71      12.076  25.337  12.318  1.00 10.12           N
ATOM    537  CA  GLN A  71      11.288  26.324  13.078  1.00  9.94           C
ATOM    538  C   GLN A  71      10.602  25.611  14.213  1.00  9.71           C
ATOM    539  O   GLN A  71       9.717  24.737  14.033  1.00 10.13           O
ATOM    540  CB  GLN A  71      10.289  26.999  12.150  1.00 10.66           C
ATOM    541  CG  GLN A  71      11.043  27.724  11.080  1.00 14.03           C
ATOM    542  CD  GLN A  71      10.258  28.694  10.311  1.00 15.04           C
ATOM    543  OE1 GLN A  71       9.077  28.982  10.585  1.00 17.59           O
ATOM    544  NE2 GLN A  71      10.963  29.286   9.333  1.00 16.80           N
ATOM    545  N   GLU A  72      11.014  25.914  15.433  1.00 10.29           N
ATOM    546  CA  GLU A  72      10.532  25.253  16.636  1.00 11.21           C
ATOM    547  C   GLU A  72       9.021  25.415  16.808  1.00 10.89           C
ATOM    548  O   GLU A  72       8.457  26.480  16.496  1.00 12.11           O
ATOM    549  CB  GLU A  72      11.252  25.838  17.854  1.00 15.11           C
ATOM    550  CG  GLU A  72      10.911  25.212  19.176  1.00 15.86           C
ATOM    551  CD  GLU A  72      11.807  25.663  20.263  1.00 23.71           C
ATOM    552  OE1 GLU A  72      11.753  26.847  20.588  1.00 34.62           O
ATOM    553  OE2 GLU A  72      12.556  24.801  20.761  1.00 24.85           O
ATOM    554  N   PHE A  73       8.389  24.402  17.376  1.00 10.50           N
ATOM    555  CA  PHE A  73       6.933  24.386  17.605  1.00 11.13           C
ATOM    556  C   PHE A  73       6.625  23.622  18.863  1.00 12.12           C
ATOM    557  O   PHE A  73       7.435  22.841  19.373  1.00 12.33           O
ATOM    558  CB  PHE A  73       6.181  23.837  16.390  1.00 10.76           C
ATOM    559  CG  PHE A  73       6.514  22.407  16.041  1.00 10.49           C
ATOM    560  CD1 PHE A  73       7.631  22.078  15.276  1.00  9.49           C
ATOM    561  CD2 PHE A  73       5.705  21.383  16.449  1.00 12.40           C
ATOM    562  CE1 PHE A  73       7.914  20.763  14.949  1.00  9.44           C
ATOM    563  CE2 PHE A  73       6.001  20.085  16.145  1.00 13.24           C
ATOM    564  CZ  PHE A  73       7.081  19.773  15.371  1.00 11.28           C
ATOM    565  N   ASP A  74       5.416  23.851  19.362  1.00 13.05           N
ATOM    566  CA  ASP A  74       4.855  23.095  20.483  1.00 13.79           C
ATOM    567  C   ASP A  74       4.179  21.835  20.016  1.00 13.99           C
ATOM    568  O   ASP A  74       3.448  21.825  19.002  1.00 14.76           O
ATOM    569  CB  ASP A  74       3.752  23.913  21.109  1.00 13.69           C
ATOM    570  CG  ASP A  74       4.245  25.132  21.755  1.00 15.04           C
ATOM    571  OD1 ASP A  74       5.239  25.034  22.507  1.00 15.79           O
ATOM    572  OD2 ASP A  74       3.639  26.242  21.500  1.00 17.12           O
ATOM    573  N   GLU A  75       4.422  20.716  20.731  1.00 13.67           N
ATOM    574  CA  GLU A  75       3.849  19.423  20.410  1.00 14.28           C
ATOM    575  C   GLU A  75       3.356  18.815  21.735  1.00 14.92           C
ATOM    576  O   GLU A  75       4.011  18.954  22.759  1.00 16.80           O
ATOM    577  CB  GLU A  75       4.934  18.550  19.740  1.00 13.86           C
ATOM    578  CG  GLU A  75       4.493  17.131  19.471  1.00 12.88           C
ATOM    579  CD  GLU A  75       5.541  16.295  18.769  1.00 13.05           C
ATOM    580  OE1 GLU A  75       6.718  16.712  18.663  1.00 12.87           O
ATOM    581  OE2 GLU A  75       5.221  15.155  18.371  1.00 15.42           O
ATOM    582  N   VAL A  76       2.190  18.192  21.674  1.00 16.88           N
ATOM    583  CA  VAL A  76       1.733  17.327  22.751  1.00 16.34           C
ATOM    584  C   VAL A  76       1.866  15.921  22.205  1.00 14.81           C
ATOM    585  O   VAL A  76       1.265  15.536  21.218  1.00 17.76           O
ATOM    586  CB  VAL A  76       0.335  17.628  23.191  1.00 20.05           C
ATOM    587  CG1 VAL A  76      -0.067  16.700  24.360  1.00 21.87           C
ATOM    588  CG2 VAL A  76       0.195  19.097  23.652  1.00 22.81           C
ATOM    589  N   THR A  77       2.722  15.152  22.864  1.00 13.68           N
ATOM    590  CA  THR A  77       3.018  13.824  22.390  1.00 13.36           C
ATOM    591  C   THR A  77       1.877  12.846  22.746  1.00 14.56           C
ATOM    592  O   THR A  77       0.983  13.168  23.538  1.00 15.37           O
ATOM    593  CB  THR A  77       4.352  13.318  22.936  1.00 12.25           C
ATOM    594  OG1 THR A  77       4.226  13.176  24.337  1.00 13.08           O
ATOM    595  CG2 THR A  77       5.483  14.274  22.596  1.00 13.21           C
ATOM    596  N   ALA A  78       1.936  11.647  22.204  1.00 14.76           N
ATOM    597  CA  ALA A  78       0.880  10.655  22.457  1.00 15.89           C
ATOM    598  C   ALA A  78       0.768  10.299  23.951  1.00 16.23           C
ATOM    599  O   ALA A  78      -0.309   9.970  24.456  1.00 18.09           O
ATOM    600  CB  ALA A  78       1.143   9.383  21.651  1.00 16.23           C
ATOM    601  N   ASP A  79       1.908  10.324  24.633  1.00 15.04           N
ATOM    602  CA  ASP A  79       1.988  10.092  26.093  1.00 16.27           C
ATOM    603  C   ASP A  79       1.844  11.379  26.947  1.00 18.45           C
ATOM    604  O   ASP A  79       2.119  11.396  28.154  1.00 18.82           O
ATOM    605  CB  ASP A  79       3.278   9.363  26.466  1.00 16.31           C
ATOM    606  CG  ASP A  79       4.531  10.106  26.048  1.00 15.03           C
ATOM    607  OD1 ASP A  79       4.641  10.580  24.869  1.00 15.11           O
ATOM    608  OD2 ASP A  79       5.476  10.225  26.862  1.00 15.52           O
ATOM    609  N   ASP A  80       1.384  12.452  26.306  1.00 17.54           N
ATOM    610  CA  ASP A  80       0.953  13.713  26.936  1.00 17.80           C
ATOM    611  C   ASP A  80       2.105  14.530  27.475  1.00 18.12           C
ATOM    612  O   ASP A  80       1.886  15.408  28.320  1.00 22.01           O
ATOM    613  CB  ASP A  80      -0.103  13.455  27.995  1.00 20.58           C
ATOM    614  CG  ASP A  80      -1.408  13.085  27.407  1.00 25.83           C
ATOM    615  OD1 ASP A  80      -1.818  13.708  26.413  1.00 37.40           O
ATOM    616  OD2 ASP A  80      -2.055  12.171  27.955  1.00 36.91           O
ATOM    617  N   ARG A  81       3.317  14.338  26.946  1.00 15.08           N
ATOM    618  CA  ARG A  81       4.374  15.254  27.253  1.00 15.31           C
ATOM    619  C   ARG A  81       4.114  16.534  26.466  1.00 15.39           C
ATOM    620  O   ARG A  81       3.711  16.482  25.303  1.00 15.70           O
ATOM    621  CB  ARG A  81       5.736  14.685  26.883  1.00 13.79           C
ATOM    622  CG  ARG A  81       6.273  13.612  27.814  1.00 15.09           C
ATOM    623  CD  ARG A  81       7.598  13.026  27.279  1.00 15.24           C
ATOM    624  NE  ARG A  81       7.319  12.146  26.150  1.00 14.07           N
ATOM    625  CZ  ARG A  81       7.857  12.173  24.925  1.00 13.20           C
ATOM    626  NH1 ARG A  81       8.846  12.959  24.617  1.00 14.01           N
ATOM    627  NH2 ARG A  81       7.317  11.344  24.030  1.00 13.66           N
ATOM    628  N   LYS A  82       4.441  17.679  27.065  1.00 15.93           N
ATOM    629  CA  LYS A  82       4.350  18.983  26.405  1.00 15.66           C
ATOM    630  C   LYS A  82       5.786  19.333  26.063  1.00 14.65           C
ATOM    631  O   LYS A  82       6.636  19.625  26.944  1.00 18.24           O
ATOM    632  CB  LYS A  82       3.780  20.006  27.381  1.00 18.60           C
ATOM    633  CG  LYS A  82       2.302  19.915  27.613  1.00 23.73           C
ATOM    634  CD  LYS A  82       1.695  18.638  27.814  1.00 32.39           C
ATOM    635  CE  LYS A  82       0.610  18.735  28.872  1.00 35.82           C
ATOM    636  NZ  LYS A  82      -0.129  17.445  28.929  1.00 35.60           N
ATOM    637  N   VAL A  83       6.113  19.206  24.774  1.00 13.65           N
ATOM    638  CA  VAL A  83       7.475  19.344  24.353  1.00 12.87           C
ATOM    639  C   VAL A  83       7.653  20.513  23.372  1.00 11.89           C
ATOM    640  O   VAL A  83       6.684  20.950  22.733  1.00 13.73           O
ATOM    641  CB  VAL A  83       8.048  18.008  23.728  1.00 12.73           C
ATOM    642  CG1 VAL A  83       7.752  16.800  24.712  1.00 15.25           C
ATOM    643  CG2 VAL A  83       7.429  17.749  22.380  1.00 13.69           C
ATOM    644  N   LYS A  84       8.904  20.913  23.249  1.00 11.74           N
ATOM    645  CA  LYS A  84       9.303  21.890  22.220  1.00 12.82           C
ATOM    646  C   LYS A  84      10.094  21.104  21.178  1.00 11.23           C
ATOM    647  O   LYS A  84      11.105  20.459  21.500  1.00 12.32           O
ATOM    648  CB  LYS A  84      10.186  23.024  22.801  1.00 15.52           C
ATOM    649  CG  LYS A  84       9.545  23.941  23.814  1.00 19.23           C
ATOM    650  CD  LYS A  84       8.518  24.869  23.238  1.00 22.37           C
ATOM    651  CE  LYS A  84       7.899  25.761  24.340  1.00 26.35           C
ATOM    652  NZ  LYS A  84       6.937  26.756  23.778  1.00 28.33           N
ATOM    653  N   SER A  85       9.605  21.104  19.946  1.00 10.90           N
ATOM    654  CA  SER A  85      10.130  20.279  18.868  1.00  9.86           C
ATOM    655  C   SER A  85      10.721  21.097  17.761  1.00  9.74           C
ATOM    656  O   SER A  85      10.199  22.138  17.395  1.00  9.98           O
ATOM    657  CB  SER A  85       9.010  19.431  18.319  1.00 10.54           C
ATOM    658  OG  SER A  85       8.617  18.450  19.261  1.00 11.92           O
ATOM    659  N   THR A  86      11.811  20.593  17.161  1.00  9.30           N
ATOM    660  CA  THR A  86      12.377  21.157  15.946  1.00  9.68           C
ATOM    661  C   THR A  86      12.709  20.006  15.035  1.00  9.52           C
ATOM    662  O   THR A  86      13.336  19.020  15.457  1.00 10.27           O
ATOM    663  CB  THR A  86      13.653  21.973  16.231  1.00 11.41           C
ATOM    664  OG1 THR A  86      13.433  22.897  17.309  1.00 12.89           O
ATOM    665  CG2 THR A  86      14.073  22.709  14.999  1.00 14.29           C
ATOM    666  N   ILE A  87      12.268  20.121  13.771  1.00  9.49           N
ATOM    667  CA  ILE A  87      12.472  19.091  12.773  1.00  9.30           C
ATOM    668  C   ILE A  87      13.269  19.696  11.627  1.00  9.59           C
ATOM    669  O   ILE A  87      12.918  20.756  11.116  1.00 10.26           O
ATOM    670  CB  ILE A  87      11.160  18.453  12.273  1.00  8.85           C
ATOM    671  CG1 ILE A  87      10.393  17.895  13.497  1.00 10.14           C
ATOM    672  CG2 ILE A  87      11.448  17.396  11.239  1.00 11.01           C
ATOM    673  CD1 ILE A  87       9.033  17.261  13.186  1.00 11.15           C
ATOM    674  N   THR A  88      14.344  18.998  11.251  1.00 10.13           N
ATOM    675  CA  THR A  88      15.220  19.397  10.170  1.00 10.95           C
ATOM    676  C   THR A  88      15.378  18.232   9.223  1.00 10.67           C
ATOM    677  O   THR A  88      15.059  17.080   9.535  1.00 12.02           O
ATOM    678  CB  THR A  88      16.564  19.911  10.694  1.00 13.02           C
ATOM    679  OG1 THR A  88      17.147  18.883  11.495  1.00 15.43           O
ATOM    680  CG2 THR A  88      16.388  21.224  11.458  1.00 14.78           C
ATOM    681  N   LEU A  89      15.905  18.522   8.041  1.00 11.76           N
ATOM    682  CA  LEU A  89      16.237  17.523   7.047  1.00 14.24           C
ATOM    683  C   LEU A  89      17.767  17.503   6.970  1.00 18.13           C
ATOM    684  O   LEU A  89      18.392  18.523   6.727  1.00 28.65           O
ATOM    685  CB  LEU A  89      15.470  17.851   5.732  1.00 20.12           C
ATOM    686  CG  LEU A  89      15.151  16.924   4.613  1.00 20.47           C
ATOM    687  CD1 LEU A  89      14.689  15.613   5.098  1.00 15.41           C
ATOM    688  CD2 LEU A  89      14.170  17.657   3.677  1.00 19.71           C
ATOM    689  N   ASP A  90      18.375  16.366   7.258  1.00 15.38           N
ATOM    690  CA  ASP A  90      19.817  16.232   7.237  1.00 18.34           C
ATOM    691  C   ASP A  90      20.178  15.067   6.349  1.00 14.58           C
ATOM    692  O   ASP A  90      19.919  13.945   6.676  1.00 14.55           O
ATOM    693  CB  ASP A  90      20.322  15.934   8.646  1.00 24.85           C
ATOM    694  CG  ASP A  90      21.836  15.583   8.686  1.00 38.47           C
ATOM    695  OD1 ASP A  90      22.589  16.124   7.864  1.00 39.64           O
ATOM    696  OD2 ASP A  90      22.260  14.746   9.511  1.00 44.15           O
ATOM    697  N   GLY A  91      20.775  15.361   5.210  1.00 15.73           N
ATOM    698  CA  GLY A  91      21.131  14.273   4.311  1.00 16.97           C
ATOM    699  C   GLY A  91      19.961  13.314   3.969  1.00 16.03           C
ATOM    700  O   GLY A  91      20.120  12.092   3.904  1.00 17.30           O
ATOM    701  N   GLY A  92      18.807  13.864   3.714  1.00 17.32           N
ATOM    702  CA  GLY A  92      17.650  13.013   3.360  1.00 15.87           C
ATOM    703  C   GLY A  92      16.920  12.351   4.526  1.00 12.48           C
ATOM    704  O   GLY A  92      15.955  11.655   4.277  1.00 14.77           O
ATOM    705  N   VAL A  93      17.336  12.571   5.766  1.00 10.92           N
ATOM    706  CA  VAL A  93      16.720  12.040   6.962  1.00 10.71           C
ATOM    707  C   VAL A  93      16.002  13.170   7.685  1.00  9.83           C
ATOM    708  O   VAL A  93      16.540  14.256   7.896  1.00 10.69           O
ATOM    709  CB  VAL A  93      17.777  11.436   7.890  1.00 11.81           C
ATOM    710  CG1 VAL A  93      17.182  10.929   9.193  1.00 12.52           C
ATOM    711  CG2 VAL A  93      18.560  10.307   7.180  1.00 15.99           C
ATOM    712  N   LEU A  94      14.724  12.951   8.026  1.00  9.84           N
ATOM    713  CA  LEU A  94      14.012  13.895   8.904  1.00 10.09           C
ATOM    714  C   LEU A  94      14.467  13.645  10.362  1.00  9.50           C
ATOM    715  O   LEU A  94      14.292  12.546  10.869  1.00 10.35           O
ATOM    716  CB  LEU A  94      12.474  13.755   8.792  1.00 11.12           C
ATOM    717  CG  LEU A  94      11.835  14.319   7.546  1.00 12.32           C
ATOM    718  CD1 LEU A  94      10.396  13.765   7.455  1.00 16.23           C
ATOM    719  CD2 LEU A  94      11.845  15.850   7.653  1.00 13.04           C
ATOM    720  N   VAL A  95      14.997  14.663  10.973  1.00  9.45           N
ATOM    721  CA  VAL A  95      15.506  14.590  12.336  1.00  9.44           C
ATOM    722  C   VAL A  95      14.625  15.456  13.236  1.00  9.50           C
ATOM    723  O   VAL A  95      14.581  16.690  13.070  1.00 10.75           O
ATOM    724  CB  VAL A  95      16.967  15.061  12.403  1.00 10.58           C
ATOM    725  CG1 VAL A  95      17.509  14.974  13.833  1.00 12.14           C
ATOM    726  CG2 VAL A  95      17.882  14.255  11.427  1.00 12.01           C
ATOM    727  N   HIS A  96      14.000  14.838  14.207  1.00  9.45           N
ATOM    728  CA  HIS A  96      12.988  15.459  15.086  1.00  9.14           C
ATOM    729  C   HIS A  96      13.492  15.407  16.498  1.00  9.22           C
ATOM    730  O   HIS A  96      13.623  14.327  17.054  1.00 10.46           O
ATOM    731  CB  HIS A  96      11.693  14.686  14.896  1.00 10.04           C
ATOM    732  CG  HIS A  96      10.522  15.134  15.721  1.00 10.00           C
ATOM    733  ND1 HIS A  96       9.335  14.476  15.570  1.00 12.47           N
ATOM    734  CD2 HIS A  96      10.346  16.147  16.628  1.00 10.29           C
ATOM    735  CE1 HIS A  96       8.451  15.077  16.377  1.00 12.74           C
ATOM    736  NE2 HIS A  96       9.042  16.085  17.023  1.00 12.85           N
ATOM    737  N   VAL A  97      13.790  16.574  17.061  1.00  9.87           N
ATOM    738  CA  VAL A  97      14.265  16.640  18.458  1.00  9.85           C
ATOM    739  C   VAL A  97      13.152  17.218  19.297  1.00  9.47           C
ATOM    740  O   VAL A  97      12.577  18.242  18.952  1.00 11.10           O
ATOM    741  CB  VAL A  97      15.555  17.504  18.587  1.00 12.19           C
ATOM    742  CG1 VAL A  97      16.060  17.497  20.001  1.00 16.37           C
ATOM    743  CG2 VAL A  97      16.617  17.032  17.585  1.00 16.71           C
ATOM    744  N   GLN A  98      12.850  16.564  20.406  1.00  9.89           N
ATOM    745  CA  GLN A  98      11.855  16.983  21.399  1.00 10.58           C
ATOM    746  C   GLN A  98      12.559  17.308  22.714  1.00 11.68           C
ATOM    747  O   GLN A  98      13.313  16.470  23.213  1.00 12.25           O
ATOM    748  CB  GLN A  98      10.848  15.875  21.675  1.00 10.66           C
ATOM    749  CG  GLN A  98      10.008  15.474  20.491  1.00 10.97           C
ATOM    750  CD  GLN A  98       9.065  14.300  20.770  1.00 10.67           C
ATOM    751  OE1 GLN A  98       9.325  13.490  21.671  1.00 12.26           O
ATOM    752  NE2 GLN A  98       8.003  14.196  20.027  1.00 11.67           N
ATOM    753  N   LYS A  99      12.291  18.498  23.241  1.00 12.31           N
ATOM    754  CA  LYS A  99      12.875  18.975  24.502  1.00 13.71           C
ATOM    755  C   LYS A  99      11.744  19.197  25.503  1.00 14.47           C
ATOM    756  O   LYS A  99      10.743  19.878  25.220  1.00 14.01           O
ATOM    757  CB  LYS A  99      13.552  20.334  24.278  1.00 16.54           C
ATOM    758  CG  LYS A  99      14.650  20.388  23.276  1.00 17.40           C
ATOM    759  CD  LYS A  99      15.812  19.491  23.580  1.00 17.94           C
ATOM    760  CE  LYS A  99      17.046  19.830  22.714  1.00 18.49           C
ATOM    761  NZ  LYS A  99      18.144  18.869  22.919  1.00 19.03           N
ATOM    762  N   TRP A 100      11.916  18.692  26.734  1.00 15.02           N
ATOM    763  CA  TRP A 100      10.947  18.914  27.831  1.00 16.16           C
ATOM    764  C   TRP A 100      11.612  18.624  29.164  1.00 16.78           C
ATOM    765  O   TRP A 100      12.394  17.671  29.251  1.00 17.83           O
ATOM    766  CB  TRP A 100       9.664  18.067  27.666  1.00 16.58           C
ATOM    767  CG  TRP A 100       9.826  16.646  28.045  1.00 15.06           C
ATOM    768  CD1 TRP A 100       9.363  16.078  29.180  1.00 16.93           C
ATOM    769  CD2 TRP A 100      10.632  15.641  27.403  1.00 14.32           C
ATOM    770  NE1 TRP A 100       9.781  14.768  29.275  1.00 15.67           N
ATOM    771  CE2 TRP A 100      10.544  14.471  28.184  1.00 14.71           C
ATOM    772  CE3 TRP A 100      11.324  15.581  26.195  1.00 14.08           C
ATOM    773  CZ2 TRP A 100      11.184  13.277  27.845  1.00 14.57           C
ATOM    774  CZ3 TRP A 100      11.994  14.369  25.882  1.00 14.76           C
ATOM    775  CH2 TRP A 100      11.887  13.253  26.695  1.00 14.72           C
ATOM    776  N   ASP A 101      11.352  19.460  30.173  1.00 21.84           N
ATOM    777  CA  ASP A 101      11.864  19.199  31.530  1.00 23.69           C
ATOM    778  C   ASP A 101      13.364  18.909  31.575  1.00 21.27           C
ATOM    779  O   ASP A 101      13.813  18.096  32.390  1.00 26.99           O
ATOM    780  CB  ASP A 101      11.060  18.065  32.157  1.00 29.63           C
ATOM    781  CG  ASP A 101       9.581  18.441  32.359  1.00 31.30           C
ATOM    782  OD1 ASP A 101       9.264  19.649  32.348  1.00 46.51           O
ATOM    783  OD2 ASP A 101       8.725  17.542  32.503  1.00 40.99           O
ATOM    784  N   GLY A 102      14.162  19.595  30.765  1.00 22.89           N
ATOM    785  CA  GLY A 102      15.597  19.397  30.713  1.00 21.76           C
ATOM    786  C   GLY A 102      16.064  18.112  30.071  1.00 22.51           C
ATOM    787  O   GLY A 102      17.255  17.822  30.014  1.00 24.84           O
ATOM    788  N   LYS A 103      15.124  17.399  29.467  1.00 18.28           N
ATOM    789  CA  LYS A 103      15.377  16.122  28.762  1.00 16.87           C
ATOM    790  C   LYS A 103      15.288  16.323  27.240  1.00 15.39           C
ATOM    791  O   LYS A 103      14.721  17.308  26.768  1.00 16.20           O
ATOM    792  CB  LYS A 103      14.359  15.092  29.193  1.00 18.41           C
ATOM    793  CG  LYS A 103      14.434  14.782  30.695  1.00 22.34           C
ATOM    794  CD  LYS A 103      13.188  14.085  31.088  1.00 26.33           C
ATOM    795  CE  LYS A 103      12.842  14.113  32.534  1.00 32.88           C
ATOM    796  NZ  LYS A 103      11.512  13.475  32.727  1.00 40.25           N
ATOM    797  N   SER A 104      15.755  15.337  26.476  1.00 15.17           N
ATOM    798  CA  SER A 104      15.736  15.395  25.018  1.00 14.46           C
ATOM    799  C   SER A 104      15.613  13.990  24.484  1.00 13.92           C
ATOM    800  O   SER A 104      16.249  13.083  24.955  1.00 15.61           O
ATOM    801  CB  SER A 104      17.055  16.023  24.528  1.00 16.30           C
ATOM    802  OG  SER A 104      17.049  16.280  23.133  1.00 16.61           O
ATOM    803  N   THR A 105      14.818  13.852  23.414  1.00 11.28           N
ATOM    804  CA  THR A 105      14.778  12.611  22.629  1.00 10.73           C
ATOM    805  C   THR A 105      14.824  12.991  21.152  1.00 10.32           C
ATOM    806  O   THR A 105      14.346  14.070  20.789  1.00 11.39           O
ATOM    807  CB  THR A 105      13.552  11.761  22.988  1.00 11.59           C
ATOM    808  OG1 THR A 105      13.602  10.480  22.333  1.00 12.05           O
ATOM    809  CG2 THR A 105      12.270  12.418  22.666  1.00 11.92           C
ATOM    810  N   THR A 106      15.418  12.130  20.317  1.00 10.58           N
ATOM    811  CA  THR A 106      15.501  12.362  18.889  1.00 10.94           C
ATOM    812  C   THR A 106      14.864  11.186  18.146  1.00 10.34           C
ATOM    813  O   THR A 106      15.175  10.016  18.416  1.00 11.85           O
ATOM    814  CB  THR A 106      16.999  12.543  18.468  1.00 12.34           C
ATOM    815  OG1 THR A 106      17.477  13.720  19.112  1.00 14.95           O
ATOM    816  CG2 THR A 106      17.148  12.731  16.992  1.00 15.27           C
ATOM    817  N   ILE A 107      14.026  11.549  17.179  1.00  9.78           N
ATOM    818  CA  ILE A 107      13.302  10.636  16.302  1.00  9.46           C
ATOM    819  C   ILE A 107      13.761  10.906  14.891  1.00  9.29           C
ATOM    820  O   ILE A 107      13.603  12.019  14.409  1.00 10.33           O
ATOM    821  CB  ILE A 107      11.776  10.834  16.428  1.00 10.87           C
ATOM    822  CG1 ILE A 107      11.289  10.643  17.855  1.00 12.60           C
ATOM    823  CG2 ILE A 107      11.042   9.887  15.494  1.00 12.62           C
ATOM    824  CD1 ILE A 107       9.902  11.325  18.047  1.00 18.43           C
ATOM    825  N   LYS A 108      14.368   9.907  14.254  1.00  9.39           N
ATOM    826  CA  LYS A 108      14.788  10.011  12.868  1.00  9.17           C
ATOM    827  C   LYS A 108      13.870   9.184  11.980  1.00  9.71           C
ATOM    828  O   LYS A 108      13.495   8.053  12.328  1.00 11.59           O
ATOM    829  CB  LYS A 108      16.243   9.557  12.692  1.00 10.87           C
ATOM    830  CG  LYS A 108      17.263  10.496  13.347  1.00 12.53           C
ATOM    831  CD  LYS A 108      18.690  10.104  13.150  1.00 16.07           C
ATOM    832  CE  LYS A 108      19.678  11.067  13.851  1.00 20.23           C
ATOM    833  NZ  LYS A 108      21.079  10.704  13.598  1.00 29.12           N
ATOM    834  N   ARG A 109      13.497   9.748  10.848  1.00  9.40           N
ATOM    835  CA  ARG A 109      12.627   9.098   9.870  1.00  9.83           C
ATOM    836  C   ARG A 109      13.390   9.061   8.546  1.00 10.71           C
ATOM    837  O   ARG A 109      13.864  10.084   8.086  1.00 10.85           O
ATOM    838  CB  ARG A 109      11.294   9.799   9.767  1.00 10.88           C
ATOM    839  CG  ARG A 109      10.473   9.791  11.108  1.00 12.70           C
ATOM    840  CD  ARG A 109       9.204  10.650  11.073  1.00 14.61           C
ATOM    841  NE  ARG A 109       8.386  10.574  12.311  1.00 17.53           N
ATOM    842  CZ  ARG A 109       8.427  11.460  13.290  1.00 15.25           C
ATOM    843  NH1 ARG A 109       9.235  12.474  13.264  1.00 14.35           N
ATOM    844  NH2 ARG A 109       7.608  11.303  14.344  1.00 18.82           N
ATOM    845  N   LYS A 110      13.504   7.860   7.983  1.00 11.21           N
ATOM    846  CA  LYS A 110      14.338   7.575   6.809  1.00 13.10           C
ATOM    847  C   LYS A 110      13.550   6.710   5.833  1.00 11.84           C
ATOM    848  O   LYS A 110      12.836   5.820   6.239  1.00 13.85           O
ATOM    849  CB  LYS A 110      15.618   6.740   7.248  1.00 18.86           C
ATOM    850  CG  LYS A 110      16.339   7.173   8.473  1.00 21.17           C
ATOM    851  CD  LYS A 110      17.532   6.298   8.793  1.00 25.25           C
ATOM    852  CE  LYS A 110      18.378   6.888   9.955  1.00 27.02           C
ATOM    853  NZ  LYS A 110      19.523   6.023  10.413  1.00 30.54           N
ATOM    854  N   ARG A 111      13.818   6.871   4.544  1.00 11.30           N
ATOM    855  CA AARG A 111      13.324   5.983   3.508  1.00 11.35           C
ATOM    856  C   ARG A 111      14.376   4.964   3.207  1.00 12.17           C
ATOM    857  O   ARG A 111      15.525   5.347   2.874  1.00 15.59           O
ATOM    858  CB AARG A 111      12.993   6.755   2.240  1.00 14.50           C
ATOM    859  CG AARG A 111      11.643   7.389   2.258  1.00 16.84           C
ATOM    860  CD AARG A 111      10.503   6.401   2.322  1.00 17.09           C
ATOM    861  NE AARG A 111      10.663   5.301   1.375  1.00 16.16           N
ATOM    862  CZ AARG A 111      10.280   5.300   0.087  1.00 16.90           C
ATOM    863  NH1AARG A 111       9.676   6.346  -0.519  1.00 15.34           N
ATOM    864  NH2AARG A 111      10.521   4.238  -0.637  1.00 21.00           N
ATOM    865  N   GLU A 112      14.038   3.680   3.290  1.00 11.98           N
ATOM    866  CA AGLU A 112      14.962   2.577   3.039  1.00 13.12           C
ATOM    867  C   GLU A 112      14.219   1.571   2.169  1.00 11.31           C
ATOM    868  O   GLU A 112      13.239   0.989   2.642  1.00 11.76           O
ATOM    869  CB AGLU A 112      15.327   1.937   4.380  1.00 17.95           C
ATOM    870  CG AGLU A 112      16.726   1.419   4.461  1.00 23.72           C
ATOM    871  CD AGLU A 112      17.196   1.282   5.901  1.00 28.16           C
ATOM    872  OE1AGLU A 112      17.966   2.157   6.367  1.00 37.42           O
ATOM    873  OE2AGLU A 112      16.767   0.323   6.573  1.00 25.77           O
ATOM    874  N   ASP A 113      14.654   1.355   0.921  1.00 11.32           N
ATOM    875  CA  ASP A 113      13.914   0.486   0.007  1.00 11.53           C
ATOM    876  C   ASP A 113      12.467   1.009  -0.064  1.00 11.06           C
ATOM    877  O   ASP A 113      12.318   2.239  -0.182  1.00 11.41           O
ATOM    878  CB  ASP A 113      14.108  -0.988   0.331  1.00 12.87           C
ATOM    879  CG  ASP A 113      15.576  -1.397   0.322  1.00 15.69           C
ATOM    880  OD1 ASP A 113      16.266  -1.063  -0.655  1.00 18.38           O
ATOM    881  OD2 ASP A 113      16.042  -2.041   1.293  1.00 21.87           O
ATOM    882  N   ASP A 114      11.443   0.185   0.063  1.00 11.13           N
ATOM    883  CA  ASP A 114      10.062   0.633   0.003  1.00 11.25           C
ATOM    884  C   ASP A 114       9.495   0.963   1.378  1.00 11.65           C
ATOM    885  O   ASP A 114       8.324   1.218   1.520  1.00 14.96           O
ATOM    886  CB  ASP A 114       9.214  -0.425  -0.711  1.00 11.75           C
ATOM    887  CG  ASP A 114       9.490  -0.493  -2.218  1.00 13.26           C
ATOM    888  OD1 ASP A 114       9.837   0.560  -2.807  1.00 15.16           O
ATOM    889  OD2 ASP A 114       9.417  -1.617  -2.777  1.00 14.84           O
ATOM    890  N   LYS A 115      10.352   0.945   2.403  1.00 11.61           N
ATOM    891  CA  LYS A 115       9.954   1.160   3.801  1.00 11.95           C
ATOM    892  C   LYS A 115      10.265   2.574   4.283  1.00 10.91           C
ATOM    893  O   LYS A 115      11.104   3.286   3.745  1.00 11.04           O
ATOM    894  CB  LYS A 115      10.727   0.174   4.709  1.00 14.31           C
ATOM    895  CG  LYS A 115      10.423  -1.315   4.475  1.00 19.50           C
ATOM    896  CD  LYS A 115      11.426  -2.214   5.226  1.00 25.69           C
ATOM    897  CE  LYS A 115      10.908  -3.610   5.587  1.00 35.65           C
ATOM    898  NZ  LYS A 115      10.678  -4.452   4.405  1.00 40.00           N
ATOM    899  N   LEU A 116       9.571   2.950   5.350  1.00 10.68           N
ATOM    900  CA ALEU A 116       9.904   4.147   6.096  1.00 10.47           C
ATOM    901  C   LEU A 116      10.307   3.603   7.485  1.00 10.45           C
ATOM    902  O   LEU A 116       9.518   2.930   8.155  1.00 12.29           O
ATOM    903  CB ALEU A 116       8.742   5.148   6.077  1.00 12.04           C
ATOM    904  CG ALEU A 116       9.049   6.594   6.536  1.00 12.66           C
ATOM    905  CD1ALEU A 116       7.926   7.514   6.110  1.00 13.18           C
ATOM    906  CD2ALEU A 116       9.162   6.524   8.035  1.00 12.00           C
ATOM    907  N   VAL A 117      11.543   3.898   7.880  1.00 10.43           N
ATOM    908  CA  VAL A 117      12.121   3.430   9.132  1.00 11.46           C
ATOM    909  C   VAL A 117      12.222   4.590  10.107  1.00 11.33           C
ATOM    910  O   VAL A 117      12.706   5.677   9.751  1.00 12.49           O
ATOM    911  CB  VAL A 117      13.489   2.832   8.852  1.00 13.07           C
ATOM    912  CG1 VAL A 117      14.134   2.359  10.186  1.00 17.28           C
ATOM    913  CG2 VAL A 117      13.352   1.676   7.851  1.00 14.75           C
ATOM    914  N   VAL A 118      11.707   4.390  11.311  1.00 11.01           N
ATOM    915  CA  VAL A 118      11.684   5.361  12.369  1.00 10.82           C
ATOM    916  C   VAL A 118      12.560   4.874  13.508  1.00 11.03           C
ATOM    917  O   VAL A 118      12.357   3.792  14.063  1.00 13.93           O
ATOM    918  CB  VAL A 118      10.240   5.642  12.856  1.00 12.21           C
ATOM    919  CG1 VAL A 118      10.211   6.752  13.897  1.00 13.76           C
ATOM    920  CG2 VAL A 118       9.303   5.991  11.677  1.00 13.85           C
ATOM    921  N   GLU A 119      13.586   5.645  13.833  1.00 10.51           N
ATOM    922  CA  GLU A 119      14.482   5.343  14.930  1.00 10.43           C
ATOM    923  C   GLU A 119      14.304   6.344  16.040  1.00 10.31           C
ATOM    924  O   GLU A 119      14.481   7.563  15.828  1.00 11.22           O
ATOM    925  CB  GLU A 119      15.900   5.379  14.414  1.00 12.56           C
ATOM    926  CG  GLU A 119      16.170   4.315  13.429  1.00 17.53           C
ATOM    927  CD  GLU A 119      17.506   4.472  12.755  1.00 22.71           C
ATOM    928  OE1 GLU A 119      18.215   5.502  12.935  1.00 30.88           O
ATOM    929  OE2 GLU A 119      17.831   3.580  11.968  1.00 28.53           O
ATOM    930  N   CYS A 120      13.939   5.891  17.219  1.00 10.44           N
ATOM    931  CA  CYS A 120      13.671   6.722  18.390  1.00 10.81           C
ATOM    932  C   CYS A 120      14.755   6.489  19.409  1.00 10.31           C
ATOM    933  O   CYS A 120      14.964   5.347  19.798  1.00 11.62           O
ATOM    934  CB  CYS A 120      12.308   6.308  18.999  1.00 13.50           C
ATOM    935  SG  CYS A 120      10.915   6.428  17.866  1.00 16.56           S
ATOM    936  N   VAL A 121      15.447   7.539  19.830  1.00 10.68           N
ATOM    937  CA  VAL A 121      16.560   7.411  20.730  1.00 11.09           C
ATOM    938  C   VAL A 121      16.378   8.283  21.979  1.00 11.11           C
ATOM    939  O   VAL A 121      16.083   9.479  21.872  1.00 11.37           O
ATOM    940  CB  VAL A 121      17.892   7.785  20.039  1.00 13.33           C
ATOM    941  CG1 VAL A 121      19.012   7.752  21.012  1.00 16.07           C
ATOM    942  CG2 VAL A 121      18.192   6.890  18.845  1.00 15.82           C
ATOM    943  N   MET A 122      16.605   7.697  23.145  1.00 11.70           N
ATOM    944  CA AMET A 122      16.557   8.410  24.451  1.00 13.27           C
ATOM    945  C   MET A 122      17.784   7.866  25.202  1.00 14.87           C
ATOM    946  O   MET A 122      17.797   6.674  25.493  1.00 14.54           O
ATOM    947  CB AMET A 122      15.232   8.083  25.173  1.00 13.53           C
ATOM    948  CG AMET A 122      15.027   8.732  26.572  1.00 13.89           C
ATOM    949  SD AMET A 122      15.137  10.508  26.410  1.00 15.51           S
ATOM    950  CE AMET A 122      15.217  10.975  28.129  1.00 16.58           C
ATOM    951  N   LYS A 123      18.716   8.751  25.564  1.00 18.10           N
ATOM    952  CA  LYS A 123      19.975   8.385  26.166  1.00 19.69           C
ATOM    953  C   LYS A 123      20.595   7.228  25.327  1.00 16.71           C
ATOM    954  O   LYS A 123      20.868   7.367  24.100  1.00 19.75           O
ATOM    955  CB  LYS A 123      19.732   7.968  27.614  1.00 22.77           C
ATOM    956  CG  LYS A 123      18.820   8.735  28.476  1.00 29.79           C
ATOM    957  CD  LYS A 123      19.506   9.885  28.996  1.00 35.36           C
ATOM    958  CE  LYS A 123      19.388  10.000  30.521  1.00 43.12           C
ATOM    959  NZ  LYS A 123      20.361  11.032  31.068  1.00 52.33           N
ATOM    960  N   GLY A 124      20.874   6.093  25.936  1.00 18.35           N
ATOM    961  CA  GLY A 124      21.476   4.993  25.226  1.00 17.54           C
ATOM    962  C   GLY A 124      20.494   3.991  24.653  1.00 14.58           C
ATOM    963  O   GLY A 124      20.937   2.922  24.206  1.00 16.06           O
ATOM    964  N   VAL A 125      19.187   4.306  24.673  1.00 13.21           N
ATOM    965  CA  VAL A 125      18.173   3.329  24.231  1.00 11.96           C
ATOM    966  C   VAL A 125      17.606   3.713  22.902  1.00 13.04           C
ATOM    967  O   VAL A 125      17.150   4.857  22.751  1.00 14.22           O
ATOM    968  CB  VAL A 125      17.061   3.220  25.274  1.00 13.67           C
ATOM    969  CG1 VAL A 125      16.004   2.284  24.781  1.00 15.45           C
ATOM    970  CG2 VAL A 125      17.630   2.742  26.629  1.00 16.67           C
ATOM    971  N   THR A 126      17.631   2.800  21.946  1.00 11.58           N
ATOM    972  CA  THR A 126      17.041   2.977  20.645  1.00 12.69           C
ATOM    973  C   THR A 126      15.917   2.027  20.399  1.00 13.45           C
ATOM    974  O   THR A 126      15.995   0.859  20.772  1.00 15.31           O
ATOM    975  CB  THR A 126      18.076   2.755  19.552  1.00 16.33           C
ATOM    976  OG1 THR A 126      19.188   3.589  19.754  1.00 22.02           O
ATOM    977  CG2 THR A 126      17.499   2.984  18.145  1.00 17.05           C
ATOM    978  N   SER A 127      14.900   2.482  19.720  1.00 13.37           N
ATOM    979  CA  SER A 127      13.812   1.665  19.225  1.00 12.37           C
ATOM    980  C   SER A 127      13.684   1.909  17.745  1.00 11.42           C
ATOM    981  O   SER A 127      13.767   3.047  17.306  1.00 13.62           O
ATOM    982  CB  SER A 127      12.508   1.962  19.974  1.00 13.76           C
ATOM    983  OG  SER A 127      11.424   1.312  19.353  1.00 14.15           O
ATOM    984  N   THR A 128      13.433   0.838  16.999  1.00 10.82           N
ATOM    985  CA  THR A 128      13.256   0.887  15.562  1.00 10.73           C
ATOM    986  C   THR A 128      11.856   0.430  15.196  1.00 11.07           C
ATOM    987  O   THR A 128      11.469  -0.684  15.572  1.00 12.49           O
ATOM    988  CB  THR A 128      14.327   0.021  14.854  1.00 13.68           C
ATOM    989  OG1 THR A 128      15.628   0.501  15.212  1.00 18.20           O
ATOM    990  CG2 THR A 128      14.163   0.077  13.367  1.00 16.03           C
ATOM    991  N   ARG A 129      11.126   1.296  14.472  1.00 10.33           N
ATOM    992  CA  ARG A 129       9.777   1.059  14.037  1.00 10.14           C
ATOM    993  C   ARG A 129       9.777   1.149  12.517  1.00 10.22           C
ATOM    994  O   ARG A 129      10.194   2.154  11.953  1.00 13.52           O
ATOM    995  CB  ARG A 129       8.849   2.054  14.688  1.00 12.23           C
ATOM    996  CG  ARG A 129       8.715   1.747  16.207  1.00 14.36           C
ATOM    997  CD  ARG A 129       8.209   2.813  17.052  1.00 17.14           C
ATOM    998  NE  ARG A 129       6.793   3.156  16.895  1.00 17.42           N
ATOM    999  CZ  ARG A 129       5.732   2.514  17.435  1.00 16.27           C
ATOM   1000  NH1 ARG A 129       5.857   1.338  17.999  1.00 17.96           N
ATOM   1001  NH2 ARG A 129       4.513   3.025  17.338  1.00 19.30           N
ATOM   1002  N   VAL A 130       9.277   0.110  11.878  1.00 10.56           N
ATOM   1003  CA  VAL A 130       9.292  -0.016  10.416  1.00 10.83           C
ATOM   1004  C   VAL A 130       7.862   0.044   9.886  1.00 10.82           C
ATOM   1005  O   VAL A 130       6.955  -0.644  10.377  1.00 11.35           O
ATOM   1006  CB  VAL A 130       9.935  -1.346   9.986  1.00 13.32           C
ATOM   1007  CG1 VAL A 130       9.926  -1.466   8.451  1.00 15.44           C
ATOM   1008  CG2 VAL A 130      11.417  -1.386  10.544  1.00 15.00           C
ATOM   1009  N   TYR A 131       7.674   0.928   8.919  1.00 10.87           N
ATOM   1010  CA  TYR A 131       6.426   1.140   8.233  1.00 10.53           C
ATOM   1011  C   TYR A 131       6.505   0.755   6.754  1.00 11.42           C
ATOM   1012  O   TYR A 131       7.554   0.922   6.088  1.00 12.83           O
ATOM   1013  CB  TYR A 131       6.014   2.605   8.287  1.00 11.13           C
ATOM   1014  CG  TYR A 131       5.685   3.132   9.639  1.00 10.78           C
ATOM   1015  CD1 TYR A 131       6.657   3.422  10.569  1.00 11.85           C
ATOM   1016  CD2 TYR A 131       4.347   3.424   9.981  1.00 12.14           C
ATOM   1017  CE1 TYR A 131       6.289   3.910  11.835  1.00 13.49           C
ATOM   1018  CE2 TYR A 131       3.953   3.892  11.239  1.00 13.35           C
ATOM   1019  CZ  TYR A 131       4.949   4.158  12.140  1.00 13.34           C
ATOM   1020  OH  TYR A 131       4.574   4.691  13.372  1.00 17.36           O
ATOM   1021  N   GLU A 132       5.392   0.208   6.246  1.00 12.14           N
ATOM   1022  CA  GLU A 132       5.192  -0.056   4.825  1.00 13.82           C
ATOM   1023  C   GLU A 132       4.064   0.811   4.304  1.00 11.90           C
ATOM   1024  O   GLU A 132       3.264   1.301   5.047  1.00 12.47           O
ATOM   1025  CB  GLU A 132       4.845  -1.561   4.561  1.00 16.22           C
ATOM   1026  CG  GLU A 132       6.078  -2.444   4.892  1.00 22.62           C
ATOM   1027  CD  GLU A 132       5.872  -3.922   4.680  1.00 38.43           C
ATOM   1028  OE1 GLU A 132       4.791  -4.361   4.186  1.00 50.94           O
ATOM   1029  OE2 GLU A 132       6.821  -4.636   5.043  1.00 49.05           O
ATOM   1030  N   ARG A 133       3.973   0.956   2.977  1.00 12.52           N
ATOM   1031  CA  ARG A 133       2.891   1.721   2.384  1.00 11.98           C
ATOM   1032  C   ARG A 133       1.560   1.057   2.724  1.00 13.07           C
ATOM   1033  O   ARG A 133       1.431  -0.167   2.662  1.00 16.09           O
ATOM   1034  CB  ARG A 133       3.039   1.793   0.878  1.00 14.98           C
ATOM   1035  CG  ARG A 133       4.231   2.451   0.380  1.00 17.54           C
ATOM   1036  CD  ARG A 133       4.001   3.877   0.168  1.00 21.60           C
ATOM   1037  NE  ARG A 133       5.147   4.581  -0.394  1.00 19.02           N
ATOM   1038  CZ  ARG A 133       5.200   5.894  -0.545  1.00 15.45           C
ATOM   1039  NH1 ARG A 133       4.176   6.598  -0.183  1.00 14.66           N
ATOM   1040  NH2 ARG A 133       6.307   6.507  -0.964  1.00 17.23           N
ATOM   1041  N   ALA A 134       0.554   1.855   3.076  1.00 14.22           N
ATOM   1042  CA  ALA A 134      -0.767   1.393   3.516  1.00 18.77           C
ATOM   1043  C   ALA A 134      -1.552   0.982   2.300  1.00 25.49           C
ATOM   1044  O   ALA A 134      -1.224   1.415   1.192  1.00 29.51           O
ATOM   1045  CB  ALA A 134      -1.470   2.445   4.379  1.00 23.73           C
ATOM   1046  OXT ALA A 134      -2.462   0.174   2.406  1.00 34.83           O
HETATM 1047  CL1 5M8 X 135       3.251   6.273  24.800  1.00 20.00          CL
HETATM 1048  C1  5M8 X 135       5.024   7.370  18.753  1.00 20.00           C
HETATM 1049  C2  5M8 X 135       4.195   6.925  19.753  1.00 20.00           C
HETATM 1050  C3  5M8 X 135       4.547   7.090  21.121  1.00 20.00           C
HETATM 1051  N1  5M8 X 135       6.595   8.193  20.428  1.00 20.00           N
HETATM 1052  C4  5M8 X 135       6.250   8.040  19.130  1.00 20.00           C
HETATM 1053  C5  5M8 X 135       5.789   7.745  21.463  1.00 20.00           C
HETATM 1054  C6  5M8 X 135       4.636   7.233  17.344  1.00 20.00           C
HETATM 1055  C7  5M8 X 135       3.769   6.666  22.203  1.00 20.00           C
HETATM 1056  C8  5M8 X 135       2.909   6.250  19.425  1.00 20.00           C
HETATM 1057  O1  5M8 X 135       4.115   8.087  16.638  1.00 20.00           O
HETATM 1058  C9  5M8 X 135       6.147   7.910  22.813  1.00 20.00           C
HETATM 1059  C10 5M8 X 135       4.180   6.840  23.524  1.00 20.00           C
HETATM 1060  O2  5M8 X 135       4.797   5.989  16.856  1.00 20.00           O
HETATM 1061  C11 5M8 X 135       5.391   7.492  23.834  1.00 20.00           C
HETATM 1062  C12 5M8 X 135       7.110   8.531  17.987  1.00 20.00           C
HETATM 1063  C13 5M8 X 135       2.790   4.844  19.566  1.00 20.00           C
HETATM 1064  C14 5M8 X 135       1.746   6.928  18.959  1.00 20.00           C
HETATM 1065  C15 5M8 X 135       0.575   6.227  18.649  1.00 20.00           C
HETATM 1066  C16 5M8 X 135       1.604   4.159  19.323  1.00 20.00           C
HETATM 1067  C17 5M8 X 135       0.506   4.841  18.826  1.00 20.00           C
