# Supplementary material for: New computational protein design methods for de novo small molecule binding sites
Source: PLoS Comput Biol. 2020 Oct 5;16(10):e1008178. doi: 10.1371/journal.pcbi.1008178 (PMC7575090; doi:10.1371/journal.pcbi.1008178)
Supplement: S3 File — PDB files for the protein-ligand complexes used for the binding site sequence recovery benchmark. Files have been cleaned to remove residues with missing backbone atoms and all other extraneous small molecules. These complexes have been renumbered for compatibility with Rosetta, where position numbering corresponds to column “Designable_positions” in S4 Table. (GZ) [file pcbi.1008178.s003.tar.gz › BindingSiteRecoveryPDBs/1lnm-clean.pdb]

ATOM      1  N   ASP A   1       2.651 -39.991  51.410  1.00 67.38           N
ATOM      2  CA  ASP A   1       1.394 -40.325  52.146  1.00 66.03           C
ATOM      3  C   ASP A   1       0.988 -39.124  53.014  1.00 58.29           C
ATOM      4  O   ASP A   1       1.813 -38.598  53.762  1.00 57.76           O
ATOM      5  CB  ASP A   1       1.601 -41.615  52.957  1.00 69.64           C
ATOM      6  CG  ASP A   1       0.301 -42.206  53.472  1.00 71.10           C
ATOM      7  OD1 ASP A   1       0.370 -43.093  54.350  1.00 75.40           O
ATOM      8  OD2 ASP A   1      -0.832 -41.856  53.075  1.00 70.52           O
ATOM      9  N   GLY A   2      -0.267 -38.688  52.898  1.00 50.46           N
ATOM     10  CA  GLY A   2      -0.726 -37.414  53.441  1.00 52.23           C
ATOM     11  C   GLY A   2      -1.104 -36.323  52.428  1.00 52.53           C
ATOM     12  O   GLY A   2      -0.888 -36.408  51.211  1.00 46.44           O
ATOM     13  N   ALA A   3      -1.695 -35.248  52.928  1.00 50.12           N
ATOM     14  CA  ALA A   3      -2.011 -34.112  52.078  1.00 54.06           C
ATOM     15  C   ALA A   3      -0.844 -33.136  52.190  1.00 52.88           C
ATOM     16  O   ALA A   3      -0.003 -33.332  53.059  1.00 54.20           O
ATOM     17  CB  ALA A   3      -3.325 -33.465  52.512  1.00 53.80           C
ATOM     18  N   CYS A   4      -0.790 -32.096  51.352  1.00 52.56           N
ATOM     19  CA  CYS A   4       0.347 -31.164  51.330  1.00 46.68           C
ATOM     20  C   CYS A   4       0.320 -30.236  52.549  1.00 41.18           C
ATOM     21  O   CYS A   4      -0.752 -29.754  52.911  1.00 48.03           O
ATOM     22  CB  CYS A   4       0.353 -30.328  50.046  1.00 37.49           C
ATOM     23  SG  CYS A   4       0.620 -31.214  48.479  1.00 31.44           S
ATOM     24  N   PRO A   5       1.468 -29.971  53.174  1.00 47.54           N
ATOM     25  CA  PRO A   5       1.514 -29.174  54.405  1.00 54.46           C
ATOM     26  C   PRO A   5       1.091 -27.732  54.171  1.00 62.59           C
ATOM     27  O   PRO A   5       1.069 -27.289  53.016  1.00 62.62           O
ATOM     28  CB  PRO A   5       3.000 -29.187  54.801  1.00 49.92           C
ATOM     29  CG  PRO A   5       3.735 -29.533  53.575  1.00 47.52           C
ATOM     30  CD  PRO A   5       2.820 -30.382  52.760  1.00 43.98           C
ATOM     31  N   GLU A   6       0.778 -27.034  55.261  1.00 65.70           N
ATOM     32  CA  GLU A   6       0.526 -25.596  55.204  1.00 71.48           C
ATOM     33  C   GLU A   6       1.881 -24.950  54.972  1.00 69.05           C
ATOM     34  O   GLU A   6       2.690 -24.836  55.893  1.00 67.97           O
ATOM     35  CB  GLU A   6      -0.140 -24.991  56.454  1.00 75.12           C
ATOM     36  CG  GLU A   6      -0.264 -25.884  57.679  1.00 81.63           C
ATOM     37  CD  GLU A   6      -1.324 -26.963  57.505  1.00 86.57           C
ATOM     38  OE1 GLU A   6      -2.530 -26.620  57.411  1.00 86.92           O
ATOM     39  OE2 GLU A   6      -0.937 -28.155  57.460  1.00 86.42           O
ATOM     40  N   VAL A   7       2.103 -24.553  53.723  1.00 67.70           N
ATOM     41  CA  VAL A   7       3.291 -23.813  53.321  1.00 67.69           C
ATOM     42  C   VAL A   7       2.931 -22.362  53.543  1.00 64.34           C
ATOM     43  O   VAL A   7       1.834 -21.942  53.186  1.00 53.54           O
ATOM     44  CB  VAL A   7       3.629 -23.960  51.817  1.00 68.02           C
ATOM     45  CG1 VAL A   7       5.086 -23.634  51.571  1.00 67.26           C
ATOM     46  CG2 VAL A   7       3.300 -25.352  51.298  1.00 68.25           C
ATOM     47  N   LYS A   8       3.869 -21.627  54.126  1.00 65.84           N
ATOM     48  CA  LYS A   8       3.736 -20.198  54.369  1.00 68.30           C
ATOM     49  C   LYS A   8       4.850 -19.539  53.552  1.00 66.13           C
ATOM     50  O   LYS A   8       6.002 -19.486  53.998  1.00 59.07           O
ATOM     51  CB  LYS A   8       3.906 -19.885  55.863  1.00 76.10           C
ATOM     52  CG  LYS A   8       5.081 -20.593  56.571  1.00 81.15           C
ATOM     53  CD  LYS A   8       4.743 -22.004  57.080  1.00 84.64           C
ATOM     54  CE  LYS A   8       5.816 -23.047  56.740  1.00 85.85           C
ATOM     55  NZ  LYS A   8       5.319 -24.447  56.932  1.00 84.60           N
ATOM     56  N   PRO A   9       4.543 -19.050  52.353  1.00 57.58           N
ATOM     57  CA  PRO A   9       5.598 -18.411  51.559  1.00 58.41           C
ATOM     58  C   PRO A   9       6.088 -17.107  52.217  1.00 55.63           C
ATOM     59  O   PRO A   9       5.534 -16.641  53.219  1.00 52.12           O
ATOM     60  CB  PRO A   9       4.932 -18.158  50.204  1.00 55.42           C
ATOM     61  CG  PRO A   9       3.443 -18.156  50.488  1.00 55.70           C
ATOM     62  CD  PRO A   9       3.236 -19.041  51.670  1.00 55.65           C
ATOM     63  N   VAL A  10       7.134 -16.518  51.652  1.00 47.63           N
ATOM     64  CA  VAL A  10       7.738 -15.340  52.267  1.00 45.61           C
ATOM     65  C   VAL A  10       6.818 -14.138  52.201  1.00 47.55           C
ATOM     66  O   VAL A  10       5.817 -14.152  51.480  1.00 45.62           O
ATOM     67  CB  VAL A  10       9.087 -15.039  51.634  1.00 39.90           C
ATOM     68  CG1 VAL A  10      10.054 -16.143  52.066  1.00 35.29           C
ATOM     69  CG2 VAL A  10       9.001 -14.955  50.094  1.00 37.52           C
ATOM     70  N   ASP A  11       7.153 -13.112  52.977  1.00 45.23           N
ATOM     71  CA  ASP A  11       6.365 -11.885  53.030  1.00 49.67           C
ATOM     72  C   ASP A  11       7.235 -10.668  52.696  1.00 52.56           C
ATOM     73  O   ASP A  11       6.905  -9.521  53.013  1.00 58.46           O
ATOM     74  CB  ASP A  11       5.710 -11.742  54.411  1.00 52.43           C
ATOM     75  CG  ASP A  11       6.673 -11.265  55.483  1.00 58.47           C
ATOM     76  OD1 ASP A  11       6.200 -10.850  56.567  1.00 63.28           O
ATOM     77  OD2 ASP A  11       7.917 -11.261  55.346  1.00 61.50           O
ATOM     78  N   ASN A  12       8.356 -10.923  52.037  1.00 47.08           N
ATOM     79  CA  ASN A  12       9.384  -9.910  51.867  1.00 49.37           C
ATOM     80  C   ASN A  12       9.997 -10.008  50.471  1.00 41.68           C
ATOM     81  O   ASN A  12      11.130  -9.623  50.263  1.00 45.72           O
ATOM     82  CB  ASN A  12      10.455 -10.139  52.935  1.00 55.73           C
ATOM     83  CG  ASN A  12      10.826 -11.601  53.077  1.00 58.78           C
ATOM     84  OD1 ASN A  12      10.396 -12.269  54.015  1.00 69.48           O
ATOM     85  ND2 ASN A  12      11.621 -12.110  52.145  1.00 59.02           N
ATOM     86  N   PHE A  13       9.244 -10.520  49.507  1.00 26.90           N
ATOM     87  CA  PHE A  13       9.821 -10.885  48.234  1.00 30.88           C
ATOM     88  C   PHE A  13      10.115  -9.726  47.317  1.00 31.22           C
ATOM     89  O   PHE A  13       9.293  -8.865  47.101  1.00 19.62           O
ATOM     90  CB  PHE A  13       8.893 -11.840  47.520  1.00 31.32           C
ATOM     91  CG  PHE A  13       9.553 -12.538  46.384  1.00 22.54           C
ATOM     92  CD1 PHE A  13      10.590 -13.427  46.599  1.00 24.61           C
ATOM     93  CD2 PHE A  13       9.134 -12.313  45.086  1.00 26.53           C
ATOM     94  CE1 PHE A  13      11.184 -14.084  45.543  1.00 32.36           C
ATOM     95  CE2 PHE A  13       9.723 -12.950  44.043  1.00 25.46           C
ATOM     96  CZ  PHE A  13      10.768 -13.828  44.247  1.00 27.93           C
ATOM     97  N   ASP A  14      11.307  -9.691  46.745  1.00 25.44           N
ATOM     98  CA  ASP A  14      11.686  -8.610  45.871  1.00 19.54           C
ATOM     99  C   ASP A  14      11.856  -9.141  44.435  1.00 19.12           C
ATOM    100  O   ASP A  14      12.782  -9.857  44.099  1.00 15.97           O
ATOM    101  CB  ASP A  14      12.933  -7.911  46.429  1.00 18.71           C
ATOM    102  CG  ASP A  14      13.515  -6.893  45.506  1.00 23.44           C
ATOM    103  OD1 ASP A  14      12.735  -6.403  44.680  1.00 23.71           O
ATOM    104  OD2 ASP A  14      14.752  -6.575  45.496  1.00 24.41           O
ATOM    105  N   TRP A  15      10.915  -8.801  43.576  1.00 23.43           N
ATOM    106  CA  TRP A  15      10.947  -9.241  42.192  1.00 24.08           C
ATOM    107  C   TRP A  15      12.011  -8.627  41.336  1.00 17.52           C
ATOM    108  O   TRP A  15      12.352  -9.191  40.276  1.00 18.47           O
ATOM    109  CB  TRP A  15       9.626  -8.835  41.503  1.00 24.08           C
ATOM    110  CG  TRP A  15       8.718  -9.988  41.594  1.00 33.11           C
ATOM    111  CD1 TRP A  15       7.963 -10.301  42.676  1.00 40.06           C
ATOM    112  CD2 TRP A  15       8.512 -11.041  40.634  1.00 17.35           C
ATOM    113  NE1 TRP A  15       7.267 -11.465  42.445  1.00 35.22           N
ATOM    114  CE2 TRP A  15       7.570 -11.932  41.195  1.00 36.31           C
ATOM    115  CE3 TRP A  15       8.954 -11.288  39.333  1.00 30.54           C
ATOM    116  CZ2 TRP A  15       7.104 -13.063  40.519  1.00 31.28           C
ATOM    117  CZ3 TRP A  15       8.516 -12.408  38.670  1.00 30.83           C
ATOM    118  CH2 TRP A  15       7.593 -13.282  39.253  1.00 31.51           C
ATOM    119  N   SER A  16      12.515  -7.486  41.757  1.00 25.08           N
ATOM    120  CA  SER A  16      13.471  -6.756  40.937  1.00 23.89           C
ATOM    121  C   SER A  16      14.784  -7.506  40.965  1.00 30.83           C
ATOM    122  O   SER A  16      15.669  -7.124  40.218  1.00 27.25           O
ATOM    123  CB  SER A  16      13.785  -5.349  41.417  1.00 24.82           C
ATOM    124  OG  SER A  16      14.586  -5.330  42.588  1.00 21.75           O
ATOM    125  N   GLN A  17      14.934  -8.521  41.811  1.00 19.70           N
ATOM    126  CA  GLN A  17      16.222  -9.199  41.921  1.00 28.47           C
ATOM    127  C   GLN A  17      16.430 -10.190  40.723  1.00 35.35           C
ATOM    128  O   GLN A  17      17.556 -10.519  40.350  1.00 30.87           O
ATOM    129  CB  GLN A  17      16.507  -9.610  43.417  1.00 31.52           C
ATOM    130  CG  GLN A  17      17.635  -8.712  44.167  1.00 25.22           C
ATOM    131  CD  GLN A  17      17.244  -7.335  44.820  1.00 12.80           C
ATOM    132  OE1 GLN A  17      18.113  -6.638  45.348  1.00 46.72           O
ATOM    133  NE2 GLN A  17      15.962  -6.973  44.801  1.00 41.14           N
ATOM    134  N   TYR A  18      15.372 -10.568  40.007  1.00 26.31           N
ATOM    135  CA  TYR A  18      15.494 -11.601  38.953  1.00 29.82           C
ATOM    136  C   TYR A  18      15.742 -11.162  37.492  1.00 30.99           C
ATOM    137  O   TYR A  18      14.812 -10.916  36.716  1.00 28.04           O
ATOM    138  CB  TYR A  18      14.343 -12.616  39.136  1.00 24.34           C
ATOM    139  CG  TYR A  18      14.347 -13.018  40.588  1.00 36.39           C
ATOM    140  CD1 TYR A  18      13.406 -12.526  41.500  1.00 28.40           C
ATOM    141  CD2 TYR A  18      15.362 -13.836  41.063  1.00 31.48           C
ATOM    142  CE1 TYR A  18      13.489 -12.863  42.838  1.00 30.15           C
ATOM    143  CE2 TYR A  18      15.453 -14.158  42.406  1.00 36.73           C
ATOM    144  CZ  TYR A  18      14.507 -13.680  43.289  1.00 35.37           C
ATOM    145  OH  TYR A  18      14.651 -14.041  44.619  1.00 37.20           O
ATOM    146  N   HIS A  19      17.032 -11.095  37.152  1.00 21.47           N
ATOM    147  CA  HIS A  19      17.526 -10.756  35.843  1.00 22.52           C
ATOM    148  C   HIS A  19      18.905 -11.375  35.796  1.00 28.84           C
ATOM    149  O   HIS A  19      19.555 -11.629  36.801  1.00 31.32           O
ATOM    150  CB  HIS A  19      17.575  -9.228  35.664  1.00 31.37           C
ATOM    151  CG  HIS A  19      18.599  -8.566  36.526  1.00 30.54           C
ATOM    152  ND1 HIS A  19      18.526  -8.545  37.898  1.00 34.34           N
ATOM    153  CD2 HIS A  19      19.741  -7.911  36.204  1.00 38.01           C
ATOM    154  CE1 HIS A  19      19.583  -7.925  38.391  1.00 33.86           C
ATOM    155  NE2 HIS A  19      20.340  -7.539  37.382  1.00 34.26           N
ATOM    156  N   GLY A  20      19.378 -11.646  34.603  1.00 25.29           N
ATOM    157  CA  GLY A  20      20.677 -12.291  34.445  1.00 20.67           C
ATOM    158  C   GLY A  20      20.598 -13.752  34.776  1.00 23.84           C
ATOM    159  O   GLY A  20      19.495 -14.280  34.923  1.00 22.03           O
ATOM    160  N   LYS A  21      21.768 -14.393  34.870  1.00 17.87           N
ATOM    161  CA  LYS A  21      21.838 -15.826  35.025  1.00 19.63           C
ATOM    162  C   LYS A  21      21.771 -16.260  36.470  1.00 25.62           C
ATOM    163  O   LYS A  21      22.420 -15.699  37.353  1.00 30.41           O
ATOM    164  CB  LYS A  21      23.119 -16.268  34.317  1.00 18.57           C
ATOM    165  CG  LYS A  21      23.241 -17.690  33.874  1.00 34.64           C
ATOM    166  CD  LYS A  21      24.539 -17.843  33.071  1.00 39.68           C
ATOM    167  CE  LYS A  21      24.648 -19.279  32.560  1.00 49.39           C
ATOM    168  NZ  LYS A  21      25.837 -19.650  31.727  1.00 45.34           N
ATOM    169  N   TRP A  22      20.955 -17.282  36.699  1.00 18.25           N
ATOM    170  CA  TRP A  22      20.843 -17.971  37.974  1.00 17.90           C
ATOM    171  C   TRP A  22      21.072 -19.437  37.737  1.00 19.31           C
ATOM    172  O   TRP A  22      20.622 -19.979  36.731  1.00 20.48           O
ATOM    173  CB  TRP A  22      19.472 -17.728  38.592  1.00 22.53           C
ATOM    174  CG  TRP A  22      19.237 -16.324  39.050  1.00 27.50           C
ATOM    175  CD1 TRP A  22      19.135 -15.200  38.267  1.00 31.39           C
ATOM    176  CD2 TRP A  22      19.085 -15.891  40.399  1.00 22.15           C
ATOM    177  NE1 TRP A  22      18.952 -14.098  39.065  1.00 30.61           N
ATOM    178  CE2 TRP A  22      18.891 -14.496  40.379  1.00 25.64           C
ATOM    179  CE3 TRP A  22      19.105 -16.541  41.637  1.00 26.84           C
ATOM    180  CZ2 TRP A  22      18.711 -13.753  41.544  1.00 23.08           C
ATOM    181  CZ3 TRP A  22      18.916 -15.796  42.790  1.00 24.79           C
ATOM    182  CH2 TRP A  22      18.740 -14.415  42.739  1.00 22.01           C
ATOM    183  N   TRP A  23      21.827 -20.064  38.643  1.00 22.54           N
ATOM    184  CA  TRP A  23      22.235 -21.458  38.553  1.00 14.39           C
ATOM    185  C   TRP A  23      21.379 -22.224  39.499  1.00 13.85           C
ATOM    186  O   TRP A  23      21.190 -21.828  40.666  1.00 18.30           O
ATOM    187  CB  TRP A  23      23.744 -21.627  38.966  1.00 13.09           C
ATOM    188  CG  TRP A  23      24.626 -20.766  38.142  1.00 29.17           C
ATOM    189  CD1 TRP A  23      24.951 -19.459  38.342  1.00 27.35           C
ATOM    190  CD2 TRP A  23      25.298 -21.167  36.948  1.00 26.65           C
ATOM    191  NE1 TRP A  23      25.778 -19.021  37.331  1.00 24.08           N
ATOM    192  CE2 TRP A  23      26.004 -20.054  36.465  1.00 35.64           C
ATOM    193  CE3 TRP A  23      25.358 -22.362  36.237  1.00 23.17           C
ATOM    194  CZ2 TRP A  23      26.785 -20.105  35.315  1.00 36.61           C
ATOM    195  CZ3 TRP A  23      26.122 -22.426  35.098  1.00 32.11           C
ATOM    196  CH2 TRP A  23      26.836 -21.296  34.649  1.00 36.45           C
ATOM    197  N   GLN A  24      20.890 -23.373  39.060  1.00 21.93           N
ATOM    198  CA  GLN A  24      20.281 -24.337  39.967  1.00 21.13           C
ATOM    199  C   GLN A  24      21.297 -25.205  40.690  1.00 20.11           C
ATOM    200  O   GLN A  24      21.695 -26.235  40.191  1.00 22.12           O
ATOM    201  CB  GLN A  24      19.299 -25.223  39.176  1.00 18.92           C
ATOM    202  CG  GLN A  24      18.242 -25.884  40.017  1.00 22.57           C
ATOM    203  CD  GLN A  24      17.271 -26.673  39.174  1.00 25.00           C
ATOM    204  OE1 GLN A  24      16.488 -26.057  38.398  1.00 21.37           O
ATOM    205  NE2 GLN A  24      17.346 -28.013  39.287  1.00 18.35           N
ATOM    206  N   VAL A  25      21.693 -24.772  41.889  1.00 18.94           N
ATOM    207  CA  VAL A  25      22.758 -25.450  42.621  1.00 24.15           C
ATOM    208  C   VAL A  25      22.295 -26.623  43.440  1.00 24.73           C
ATOM    209  O   VAL A  25      23.157 -27.409  43.857  1.00 18.71           O
ATOM    210  CB  VAL A  25      23.425 -24.436  43.583  1.00 25.56           C
ATOM    211  CG1 VAL A  25      24.018 -23.323  42.762  1.00 20.07           C
ATOM    212  CG2 VAL A  25      22.431 -23.877  44.567  1.00 20.34           C
ATOM    213  N   ALA A  26      20.982 -26.761  43.716  1.00 15.31           N
ATOM    214  CA  ALA A  26      20.549 -27.971  44.366  1.00 15.01           C
ATOM    215  C   ALA A  26      19.062 -28.205  44.078  1.00 17.57           C
ATOM    216  O   ALA A  26      18.297 -27.220  43.900  1.00 15.92           O
ATOM    217  CB  ALA A  26      20.809 -27.939  45.886  1.00 22.02           C
ATOM    218  N   ALA A  27      18.685 -29.486  44.080  1.00 16.46           N
ATOM    219  CA  ALA A  27      17.265 -29.882  44.130  1.00 21.17           C
ATOM    220  C   ALA A  27      17.070 -31.319  44.552  1.00 20.74           C
ATOM    221  O   ALA A  27      18.035 -32.122  44.680  1.00 19.97           O
ATOM    222  CB  ALA A  27      16.657 -29.735  42.739  1.00 17.43           C
ATOM    223  N   TYR A  28      15.797 -31.652  44.759  1.00 19.95           N
ATOM    224  CA  TYR A  28      15.406 -33.031  44.896  1.00 17.04           C
ATOM    225  C   TYR A  28      15.688 -33.833  43.590  1.00 12.77           C
ATOM    226  O   TYR A  28      15.593 -33.324  42.502  1.00 20.69           O
ATOM    227  CB  TYR A  28      13.903 -33.077  45.277  1.00 18.21           C
ATOM    228  CG  TYR A  28      13.549 -32.759  46.684  1.00 16.22           C
ATOM    229  CD1 TYR A  28      14.514 -32.453  47.601  1.00 12.73           C
ATOM    230  CD2 TYR A  28      12.198 -32.729  47.090  1.00 12.85           C
ATOM    231  CE1 TYR A  28      14.127 -32.206  48.945  1.00 20.48           C
ATOM    232  CE2 TYR A  28      11.833 -32.462  48.369  1.00 22.40           C
ATOM    233  CZ  TYR A  28      12.780 -32.197  49.299  1.00 20.72           C
ATOM    234  OH  TYR A  28      12.286 -31.922  50.569  1.00 23.48           O
ATOM    235  N   PRO A  29      16.080 -35.119  43.682  1.00 19.49           N
ATOM    236  CA  PRO A  29      16.358 -35.929  42.487  1.00 14.46           C
ATOM    237  C   PRO A  29      15.153 -36.068  41.548  1.00 11.21           C
ATOM    238  O   PRO A  29      15.404 -36.066  40.326  1.00 21.30           O
ATOM    239  CB  PRO A  29      16.833 -37.266  43.041  1.00 24.47           C
ATOM    240  CG  PRO A  29      16.684 -37.190  44.516  1.00 26.37           C
ATOM    241  CD  PRO A  29      16.290 -35.834  44.956  1.00 24.54           C
ATOM    242  N   ASP A  30      13.930 -36.158  42.067  1.00 17.05           N
ATOM    243  CA  ASP A  30      12.733 -36.148  41.189  1.00 12.59           C
ATOM    244  C   ASP A  30      12.720 -34.884  40.315  1.00 17.80           C
ATOM    245  O   ASP A  30      12.413 -34.934  39.121  1.00 20.60           O
ATOM    246  CB  ASP A  30      11.460 -36.267  42.027  1.00 16.59           C
ATOM    247  CG  ASP A  30      11.234 -37.651  42.557  1.00 29.10           C
ATOM    248  OD1 ASP A  30      10.809 -37.696  43.736  1.00 39.76           O
ATOM    249  OD2 ASP A  30      11.449 -38.704  41.910  1.00 36.31           O
ATOM    250  N   HIS A  31      13.061 -33.731  40.874  1.00 19.33           N
ATOM    251  CA  HIS A  31      13.200 -32.528  40.078  1.00 18.20           C
ATOM    252  C   HIS A  31      14.322 -32.638  39.070  1.00 15.79           C
ATOM    253  O   HIS A  31      14.116 -32.268  37.912  1.00 16.68           O
ATOM    254  CB  HIS A  31      13.345 -31.300  40.982  1.00 16.74           C
ATOM    255  CG  HIS A  31      13.167 -29.981  40.295  1.00 22.22           C
ATOM    256  ND1 HIS A  31      14.204 -29.270  39.713  1.00 21.44           N
ATOM    257  CD2 HIS A  31      12.072 -29.190  40.201  1.00 14.32           C
ATOM    258  CE1 HIS A  31      13.736 -28.121  39.249  1.00 29.22           C
ATOM    259  NE2 HIS A  31      12.444 -28.045  39.540  1.00 13.57           N
ATOM    260  N   ILE A  32      15.494 -33.172  39.419  1.00 19.73           N
ATOM    261  CA  ILE A  32      16.586 -33.294  38.465  1.00 16.49           C
ATOM    262  C   ILE A  32      16.275 -34.257  37.308  1.00 15.50           C
ATOM    263  O   ILE A  32      16.665 -34.019  36.172  1.00 17.06           O
ATOM    264  CB  ILE A  32      17.921 -33.696  39.219  1.00 15.85           C
ATOM    265  CG1 ILE A  32      18.345 -32.635  40.215  1.00 23.44           C
ATOM    266  CG2 ILE A  32      19.010 -34.152  38.225  1.00 21.39           C
ATOM    267  CD1 ILE A  32      18.980 -33.188  41.490  1.00 26.56           C
ATOM    268  N   THR A  33      15.508 -35.320  37.520  1.00 19.32           N
ATOM    269  CA  THR A  33      15.224 -36.268  36.447  1.00 26.10           C
ATOM    270  C   THR A  33      14.102 -35.756  35.548  1.00 20.37           C
ATOM    271  O   THR A  33      14.069 -36.025  34.363  1.00 23.29           O
ATOM    272  CB  THR A  33      14.972 -37.687  36.946  1.00 25.78           C
ATOM    273  OG1 THR A  33      13.942 -37.764  37.936  1.00 24.43           O
ATOM    274  CG2 THR A  33      16.170 -38.174  37.655  1.00 19.37           C
ATOM    275  N   LYS A  34      13.177 -35.035  36.146  1.00 21.48           N
ATOM    276  CA  LYS A  34      12.059 -34.492  35.359  1.00 23.68           C
ATOM    277  C   LYS A  34      12.364 -33.217  34.601  1.00 22.39           C
ATOM    278  O   LYS A  34      12.019 -33.109  33.431  1.00 19.90           O
ATOM    279  CB  LYS A  34      10.866 -34.291  36.274  1.00 19.42           C
ATOM    280  CG  LYS A  34      10.072 -35.472  36.706  1.00 27.86           C
ATOM    281  CD  LYS A  34       8.770 -34.872  37.281  1.00 32.77           C
ATOM    282  CE  LYS A  34       8.323 -35.586  38.563  1.00 40.23           C
ATOM    283  NZ  LYS A  34       7.067 -34.981  39.167  1.00 42.97           N
ATOM    284  N   TYR A  35      13.094 -32.264  35.207  1.00 21.65           N
ATOM    285  CA  TYR A  35      13.481 -31.034  34.569  1.00 18.59           C
ATOM    286  C   TYR A  35      14.978 -30.885  34.230  1.00 23.88           C
ATOM    287  O   TYR A  35      15.355 -29.891  33.686  1.00 19.36           O
ATOM    288  CB  TYR A  35      12.955 -29.909  35.502  1.00 16.40           C
ATOM    289  CG  TYR A  35      11.485 -30.179  35.795  1.00 20.90           C
ATOM    290  CD1 TYR A  35      11.068 -30.531  37.083  1.00 25.56           C
ATOM    291  CD2 TYR A  35      10.530 -30.101  34.796  1.00 21.34           C
ATOM    292  CE1 TYR A  35       9.757 -30.841  37.357  1.00 25.50           C
ATOM    293  CE2 TYR A  35       9.169 -30.393  35.065  1.00 26.27           C
ATOM    294  CZ  TYR A  35       8.803 -30.750  36.347  1.00 31.72           C
ATOM    295  OH  TYR A  35       7.508 -31.069  36.669  1.00 34.11           O
ATOM    296  N   GLY A  36      15.830 -31.852  34.554  1.00 15.11           N
ATOM    297  CA  GLY A  36      17.187 -31.891  34.039  1.00 17.25           C
ATOM    298  C   GLY A  36      18.218 -31.545  35.069  1.00 13.56           C
ATOM    299  O   GLY A  36      17.957 -30.831  36.050  1.00 15.96           O
ATOM    300  N   LYS A  37      19.408 -32.078  34.806  1.00 18.02           N
ATOM    301  CA  LYS A  37      20.649 -31.666  35.443  1.00 14.80           C
ATOM    302  C   LYS A  37      21.334 -30.543  34.744  1.00 18.92           C
ATOM    303  O   LYS A  37      20.973 -30.088  33.646  1.00 17.18           O
ATOM    304  CB  LYS A  37      21.612 -32.867  35.569  1.00 22.72           C
ATOM    305  CG  LYS A  37      21.919 -33.563  34.261  1.00 16.85           C
ATOM    306  CD  LYS A  37      23.114 -34.547  34.441  1.00 19.12           C
ATOM    307  CE  LYS A  37      23.543 -35.175  33.122  1.00 28.76           C
ATOM    308  NZ  LYS A  37      24.298 -36.443  33.427  1.00 18.64           N
ATOM    309  N   CYS A  38      22.354 -30.061  35.439  1.00 20.73           N
ATOM    310  CA  CYS A  38      23.143 -28.972  34.905  1.00 21.36           C
ATOM    311  C   CYS A  38      22.319 -27.726  34.629  1.00 24.06           C
ATOM    312  O   CYS A  38      22.563 -27.066  33.635  1.00 20.57           O
ATOM    313  CB  CYS A  38      23.745 -29.452  33.584  1.00 14.77           C
ATOM    314  SG  CYS A  38      24.850 -30.853  33.681  1.00 27.17           S
ATOM    315  N   GLY A  39      21.359 -27.385  35.493  1.00 25.31           N
ATOM    316  CA  GLY A  39      20.292 -26.478  35.100  1.00 22.12           C
ATOM    317  C   GLY A  39      20.696 -25.037  35.350  1.00 21.75           C
ATOM    318  O   GLY A  39      21.189 -24.733  36.416  1.00 21.35           O
ATOM    319  N   TRP A  40      20.550 -24.148  34.374  1.00 15.05           N
ATOM    320  CA  TRP A  40      20.695 -22.695  34.640  1.00 14.39           C
ATOM    321  C   TRP A  40      19.663 -21.910  33.834  1.00 21.47           C
ATOM    322  O   TRP A  40      19.093 -22.403  32.849  1.00 21.63           O
ATOM    323  CB  TRP A  40      22.132 -22.134  34.391  1.00 24.93           C
ATOM    324  CG  TRP A  40      22.653 -22.424  33.028  1.00 22.41           C
ATOM    325  CD1 TRP A  40      23.432 -23.491  32.674  1.00 24.15           C
ATOM    326  CD2 TRP A  40      22.396 -21.690  31.826  1.00 25.73           C
ATOM    327  NE1 TRP A  40      23.666 -23.461  31.327  1.00 25.58           N
ATOM    328  CE2 TRP A  40      23.061 -22.363  30.779  1.00 23.07           C
ATOM    329  CE3 TRP A  40      21.667 -20.524  31.514  1.00 29.08           C
ATOM    330  CZ2 TRP A  40      23.051 -21.906  29.447  1.00 32.59           C
ATOM    331  CZ3 TRP A  40      21.643 -20.070  30.177  1.00 31.16           C
ATOM    332  CH2 TRP A  40      22.340 -20.781  29.156  1.00 23.78           C
ATOM    333  N   ALA A  41      19.382 -20.685  34.270  1.00 20.63           N
ATOM    334  CA  ALA A  41      18.307 -19.935  33.609  1.00 26.01           C
ATOM    335  C   ALA A  41      18.711 -18.478  33.428  1.00 18.44           C
ATOM    336  O   ALA A  41      19.395 -17.953  34.266  1.00 25.01           O
ATOM    337  CB  ALA A  41      17.013 -20.105  34.413  1.00 21.13           C
ATOM    338  N   GLU A  42      18.359 -17.820  32.328  1.00 20.70           N
ATOM    339  CA  GLU A  42      18.591 -16.392  32.111  1.00 18.73           C
ATOM    340  C   GLU A  42      17.184 -15.794  32.138  1.00 17.67           C
ATOM    341  O   GLU A  42      16.303 -16.269  31.428  1.00 23.20           O
ATOM    342  CB  GLU A  42      19.319 -16.070  30.797  1.00 26.18           C
ATOM    343  CG  GLU A  42      20.335 -14.924  30.841  1.00 40.22           C
ATOM    344  CD  GLU A  42      21.646 -15.286  30.167  1.00 46.16           C
ATOM    345  OE1 GLU A  42      22.710 -15.270  30.832  1.00 45.03           O
ATOM    346  OE2 GLU A  42      21.605 -15.604  28.948  1.00 54.90           O
ATOM    347  N   TYR A  43      16.993 -14.829  33.033  1.00 21.13           N
ATOM    348  CA  TYR A  43      15.758 -14.059  33.229  1.00 22.33           C
ATOM    349  C   TYR A  43      15.864 -12.676  32.631  1.00 25.44           C
ATOM    350  O   TYR A  43      16.920 -12.020  32.705  1.00 24.99           O
ATOM    351  CB  TYR A  43      15.534 -13.831  34.696  1.00 19.16           C
ATOM    352  CG  TYR A  43      15.369 -15.072  35.461  1.00 29.82           C
ATOM    353  CD1 TYR A  43      16.353 -15.482  36.323  1.00 31.34           C
ATOM    354  CD2 TYR A  43      14.234 -15.846  35.306  1.00 31.97           C
ATOM    355  CE1 TYR A  43      16.197 -16.664  37.055  1.00 41.94           C
ATOM    356  CE2 TYR A  43      14.081 -17.009  36.022  1.00 42.10           C
ATOM    357  CZ  TYR A  43      15.062 -17.433  36.897  1.00 33.76           C
ATOM    358  OH  TYR A  43      14.869 -18.617  37.600  1.00 46.53           O
ATOM    359  N   THR A  44      14.773 -12.240  32.019  1.00 18.58           N
ATOM    360  CA  THR A  44      14.741 -10.985  31.289  1.00 19.46           C
ATOM    361  C   THR A  44      13.402 -10.347  31.686  1.00 20.26           C
ATOM    362  O   THR A  44      12.360 -10.918  31.312  1.00 22.09           O
ATOM    363  CB  THR A  44      14.693 -11.290  29.763  1.00 22.68           C
ATOM    364  OG1 THR A  44      15.910 -11.928  29.365  1.00 27.25           O
ATOM    365  CG2 THR A  44      14.733  -9.976  28.992  1.00 32.10           C
ATOM    366  N   PRO A  45      13.421  -9.257  32.451  1.00 22.90           N
ATOM    367  CA  PRO A  45      12.194  -8.599  32.950  1.00 27.89           C
ATOM    368  C   PRO A  45      11.448  -8.034  31.760  1.00 23.04           C
ATOM    369  O   PRO A  45      12.134  -7.590  30.865  1.00 23.05           O
ATOM    370  CB  PRO A  45      12.722  -7.424  33.772  1.00 32.37           C
ATOM    371  CG  PRO A  45      14.196  -7.723  33.970  1.00 26.90           C
ATOM    372  CD  PRO A  45      14.663  -8.634  32.926  1.00 28.03           C
ATOM    373  N   GLU A  46      10.120  -8.028  31.725  1.00 24.38           N
ATOM    374  CA  GLU A  46       9.404  -7.575  30.570  1.00 24.61           C
ATOM    375  C   GLU A  46       8.190  -7.034  31.279  1.00 35.77           C
ATOM    376  O   GLU A  46       7.201  -7.742  31.329  1.00 25.23           O
ATOM    377  CB  GLU A  46       9.025  -8.757  29.684  1.00 37.32           C
ATOM    378  CG  GLU A  46       8.807  -8.515  28.195  1.00 50.01           C
ATOM    379  CD  GLU A  46       9.015  -9.810  27.415  1.00 58.97           C
ATOM    380  OE1 GLU A  46       9.514  -9.765  26.265  1.00 65.72           O
ATOM    381  OE2 GLU A  46       8.695 -10.898  27.959  1.00 58.28           O
ATOM    382  N   GLY A  47       8.289  -5.836  31.858  1.00 31.11           N
ATOM    383  CA  GLY A  47       7.211  -5.246  32.622  1.00 37.18           C
ATOM    384  C   GLY A  47       6.956  -5.927  33.951  1.00 36.18           C
ATOM    385  O   GLY A  47       7.863  -6.081  34.772  1.00 32.82           O
ATOM    386  N   LYS A  48       5.707  -6.347  34.154  1.00 32.66           N
ATOM    387  CA  LYS A  48       5.337  -7.118  35.317  1.00 40.22           C
ATOM    388  C   LYS A  48       5.844  -8.560  35.216  1.00 38.60           C
ATOM    389  O   LYS A  48       5.868  -9.247  36.221  1.00 41.99           O
ATOM    390  CB  LYS A  48       3.814  -7.074  35.498  1.00 50.30           C
ATOM    391  CG  LYS A  48       3.297  -5.665  35.787  1.00 55.82           C
ATOM    392  CD  LYS A  48       1.775  -5.647  35.797  1.00 65.17           C
ATOM    393  CE  LYS A  48       1.188  -4.507  36.634  1.00 67.68           C
ATOM    394  NZ  LYS A  48      -0.305  -4.643  36.666  1.00 68.17           N
ATOM    395  N   SER A  49       6.244  -9.027  34.042  1.00 34.46           N
ATOM    396  CA  SER A  49       6.657 -10.427  33.952  1.00 32.96           C
ATOM    397  C   SER A  49       8.183 -10.526  33.883  1.00 24.39           C
ATOM    398  O   SER A  49       8.894  -9.532  33.727  1.00 28.17           O
ATOM    399  CB  SER A  49       6.021 -11.134  32.755  1.00 34.44           C
ATOM    400  OG  SER A  49       6.620 -10.705  31.546  1.00 37.73           O
ATOM    401  N   VAL A  50       8.659 -11.755  34.002  1.00 14.88           N
ATOM    402  CA  VAL A  50      10.018 -12.125  33.740  1.00 28.74           C
ATOM    403  C   VAL A  50       9.904 -13.292  32.784  1.00 25.96           C
ATOM    404  O   VAL A  50       9.268 -14.306  33.091  1.00 23.38           O
ATOM    405  CB  VAL A  50      10.697 -12.571  35.038  1.00 35.79           C
ATOM    406  CG1 VAL A  50      11.984 -13.334  34.762  1.00 37.17           C
ATOM    407  CG2 VAL A  50      10.881 -11.381  35.988  1.00 37.39           C
ATOM    408  N   LYS A  51      10.549 -13.151  31.637  1.00 25.11           N
ATOM    409  CA  LYS A  51      10.691 -14.209  30.634  1.00 20.19           C
ATOM    410  C   LYS A  51      11.952 -15.031  30.944  1.00 25.58           C
ATOM    411  O   LYS A  51      13.030 -14.485  31.199  1.00 21.62           O
ATOM    412  CB  LYS A  51      10.731 -13.527  29.259  1.00 29.80           C
ATOM    413  CG  LYS A  51      11.321 -14.317  28.109  1.00 43.18           C
ATOM    414  CD  LYS A  51      10.278 -14.698  27.042  1.00 51.75           C
ATOM    415  CE  LYS A  51      10.775 -15.913  26.260  1.00 55.10           C
ATOM    416  NZ  LYS A  51      12.287 -15.937  26.099  1.00 55.67           N
ATOM    417  N   VAL A  52      11.779 -16.344  30.880  1.00 19.84           N
ATOM    418  CA  VAL A  52      12.731 -17.338  31.325  1.00 25.06           C
ATOM    419  C   VAL A  52      13.193 -18.147  30.129  1.00 27.39           C
ATOM    420  O   VAL A  52      12.414 -18.615  29.291  1.00 27.89           O
ATOM    421  CB  VAL A  52      12.177 -18.264  32.467  1.00 24.55           C
ATOM    422  CG1 VAL A  52      13.333 -18.939  33.209  1.00 28.62           C
ATOM    423  CG2 VAL A  52      11.328 -17.509  33.396  1.00 24.51           C
ATOM    424  N   SER A  53      14.505 -18.301  30.049  1.00 22.57           N
ATOM    425  CA  SER A  53      15.137 -19.201  29.073  1.00 24.91           C
ATOM    426  C   SER A  53      16.085 -20.067  29.870  1.00 20.05           C
ATOM    427  O   SER A  53      17.026 -19.538  30.452  1.00 19.28           O
ATOM    428  CB  SER A  53      16.003 -18.487  28.039  1.00 26.93           C
ATOM    429  OG  SER A  53      15.424 -17.327  27.478  1.00 42.63           O
ATOM    430  N   ARG A  54      15.850 -21.363  29.852  1.00 23.25           N
ATOM    431  CA  ARG A  54      16.534 -22.291  30.702  1.00 22.17           C
ATOM    432  C   ARG A  54      17.123 -23.462  29.916  1.00 19.24           C
ATOM    433  O   ARG A  54      16.571 -24.028  28.961  1.00 25.65           O
ATOM    434  CB  ARG A  54      15.494 -22.788  31.686  1.00 22.18           C
ATOM    435  CG  ARG A  54      16.031 -23.817  32.636  1.00 20.21           C
ATOM    436  CD  ARG A  54      14.933 -24.270  33.542  1.00 19.53           C
ATOM    437  NE  ARG A  54      15.449 -25.075  34.629  1.00 25.10           N
ATOM    438  CZ  ARG A  54      15.304 -26.395  34.735  1.00 27.86           C
ATOM    439  NH1 ARG A  54      14.690 -27.126  33.812  1.00 21.30           N
ATOM    440  NH2 ARG A  54      15.773 -26.986  35.823  1.00 25.05           N
ATOM    441  N   TYR A  55      18.308 -23.806  30.346  1.00 18.72           N
ATOM    442  CA  TYR A  55      19.129 -24.869  29.822  1.00 16.87           C
ATOM    443  C   TYR A  55      19.169 -26.001  30.808  1.00 17.29           C
ATOM    444  O   TYR A  55      19.327 -25.755  31.992  1.00 19.44           O
ATOM    445  CB  TYR A  55      20.533 -24.330  29.697  1.00 14.20           C
ATOM    446  CG  TYR A  55      21.467 -25.464  29.263  1.00 23.17           C
ATOM    447  CD1 TYR A  55      21.591 -25.772  27.925  1.00 30.75           C
ATOM    448  CD2 TYR A  55      22.139 -26.271  30.189  1.00 22.56           C
ATOM    449  CE1 TYR A  55      22.415 -26.805  27.486  1.00 30.57           C
ATOM    450  CE2 TYR A  55      22.964 -27.327  29.745  1.00 24.10           C
ATOM    451  CZ  TYR A  55      23.098 -27.560  28.390  1.00 27.61           C
ATOM    452  OH  TYR A  55      23.869 -28.576  27.857  1.00 35.91           O
ATOM    453  N   SER A  56      18.996 -27.235  30.369  1.00 15.59           N
ATOM    454  CA  SER A  56      19.220 -28.376  31.271  1.00 17.44           C
ATOM    455  C   SER A  56      19.488 -29.565  30.383  1.00 17.56           C
ATOM    456  O   SER A  56      19.178 -29.478  29.178  1.00 21.05           O
ATOM    457  CB  SER A  56      17.992 -28.728  32.126  1.00 17.02           C
ATOM    458  OG  SER A  56      16.862 -29.108  31.363  1.00 22.73           O
ATOM    459  N   VAL A  57      19.985 -30.650  30.976  1.00 24.35           N
ATOM    460  CA  VAL A  57      20.192 -31.953  30.316  1.00 22.35           C
ATOM    461  C   VAL A  57      19.150 -32.947  30.898  1.00 20.26           C
ATOM    462  O   VAL A  57      19.175 -33.258  32.084  1.00 23.35           O
ATOM    463  CB  VAL A  57      21.601 -32.463  30.571  1.00 17.06           C
ATOM    464  CG1 VAL A  57      21.789 -33.841  30.057  1.00 17.73           C
ATOM    465  CG2 VAL A  57      22.705 -31.558  29.943  1.00 17.76           C
ATOM    466  N   ILE A  58      18.212 -33.423  30.079  1.00 23.40           N
ATOM    467  CA  ILE A  58      17.027 -34.210  30.435  1.00 19.17           C
ATOM    468  C   ILE A  58      17.232 -35.508  29.663  1.00 28.86           C
ATOM    469  O   ILE A  58      17.287 -35.542  28.436  1.00 29.22           O
ATOM    470  CB  ILE A  58      15.653 -33.589  30.058  1.00 17.58           C
ATOM    471  CG1 ILE A  58      15.600 -32.125  30.563  1.00 22.45           C
ATOM    472  CG2 ILE A  58      14.480 -34.365  30.619  1.00 22.26           C
ATOM    473  CD1 ILE A  58      14.157 -31.567  30.637  1.00 33.74           C
ATOM    474  N   HIS A  59      17.341 -36.572  30.447  1.00 29.91           N
ATOM    475  CA  HIS A  59      17.522 -37.923  29.972  1.00 26.98           C
ATOM    476  C   HIS A  59      18.697 -38.012  29.000  1.00 30.18           C
ATOM    477  O   HIS A  59      18.595 -38.589  27.923  1.00 27.59           O
ATOM    478  CB  HIS A  59      16.209 -38.416  29.387  1.00 26.95           C
ATOM    479  CG  HIS A  59      15.077 -38.416  30.368  1.00 26.62           C
ATOM    480  ND1 HIS A  59      15.125 -39.054  31.592  1.00 32.72           N
ATOM    481  CD2 HIS A  59      13.849 -37.856  30.292  1.00 27.70           C
ATOM    482  CE1 HIS A  59      13.973 -38.896  32.224  1.00 30.93           C
ATOM    483  NE2 HIS A  59      13.191 -38.158  31.458  1.00 24.43           N
ATOM    484  N   GLY A  60      19.820 -37.449  29.424  1.00 26.98           N
ATOM    485  CA  GLY A  60      21.031 -37.346  28.636  1.00 24.34           C
ATOM    486  C   GLY A  60      21.065 -36.416  27.432  1.00 27.69           C
ATOM    487  O   GLY A  60      22.136 -36.275  26.840  1.00 32.48           O
ATOM    488  N   LYS A  61      19.951 -35.775  27.084  1.00 29.16           N
ATOM    489  CA  LYS A  61      19.907 -34.796  25.985  1.00 26.53           C
ATOM    490  C   LYS A  61      19.754 -33.319  26.427  1.00 21.96           C
ATOM    491  O   LYS A  61      18.971 -32.948  27.300  1.00 21.72           O
ATOM    492  CB  LYS A  61      18.727 -35.160  25.089  1.00 30.56           C
ATOM    493  CG  LYS A  61      18.551 -34.261  23.889  1.00 39.79           C
ATOM    494  CD  LYS A  61      18.721 -34.998  22.554  1.00 42.47           C
ATOM    495  CE  LYS A  61      18.305 -34.094  21.392  1.00 49.96           C
ATOM    496  NZ  LYS A  61      16.829 -33.801  21.442  1.00 51.97           N
ATOM    497  N   GLU A  62      20.545 -32.440  25.830  1.00 24.92           N
ATOM    498  CA  GLU A  62      20.352 -31.016  26.077  1.00 24.76           C
ATOM    499  C   GLU A  62      19.142 -30.361  25.425  1.00 18.00           C
ATOM    500  O   GLU A  62      18.806 -30.551  24.262  1.00 22.14           O
ATOM    501  CB  GLU A  62      21.589 -30.185  25.676  1.00 20.31           C
ATOM    502  CG  GLU A  62      22.232 -30.508  24.367  1.00 33.57           C
ATOM    503  CD  GLU A  62      23.699 -30.104  24.446  1.00 45.09           C
ATOM    504  OE1 GLU A  62      24.114 -29.461  25.450  1.00 32.68           O
ATOM    505  OE2 GLU A  62      24.423 -30.448  23.497  1.00 49.56           O
ATOM    506  N   TYR A  63      18.525 -29.502  26.235  1.00 14.34           N
ATOM    507  CA  TYR A  63      17.358 -28.703  25.851  1.00 25.11           C
ATOM    508  C   TYR A  63      17.422 -27.261  26.340  1.00 26.55           C
ATOM    509  O   TYR A  63      17.964 -26.961  27.404  1.00 20.73           O
ATOM    510  CB  TYR A  63      16.076 -29.353  26.382  1.00 22.63           C
ATOM    511  CG  TYR A  63      15.701 -30.670  25.786  1.00 28.73           C
ATOM    512  CD1 TYR A  63      15.974 -31.844  26.480  1.00 28.18           C
ATOM    513  CD2 TYR A  63      14.991 -30.766  24.590  1.00 39.93           C
ATOM    514  CE1 TYR A  63      15.620 -33.056  25.979  1.00 28.18           C
ATOM    515  CE2 TYR A  63      14.615 -32.012  24.093  1.00 41.19           C
ATOM    516  CZ  TYR A  63      14.949 -33.156  24.802  1.00 40.30           C
ATOM    517  OH  TYR A  63      14.664 -34.442  24.424  1.00 47.34           O
ATOM    518  N   PHE A  64      16.909 -26.356  25.515  1.00 21.77           N
ATOM    519  CA  PHE A  64      16.405 -25.088  26.021  1.00 22.48           C
ATOM    520  C   PHE A  64      14.898 -25.158  26.176  1.00 32.68           C
ATOM    521  O   PHE A  64      14.192 -25.626  25.285  1.00 27.32           O
ATOM    522  CB  PHE A  64      16.712 -23.951  25.038  1.00 26.89           C
ATOM    523  CG  PHE A  64      18.064 -23.410  25.240  1.00 29.54           C
ATOM    524  CD1 PHE A  64      19.095 -23.801  24.406  1.00 39.22           C
ATOM    525  CD2 PHE A  64      18.317 -22.554  26.284  1.00 35.86           C
ATOM    526  CE1 PHE A  64      20.383 -23.322  24.613  1.00 43.67           C
ATOM    527  CE2 PHE A  64      19.594 -22.062  26.501  1.00 42.00           C
ATOM    528  CZ  PHE A  64      20.624 -22.450  25.664  1.00 38.89           C
ATOM    529  N   SER A  65      14.407 -24.665  27.306  1.00 21.75           N
ATOM    530  CA  SER A  65      12.963 -24.397  27.402  1.00 21.97           C
ATOM    531  C   SER A  65      12.774 -22.906  27.622  1.00 22.09           C
ATOM    532  O   SER A  65      13.704 -22.145  27.902  1.00 20.46           O
ATOM    533  CB  SER A  65      12.406 -25.210  28.525  1.00 22.02           C
ATOM    534  OG  SER A  65      12.830 -24.693  29.760  1.00 27.90           O
ATOM    535  N   GLU A  66      11.516 -22.476  27.515  1.00 19.71           N
ATOM    536  CA  GLU A  66      11.179 -21.096  27.701  1.00 24.52           C
ATOM    537  C   GLU A  66       9.964 -21.068  28.567  1.00 25.44           C
ATOM    538  O   GLU A  66       9.183 -22.013  28.550  1.00 25.62           O
ATOM    539  CB  GLU A  66      10.931 -20.380  26.373  1.00 35.42           C
ATOM    540  CG  GLU A  66       9.790 -20.890  25.517  1.00 50.61           C
ATOM    541  CD  GLU A  66       9.934 -20.468  24.060  1.00 56.85           C
ATOM    542  OE1 GLU A  66      10.945 -19.810  23.713  1.00 63.09           O
ATOM    543  OE2 GLU A  66       9.026 -20.803  23.267  1.00 54.75           O
ATOM    544  N   GLY A  67       9.825 -19.980  29.311  1.00 28.10           N
ATOM    545  CA  GLY A  67       8.727 -19.831  30.255  1.00 31.03           C
ATOM    546  C   GLY A  67       8.486 -18.355  30.484  1.00 23.14           C
ATOM    547  O   GLY A  67       9.341 -17.551  30.112  1.00 21.99           O
ATOM    548  N   THR A  68       7.329 -18.025  31.044  1.00 20.82           N
ATOM    549  CA  THR A  68       7.032 -16.711  31.618  1.00 18.10           C
ATOM    550  C   THR A  68       6.727 -16.882  33.096  1.00 20.47           C
ATOM    551  O   THR A  68       6.051 -17.847  33.466  1.00 20.99           O
ATOM    552  CB  THR A  68       5.825 -16.177  30.881  1.00 25.63           C
ATOM    553  OG1 THR A  68       6.131 -16.104  29.472  1.00 28.81           O
ATOM    554  CG2 THR A  68       5.498 -14.763  31.333  1.00 20.70           C
ATOM    555  N   ALA A  69       7.142 -15.920  33.907  1.00 16.48           N
ATOM    556  CA  ALA A  69       6.810 -15.870  35.344  1.00 12.49           C
ATOM    557  C   ALA A  69       6.019 -14.605  35.722  1.00 18.73           C
ATOM    558  O   ALA A  69       6.333 -13.499  35.297  1.00 20.86           O
ATOM    559  CB  ALA A  69       8.053 -15.967  36.204  1.00 23.73           C
ATOM    560  N   TYR A  70       4.983 -14.782  36.537  1.00 20.75           N
ATOM    561  CA  TYR A  70       4.238 -13.624  37.052  1.00 15.99           C
ATOM    562  C   TYR A  70       4.001 -13.738  38.556  1.00 18.64           C
ATOM    563  O   TYR A  70       3.900 -14.843  39.114  1.00 18.19           O
ATOM    564  CB  TYR A  70       2.883 -13.492  36.386  1.00 22.59           C
ATOM    565  CG  TYR A  70       2.760 -12.993  34.976  1.00 27.06           C
ATOM    566  CD1 TYR A  70       2.407 -13.872  33.961  1.00 37.74           C
ATOM    567  CD2 TYR A  70       2.934 -11.646  34.662  1.00 27.72           C
ATOM    568  CE1 TYR A  70       2.251 -13.448  32.659  1.00 43.95           C
ATOM    569  CE2 TYR A  70       2.772 -11.224  33.352  1.00 44.71           C
ATOM    570  CZ  TYR A  70       2.431 -12.122  32.365  1.00 40.02           C
ATOM    571  OH  TYR A  70       2.290 -11.711  31.058  1.00 50.42           O
ATOM    572  N   PRO A  71       3.857 -12.608  39.241  1.00 18.60           N
ATOM    573  CA  PRO A  71       3.425 -12.708  40.629  1.00 25.40           C
ATOM    574  C   PRO A  71       1.927 -12.973  40.673  1.00 27.54           C
ATOM    575  O   PRO A  71       1.168 -12.550  39.807  1.00 22.91           O
ATOM    576  CB  PRO A  71       3.736 -11.319  41.206  1.00 27.15           C
ATOM    577  CG  PRO A  71       4.149 -10.473  40.154  1.00 27.23           C
ATOM    578  CD  PRO A  71       4.158 -11.208  38.862  1.00 20.86           C
ATOM    579  N   VAL A  72       1.531 -13.686  41.713  1.00 14.96           N
ATOM    580  CA  VAL A  72       0.144 -13.881  42.076  1.00 21.28           C
ATOM    581  C   VAL A  72      -0.116 -13.065  43.327  1.00 24.23           C
ATOM    582  O   VAL A  72       0.541 -13.278  44.344  1.00 30.37           O
ATOM    583  CB  VAL A  72      -0.083 -15.344  42.442  1.00 27.75           C
ATOM    584  CG1 VAL A  72      -1.498 -15.536  42.999  1.00 36.04           C
ATOM    585  CG2 VAL A  72       0.137 -16.195  41.232  1.00 26.68           C
ATOM    586  N   GLY A  73      -1.085 -12.162  43.237  1.00 28.88           N
ATOM    587  CA  GLY A  73      -1.409 -11.288  44.332  1.00 37.11           C
ATOM    588  C   GLY A  73      -0.323 -10.258  44.539  1.00 30.23           C
ATOM    589  O   GLY A  73       0.359  -9.813  43.627  1.00 36.09           O
ATOM    590  N   ASP A  74      -0.223  -9.859  45.798  1.00 34.49           N
ATOM    591  CA  ASP A  74       0.784  -8.915  46.232  1.00 35.85           C
ATOM    592  C   ASP A  74       2.133  -9.568  45.965  1.00 30.27           C
ATOM    593  O   ASP A  74       2.395 -10.577  46.629  1.00 30.00           O
ATOM    594  CB  ASP A  74       0.606  -8.709  47.734  1.00 42.52           C
ATOM    595  CG  ASP A  74       1.660  -7.783  48.307  1.00 50.73           C
ATOM    596  OD1 ASP A  74       2.212  -6.966  47.532  1.00 58.86           O
ATOM    597  OD2 ASP A  74       1.993  -7.801  49.508  1.00 56.95           O
ATOM    598  N   SER A  75       2.928  -9.034  45.022  1.00 36.42           N
ATOM    599  CA  SER A  75       4.269  -9.557  44.705  1.00 46.04           C
ATOM    600  C   SER A  75       5.194  -9.791  45.899  1.00 50.27           C
ATOM    601  O   SER A  75       6.138 -10.576  45.808  1.00 52.66           O
ATOM    602  CB  SER A  75       5.009  -8.636  43.747  1.00 45.28           C
ATOM    603  OG  SER A  75       5.109  -7.323  44.263  1.00 52.01           O
ATOM    604  N   LYS A  76       4.926  -9.114  47.013  1.00 50.01           N
ATOM    605  CA  LYS A  76       5.742  -9.262  48.211  1.00 47.27           C
ATOM    606  C   LYS A  76       5.634 -10.642  48.841  1.00 41.20           C
ATOM    607  O   LYS A  76       6.497 -10.983  49.644  1.00 41.83           O
ATOM    608  CB  LYS A  76       5.343  -8.218  49.277  1.00 53.63           C
ATOM    609  CG  LYS A  76       5.945  -6.827  49.110  1.00 61.10           C
ATOM    610  CD  LYS A  76       5.123  -5.759  49.844  1.00 65.21           C
ATOM    611  CE  LYS A  76       4.906  -6.099  51.323  1.00 66.25           C
ATOM    612  NZ  LYS A  76       3.613  -6.799  51.596  1.00 63.57           N
ATOM    613  N   ILE A  77       4.598 -11.429  48.537  1.00 35.91           N
ATOM    614  CA  ILE A  77       4.358 -12.688  49.287  1.00 38.99           C
ATOM    615  C   ILE A  77       5.073 -13.912  48.714  1.00 34.77           C
ATOM    616  O   ILE A  77       5.205 -14.958  49.356  1.00 45.09           O
ATOM    617  CB  ILE A  77       2.832 -13.017  49.471  1.00 38.82           C
ATOM    618  CG1 ILE A  77       2.617 -14.247  50.349  1.00 40.35           C
ATOM    619  CG2 ILE A  77       2.150 -13.331  48.158  1.00 40.78           C
ATOM    620  CD1 ILE A  77       1.158 -14.452  50.769  1.00 51.22           C
ATOM    621  N   GLY A  78       5.548 -13.840  47.490  1.00 28.28           N
ATOM    622  CA  GLY A  78       6.350 -15.001  47.076  1.00 20.51           C
ATOM    623  C   GLY A  78       5.588 -16.233  46.581  1.00 23.93           C
ATOM    624  O   GLY A  78       6.028 -17.357  46.738  1.00 23.61           O
ATOM    625  N   LYS A  79       4.425 -15.998  45.969  1.00 18.13           N
ATOM    626  CA  LYS A  79       3.641 -16.980  45.249  1.00 21.51           C
ATOM    627  C   LYS A  79       3.830 -16.593  43.794  1.00 15.06           C
ATOM    628  O   LYS A  79       3.518 -15.468  43.424  1.00 16.11           O
ATOM    629  CB  LYS A  79       2.153 -16.764  45.588  1.00 19.03           C
ATOM    630  CG  LYS A  79       1.262 -17.901  45.160  1.00 25.37           C
ATOM    631  CD  LYS A  79      -0.014 -18.050  46.019  1.00 34.28           C
ATOM    632  CE  LYS A  79       0.238 -18.485  47.467  1.00 32.60           C
ATOM    633  NZ  LYS A  79       0.165 -19.917  47.886  1.00 22.58           N
ATOM    634  N   ILE A  80       4.274 -17.515  42.949  1.00 17.44           N
ATOM    635  CA  ILE A  80       4.816 -17.145  41.667  1.00 18.57           C
ATOM    636  C   ILE A  80       4.056 -18.035  40.701  1.00 15.10           C
ATOM    637  O   ILE A  80       3.982 -19.234  40.884  1.00 19.01           O
ATOM    638  CB  ILE A  80       6.328 -17.409  41.573  1.00 24.91           C
ATOM    639  CG1 ILE A  80       7.059 -16.564  42.636  1.00 28.22           C
ATOM    640  CG2 ILE A  80       6.735 -17.225  40.124  1.00 30.04           C
ATOM    641  CD1 ILE A  80       8.553 -16.521  42.465  1.00 32.05           C
ATOM    642  N   TYR A  81       3.524 -17.452  39.636  1.00 17.71           N
ATOM    643  CA  TYR A  81       3.036 -18.293  38.548  1.00 26.32           C
ATOM    644  C   TYR A  81       4.141 -18.486  37.548  1.00 15.02           C
ATOM    645  O   TYR A  81       4.928 -17.564  37.290  1.00 22.16           O
ATOM    646  CB  TYR A  81       1.894 -17.623  37.818  1.00 20.14           C
ATOM    647  CG  TYR A  81       1.541 -18.146  36.461  1.00 22.58           C
ATOM    648  CD1 TYR A  81       2.178 -17.639  35.319  1.00 21.61           C
ATOM    649  CD2 TYR A  81       0.590 -19.149  36.288  1.00 19.69           C
ATOM    650  CE1 TYR A  81       1.876 -18.066  34.053  1.00 24.27           C
ATOM    651  CE2 TYR A  81       0.286 -19.586  34.986  1.00 16.53           C
ATOM    652  CZ  TYR A  81       0.938 -19.040  33.898  1.00 24.52           C
ATOM    653  OH  TYR A  81       0.675 -19.432  32.605  1.00 20.57           O
ATOM    654  N   HIS A  82       4.117 -19.643  36.885  1.00 18.57           N
ATOM    655  CA  HIS A  82       5.129 -19.870  35.874  1.00 20.07           C
ATOM    656  C   HIS A  82       4.637 -20.825  34.823  1.00 18.31           C
ATOM    657  O   HIS A  82       4.100 -21.866  35.185  1.00 19.26           O
ATOM    658  CB  HIS A  82       6.222 -20.531  36.616  1.00 20.28           C
ATOM    659  CG  HIS A  82       7.619 -20.252  36.179  1.00 19.10           C
ATOM    660  ND1 HIS A  82       8.246 -20.993  35.207  1.00 38.93           N
ATOM    661  CD2 HIS A  82       8.561 -19.439  36.696  1.00 27.24           C
ATOM    662  CE1 HIS A  82       9.495 -20.579  35.087  1.00 22.12           C
ATOM    663  NE2 HIS A  82       9.710 -19.656  35.991  1.00 17.28           N
ATOM    664  N   SER A  83       4.826 -20.462  33.556  1.00 20.46           N
ATOM    665  CA  SER A  83       4.553 -21.395  32.461  1.00 15.23           C
ATOM    666  C   SER A  83       5.900 -22.039  32.100  1.00 30.23           C
ATOM    667  O   SER A  83       6.981 -21.473  32.335  1.00 18.21           O
ATOM    668  CB  SER A  83       4.010 -20.745  31.208  1.00 19.91           C
ATOM    669  OG  SER A  83       4.990 -19.926  30.573  1.00 27.91           O
ATOM    670  N   TYR A  84       5.834 -23.197  31.464  1.00 23.98           N
ATOM    671  CA  TYR A  84       7.011 -24.011  31.161  1.00 26.85           C
ATOM    672  C   TYR A  84       6.782 -24.750  29.857  1.00 20.05           C
ATOM    673  O   TYR A  84       5.949 -25.674  29.830  1.00 20.31           O
ATOM    674  CB  TYR A  84       7.231 -25.041  32.287  1.00 17.26           C
ATOM    675  CG  TYR A  84       8.417 -25.969  32.134  1.00 29.80           C
ATOM    676  CD1 TYR A  84       9.735 -25.502  32.261  1.00 25.08           C
ATOM    677  CD2 TYR A  84       8.238 -27.332  31.893  1.00 31.81           C
ATOM    678  CE1 TYR A  84      10.841 -26.352  32.147  1.00 25.31           C
ATOM    679  CE2 TYR A  84       9.350 -28.203  31.784  1.00 31.48           C
ATOM    680  CZ  TYR A  84      10.650 -27.721  31.897  1.00 24.67           C
ATOM    681  OH  TYR A  84      11.692 -28.600  31.769  1.00 29.54           O
ATOM    682  N   THR A  85       7.524 -24.373  28.813  1.00 18.97           N
ATOM    683  CA  THR A  85       7.371 -24.945  27.502  1.00 15.57           C
ATOM    684  C   THR A  85       8.691 -25.614  27.114  1.00 19.35           C
ATOM    685  O   THR A  85       9.755 -25.003  27.171  1.00 16.03           O
ATOM    686  CB  THR A  85       6.979 -23.848  26.475  1.00 28.57           C
ATOM    687  OG1 THR A  85       5.822 -23.101  26.899  1.00 28.88           O
ATOM    688  CG2 THR A  85       6.530 -24.492  25.165  1.00 30.98           C
ATOM    689  N   ILE A  86       8.618 -26.913  26.837  1.00 15.00           N
ATOM    690  CA  ILE A  86       9.722 -27.638  26.285  1.00 29.65           C
ATOM    691  C   ILE A  86       9.203 -28.686  25.305  1.00 34.65           C
ATOM    692  O   ILE A  86       8.158 -29.298  25.529  1.00 40.52           O
ATOM    693  CB  ILE A  86      10.573 -28.134  27.413  1.00 25.05           C
ATOM    694  CG1 ILE A  86      11.791 -28.872  26.867  1.00 37.08           C
ATOM    695  CG2 ILE A  86       9.790 -28.878  28.478  1.00 32.05           C
ATOM    696  CD1 ILE A  86      12.870 -28.880  27.896  1.00 35.47           C
ATOM    697  N   GLY A  87       9.913 -28.845  24.195  1.00 34.74           N
ATOM    698  CA  GLY A  87       9.456 -29.679  23.097  1.00 38.97           C
ATOM    699  C   GLY A  87       7.996 -29.592  22.699  1.00 39.67           C
ATOM    700  O   GLY A  87       7.348 -30.635  22.524  1.00 44.22           O
ATOM    701  N   GLY A  88       7.465 -28.380  22.573  1.00 42.27           N
ATOM    702  CA  GLY A  88       6.152 -28.174  21.979  1.00 43.47           C
ATOM    703  C   GLY A  88       4.960 -28.438  22.895  1.00 48.88           C
ATOM    704  O   GLY A  88       3.787 -28.383  22.489  1.00 49.55           O
ATOM    705  N   VAL A  89       5.274 -28.720  24.155  1.00 42.18           N
ATOM    706  CA  VAL A  89       4.284 -28.959  25.197  1.00 36.86           C
ATOM    707  C   VAL A  89       4.420 -27.890  26.303  1.00 34.70           C
ATOM    708  O   VAL A  89       5.512 -27.582  26.801  1.00 28.41           O
ATOM    709  CB  VAL A  89       4.511 -30.379  25.722  1.00 36.57           C
ATOM    710  CG1 VAL A  89       3.807 -30.651  27.072  1.00 41.75           C
ATOM    711  CG2 VAL A  89       4.134 -31.428  24.637  1.00 42.66           C
ATOM    712  N   THR A  90       3.292 -27.312  26.695  1.00 25.12           N
ATOM    713  CA  THR A  90       3.306 -26.254  27.693  1.00 26.89           C
ATOM    714  C   THR A  90       2.682 -26.757  28.975  1.00 27.29           C
ATOM    715  O   THR A  90       1.693 -27.461  28.928  1.00 33.17           O
ATOM    716  CB  THR A  90       2.618 -25.004  27.174  1.00 31.08           C
ATOM    717  OG1 THR A  90       3.483 -24.378  26.214  1.00 35.56           O
ATOM    718  CG2 THR A  90       2.511 -23.960  28.254  1.00 29.89           C
ATOM    719  N   GLN A  91       3.260 -26.401  30.118  1.00 21.41           N
ATOM    720  CA  GLN A  91       2.693 -26.741  31.417  1.00 12.49           C
ATOM    721  C   GLN A  91       2.710 -25.421  32.136  1.00 19.95           C
ATOM    722  O   GLN A  91       3.486 -24.510  31.738  1.00 21.71           O
ATOM    723  CB  GLN A  91       3.525 -27.795  32.145  1.00 26.13           C
ATOM    724  CG  GLN A  91       3.305 -29.248  31.687  1.00 34.52           C
ATOM    725  CD  GLN A  91       4.398 -30.135  32.229  1.00 38.00           C
ATOM    726  OE1 GLN A  91       5.489 -30.192  31.656  1.00 46.39           O
ATOM    727  NE2 GLN A  91       4.128 -30.797  33.347  1.00 44.09           N
ATOM    728  N   GLU A  92       1.861 -25.322  33.159  1.00 18.82           N
ATOM    729  CA  GLU A  92       1.773 -24.130  33.983  1.00 15.09           C
ATOM    730  C   GLU A  92       1.386 -24.456  35.402  1.00 19.38           C
ATOM    731  O   GLU A  92       0.771 -25.481  35.664  1.00 19.33           O
ATOM    732  CB  GLU A  92       0.881 -23.063  33.387  1.00 20.55           C
ATOM    733  CG  GLU A  92      -0.597 -23.273  33.639  1.00 23.99           C
ATOM    734  CD  GLU A  92      -1.423 -22.332  32.800  1.00 20.55           C
ATOM    735  OE1 GLU A  92      -2.589 -22.723  32.571  1.00 24.98           O
ATOM    736  OE2 GLU A  92      -0.972 -21.228  32.391  1.00 14.69           O
ATOM    737  N   GLY A  93       1.770 -23.550  36.288  1.00 19.69           N
ATOM    738  CA  GLY A  93       1.538 -23.733  37.701  1.00 15.49           C
ATOM    739  C   GLY A  93       1.987 -22.623  38.575  1.00 16.54           C
ATOM    740  O   GLY A  93       2.619 -21.666  38.141  1.00 25.46           O
ATOM    741  N   VAL A  94       1.659 -22.808  39.845  1.00 16.02           N
ATOM    742  CA  VAL A  94       2.075 -21.866  40.876  1.00 20.16           C
ATOM    743  C   VAL A  94       2.940 -22.607  41.859  1.00 19.43           C
ATOM    744  O   VAL A  94       2.661 -23.753  42.210  1.00 20.07           O
ATOM    745  CB  VAL A  94       0.835 -21.413  41.672  1.00 27.15           C
ATOM    746  CG1 VAL A  94       1.199 -20.454  42.804  1.00 25.09           C
ATOM    747  CG2 VAL A  94      -0.173 -20.865  40.692  1.00 23.62           C
ATOM    748  N   PHE A  95       4.011 -21.915  42.257  1.00 20.87           N
ATOM    749  CA  PHE A  95       4.860 -22.396  43.342  1.00 15.80           C
ATOM    750  C   PHE A  95       5.108 -21.265  44.318  1.00 13.47           C
ATOM    751  O   PHE A  95       4.739 -20.108  44.116  1.00 17.89           O
ATOM    752  CB  PHE A  95       6.164 -22.973  42.779  1.00 16.77           C
ATOM    753  CG  PHE A  95       7.152 -21.960  42.292  1.00 12.05           C
ATOM    754  CD1 PHE A  95       8.103 -21.441  43.170  1.00 22.84           C
ATOM    755  CD2 PHE A  95       7.188 -21.578  40.918  1.00 13.72           C
ATOM    756  CE1 PHE A  95       9.037 -20.487  42.774  1.00 23.50           C
ATOM    757  CE2 PHE A  95       8.111 -20.651  40.521  1.00 18.67           C
ATOM    758  CZ  PHE A  95       9.031 -20.085  41.436  1.00 21.20           C
ATOM    759  N   ASN A  96       5.701 -21.706  45.433  1.00 17.66           N
ATOM    760  CA  ASN A  96       5.890 -20.861  46.554  1.00 15.71           C
ATOM    761  C   ASN A  96       7.387 -20.790  46.948  1.00 16.61           C
ATOM    762  O   ASN A  96       8.107 -21.807  46.956  1.00 15.24           O
ATOM    763  CB  ASN A  96       5.067 -21.342  47.724  1.00 15.41           C
ATOM    764  CG  ASN A  96       3.547 -21.147  47.506  1.00 21.38           C
ATOM    765  OD1 ASN A  96       3.001 -20.052  47.623  1.00 23.54           O
ATOM    766  ND2 ASN A  96       2.891 -22.220  47.185  1.00 25.42           N
ATOM    767  N   VAL A  97       7.747 -19.566  47.281  1.00 21.53           N
ATOM    768  CA  VAL A  97       9.106 -19.249  47.741  1.00 17.93           C
ATOM    769  C   VAL A  97       9.127 -19.460  49.272  1.00 22.42           C
ATOM    770  O   VAL A  97       8.463 -18.756  50.068  1.00 23.39           O
ATOM    771  CB  VAL A  97       9.496 -17.836  47.371  1.00 21.46           C
ATOM    772  CG1 VAL A  97      10.923 -17.529  47.877  1.00 28.95           C
ATOM    773  CG2 VAL A  97       9.488 -17.676  45.872  1.00 24.46           C
ATOM    774  N   LEU A  98       9.930 -20.441  49.671  1.00 19.60           N
ATOM    775  CA  LEU A  98      10.171 -20.834  51.055  1.00 23.40           C
ATOM    776  C   LEU A  98      11.126 -19.946  51.836  1.00 24.92           C
ATOM    777  O   LEU A  98      10.929 -19.704  53.037  1.00 17.15           O
ATOM    778  CB  LEU A  98      10.708 -22.270  51.125  1.00 25.99           C
ATOM    779  CG  LEU A  98       9.828 -23.423  50.612  1.00 34.06           C
ATOM    780  CD1 LEU A  98      10.580 -24.753  50.787  1.00 29.60           C
ATOM    781  CD2 LEU A  98       8.496 -23.441  51.283  1.00 37.33           C
ATOM    782  N   SER A  99      12.114 -19.429  51.139  1.00 20.57           N
ATOM    783  CA  SER A  99      13.248 -18.695  51.721  1.00 25.71           C
ATOM    784  C   SER A  99      14.002 -17.951  50.617  1.00 25.73           C
ATOM    785  O   SER A  99      14.125 -18.430  49.481  1.00 20.18           O
ATOM    786  CB  SER A  99      14.140 -19.657  52.504  1.00 25.75           C
ATOM    787  OG  SER A  99      15.339 -19.114  53.004  1.00 25.54           O
ATOM    788  N   THR A 100      14.474 -16.738  50.932  1.00 19.83           N
ATOM    789  CA  THR A 100      15.351 -15.950  50.031  1.00 17.72           C
ATOM    790  C   THR A 100      15.971 -14.847  50.857  1.00 24.50           C
ATOM    791  O   THR A 100      15.365 -14.433  51.841  1.00 27.02           O
ATOM    792  CB  THR A 100      14.659 -15.188  48.839  1.00 15.07           C
ATOM    793  OG1 THR A 100      15.617 -14.472  48.064  1.00 25.75           O
ATOM    794  CG2 THR A 100      13.721 -14.142  49.323  1.00 22.95           C
ATOM    795  N   ASP A 101      17.121 -14.352  50.417  1.00 25.75           N
ATOM    796  CA  ASP A 101      17.725 -13.190  51.076  1.00 29.36           C
ATOM    797  C   ASP A 101      17.570 -11.949  50.205  1.00 27.21           C
ATOM    798  O   ASP A 101      18.149 -10.911  50.508  1.00 19.11           O
ATOM    799  CB  ASP A 101      19.215 -13.396  51.419  1.00 28.42           C
ATOM    800  CG  ASP A 101      20.050 -13.864  50.249  1.00 29.45           C
ATOM    801  OD1 ASP A 101      19.488 -14.092  49.160  1.00 21.54           O
ATOM    802  OD2 ASP A 101      21.286 -14.029  50.312  1.00 34.19           O
ATOM    803  N   ASN A 102      16.795 -12.055  49.121  1.00 23.84           N
ATOM    804  CA  ASN A 102      16.672 -10.961  48.166  1.00 17.41           C
ATOM    805  C   ASN A 102      17.989 -10.435  47.592  1.00 27.58           C
ATOM    806  O   ASN A 102      18.076  -9.250  47.297  1.00 28.63           O
ATOM    807  CB  ASN A 102      15.856  -9.823  48.805  1.00 20.45           C
ATOM    808  CG  ASN A 102      14.396 -10.219  49.002  1.00 21.30           C
ATOM    809  OD1 ASN A 102      13.802 -10.833  48.140  1.00 18.23           O
ATOM    810  ND2 ASN A 102      13.833  -9.889  50.158  1.00 24.24           N
ATOM    811  N   LYS A 103      18.976 -11.315  47.437  1.00 22.82           N
ATOM    812  CA  LYS A 103      20.302 -10.995  46.892  1.00 25.42           C
ATOM    813  C   LYS A 103      20.939 -12.155  46.133  1.00 25.89           C
ATOM    814  O   LYS A 103      21.301 -11.999  44.970  1.00 31.99           O
ATOM    815  CB  LYS A 103      21.341 -10.524  47.919  1.00 30.45           C
ATOM    816  CG  LYS A 103      20.982 -10.506  49.398  1.00 45.89           C
ATOM    817  CD  LYS A 103      22.251 -10.456  50.318  1.00 52.29           C
ATOM    818  CE  LYS A 103      21.945 -10.687  51.823  1.00 53.99           C
ATOM    819  NZ  LYS A 103      22.492 -11.953  52.455  1.00 47.52           N
ATOM    820  N   ASN A 104      21.091 -13.299  46.791  1.00 20.20           N
ATOM    821  CA  ASN A 104      21.922 -14.388  46.301  1.00 24.72           C
ATOM    822  C   ASN A 104      21.236 -15.698  45.937  1.00 23.31           C
ATOM    823  O   ASN A 104      21.779 -16.467  45.155  1.00 27.03           O
ATOM    824  CB  ASN A 104      22.865 -14.843  47.435  1.00 31.57           C
ATOM    825  CG  ASN A 104      23.888 -13.779  47.832  1.00 33.04           C
ATOM    826  OD1 ASN A 104      24.674 -13.328  47.002  1.00 36.12           O
ATOM    827  ND2 ASN A 104      23.848 -13.360  49.100  1.00 32.16           N
ATOM    828  N   TYR A 105      20.115 -15.998  46.577  1.00 15.72           N
ATOM    829  CA  TYR A 105      19.471 -17.335  46.525  1.00 20.16           C
ATOM    830  C   TYR A 105      17.963 -17.241  46.706  1.00 19.59           C
ATOM    831  O   TYR A 105      17.471 -16.225  47.185  1.00 16.99           O
ATOM    832  CB  TYR A 105      20.024 -18.316  47.566  1.00 18.79           C
ATOM    833  CG  TYR A 105      19.410 -18.189  48.947  1.00 19.08           C
ATOM    834  CD1 TYR A 105      18.247 -18.851  49.261  1.00 25.23           C
ATOM    835  CD2 TYR A 105      19.970 -17.382  49.919  1.00 19.19           C
ATOM    836  CE1 TYR A 105      17.690 -18.702  50.518  1.00 21.36           C
ATOM    837  CE2 TYR A 105      19.445 -17.224  51.136  1.00 24.26           C
ATOM    838  CZ  TYR A 105      18.292 -17.886  51.442  1.00 27.02           C
ATOM    839  OH  TYR A 105      17.789 -17.707  52.702  1.00 26.22           O
ATOM    840  N   ILE A 106      17.280 -18.316  46.308  1.00 15.76           N
ATOM    841  CA  ILE A 106      15.835 -18.487  46.414  1.00 21.83           C
ATOM    842  C   ILE A 106      15.618 -19.969  46.576  1.00 19.88           C
ATOM    843  O   ILE A 106      16.196 -20.764  45.799  1.00 26.45           O
ATOM    844  CB  ILE A 106      15.101 -18.075  45.105  1.00 20.59           C
ATOM    845  CG1 ILE A 106      15.468 -16.757  44.494  1.00 34.42           C
ATOM    846  CG2 ILE A 106      13.589 -17.963  45.404  1.00 24.36           C
ATOM    847  CD1 ILE A 106      14.596 -16.576  43.199  1.00 44.13           C
ATOM    848  N   ILE A 107      14.810 -20.414  47.524  1.00 17.83           N
ATOM    849  CA  ILE A 107      14.437 -21.803  47.559  1.00 15.04           C
ATOM    850  C   ILE A 107      12.963 -21.939  47.079  1.00 22.61           C
ATOM    851  O   ILE A 107      12.083 -21.313  47.658  1.00 18.24           O
ATOM    852  CB  ILE A 107      14.632 -22.285  48.969  1.00 14.48           C
ATOM    853  CG1 ILE A 107      16.150 -22.367  49.311  1.00 22.32           C
ATOM    854  CG2 ILE A 107      13.987 -23.678  49.005  1.00 17.90           C
ATOM    855  CD1 ILE A 107      16.478 -22.652  50.781  1.00 26.23           C
ATOM    856  N   GLY A 108      12.685 -22.668  45.994  1.00 22.38           N
ATOM    857  CA  GLY A 108      11.306 -22.855  45.573  1.00 17.29           C
ATOM    858  C   GLY A 108      10.754 -24.216  45.936  1.00 13.24           C
ATOM    859  O   GLY A 108      11.510 -25.179  46.080  1.00 14.66           O
ATOM    860  N   TYR A 109       9.434 -24.311  46.014  1.00 15.99           N
ATOM    861  CA  TYR A 109       8.723 -25.485  46.515  1.00 10.96           C
ATOM    862  C   TYR A 109       7.378 -25.590  45.779  1.00 20.86           C
ATOM    863  O   TYR A 109       6.661 -24.613  45.635  1.00 23.03           O
ATOM    864  CB  TYR A 109       8.528 -25.399  48.054  1.00 14.87           C
ATOM    865  CG  TYR A 109       7.736 -26.524  48.666  1.00 21.25           C
ATOM    866  CD1 TYR A 109       8.303 -27.782  48.916  1.00 26.13           C
ATOM    867  CD2 TYR A 109       6.369 -26.338  48.970  1.00 27.26           C
ATOM    868  CE1 TYR A 109       7.553 -28.798  49.475  1.00 34.33           C
ATOM    869  CE2 TYR A 109       5.622 -27.377  49.501  1.00 29.31           C
ATOM    870  CZ  TYR A 109       6.201 -28.590  49.756  1.00 31.93           C
ATOM    871  OH  TYR A 109       5.350 -29.547  50.312  1.00 34.62           O
ATOM    872  N   PHE A 110       7.086 -26.807  45.329  1.00 22.15           N
ATOM    873  CA  PHE A 110       5.813 -27.215  44.756  1.00 20.21           C
ATOM    874  C   PHE A 110       5.409 -28.565  45.340  1.00 20.79           C
ATOM    875  O   PHE A 110       6.247 -29.439  45.505  1.00 17.03           O
ATOM    876  CB  PHE A 110       6.040 -27.297  43.245  1.00 22.01           C
ATOM    877  CG  PHE A 110       4.858 -27.789  42.473  1.00 26.58           C
ATOM    878  CD1 PHE A 110       4.807 -29.108  42.028  1.00 31.56           C
ATOM    879  CD2 PHE A 110       3.811 -26.945  42.184  1.00 29.15           C
ATOM    880  CE1 PHE A 110       3.721 -29.567  41.314  1.00 26.11           C
ATOM    881  CE2 PHE A 110       2.700 -27.412  41.482  1.00 30.97           C
ATOM    882  CZ  PHE A 110       2.660 -28.719  41.052  1.00 32.01           C
ATOM    883  N   CYS A 111       4.112 -28.769  45.573  1.00 16.93           N
ATOM    884  CA  CYS A 111       3.529 -30.011  46.038  1.00 22.75           C
ATOM    885  C   CYS A 111       2.176 -30.206  45.345  1.00 34.51           C
ATOM    886  O   CYS A 111       1.408 -29.262  45.215  1.00 25.26           O
ATOM    887  CB  CYS A 111       3.280 -29.935  47.555  1.00 28.68           C
ATOM    888  SG  CYS A 111       2.649 -31.392  48.454  1.00 28.30           S
ATOM    889  N   SER A 112       1.947 -31.427  44.886  1.00 46.72           N
ATOM    890  CA  SER A 112       0.698 -31.874  44.273  1.00 52.11           C
ATOM    891  C   SER A 112       0.141 -33.026  45.123  1.00 55.03           C
ATOM    892  O   SER A 112       0.893 -33.897  45.555  1.00 37.65           O
ATOM    893  CB  SER A 112       0.969 -32.369  42.845  1.00 50.80           C
ATOM    894  OG  SER A 112       2.190 -33.100  42.773  1.00 48.77           O
ATOM    895  N   TYR A 113      -1.169 -33.015  45.352  1.00 69.47           N
ATOM    896  CA  TYR A 113      -1.831 -33.915  46.292  1.00 78.55           C
ATOM    897  C   TYR A 113      -2.803 -34.799  45.530  1.00 76.97           C
ATOM    898  O   TYR A 113      -2.758 -36.018  45.686  1.00 83.82           O
ATOM    899  CB  TYR A 113      -2.536 -33.086  47.380  1.00 85.74           C
ATOM    900  CG  TYR A 113      -3.618 -33.756  48.213  1.00 91.01           C
ATOM    901  CD1 TYR A 113      -3.581 -35.112  48.529  1.00 94.16           C
ATOM    902  CD2 TYR A 113      -4.681 -33.006  48.699  1.00 93.74           C
ATOM    903  CE1 TYR A 113      -4.577 -35.699  49.292  1.00 96.11           C
ATOM    904  CE2 TYR A 113      -5.678 -33.582  49.461  1.00 96.30           C
ATOM    905  CZ  TYR A 113      -5.624 -34.926  49.756  1.00 96.52           C
ATOM    906  OH  TYR A 113      -6.627 -35.478  50.520  1.00 94.63           O
ATOM    907  N   LYS A 114      -4.590 -39.184  48.138  1.00 77.20           N
ATOM    908  CA  LYS A 114      -4.173 -40.081  49.204  1.00 75.38           C
ATOM    909  C   LYS A 114      -2.671 -40.026  49.479  1.00 73.42           C
ATOM    910  O   LYS A 114      -2.207 -40.524  50.509  1.00 71.34           O
ATOM    911  CB  LYS A 114      -4.584 -41.508  48.861  1.00 80.54           C
ATOM    912  CG  LYS A 114      -4.810 -42.402  50.084  1.00 83.46           C
ATOM    913  CD  LYS A 114      -6.042 -42.014  50.919  1.00 80.61           C
ATOM    914  CE  LYS A 114      -6.377 -43.073  51.984  1.00 77.85           C
ATOM    915  NZ  LYS A 114      -7.837 -43.146  52.313  1.00 72.61           N
ATOM    916  N   GLY A 115      -1.923 -39.419  48.559  1.00 68.72           N
ATOM    917  CA  GLY A 115      -0.508 -39.129  48.739  1.00 64.71           C
ATOM    918  C   GLY A 115      -0.107 -37.704  48.375  1.00 63.51           C
ATOM    919  O   GLY A 115      -0.928 -36.876  47.970  1.00 60.38           O
ATOM    920  N   HIS A 116       1.175 -37.391  48.540  1.00 61.22           N
ATOM    921  CA  HIS A 116       1.718 -36.169  47.952  1.00 49.90           C
ATOM    922  C   HIS A 116       3.175 -36.273  47.506  1.00 45.37           C
ATOM    923  O   HIS A 116       4.017 -36.969  48.095  1.00 36.58           O
ATOM    924  CB  HIS A 116       1.452 -34.943  48.830  1.00 49.38           C
ATOM    925  CG  HIS A 116       2.195 -34.912  50.131  1.00 50.14           C
ATOM    926  ND1 HIS A 116       1.648 -34.355  51.265  1.00 48.50           N
ATOM    927  CD2 HIS A 116       3.435 -35.323  50.484  1.00 54.45           C
ATOM    928  CE1 HIS A 116       2.512 -34.431  52.260  1.00 49.88           C
ATOM    929  NE2 HIS A 116       3.608 -35.011  51.812  1.00 50.69           N
ATOM    930  N   MET A 117       3.446 -35.553  46.423  1.00 41.01           N
ATOM    931  CA  MET A 117       4.795 -35.419  45.885  1.00 42.25           C
ATOM    932  C   MET A 117       5.180 -33.945  46.014  1.00 40.17           C
ATOM    933  O   MET A 117       4.361 -33.067  45.793  1.00 33.79           O
ATOM    934  CB  MET A 117       4.789 -35.810  44.408  1.00 43.60           C
ATOM    935  CG  MET A 117       5.853 -36.788  44.003  1.00 52.67           C
ATOM    936  SD  MET A 117       6.448 -36.451  42.344  1.00 65.98           S
ATOM    937  CE  MET A 117       8.212 -36.545  42.594  1.00 61.23           C
ATOM    938  N   ASP A 118       6.437 -33.717  46.372  1.00 28.77           N
ATOM    939  CA  ASP A 118       7.011 -32.454  46.773  1.00 22.77           C
ATOM    940  C   ASP A 118       8.267 -32.295  45.917  1.00 20.94           C
ATOM    941  O   ASP A 118       8.929 -33.295  45.663  1.00 16.37           O
ATOM    942  CB  ASP A 118       7.579 -32.640  48.170  1.00 32.01           C
ATOM    943  CG  ASP A 118       6.677 -32.177  49.232  1.00 37.48           C
ATOM    944  OD1 ASP A 118       5.492 -31.836  48.955  1.00 36.76           O
ATOM    945  OD2 ASP A 118       7.158 -32.139  50.387  1.00 31.80           O
ATOM    946  N   LEU A 119       8.568 -31.066  45.493  1.00 22.22           N
ATOM    947  CA  LEU A 119       9.676 -30.813  44.588  1.00 23.30           C
ATOM    948  C   LEU A 119      10.269 -29.579  45.173  1.00 26.48           C
ATOM    949  O   LEU A 119       9.563 -28.653  45.498  1.00 14.88           O
ATOM    950  CB  LEU A 119       9.241 -30.478  43.155  1.00 22.64           C
ATOM    951  CG  LEU A 119       8.724 -31.639  42.287  1.00 14.87           C
ATOM    952  CD1 LEU A 119       8.096 -31.344  40.910  1.00 19.97           C
ATOM    953  CD2 LEU A 119       9.771 -32.824  42.135  1.00 30.50           C
ATOM    954  N   VAL A 120      11.587 -29.569  45.299  1.00 15.54           N
ATOM    955  CA  VAL A 120      12.230 -28.461  45.896  1.00 10.02           C
ATOM    956  C   VAL A 120      13.431 -28.254  44.961  1.00 13.61           C
ATOM    957  O   VAL A 120      14.109 -29.234  44.589  1.00 18.78           O
ATOM    958  CB  VAL A 120      12.770 -28.840  47.306  1.00 15.28           C
ATOM    959  CG1 VAL A 120      13.867 -27.875  47.696  1.00 26.75           C
ATOM    960  CG2 VAL A 120      11.618 -28.757  48.295  1.00 23.66           C
ATOM    961  N   TRP A 121      13.686 -26.995  44.621  1.00 16.71           N
ATOM    962  CA  TRP A 121      14.883 -26.563  43.922  1.00 13.56           C
ATOM    963  C   TRP A 121      15.470 -25.234  44.470  1.00 23.32           C
ATOM    964  O   TRP A 121      14.795 -24.345  44.989  1.00 18.01           O
ATOM    965  CB  TRP A 121      14.525 -26.405  42.434  1.00 13.41           C
ATOM    966  CG  TRP A 121      13.542 -25.356  42.138  1.00 19.46           C
ATOM    967  CD1 TRP A 121      13.795 -24.110  41.697  1.00 14.60           C
ATOM    968  CD2 TRP A 121      12.135 -25.481  42.197  1.00 12.66           C
ATOM    969  NE1 TRP A 121      12.627 -23.423  41.484  1.00 20.64           N
ATOM    970  CE2 TRP A 121      11.585 -24.250  41.771  1.00 11.36           C
ATOM    971  CE3 TRP A 121      11.281 -26.522  42.528  1.00 13.44           C
ATOM    972  CZ2 TRP A 121      10.212 -24.008  41.729  1.00 10.41           C
ATOM    973  CZ3 TRP A 121       9.884 -26.262  42.482  1.00 13.09           C
ATOM    974  CH2 TRP A 121       9.394 -25.042  42.090  1.00 12.62           C
ATOM    975  N   VAL A 122      16.783 -25.090  44.342  1.00 17.65           N
ATOM    976  CA  VAL A 122      17.523 -23.988  44.906  1.00 16.60           C
ATOM    977  C   VAL A 122      18.247 -23.272  43.768  1.00 15.78           C
ATOM    978  O   VAL A 122      19.001 -23.896  43.016  1.00 19.22           O
ATOM    979  CB  VAL A 122      18.534 -24.465  45.967  1.00 21.69           C
ATOM    980  CG1 VAL A 122      19.216 -23.251  46.627  1.00 19.72           C
ATOM    981  CG2 VAL A 122      17.807 -25.317  46.987  1.00 28.39           C
ATOM    982  N   LEU A 123      17.940 -21.988  43.603  1.00 15.57           N
ATOM    983  CA  LEU A 123      18.674 -21.138  42.655  1.00 22.84           C
ATOM    984  C   LEU A 123      19.624 -20.164  43.365  1.00 24.43           C
ATOM    985  O   LEU A 123      19.325 -19.643  44.447  1.00 21.84           O
ATOM    986  CB  LEU A 123      17.712 -20.349  41.786  1.00 19.43           C
ATOM    987  CG  LEU A 123      16.723 -21.212  40.988  1.00 31.02           C
ATOM    988  CD1 LEU A 123      15.529 -20.389  40.588  1.00 39.89           C
ATOM    989  CD2 LEU A 123      17.429 -21.815  39.797  1.00 38.73           C
ATOM    990  N   SER A 124      20.783 -19.948  42.752  1.00 24.18           N
ATOM    991  CA  SER A 124      21.718 -18.940  43.244  1.00 21.42           C
ATOM    992  C   SER A 124      22.340 -18.120  42.078  1.00 15.33           C
ATOM    993  O   SER A 124      22.493 -18.599  40.948  1.00 25.48           O
ATOM    994  CB  SER A 124      22.741 -19.593  44.177  1.00 26.37           C
ATOM    995  OG  SER A 124      24.065 -19.152  43.915  1.00 22.67           O
ATOM    996  N   ARG A 125      22.726 -16.868  42.313  1.00 18.04           N
ATOM    997  CA  ARG A 125      23.531 -16.096  41.385  1.00 26.62           C
ATOM    998  C   ARG A 125      24.944 -16.676  41.136  1.00 26.07           C
ATOM    999  O   ARG A 125      25.574 -16.461  40.103  1.00 31.42           O
ATOM   1000  CB  ARG A 125      23.703 -14.681  41.976  1.00 32.84           C
ATOM   1001  CG  ARG A 125      22.480 -13.868  42.003  1.00 38.31           C
ATOM   1002  CD  ARG A 125      22.759 -12.421  41.627  1.00 47.72           C
ATOM   1003  NE  ARG A 125      22.413 -12.170  40.230  1.00 57.35           N
ATOM   1004  CZ  ARG A 125      21.392 -11.424  39.799  1.00 55.91           C
ATOM   1005  NH1 ARG A 125      20.557 -10.791  40.614  1.00 48.96           N
ATOM   1006  NH2 ARG A 125      21.209 -11.303  38.496  1.00 62.72           N
ATOM   1007  N   SER A 126      25.453 -17.430  42.085  1.00 29.71           N
ATOM   1008  CA  SER A 126      26.772 -18.028  41.861  1.00 36.77           C
ATOM   1009  C   SER A 126      26.759 -19.554  41.658  1.00 37.11           C
ATOM   1010  O   SER A 126      25.872 -20.268  42.096  1.00 25.33           O
ATOM   1011  CB  SER A 126      27.672 -17.599  43.013  1.00 37.29           C
ATOM   1012  OG  SER A 126      27.735 -18.605  43.990  1.00 43.50           O
ATOM   1013  N   MET A 127      27.777 -20.097  41.002  1.00 39.09           N
ATOM   1014  CA  MET A 127      27.728 -21.494  40.590  1.00 39.56           C
ATOM   1015  C   MET A 127      27.820 -22.421  41.800  1.00 40.80           C
ATOM   1016  O   MET A 127      27.425 -23.588  41.716  1.00 45.43           O
ATOM   1017  CB  MET A 127      28.870 -21.823  39.620  1.00 34.78           C
ATOM   1018  CG  MET A 127      28.638 -21.525  38.133  1.00 44.52           C
ATOM   1019  SD  MET A 127      30.028 -22.301  37.243  1.00 51.77           S
ATOM   1020  CE  MET A 127      29.965 -21.729  35.574  1.00 46.67           C
ATOM   1021  N   VAL A 128      28.340 -21.874  42.902  1.00 33.72           N
ATOM   1022  CA  VAL A 128      28.462 -22.526  44.205  1.00 40.49           C
ATOM   1023  C   VAL A 128      27.920 -21.608  45.311  1.00 42.89           C
ATOM   1024  O   VAL A 128      28.218 -20.409  45.318  1.00 39.94           O
ATOM   1025  CB  VAL A 128      29.971 -22.822  44.525  1.00 41.21           C
ATOM   1026  CG1 VAL A 128      30.111 -24.161  45.177  1.00 42.13           C
ATOM   1027  CG2 VAL A 128      30.839 -22.784  43.278  1.00 44.59           C
ATOM   1028  N   LEU A 129      27.143 -22.145  46.249  1.00 50.60           N
ATOM   1029  CA  LEU A 129      26.817 -21.386  47.460  1.00 48.14           C
ATOM   1030  C   LEU A 129      28.059 -21.264  48.343  1.00 46.58           C
ATOM   1031  O   LEU A 129      28.584 -22.249  48.869  1.00 41.01           O
ATOM   1032  CB  LEU A 129      25.720 -22.031  48.307  1.00 46.43           C
ATOM   1033  CG  LEU A 129      24.238 -22.136  47.944  1.00 47.74           C
ATOM   1034  CD1 LEU A 129      23.520 -22.771  49.136  1.00 45.28           C
ATOM   1035  CD2 LEU A 129      23.576 -20.830  47.570  1.00 44.64           C
ATOM   1036  N   THR A 130      28.522 -20.039  48.523  1.00 49.58           N
ATOM   1037  CA  THR A 130      29.468 -19.783  49.600  1.00 57.44           C
ATOM   1038  C   THR A 130      28.955 -18.763  50.609  1.00 54.43           C
ATOM   1039  O   THR A 130      27.967 -18.053  50.383  1.00 43.99           O
ATOM   1040  CB  THR A 130      30.829 -19.307  49.057  1.00 59.15           C
ATOM   1041  OG1 THR A 130      30.654 -18.009  48.474  1.00 63.57           O
ATOM   1042  CG2 THR A 130      31.339 -20.215  47.931  1.00 56.49           C
ATOM   1043  N   GLY A 131      29.677 -18.753  51.729  1.00 53.89           N
ATOM   1044  CA  GLY A 131      29.604 -17.729  52.757  1.00 55.82           C
ATOM   1045  C   GLY A 131      28.245 -17.358  53.303  1.00 52.59           C
ATOM   1046  O   GLY A 131      27.591 -18.122  54.010  1.00 54.84           O
ATOM   1047  N   GLU A 132      27.847 -16.141  52.966  1.00 49.39           N
ATOM   1048  CA  GLU A 132      26.585 -15.551  53.386  1.00 48.71           C
ATOM   1049  C   GLU A 132      25.391 -16.429  53.033  1.00 43.81           C
ATOM   1050  O   GLU A 132      24.575 -16.815  53.890  1.00 39.75           O
ATOM   1051  CB  GLU A 132      26.431 -14.243  52.607  1.00 48.91           C
ATOM   1052  CG  GLU A 132      25.881 -13.094  53.423  1.00 53.32           C
ATOM   1053  CD  GLU A 132      26.019 -11.794  52.670  1.00 52.72           C
ATOM   1054  OE1 GLU A 132      24.965 -11.258  52.252  1.00 55.61           O
ATOM   1055  OE2 GLU A 132      27.181 -11.359  52.505  1.00 46.32           O
ATOM   1056  N   ALA A 133      25.333 -16.746  51.741  1.00 45.50           N
ATOM   1057  CA  ALA A 133      24.228 -17.511  51.162  1.00 45.75           C
ATOM   1058  C   ALA A 133      24.153 -18.910  51.772  1.00 43.39           C
ATOM   1059  O   ALA A 133      23.076 -19.402  52.101  1.00 34.43           O
ATOM   1060  CB  ALA A 133      24.415 -17.621  49.670  1.00 44.36           C
ATOM   1061  N   LYS A 134      25.304 -19.557  51.932  1.00 37.81           N
ATOM   1062  CA  LYS A 134      25.334 -20.890  52.525  1.00 37.69           C
ATOM   1063  C   LYS A 134      24.818 -20.994  53.950  1.00 33.55           C
ATOM   1064  O   LYS A 134      24.078 -21.903  54.286  1.00 32.93           O
ATOM   1065  CB  LYS A 134      26.749 -21.455  52.461  1.00 38.64           C
ATOM   1066  CG  LYS A 134      26.831 -22.929  52.126  1.00 48.42           C
ATOM   1067  CD  LYS A 134      28.276 -23.344  51.876  1.00 51.33           C
ATOM   1068  CE  LYS A 134      28.793 -24.332  52.917  1.00 56.15           C
ATOM   1069  NZ  LYS A 134      29.469 -25.482  52.263  1.00 54.45           N
ATOM   1070  N   THR A 135      25.218 -20.065  54.802  1.00 30.42           N
ATOM   1071  CA  THR A 135      24.854 -20.058  56.207  1.00 38.43           C
ATOM   1072  C   THR A 135      23.352 -19.752  56.306  1.00 39.29           C
ATOM   1073  O   THR A 135      22.668 -20.184  57.223  1.00 45.33           O
ATOM   1074  CB  THR A 135      25.694 -18.967  56.899  1.00 45.66           C
ATOM   1075  OG1 THR A 135      27.092 -19.300  56.811  1.00 46.31           O
ATOM   1076  CG2 THR A 135      25.382 -18.860  58.377  1.00 40.09           C
ATOM   1077  N   ALA A 136      22.844 -18.984  55.354  1.00 41.89           N
ATOM   1078  CA  ALA A 136      21.430 -18.621  55.319  1.00 38.22           C
ATOM   1079  C   ALA A 136      20.667 -19.870  54.932  1.00 34.02           C
ATOM   1080  O   ALA A 136      19.732 -20.272  55.627  1.00 32.51           O
ATOM   1081  CB  ALA A 136      21.199 -17.552  54.295  1.00 39.84           C
ATOM   1082  N   VAL A 137      21.103 -20.510  53.845  1.00 31.44           N
ATOM   1083  CA  VAL A 137      20.413 -21.697  53.360  1.00 22.95           C
ATOM   1084  C   VAL A 137      20.418 -22.809  54.436  1.00 28.20           C
ATOM   1085  O   VAL A 137      19.409 -23.487  54.691  1.00 30.03           O
ATOM   1086  CB  VAL A 137      21.024 -22.140  51.991  1.00 25.57           C
ATOM   1087  CG1 VAL A 137      20.660 -23.579  51.685  1.00 26.85           C
ATOM   1088  CG2 VAL A 137      20.577 -21.200  50.858  1.00 28.54           C
ATOM   1089  N   GLU A 138      21.541 -23.015  55.121  1.00 31.86           N
ATOM   1090  CA  GLU A 138      21.565 -24.058  56.141  1.00 30.85           C
ATOM   1091  C   GLU A 138      20.702 -23.825  57.377  1.00 32.87           C
ATOM   1092  O   GLU A 138      20.090 -24.764  57.912  1.00 34.18           O
ATOM   1093  CB  GLU A 138      23.004 -24.303  56.587  1.00 35.36           C
ATOM   1094  CG  GLU A 138      23.817 -24.933  55.464  1.00 44.79           C
ATOM   1095  CD  GLU A 138      25.312 -25.033  55.746  1.00 52.28           C
ATOM   1096  OE1 GLU A 138      25.968 -25.789  54.997  1.00 48.16           O
ATOM   1097  OE2 GLU A 138      25.828 -24.381  56.686  1.00 57.33           O
ATOM   1098  N   ASN A 139      20.672 -22.588  57.864  1.00 32.87           N
ATOM   1099  CA  ASN A 139      19.869 -22.295  59.056  1.00 39.30           C
ATOM   1100  C   ASN A 139      18.385 -22.491  58.703  1.00 42.80           C
ATOM   1101  O   ASN A 139      17.581 -22.956  59.523  1.00 40.07           O
ATOM   1102  CB  ASN A 139      20.175 -20.897  59.600  1.00 43.97           C
ATOM   1103  CG  ASN A 139      21.639 -20.751  60.024  1.00 54.71           C
ATOM   1104  OD1 ASN A 139      22.360 -21.745  60.141  1.00 54.86           O
ATOM   1105  ND2 ASN A 139      22.085 -19.517  60.246  1.00 54.02           N
ATOM   1106  N   TYR A 140      18.028 -22.167  57.461  1.00 38.00           N
ATOM   1107  CA  TYR A 140      16.677 -22.418  56.991  1.00 35.10           C
ATOM   1108  C   TYR A 140      16.280 -23.899  56.983  1.00 32.66           C
ATOM   1109  O   TYR A 140      15.150 -24.233  57.353  1.00 31.70           O
ATOM   1110  CB  TYR A 140      16.405 -21.803  55.609  1.00 28.22           C
ATOM   1111  CG  TYR A 140      14.988 -22.202  55.246  1.00 27.39           C
ATOM   1112  CD1 TYR A 140      13.875 -21.607  55.824  1.00 22.79           C
ATOM   1113  CD2 TYR A 140      14.785 -23.267  54.392  1.00 27.04           C
ATOM   1114  CE1 TYR A 140      12.570 -22.041  55.511  1.00 26.90           C
ATOM   1115  CE2 TYR A 140      13.537 -23.702  54.080  1.00 24.58           C
ATOM   1116  CZ  TYR A 140      12.429 -23.079  54.614  1.00 22.62           C
ATOM   1117  OH  TYR A 140      11.245 -23.644  54.233  1.00 28.96           O
ATOM   1118  N   LEU A 141      17.189 -24.764  56.517  1.00 33.71           N
ATOM   1119  CA  LEU A 141      16.921 -26.191  56.311  1.00 20.07           C
ATOM   1120  C   LEU A 141      16.797 -26.786  57.732  1.00 26.63           C
ATOM   1121  O   LEU A 141      16.010 -27.689  58.014  1.00 35.72           O
ATOM   1122  CB  LEU A 141      18.101 -26.826  55.593  1.00 23.69           C
ATOM   1123  CG  LEU A 141      18.238 -26.437  54.099  1.00 18.50           C
ATOM   1124  CD1 LEU A 141      19.472 -26.968  53.344  1.00 31.55           C
ATOM   1125  CD2 LEU A 141      16.938 -26.630  53.330  1.00 22.65           C
ATOM   1126  N   ILE A 142      17.561 -26.262  58.671  1.00 29.05           N
ATOM   1127  CA  ILE A 142      17.475 -26.833  60.023  1.00 27.03           C
ATOM   1128  C   ILE A 142      16.110 -26.581  60.645  1.00 27.62           C
ATOM   1129  O   ILE A 142      15.556 -27.457  61.309  1.00 30.72           O
ATOM   1130  CB  ILE A 142      18.683 -26.379  60.886  1.00 39.23           C
ATOM   1131  CG1 ILE A 142      19.984 -26.870  60.248  1.00 36.70           C
ATOM   1132  CG2 ILE A 142      18.662 -26.948  62.331  1.00 39.67           C
ATOM   1133  CD1 ILE A 142      21.214 -26.131  60.676  1.00 40.93           C
ATOM   1134  N   GLY A 143      15.548 -25.403  60.447  1.00 27.94           N
ATOM   1135  CA  GLY A 143      14.261 -25.097  61.058  1.00 34.99           C
ATOM   1136  C   GLY A 143      13.087 -25.432  60.171  1.00 32.02           C
ATOM   1137  O   GLY A 143      11.918 -25.214  60.506  1.00 36.99           O
ATOM   1138  N   SER A 144      13.372 -25.958  58.984  1.00 35.96           N
ATOM   1139  CA  SER A 144      12.280 -26.042  58.036  1.00 30.92           C
ATOM   1140  C   SER A 144      11.332 -27.193  58.327  1.00 32.58           C
ATOM   1141  O   SER A 144      11.793 -28.304  58.541  1.00 29.28           O
ATOM   1142  CB  SER A 144      12.775 -26.282  56.617  1.00 30.28           C
ATOM   1143  OG  SER A 144      11.617 -26.374  55.816  1.00 27.15           O
ATOM   1144  N   PRO A 145      10.024 -26.960  58.289  1.00 37.23           N
ATOM   1145  CA  PRO A 145       9.064 -28.067  58.404  1.00 42.43           C
ATOM   1146  C   PRO A 145       8.850 -28.928  57.158  1.00 44.67           C
ATOM   1147  O   PRO A 145       8.423 -30.068  57.325  1.00 53.54           O
ATOM   1148  CB  PRO A 145       7.745 -27.368  58.728  1.00 46.37           C
ATOM   1149  CG  PRO A 145       7.895 -25.988  58.234  1.00 44.95           C
ATOM   1150  CD  PRO A 145       9.350 -25.662  58.121  1.00 39.02           C
ATOM   1151  N   VAL A 146       9.106 -28.416  55.958  1.00 44.95           N
ATOM   1152  CA  VAL A 146       8.791 -29.159  54.742  1.00 39.78           C
ATOM   1153  C   VAL A 146       9.953 -29.635  53.875  1.00 36.29           C
ATOM   1154  O   VAL A 146       9.710 -30.456  53.009  1.00 40.49           O
ATOM   1155  CB  VAL A 146       7.837 -28.382  53.828  1.00 43.77           C
ATOM   1156  CG1 VAL A 146       6.501 -28.210  54.539  1.00 48.27           C
ATOM   1157  CG2 VAL A 146       8.441 -27.040  53.424  1.00 39.53           C
ATOM   1158  N   VAL A 147      11.174 -29.152  54.080  1.00 33.06           N
ATOM   1159  CA  VAL A 147      12.307 -29.557  53.237  1.00 28.34           C
ATOM   1160  C   VAL A 147      13.228 -30.514  53.987  1.00 39.52           C
ATOM   1161  O   VAL A 147      13.581 -30.262  55.136  1.00 39.78           O
ATOM   1162  CB  VAL A 147      13.214 -28.405  52.784  1.00 28.93           C
ATOM   1163  CG1 VAL A 147      14.330 -28.907  51.811  1.00 26.17           C
ATOM   1164  CG2 VAL A 147      12.433 -27.213  52.244  1.00 30.75           C
ATOM   1165  N   ASP A 148      13.623 -31.597  53.320  1.00 32.42           N
ATOM   1166  CA  ASP A 148      14.496 -32.617  53.878  1.00 34.41           C
ATOM   1167  C   ASP A 148      15.887 -32.414  53.315  1.00 30.05           C
ATOM   1168  O   ASP A 148      16.156 -32.861  52.194  1.00 36.87           O
ATOM   1169  CB  ASP A 148      13.932 -33.977  53.486  1.00 34.23           C
ATOM   1170  CG  ASP A 148      14.623 -35.122  54.183  1.00 38.03           C
ATOM   1171  OD1 ASP A 148      13.925 -36.083  54.528  1.00 45.02           O
ATOM   1172  OD2 ASP A 148      15.842 -35.142  54.423  1.00 46.11           O
ATOM   1173  N   SER A 149      16.770 -31.756  54.073  1.00 32.69           N
ATOM   1174  CA  SER A 149      18.105 -31.399  53.601  1.00 37.18           C
ATOM   1175  C   SER A 149      18.898 -32.598  53.078  1.00 37.68           C
ATOM   1176  O   SER A 149      19.619 -32.469  52.084  1.00 38.48           O
ATOM   1177  CB  SER A 149      18.931 -30.740  54.706  1.00 35.03           C
ATOM   1178  OG  SER A 149      19.007 -31.590  55.833  1.00 39.51           O
ATOM   1179  N   GLN A 150      18.734 -33.729  53.756  1.00 41.06           N
ATOM   1180  CA  GLN A 150      19.295 -35.012  53.359  1.00 43.94           C
ATOM   1181  C   GLN A 150      18.930 -35.372  51.926  1.00 35.09           C
ATOM   1182  O   GLN A 150      19.707 -36.008  51.239  1.00 41.33           O
ATOM   1183  CB  GLN A 150      18.743 -36.134  54.247  1.00 54.87           C
ATOM   1184  CG  GLN A 150      19.229 -36.189  55.688  1.00 62.32           C
ATOM   1185  CD  GLN A 150      18.395 -37.147  56.533  1.00 70.41           C
ATOM   1186  OE1 GLN A 150      17.730 -38.032  55.994  1.00 76.67           O
ATOM   1187  NE2 GLN A 150      18.427 -36.974  57.853  1.00 72.70           N
ATOM   1188  N   LYS A 151      17.727 -35.005  51.498  1.00 28.58           N
ATOM   1189  CA  LYS A 151      17.273 -35.268  50.134  1.00 29.00           C
ATOM   1190  C   LYS A 151      17.747 -34.344  49.022  1.00 33.19           C
ATOM   1191  O   LYS A 151      17.581 -34.746  47.871  1.00 23.73           O
ATOM   1192  CB  LYS A 151      15.734 -35.325  50.097  1.00 39.99           C
ATOM   1193  CG  LYS A 151      15.165 -36.661  49.663  1.00 47.43           C
ATOM   1194  CD  LYS A 151      13.669 -36.737  49.963  1.00 51.36           C
ATOM   1195  CE  LYS A 151      12.880 -37.018  48.676  1.00 49.37           C
ATOM   1196  NZ  LYS A 151      11.426 -37.236  48.932  1.00 53.12           N
ATOM   1197  N   LEU A 152      18.284 -33.163  49.343  1.00 27.19           N
ATOM   1198  CA  LEU A 152      18.890 -32.257  48.383  1.00 27.41           C
ATOM   1199  C   LEU A 152      20.203 -32.767  47.818  1.00 31.22           C
ATOM   1200  O   LEU A 152      21.128 -33.123  48.563  1.00 31.78           O
ATOM   1201  CB  LEU A 152      19.184 -30.907  49.048  1.00 33.94           C
ATOM   1202  CG  LEU A 152      18.060 -29.911  49.290  1.00 32.77           C
ATOM   1203  CD1 LEU A 152      18.640 -28.666  49.970  1.00 33.29           C
ATOM   1204  CD2 LEU A 152      17.364 -29.514  47.987  1.00 38.05           C
ATOM   1205  N   VAL A 153      20.239 -32.805  46.492  1.00 22.20           N
ATOM   1206  CA  VAL A 153      21.386 -33.162  45.672  1.00 28.44           C
ATOM   1207  C   VAL A 153      22.052 -31.904  45.131  1.00 31.61           C
ATOM   1208  O   VAL A 153      21.386 -31.087  44.497  1.00 26.20           O
ATOM   1209  CB  VAL A 153      20.915 -34.042  44.479  1.00 25.88           C
ATOM   1210  CG1 VAL A 153      22.044 -34.477  43.642  1.00 26.27           C
ATOM   1211  CG2 VAL A 153      20.236 -35.339  44.928  1.00 31.72           C
ATOM   1212  N   TYR A 154      23.363 -31.741  45.333  1.00 31.26           N
ATOM   1213  CA  TYR A 154      24.044 -30.518  44.902  1.00 26.77           C
ATOM   1214  C   TYR A 154      24.682 -30.617  43.506  1.00 34.34           C
ATOM   1215  O   TYR A 154      25.317 -31.618  43.186  1.00 34.60           O
ATOM   1216  CB  TYR A 154      25.074 -30.056  45.948  1.00 32.29           C
ATOM   1217  CG  TYR A 154      24.419 -29.483  47.189  1.00 28.53           C
ATOM   1218  CD1 TYR A 154      23.961 -30.321  48.194  1.00 30.56           C
ATOM   1219  CD2 TYR A 154      24.204 -28.135  47.327  1.00 39.06           C
ATOM   1220  CE1 TYR A 154      23.351 -29.844  49.310  1.00 30.84           C
ATOM   1221  CE2 TYR A 154      23.574 -27.635  48.457  1.00 40.52           C
ATOM   1222  CZ  TYR A 154      23.156 -28.492  49.446  1.00 37.71           C
ATOM   1223  OH  TYR A 154      22.530 -27.995  50.569  1.00 47.65           O
ATOM   1224  N   SER A 155      24.515 -29.592  42.677  1.00 30.19           N
ATOM   1225  CA  SER A 155      25.070 -29.604  41.319  1.00 26.37           C
ATOM   1226  C   SER A 155      26.577 -29.469  41.268  1.00 37.92           C
ATOM   1227  O   SER A 155      27.206 -28.816  42.084  1.00 35.79           O
ATOM   1228  CB  SER A 155      24.414 -28.614  40.345  1.00 24.49           C
ATOM   1229  OG  SER A 155      22.998 -28.821  40.372  1.00 30.07           O
ATOM   1230  N   ASP A 156      27.136 -30.143  40.281  1.00 41.89           N
ATOM   1231  CA  ASP A 156      28.567 -30.087  40.027  1.00 39.25           C
ATOM   1232  C   ASP A 156      28.654 -29.669  38.566  1.00 22.00           C
ATOM   1233  O   ASP A 156      28.570 -30.540  37.700  1.00 34.82           O
ATOM   1234  CB  ASP A 156      29.165 -31.498  40.214  1.00 43.20           C
ATOM   1235  CG  ASP A 156      30.667 -31.542  39.909  1.00 46.68           C
ATOM   1236  OD1 ASP A 156      31.189 -32.673  39.729  1.00 45.65           O
ATOM   1237  OD2 ASP A 156      31.361 -30.491  39.839  1.00 47.96           O
ATOM   1238  N   PHE A 157      28.809 -28.369  38.311  1.00 30.66           N
ATOM   1239  CA  PHE A 157      28.801 -27.814  36.954  1.00 33.87           C
ATOM   1240  C   PHE A 157      30.107 -28.177  36.209  1.00 47.32           C
ATOM   1241  O   PHE A 157      30.452 -27.511  35.238  1.00 46.64           O
ATOM   1242  CB  PHE A 157      28.476 -26.296  36.993  1.00 35.01           C
ATOM   1243  CG  PHE A 157      27.049 -25.986  37.508  1.00 20.90           C
ATOM   1244  CD1 PHE A 157      25.920 -26.231  36.718  1.00 29.96           C
ATOM   1245  CD2 PHE A 157      26.854 -25.498  38.791  1.00 24.46           C
ATOM   1246  CE1 PHE A 157      24.600 -25.971  37.238  1.00 19.93           C
ATOM   1247  CE2 PHE A 157      25.568 -25.256  39.281  1.00 26.08           C
ATOM   1248  CZ  PHE A 157      24.484 -25.494  38.497  1.00 16.13           C
ATOM   1249  N   SER A 158      30.812 -29.222  36.661  1.00 49.40           N
ATOM   1250  CA  SER A 158      31.899 -29.877  35.921  1.00 55.26           C
ATOM   1251  C   SER A 158      31.453 -30.501  34.594  1.00 57.19           C
ATOM   1252  O   SER A 158      31.194 -31.706  34.501  1.00 62.15           O
ATOM   1253  CB  SER A 158      32.548 -30.960  36.786  1.00 55.96           C
ATOM   1254  OG  SER A 158      33.475 -30.415  37.717  1.00 57.44           O
ATOM   1255  N   CYS A 159      27.932 -32.997  32.695  1.00 54.63           N
ATOM   1256  CA  CYS A 159      27.304 -31.851  32.029  1.00 55.65           C
ATOM   1257  C   CYS A 159      27.681 -31.835  30.561  1.00 61.42           C
ATOM   1258  O   CYS A 159      26.897 -31.343  29.748  1.00 63.50           O
ATOM   1259  CB  CYS A 159      27.661 -30.507  32.689  1.00 51.60           C
ATOM   1260  SG  CYS A 159      26.647 -30.083  34.145  1.00 34.05           S
ATOM   1261  N   LYS A 160      28.865 -32.392  30.292  1.00 67.20           N
ATOM   1262  CA  LYS A 160      29.549 -32.489  29.005  1.00 73.35           C
ATOM   1263  C   LYS A 160      30.637 -31.422  28.952  1.00 76.63           C
ATOM   1264  CB  LYS A 160      28.618 -32.439  27.787  1.00 77.82           C
ATOM   1265  CG  LYS A 160      29.111 -31.563  26.629  1.00 83.86           C
ATOM   1266  CD  LYS A 160      28.645 -30.101  26.730  1.00 85.73           C
ATOM   1267  CE  LYS A 160      28.991 -29.321  25.473  1.00 85.91           C
ATOM   1268  NZ  LYS A 160      28.007 -29.589  24.388  1.00 84.71           N
HETATM 1269  C1  DTX X 161       4.706 -25.856  37.078  1.00 20.00           C
HETATM 1270  C2  DTX X 161       4.860 -26.850  35.934  1.00 20.00           C
HETATM 1271  C3  DTX X 161       4.835 -28.258  36.495  1.00 20.00           C
HETATM 1272  C4  DTX X 161       5.935 -28.426  37.528  1.00 20.00           C
HETATM 1273  C5  DTX X 161       5.864 -27.386  38.657  1.00 20.00           C
HETATM 1274  C6  DTX X 161       7.004 -27.671  39.646  1.00 20.00           C
HETATM 1275  C7  DTX X 161       8.393 -27.311  39.079  1.00 20.00           C
HETATM 1276  C8  DTX X 161       8.419 -25.959  38.361  1.00 20.00           C
HETATM 1277  C9  DTX X 161       7.222 -25.746  37.373  1.00 20.00           C
HETATM 1278  C10 DTX X 161       5.866 -25.976  38.106  1.00 20.00           C
HETATM 1279  C11 DTX X 161       7.376 -24.351  36.706  1.00 20.00           C
HETATM 1280  C12 DTX X 161       8.737 -24.155  36.051  1.00 20.00           C
HETATM 1281  C13 DTX X 161       9.967 -24.317  36.994  1.00 20.00           C
HETATM 1282  C14 DTX X 161       9.790 -25.726  37.682  1.00 20.00           C
HETATM 1283  O1  DTX X 161      10.826 -25.864  38.702  1.00 20.00           O
HETATM 1284  C15 DTX X 161      10.262 -26.683  36.612  1.00 20.00           C
HETATM 1285  C16 DTX X 161      11.556 -26.043  36.112  1.00 20.00           C
HETATM 1286  C17 DTX X 161      11.203 -24.507  36.116  1.00 20.00           C
HETATM 1287  C18 DTX X 161      10.070 -23.118  37.931  1.00 20.00           C
HETATM 1288  C19 DTX X 161       5.512 -24.881  39.166  1.00 20.00           C
HETATM 1289  C20 DTX X 161      12.420 -23.740  36.532  1.00 20.00           C
HETATM 1290  C21 DTX X 161      13.224 -24.265  37.662  1.00 20.00           C
HETATM 1291  O2  DTX X 161      14.230 -23.261  37.923  1.00 20.00           O
HETATM 1292  C22 DTX X 161      12.904 -22.525  36.164  1.00 20.00           C
HETATM 1293  C23 DTX X 161      14.040 -22.208  37.035  1.00 20.00           C
HETATM 1294  O3  DTX X 161      14.781 -21.292  37.106  1.00 20.00           O
HETATM 1295  O4  DTX X 161       3.555 -28.483  37.158  1.00 20.00           O
