# Supplementary material for: New computational protein design methods for de novo small molecule binding sites
Source: PLoS Comput Biol. 2020 Oct 5;16(10):e1008178. doi: 10.1371/journal.pcbi.1008178 (PMC7575090; doi:10.1371/journal.pcbi.1008178)
Supplement: S3 File — PDB files for the protein-ligand complexes used for the binding site sequence recovery benchmark. Files have been cleaned to remove residues with missing backbone atoms and all other extraneous small molecules. These complexes have been renumbered for compatibility with Rosetta, where position numbering corresponds to column “Designable_positions” in S4 Table. (GZ) [file pcbi.1008178.s003.tar.gz › BindingSiteRecoveryPDBs/5t52-clean.pdb]

ATOM      1  N   SER A   1       1.940  38.823  35.799  1.00 21.96           N
ATOM      2  CA  SER A   1       2.461  40.103  35.291  1.00 23.32           C
ATOM      3  C   SER A   1       3.374  39.776  34.136  1.00 22.19           C
ATOM      4  O   SER A   1       3.709  38.568  33.888  1.00 23.35           O
ATOM      5  CB  SER A   1       3.153  40.899  36.426  1.00 24.40           C
ATOM      6  OG  SER A   1       4.325  40.219  36.901  1.00 20.82           O
ATOM      7  N   GLU A   2       3.758  40.830  33.438  1.00 21.92           N
ATOM      8  CA  GLU A   2       4.613  40.724  32.269  1.00 22.22           C
ATOM      9  C   GLU A   2       6.057  41.020  32.539  1.00 20.30           C
ATOM     10  O   GLU A   2       6.379  42.068  33.002  1.00 21.95           O
ATOM     11  CB  GLU A   2       4.105  41.566  31.126  1.00 26.50           C
ATOM     12  CG  GLU A   2       2.608  41.196  30.921  1.00 27.83           C
ATOM     13  CD  GLU A   2       2.123  41.438  29.523  1.00 32.77           C
ATOM     14  OE1 GLU A   2       2.748  42.315  28.878  1.00 39.83           O
ATOM     15  OE2 GLU A   2       1.127  40.797  29.107  1.00 31.11           O
ATOM     16  N   LEU A   3       6.903  40.077  32.204  1.00 17.00           N
ATOM     17  CA  LEU A   3       8.357  40.153  32.430  1.00 15.47           C
ATOM     18  C   LEU A   3       8.998  39.405  31.289  1.00 13.92           C
ATOM     19  O   LEU A   3       8.530  38.290  30.951  1.00 13.16           O
ATOM     20  CB  LEU A   3       8.698  39.439  33.745  1.00 14.92           C
ATOM     21  CG  LEU A   3      10.167  39.195  34.025  1.00 16.34           C
ATOM     22  CD1 LEU A   3      10.889  40.539  34.115  1.00 16.74           C
ATOM     23  CD2 LEU A   3      10.399  38.294  35.214  1.00 15.98           C
ATOM     24  N   SER A   4      10.058  39.942  30.713  1.00 14.27           N
ATOM     25  CA ASER A   4      10.905  39.199  29.761  1.00 13.90           C
ATOM     26  C   SER A   4      12.360  39.411  30.071  1.00 13.95           C
ATOM     27  O   SER A   4      12.773  40.553  30.484  1.00 15.34           O
ATOM     28  CB ASER A   4      10.663  39.612  28.297  1.00 14.42           C
ATOM     29  OG ASER A   4      10.922  41.007  28.104  1.00 15.06           O
ATOM     30  N   PHE A   5      13.184  38.399  29.842  1.00 11.90           N
ATOM     31  CA  PHE A   5      14.629  38.594  29.938  1.00 11.78           C
ATOM     32  C   PHE A   5      15.312  37.590  29.010  1.00 11.74           C
ATOM     33  O   PHE A   5      14.724  36.558  28.637  1.00 11.97           O
ATOM     34  CB  PHE A   5      15.165  38.507  31.391  1.00 11.29           C
ATOM     35  CG  PHE A   5      14.838  37.234  32.103  1.00 11.03           C
ATOM     36  CD1 PHE A   5      15.622  36.166  31.933  1.00 11.83           C
ATOM     37  CD2 PHE A   5      13.785  37.132  33.051  1.00 11.52           C
ATOM     38  CE1 PHE A   5      15.388  34.961  32.635  1.00 10.59           C
ATOM     39  CE2 PHE A   5      13.544  35.888  33.743  1.00 11.19           C
ATOM     40  CZ  PHE A   5      14.362  34.832  33.526  1.00 10.39           C
ATOM     41  N   ASN A   6      16.565  37.839  28.706  1.00 12.12           N
ATOM     42  CA  ASN A   6      17.262  37.034  27.740  1.00 12.53           C
ATOM     43  C   ASN A   6      18.766  37.072  27.996  1.00 11.95           C
ATOM     44  O   ASN A   6      19.380  38.186  28.001  1.00 12.45           O
ATOM     45  CB  ASN A   6      16.954  37.541  26.348  1.00 15.31           C
ATOM     46  CG  ASN A   6      17.668  36.752  25.284  1.00 16.86           C
ATOM     47  OD1 ASN A   6      18.038  35.590  25.495  1.00 16.27           O
ATOM     48  ND2 ASN A   6      17.977  37.413  24.178  1.00 23.81           N
ATOM     49  N   TYR A   7      19.321  35.900  28.312  1.00 11.18           N
ATOM     50  CA  TYR A   7      20.765  35.681  28.463  1.00 10.34           C
ATOM     51  C   TYR A   7      21.239  34.687  27.392  1.00 10.49           C
ATOM     52  O   TYR A   7      21.142  33.439  27.589  1.00 10.60           O
ATOM     53  CB  TYR A   7      21.103  35.131  29.845  1.00 10.55           C
ATOM     54  CG  TYR A   7      20.801  36.035  31.026  1.00 10.18           C
ATOM     55  CD1 TYR A   7      19.531  36.019  31.613  1.00  9.85           C
ATOM     56  CD2 TYR A   7      21.792  36.867  31.598  1.00 10.81           C
ATOM     57  CE1 TYR A   7      19.211  36.789  32.735  1.00 10.94           C
ATOM     58  CE2 TYR A   7      21.450  37.679  32.685  1.00 11.48           C
ATOM     59  CZ  TYR A   7      20.192  37.618  33.268  1.00 11.41           C
ATOM     60  OH  TYR A   7      19.853  38.403  34.365  1.00 13.01           O
ATOM     61  N   PRO A   8      21.680  35.190  26.227  1.00 11.97           N
ATOM     62  CA  PRO A   8      22.197  34.257  25.211  1.00 13.14           C
ATOM     63  C   PRO A   8      23.427  33.468  25.675  1.00 13.21           C
ATOM     64  O   PRO A   8      23.659  32.350  25.201  1.00 12.85           O
ATOM     65  CB  PRO A   8      22.577  35.171  24.054  1.00 13.93           C
ATOM     66  CG  PRO A   8      21.823  36.463  24.300  1.00 14.66           C
ATOM     67  CD  PRO A   8      21.694  36.578  25.764  1.00 12.60           C
ATOM     68  N   ASN A   9      24.194  34.035  26.619  1.00 13.30           N
ATOM     69  CA  ASN A   9      25.170  33.376  27.426  1.00 12.71           C
ATOM     70  C   ASN A   9      25.231  34.178  28.696  1.00 12.64           C
ATOM     71  O   ASN A   9      24.539  35.191  28.804  1.00 12.78           O
ATOM     72  CB  ASN A   9      26.553  33.405  26.744  1.00 14.61           C
ATOM     73  CG  ASN A   9      26.970  34.840  26.374  1.00 17.48           C
ATOM     74  OD1 ASN A   9      26.969  35.742  27.159  1.00 16.26           O
ATOM     75  ND2 ASN A   9      27.191  35.069  25.059  1.00 22.94           N
ATOM     76  N   PHE A  10      26.122  33.820  29.624  1.00 11.10           N
ATOM     77  CA  PHE A  10      26.301  34.536  30.864  1.00 12.03           C
ATOM     78  C   PHE A  10      27.629  35.271  30.909  1.00 14.13           C
ATOM     79  O   PHE A  10      28.248  35.389  31.950  1.00 13.66           O
ATOM     80  CB  PHE A  10      26.052  33.667  32.102  1.00 11.43           C
ATOM     81  CG  PHE A  10      24.610  33.121  32.147  1.00 10.40           C
ATOM     82  CD1 PHE A  10      23.606  33.909  32.706  1.00 10.92           C
ATOM     83  CD2 PHE A  10      24.247  31.896  31.633  1.00 10.49           C
ATOM     84  CE1 PHE A  10      22.294  33.484  32.737  1.00 10.17           C
ATOM     85  CE2 PHE A  10      22.929  31.463  31.739  1.00  9.40           C
ATOM     86  CZ  PHE A  10      21.974  32.221  32.306  1.00  9.62           C
ATOM     87  N   GLN A  11      28.040  35.842  29.780  1.00 14.91           N
ATOM     88  CA  GLN A  11      29.194  36.785  29.888  1.00 18.84           C
ATOM     89  C   GLN A  11      28.891  37.855  30.886  1.00 17.63           C
ATOM     90  O   GLN A  11      29.792  38.266  31.629  1.00 20.35           O
ATOM     91  CB  GLN A  11      29.465  37.463  28.582  1.00 22.15           C
ATOM     92  CG  GLN A  11      30.041  36.509  27.625  1.00 28.93           C
ATOM     93  CD  GLN A  11      30.466  37.146  26.312  1.00 34.98           C
ATOM     94  OE1 GLN A  11      30.683  38.385  26.228  1.00 39.17           O
ATOM     95  NE2 GLN A  11      30.637  36.290  25.279  1.00 36.51           N
ATOM     96  N   SER A  12      27.642  38.284  30.931  1.00 15.12           N
ATOM     97  CA  SER A  12      27.179  39.096  32.014  1.00 15.59           C
ATOM     98  C   SER A  12      26.202  38.334  32.875  1.00 13.37           C
ATOM     99  O   SER A  12      25.313  37.613  32.365  1.00 13.19           O
ATOM    100  CB  SER A  12      26.463  40.364  31.473  1.00 17.53           C
ATOM    101  OG  SER A  12      25.827  41.103  32.528  1.00 18.99           O
ATOM    102  N   VAL A  13      26.351  38.507  34.181  1.00 12.67           N
ATOM    103  CA  VAL A  13      25.341  37.950  35.119  1.00 11.89           C
ATOM    104  C   VAL A  13      24.555  39.010  35.860  1.00 12.78           C
ATOM    105  O   VAL A  13      23.963  38.767  36.948  1.00 11.78           O
ATOM    106  CB  VAL A  13      25.956  36.933  36.061  1.00 12.45           C
ATOM    107  CG1 VAL A  13      26.362  35.646  35.254  1.00 11.51           C
ATOM    108  CG2 VAL A  13      27.029  37.591  36.901  1.00 12.72           C
ATOM    109  N   GLU A  14      24.563  40.244  35.325  1.00 13.94           N
ATOM    110  CA  GLU A  14      23.747  41.277  35.844  1.00 14.60           C
ATOM    111  C   GLU A  14      22.298  40.799  36.005  1.00 13.57           C
ATOM    112  O   GLU A  14      21.748  40.241  35.093  1.00 11.77           O
ATOM    113  CB  GLU A  14      23.895  42.539  34.960  1.00 17.77           C
ATOM    114  CG  GLU A  14      23.085  43.632  35.435  1.00 20.67           C
ATOM    115  CD  GLU A  14      23.354  44.954  34.721  1.00 25.21           C
ATOM    116  OE1 GLU A  14      24.351  45.099  33.996  1.00 31.67           O
ATOM    117  OE2 GLU A  14      22.538  45.831  34.972  1.00 24.86           O
ATOM    118  N   ASP A  15      21.728  41.019  37.204  1.00 12.23           N
ATOM    119  CA  ASP A  15      20.365  40.774  37.572  1.00 12.40           C
ATOM    120  C   ASP A  15      20.166  39.273  37.834  1.00 10.79           C
ATOM    121  O   ASP A  15      19.043  38.786  37.859  1.00 12.02           O
ATOM    122  CB  ASP A  15      19.354  41.291  36.571  1.00 14.08           C
ATOM    123  CG  ASP A  15      19.305  42.850  36.586  1.00 16.72           C
ATOM    124  OD1 ASP A  15      19.735  43.495  37.584  1.00 19.91           O
ATOM    125  OD2 ASP A  15      18.909  43.360  35.545  1.00 20.05           O
ATOM    126  N   ILE A  16      21.242  38.530  38.006  1.00 10.24           N
ATOM    127  CA  ILE A  16      21.140  37.168  38.545  1.00  9.46           C
ATOM    128  C   ILE A  16      21.554  37.316  40.028  1.00  9.35           C
ATOM    129  O   ILE A  16      22.491  38.037  40.371  1.00  9.60           O
ATOM    130  CB  ILE A  16      22.104  36.179  37.880  1.00 10.84           C
ATOM    131  CG1 ILE A  16      21.816  36.056  36.396  1.00 12.41           C
ATOM    132  CG2 ILE A  16      22.062  34.848  38.605  1.00 10.45           C
ATOM    133  CD1 ILE A  16      20.446  35.523  36.093  1.00 12.65           C
ATOM    134  N   THR A  17      20.777  36.689  40.907  1.00  8.37           N
ATOM    135  CA  THR A  17      21.072  36.583  42.335  1.00  8.24           C
ATOM    136  C   THR A  17      21.604  35.173  42.583  1.00  8.24           C
ATOM    137  O   THR A  17      20.953  34.187  42.325  1.00  7.40           O
ATOM    138  CB  THR A  17      19.780  36.751  43.121  1.00  8.70           C
ATOM    139  OG1 THR A  17      19.301  38.088  42.915  1.00  9.93           O
ATOM    140  CG2 THR A  17      20.006  36.563  44.652  1.00  9.30           C
ATOM    141  N   PHE A  18      22.792  35.133  43.156  1.00  8.13           N
ATOM    142  CA  PHE A  18      23.448  33.866  43.467  1.00  8.44           C
ATOM    143  C   PHE A  18      23.413  33.630  44.954  1.00  8.71           C
ATOM    144  O   PHE A  18      23.690  34.526  45.792  1.00  9.06           O
ATOM    145  CB  PHE A  18      24.892  33.811  43.104  1.00  8.79           C
ATOM    146  CG  PHE A  18      25.184  33.943  41.604  1.00  8.63           C
ATOM    147  CD1 PHE A  18      25.376  35.188  41.005  1.00  8.55           C
ATOM    148  CD2 PHE A  18      25.331  32.845  40.836  1.00  8.66           C
ATOM    149  CE1 PHE A  18      25.597  35.285  39.655  1.00  9.01           C
ATOM    150  CE2 PHE A  18      25.521  32.943  39.496  1.00  8.69           C
ATOM    151  CZ  PHE A  18      25.680  34.139  38.904  1.00  8.82           C
ATOM    152  N   GLN A  19      23.184  32.371  45.354  1.00  9.02           N
ATOM    153  CA  GLN A  19      23.388  32.052  46.771  1.00  9.51           C
ATOM    154  C   GLN A  19      23.988  30.682  46.957  1.00  9.63           C
ATOM    155  O   GLN A  19      23.908  29.866  46.105  1.00  7.84           O
ATOM    156  CB  GLN A  19      22.065  32.066  47.554  1.00 11.65           C
ATOM    157  CG  GLN A  19      21.403  33.416  47.696  1.00 14.81           C
ATOM    158  CD  GLN A  19      20.362  33.446  48.797  1.00 17.86           C
ATOM    159  OE1 GLN A  19      19.222  33.252  48.513  1.00 21.38           O
ATOM    160  NE2 GLN A  19      20.772  33.689  50.027  1.00 21.75           N
ATOM    161  N   GLY A  20      24.550  30.454  48.159  1.00  9.15           N
ATOM    162  CA  GLY A  20      25.091  29.124  48.403  1.00  9.93           C
ATOM    163  C   GLY A  20      26.352  28.974  47.549  1.00 10.61           C
ATOM    164  O   GLY A  20      27.149  29.880  47.339  1.00 11.03           O
ATOM    165  N   GLY A  21      26.513  27.806  46.984  1.00 10.99           N
ATOM    166  CA  GLY A  21      27.671  27.507  46.199  1.00 11.61           C
ATOM    167  C   GLY A  21      27.584  27.804  44.726  1.00 11.92           C
ATOM    168  O   GLY A  21      28.444  27.291  43.940  1.00 14.11           O
ATOM    169  N   ALA A  22      26.581  28.599  44.275  1.00  9.26           N
ATOM    170  CA  ALA A  22      26.493  28.918  42.852  1.00  8.40           C
ATOM    171  C   ALA A  22      27.299  30.229  42.558  1.00  8.45           C
ATOM    172  O   ALA A  22      27.399  31.137  43.400  1.00  8.97           O
ATOM    173  CB  ALA A  22      25.051  29.143  42.456  1.00  7.87           C
ATOM    174  N   SER A  23      27.876  30.313  41.353  1.00  7.99           N
ATOM    175  CA  SER A  23      28.664  31.455  40.937  1.00  8.46           C
ATOM    176  C   SER A  23      28.811  31.533  39.444  1.00  9.11           C
ATOM    177  O   SER A  23      28.560  30.542  38.745  1.00  8.76           O
ATOM    178  CB  SER A  23      30.086  31.396  41.540  1.00  9.71           C
ATOM    179  OG  SER A  23      30.765  30.189  41.068  1.00 10.07           O
ATOM    180  N   PRO A  24      29.197  32.702  38.909  1.00  9.31           N
ATOM    181  CA  PRO A  24      29.445  32.867  37.494  1.00 10.62           C
ATOM    182  C   PRO A  24      30.774  32.202  37.143  1.00 13.04           C
ATOM    183  O   PRO A  24      31.783  32.456  37.866  1.00 14.75           O
ATOM    184  CB  PRO A  24      29.493  34.406  37.323  1.00 10.78           C
ATOM    185  CG  PRO A  24      29.716  34.941  38.617  1.00 11.11           C
ATOM    186  CD  PRO A  24      29.289  33.985  39.662  1.00 10.93           C
ATOM    187  N   ARG A  25      30.805  31.339  36.169  1.00 12.07           N
ATOM    188  CA  ARG A  25      32.055  30.700  35.678  1.00 13.80           C
ATOM    189  C   ARG A  25      32.081  30.531  34.190  1.00 13.18           C
ATOM    190  O   ARG A  25      31.153  29.998  33.573  1.00 12.83           O
ATOM    191  CB AARG A  25      32.255  29.339  36.364  1.00 14.28           C
ATOM    192  CG AARG A  25      32.480  29.426  37.877  1.00 15.16           C
ATOM    193  CD AARG A  25      33.843  30.061  38.213  1.00 16.31           C
ATOM    194  NE AARG A  25      34.095  30.140  39.641  1.00 17.42           N
ATOM    195  CZ AARG A  25      33.785  31.142  40.441  1.00 18.15           C
ATOM    196  NH1AARG A  25      33.171  32.223  39.993  1.00 18.97           N
ATOM    197  NH2AARG A  25      34.102  31.059  41.730  1.00 18.43           N
ATOM    198  N   ASN A  26      33.121  31.072  33.539  1.00 13.63           N
ATOM    199  CA  ASN A  26      33.280  30.925  32.065  1.00 15.73           C
ATOM    200  C   ASN A  26      32.000  31.094  31.232  1.00 15.16           C
ATOM    201  O   ASN A  26      31.628  30.252  30.472  1.00 15.82           O
ATOM    202  CB  ASN A  26      33.863  29.601  31.775  1.00 17.62           C
ATOM    203  CG AASN A  26      35.351  29.529  32.083  1.00 17.10           C
ATOM    204  OD1AASN A  26      36.036  30.537  32.172  1.00 17.23           O
ATOM    205  ND2AASN A  26      35.805  28.348  32.369  1.00 18.56           N
ATOM    206  N   GLU A  27      31.365  32.246  31.418  1.00 14.75           N
ATOM    207  CA  GLU A  27      30.148  32.530  30.761  1.00 16.14           C
ATOM    208  C   GLU A  27      28.961  31.593  31.010  1.00 13.37           C
ATOM    209  O   GLU A  27      28.008  31.623  30.160  1.00 13.85           O
ATOM    210  CB  GLU A  27      30.385  32.682  29.256  1.00 20.18           C
ATOM    211  CG  GLU A  27      31.705  33.277  28.861  1.00 26.31           C
ATOM    212  CD  GLU A  27      31.648  33.691  27.363  1.00 33.42           C
ATOM    213  OE1 GLU A  27      32.207  34.758  27.066  1.00 40.47           O
ATOM    214  OE2 GLU A  27      30.974  33.036  26.512  1.00 36.14           O
ATOM    215  N   THR A  28      28.932  30.908  32.150  1.00 10.61           N
ATOM    216  CA  THR A  28      27.861  30.045  32.549  1.00 10.21           C
ATOM    217  C   THR A  28      27.437  30.359  33.972  1.00  9.07           C
ATOM    218  O   THR A  28      28.195  30.998  34.716  1.00  9.50           O
ATOM    219  CB  THR A  28      28.234  28.516  32.429  1.00  9.99           C
ATOM    220  OG1 THR A  28      29.049  28.153  33.527  1.00 10.52           O
ATOM    221  CG2 THR A  28      28.784  28.189  31.065  1.00 11.92           C
ATOM    222  N   LEU A  29      26.289  29.861  34.380  1.00  8.88           N
ATOM    223  CA  LEU A  29      25.992  29.733  35.779  1.00  8.04           C
ATOM    224  C   LEU A  29      26.457  28.379  36.256  1.00  7.97           C
ATOM    225  O   LEU A  29      25.959  27.335  35.822  1.00  8.12           O
ATOM    226  CB  LEU A  29      24.517  29.873  36.097  1.00  8.50           C
ATOM    227  CG  LEU A  29      23.830  31.033  35.458  1.00  8.79           C
ATOM    228  CD1 LEU A  29      22.326  31.095  35.674  1.00  9.22           C
ATOM    229  CD2 LEU A  29      24.419  32.346  35.861  1.00  9.04           C
ATOM    230  N   GLN A  30      27.417  28.392  37.219  1.00  7.10           N
ATOM    231  CA  GLN A  30      27.861  27.136  37.855  1.00  7.13           C
ATOM    232  C   GLN A  30      27.090  26.978  39.166  1.00  6.92           C
ATOM    233  O   GLN A  30      27.268  27.804  40.063  1.00  7.29           O
ATOM    234  CB  GLN A  30      29.356  27.154  38.112  1.00  7.96           C
ATOM    235  CG  GLN A  30      29.856  25.847  38.772  1.00  8.67           C
ATOM    236  CD  GLN A  30      31.361  25.828  38.922  1.00 10.92           C
ATOM    237  OE1 GLN A  30      32.146  26.415  38.063  1.00 13.76           O
ATOM    238  NE2 GLN A  30      31.802  25.105  39.908  1.00 11.30           N
ATOM    239  N   LEU A  31      26.286  25.916  39.257  1.00  6.43           N
ATOM    240  CA  LEU A  31      25.262  25.792  40.320  1.00  6.79           C
ATOM    241  C   LEU A  31      25.899  25.336  41.632  1.00  7.53           C
ATOM    242  O   LEU A  31      25.331  25.621  42.722  1.00  8.87           O
ATOM    243  CB  LEU A  31      24.056  25.054  39.881  1.00  7.15           C
ATOM    244  CG  LEU A  31      23.268  25.559  38.677  1.00  7.34           C
ATOM    245  CD1 LEU A  31      22.023  24.752  38.435  1.00  7.45           C
ATOM    246  CD2 LEU A  31      22.959  27.059  38.810  1.00  7.95           C
ATOM    247  N   THR A  32      26.889  24.440  41.514  1.00  7.82           N
ATOM    248  CA  THR A  32      27.571  23.910  42.701  1.00  8.31           C
ATOM    249  C   THR A  32      29.066  24.095  42.542  1.00  8.10           C
ATOM    250  O   THR A  32      29.599  24.113  41.453  1.00  8.03           O
ATOM    251  CB  THR A  32      27.239  22.409  42.913  1.00  9.62           C
ATOM    252  OG1 THR A  32      27.444  21.658  41.730  1.00 10.98           O
ATOM    253  CG2 THR A  32      25.763  22.229  43.403  1.00 10.83           C
ATOM    254  N   PRO A  33      29.800  24.250  43.653  1.00  8.42           N
ATOM    255  CA  PRO A  33      31.179  24.681  43.631  1.00  8.74           C
ATOM    256  C   PRO A  33      32.165  23.552  43.438  1.00  8.55           C
ATOM    257  O   PRO A  33      31.864  22.378  43.664  1.00  7.83           O
ATOM    258  CB  PRO A  33      31.383  25.296  44.988  1.00  9.52           C
ATOM    259  CG  PRO A  33      30.458  24.581  45.804  1.00  9.71           C
ATOM    260  CD  PRO A  33      29.303  24.110  45.026  1.00  9.37           C
ATOM    261  N   THR A  34      33.316  23.919  42.847  1.00  8.92           N
ATOM    262  CA  THR A  34      34.438  22.983  42.681  1.00  9.32           C
ATOM    263  C   THR A  34      35.613  23.513  43.496  1.00  9.31           C
ATOM    264  O   THR A  34      35.757  24.737  43.753  1.00  8.25           O
ATOM    265  CB  THR A  34      34.802  22.844  41.159  1.00 10.22           C
ATOM    266  OG1 THR A  34      34.912  24.198  40.628  1.00 11.93           O
ATOM    267  CG2 THR A  34      33.759  22.057  40.473  1.00 11.13           C
ATOM    268  N   ASP A  35      36.491  22.637  43.896  1.00  9.21           N
ATOM    269  CA  ASP A  35      37.659  22.977  44.711  1.00  9.52           C
ATOM    270  C   ASP A  35      38.859  23.371  43.849  1.00  9.72           C
ATOM    271  O   ASP A  35      38.671  23.480  42.661  1.00  9.54           O
ATOM    272  CB  ASP A  35      37.964  21.912  45.708  1.00 10.58           C
ATOM    273  CG  ASP A  35      38.498  20.636  45.100  1.00 10.61           C
ATOM    274  OD1 ASP A  35      38.989  20.663  43.955  1.00 10.34           O
ATOM    275  OD2 ASP A  35      38.452  19.608  45.806  1.00 12.50           O
ATOM    276  N   SER A  36      39.956  23.687  44.482  1.00 11.36           N
ATOM    277  CA  SER A  36      41.159  24.121  43.732  1.00 12.22           C
ATOM    278  C   SER A  36      41.655  23.107  42.749  1.00 12.26           C
ATOM    279  O   SER A  36      42.485  23.488  41.899  1.00 14.38           O
ATOM    280  CB  SER A  36      42.288  24.592  44.631  1.00 13.34           C
ATOM    281  OG  SER A  36      42.633  23.663  45.632  1.00 13.68           O
ATOM    282  N   ASN A  37      41.317  21.820  42.881  1.00 10.47           N
ATOM    283  CA  ASN A  37      41.671  20.785  41.875  1.00 10.98           C
ATOM    284  C   ASN A  37      40.646  20.588  40.769  1.00 10.90           C
ATOM    285  O   ASN A  37      40.623  19.567  40.034  1.00 10.96           O
ATOM    286  CB  ASN A  37      41.903  19.499  42.623  1.00 11.40           C
ATOM    287  CG  ASN A  37      43.128  19.630  43.579  1.00 12.71           C
ATOM    288  OD1 ASN A  37      44.118  20.229  43.166  1.00 13.84           O
ATOM    289  ND2 ASN A  37      43.059  19.067  44.774  1.00 12.52           N
ATOM    290  N   GLY A  38      39.647  21.454  40.818  1.00 10.52           N
ATOM    291  CA  GLY A  38      38.503  21.295  39.925  1.00 11.50           C
ATOM    292  C   GLY A  38      37.511  20.236  40.268  1.00 13.16           C
ATOM    293  O   GLY A  38      36.627  19.844  39.446  1.00 14.13           O
ATOM    294  N   ILE A  39      37.541  19.748  41.501  1.00 11.17           N
ATOM    295  CA  ILE A  39      36.786  18.570  41.844  1.00 11.57           C
ATOM    296  C   ILE A  39      35.492  19.032  42.556  1.00  9.92           C
ATOM    297  O   ILE A  39      35.559  19.962  43.360  1.00  9.46           O
ATOM    298  CB  ILE A  39      37.538  17.590  42.794  1.00 11.95           C
ATOM    299  CG1AILE A  39      38.916  17.187  42.229  1.00 12.66           C
ATOM    300  CG2AILE A  39      36.782  16.279  42.956  1.00 12.60           C
ATOM    301  CD1AILE A  39      38.876  16.607  40.864  1.00 12.84           C
ATOM    302  N   PRO A  40      34.328  18.546  42.088  1.00  9.98           N
ATOM    303  CA  PRO A  40      33.087  18.892  42.799  1.00  9.61           C
ATOM    304  C   PRO A  40      33.165  18.782  44.294  1.00  9.21           C
ATOM    305  O   PRO A  40      33.563  17.724  44.804  1.00 11.00           O
ATOM    306  CB  PRO A  40      32.068  17.911  42.197  1.00  9.53           C
ATOM    307  CG  PRO A  40      32.582  17.724  40.810  1.00  9.78           C
ATOM    308  CD  PRO A  40      34.068  17.596  40.984  1.00  9.89           C
ATOM    309  N   ILE A  41      32.704  19.792  44.969  1.00  8.71           N
ATOM    310  CA  ILE A  41      32.687  19.795  46.483  1.00  9.29           C
ATOM    311  C   ILE A  41      31.389  19.094  46.963  1.00  9.66           C
ATOM    312  O   ILE A  41      30.302  19.429  46.454  1.00  8.99           O
ATOM    313  CB  ILE A  41      32.776  21.189  47.046  1.00  9.22           C
ATOM    314  CG1 ILE A  41      34.114  21.775  46.549  1.00  9.47           C
ATOM    315  CG2 ILE A  41      32.748  21.110  48.596  1.00  9.67           C
ATOM    316  CD1 ILE A  41      34.314  23.235  46.860  1.00  9.76           C
ATOM    317  N   ARG A  42      31.545  18.064  47.797  1.00 10.35           N
ATOM    318  CA  ARG A  42      30.400  17.294  48.299  1.00 10.43           C
ATOM    319  C   ARG A  42      29.524  18.146  49.213  1.00  9.82           C
ATOM    320  O   ARG A  42      30.017  19.090  49.887  1.00  9.21           O
ATOM    321  CB  ARG A  42      30.866  16.034  49.025  1.00 12.07           C
ATOM    322  CG  ARG A  42      31.735  15.102  48.190  1.00 13.05           C
ATOM    323  CD  ARG A  42      32.112  13.846  48.934  1.00 15.62           C
ATOM    324  NE  ARG A  42      32.677  14.167  50.245  1.00 18.08           N
ATOM    325  CZ  ARG A  42      31.999  14.205  51.421  1.00 18.76           C
ATOM    326  NH1 ARG A  42      30.733  13.881  51.606  1.00 21.95           N
ATOM    327  NH2 ARG A  42      32.656  14.547  52.488  1.00 22.19           N
ATOM    328  N   GLN A  43      28.231  17.803  49.240  1.00  9.24           N
ATOM    329  CA  GLN A  43      27.263  18.346  50.250  1.00  8.75           C
ATOM    330  C   GLN A  43      27.214  19.901  50.147  1.00  8.50           C
ATOM    331  O   GLN A  43      27.435  20.590  51.149  1.00  8.59           O
ATOM    332  CB  GLN A  43      27.601  17.893  51.628  1.00 10.02           C
ATOM    333  CG  GLN A  43      27.383  16.377  51.716  1.00 11.82           C
ATOM    334  CD  GLN A  43      27.659  15.820  53.123  1.00 14.48           C
ATOM    335  OE1 GLN A  43      28.382  16.399  53.912  1.00 17.53           O
ATOM    336  NE2 GLN A  43      27.053  14.713  53.433  1.00 17.20           N
ATOM    337  N   ARG A  44      26.954  20.361  48.939  1.00  8.02           N
ATOM    338  CA  ARG A  44      26.778  21.825  48.732  1.00  8.19           C
ATOM    339  C   ARG A  44      25.531  22.100  47.896  1.00  8.57           C
ATOM    340  O   ARG A  44      25.250  21.339  47.008  1.00 10.21           O
ATOM    341  CB  ARG A  44      28.010  22.418  48.022  1.00  9.48           C
ATOM    342  CG  ARG A  44      29.299  22.337  48.831  1.00 10.94           C
ATOM    343  CD  ARG A  44      29.215  23.176  50.078  1.00 13.27           C
ATOM    344  NE  ARG A  44      30.516  23.230  50.774  1.00 19.68           N
ATOM    345  CZ  ARG A  44      31.006  22.337  51.617  1.00 24.58           C
ATOM    346  NH1 ARG A  44      30.303  21.249  52.037  1.00 25.01           N
ATOM    347  NH2 ARG A  44      32.224  22.595  52.121  1.00 25.91           N
ATOM    348  N   ALA A  45      24.823  23.208  48.134  1.00  7.73           N
ATOM    349  CA  ALA A  45      23.661  23.527  47.286  1.00  7.33           C
ATOM    350  C   ALA A  45      23.898  24.981  46.843  1.00  7.26           C
ATOM    351  O   ALA A  45      24.531  25.758  47.567  1.00  8.71           O
ATOM    352  CB  ALA A  45      22.375  23.477  48.123  1.00  7.57           C
ATOM    353  N   GLY A  46      23.366  25.319  45.694  1.00  6.40           N
ATOM    354  CA  GLY A  46      23.445  26.721  45.257  1.00  6.24           C
ATOM    355  C   GLY A  46      22.215  27.073  44.483  1.00  6.26           C
ATOM    356  O   GLY A  46      21.706  26.249  43.811  1.00  6.96           O
ATOM    357  N   HIS A  47      21.934  28.391  44.441  1.00  6.17           N
ATOM    358  CA  HIS A  47      20.843  28.946  43.660  1.00  6.93           C
ATOM    359  C   HIS A  47      21.389  30.073  42.820  1.00  7.16           C
ATOM    360  O   HIS A  47      22.245  30.866  43.242  1.00  7.15           O
ATOM    361  CB  HIS A  47      19.822  29.558  44.553  1.00  7.22           C
ATOM    362  CG  HIS A  47      19.062  28.619  45.392  1.00  7.09           C
ATOM    363  ND1 HIS A  47      18.061  29.073  46.221  1.00  6.88           N
ATOM    364  CD2 HIS A  47      19.031  27.278  45.457  1.00  7.07           C
ATOM    365  CE1 HIS A  47      17.487  28.051  46.807  1.00  7.82           C
ATOM    366  NE2 HIS A  47      18.047  26.943  46.361  1.00  7.22           N
ATOM    367  N   ALA A  48      20.907  30.115  41.581  1.00  6.83           N
ATOM    368  CA  ALA A  48      21.059  31.262  40.718  1.00  6.81           C
ATOM    369  C   ALA A  48      19.690  31.671  40.190  1.00  6.90           C
ATOM    370  O   ALA A  48      19.069  30.883  39.476  1.00  6.82           O
ATOM    371  CB  ALA A  48      22.033  30.904  39.584  1.00  6.60           C
ATOM    372  N   VAL A  49      19.194  32.874  40.547  1.00  7.21           N
ATOM    373  CA  VAL A  49      17.830  33.186  40.345  1.00  7.32           C
ATOM    374  C   VAL A  49      17.720  34.533  39.675  1.00  7.95           C
ATOM    375  O   VAL A  49      18.584  35.372  39.876  1.00  8.83           O
ATOM    376  CB AVAL A  49      17.219  33.363  41.778  1.00  7.24           C
ATOM    377  CG1AVAL A  49      15.810  33.916  41.795  1.00  7.41           C
ATOM    378  CG2AVAL A  49      17.316  32.121  42.617  1.00  7.06           C
ATOM    379  N   TYR A  50      16.726  34.729  38.806  1.00  7.50           N
ATOM    380  CA  TYR A  50      16.556  36.106  38.284  1.00  8.29           C
ATOM    381  C   TYR A  50      16.058  36.995  39.327  1.00  9.20           C
ATOM    382  O   TYR A  50      15.126  36.670  40.056  1.00  9.37           O
ATOM    383  CB  TYR A  50      15.574  36.052  37.066  1.00  8.37           C
ATOM    384  CG  TYR A  50      15.535  37.326  36.321  1.00  8.84           C
ATOM    385  CD1 TYR A  50      16.617  37.735  35.562  1.00  9.71           C
ATOM    386  CD2 TYR A  50      14.412  38.106  36.370  1.00  9.75           C
ATOM    387  CE1 TYR A  50      16.611  38.986  34.920  1.00 10.98           C
ATOM    388  CE2 TYR A  50      14.388  39.326  35.711  1.00 11.02           C
ATOM    389  CZ  TYR A  50      15.476  39.747  34.994  1.00 11.55           C
ATOM    390  OH  TYR A  50      15.418  40.954  34.323  1.00 13.91           O
ATOM    391  N   SER A  51      16.660  38.183  39.388  1.00 10.46           N
ATOM    392  CA ASER A  51      16.453  39.147  40.471  1.00 11.59           C
ATOM    393  C   SER A  51      15.048  39.752  40.569  1.00 12.05           C
ATOM    394  O   SER A  51      14.529  40.022  41.661  1.00 13.45           O
ATOM    395  CB ASER A  51      17.518  40.281  40.411  1.00 12.26           C
ATOM    396  OG ASER A  51      18.838  39.801  40.674  1.00 13.17           O
ATOM    397  N   GLN A  52      14.391  39.964  39.449  1.00 13.07           N
ATOM    398  CA  GLN A  52      13.113  40.700  39.458  1.00 15.02           C
ATOM    399  C   GLN A  52      11.951  39.745  39.719  1.00 14.55           C
ATOM    400  O   GLN A  52      11.801  38.755  38.998  1.00 13.89           O
ATOM    401  CB  GLN A  52      12.874  41.308  38.082  1.00 18.75           C
ATOM    402  CG  GLN A  52      11.450  41.713  37.927  1.00 23.79           C
ATOM    403  CD  GLN A  52      11.353  43.103  37.461  1.00 31.30           C
ATOM    404  OE1 GLN A  52      10.960  43.382  36.294  1.00 33.52           O
ATOM    405  NE2 GLN A  52      11.756  44.013  38.356  1.00 34.49           N
ATOM    406  N   PRO A  53      11.183  39.979  40.774  1.00 15.47           N
ATOM    407  CA  PRO A  53      10.007  39.156  41.032  1.00 14.66           C
ATOM    408  C   PRO A  53       8.946  39.454  40.037  1.00 15.25           C
ATOM    409  O   PRO A  53       8.898  40.559  39.447  1.00 15.65           O
ATOM    410  CB  PRO A  53       9.508  39.610  42.419  1.00 15.40           C
ATOM    411  CG  PRO A  53      10.642  40.320  43.034  1.00 18.80           C
ATOM    412  CD  PRO A  53      11.448  40.903  41.892  1.00 16.75           C
ATOM    413  N   PHE A  54       8.034  38.526  39.920  1.00 13.68           N
ATOM    414  CA  PHE A  54       6.872  38.683  39.053  1.00 13.51           C
ATOM    415  C   PHE A  54       5.660  38.046  39.744  1.00 14.43           C
ATOM    416  O   PHE A  54       5.783  37.441  40.802  1.00 15.10           O
ATOM    417  CB  PHE A  54       7.114  38.150  37.629  1.00 13.26           C
ATOM    418  CG  PHE A  54       7.372  36.658  37.560  1.00 13.13           C
ATOM    419  CD1 PHE A  54       8.666  36.164  37.866  1.00 14.31           C
ATOM    420  CD2 PHE A  54       6.424  35.804  37.226  1.00 14.00           C
ATOM    421  CE1 PHE A  54       8.922  34.813  37.808  1.00 13.85           C
ATOM    422  CE2 PHE A  54       6.652  34.427  37.163  1.00 13.54           C
ATOM    423  CZ  PHE A  54       7.915  33.941  37.427  1.00 14.43           C
ATOM    424  N   GLN A  55       4.473  38.212  39.163  1.00 14.50           N
ATOM    425  CA  GLN A  55       3.245  37.668  39.727  1.00 17.09           C
ATOM    426  C   GLN A  55       2.648  36.659  38.758  1.00 16.76           C
ATOM    427  O   GLN A  55       2.896  36.783  37.561  1.00 16.59           O
ATOM    428  CB  GLN A  55       2.232  38.812  40.006  1.00 20.13           C
ATOM    429  CG  GLN A  55       2.754  39.739  41.128  1.00 25.12           C
ATOM    430  CD  GLN A  55       3.641  40.895  40.583  1.00 33.21           C
ATOM    431  OE1 GLN A  55       3.356  41.474  39.505  1.00 38.21           O
ATOM    432  NE2 GLN A  55       4.741  41.219  41.309  1.00 35.22           N
ATOM    433  N   LEU A  56       1.986  35.644  39.304  1.00 15.87           N
ATOM    434  CA  LEU A  56       1.374  34.572  38.512  1.00 15.39           C
ATOM    435  C   LEU A  56      -0.118  34.723  38.234  1.00 16.75           C
ATOM    436  O   LEU A  56      -0.645  33.967  37.452  1.00 16.65           O
ATOM    437  CB  LEU A  56       1.675  33.185  39.120  1.00 16.07           C
ATOM    438  CG  LEU A  56       3.161  32.838  38.959  1.00 16.23           C
ATOM    439  CD1 LEU A  56       3.677  31.926  40.065  1.00 16.73           C
ATOM    440  CD2 LEU A  56       3.380  32.236  37.584  1.00 16.64           C
ATOM    441  N   ARG A  57      -0.816  35.700  38.834  1.00 17.26           N
ATOM    442  CA  ARG A  57      -2.268  35.808  38.621  1.00 19.61           C
ATOM    443  C   ARG A  57      -2.501  36.061  37.120  1.00 16.85           C
ATOM    444  O   ARG A  57      -1.827  36.904  36.597  1.00 16.95           O
ATOM    445  CB  ARG A  57      -2.830  37.026  39.393  1.00 24.14           C
ATOM    446  CG  ARG A  57      -4.340  37.058  39.495  1.00 30.53           C
ATOM    447  CD  ARG A  57      -4.826  38.045  40.590  1.00 37.80           C
ATOM    448  NE  ARG A  57      -5.237  39.375  40.061  1.00 48.97           N
ATOM    449  CZ  ARG A  57      -4.701  40.564  40.361  1.00 50.55           C
ATOM    450  NH1 ARG A  57      -3.698  40.684  41.201  1.00 53.44           N
ATOM    451  NH2 ARG A  57      -5.180  41.664  39.802  1.00 52.14           N
ATOM    452  N   ASP A  58      -3.406  35.337  36.469  1.00 17.65           N
ATOM    453  CA  ASP A  58      -3.774  35.591  35.070  1.00 17.12           C
ATOM    454  C   ASP A  58      -2.540  35.770  34.178  1.00 15.52           C
ATOM    455  O   ASP A  58      -2.393  36.756  33.393  1.00 16.05           O
ATOM    456  CB  ASP A  58      -4.654  36.886  34.978  1.00 20.68           C
ATOM    457  CG  ASP A  58      -5.925  36.775  35.819  1.00 23.74           C
ATOM    458  OD1 ASP A  58      -6.560  35.703  35.806  1.00 27.08           O
ATOM    459  OD2 ASP A  58      -6.252  37.728  36.540  1.00 27.91           O
ATOM    460  N   THR A  59      -1.663  34.774  34.268  1.00 14.45           N
ATOM    461  CA  THR A  59      -0.350  34.819  33.594  1.00 12.79           C
ATOM    462  C   THR A  59      -0.041  33.468  32.976  1.00 11.74           C
ATOM    463  O   THR A  59      -0.225  32.404  33.636  1.00 11.22           O
ATOM    464  CB  THR A  59       0.776  35.247  34.608  1.00 14.18           C
ATOM    465  OG1 THR A  59       0.520  36.624  35.030  1.00 15.45           O
ATOM    466  CG2 THR A  59       2.125  35.285  33.921  1.00 14.38           C
ATOM    467  N   SER A  60       0.545  33.553  31.767  1.00 10.75           N
ATOM    468  CA  SER A  60       1.152  32.424  31.102  1.00 10.44           C
ATOM    469  C   SER A  60       2.667  32.785  30.988  1.00  9.71           C
ATOM    470  O   SER A  60       3.064  33.920  30.919  1.00  9.18           O
ATOM    471  CB  SER A  60       0.584  32.134  29.720  1.00 10.68           C
ATOM    472  OG  SER A  60      -0.720  31.627  29.794  1.00 10.76           O
ATOM    473  N   PHE A  61       3.507  31.799  30.937  1.00  9.48           N
ATOM    474  CA  PHE A  61       4.906  32.024  30.662  1.00  8.94           C
ATOM    475  C   PHE A  61       5.581  30.939  29.892  1.00  8.86           C
ATOM    476  O   PHE A  61       5.093  29.825  29.810  1.00  8.63           O
ATOM    477  CB  PHE A  61       5.740  32.302  32.015  1.00  9.32           C
ATOM    478  CG  PHE A  61       5.959  31.072  32.883  1.00  9.52           C
ATOM    479  CD1 PHE A  61       6.867  30.144  32.608  1.00 11.01           C
ATOM    480  CD2 PHE A  61       5.251  30.979  34.090  1.00 10.39           C
ATOM    481  CE1 PHE A  61       7.084  28.981  33.465  1.00 10.68           C
ATOM    482  CE2 PHE A  61       5.471  29.916  34.950  1.00 10.45           C
ATOM    483  CZ  PHE A  61       6.350  28.907  34.615  1.00 10.17           C
ATOM    484  N   TYR A  62       6.699  31.321  29.265  1.00  8.54           N
ATOM    485  CA  TYR A  62       7.595  30.463  28.545  1.00  8.11           C
ATOM    486  C   TYR A  62       9.040  30.780  28.929  1.00  7.96           C
ATOM    487  O   TYR A  62       9.461  31.940  28.966  1.00  8.32           O
ATOM    488  CB  TYR A  62       7.409  30.611  26.992  1.00  8.50           C
ATOM    489  CG  TYR A  62       8.453  29.888  26.228  1.00  8.63           C
ATOM    490  CD1 TYR A  62       8.334  28.493  25.980  1.00  8.79           C
ATOM    491  CD2 TYR A  62       9.555  30.497  25.730  1.00  8.76           C
ATOM    492  CE1 TYR A  62       9.294  27.832  25.234  1.00  9.72           C
ATOM    493  CE2 TYR A  62      10.504  29.812  25.007  1.00  9.76           C
ATOM    494  CZ  TYR A  62      10.375  28.442  24.795  1.00  9.25           C
ATOM    495  OH  TYR A  62      11.331  27.697  24.112  1.00 10.53           O
ATOM    496  N   THR A  63       9.727  29.715  29.256  1.00  8.17           N
ATOM    497  CA  THR A  63      11.148  29.773  29.495  1.00  8.24           C
ATOM    498  C   THR A  63      11.915  28.621  28.848  1.00  7.93           C
ATOM    499  O   THR A  63      11.446  27.518  28.732  1.00  8.55           O
ATOM    500  CB  THR A  63      11.375  29.931  31.020  1.00  8.50           C
ATOM    501  OG1 THR A  63      12.724  30.330  31.274  1.00  9.97           O
ATOM    502  CG2 THR A  63      11.088  28.650  31.787  1.00  8.89           C
ATOM    503  N   THR A  64      13.141  28.905  28.437  1.00  8.16           N
ATOM    504  CA  THR A  64      14.015  27.958  27.868  1.00  7.78           C
ATOM    505  C   THR A  64      15.437  28.214  28.404  1.00  7.48           C
ATOM    506  O   THR A  64      15.874  29.368  28.575  1.00  7.74           O
ATOM    507  CB  THR A  64      13.942  27.906  26.332  1.00  8.01           C
ATOM    508  OG1 THR A  64      14.716  26.852  25.848  1.00  7.84           O
ATOM    509  CG2 THR A  64      14.409  29.129  25.693  1.00  8.68           C
ATOM    510  N   PHE A  65      16.153  27.130  28.561  1.00  7.74           N
ATOM    511  CA  PHE A  65      17.577  27.248  28.884  1.00  7.66           C
ATOM    512  C   PHE A  65      18.397  26.103  28.339  1.00  8.61           C
ATOM    513  O   PHE A  65      17.811  25.034  27.985  1.00  8.21           O
ATOM    514  CB  PHE A  65      17.737  27.344  30.451  1.00  7.54           C
ATOM    515  CG  PHE A  65      17.193  26.162  31.218  1.00  7.20           C
ATOM    516  CD1 PHE A  65      15.868  26.135  31.683  1.00  7.69           C
ATOM    517  CD2 PHE A  65      18.047  25.094  31.569  1.00  7.47           C
ATOM    518  CE1 PHE A  65      15.385  25.017  32.381  1.00  7.74           C
ATOM    519  CE2 PHE A  65      17.547  23.998  32.282  1.00  7.41           C
ATOM    520  CZ  PHE A  65      16.258  23.993  32.706  1.00  7.75           C
ATOM    521  N   THR A  66      19.719  26.277  28.259  1.00  7.43           N
ATOM    522  CA  THR A  66      20.528  25.152  27.884  1.00  7.33           C
ATOM    523  C   THR A  66      21.454  24.845  29.085  1.00  6.84           C
ATOM    524  O   THR A  66      21.764  25.745  29.879  1.00  8.11           O
ATOM    525  CB  THR A  66      21.448  25.494  26.679  1.00  7.74           C
ATOM    526  OG1 THR A  66      22.191  26.726  26.886  1.00  9.45           O
ATOM    527  CG2 THR A  66      20.579  25.588  25.411  1.00  8.63           C
ATOM    528  N   PHE A  67      21.835  23.595  29.192  1.00  6.70           N
ATOM    529  CA  PHE A  67      22.606  23.152  30.371  1.00  6.87           C
ATOM    530  C   PHE A  67      23.526  22.010  30.022  1.00  7.73           C
ATOM    531  O   PHE A  67      23.345  21.287  29.044  1.00  7.64           O
ATOM    532  CB  PHE A  67      21.601  22.736  31.514  1.00  7.30           C
ATOM    533  CG  PHE A  67      20.791  21.477  31.234  1.00  7.04           C
ATOM    534  CD1 PHE A  67      19.594  21.589  30.527  1.00  7.50           C
ATOM    535  CD2 PHE A  67      21.200  20.220  31.602  1.00  7.59           C
ATOM    536  CE1 PHE A  67      18.841  20.468  30.288  1.00  8.12           C
ATOM    537  CE2 PHE A  67      20.464  19.094  31.385  1.00  7.60           C
ATOM    538  CZ  PHE A  67      19.260  19.202  30.686  1.00  7.97           C
ATOM    539  N   VAL A  68      24.512  21.833  30.904  1.00  8.21           N
ATOM    540  CA  VAL A  68      25.437  20.675  30.841  1.00  9.07           C
ATOM    541  C   VAL A  68      25.522  20.120  32.231  1.00  9.23           C
ATOM    542  O   VAL A  68      25.680  20.826  33.206  1.00  9.10           O
ATOM    543  CB  VAL A  68      26.865  21.129  30.355  1.00  9.88           C
ATOM    544  CG1 VAL A  68      27.759  19.898  30.420  1.00 11.06           C
ATOM    545  CG2 VAL A  68      26.789  21.629  28.942  1.00 10.68           C
ATOM    546  N   ILE A  69      25.510  18.788  32.329  1.00  9.83           N
ATOM    547  CA  ILE A  69      25.901  18.119  33.612  1.00 11.63           C
ATOM    548  C   ILE A  69      27.308  17.541  33.351  1.00 11.12           C
ATOM    549  O   ILE A  69      27.505  16.721  32.440  1.00 11.28           O
ATOM    550  CB  ILE A  69      24.960  16.944  33.936  1.00 13.82           C
ATOM    551  CG1 ILE A  69      23.479  17.429  34.006  1.00 16.28           C
ATOM    552  CG2 ILE A  69      25.432  16.108  35.128  1.00 14.62           C
ATOM    553  CD1 ILE A  69      22.972  17.860  35.291  1.00 18.37           C
ATOM    554  N   ARG A  70      28.250  17.909  34.200  1.00 10.73           N
ATOM    555  CA  ARG A  70      29.685  17.436  34.136  1.00 13.24           C
ATOM    556  C   ARG A  70      29.893  16.433  35.168  1.00 12.27           C
ATOM    557  O   ARG A  70      29.797  16.763  36.321  1.00 12.16           O
ATOM    558  CB  ARG A  70      30.672  18.583  34.301  1.00 17.25           C
ATOM    559  CG  ARG A  70      30.638  19.349  33.011  1.00 23.87           C
ATOM    560  CD  ARG A  70      31.944  19.822  32.422  1.00 33.40           C
ATOM    561  NE  ARG A  70      31.645  20.996  31.579  1.00 38.08           N
ATOM    562  CZ  ARG A  70      32.442  22.066  31.473  1.00 56.56           C
ATOM    563  NH1 ARG A  70      33.614  22.116  32.119  1.00 58.53           N
ATOM    564  NH2 ARG A  70      32.076  23.097  30.708  1.00 65.29           N
ATOM    565  N   THR A  71      30.033  15.157  34.791  1.00 12.36           N
ATOM    566  CA  THR A  71      30.221  14.156  35.832  1.00 14.08           C
ATOM    567  C   THR A  71      31.716  13.719  35.850  1.00 14.72           C
ATOM    568  O   THR A  71      32.382  13.785  34.811  1.00 14.86           O
ATOM    569  CB  THR A  71      29.337  12.934  35.535  1.00 15.17           C
ATOM    570  OG1 THR A  71      29.782  12.311  34.299  1.00 17.84           O
ATOM    571  CG2 THR A  71      27.920  13.204  35.376  1.00 16.10           C
ATOM    572  N   THR A  72      32.223  13.322  37.009  1.00 13.35           N
ATOM    573  CA  THR A  72      33.597  12.962  37.164  1.00 14.93           C
ATOM    574  C   THR A  72      33.685  11.488  37.573  1.00 14.21           C
ATOM    575  O   THR A  72      34.780  10.998  37.834  1.00 14.59           O
ATOM    576  CB  THR A  72      34.387  13.829  38.115  1.00 16.03           C
ATOM    577  OG1 THR A  72      33.804  13.849  39.391  1.00 15.25           O
ATOM    578  CG2 THR A  72      34.456  15.309  37.597  1.00 16.95           C
ATOM    579  N   SER A  73      32.522  10.837  37.643  1.00 13.48           N
ATOM    580  CA  SER A  73      32.451   9.351  37.908  1.00 13.07           C
ATOM    581  C   SER A  73      31.124   8.850  37.404  1.00 13.37           C
ATOM    582  O   SER A  73      30.255   9.617  36.947  1.00 13.50           O
ATOM    583  CB  SER A  73      32.669   8.996  39.400  1.00 14.39           C
ATOM    584  OG  SER A  73      31.466   8.932  40.107  1.00 14.69           O
ATOM    585  N   ASN A  74      30.892   7.541  37.502  1.00 13.83           N
ATOM    586  CA  ASN A  74      29.647   6.945  37.096  1.00 14.02           C
ATOM    587  C   ASN A  74      28.556   6.993  38.210  1.00 12.97           C
ATOM    588  O   ASN A  74      27.463   6.472  38.026  1.00 12.52           O
ATOM    589  CB  ASN A  74      29.888   5.450  36.831  1.00 16.29           C
ATOM    590  CG  ASN A  74      30.667   5.192  35.574  1.00 22.28           C
ATOM    591  OD1 ASN A  74      30.666   5.978  34.661  1.00 25.32           O
ATOM    592  ND2 ASN A  74      31.341   4.038  35.535  1.00 25.36           N
ATOM    593  N   SER A  75      28.895   7.606  39.351  1.00 10.81           N
ATOM    594  CA  SER A  75      27.960   7.745  40.490  1.00 10.15           C
ATOM    595  C   SER A  75      27.776   9.252  40.834  1.00  8.94           C
ATOM    596  O   SER A  75      28.030   9.664  41.995  1.00  8.57           O
ATOM    597  CB  SER A  75      28.555   7.019  41.716  1.00 11.01           C
ATOM    598  OG  SER A  75      28.600   5.613  41.388  1.00 11.91           O
ATOM    599  N   PRO A  76      27.235  10.011  39.903  1.00  8.15           N
ATOM    600  CA  PRO A  76      27.089  11.483  40.202  1.00  7.49           C
ATOM    601  C   PRO A  76      25.875  11.688  41.154  1.00  7.46           C
ATOM    602  O   PRO A  76      24.856  10.932  41.106  1.00  8.13           O
ATOM    603  CB  PRO A  76      26.692  12.089  38.848  1.00  7.79           C
ATOM    604  CG  PRO A  76      26.119  10.913  38.131  1.00  7.82           C
ATOM    605  CD  PRO A  76      26.844   9.726  38.520  1.00  8.07           C
ATOM    606  N   ALA A  77      25.865  12.824  41.870  1.00  6.93           N
ATOM    607  CA  ALA A  77      24.678  13.202  42.603  1.00  6.54           C
ATOM    608  C   ALA A  77      24.804  14.707  42.816  1.00  6.36           C
ATOM    609  O   ALA A  77      25.959  15.175  43.027  1.00  6.65           O
ATOM    610  CB  ALA A  77      24.637  12.520  43.920  1.00  7.02           C
ATOM    611  N   ASP A  78      23.688  15.452  42.865  1.00  6.67           N
ATOM    612  CA  ASP A  78      22.293  14.999  42.956  1.00  6.60           C
ATOM    613  C   ASP A  78      21.448  15.458  41.851  1.00  6.94           C
ATOM    614  O   ASP A  78      20.366  14.929  41.665  1.00  7.94           O
ATOM    615  CB  ASP A  78      21.621  15.453  44.277  1.00  6.72           C
ATOM    616  CG  ASP A  78      22.045  14.547  45.403  1.00  7.05           C
ATOM    617  OD1 ASP A  78      21.372  13.484  45.563  1.00  8.01           O
ATOM    618  OD2 ASP A  78      23.073  14.812  46.120  1.00  7.56           O
ATOM    619  N   GLY A  79      21.854  16.501  41.139  1.00  7.15           N
ATOM    620  CA  GLY A  79      21.005  16.991  40.060  1.00  6.66           C
ATOM    621  C   GLY A  79      20.775  18.515  40.253  1.00  6.41           C
ATOM    622  O   GLY A  79      21.430  19.194  41.029  1.00  5.95           O
ATOM    623  N   PHE A  80      19.860  19.033  39.515  1.00  5.85           N
ATOM    624  CA  PHE A  80      19.473  20.445  39.632  1.00  5.80           C
ATOM    625  C   PHE A  80      17.969  20.592  39.257  1.00  5.76           C
ATOM    626  O   PHE A  80      17.331  19.639  38.784  1.00  5.99           O
ATOM    627  CB  PHE A  80      20.355  21.346  38.763  1.00  6.37           C
ATOM    628  CG  PHE A  80      20.003  21.326  37.308  1.00  6.89           C
ATOM    629  CD1 PHE A  80      20.446  20.311  36.463  1.00  7.16           C
ATOM    630  CD2 PHE A  80      19.302  22.382  36.773  1.00  7.03           C
ATOM    631  CE1 PHE A  80      20.052  20.280  35.122  1.00  7.99           C
ATOM    632  CE2 PHE A  80      18.932  22.334  35.389  1.00  8.01           C
ATOM    633  CZ  PHE A  80      19.339  21.324  34.618  1.00  8.00           C
ATOM    634  N   ALA A  81      17.396  21.798  39.469  1.00  5.53           N
ATOM    635  CA  ALA A  81      16.069  22.075  39.074  1.00  5.34           C
ATOM    636  C   ALA A  81      15.911  23.496  38.662  1.00  5.52           C
ATOM    637  O   ALA A  81      16.669  24.301  39.102  1.00  5.81           O
ATOM    638  CB  ALA A  81      15.095  21.834  40.263  1.00  5.61           C
ATOM    639  N   ILE A  82      14.923  23.759  37.803  1.00  5.79           N
ATOM    640  CA  ILE A  82      14.407  25.108  37.632  1.00  6.32           C
ATOM    641  C   ILE A  82      13.229  25.162  38.558  1.00  6.51           C
ATOM    642  O   ILE A  82      12.435  24.268  38.608  1.00  6.88           O
ATOM    643  CB  ILE A  82      14.110  25.469  36.181  1.00  6.68           C
ATOM    644  CG1 ILE A  82      13.652  26.919  36.053  1.00  6.98           C
ATOM    645  CG2 ILE A  82      13.092  24.556  35.582  1.00  7.15           C
ATOM    646  CD1 ILE A  82      13.598  27.440  34.659  1.00  7.10           C
ATOM    647  N   PHE A  83      13.019  26.290  39.233  1.00  6.69           N
ATOM    648  CA  PHE A  83      12.004  26.367  40.301  1.00  6.58           C
ATOM    649  C   PHE A  83      11.433  27.753  40.425  1.00  6.52           C
ATOM    650  O   PHE A  83      12.040  28.783  40.067  1.00  6.64           O
ATOM    651  CB  PHE A  83      12.573  25.924  41.676  1.00  7.10           C
ATOM    652  CG  PHE A  83      13.471  26.923  42.384  1.00  7.36           C
ATOM    653  CD1 PHE A  83      14.801  27.064  42.062  1.00  7.86           C
ATOM    654  CD2 PHE A  83      13.031  27.680  43.406  1.00  8.43           C
ATOM    655  CE1 PHE A  83      15.679  27.903  42.727  1.00  8.27           C
ATOM    656  CE2 PHE A  83      13.916  28.597  44.092  1.00  9.47           C
ATOM    657  CZ  PHE A  83      15.225  28.739  43.726  1.00  8.41           C
ATOM    658  N   ILE A  84      10.210  27.777  41.000  1.00  6.72           N
ATOM    659  CA  ILE A  84       9.513  29.020  41.276  1.00  7.33           C
ATOM    660  C   ILE A  84       9.145  28.964  42.758  1.00  7.43           C
ATOM    661  O   ILE A  84       8.761  27.916  43.261  1.00  7.23           O
ATOM    662  CB  ILE A  84       8.219  29.114  40.405  1.00  8.25           C
ATOM    663  CG1 ILE A  84       8.608  29.253  38.959  1.00  9.31           C
ATOM    664  CG2 ILE A  84       7.351  30.238  40.910  1.00  9.92           C
ATOM    665  CD1 ILE A  84       7.398  29.199  38.072  1.00 11.12           C
ATOM    666  N   ALA A  85       9.400  30.098  43.438  1.00  7.46           N
ATOM    667  CA  ALA A  85       9.198  30.221  44.887  1.00  7.55           C
ATOM    668  C   ALA A  85       9.145  31.689  45.243  1.00  8.67           C
ATOM    669  O   ALA A  85       9.473  32.535  44.470  1.00  7.77           O
ATOM    670  CB  ALA A  85      10.296  29.539  45.630  1.00  7.59           C
ATOM    671  N   PRO A  86       8.675  31.986  46.441  1.00  9.28           N
ATOM    672  CA  PRO A  86       8.645  33.406  46.831  1.00  9.70           C
ATOM    673  C   PRO A  86      10.070  33.970  46.823  1.00  9.79           C
ATOM    674  O   PRO A  86      11.062  33.302  46.905  1.00  9.42           O
ATOM    675  CB  PRO A  86       8.131  33.350  48.262  1.00 10.53           C
ATOM    676  CG  PRO A  86       7.436  32.007  48.345  1.00 10.60           C
ATOM    677  CD  PRO A  86       8.211  31.099  47.488  1.00  9.70           C
ATOM    678  N   PRO A  87      10.167  35.295  46.780  1.00 10.54           N
ATOM    679  CA  PRO A  87      11.451  35.831  46.520  1.00 10.67           C
ATOM    680  C   PRO A  87      12.442  35.777  47.659  1.00 12.61           C
ATOM    681  O   PRO A  87      13.609  36.020  47.413  1.00 15.64           O
ATOM    682  CB  PRO A  87      11.146  37.343  46.216  1.00 10.68           C
ATOM    683  CG  PRO A  87       9.709  37.371  45.857  1.00 11.43           C
ATOM    684  CD  PRO A  87       9.083  36.273  46.677  1.00 10.91           C
ATOM    685  N   ASP A  88      11.997  35.489  48.840  1.00 12.24           N
ATOM    686  CA  ASP A  88      12.922  35.280  49.950  1.00 13.62           C
ATOM    687  C   ASP A  88      13.222  33.775  50.226  1.00 11.84           C
ATOM    688  O   ASP A  88      13.723  33.397  51.304  1.00 12.99           O
ATOM    689  CB  ASP A  88      12.383  35.941  51.177  1.00 16.19           C
ATOM    690  CG  ASP A  88      11.119  35.411  51.606  1.00 17.93           C
ATOM    691  OD1 ASP A  88      10.366  34.772  50.872  1.00 19.97           O
ATOM    692  OD2 ASP A  88      10.761  35.638  52.803  1.00 23.70           O
ATOM    693  N   PHE A  89      12.921  32.939  49.265  1.00 10.37           N
ATOM    694  CA  PHE A  89      13.182  31.493  49.436  1.00 10.26           C
ATOM    695  C   PHE A  89      14.713  31.328  49.636  1.00 11.06           C
ATOM    696  O   PHE A  89      15.543  31.824  48.827  1.00 11.26           O
ATOM    697  CB  PHE A  89      12.718  30.812  48.185  1.00  9.38           C
ATOM    698  CG  PHE A  89      12.791  29.309  48.230  1.00  9.77           C
ATOM    699  CD1 PHE A  89      11.779  28.630  48.808  1.00  9.73           C
ATOM    700  CD2 PHE A  89      13.847  28.651  47.721  1.00 10.57           C
ATOM    701  CE1 PHE A  89      11.777  27.227  48.814  1.00 10.03           C
ATOM    702  CE2 PHE A  89      13.888  27.210  47.730  1.00 10.25           C
ATOM    703  CZ  PHE A  89      12.828  26.559  48.236  1.00 10.32           C
ATOM    704  N   PRO A  90      15.137  30.667  50.712  1.00 11.84           N
ATOM    705  CA  PRO A  90      16.523  30.527  50.970  1.00 11.62           C
ATOM    706  C   PRO A  90      17.100  29.218  50.335  1.00 10.73           C
ATOM    707  O   PRO A  90      16.372  28.352  49.871  1.00  9.03           O
ATOM    708  CB  PRO A  90      16.530  30.358  52.476  1.00 13.08           C
ATOM    709  CG  PRO A  90      15.322  29.629  52.793  1.00 12.38           C
ATOM    710  CD  PRO A  90      14.297  30.087  51.779  1.00 12.18           C
ATOM    711  N   VAL A  91      18.419  29.133  50.363  1.00 11.33           N
ATOM    712  CA  VAL A  91      19.036  27.857  50.000  1.00 10.30           C
ATOM    713  C   VAL A  91      18.697  26.856  51.087  1.00 10.14           C
ATOM    714  O   VAL A  91      19.018  27.026  52.298  1.00 10.44           O
ATOM    715  CB  VAL A  91      20.542  27.981  49.802  1.00 10.67           C
ATOM    716  CG1 VAL A  91      21.138  26.612  49.351  1.00 10.62           C
ATOM    717  CG2 VAL A  91      20.864  29.037  48.832  1.00 12.30           C
ATOM    718  N   LYS A  92      18.118  25.755  50.681  1.00  9.13           N
ATOM    719  CA  LYS A  92      17.766  24.674  51.624  1.00  9.42           C
ATOM    720  C   LYS A  92      18.748  23.554  51.511  1.00  9.09           C
ATOM    721  O   LYS A  92      19.936  23.788  51.160  1.00  9.71           O
ATOM    722  CB  LYS A  92      16.289  24.307  51.441  1.00  9.43           C
ATOM    723  CG  LYS A  92      15.420  25.543  51.660  1.00  9.72           C
ATOM    724  CD  LYS A  92      13.943  25.143  51.753  1.00  9.61           C
ATOM    725  CE  LYS A  92      13.156  26.426  51.982  1.00 10.20           C
ATOM    726  NZ ALYS A  92      11.819  26.151  52.562  1.00 10.08           N
ATOM    727  N   ARG A  93      18.359  22.371  51.968  1.00  8.66           N
ATOM    728  CA  ARG A  93      19.384  21.341  52.214  1.00  8.94           C
ATOM    729  C   ARG A  93      20.006  20.809  50.898  1.00  8.12           C
ATOM    730  O   ARG A  93      19.301  20.663  49.871  1.00  7.72           O
ATOM    731  CB  ARG A  93      18.800  20.182  53.019  1.00  9.72           C
ATOM    732  CG  ARG A  93      19.784  19.165  53.564  1.00  9.86           C
ATOM    733  CD  ARG A  93      20.850  19.702  54.566  1.00 11.21           C
ATOM    734  NE  ARG A  93      20.310  20.122  55.825  1.00 12.49           N
ATOM    735  CZ  ARG A  93      20.080  19.381  56.864  1.00 13.72           C
ATOM    736  NH1 ARG A  93      20.392  18.077  56.885  1.00 14.70           N
ATOM    737  NH2 ARG A  93      19.540  19.949  57.944  1.00 16.33           N
ATOM    738  N   TYR A  94      21.286  20.535  50.981  1.00  7.69           N
ATOM    739  CA  TYR A  94      22.124  19.964  49.909  1.00  7.92           C
ATOM    740  C   TYR A  94      21.707  18.470  49.719  1.00  7.56           C
ATOM    741  O   TYR A  94      20.780  18.008  50.391  1.00  8.45           O
ATOM    742  CB  TYR A  94      23.627  20.153  50.217  1.00  8.34           C
ATOM    743  CG  TYR A  94      23.947  19.743  51.612  1.00  8.82           C
ATOM    744  CD1 TYR A  94      23.961  18.370  51.972  1.00  9.13           C
ATOM    745  CD2 TYR A  94      24.256  20.670  52.557  1.00  9.51           C
ATOM    746  CE1 TYR A  94      24.300  17.978  53.293  1.00 10.61           C
ATOM    747  CE2 TYR A  94      24.523  20.289  53.845  1.00  9.67           C
ATOM    748  CZ  TYR A  94      24.587  18.948  54.201  1.00 10.47           C
ATOM    749  OH  TYR A  94      24.849  18.591  55.547  1.00 13.18           O
ATOM    750  N   GLY A  95      22.398  17.714  48.893  1.00  6.67           N
ATOM    751  CA  GLY A  95      22.127  16.324  48.694  1.00  6.76           C
ATOM    752  C   GLY A  95      20.826  16.162  47.921  1.00  6.73           C
ATOM    753  O   GLY A  95      20.501  16.987  47.076  1.00  7.74           O
ATOM    754  N   GLY A  96      20.088  15.108  48.216  1.00  6.79           N
ATOM    755  CA  GLY A  96      18.901  14.776  47.438  1.00  6.70           C
ATOM    756  C   GLY A  96      17.749  15.724  47.581  1.00  6.83           C
ATOM    757  O   GLY A  96      16.798  15.664  46.760  1.00  6.73           O
ATOM    758  N   TYR A  97      17.868  16.671  48.530  1.00  7.45           N
ATOM    759  CA  TYR A  97      16.839  17.721  48.675  1.00  8.17           C
ATOM    760  C   TYR A  97      16.990  18.828  47.611  1.00  7.86           C
ATOM    761  O   TYR A  97      16.093  19.688  47.466  1.00  7.82           O
ATOM    762  CB  TYR A  97      16.909  18.296  50.067  1.00  8.12           C
ATOM    763  CG  TYR A  97      16.714  17.255  51.111  1.00  8.89           C
ATOM    764  CD1 TYR A  97      15.433  16.727  51.359  1.00  9.35           C
ATOM    765  CD2 TYR A  97      17.799  16.791  51.855  1.00  9.26           C
ATOM    766  CE1 TYR A  97      15.240  15.697  52.323  1.00 10.56           C
ATOM    767  CE2 TYR A  97      17.615  15.828  52.775  1.00  9.72           C
ATOM    768  CZ  TYR A  97      16.346  15.290  53.022  1.00 10.22           C
ATOM    769  OH  TYR A  97      16.206  14.311  54.022  1.00 12.24           O
ATOM    770  N   LEU A  98      18.093  18.803  46.815  1.00  7.06           N
ATOM    771  CA  LEU A  98      18.269  19.584  45.632  1.00  7.54           C
ATOM    772  C   LEU A  98      18.361  21.061  45.959  1.00  7.03           C
ATOM    773  O   LEU A  98      18.103  21.894  45.114  1.00  7.94           O
ATOM    774  CB  LEU A  98      17.212  19.291  44.523  1.00  7.64           C
ATOM    775  CG  LEU A  98      17.320  17.831  44.009  1.00  8.84           C
ATOM    776  CD1 LEU A  98      16.218  17.605  43.006  1.00  9.13           C
ATOM    777  CD2 LEU A  98      18.664  17.587  43.341  1.00 10.63           C
ATOM    778  N   GLY A  99      18.639  21.383  47.247  1.00  6.45           N
ATOM    779  CA  GLY A  99      18.645  22.834  47.593  1.00  6.63           C
ATOM    780  C   GLY A  99      17.250  23.431  47.795  1.00  6.79           C
ATOM    781  O   GLY A  99      17.141  24.672  48.003  1.00  6.76           O
ATOM    782  N   LEU A 100      16.210  22.596  47.794  1.00  7.22           N
ATOM    783  CA  LEU A 100      14.842  23.008  47.682  1.00  7.20           C
ATOM    784  C   LEU A 100      13.963  22.661  48.877  1.00  7.79           C
ATOM    785  O   LEU A 100      12.841  23.233  48.971  1.00  7.68           O
ATOM    786  CB  LEU A 100      14.161  22.600  46.414  1.00  7.72           C
ATOM    787  CG  LEU A 100      14.779  23.121  45.091  1.00  7.49           C
ATOM    788  CD1 LEU A 100      13.915  22.678  43.957  1.00  8.48           C
ATOM    789  CD2 LEU A 100      14.755  24.664  45.111  1.00  7.96           C
ATOM    790  N   PHE A 101      14.462  21.748  49.722  1.00  7.20           N
ATOM    791  CA  PHE A 101      13.642  21.253  50.827  1.00  7.48           C
ATOM    792  C   PHE A 101      14.499  21.050  52.025  1.00  8.17           C
ATOM    793  O   PHE A 101      15.699  21.003  51.941  1.00  8.68           O
ATOM    794  CB  PHE A 101      12.975  19.891  50.464  1.00  7.07           C
ATOM    795  CG  PHE A 101      12.020  19.974  49.305  1.00  6.88           C
ATOM    796  CD1 PHE A 101      10.716  20.408  49.525  1.00  7.14           C
ATOM    797  CD2 PHE A 101      12.455  19.830  48.048  1.00  6.44           C
ATOM    798  CE1 PHE A 101       9.820  20.519  48.455  1.00  7.40           C
ATOM    799  CE2 PHE A 101      11.589  19.963  46.975  1.00  6.87           C
ATOM    800  CZ  PHE A 101      10.277  20.355  47.162  1.00  6.92           C
ATOM    801  N   GLU A 102      13.863  21.041  53.182  1.00  9.31           N
ATOM    802  CA  GLU A 102      14.541  20.671  54.465  1.00 10.92           C
ATOM    803  C   GLU A 102      14.099  19.236  54.874  1.00 12.04           C
ATOM    804  O   GLU A 102      12.985  18.843  54.598  1.00 12.85           O
ATOM    805  CB  GLU A 102      14.179  21.605  55.569  1.00 12.35           C
ATOM    806  CG  GLU A 102      14.653  23.078  55.340  1.00 15.22           C
ATOM    807  CD  GLU A 102      16.228  23.198  55.461  1.00 19.72           C
ATOM    808  OE1 GLU A 102      16.922  22.226  55.969  1.00 22.80           O
ATOM    809  OE2 GLU A 102      16.783  24.262  55.010  1.00 24.51           O
ATOM    810  N   PRO A 103      14.971  18.499  55.548  1.00 12.42           N
ATOM    811  CA  PRO A 103      14.650  17.095  55.774  1.00 13.75           C
ATOM    812  C   PRO A 103      13.351  16.845  56.530  1.00 16.07           C
ATOM    813  O   PRO A 103      12.605  15.882  56.150  1.00 16.37           O
ATOM    814  CB  PRO A 103      15.808  16.624  56.645  1.00 14.68           C
ATOM    815  CG  PRO A 103      16.927  17.439  56.171  1.00 13.93           C
ATOM    816  CD  PRO A 103      16.357  18.821  55.990  1.00 12.94           C
ATOM    817  N   ASN A 104      13.031  17.640  57.555  1.00 17.08           N
ATOM    818  CA  ASN A 104      11.874  17.267  58.349  1.00 19.74           C
ATOM    819  C   ASN A 104      10.500  17.504  57.690  1.00 18.37           C
ATOM    820  O   ASN A 104       9.449  17.037  58.219  1.00 19.05           O
ATOM    821  CB AASN A 104      11.946  17.816  59.745  1.00 19.47           C
ATOM    822  CG AASN A 104      12.987  17.109  60.570  1.00 19.98           C
ATOM    823  OD1AASN A 104      13.356  15.962  60.305  1.00 19.91           O
ATOM    824  ND2AASN A 104      13.436  17.769  61.577  1.00 23.11           N
ATOM    825  N   THR A 105      10.498  18.257  56.613  1.00 15.16           N
ATOM    826  CA  THR A 105       9.274  18.671  55.942  1.00 13.06           C
ATOM    827  C   THR A 105       9.319  18.407  54.449  1.00 11.62           C
ATOM    828  O   THR A 105       8.372  18.781  53.737  1.00 10.48           O
ATOM    829  CB  THR A 105       9.029  20.180  56.141  1.00 14.49           C
ATOM    830  OG1 THR A 105      10.207  20.914  55.815  1.00 13.84           O
ATOM    831  CG2 THR A 105       8.602  20.476  57.590  1.00 15.55           C
ATOM    832  N   ALA A 106      10.298  17.687  53.984  1.00 10.85           N
ATOM    833  CA  ALA A 106      10.475  17.559  52.499  1.00 10.07           C
ATOM    834  C   ALA A 106       9.334  16.897  51.757  1.00 11.38           C
ATOM    835  O   ALA A 106       9.186  17.143  50.519  1.00  9.67           O
ATOM    836  CB  ALA A 106      11.791  16.845  52.165  1.00 10.97           C
ATOM    837  N   THR A 107       8.600  15.973  52.431  1.00 12.71           N
ATOM    838  CA  THR A 107       7.470  15.314  51.763  1.00 13.43           C
ATOM    839  C   THR A 107       6.087  15.808  52.192  1.00 15.05           C
ATOM    840  O   THR A 107       5.070  15.224  51.783  1.00 16.67           O
ATOM    841  CB  THR A 107       7.572  13.768  51.948  1.00 15.35           C
ATOM    842  OG1 THR A 107       7.498  13.442  53.328  1.00 16.51           O
ATOM    843  CG2 THR A 107       8.906  13.277  51.426  1.00 16.46           C
ATOM    844  N   ASN A 108       6.042  16.907  52.921  1.00 12.88           N
ATOM    845  CA  ASN A 108       4.807  17.443  53.444  1.00 15.09           C
ATOM    846  C   ASN A 108       4.381  18.591  52.594  1.00 14.88           C
ATOM    847  O   ASN A 108       4.929  19.694  52.692  1.00 14.46           O
ATOM    848  CB  ASN A 108       5.052  17.890  54.880  1.00 15.97           C
ATOM    849  CG  ASN A 108       3.793  18.445  55.522  1.00 18.04           C
ATOM    850  OD1 ASN A 108       2.816  18.728  54.870  1.00 19.32           O
ATOM    851  ND2 ASN A 108       3.859  18.639  56.818  1.00 20.67           N
ATOM    852  N   THR A 109       3.404  18.365  51.721  1.00 15.15           N
ATOM    853  CA  THR A 109       2.964  19.412  50.828  1.00 14.78           C
ATOM    854  C   THR A 109       2.415  20.579  51.529  1.00 15.83           C
ATOM    855  O   THR A 109       2.511  21.681  51.019  1.00 17.49           O
ATOM    856  CB  THR A 109       1.989  18.866  49.729  1.00 14.71           C
ATOM    857  OG1 THR A 109       0.844  18.328  50.345  1.00 15.78           O
ATOM    858  CG2 THR A 109       2.584  17.790  48.938  1.00 14.35           C
ATOM    859  N   SER A 110       1.865  20.448  52.755  1.00 16.34           N
ATOM    860  CA  SER A 110       1.391  21.673  53.371  1.00 16.70           C
ATOM    861  C   SER A 110       2.488  22.537  53.995  1.00 17.25           C
ATOM    862  O   SER A 110       2.246  23.650  54.456  1.00 19.66           O
ATOM    863  CB  SER A 110       0.345  21.400  54.492  1.00 18.80           C
ATOM    864  OG ASER A 110      -0.304  20.142  54.339  1.00 19.01           O
ATOM    865  N   ALA A 111       3.702  22.047  54.032  1.00 14.98           N
ATOM    866  CA  ALA A 111       4.775  22.754  54.697  1.00 14.47           C
ATOM    867  C   ALA A 111       5.768  23.440  53.705  1.00 12.89           C
ATOM    868  O   ALA A 111       6.769  24.036  54.155  1.00 13.40           O
ATOM    869  CB  ALA A 111       5.529  21.807  55.588  1.00 15.64           C
ATOM    870  N   ASN A 112       5.489  23.344  52.392  1.00 11.21           N
ATOM    871  CA  ASN A 112       6.364  23.916  51.353  1.00 12.01           C
ATOM    872  C   ASN A 112       5.587  24.790  50.387  1.00 11.75           C
ATOM    873  O   ASN A 112       4.373  24.557  50.196  1.00 13.16           O
ATOM    874  CB  ASN A 112       7.003  22.823  50.575  1.00 12.32           C
ATOM    875  CG  ASN A 112       7.918  21.981  51.442  1.00 12.01           C
ATOM    876  OD1 ASN A 112       8.996  22.442  51.878  1.00 12.06           O
ATOM    877  ND2 ASN A 112       7.476  20.793  51.768  1.00 12.11           N
ATOM    878  N   LYS A 113       6.246  25.753  49.747  1.00 11.65           N
ATOM    879  CA  LYS A 113       5.642  26.547  48.670  1.00 12.52           C
ATOM    880  C   LYS A 113       6.721  26.700  47.626  1.00  9.87           C
ATOM    881  O   LYS A 113       7.520  27.647  47.639  1.00  9.39           O
ATOM    882  CB  LYS A 113       5.163  27.936  49.169  1.00 15.69           C
ATOM    883  CG  LYS A 113       3.879  27.781  49.980  1.00 22.74           C
ATOM    884  CD  LYS A 113       2.863  28.933  49.779  1.00 29.77           C
ATOM    885  CE  LYS A 113       1.417  28.523  50.131  1.00 31.22           C
ATOM    886  NZ  LYS A 113       0.529  28.109  48.985  1.00 27.74           N
ATOM    887  N   VAL A 114       6.837  25.674  46.827  1.00  8.79           N
ATOM    888  CA  VAL A 114       7.848  25.662  45.724  1.00  8.30           C
ATOM    889  C   VAL A 114       7.395  24.744  44.626  1.00  8.32           C
ATOM    890  O   VAL A 114       6.880  23.596  44.928  1.00  8.24           O
ATOM    891  CB  VAL A 114       9.260  25.334  46.292  1.00  8.47           C
ATOM    892  CG1 VAL A 114       9.320  23.994  47.068  1.00  8.88           C
ATOM    893  CG2 VAL A 114      10.281  25.196  45.170  1.00  8.17           C
ATOM    894  N   VAL A 115       7.583  25.097  43.358  1.00  7.90           N
ATOM    895  CA  VAL A 115       7.231  24.204  42.265  1.00  8.11           C
ATOM    896  C   VAL A 115       8.501  24.162  41.395  1.00  8.07           C
ATOM    897  O   VAL A 115       9.132  25.183  41.160  1.00  8.46           O
ATOM    898  CB  VAL A 115       6.061  24.726  41.464  1.00  8.55           C
ATOM    899  CG1 VAL A 115       5.872  23.992  40.168  1.00  9.00           C
ATOM    900  CG2 VAL A 115       4.837  24.681  42.362  1.00  8.39           C
ATOM    901  N   ALA A 116       8.837  22.965  40.959  1.00  7.52           N
ATOM    902  CA  ALA A 116      10.077  22.789  40.184  1.00  7.38           C
ATOM    903  C   ALA A 116      10.016  21.712  39.136  1.00  7.74           C
ATOM    904  O   ALA A 116       9.222  20.815  39.188  1.00  8.88           O
ATOM    905  CB  ALA A 116      11.194  22.447  41.171  1.00  7.45           C
ATOM    906  N   VAL A 117      10.859  21.840  38.099  1.00  7.74           N
ATOM    907  CA  VAL A 117      11.173  20.775  37.252  1.00  7.85           C
ATOM    908  C   VAL A 117      12.571  20.347  37.594  1.00  7.22           C
ATOM    909  O   VAL A 117      13.503  21.078  37.492  1.00  7.34           O
ATOM    910  CB  VAL A 117      11.121  21.236  35.793  1.00  7.70           C
ATOM    911  CG1 VAL A 117      11.519  20.120  34.830  1.00  7.98           C
ATOM    912  CG2 VAL A 117       9.723  21.708  35.448  1.00  8.17           C
ATOM    913  N   GLU A 118      12.729  19.084  37.965  1.00  7.05           N
ATOM    914  CA  GLU A 118      13.980  18.607  38.506  1.00  7.44           C
ATOM    915  C   GLU A 118      14.638  17.555  37.534  1.00  7.80           C
ATOM    916  O   GLU A 118      13.927  16.872  36.770  1.00  7.19           O
ATOM    917  CB  GLU A 118      13.745  17.999  39.897  1.00  8.34           C
ATOM    918  CG  GLU A 118      13.014  16.640  39.849  1.00  8.79           C
ATOM    919  CD  GLU A 118      13.073  15.841  41.114  1.00  9.16           C
ATOM    920  OE1 GLU A 118      12.862  16.351  42.243  1.00  9.40           O
ATOM    921  OE2 GLU A 118      13.283  14.606  40.987  1.00  9.39           O
ATOM    922  N   PHE A 119      15.963  17.559  37.490  1.00  7.28           N
ATOM    923  CA  PHE A 119      16.832  16.703  36.732  1.00  6.98           C
ATOM    924  C   PHE A 119      17.636  15.939  37.747  1.00  6.78           C
ATOM    925  O   PHE A 119      18.560  16.451  38.365  1.00  6.71           O
ATOM    926  CB  PHE A 119      17.710  17.559  35.832  1.00  7.32           C
ATOM    927  CG  PHE A 119      16.901  18.441  34.888  1.00  7.39           C
ATOM    928  CD1 PHE A 119      16.320  19.622  35.289  1.00  7.84           C
ATOM    929  CD2 PHE A 119      16.885  18.124  33.574  1.00  8.86           C
ATOM    930  CE1 PHE A 119      15.538  20.372  34.435  1.00  9.03           C
ATOM    931  CE2 PHE A 119      16.171  18.876  32.697  1.00  8.40           C
ATOM    932  CZ  PHE A 119      15.511  20.012  33.097  1.00  8.53           C
ATOM    933  N   ASP A 120      17.186  14.689  37.985  1.00  6.43           N
ATOM    934  CA  ASP A 120      17.634  14.013  39.156  1.00  6.94           C
ATOM    935  C   ASP A 120      18.574  12.921  38.797  1.00  7.31           C
ATOM    936  O   ASP A 120      18.173  11.916  38.223  1.00  7.59           O
ATOM    937  CB  ASP A 120      16.375  13.430  39.946  1.00  6.71           C
ATOM    938  CG  ASP A 120      16.699  12.837  41.335  1.00  7.38           C
ATOM    939  OD1 ASP A 120      17.859  12.483  41.595  1.00  6.43           O
ATOM    940  OD2 ASP A 120      15.791  12.851  42.250  1.00  7.42           O
ATOM    941  N   THR A 121      19.897  13.099  39.169  1.00  7.85           N
ATOM    942  CA  THR A 121      20.933  12.116  38.842  1.00  8.66           C
ATOM    943  C   THR A 121      21.178  10.998  39.826  1.00  8.82           C
ATOM    944  O   THR A 121      21.946  10.102  39.550  1.00  8.29           O
ATOM    945  CB  THR A 121      22.244  12.828  38.607  1.00  9.57           C
ATOM    946  OG1 THR A 121      22.559  13.463  39.839  1.00  9.85           O
ATOM    947  CG2 THR A 121      22.131  13.765  37.491  1.00  9.51           C
ATOM    948  N   TRP A 122      20.531  11.087  41.004  1.00  7.91           N
ATOM    949  CA  TRP A 122      20.828  10.170  42.105  1.00  8.88           C
ATOM    950  C   TRP A 122      19.539   9.582  42.674  1.00  8.72           C
ATOM    951  O   TRP A 122      18.715  10.256  43.227  1.00  8.50           O
ATOM    952  CB  TRP A 122      21.653  10.860  43.220  1.00  8.19           C
ATOM    953  CG  TRP A 122      21.898   9.973  44.381  1.00  8.64           C
ATOM    954  CD1 TRP A 122      21.051   9.758  45.452  1.00  8.76           C
ATOM    955  CD2 TRP A 122      23.028   9.148  44.592  1.00  8.48           C
ATOM    956  NE1 TRP A 122      21.625   8.831  46.318  1.00  8.93           N
ATOM    957  CE2 TRP A 122      22.857   8.490  45.822  1.00  8.92           C
ATOM    958  CE3 TRP A 122      24.216   8.930  43.865  1.00  8.90           C
ATOM    959  CZ2 TRP A 122      23.776   7.553  46.271  1.00  9.49           C
ATOM    960  CZ3 TRP A 122      25.134   8.053  44.357  1.00  9.57           C
ATOM    961  CH2 TRP A 122      24.932   7.413  45.556  1.00  9.85           C
ATOM    962  N   VAL A 123      19.395   8.262  42.570  1.00  8.94           N
ATOM    963  CA  VAL A 123      18.196   7.647  43.043  1.00  9.40           C
ATOM    964  C   VAL A 123      18.299   7.613  44.586  1.00  9.08           C
ATOM    965  O   VAL A 123      19.187   6.865  45.126  1.00  9.37           O
ATOM    966  CB  VAL A 123      18.112   6.199  42.502  1.00 10.56           C
ATOM    967  CG1 VAL A 123      16.930   5.479  43.173  1.00 11.90           C
ATOM    968  CG2 VAL A 123      17.892   6.237  40.986  1.00 11.09           C
ATOM    969  N   ASN A 124      17.371   8.211  45.269  1.00  8.92           N
ATOM    970  CA  ASN A 124      17.278   8.233  46.720  1.00  8.74           C
ATOM    971  C   ASN A 124      16.312   7.175  47.214  1.00 10.22           C
ATOM    972  O   ASN A 124      15.265   6.982  46.625  1.00 10.63           O
ATOM    973  CB  ASN A 124      16.774   9.599  47.157  1.00  8.19           C
ATOM    974  CG  ASN A 124      17.829  10.669  47.036  1.00  7.55           C
ATOM    975  OD1 ASN A 124      17.833  11.493  46.092  1.00  7.02           O
ATOM    976  ND2 ASN A 124      18.706  10.740  48.068  1.00  6.93           N
ATOM    977  N   THR A 125      16.725   6.412  48.222  1.00  9.71           N
ATOM    978  CA  THR A 125      15.849   5.468  48.894  1.00 10.23           C
ATOM    979  C   THR A 125      15.325   5.995  50.167  1.00 10.71           C
ATOM    980  O   THR A 125      14.526   5.304  50.804  1.00 11.40           O
ATOM    981  CB  THR A 125      16.519   4.087  49.088  1.00 10.65           C
ATOM    982  OG1 THR A 125      17.627   4.221  50.025  1.00 10.12           O
ATOM    983  CG2 THR A 125      17.099   3.619  47.738  1.00 11.70           C
ATOM    984  N   GLU A 126      15.661   7.267  50.501  1.00  9.78           N
ATOM    985  CA  GLU A 126      15.230   7.871  51.744  1.00 10.37           C
ATOM    986  C   GLU A 126      13.777   8.384  51.634  1.00 10.47           C
ATOM    987  O   GLU A 126      13.139   8.628  52.664  1.00 11.20           O
ATOM    988  CB  GLU A 126      16.150   9.041  52.139  1.00 10.37           C
ATOM    989  CG  GLU A 126      17.621   8.609  52.397  1.00  9.78           C
ATOM    990  CD  GLU A 126      18.533   8.788  51.228  1.00  9.37           C
ATOM    991  OE1 GLU A 126      18.069   8.708  50.098  1.00  8.59           O
ATOM    992  OE2 GLU A 126      19.728   9.039  51.486  1.00  9.89           O
ATOM    993  N   TRP A 127      13.282   8.442  50.413  1.00 10.75           N
ATOM    994  CA  TRP A 127      11.881   8.684  50.076  1.00 11.96           C
ATOM    995  C   TRP A 127      11.555   7.992  48.788  1.00 13.72           C
ATOM    996  O   TRP A 127      12.447   7.438  48.150  1.00 13.30           O
ATOM    997  CB  TRP A 127      11.582  10.199  49.999  1.00 11.27           C
ATOM    998  CG  TRP A 127      12.544  10.935  49.058  1.00 10.38           C
ATOM    999  CD1 TRP A 127      12.521  10.996  47.676  1.00 10.02           C
ATOM   1000  CD2 TRP A 127      13.697  11.666  49.481  1.00  9.74           C
ATOM   1001  NE1 TRP A 127      13.612  11.704  47.228  1.00  9.50           N
ATOM   1002  CE2 TRP A 127      14.357  12.122  48.319  1.00  9.10           C
ATOM   1003  CE3 TRP A 127      14.298  11.872  50.730  1.00  9.86           C
ATOM   1004  CZ2 TRP A 127      15.511  12.910  48.370  1.00  9.14           C
ATOM   1005  CZ3 TRP A 127      15.460  12.712  50.792  1.00  9.99           C
ATOM   1006  CH2 TRP A 127      16.094  13.133  49.590  1.00  9.00           C
ATOM   1007  N   LYS A 128      10.293   8.064  48.355  1.00 13.81           N
ATOM   1008  CA  LYS A 128       9.858   7.347  47.137  1.00 17.60           C
ATOM   1009  C   LYS A 128      10.277   8.087  45.882  1.00 15.28           C
ATOM   1010  O   LYS A 128       9.975   9.267  45.697  1.00 15.59           O
ATOM   1011  CB  LYS A 128       8.345   7.160  47.124  1.00 21.11           C
ATOM   1012  CG  LYS A 128       7.864   6.138  48.163  1.00 27.98           C
ATOM   1013  CD  LYS A 128       6.369   5.721  48.045  1.00 36.00           C
ATOM   1014  CE  LYS A 128       5.959   4.609  49.040  1.00 41.41           C
ATOM   1015  NZ  LYS A 128       4.485   4.293  49.214  1.00 42.89           N
ATOM   1016  N   GLU A 129      11.105   7.429  45.082  1.00 14.64           N
ATOM   1017  CA  GLU A 129      11.323   7.887  43.712  1.00 13.31           C
ATOM   1018  C   GLU A 129      11.720   6.756  42.874  1.00 13.57           C
ATOM   1019  O   GLU A 129      11.910   5.647  43.378  1.00 12.23           O
ATOM   1020  CB  GLU A 129      12.241   9.095  43.605  1.00 12.83           C
ATOM   1021  CG  GLU A 129      13.617   8.962  44.256  1.00 10.84           C
ATOM   1022  CD  GLU A 129      14.522  10.247  44.134  1.00  9.91           C
ATOM   1023  OE1 GLU A 129      14.007  11.386  44.166  1.00 10.51           O
ATOM   1024  OE2 GLU A 129      15.744  10.111  43.990  1.00  8.29           O
ATOM   1025  N   PRO A 130      11.724   6.974  41.548  1.00 13.76           N
ATOM   1026  CA  PRO A 130      11.984   5.822  40.725  1.00 14.10           C
ATOM   1027  C   PRO A 130      13.362   5.223  40.837  1.00 14.69           C
ATOM   1028  O   PRO A 130      14.267   5.845  41.293  1.00 14.88           O
ATOM   1029  CB  PRO A 130      11.800   6.352  39.267  1.00 14.87           C
ATOM   1030  CG  PRO A 130      11.131   7.706  39.375  1.00 14.27           C
ATOM   1031  CD  PRO A 130      11.445   8.192  40.751  1.00 13.33           C
ATOM   1032  N   ARG A 131      13.481   3.938  40.467  1.00 16.28           N
ATOM   1033  CA  ARG A 131      14.705   3.230  40.630  1.00 18.17           C
ATOM   1034  C   ARG A 131      15.778   3.611  39.579  1.00 18.87           C
ATOM   1035  O   ARG A 131      16.932   3.066  39.653  1.00 23.59           O
ATOM   1036  CB  ARG A 131      14.387   1.721  40.583  1.00 21.21           C
ATOM   1037  CG  ARG A 131      13.698   1.250  41.858  1.00 26.01           C
ATOM   1038  CD  ARG A 131      13.455  -0.288  41.808  1.00 30.70           C
ATOM   1039  NE  ARG A 131      14.711  -1.053  41.611  1.00 36.93           N
ATOM   1040  CZ  ARG A 131      14.768  -2.350  41.261  1.00 45.99           C
ATOM   1041  NH1 ARG A 131      13.642  -3.057  41.077  1.00 50.41           N
ATOM   1042  NH2 ARG A 131      15.942  -2.957  41.096  1.00 43.64           N
ATOM   1043  N   TYR A 132      15.514   4.629  38.761  1.00 13.90           N
ATOM   1044  CA  TYR A 132      16.433   5.029  37.727  1.00 12.50           C
ATOM   1045  C   TYR A 132      16.503   6.577  37.811  1.00 10.81           C
ATOM   1046  O   TYR A 132      15.657   7.199  38.408  1.00 10.18           O
ATOM   1047  CB  TYR A 132      15.935   4.631  36.369  1.00 13.92           C
ATOM   1048  CG  TYR A 132      14.449   4.651  36.248  1.00 15.25           C
ATOM   1049  CD1 TYR A 132      13.758   5.832  36.006  1.00 15.30           C
ATOM   1050  CD2 TYR A 132      13.698   3.437  36.332  1.00 19.49           C
ATOM   1051  CE1 TYR A 132      12.369   5.892  35.960  1.00 17.42           C
ATOM   1052  CE2 TYR A 132      12.310   3.480  36.169  1.00 19.02           C
ATOM   1053  CZ  TYR A 132      11.664   4.691  36.032  1.00 20.00           C
ATOM   1054  OH  TYR A 132      10.285   4.764  35.926  1.00 23.49           O
ATOM   1055  N   ARG A 133      17.487   7.138  37.164  1.00  9.86           N
ATOM   1056  CA  ARG A 133      17.558   8.618  37.050  1.00  9.25           C
ATOM   1057  C   ARG A 133      16.356   9.144  36.266  1.00  9.29           C
ATOM   1058  O   ARG A 133      15.776   8.391  35.496  1.00  9.91           O
ATOM   1059  CB  ARG A 133      18.837   8.932  36.323  1.00  9.93           C
ATOM   1060  CG  ARG A 133      20.119   8.514  37.088  1.00 10.45           C
ATOM   1061  CD  ARG A 133      21.414   8.972  36.413  1.00 10.43           C
ATOM   1062  NE  ARG A 133      22.560   8.536  37.267  1.00 10.98           N
ATOM   1063  CZ  ARG A 133      23.176   7.371  37.156  1.00 11.72           C
ATOM   1064  NH1 ARG A 133      22.914   6.583  36.114  1.00 12.90           N
ATOM   1065  NH2 ARG A 133      24.196   7.043  38.024  1.00 13.21           N
ATOM   1066  N   HIS A 134      15.909  10.362  36.588  1.00  8.81           N
ATOM   1067  CA  HIS A 134      14.598  10.774  36.151  1.00  8.86           C
ATOM   1068  C   HIS A 134      14.511  12.257  36.118  1.00  7.59           C
ATOM   1069  O   HIS A 134      15.259  12.896  36.792  1.00  6.90           O
ATOM   1070  CB  HIS A 134      13.534  10.091  37.030  1.00  9.18           C
ATOM   1071  CG  HIS A 134      13.698  10.337  38.506  1.00  9.80           C
ATOM   1072  ND1 HIS A 134      14.597   9.627  39.262  1.00  9.87           N
ATOM   1073  CD2 HIS A 134      13.274  11.354  39.307  1.00 10.32           C
ATOM   1074  CE1 HIS A 134      14.614  10.089  40.504  1.00 10.72           C
ATOM   1075  NE2 HIS A 134      13.810  11.117  40.567  1.00 10.35           N
ATOM   1076  N   ILE A 135      13.620  12.744  35.279  1.00  6.92           N
ATOM   1077  CA  ILE A 135      13.207  14.179  35.232  1.00  7.31           C
ATOM   1078  C   ILE A 135      11.748  14.156  35.866  1.00  7.18           C
ATOM   1079  O   ILE A 135      10.972  13.208  35.658  1.00  7.94           O
ATOM   1080  CB  ILE A 135      13.176  14.667  33.804  1.00  8.16           C
ATOM   1081  CG1 ILE A 135      14.627  14.699  33.317  1.00  8.64           C
ATOM   1082  CG2 ILE A 135      12.534  16.062  33.701  1.00  8.45           C
ATOM   1083  CD1 ILE A 135      14.809  14.923  31.814  1.00 10.26           C
ATOM   1084  N   GLY A 136      11.432  15.184  36.625  1.00  6.69           N
ATOM   1085  CA  GLY A 136      10.207  15.263  37.396  1.00  6.91           C
ATOM   1086  C   GLY A 136       9.651  16.622  37.525  1.00  7.33           C
ATOM   1087  O   GLY A 136      10.374  17.587  37.444  1.00  7.33           O
ATOM   1088  N   ILE A 137       8.346  16.676  37.786  1.00  7.59           N
ATOM   1089  CA  ILE A 137       7.703  17.924  38.203  1.00  7.51           C
ATOM   1090  C   ILE A 137       7.376  17.780  39.706  1.00  8.27           C
ATOM   1091  O   ILE A 137       6.838  16.780  40.140  1.00  8.42           O
ATOM   1092  CB  ILE A 137       6.358  18.142  37.431  1.00  8.33           C
ATOM   1093  CG1 ILE A 137       6.754  18.455  35.997  1.00  8.38           C
ATOM   1094  CG2 ILE A 137       5.578  19.336  38.042  1.00  8.50           C
ATOM   1095  CD1 ILE A 137       5.509  18.576  35.093  1.00  9.16           C
ATOM   1096  N   ASP A 138       7.845  18.725  40.500  1.00  7.78           N
ATOM   1097  CA  ASP A 138       7.644  18.732  41.949  1.00  8.17           C
ATOM   1098  C   ASP A 138       6.731  19.808  42.331  1.00  8.71           C
ATOM   1099  O   ASP A 138       6.933  20.995  41.945  1.00  7.59           O
ATOM   1100  CB  ASP A 138       8.991  19.017  42.618  1.00  8.10           C
ATOM   1101  CG  ASP A 138      10.067  17.963  42.302  1.00  8.73           C
ATOM   1102  OD1 ASP A 138       9.730  16.817  41.901  1.00 10.05           O
ATOM   1103  OD2 ASP A 138      11.314  18.254  42.535  1.00  8.39           O
ATOM   1104  N   VAL A 139       5.726  19.460  43.148  1.00  9.14           N
ATOM   1105  CA  VAL A 139       4.778  20.481  43.680  1.00  9.81           C
ATOM   1106  C   VAL A 139       4.740  20.337  45.191  1.00  9.91           C
ATOM   1107  O   VAL A 139       4.115  19.394  45.731  1.00  9.66           O
ATOM   1108  CB  VAL A 139       3.391  20.301  43.084  1.00 10.28           C
ATOM   1109  CG1 VAL A 139       2.374  21.177  43.683  1.00 11.30           C
ATOM   1110  CG2 VAL A 139       3.450  20.539  41.590  1.00 10.44           C
ATOM   1111  N   ASN A 140       5.502  21.228  45.813  1.00 10.41           N
ATOM   1112  CA  ASN A 140       5.566  21.306  47.250  1.00 10.62           C
ATOM   1113  C   ASN A 140       6.117  20.086  47.971  1.00  9.98           C
ATOM   1114  O   ASN A 140       5.841  19.888  49.141  1.00  9.36           O
ATOM   1115  CB  ASN A 140       4.189  21.685  47.770  1.00 11.15           C
ATOM   1116  CG  ASN A 140       3.781  23.072  47.306  1.00 11.78           C
ATOM   1117  OD1 ASN A 140       4.578  23.957  47.140  1.00 11.89           O
ATOM   1118  ND2 ASN A 140       2.488  23.273  47.122  1.00 12.82           N
ATOM   1119  N   SER A 141       6.876  19.279  47.282  1.00  9.03           N
ATOM   1120  CA  SER A 141       7.419  18.048  47.828  1.00  9.23           C
ATOM   1121  C   SER A 141       8.580  17.545  46.969  1.00  8.98           C
ATOM   1122  O   SER A 141       8.594  17.672  45.731  1.00  8.06           O
ATOM   1123  CB  SER A 141       6.395  16.932  47.941  1.00  9.72           C
ATOM   1124  OG  SER A 141       6.945  15.650  48.308  1.00 10.37           O
ATOM   1125  N   ILE A 142       9.523  16.955  47.681  1.00  8.96           N
ATOM   1126  CA  ILE A 142      10.643  16.278  46.974  1.00  9.06           C
ATOM   1127  C   ILE A 142      10.254  14.960  46.270  1.00  9.41           C
ATOM   1128  O   ILE A 142      10.939  14.494  45.319  1.00 10.51           O
ATOM   1129  CB  ILE A 142      11.831  16.001  47.944  1.00  9.39           C
ATOM   1130  CG1 ILE A 142      13.166  15.786  47.159  1.00  9.58           C
ATOM   1131  CG2 ILE A 142      11.514  14.847  48.886  1.00 10.10           C
ATOM   1132  CD1 ILE A 142      13.657  16.854  46.184  1.00 10.37           C
ATOM   1133  N   VAL A 143       9.073  14.466  46.598  1.00  9.71           N
ATOM   1134  CA  VAL A 143       8.490  13.313  45.898  1.00 10.26           C
ATOM   1135  C   VAL A 143       7.662  13.851  44.714  1.00 10.41           C
ATOM   1136  O   VAL A 143       6.598  14.477  44.865  1.00 11.28           O
ATOM   1137  CB  VAL A 143       7.595  12.433  46.832  1.00 11.69           C
ATOM   1138  CG1 VAL A 143       7.016  11.287  46.074  1.00 12.51           C
ATOM   1139  CG2 VAL A 143       8.487  11.864  47.919  1.00 12.59           C
ATOM   1140  N   SER A 144       8.199  13.681  43.506  1.00 10.06           N
ATOM   1141  CA  SER A 144       7.574  14.281  42.338  1.00 10.19           C
ATOM   1142  C   SER A 144       6.189  13.794  42.103  1.00 11.98           C
ATOM   1143  O   SER A 144       5.898  12.596  42.223  1.00 11.40           O
ATOM   1144  CB  SER A 144       8.394  13.975  41.058  1.00 10.13           C
ATOM   1145  OG  SER A 144       9.792  14.325  41.214  1.00 11.04           O
ATOM   1146  N   VAL A 145       5.367  14.677  41.614  1.00 11.61           N
ATOM   1147  CA  VAL A 145       4.008  14.310  41.207  1.00 14.64           C
ATOM   1148  C   VAL A 145       3.935  13.642  39.834  1.00 14.13           C
ATOM   1149  O   VAL A 145       2.944  12.927  39.544  1.00 15.16           O
ATOM   1150  CB  VAL A 145       2.998  15.531  41.260  1.00 15.79           C
ATOM   1151  CG1 VAL A 145       2.846  16.047  42.660  1.00 20.57           C
ATOM   1152  CG2 VAL A 145       3.369  16.711  40.458  1.00 14.70           C
ATOM   1153  N   ARG A 146       4.879  13.975  38.940  1.00 11.35           N
ATOM   1154  CA  ARG A 146       4.981  13.408  37.595  1.00 13.22           C
ATOM   1155  C   ARG A 146       6.467  13.186  37.347  1.00 12.32           C
ATOM   1156  O   ARG A 146       7.314  14.053  37.625  1.00 13.78           O
ATOM   1157  CB AARG A 146       4.404  14.288  36.515  1.00 14.12           C
ATOM   1158  CG AARG A 146       4.064  13.568  35.206  1.00 17.32           C
ATOM   1159  CD AARG A 146       3.163  12.332  35.385  1.00 17.17           C
ATOM   1160  NE AARG A 146       2.287  12.492  36.521  1.00 19.28           N
ATOM   1161  CZ AARG A 146       1.908  11.511  37.342  1.00 19.72           C
ATOM   1162  NH1AARG A 146       1.106  11.797  38.322  1.00 22.47           N
ATOM   1163  NH2AARG A 146       2.328  10.270  37.202  1.00 22.91           N
ATOM   1164  N   VAL A 147       6.793  11.970  36.907  1.00 11.39           N
ATOM   1165  CA  VAL A 147       8.182  11.625  36.729  1.00 12.00           C
ATOM   1166  C   VAL A 147       8.340  10.773  35.480  1.00 12.16           C
ATOM   1167  O   VAL A 147       7.427  10.055  35.099  1.00 12.12           O
ATOM   1168  CB  VAL A 147       8.655  10.946  38.070  1.00 14.22           C
ATOM   1169  CG1 VAL A 147       8.196   9.458  38.227  1.00 14.93           C
ATOM   1170  CG2 VAL A 147      10.076  11.152  38.167  1.00 16.69           C
ATOM   1171  N   THR A 148       9.471  10.904  34.832  1.00 10.78           N
ATOM   1172  CA  THR A 148       9.794  10.122  33.625  1.00 12.14           C
ATOM   1173  C   THR A 148      11.256   9.689  33.636  1.00 11.47           C
ATOM   1174  O   THR A 148      12.148  10.335  34.192  1.00 10.36           O
ATOM   1175  CB  THR A 148       9.409  10.821  32.335  1.00 14.52           C
ATOM   1176  OG1 THR A 148       9.386   9.846  31.285  1.00 16.95           O
ATOM   1177  CG2 THR A 148      10.393  11.926  31.959  1.00 14.60           C
ATOM   1178  N   ARG A 149      11.539   8.478  33.128  1.00 11.46           N
ATOM   1179  CA  ARG A 149      12.943   8.020  33.063  1.00 11.80           C
ATOM   1180  C   ARG A 149      13.799   8.924  32.233  1.00 11.14           C
ATOM   1181  O   ARG A 149      13.403   9.344  31.159  1.00 11.50           O
ATOM   1182  CB  ARG A 149      13.034   6.574  32.487  1.00 13.52           C
ATOM   1183  CG  ARG A 149      14.384   5.961  32.423  1.00 15.90           C
ATOM   1184  CD  ARG A 149      14.221   4.416  32.130  1.00 21.18           C
ATOM   1185  NE  ARG A 149      15.385   3.813  32.738  1.00 28.17           N
ATOM   1186  CZ  ARG A 149      15.470   2.575  33.208  1.00 31.26           C
ATOM   1187  NH1 ARG A 149      14.418   1.776  33.202  1.00 31.92           N
ATOM   1188  NH2 ARG A 149      16.634   2.152  33.704  1.00 38.86           N
ATOM   1189  N   TRP A 150      14.961   9.242  32.756  1.00 10.16           N
ATOM   1190  CA  TRP A 150      16.006  10.030  32.095  1.00 10.41           C
ATOM   1191  C   TRP A 150      17.089   9.039  31.720  1.00 11.34           C
ATOM   1192  O   TRP A 150      17.681   8.411  32.579  1.00 12.80           O
ATOM   1193  CB  TRP A 150      16.509  11.129  33.072  1.00 10.23           C
ATOM   1194  CG  TRP A 150      17.440  12.143  32.633  1.00  9.25           C
ATOM   1195  CD1 TRP A 150      17.796  12.475  31.338  1.00  9.27           C
ATOM   1196  CD2 TRP A 150      18.240  12.966  33.471  1.00  8.46           C
ATOM   1197  NE1 TRP A 150      18.698  13.503  31.340  1.00  9.23           N
ATOM   1198  CE2 TRP A 150      19.041  13.771  32.635  1.00  8.85           C
ATOM   1199  CE3 TRP A 150      18.402  13.072  34.856  1.00  8.03           C
ATOM   1200  CZ2 TRP A 150      19.899  14.750  33.126  1.00  8.23           C
ATOM   1201  CZ3 TRP A 150      19.324  14.035  35.350  1.00  8.32           C
ATOM   1202  CH2 TRP A 150      20.078  14.824  34.500  1.00  8.16           C
ATOM   1203  N   GLN A 151      17.364   8.879  30.418  1.00 11.30           N
ATOM   1204  CA  GLN A 151      18.265   7.875  29.911  1.00 13.15           C
ATOM   1205  C   GLN A 151      19.705   8.177  30.294  1.00 11.86           C
ATOM   1206  O   GLN A 151      20.157   9.326  30.186  1.00  9.68           O
ATOM   1207  CB  GLN A 151      18.163   7.695  28.403  1.00 14.83           C
ATOM   1208  CG  GLN A 151      16.766   7.239  27.967  1.00 18.17           C
ATOM   1209  CD  GLN A 151      16.251   5.894  28.542  1.00 25.88           C
ATOM   1210  OE1 GLN A 151      17.031   4.993  29.013  1.00 29.71           O
ATOM   1211  NE2 GLN A 151      14.888   5.735  28.533  1.00 28.19           N
ATOM   1212  N   ASP A 152      20.398   7.147  30.768  1.00 11.82           N
ATOM   1213  CA  ASP A 152      21.823   7.340  31.174  1.00 11.90           C
ATOM   1214  C   ASP A 152      22.680   7.839  30.001  1.00 12.18           C
ATOM   1215  O   ASP A 152      23.559   8.645  30.201  1.00 11.99           O
ATOM   1216  CB  ASP A 152      22.374   6.011  31.709  1.00 12.94           C
ATOM   1217  CG  ASP A 152      21.817   5.658  33.068  1.00 14.21           C
ATOM   1218  OD1 ASP A 152      21.296   6.482  33.842  1.00 14.23           O
ATOM   1219  OD2 ASP A 152      21.941   4.421  33.380  1.00 19.14           O
ATOM   1220  N   LYS A 153      22.340   7.474  28.771  1.00 13.00           N
ATOM   1221  CA  LYS A 153      23.125   7.930  27.643  1.00 14.13           C
ATOM   1222  C   LYS A 153      23.018   9.465  27.571  1.00 12.75           C
ATOM   1223  O   LYS A 153      24.031  10.135  27.278  1.00 13.66           O
ATOM   1224  CB  LYS A 153      22.621   7.270  26.376  1.00 18.16           C
ATOM   1225  CG  LYS A 153      23.427   7.642  25.154  1.00 25.97           C
ATOM   1226  CD  LYS A 153      23.248   6.681  23.973  1.00 32.25           C
ATOM   1227  CE  LYS A 153      21.830   6.580  23.446  1.00 39.58           C
ATOM   1228  NZ  LYS A 153      21.503   7.746  22.568  1.00 44.76           N
ATOM   1229  N   ASP A 154      21.861  10.034  27.918  1.00 11.57           N
ATOM   1230  CA  ASP A 154      21.722  11.487  27.904  1.00 10.68           C
ATOM   1231  C   ASP A 154      22.451  12.101  29.150  1.00 11.25           C
ATOM   1232  O   ASP A 154      23.131  13.162  29.054  1.00 11.79           O
ATOM   1233  CB  ASP A 154      20.235  11.870  27.819  1.00 11.02           C
ATOM   1234  CG  ASP A 154      19.574  11.480  26.497  1.00 11.58           C
ATOM   1235  OD1 ASP A 154      20.305  11.455  25.476  1.00 11.68           O
ATOM   1236  OD2 ASP A 154      18.383  11.123  26.474  1.00 11.86           O
ATOM   1237  N   VAL A 155      22.117  11.577  30.336  1.00 10.49           N
ATOM   1238  CA  VAL A 155      22.756  12.006  31.595  1.00 10.82           C
ATOM   1239  C   VAL A 155      24.259  12.218  31.383  1.00 11.55           C
ATOM   1240  O   VAL A 155      24.783  13.263  31.740  1.00 11.51           O
ATOM   1241  CB  VAL A 155      22.489  11.002  32.775  1.00 11.00           C
ATOM   1242  CG1 VAL A 155      23.244  11.421  34.015  1.00 10.55           C
ATOM   1243  CG2 VAL A 155      20.997  11.053  33.116  1.00 11.23           C
ATOM   1244  N   PHE A 156      24.927  11.205  30.845  1.00 11.26           N
ATOM   1245  CA  PHE A 156      26.410  11.182  30.720  1.00 11.50           C
ATOM   1246  C   PHE A 156      26.937  11.711  29.395  1.00 12.67           C
ATOM   1247  O   PHE A 156      28.142  11.606  29.125  1.00 14.98           O
ATOM   1248  CB  PHE A 156      26.860   9.686  30.947  1.00 11.95           C
ATOM   1249  CG  PHE A 156      26.730   9.268  32.387  1.00 11.88           C
ATOM   1250  CD1 PHE A 156      27.579   9.772  33.361  1.00 12.87           C
ATOM   1251  CD2 PHE A 156      25.695   8.479  32.796  1.00 12.46           C
ATOM   1252  CE1 PHE A 156      27.457   9.355  34.657  1.00 12.80           C
ATOM   1253  CE2 PHE A 156      25.559   8.097  34.133  1.00 13.72           C
ATOM   1254  CZ  PHE A 156      26.447   8.526  35.044  1.00 13.06           C
ATOM   1255  N   SER A 157      26.063  12.297  28.589  1.00 12.33           N
ATOM   1256  CA  SER A 157      26.422  12.660  27.256  1.00 12.99           C
ATOM   1257  C   SER A 157      27.493  13.737  27.092  1.00 14.25           C
ATOM   1258  O   SER A 157      28.108  13.863  26.007  1.00 14.54           O
ATOM   1259  CB  SER A 157      25.183  13.130  26.472  1.00 13.36           C
ATOM   1260  OG  SER A 157      24.613  14.322  27.044  1.00 12.05           O
ATOM   1261  N   ARG A 158      27.537  14.570  28.092  1.00 15.55           N
ATOM   1262  CA  ARG A 158      28.281  15.828  28.119  1.00 18.31           C
ATOM   1263  C   ARG A 158      27.779  16.805  27.072  1.00 15.76           C
ATOM   1264  O   ARG A 158      28.466  17.803  26.774  1.00 15.93           O
ATOM   1265  CB  ARG A 158      29.793  15.632  27.917  1.00 23.64           C
ATOM   1266  CG  ARG A 158      30.406  14.417  28.653  1.00 28.82           C
ATOM   1267  CD  ARG A 158      31.876  14.155  28.274  1.00 35.97           C
ATOM   1268  NE  ARG A 158      31.999  13.515  26.949  1.00 45.44           N
ATOM   1269  CZ  ARG A 158      31.754  12.219  26.693  1.00 51.55           C
ATOM   1270  NH1 ARG A 158      31.386  11.383  27.662  1.00 54.39           N
ATOM   1271  NH2 ARG A 158      31.860  11.752  25.455  1.00 53.89           N
ATOM   1272  N   SER A 159      26.615  16.562  26.505  1.00 13.10           N
ATOM   1273  CA  SER A 159      26.057  17.509  25.595  1.00 12.97           C
ATOM   1274  C   SER A 159      25.498  18.732  26.225  1.00 11.68           C
ATOM   1275  O   SER A 159      25.078  18.732  27.392  1.00 11.92           O
ATOM   1276  CB  SER A 159      24.881  16.905  24.835  1.00 13.43           C
ATOM   1277  OG  SER A 159      25.344  15.854  24.073  1.00 15.28           O
ATOM   1278  N   ILE A 160      25.369  19.772  25.401  1.00 11.64           N
ATOM   1279  CA  ILE A 160      24.588  20.953  25.772  1.00 11.34           C
ATOM   1280  C   ILE A 160      23.126  20.622  25.461  1.00 10.59           C
ATOM   1281  O   ILE A 160      22.739  20.580  24.299  1.00 11.08           O
ATOM   1282  CB  ILE A 160      25.035  22.247  25.130  1.00 11.68           C
ATOM   1283  CG1 ILE A 160      26.464  22.578  25.555  1.00 13.16           C
ATOM   1284  CG2 ILE A 160      24.129  23.379  25.590  1.00 12.28           C
ATOM   1285  CD1 ILE A 160      27.060  23.611  24.653  1.00 14.42           C
ATOM   1286  N   ALA A 161      22.344  20.313  26.498  1.00  9.38           N
ATOM   1287  CA  ALA A 161      20.937  19.997  26.364  1.00  8.54           C
ATOM   1288  C   ALA A 161      20.042  21.216  26.547  1.00  8.02           C
ATOM   1289  O   ALA A 161      20.486  22.292  26.951  1.00  7.23           O
ATOM   1290  CB  ALA A 161      20.553  19.018  27.427  1.00  9.07           C
ATOM   1291  N   THR A 162      18.789  21.086  26.077  1.00  7.52           N
ATOM   1292  CA  THR A 162      17.856  22.193  26.116  1.00  8.26           C
ATOM   1293  C   THR A 162      16.578  21.767  26.877  1.00  8.02           C
ATOM   1294  O   THR A 162      16.083  20.599  26.781  1.00  8.98           O
ATOM   1295  CB  THR A 162      17.456  22.652  24.693  1.00  8.79           C
ATOM   1296  OG1 THR A 162      18.631  23.083  24.012  1.00  9.71           O
ATOM   1297  CG2 THR A 162      16.482  23.814  24.764  1.00  9.47           C
ATOM   1298  N   ALA A 163      16.110  22.659  27.703  1.00  8.09           N
ATOM   1299  CA  ALA A 163      14.827  22.528  28.330  1.00  7.55           C
ATOM   1300  C   ALA A 163      13.908  23.618  27.900  1.00  7.88           C
ATOM   1301  O   ALA A 163      14.352  24.835  27.811  1.00  7.17           O
ATOM   1302  CB  ALA A 163      14.992  22.505  29.826  1.00  7.75           C
ATOM   1303  N   HIS A 164      12.600  23.316  27.781  1.00  8.06           N
ATOM   1304  CA  HIS A 164      11.581  24.312  27.548  1.00  7.81           C
ATOM   1305  C   HIS A 164      10.520  24.082  28.612  1.00  7.38           C
ATOM   1306  O   HIS A 164      10.026  22.975  28.751  1.00  8.71           O
ATOM   1307  CB  HIS A 164      10.868  24.133  26.183  1.00  7.66           C
ATOM   1308  CG  HIS A 164      11.806  24.052  25.010  1.00  8.02           C
ATOM   1309  ND1 HIS A 164      12.193  25.150  24.294  1.00  9.23           N
ATOM   1310  CD2 HIS A 164      12.498  23.026  24.502  1.00  7.98           C
ATOM   1311  CE1 HIS A 164      13.050  24.812  23.335  1.00  8.53           C
ATOM   1312  NE2 HIS A 164      13.267  23.505  23.464  1.00  8.62           N
ATOM   1313  N   VAL A 165      10.171  25.121  29.337  1.00  6.78           N
ATOM   1314  CA  VAL A 165       9.153  24.997  30.415  1.00  6.94           C
ATOM   1315  C   VAL A 165       8.148  26.048  30.159  1.00  7.00           C
ATOM   1316  O   VAL A 165       8.466  27.288  30.087  1.00  7.66           O
ATOM   1317  CB  VAL A 165       9.794  25.094  31.807  1.00  6.85           C
ATOM   1318  CG1 VAL A 165       8.779  25.004  32.925  1.00  7.52           C
ATOM   1319  CG2 VAL A 165      10.848  24.028  32.062  1.00  7.40           C
ATOM   1320  N   GLY A 166       6.888  25.620  30.091  1.00  7.52           N
ATOM   1321  CA  GLY A 166       5.839  26.558  29.883  1.00  7.72           C
ATOM   1322  C   GLY A 166       4.669  26.386  30.823  1.00  7.84           C
ATOM   1323  O   GLY A 166       4.402  25.332  31.342  1.00  9.25           O
ATOM   1324  N   TYR A 167       3.969  27.487  31.040  1.00  7.45           N
ATOM   1325  CA  TYR A 167       2.787  27.458  31.868  1.00  8.33           C
ATOM   1326  C   TYR A 167       1.638  28.144  31.172  1.00  8.38           C
ATOM   1327  O   TYR A 167       1.735  29.332  30.817  1.00  8.48           O
ATOM   1328  CB  TYR A 167       3.025  28.095  33.209  1.00  8.19           C
ATOM   1329  CG  TYR A 167       1.865  27.965  34.155  1.00  8.85           C
ATOM   1330  CD1 TYR A 167       1.425  26.725  34.616  1.00  9.36           C
ATOM   1331  CD2 TYR A 167       1.109  29.066  34.443  1.00  9.93           C
ATOM   1332  CE1 TYR A 167       0.340  26.661  35.511  1.00 10.04           C
ATOM   1333  CE2 TYR A 167       0.038  28.988  35.356  1.00  9.80           C
ATOM   1334  CZ  TYR A 167      -0.381  27.764  35.802  1.00 10.37           C
ATOM   1335  OH  TYR A 167      -1.468  27.622  36.705  1.00 12.04           O
ATOM   1336  N   ASP A 168       0.565  27.407  30.924  1.00  8.84           N
ATOM   1337  CA  ASP A 168      -0.641  27.894  30.331  1.00  9.31           C
ATOM   1338  C   ASP A 168      -1.629  28.358  31.425  1.00  9.40           C
ATOM   1339  O   ASP A 168      -2.103  27.551  32.138  1.00  9.49           O
ATOM   1340  CB  ASP A 168      -1.305  26.777  29.526  1.00  9.92           C
ATOM   1341  CG  ASP A 168      -2.587  27.253  28.794  1.00 11.14           C
ATOM   1342  OD1 ASP A 168      -3.153  28.344  29.131  1.00 11.60           O
ATOM   1343  OD2 ASP A 168      -3.032  26.648  27.792  1.00 11.91           O
ATOM   1344  N   GLY A 169      -1.727  29.673  31.622  1.00  9.29           N
ATOM   1345  CA  GLY A 169      -2.538  30.176  32.724  1.00 10.40           C
ATOM   1346  C   GLY A 169      -4.037  30.055  32.592  1.00 10.84           C
ATOM   1347  O   GLY A 169      -4.770  30.285  33.552  1.00 12.17           O
ATOM   1348  N   ILE A 170      -4.516  29.763  31.404  1.00 10.78           N
ATOM   1349  CA  ILE A 170      -5.902  29.428  31.158  1.00 12.29           C
ATOM   1350  C   ILE A 170      -6.250  28.007  31.548  1.00 11.73           C
ATOM   1351  O   ILE A 170      -7.120  27.791  32.383  1.00 12.88           O
ATOM   1352  CB  ILE A 170      -6.234  29.667  29.699  1.00 13.64           C
ATOM   1353  CG1 ILE A 170      -6.096  31.142  29.328  1.00 15.57           C
ATOM   1354  CG2 ILE A 170      -7.629  29.175  29.344  1.00 15.24           C
ATOM   1355  CD1 ILE A 170      -7.006  32.117  29.991  1.00 17.73           C
ATOM   1356  N   SER A 171      -5.517  27.019  31.066  1.00 11.28           N
ATOM   1357  CA  SER A 171      -5.733  25.614  31.427  1.00 11.82           C
ATOM   1358  C   SER A 171      -5.108  25.140  32.771  1.00 11.25           C
ATOM   1359  O   SER A 171      -5.376  24.035  33.250  1.00 11.77           O
ATOM   1360  CB  SER A 171      -5.232  24.734  30.333  1.00 12.52           C
ATOM   1361  OG  SER A 171      -3.888  24.907  30.002  1.00 12.59           O
ATOM   1362  N   LYS A 172      -4.244  25.983  33.281  1.00 11.71           N
ATOM   1363  CA  LYS A 172      -3.478  25.744  34.541  1.00 11.40           C
ATOM   1364  C   LYS A 172      -2.600  24.479  34.408  1.00 10.69           C
ATOM   1365  O   LYS A 172      -2.643  23.566  35.248  1.00 10.61           O
ATOM   1366  CB  LYS A 172      -4.478  25.564  35.705  1.00 13.14           C
ATOM   1367  CG  LYS A 172      -5.455  26.671  35.834  1.00 15.92           C
ATOM   1368  CD  LYS A 172      -4.862  27.998  36.107  1.00 19.53           C
ATOM   1369  CE  LYS A 172      -5.884  29.159  36.212  1.00 25.03           C
ATOM   1370  NZ  LYS A 172      -7.143  28.808  36.889  1.00 30.20           N
ATOM   1371  N   ILE A 173      -1.742  24.471  33.357  1.00  9.33           N
ATOM   1372  CA  ILE A 173      -0.942  23.323  33.050  1.00  9.12           C
ATOM   1373  C   ILE A 173       0.503  23.729  32.834  1.00  9.02           C
ATOM   1374  O   ILE A 173       0.787  24.699  32.117  1.00  9.13           O
ATOM   1375  CB  ILE A 173      -1.374  22.590  31.763  1.00  9.13           C
ATOM   1376  CG1 ILE A 173      -2.758  21.941  31.944  1.00  9.16           C
ATOM   1377  CG2 ILE A 173      -0.331  21.583  31.281  1.00  9.02           C
ATOM   1378  CD1 ILE A 173      -3.453  21.465  30.694  1.00  9.31           C
ATOM   1379  N   LEU A 174       1.370  23.115  33.635  1.00  8.53           N
ATOM   1380  CA  LEU A 174       2.832  23.259  33.533  1.00  8.20           C
ATOM   1381  C   LEU A 174       3.394  22.115  32.705  1.00  8.18           C
ATOM   1382  O   LEU A 174       3.167  20.962  32.961  1.00  7.83           O
ATOM   1383  CB  LEU A 174       3.408  23.247  35.015  1.00  9.00           C
ATOM   1384  CG  LEU A 174       4.959  23.421  35.055  1.00  8.78           C
ATOM   1385  CD1 LEU A 174       5.386  24.834  34.733  1.00  8.53           C
ATOM   1386  CD2 LEU A 174       5.413  23.104  36.477  1.00 10.31           C
ATOM   1387  N   THR A 175       4.218  22.448  31.710  1.00  8.55           N
ATOM   1388  CA  THR A 175       4.774  21.453  30.846  1.00  8.55           C
ATOM   1389  C   THR A 175       6.274  21.689  30.691  1.00  7.92           C
ATOM   1390  O   THR A 175       6.753  22.814  30.612  1.00  7.92           O
ATOM   1391  CB  THR A 175       4.178  21.630  29.438  1.00  8.97           C
ATOM   1392  OG1 THR A 175       2.788  21.339  29.518  1.00 10.89           O
ATOM   1393  CG2 THR A 175       4.819  20.743  28.402  1.00  8.92           C
ATOM   1394  N   ALA A 176       7.007  20.602  30.707  1.00  7.57           N
ATOM   1395  CA  ALA A 176       8.425  20.604  30.322  1.00  7.22           C
ATOM   1396  C   ALA A 176       8.681  19.748  29.131  1.00  7.41           C
ATOM   1397  O   ALA A 176       8.302  18.535  29.119  1.00  8.18           O
ATOM   1398  CB  ALA A 176       9.233  20.124  31.469  1.00  7.43           C
ATOM   1399  N   PHE A 177       9.487  20.242  28.206  1.00  7.74           N
ATOM   1400  CA  PHE A 177      10.073  19.453  27.156  1.00  7.59           C
ATOM   1401  C   PHE A 177      11.585  19.562  27.321  1.00  7.63           C
ATOM   1402  O   PHE A 177      12.103  20.660  27.404  1.00  8.39           O
ATOM   1403  CB  PHE A 177       9.777  19.966  25.754  1.00  7.81           C
ATOM   1404  CG  PHE A 177       8.298  20.117  25.407  1.00  8.63           C
ATOM   1405  CD1 PHE A 177       7.308  19.275  25.905  1.00  8.38           C
ATOM   1406  CD2 PHE A 177       7.886  21.146  24.489  1.00  9.14           C
ATOM   1407  CE1 PHE A 177       5.981  19.369  25.473  1.00  9.33           C
ATOM   1408  CE2 PHE A 177       6.582  21.251  24.071  1.00  9.39           C
ATOM   1409  CZ  PHE A 177       5.599  20.390  24.574  1.00  9.56           C
ATOM   1410  N   VAL A 178      12.284  18.440  27.338  1.00  7.40           N
ATOM   1411  CA  VAL A 178      13.742  18.404  27.465  1.00  8.15           C
ATOM   1412  C   VAL A 178      14.288  17.656  26.233  1.00  8.58           C
ATOM   1413  O   VAL A 178      13.791  16.558  25.907  1.00  8.34           O
ATOM   1414  CB  VAL A 178      14.168  17.710  28.703  1.00  9.30           C
ATOM   1415  CG1 VAL A 178      15.682  17.735  28.807  1.00  9.53           C
ATOM   1416  CG2 VAL A 178      13.599  18.416  29.892  1.00  9.82           C
ATOM   1417  N   THR A 179      15.332  18.223  25.617  1.00  8.50           N
ATOM   1418  CA  THR A 179      15.850  17.659  24.370  1.00  8.56           C
ATOM   1419  C   THR A 179      17.383  17.562  24.412  1.00  8.54           C
ATOM   1420  O   THR A 179      18.073  18.463  24.889  1.00  8.63           O
ATOM   1421  CB  THR A 179      15.463  18.486  23.125  1.00  9.28           C
ATOM   1422  OG1 THR A 179      16.087  19.821  23.177  1.00  9.46           O
ATOM   1423  CG2 THR A 179      13.967  18.638  22.991  1.00 10.20           C
ATOM   1424  N   TYR A 180      17.896  16.446  23.888  1.00  8.67           N
ATOM   1425  CA  TYR A 180      19.344  16.249  23.676  1.00  8.62           C
ATOM   1426  C   TYR A 180      19.636  16.183  22.199  1.00 10.06           C
ATOM   1427  O   TYR A 180      18.861  15.582  21.489  1.00 10.63           O
ATOM   1428  CB  TYR A 180      19.773  14.945  24.349  1.00  8.23           C
ATOM   1429  CG  TYR A 180      19.881  15.091  25.847  1.00  7.87           C
ATOM   1430  CD1 TYR A 180      18.741  15.088  26.681  1.00  7.83           C
ATOM   1431  CD2 TYR A 180      21.104  15.281  26.436  1.00  7.99           C
ATOM   1432  CE1 TYR A 180      18.920  15.324  28.032  1.00  7.96           C
ATOM   1433  CE2 TYR A 180      21.266  15.503  27.827  1.00  8.56           C
ATOM   1434  CZ  TYR A 180      20.154  15.524  28.575  1.00  8.01           C
ATOM   1435  OH  TYR A 180      20.219  15.690  29.977  1.00  8.05           O
ATOM   1436  N   PRO A 181      20.748  16.761  21.806  1.00 10.67           N
ATOM   1437  CA  PRO A 181      21.157  16.682  20.388  1.00 12.83           C
ATOM   1438  C   PRO A 181      21.496  15.255  20.028  1.00 12.96           C
ATOM   1439  O   PRO A 181      22.341  14.635  20.646  1.00 14.84           O
ATOM   1440  CB  PRO A 181      22.286  17.712  20.327  1.00 13.56           C
ATOM   1441  CG  PRO A 181      22.907  17.683  21.678  1.00 13.01           C
ATOM   1442  CD  PRO A 181      21.702  17.606  22.574  1.00 11.90           C
ATOM   1443  N   ASP A 182      20.806  14.706  19.034  1.00 15.82           N
ATOM   1444  CA  ASP A 182      20.947  13.261  18.733  1.00 18.14           C
ATOM   1445  C   ASP A 182      20.802  12.348  19.915  1.00 16.04           C
ATOM   1446  O   ASP A 182      21.355  11.236  20.002  1.00 15.89           O
ATOM   1447  CB  ASP A 182      22.303  12.950  18.016  1.00 22.72           C
ATOM   1448  CG  ASP A 182      22.406  11.466  17.521  1.00 31.12           C
ATOM   1449  OD1 ASP A 182      21.545  11.096  16.709  1.00 35.33           O
ATOM   1450  OD2 ASP A 182      23.364  10.703  17.846  1.00 33.06           O
ATOM   1451  N   GLY A 183      19.913  12.734  20.828  1.00 13.70           N
ATOM   1452  CA  GLY A 183      19.654  11.999  22.018  1.00 12.59           C
ATOM   1453  C   GLY A 183      18.176  12.000  22.273  1.00 11.67           C
ATOM   1454  O   GLY A 183      17.330  12.162  21.370  1.00 11.86           O
ATOM   1455  N   GLY A 184      17.854  11.799  23.510  1.00 10.94           N
ATOM   1456  CA  GLY A 184      16.500  11.659  23.923  1.00 10.23           C
ATOM   1457  C   GLY A 184      15.679  12.933  24.046  1.00  9.25           C
ATOM   1458  O   GLY A 184      16.247  14.014  24.176  1.00  9.09           O
ATOM   1459  N   ASN A 185      14.363  12.796  23.902  1.00  9.06           N
ATOM   1460  CA  ASN A 185      13.422  13.886  24.129  1.00  8.95           C
ATOM   1461  C   ASN A 185      12.478  13.484  25.250  1.00  8.55           C
ATOM   1462  O   ASN A 185      12.162  12.284  25.358  1.00  9.49           O
ATOM   1463  CB  ASN A 185      12.605  14.206  22.875  1.00  9.60           C
ATOM   1464  CG  ASN A 185      13.507  14.616  21.738  1.00 10.45           C
ATOM   1465  OD1 ASN A 185      14.439  15.481  21.916  1.00 11.70           O
ATOM   1466  ND2 ASN A 185      13.226  14.058  20.549  1.00 12.22           N
ATOM   1467  N   TYR A 186      12.089  14.394  26.074  1.00  7.59           N
ATOM   1468  CA  TYR A 186      11.275  14.131  27.265  1.00  7.64           C
ATOM   1469  C   TYR A 186      10.133  15.065  27.365  1.00  7.80           C
ATOM   1470  O   TYR A 186      10.335  16.251  27.204  1.00  8.41           O
ATOM   1471  CB  TYR A 186      12.144  14.201  28.539  1.00  7.44           C
ATOM   1472  CG  TYR A 186      13.381  13.340  28.492  1.00  7.68           C
ATOM   1473  CD1 TYR A 186      14.573  13.739  27.888  1.00  8.07           C
ATOM   1474  CD2 TYR A 186      13.324  12.057  28.964  1.00  7.78           C
ATOM   1475  CE1 TYR A 186      15.697  12.867  27.812  1.00  8.12           C
ATOM   1476  CE2 TYR A 186      14.389  11.225  28.913  1.00  8.49           C
ATOM   1477  CZ  TYR A 186      15.544  11.565  28.275  1.00  8.58           C
ATOM   1478  OH  TYR A 186      16.655  10.723  28.229  1.00  9.86           O
ATOM   1479  N   VAL A 187       8.959  14.554  27.747  1.00  8.43           N
ATOM   1480  CA  VAL A 187       7.789  15.368  27.862  1.00  8.15           C
ATOM   1481  C   VAL A 187       7.056  15.074  29.210  1.00  8.55           C
ATOM   1482  O   VAL A 187       6.681  13.908  29.510  1.00  8.90           O
ATOM   1483  CB  VAL A 187       6.831  15.109  26.705  1.00  9.17           C
ATOM   1484  CG1 VAL A 187       5.524  15.780  26.926  1.00  9.82           C
ATOM   1485  CG2 VAL A 187       7.484  15.401  25.380  1.00  8.87           C
ATOM   1486  N   LEU A 188       6.791  16.125  29.966  1.00  7.99           N
ATOM   1487  CA  LEU A 188       5.940  15.998  31.189  1.00  8.55           C
ATOM   1488  C   LEU A 188       5.017  17.128  31.314  1.00  8.26           C
ATOM   1489  O   LEU A 188       5.453  18.295  31.216  1.00  8.53           O
ATOM   1490  CB  LEU A 188       6.823  16.034  32.490  1.00  9.86           C
ATOM   1491  CG  LEU A 188       7.733  14.835  32.729  1.00 11.50           C
ATOM   1492  CD1 LEU A 188       8.396  14.944  34.109  1.00 11.65           C
ATOM   1493  CD2 LEU A 188       6.857  13.665  32.806  1.00 14.66           C
ATOM   1494  N   SER A 189       3.755  16.886  31.630  1.00  8.53           N
ATOM   1495  CA  SER A 189       2.842  18.000  31.814  1.00  9.07           C
ATOM   1496  C   SER A 189       1.980  17.668  33.014  1.00  9.84           C
ATOM   1497  O   SER A 189       1.605  16.475  33.207  1.00 12.07           O
ATOM   1498  CB  SER A 189       1.887  18.120  30.604  1.00  9.29           C
ATOM   1499  OG  SER A 189       2.497  18.514  29.380  1.00 11.01           O
ATOM   1500  N   HIS A 190       1.612  18.675  33.734  1.00  8.52           N
ATOM   1501  CA  HIS A 190       0.835  18.489  34.948  1.00  9.39           C
ATOM   1502  C   HIS A 190      -0.062  19.680  35.201  1.00  9.19           C
ATOM   1503  O   HIS A 190       0.368  20.812  35.097  1.00  9.38           O
ATOM   1504  CB  HIS A 190       1.818  18.328  36.090  1.00  9.53           C
ATOM   1505  CG  HIS A 190       1.174  18.045  37.422  1.00 10.35           C
ATOM   1506  ND1 HIS A 190       0.505  16.882  37.713  1.00 11.51           N
ATOM   1507  CD2 HIS A 190       1.105  18.804  38.531  1.00 10.55           C
ATOM   1508  CE1 HIS A 190       0.079  16.910  38.978  1.00 11.70           C
ATOM   1509  NE2 HIS A 190       0.411  18.092  39.494  1.00 10.45           N
ATOM   1510  N   VAL A 191      -1.277  19.376  35.634  1.00 10.15           N
ATOM   1511  CA  VAL A 191      -2.246  20.394  36.079  1.00  9.72           C
ATOM   1512  C   VAL A 191      -1.865  20.903  37.466  1.00 10.09           C
ATOM   1513  O   VAL A 191      -1.737  20.128  38.373  1.00 10.18           O
ATOM   1514  CB  VAL A 191      -3.713  19.881  36.072  1.00 10.33           C
ATOM   1515  CG1 VAL A 191      -4.599  20.986  36.647  1.00 11.04           C
ATOM   1516  CG2 VAL A 191      -4.187  19.510  34.640  1.00 10.93           C
ATOM   1517  N   VAL A 192      -1.670  22.213  37.579  1.00  9.82           N
ATOM   1518  CA  VAL A 192      -1.398  22.836  38.870  1.00  9.99           C
ATOM   1519  C   VAL A 192      -1.682  24.324  38.725  1.00 10.48           C
ATOM   1520  O   VAL A 192      -1.301  24.938  37.784  1.00 10.06           O
ATOM   1521  CB  VAL A 192       0.063  22.599  39.355  1.00  9.93           C
ATOM   1522  CG1 VAL A 192       1.076  22.973  38.261  1.00  9.78           C
ATOM   1523  CG2 VAL A 192       0.401  23.251  40.653  1.00 11.39           C
ATOM   1524  N   ASP A 193      -2.387  24.874  39.701  1.00 11.15           N
ATOM   1525  CA  ASP A 193      -2.807  26.261  39.665  1.00 12.07           C
ATOM   1526  C   ASP A 193      -1.799  27.083  40.421  1.00 11.57           C
ATOM   1527  O   ASP A 193      -1.838  27.184  41.642  1.00 10.88           O
ATOM   1528  CB  ASP A 193      -4.199  26.351  40.289  1.00 14.45           C
ATOM   1529  CG  ASP A 193      -4.786  27.732  40.143  1.00 16.96           C
ATOM   1530  OD1 ASP A 193      -4.049  28.695  39.855  1.00 18.04           O
ATOM   1531  OD2 ASP A 193      -6.047  27.801  40.310  1.00 22.85           O
ATOM   1532  N   LEU A 194      -0.796  27.580  39.698  1.00 10.73           N
ATOM   1533  CA  LEU A 194       0.334  28.275  40.296  1.00 11.10           C
ATOM   1534  C   LEU A 194      -0.095  29.616  41.003  1.00 12.23           C
ATOM   1535  O   LEU A 194       0.442  29.976  42.046  1.00 12.93           O
ATOM   1536  CB  LEU A 194       1.349  28.601  39.206  1.00 10.76           C
ATOM   1537  CG  LEU A 194       2.062  27.383  38.638  1.00 10.83           C
ATOM   1538  CD1 LEU A 194       3.004  27.836  37.547  1.00 11.57           C
ATOM   1539  CD2 LEU A 194       2.798  26.556  39.677  1.00 11.27           C
ATOM   1540  N   ALA A 195      -1.133  30.250  40.491  1.00 13.11           N
ATOM   1541  CA  ALA A 195      -1.600  31.492  41.115  1.00 15.42           C
ATOM   1542  C   ALA A 195      -2.251  31.199  42.442  1.00 15.57           C
ATOM   1543  O   ALA A 195      -2.224  32.040  43.317  1.00 15.97           O
ATOM   1544  CB  ALA A 195      -2.549  32.207  40.242  1.00 15.96           C
ATOM   1545  N   GLU A 196      -2.778  29.975  42.616  1.00 15.79           N
ATOM   1546  CA  GLU A 196      -3.399  29.624  43.884  1.00 17.40           C
ATOM   1547  C   GLU A 196      -2.317  29.312  44.877  1.00 15.33           C
ATOM   1548  O   GLU A 196      -2.445  29.622  46.064  1.00 15.18           O
ATOM   1549  CB  GLU A 196      -4.424  28.478  43.689  1.00 19.31           C
ATOM   1550  CG  GLU A 196      -4.967  27.975  45.010  1.00 25.88           C
ATOM   1551  CD  GLU A 196      -5.898  28.966  45.689  1.00 30.78           C
ATOM   1552  OE1 GLU A 196      -6.008  28.913  46.992  1.00 36.55           O
ATOM   1553  OE2 GLU A 196      -6.461  29.811  44.942  1.00 33.62           O
ATOM   1554  N   ILE A 197      -1.257  28.637  44.450  1.00 14.01           N
ATOM   1555  CA  ILE A 197      -0.114  28.330  45.333  1.00 13.84           C
ATOM   1556  C   ILE A 197       0.632  29.608  45.705  1.00 14.10           C
ATOM   1557  O   ILE A 197       1.064  29.753  46.852  1.00 14.97           O
ATOM   1558  CB  ILE A 197       0.859  27.329  44.654  1.00 13.34           C
ATOM   1559  CG1 ILE A 197       0.161  25.989  44.423  1.00 14.22           C
ATOM   1560  CG2 ILE A 197       2.094  27.102  45.505  1.00 13.71           C
ATOM   1561  CD1 ILE A 197       0.968  24.951  43.672  1.00 13.73           C
ATOM   1562  N   PHE A 198       0.791  30.483  44.753  1.00 13.58           N
ATOM   1563  CA  PHE A 198       1.603  31.708  44.938  1.00 14.32           C
ATOM   1564  C   PHE A 198       0.774  32.976  44.711  1.00 15.21           C
ATOM   1565  O   PHE A 198       0.763  33.566  43.669  1.00 15.93           O
ATOM   1566  CB  PHE A 198       2.730  31.669  43.932  1.00 12.98           C
ATOM   1567  CG  PHE A 198       3.641  30.486  44.060  1.00 12.78           C
ATOM   1568  CD1 PHE A 198       4.513  30.313  45.168  1.00 12.47           C
ATOM   1569  CD2 PHE A 198       3.668  29.556  43.059  1.00 12.17           C
ATOM   1570  CE1 PHE A 198       5.367  29.178  45.190  1.00 13.13           C
ATOM   1571  CE2 PHE A 198       4.550  28.482  43.077  1.00 12.74           C
ATOM   1572  CZ  PHE A 198       5.369  28.305  44.170  1.00 12.38           C
ATOM   1573  N   PRO A 199       0.016  33.358  45.697  1.00 16.86           N
ATOM   1574  CA  PRO A 199      -0.759  34.591  45.568  1.00 18.72           C
ATOM   1575  C   PRO A 199       0.040  35.848  45.537  1.00 22.28           C
ATOM   1576  O   PRO A 199      -0.535  36.871  45.110  1.00 23.00           O
ATOM   1577  CB  PRO A 199      -1.626  34.596  46.849  1.00 20.52           C
ATOM   1578  CG  PRO A 199      -0.886  33.781  47.792  1.00 20.99           C
ATOM   1579  CD  PRO A 199      -0.136  32.718  46.976  1.00 18.23           C
ATOM   1580  N   GLY A 200       1.298  35.858  46.008  1.00 19.59           N
ATOM   1581  CA  GLY A 200       2.059  37.100  45.878  1.00 22.73           C
ATOM   1582  C   GLY A 200       3.133  37.091  44.810  1.00 20.32           C
ATOM   1583  O   GLY A 200       2.925  36.566  43.726  1.00 27.01           O
ATOM   1584  N   ASP A 201       4.269  37.683  45.110  1.00 17.66           N
ATOM   1585  CA  ASP A 201       5.384  37.719  44.162  1.00 17.04           C
ATOM   1586  C   ASP A 201       6.126  36.394  44.231  1.00 13.97           C
ATOM   1587  O   ASP A 201       6.129  35.711  45.264  1.00 13.56           O
ATOM   1588  CB  ASP A 201       6.371  38.757  44.534  1.00 20.84           C
ATOM   1589  CG  ASP A 201       5.836  40.169  44.356  1.00 24.61           C
ATOM   1590  OD1 ASP A 201       4.800  40.343  43.726  1.00 28.52           O
ATOM   1591  OD2 ASP A 201       6.495  41.065  44.905  1.00 28.08           O
ATOM   1592  N   VAL A 202       6.784  36.066  43.135  1.00 12.05           N
ATOM   1593  CA  VAL A 202       7.662  34.911  43.036  1.00 10.71           C
ATOM   1594  C   VAL A 202       8.921  35.282  42.198  1.00  9.83           C
ATOM   1595  O   VAL A 202       8.958  36.328  41.554  1.00  9.94           O
ATOM   1596  CB  VAL A 202       7.034  33.657  42.355  1.00 10.68           C
ATOM   1597  CG1 VAL A 202       5.959  33.023  43.157  1.00 11.03           C
ATOM   1598  CG2 VAL A 202       6.618  33.946  40.945  1.00 10.65           C
ATOM   1599  N   ARG A 203       9.978  34.518  42.383  1.00  8.50           N
ATOM   1600  CA  ARG A 203      11.110  34.540  41.451  1.00  8.20           C
ATOM   1601  C   ARG A 203      11.211  33.168  40.766  1.00  7.82           C
ATOM   1602  O   ARG A 203      10.828  32.154  41.341  1.00  9.29           O
ATOM   1603  CB  ARG A 203      12.432  34.873  42.196  1.00  8.95           C
ATOM   1604  CG  ARG A 203      12.539  36.351  42.601  1.00 10.03           C
ATOM   1605  CD  ARG A 203      13.810  36.510  43.450  1.00 11.88           C
ATOM   1606  NE  ARG A 203      14.096  37.991  43.529  1.00 14.89           N
ATOM   1607  CZ  ARG A 203      14.880  38.560  44.454  1.00 19.07           C
ATOM   1608  NH1 ARG A 203      15.345  37.832  45.466  1.00 19.90           N
ATOM   1609  NH2 ARG A 203      15.196  39.868  44.370  1.00 21.06           N
ATOM   1610  N   ILE A 204      11.926  33.112  39.612  1.00  7.35           N
ATOM   1611  CA  ILE A 204      12.254  31.880  38.936  1.00  7.39           C
ATOM   1612  C   ILE A 204      13.759  31.783  38.835  1.00  7.10           C
ATOM   1613  O   ILE A 204      14.461  32.785  38.744  1.00  6.98           O
ATOM   1614  CB  ILE A 204      11.625  31.822  37.540  1.00  7.95           C
ATOM   1615  CG1 ILE A 204      11.801  30.430  36.940  1.00  8.12           C
ATOM   1616  CG2 ILE A 204      12.048  33.050  36.710  1.00  8.12           C
ATOM   1617  CD1 ILE A 204      10.896  30.169  35.770  1.00  8.66           C
ATOM   1618  N   GLY A 205      14.259  30.602  38.987  1.00  7.20           N
ATOM   1619  CA  GLY A 205      15.715  30.366  38.893  1.00  6.99           C
ATOM   1620  C   GLY A 205      16.056  28.886  39.074  1.00  6.67           C
ATOM   1621  O   GLY A 205      15.212  27.978  38.867  1.00  6.98           O
ATOM   1622  N   PHE A 206      17.343  28.661  39.306  1.00  6.42           N
ATOM   1623  CA  PHE A 206      17.886  27.345  39.384  1.00  5.90           C
ATOM   1624  C   PHE A 206      18.434  26.973  40.716  1.00  6.21           C
ATOM   1625  O   PHE A 206      19.020  27.794  41.381  1.00  6.46           O
ATOM   1626  CB  PHE A 206      19.016  27.190  38.366  1.00  5.86           C
ATOM   1627  CG  PHE A 206      18.588  27.511  36.960  1.00  6.19           C
ATOM   1628  CD1 PHE A 206      17.998  26.590  36.190  1.00  6.93           C
ATOM   1629  CD2 PHE A 206      18.701  28.819  36.485  1.00  6.52           C
ATOM   1630  CE1 PHE A 206      17.529  26.891  34.864  1.00  6.86           C
ATOM   1631  CE2 PHE A 206      18.336  29.119  35.179  1.00  7.01           C
ATOM   1632  CZ  PHE A 206      17.700  28.211  34.389  1.00  6.74           C
ATOM   1633  N   SER A 207      18.329  25.683  41.047  1.00  5.83           N
ATOM   1634  CA  SER A 207      18.924  25.172  42.240  1.00  6.14           C
ATOM   1635  C   SER A 207      19.630  23.903  41.888  1.00  6.60           C
ATOM   1636  O   SER A 207      19.114  23.011  41.276  1.00  7.25           O
ATOM   1637  CB  SER A 207      17.848  24.891  43.316  1.00  6.35           C
ATOM   1638  OG  SER A 207      18.450  24.462  44.566  1.00  6.90           O
ATOM   1639  N   GLY A 208      20.874  23.798  42.339  1.00  6.37           N
ATOM   1640  CA  GLY A 208      21.704  22.569  42.126  1.00  6.81           C
ATOM   1641  C   GLY A 208      22.244  22.115  43.401  1.00  6.30           C
ATOM   1642  O   GLY A 208      22.482  22.849  44.328  1.00  6.36           O
ATOM   1643  N   ALA A 209      22.499  20.795  43.497  1.00  6.34           N
ATOM   1644  CA  ALA A 209      23.135  20.366  44.721  1.00  6.80           C
ATOM   1645  C   ALA A 209      24.003  19.132  44.504  1.00  6.95           C
ATOM   1646  O   ALA A 209      23.750  18.303  43.660  1.00  7.46           O
ATOM   1647  CB  ALA A 209      22.086  19.990  45.711  1.00  7.49           C
ATOM   1648  N   THR A 210      25.029  19.030  45.355  1.00  6.96           N
ATOM   1649  CA  THR A 210      25.785  17.789  45.537  1.00  7.59           C
ATOM   1650  C   THR A 210      25.531  17.263  46.967  1.00  7.17           C
ATOM   1651  O   THR A 210      25.083  18.038  47.823  1.00  6.53           O
ATOM   1652  CB  THR A 210      27.289  18.036  45.416  1.00  8.24           C
ATOM   1653  OG1 THR A 210      27.682  19.082  46.335  1.00  8.99           O
ATOM   1654  CG2 THR A 210      27.655  18.567  43.990  1.00  8.41           C
ATOM   1655  N   GLY A 211      25.801  15.982  47.253  1.00  7.22           N
ATOM   1656  CA  GLY A 211      26.165  14.925  46.324  1.00  7.57           C
ATOM   1657  C   GLY A 211      27.673  14.674  46.134  1.00  7.36           C
ATOM   1658  O   GLY A 211      28.459  14.771  47.145  1.00  7.80           O
ATOM   1659  N   GLN A 212      28.066  14.432  44.901  1.00  7.33           N
ATOM   1660  CA  GLN A 212      29.421  14.007  44.644  1.00  7.88           C
ATOM   1661  C   GLN A 212      29.607  13.920  43.123  1.00  7.74           C
ATOM   1662  O   GLN A 212      28.664  13.617  42.360  1.00  7.52           O
ATOM   1663  CB  GLN A 212      29.678  12.570  45.215  1.00  8.27           C
ATOM   1664  CG  GLN A 212      28.613  11.588  44.871  1.00  9.07           C
ATOM   1665  CD  GLN A 212      28.812  10.217  45.502  1.00  9.49           C
ATOM   1666  OE1 GLN A 212      29.059  10.133  46.747  1.00 10.50           O
ATOM   1667  NE2 GLN A 212      28.720   9.132  44.723  1.00  9.39           N
ATOM   1668  N   TYR A 213      30.828  14.187  42.655  1.00  7.70           N
ATOM   1669  CA  TYR A 213      31.219  13.796  41.285  1.00  8.40           C
ATOM   1670  C   TYR A 213      30.331  14.462  40.223  1.00  8.58           C
ATOM   1671  O   TYR A 213      30.235  13.913  39.084  1.00  9.60           O
ATOM   1672  CB  TYR A 213      31.169  12.247  41.095  1.00  9.25           C
ATOM   1673  CG  TYR A 213      32.080  11.496  42.017  1.00 10.80           C
ATOM   1674  CD1 TYR A 213      33.435  11.612  41.902  1.00 11.97           C
ATOM   1675  CD2 TYR A 213      31.585  10.570  42.908  1.00 11.81           C
ATOM   1676  CE1 TYR A 213      34.304  10.903  42.728  1.00 14.12           C
ATOM   1677  CE2 TYR A 213      32.409   9.888  43.774  1.00 13.30           C
ATOM   1678  CZ  TYR A 213      33.770   9.978  43.632  1.00 14.29           C
ATOM   1679  OH  TYR A 213      34.614   9.225  44.461  1.00 16.63           O
ATOM   1680  N   GLU A 214      29.804  15.700  40.486  1.00  8.42           N
ATOM   1681  CA  GLU A 214      28.900  16.291  39.541  1.00  8.58           C
ATOM   1682  C   GLU A 214      28.957  17.819  39.694  1.00  7.81           C
ATOM   1683  O   GLU A 214      28.972  18.311  40.823  1.00  7.51           O
ATOM   1684  CB  GLU A 214      27.495  15.849  39.832  1.00 10.48           C
ATOM   1685  CG  GLU A 214      26.480  16.290  38.849  1.00 11.96           C
ATOM   1686  CD  GLU A 214      25.073  15.965  39.405  1.00 14.28           C
ATOM   1687  OE1 GLU A 214      24.792  14.734  39.526  1.00 14.50           O
ATOM   1688  OE2 GLU A 214      24.346  16.866  39.772  1.00 15.44           O
ATOM   1689  N   THR A 215      28.944  18.505  38.574  1.00  7.36           N
ATOM   1690  CA  THR A 215      28.709  19.963  38.594  1.00  7.54           C
ATOM   1691  C   THR A 215      27.654  20.273  37.518  1.00  8.47           C
ATOM   1692  O   THR A 215      27.728  19.654  36.411  1.00  8.92           O
ATOM   1693  CB  THR A 215      29.986  20.708  38.302  1.00  8.14           C
ATOM   1694  OG1 THR A 215      31.038  20.336  39.216  1.00  8.62           O
ATOM   1695  CG2 THR A 215      29.759  22.170  38.424  1.00  8.04           C
ATOM   1696  N   GLN A 216      26.730  21.219  37.794  1.00  7.79           N
ATOM   1697  CA  GLN A 216      25.662  21.517  36.814  1.00  7.99           C
ATOM   1698  C   GLN A 216      25.878  22.958  36.335  1.00  7.72           C
ATOM   1699  O   GLN A 216      26.175  23.801  37.165  1.00  7.61           O
ATOM   1700  CB  GLN A 216      24.301  21.426  37.548  1.00  8.76           C
ATOM   1701  CG  GLN A 216      24.225  20.160  38.417  1.00 10.00           C
ATOM   1702  CD  GLN A 216      24.856  20.386  39.816  1.00 12.06           C
ATOM   1703  OE1 GLN A 216      25.282  21.509  40.167  1.00 12.78           O
ATOM   1704  NE2 GLN A 216      24.976  19.359  40.562  1.00 14.76           N
ATOM   1705  N   TYR A 217      25.790  23.183  35.023  1.00  7.06           N
ATOM   1706  CA  TYR A 217      26.048  24.469  34.455  1.00  7.47           C
ATOM   1707  C   TYR A 217      24.851  24.896  33.598  1.00  7.51           C
ATOM   1708  O   TYR A 217      24.349  24.146  32.751  1.00  8.04           O
ATOM   1709  CB  TYR A 217      27.270  24.366  33.565  1.00  8.01           C
ATOM   1710  CG  TYR A 217      28.593  24.044  34.199  1.00  8.62           C
ATOM   1711  CD1 TYR A 217      29.329  25.008  34.768  1.00  9.95           C
ATOM   1712  CD2 TYR A 217      28.999  22.711  34.303  1.00 10.23           C
ATOM   1713  CE1 TYR A 217      30.572  24.718  35.303  1.00 10.79           C
ATOM   1714  CE2 TYR A 217      30.211  22.406  34.884  1.00 11.58           C
ATOM   1715  CZ  TYR A 217      30.966  23.399  35.358  1.00 11.45           C
ATOM   1716  OH  TYR A 217      32.196  23.076  35.987  1.00 15.62           O
ATOM   1717  N   ILE A 218      24.484  26.174  33.667  1.00  7.59           N
ATOM   1718  CA  ILE A 218      23.447  26.690  32.777  1.00  8.32           C
ATOM   1719  C   ILE A 218      24.106  27.634  31.817  1.00  8.29           C
ATOM   1720  O   ILE A 218      24.897  28.519  32.193  1.00  7.81           O
ATOM   1721  CB  ILE A 218      22.428  27.512  33.546  1.00  8.04           C
ATOM   1722  CG1 ILE A 218      21.865  26.747  34.734  1.00  8.65           C
ATOM   1723  CG2 ILE A 218      21.244  27.988  32.626  1.00  7.88           C
ATOM   1724  CD1 ILE A 218      21.249  25.400  34.451  1.00  8.21           C
ATOM   1725  N   HIS A 219      23.974  27.353  30.524  1.00  8.63           N
ATOM   1726  CA  HIS A 219      24.693  28.103  29.527  1.00  9.51           C
ATOM   1727  C   HIS A 219      23.963  29.292  28.859  1.00  9.31           C
ATOM   1728  O   HIS A 219      24.640  30.141  28.330  1.00  9.30           O
ATOM   1729  CB  HIS A 219      25.143  27.161  28.388  1.00 11.20           C
ATOM   1730  CG  HIS A 219      26.260  26.222  28.771  1.00 11.88           C
ATOM   1731  ND1 HIS A 219      27.364  26.053  27.966  1.00 14.78           N
ATOM   1732  CD2 HIS A 219      26.498  25.490  29.868  1.00 12.64           C
ATOM   1733  CE1 HIS A 219      28.225  25.240  28.564  1.00 14.75           C
ATOM   1734  NE2 HIS A 219      27.719  24.875  29.707  1.00 13.20           N
ATOM   1735  N   SER A 220      22.620  29.325  28.896  1.00  7.99           N
ATOM   1736  CA  SER A 220      21.800  30.386  28.317  1.00  8.01           C
ATOM   1737  C   SER A 220      20.453  30.236  28.987  1.00  7.43           C
ATOM   1738  O   SER A 220      20.076  29.129  29.390  1.00  6.95           O
ATOM   1739  CB  SER A 220      21.604  30.274  26.788  1.00  8.51           C
ATOM   1740  OG  SER A 220      20.989  29.065  26.408  1.00  8.47           O
ATOM   1741  N   TRP A 221      19.650  31.272  28.892  1.00  7.26           N
ATOM   1742  CA  TRP A 221      18.281  31.298  29.545  1.00  7.29           C
ATOM   1743  C   TRP A 221      17.499  32.456  29.053  1.00  8.29           C
ATOM   1744  O   TRP A 221      18.025  33.583  29.057  1.00  8.38           O
ATOM   1745  CB  TRP A 221      18.515  31.402  31.046  1.00  7.41           C
ATOM   1746  CG  TRP A 221      17.306  31.274  31.888  1.00  7.48           C
ATOM   1747  CD1 TRP A 221      16.095  30.639  31.584  1.00  7.92           C
ATOM   1748  CD2 TRP A 221      17.156  31.779  33.250  1.00  7.93           C
ATOM   1749  NE1 TRP A 221      15.255  30.721  32.681  1.00  7.99           N
ATOM   1750  CE2 TRP A 221      15.892  31.375  33.714  1.00  7.64           C
ATOM   1751  CE3 TRP A 221      17.987  32.521  34.082  1.00  7.81           C
ATOM   1752  CZ2 TRP A 221      15.444  31.694  34.989  1.00  8.10           C
ATOM   1753  CZ3 TRP A 221      17.557  32.821  35.334  1.00  7.88           C
ATOM   1754  CH2 TRP A 221      16.321  32.414  35.784  1.00  8.22           C
ATOM   1755  N   SER A 222      16.273  32.237  28.627  1.00  8.17           N
ATOM   1756  CA  SER A 222      15.376  33.362  28.283  1.00  9.16           C
ATOM   1757  C   SER A 222      14.003  33.008  28.892  1.00  8.96           C
ATOM   1758  O   SER A 222      13.677  31.864  29.179  1.00  8.55           O
ATOM   1759  CB  SER A 222      15.284  33.695  26.777  1.00 10.12           C
ATOM   1760  OG  SER A 222      14.835  32.551  26.094  1.00  9.88           O
ATOM   1761  N   PHE A 223      13.232  34.054  29.088  1.00  8.32           N
ATOM   1762  CA  PHE A 223      11.904  33.968  29.742  1.00  8.50           C
ATOM   1763  C   PHE A 223      10.977  35.032  29.227  1.00  9.14           C
ATOM   1764  O   PHE A 223      11.385  36.238  29.018  1.00  9.11           O
ATOM   1765  CB  PHE A 223      12.109  34.132  31.202  1.00  8.52           C
ATOM   1766  CG  PHE A 223      10.819  34.168  32.043  1.00  8.36           C
ATOM   1767  CD1 PHE A 223      10.116  35.377  32.193  1.00  8.13           C
ATOM   1768  CD2 PHE A 223      10.474  33.076  32.792  1.00  8.33           C
ATOM   1769  CE1 PHE A 223       8.975  35.411  32.995  1.00  8.67           C
ATOM   1770  CE2 PHE A 223       9.344  33.073  33.609  1.00  8.35           C
ATOM   1771  CZ  PHE A 223       8.568  34.228  33.646  1.00  8.38           C
ATOM   1772  N   SER A 224       9.698  34.677  29.028  1.00  9.99           N
ATOM   1773  CA  SER A 224       8.685  35.706  28.784  1.00 11.03           C
ATOM   1774  C   SER A 224       7.402  35.297  29.477  1.00 11.11           C
ATOM   1775  O   SER A 224       7.009  34.122  29.473  1.00 10.75           O
ATOM   1776  CB  SER A 224       8.415  35.965  27.316  1.00 12.06           C
ATOM   1777  OG  SER A 224       8.044  34.828  26.690  1.00 15.51           O
ATOM   1778  N   SER A 225       6.696  36.271  30.015  1.00 12.99           N
ATOM   1779  CA  SER A 225       5.378  36.044  30.642  1.00 13.25           C
ATOM   1780  C   SER A 225       4.437  37.093  30.086  1.00 15.29           C
ATOM   1781  O   SER A 225       4.825  38.242  29.838  1.00 15.43           O
ATOM   1782  CB  SER A 225       5.476  36.069  32.204  1.00 13.62           C
ATOM   1783  OG  SER A 225       5.871  37.364  32.683  1.00 16.31           O
ATOM   1784  N   THR A 226       3.175  36.682  29.909  1.00 16.33           N
ATOM   1785  CA  THR A 226       2.170  37.473  29.305  1.00 17.44           C
ATOM   1786  C   THR A 226       0.849  37.303  30.073  1.00 17.24           C
ATOM   1787  O   THR A 226       0.546  36.285  30.680  1.00 13.83           O
ATOM   1788  CB  THR A 226       1.902  37.141  27.874  1.00 19.55           C
ATOM   1789  OG1 THR A 226       1.405  35.806  27.809  1.00 27.24           O
ATOM   1790  CG2 THR A 226       3.169  37.163  27.092  1.00 20.39           C
ATOM   1791  N   SER A 227       0.060  38.375  30.067  1.00 16.17           N
ATOM   1792  CA  SER A 227      -1.207  38.307  30.741  1.00 19.20           C
ATOM   1793  C   SER A 227      -2.243  37.458  29.963  1.00 21.21           C
ATOM   1794  O   SER A 227      -2.315  37.518  28.743  1.00 25.15           O
ATOM   1795  CB  SER A 227      -1.746  39.737  30.915  1.00 21.18           C
ATOM   1796  OG  SER A 227      -3.114  39.648  31.287  1.00 25.13           O
ATOM   1797  N   THR A 228      -3.119  36.752  30.666  1.00 22.82           N
ATOM   1798  CA  THR A 228      -4.148  35.966  30.015  1.00 24.95           C
ATOM   1799  C   THR A 228      -5.449  36.742  29.960  1.00 29.81           C
ATOM   1800  O   THR A 228      -6.456  36.167  29.518  1.00 29.30           O
ATOM   1801  CB  THR A 228      -4.356  34.613  30.697  1.00 25.32           C
ATOM   1802  OG1 THR A 228      -4.686  34.812  32.074  1.00 27.02           O
ATOM   1803  CG2 THR A 228      -3.062  33.786  30.608  1.00 26.06           C
ATOM   1804  N   ASN A 229      -5.465  38.008  30.386  1.00 33.33           N
ATOM   1805  CA  ASN A 229      -6.693  38.862  30.172  1.00 43.33           C
ATOM   1806  C   ASN A 229      -7.008  39.112  28.717  1.00 44.39           C
ATOM   1807  O   ASN A 229      -6.402  39.993  28.127  1.00 54.23           O
ATOM   1808  CB  ASN A 229      -6.559  40.209  30.844  1.00 44.59           C
ATOM   1809  CG  ASN A 229      -6.342  40.068  32.315  1.00 46.27           C
ATOM   1810  OD1 ASN A 229      -6.823  39.127  32.928  1.00 53.13           O
ATOM   1811  ND2 ASN A 229      -5.593  40.981  32.893  1.00 52.51           N
HETATM 1812  C1  NGA X 230      23.310  10.720  50.455  1.00 20.00           C
HETATM 1813  O1  NGA X 230      23.616  10.948  51.797  1.00 20.00           O
HETATM 1814  C2  NGA X 230      22.286  11.744  49.939  1.00 20.00           C
HETATM 1815  N1  NGA X 230      21.005  11.624  50.684  1.00 20.00           N
HETATM 1816  C3  NGA X 230      22.024  11.548  48.466  1.00 20.00           C
HETATM 1817  O2  NGA X 230      20.993  12.391  47.985  1.00 20.00           O
HETATM 1818  C4  NGA X 230      23.347  11.679  47.695  1.00 20.00           C
HETATM 1819  O3  NGA X 230      23.836  13.001  47.821  1.00 20.00           O
HETATM 1820  C5  NGA X 230      24.333  10.739  48.403  1.00 20.00           C
HETATM 1821  O4  NGA X 230      24.561  10.938  49.783  1.00 20.00           O
HETATM 1822  C6  NGA X 230      25.705  10.865  47.768  1.00 20.00           C
HETATM 1823  O5  NGA X 230      26.690   9.992  48.355  1.00 20.00           O
HETATM 1824  C7  NGA X 230      20.283  12.627  51.040  1.00 20.00           C
HETATM 1825  O6  NGA X 230      20.576  13.789  50.800  1.00 20.00           O
HETATM 1826  C8  NGA X 230      19.031  12.391  51.797  1.00 20.00           C
