# Supplementary material for: New computational protein design methods for de novo small molecule binding sites
Source: PLoS Comput Biol. 2020 Oct 5;16(10):e1008178. doi: 10.1371/journal.pcbi.1008178 (PMC7575090; doi:10.1371/journal.pcbi.1008178)
Supplement: S3 File — PDB files for the protein-ligand complexes used for the binding site sequence recovery benchmark. Files have been cleaned to remove residues with missing backbone atoms and all other extraneous small molecules. These complexes have been renumbered for compatibility with Rosetta, where position numbering corresponds to column “Designable_positions” in S4 Table. (GZ) [file pcbi.1008178.s003.tar.gz › BindingSiteRecoveryPDBs/1lke-clean.pdb]

ATOM      1  N   ASP A   1       2.533 -40.650  52.271  1.00 69.29           N
ATOM      2  CA  ASP A   1       1.130 -40.378  52.680  1.00 70.86           C
ATOM      3  C   ASP A   1       1.018 -39.026  53.360  1.00 66.11           C
ATOM      4  O   ASP A   1       1.950 -38.566  54.021  1.00 68.69           O
ATOM      5  CB  ASP A   1       0.598 -41.480  53.609  1.00 74.53           C
ATOM      6  CG  ASP A   1      -0.795 -41.167  54.150  1.00 79.35           C
ATOM      7  OD1 ASP A   1      -0.893 -40.658  55.292  1.00 82.61           O
ATOM      8  OD2 ASP A   1      -1.848 -41.372  53.499  1.00 79.51           O
ATOM      9  N   GLY A   2      -0.137 -38.403  53.205  1.00 55.01           N
ATOM     10  CA  GLY A   2      -0.393 -37.108  53.781  1.00 58.85           C
ATOM     11  C   GLY A   2      -0.741 -36.146  52.662  1.00 58.39           C
ATOM     12  O   GLY A   2      -0.358 -36.347  51.505  1.00 52.65           O
ATOM     13  N   ALA A   3      -1.509 -35.123  52.979  1.00 53.01           N
ATOM     14  CA  ALA A   3      -1.805 -34.118  51.971  1.00 56.34           C
ATOM     15  C   ALA A   3      -0.641 -33.155  52.030  1.00 49.97           C
ATOM     16  O   ALA A   3       0.142 -33.209  52.966  1.00 42.23           O
ATOM     17  CB  ALA A   3      -3.095 -33.395  52.296  1.00 58.78           C
ATOM     18  N   CYS A   4      -0.532 -32.270  51.035  1.00 46.12           N
ATOM     19  CA  CYS A   4       0.517 -31.252  51.058  1.00 43.44           C
ATOM     20  C   CYS A   4       0.439 -30.449  52.312  1.00 46.59           C
ATOM     21  O   CYS A   4      -0.638 -29.981  52.691  1.00 51.88           O
ATOM     22  CB  CYS A   4       0.410 -30.329  49.847  1.00 38.64           C
ATOM     23  SG  CYS A   4       0.925 -31.183  48.413  1.00 36.24           S
ATOM     24  N   PRO A   5       1.577 -30.296  52.978  1.00 45.14           N
ATOM     25  CA  PRO A   5       1.646 -29.492  54.192  1.00 47.94           C
ATOM     26  C   PRO A   5       1.342 -28.044  53.866  1.00 53.73           C
ATOM     27  O   PRO A   5       1.485 -27.627  52.720  1.00 43.78           O
ATOM     28  CB  PRO A   5       3.113 -29.626  54.601  1.00 45.96           C
ATOM     29  CG  PRO A   5       3.811 -29.981  53.296  1.00 42.31           C
ATOM     30  CD  PRO A   5       2.873 -30.918  52.652  1.00 45.29           C
ATOM     31  N   GLU A   6       0.896 -27.281  54.852  1.00 55.20           N
ATOM     32  CA  GLU A   6       0.625 -25.881  54.607  1.00 64.52           C
ATOM     33  C   GLU A   6       1.945 -25.145  54.620  1.00 65.46           C
ATOM     34  O   GLU A   6       2.750 -25.286  55.534  1.00 66.36           O
ATOM     35  CB  GLU A   6      -0.299 -25.329  55.664  1.00 72.80           C
ATOM     36  CG  GLU A   6       0.074 -25.807  57.036  1.00 79.17           C
ATOM     37  CD  GLU A   6      -1.056 -26.521  57.688  1.00 84.52           C
ATOM     38  OE1 GLU A   6      -2.223 -26.199  57.370  1.00 86.34           O
ATOM     39  OE2 GLU A   6      -0.777 -27.422  58.498  1.00 86.34           O
ATOM     40  N   VAL A   7       2.168 -24.372  53.580  1.00 66.60           N
ATOM     41  CA  VAL A   7       3.429 -23.701  53.402  1.00 64.95           C
ATOM     42  C   VAL A   7       3.312 -22.263  53.812  1.00 59.79           C
ATOM     43  O   VAL A   7       2.294 -21.632  53.587  1.00 57.82           O
ATOM     44  CB  VAL A   7       3.854 -23.765  51.927  1.00 68.26           C
ATOM     45  CG1 VAL A   7       5.247 -23.261  51.754  1.00 69.35           C
ATOM     46  CG2 VAL A   7       3.728 -25.179  51.413  1.00 70.79           C
ATOM     47  N   LYS A   8       4.367 -21.756  54.423  1.00 57.33           N
ATOM     48  CA  LYS A   8       4.438 -20.376  54.839  1.00 61.43           C
ATOM     49  C   LYS A   8       5.460 -19.631  53.951  1.00 55.77           C
ATOM     50  O   LYS A   8       6.626 -19.529  54.320  1.00 53.37           O
ATOM     51  CB  LYS A   8       4.874 -20.343  56.312  1.00 69.29           C
ATOM     52  CG  LYS A   8       5.916 -21.435  56.679  1.00 75.83           C
ATOM     53  CD  LYS A   8       5.809 -21.919  58.132  1.00 83.81           C
ATOM     54  CE  LYS A   8       5.278 -23.360  58.216  1.00 86.99           C
ATOM     55  NZ  LYS A   8       5.404 -23.933  59.597  1.00 89.32           N
ATOM     56  N   PRO A   9       5.042 -19.114  52.786  1.00 54.35           N
ATOM     57  CA  PRO A   9       5.996 -18.416  51.906  1.00 56.15           C
ATOM     58  C   PRO A   9       6.504 -17.150  52.568  1.00 49.29           C
ATOM     59  O   PRO A   9       5.971 -16.715  53.590  1.00 41.85           O
ATOM     60  CB  PRO A   9       5.169 -18.049  50.658  1.00 56.40           C
ATOM     61  CG  PRO A   9       3.843 -18.753  50.801  1.00 57.42           C
ATOM     62  CD  PRO A   9       3.670 -19.090  52.244  1.00 52.32           C
ATOM     63  N   VAL A  10       7.532 -16.568  51.984  1.00 45.22           N
ATOM     64  CA  VAL A  10       8.133 -15.377  52.548  1.00 39.10           C
ATOM     65  C   VAL A  10       7.185 -14.188  52.458  1.00 44.52           C
ATOM     66  O   VAL A  10       6.201 -14.208  51.730  1.00 51.51           O
ATOM     67  CB  VAL A  10       9.444 -15.076  51.862  1.00 35.45           C
ATOM     68  CG1 VAL A  10      10.381 -16.260  52.020  1.00 30.98           C
ATOM     69  CG2 VAL A  10       9.216 -14.807  50.377  1.00 40.76           C
ATOM     70  N   ASP A  11       7.498 -13.153  53.203  1.00 39.11           N
ATOM     71  CA  ASP A  11       6.673 -11.973  53.267  1.00 46.31           C
ATOM     72  C   ASP A  11       7.443 -10.783  52.749  1.00 48.25           C
ATOM     73  O   ASP A  11       6.986  -9.654  52.879  1.00 48.33           O
ATOM     74  CB  ASP A  11       6.416 -11.679  54.734  1.00 51.22           C
ATOM     75  CG  ASP A  11       7.717 -11.475  55.503  1.00 58.90           C
ATOM     76  OD1 ASP A  11       8.213 -10.328  55.569  1.00 63.51           O
ATOM     77  OD2 ASP A  11       8.348 -12.415  56.031  1.00 67.86           O
ATOM     78  N   ASN A  12       8.632 -11.023  52.219  1.00 36.97           N
ATOM     79  CA  ASN A  12       9.545  -9.943  51.887  1.00 43.18           C
ATOM     80  C   ASN A  12      10.200 -10.105  50.499  1.00 35.89           C
ATOM     81  O   ASN A  12      11.285  -9.574  50.252  1.00 31.86           O
ATOM     82  CB  ASN A  12      10.656 -10.026  52.896  1.00 49.64           C
ATOM     83  CG  ASN A  12      11.096 -11.456  53.117  1.00 53.80           C
ATOM     84  OD1 ASN A  12      10.494 -12.186  53.906  1.00 67.36           O
ATOM     85  ND2 ASN A  12      12.113 -11.886  52.383  1.00 58.37           N
ATOM     86  N   PHE A  13       9.550 -10.821  49.607  1.00 26.98           N
ATOM     87  CA  PHE A  13      10.185 -11.126  48.329  1.00 26.39           C
ATOM     88  C   PHE A  13      10.366  -9.908  47.448  1.00 23.10           C
ATOM     89  O   PHE A  13       9.455  -9.094  47.280  1.00 26.54           O
ATOM     90  CB  PHE A  13       9.432 -12.224  47.595  1.00 28.51           C
ATOM     91  CG  PHE A  13      10.162 -12.753  46.409  1.00 25.98           C
ATOM     92  CD1 PHE A  13      11.259 -13.605  46.572  1.00 29.35           C
ATOM     93  CD2 PHE A  13       9.749 -12.413  45.118  1.00 25.20           C
ATOM     94  CE1 PHE A  13      11.942 -14.116  45.470  1.00 29.86           C
ATOM     95  CE2 PHE A  13      10.410 -12.912  43.989  1.00 27.37           C
ATOM     96  CZ  PHE A  13      11.524 -13.763  44.151  1.00 27.50           C
ATOM     97  N   ASP A  14      11.564  -9.769  46.885  1.00 22.48           N
ATOM     98  CA  ASP A  14      11.846  -8.604  46.070  1.00 21.15           C
ATOM     99  C   ASP A  14      11.967  -9.023  44.614  1.00 23.66           C
ATOM    100  O   ASP A  14      13.007  -9.562  44.162  1.00 23.46           O
ATOM    101  CB  ASP A  14      13.121  -7.947  46.579  1.00 21.33           C
ATOM    102  CG  ASP A  14      13.587  -6.808  45.715  1.00 25.55           C
ATOM    103  OD1 ASP A  14      12.835  -6.325  44.813  1.00 23.34           O
ATOM    104  OD2 ASP A  14      14.759  -6.382  45.832  1.00 28.02           O
ATOM    105  N   TRP A  15      10.909  -8.712  43.869  1.00 26.07           N
ATOM    106  CA  TRP A  15      10.780  -9.076  42.473  1.00 24.57           C
ATOM    107  C   TRP A  15      11.836  -8.428  41.591  1.00 28.75           C
ATOM    108  O   TRP A  15      12.079  -8.870  40.484  1.00 25.39           O
ATOM    109  CB  TRP A  15       9.387  -8.627  41.999  1.00 30.15           C
ATOM    110  CG  TRP A  15       9.003  -9.089  40.652  1.00 36.82           C
ATOM    111  CD1 TRP A  15       8.859  -8.338  39.522  1.00 37.39           C
ATOM    112  CD2 TRP A  15       8.701 -10.441  40.282  1.00 32.01           C
ATOM    113  NE1 TRP A  15       8.494  -9.148  38.470  1.00 34.04           N
ATOM    114  CE2 TRP A  15       8.383 -10.444  38.910  1.00 31.31           C
ATOM    115  CE3 TRP A  15       8.650 -11.624  40.977  1.00 32.84           C
ATOM    116  CZ2 TRP A  15       8.029 -11.615  38.215  1.00 29.99           C
ATOM    117  CZ3 TRP A  15       8.309 -12.798  40.295  1.00 43.54           C
ATOM    118  CH2 TRP A  15       7.997 -12.780  38.927  1.00 33.82           C
ATOM    119  N   SER A  16      12.452  -7.355  42.076  1.00 28.26           N
ATOM    120  CA  SER A  16      13.452  -6.637  41.276  1.00 29.35           C
ATOM    121  C   SER A  16      14.755  -7.434  41.149  1.00 29.94           C
ATOM    122  O   SER A  16      15.546  -7.210  40.261  1.00 24.36           O
ATOM    123  CB  SER A  16      13.700  -5.185  41.794  1.00 26.47           C
ATOM    124  OG  SER A  16      14.475  -5.222  42.973  1.00 26.44           O
ATOM    125  N   GLN A  17      14.935  -8.455  41.983  1.00 23.29           N
ATOM    126  CA  GLN A  17      16.118  -9.261  41.879  1.00 29.72           C
ATOM    127  C   GLN A  17      15.894 -10.328  40.793  1.00 31.20           C
ATOM    128  O   GLN A  17      16.824 -11.000  40.415  1.00 35.64           O
ATOM    129  CB  GLN A  17      16.426  -9.991  43.224  1.00 29.23           C
ATOM    130  CG  GLN A  17      17.414  -9.219  44.114  1.00 44.07           C
ATOM    131  CD  GLN A  17      16.840  -7.938  44.545  1.00 48.88           C
ATOM    132  OE1 GLN A  17      17.533  -7.032  44.943  1.00 42.32           O
ATOM    133  NE2 GLN A  17      15.535  -7.851  44.475  1.00 63.17           N
ATOM    134  N   TYR A  18      14.675 -10.400  40.250  1.00 32.69           N
ATOM    135  CA  TYR A  18      14.301 -11.500  39.290  1.00 33.36           C
ATOM    136  C   TYR A  18      14.765 -11.131  37.870  1.00 37.88           C
ATOM    137  O   TYR A  18      13.960 -10.904  36.985  1.00 35.89           O
ATOM    138  CB  TYR A  18      12.765 -11.725  39.311  1.00 38.51           C
ATOM    139  CG  TYR A  18      12.271 -13.178  39.382  1.00 35.90           C
ATOM    140  CD1 TYR A  18      12.674 -14.031  40.410  1.00 36.79           C
ATOM    141  CD2 TYR A  18      11.388 -13.684  38.421  1.00 29.71           C
ATOM    142  CE1 TYR A  18      12.220 -15.335  40.473  1.00 39.40           C
ATOM    143  CE2 TYR A  18      10.932 -15.016  38.478  1.00 28.41           C
ATOM    144  CZ  TYR A  18      11.343 -15.822  39.498  1.00 28.27           C
ATOM    145  OH  TYR A  18      10.906 -17.135  39.553  1.00 23.85           O
ATOM    146  N   HIS A  19      16.078 -11.066  37.675  1.00 31.76           N
ATOM    147  CA  HIS A  19      16.665 -10.771  36.391  1.00 33.51           C
ATOM    148  C   HIS A  19      17.990 -11.421  36.444  1.00 28.55           C
ATOM    149  O   HIS A  19      18.427 -11.794  37.519  1.00 35.34           O
ATOM    150  CB  HIS A  19      16.888  -9.236  36.184  1.00 31.39           C
ATOM    151  CG  HIS A  19      17.996  -8.662  37.030  1.00 30.58           C
ATOM    152  ND1 HIS A  19      19.306  -8.600  36.609  1.00 27.82           N
ATOM    153  CD2 HIS A  19      17.978  -8.135  38.276  1.00 34.23           C
ATOM    154  CE1 HIS A  19      20.043  -8.039  37.551  1.00 27.26           C
ATOM    155  NE2 HIS A  19      19.261  -7.768  38.582  1.00 28.11           N
ATOM    156  N   GLY A  20      18.640 -11.551  35.284  1.00 29.80           N
ATOM    157  CA  GLY A  20      19.987 -12.099  35.165  1.00 30.48           C
ATOM    158  C   GLY A  20      20.117 -13.640  35.230  1.00 31.00           C
ATOM    159  O   GLY A  20      19.124 -14.348  35.158  1.00 28.30           O
ATOM    160  N   LYS A  21      21.350 -14.136  35.391  1.00 26.21           N
ATOM    161  CA  LYS A  21      21.637 -15.590  35.361  1.00 29.86           C
ATOM    162  C   LYS A  21      21.601 -16.210  36.749  1.00 32.66           C
ATOM    163  O   LYS A  21      22.245 -15.723  37.675  1.00 25.61           O
ATOM    164  CB  LYS A  21      23.017 -15.853  34.730  1.00 40.23           C
ATOM    165  CG  LYS A  21      23.323 -17.333  34.480  1.00 39.89           C
ATOM    166  CD  LYS A  21      24.490 -17.534  33.513  1.00 45.96           C
ATOM    167  CE  LYS A  21      24.532 -18.961  32.996  1.00 50.69           C
ATOM    168  NZ  LYS A  21      25.719 -19.226  32.093  1.00 50.51           N
ATOM    169  N   TRP A  22      20.831 -17.274  36.895  1.00 20.73           N
ATOM    170  CA  TRP A  22      20.752 -18.004  38.163  1.00 20.64           C
ATOM    171  C   TRP A  22      21.096 -19.468  37.937  1.00 27.31           C
ATOM    172  O   TRP A  22      20.567 -20.091  37.017  1.00 21.44           O
ATOM    173  CB  TRP A  22      19.333 -17.934  38.706  1.00 21.11           C
ATOM    174  CG  TRP A  22      18.971 -16.548  39.169  1.00 25.90           C
ATOM    175  CD1 TRP A  22      18.613 -15.477  38.377  1.00 33.65           C
ATOM    176  CD2 TRP A  22      18.965 -16.060  40.514  1.00 24.77           C
ATOM    177  NE1 TRP A  22      18.358 -14.378  39.160  1.00 34.85           N
ATOM    178  CE2 TRP A  22      18.574 -14.705  40.472  1.00 32.14           C
ATOM    179  CE3 TRP A  22      19.255 -16.624  41.755  1.00 26.30           C
ATOM    180  CZ2 TRP A  22      18.456 -13.938  41.606  1.00 30.67           C
ATOM    181  CZ3 TRP A  22      19.148 -15.848  42.876  1.00 26.04           C
ATOM    182  CH2 TRP A  22      18.734 -14.523  42.797  1.00 31.56           C
ATOM    183  N   TRP A  23      21.971 -20.017  38.786  1.00 17.54           N
ATOM    184  CA  TRP A  23      22.417 -21.395  38.630  1.00 16.04           C
ATOM    185  C   TRP A  23      21.662 -22.275  39.595  1.00 22.50           C
ATOM    186  O   TRP A  23      21.515 -21.932  40.765  1.00 23.98           O
ATOM    187  CB  TRP A  23      23.931 -21.489  39.012  1.00 19.53           C
ATOM    188  CG  TRP A  23      24.792 -20.663  38.153  1.00 27.19           C
ATOM    189  CD1 TRP A  23      25.140 -19.361  38.334  1.00 29.75           C
ATOM    190  CD2 TRP A  23      25.403 -21.083  36.949  1.00 25.39           C
ATOM    191  NE1 TRP A  23      25.960 -18.948  37.304  1.00 29.26           N
ATOM    192  CE2 TRP A  23      26.120 -19.996  36.436  1.00 32.80           C
ATOM    193  CE3 TRP A  23      25.414 -22.290  36.240  1.00 31.32           C
ATOM    194  CZ2 TRP A  23      26.842 -20.073  35.252  1.00 40.80           C
ATOM    195  CZ3 TRP A  23      26.131 -22.369  35.078  1.00 35.78           C
ATOM    196  CH2 TRP A  23      26.835 -21.266  34.590  1.00 36.73           C
ATOM    197  N   GLN A  24      21.226 -23.439  39.145  1.00 19.61           N
ATOM    198  CA  GLN A  24      20.522 -24.329  40.035  1.00 18.34           C
ATOM    199  C   GLN A  24      21.509 -25.254  40.808  1.00 22.99           C
ATOM    200  O   GLN A  24      21.833 -26.356  40.354  1.00 23.50           O
ATOM    201  CB  GLN A  24      19.536 -25.172  39.240  1.00 20.19           C
ATOM    202  CG  GLN A  24      18.581 -25.945  40.127  1.00 18.91           C
ATOM    203  CD  GLN A  24      17.629 -26.761  39.318  1.00 22.19           C
ATOM    204  OE1 GLN A  24      16.846 -26.200  38.493  1.00 19.90           O
ATOM    205  NE2 GLN A  24      17.704 -28.071  39.476  1.00 17.41           N
ATOM    206  N   VAL A  25      21.962 -24.769  41.976  1.00 23.22           N
ATOM    207  CA  VAL A  25      23.007 -25.434  42.761  1.00 23.30           C
ATOM    208  C   VAL A  25      22.630 -26.681  43.520  1.00 22.56           C
ATOM    209  O   VAL A  25      23.521 -27.492  43.842  1.00 21.72           O
ATOM    210  CB  VAL A  25      23.739 -24.438  43.726  1.00 23.04           C
ATOM    211  CG1 VAL A  25      24.364 -23.269  42.893  1.00 23.36           C
ATOM    212  CG2 VAL A  25      22.781 -23.865  44.764  1.00 26.25           C
ATOM    213  N   ALA A  26      21.336 -26.869  43.793  1.00 20.65           N
ATOM    214  CA  ALA A  26      20.877 -28.071  44.488  1.00 20.50           C
ATOM    215  C   ALA A  26      19.421 -28.314  44.191  1.00 23.40           C
ATOM    216  O   ALA A  26      18.662 -27.374  43.944  1.00 18.59           O
ATOM    217  CB  ALA A  26      21.033 -27.903  46.012  1.00 23.78           C
ATOM    218  N   ALA A  27      19.020 -29.571  44.294  1.00 18.03           N
ATOM    219  CA  ALA A  27      17.626 -29.932  44.152  1.00 18.62           C
ATOM    220  C   ALA A  27      17.434 -31.370  44.610  1.00 21.76           C
ATOM    221  O   ALA A  27      18.423 -32.160  44.705  1.00 21.22           O
ATOM    222  CB  ALA A  27      17.226 -29.817  42.674  1.00 19.50           C
ATOM    223  N   TYR A  28      16.185 -31.744  44.866  1.00 18.27           N
ATOM    224  CA  TYR A  28      15.881 -33.172  45.118  1.00 16.93           C
ATOM    225  C   TYR A  28      16.126 -33.968  43.786  1.00 23.33           C
ATOM    226  O   TYR A  28      15.839 -33.491  42.636  1.00 19.07           O
ATOM    227  CB  TYR A  28      14.346 -33.344  45.449  1.00 23.08           C
ATOM    228  CG  TYR A  28      13.873 -32.921  46.813  1.00 21.32           C
ATOM    229  CD1 TYR A  28      14.776 -32.570  47.795  1.00 23.49           C
ATOM    230  CD2 TYR A  28      12.516 -32.939  47.132  1.00 23.29           C
ATOM    231  CE1 TYR A  28      14.343 -32.191  49.085  1.00 26.13           C
ATOM    232  CE2 TYR A  28      12.049 -32.573  48.407  1.00 23.17           C
ATOM    233  CZ  TYR A  28      12.996 -32.188  49.390  1.00 26.54           C
ATOM    234  OH  TYR A  28      12.609 -31.837  50.694  1.00 28.13           O
ATOM    235  N   PRO A  29      16.515 -35.226  43.938  1.00 23.62           N
ATOM    236  CA  PRO A  29      16.772 -36.105  42.797  1.00 23.66           C
ATOM    237  C   PRO A  29      15.576 -36.183  41.805  1.00 18.38           C
ATOM    238  O   PRO A  29      15.829 -36.129  40.600  1.00 21.43           O
ATOM    239  CB  PRO A  29      16.999 -37.484  43.456  1.00 28.27           C
ATOM    240  CG  PRO A  29      17.414 -37.188  44.824  1.00 28.74           C
ATOM    241  CD  PRO A  29      16.750 -35.898  45.235  1.00 27.97           C
ATOM    242  N   ASP A  30      14.335 -36.304  42.286  1.00 19.23           N
ATOM    243  CA  ASP A  30      13.177 -36.376  41.345  1.00 22.04           C
ATOM    244  C   ASP A  30      13.117 -35.106  40.465  1.00 23.46           C
ATOM    245  O   ASP A  30      12.750 -35.145  39.299  1.00 25.98           O
ATOM    246  CB  ASP A  30      11.848 -36.486  42.087  1.00 20.45           C
ATOM    247  CG  ASP A  30      11.636 -37.876  42.683  1.00 39.13           C
ATOM    248  OD1 ASP A  30      11.180 -37.959  43.849  1.00 46.97           O
ATOM    249  OD2 ASP A  30      11.932 -38.927  42.063  1.00 34.78           O
ATOM    250  N   HIS A  31      13.446 -33.979  41.049  1.00 18.35           N
ATOM    251  CA  HIS A  31      13.504 -32.716  40.263  1.00 17.70           C
ATOM    252  C   HIS A  31      14.624 -32.769  39.191  1.00 18.89           C
ATOM    253  O   HIS A  31      14.440 -32.368  38.013  1.00 20.67           O
ATOM    254  CB  HIS A  31      13.716 -31.536  41.196  1.00 19.00           C
ATOM    255  CG  HIS A  31      13.508 -30.205  40.552  1.00 17.32           C
ATOM    256  ND1 HIS A  31      14.461 -29.602  39.762  1.00 20.34           N
ATOM    257  CD2 HIS A  31      12.452 -29.364  40.579  1.00 15.96           C
ATOM    258  CE1 HIS A  31      14.004 -28.433  39.328  1.00 19.90           C
ATOM    259  NE2 HIS A  31      12.795 -28.250  39.834  1.00 18.85           N
ATOM    260  N   ILE A  32      15.795 -33.260  39.594  1.00 16.88           N
ATOM    261  CA  ILE A  32      16.926 -33.371  38.674  1.00 17.27           C
ATOM    262  C   ILE A  32      16.611 -34.313  37.461  1.00 21.36           C
ATOM    263  O   ILE A  32      17.018 -34.050  36.366  1.00 18.10           O
ATOM    264  CB  ILE A  32      18.159 -33.849  39.448  1.00 23.33           C
ATOM    265  CG1 ILE A  32      18.721 -32.669  40.298  1.00 21.44           C
ATOM    266  CG2 ILE A  32      19.247 -34.207  38.540  1.00 21.44           C
ATOM    267  CD1 ILE A  32      19.681 -33.272  41.354  1.00 32.05           C
ATOM    268  N   THR A  33      15.866 -35.372  37.726  1.00 21.42           N
ATOM    269  CA  THR A  33      15.527 -36.363  36.718  1.00 23.88           C
ATOM    270  C   THR A  33      14.467 -35.802  35.775  1.00 19.78           C
ATOM    271  O   THR A  33      14.539 -35.971  34.560  1.00 22.51           O
ATOM    272  CB  THR A  33      14.986 -37.611  37.471  1.00 30.52           C
ATOM    273  OG1 THR A  33      16.103 -38.307  38.009  1.00 30.67           O
ATOM    274  CG2 THR A  33      14.338 -38.600  36.528  1.00 45.60           C
ATOM    275  N   LYS A  34      13.483 -35.130  36.349  1.00 19.57           N
ATOM    276  CA  LYS A  34      12.367 -34.618  35.555  1.00 23.78           C
ATOM    277  C   LYS A  34      12.722 -33.404  34.797  1.00 23.00           C
ATOM    278  O   LYS A  34      12.331 -33.236  33.581  1.00 22.45           O
ATOM    279  CB  LYS A  34      11.179 -34.297  36.432  1.00 20.74           C
ATOM    280  CG  LYS A  34      10.371 -35.516  36.890  1.00 31.63           C
ATOM    281  CD  LYS A  34       9.235 -35.106  37.839  1.00 43.45           C
ATOM    282  CE  LYS A  34       8.547 -36.328  38.429  1.00 52.19           C
ATOM    283  NZ  LYS A  34       7.295 -36.024  39.187  1.00 54.33           N
ATOM    284  N   TYR A  35      13.496 -32.523  35.435  1.00 17.17           N
ATOM    285  CA  TYR A  35      13.753 -31.196  34.845  1.00 16.68           C
ATOM    286  C   TYR A  35      15.161 -30.995  34.446  1.00 19.79           C
ATOM    287  O   TYR A  35      15.511 -29.985  33.870  1.00 19.45           O
ATOM    288  CB  TYR A  35      13.234 -30.058  35.781  1.00 15.44           C
ATOM    289  CG  TYR A  35      11.780 -30.300  36.082  1.00 18.38           C
ATOM    290  CD1 TYR A  35      11.364 -30.779  37.343  1.00 18.71           C
ATOM    291  CD2 TYR A  35      10.818 -30.118  35.093  1.00 18.68           C
ATOM    292  CE1 TYR A  35      10.042 -31.045  37.595  1.00 22.74           C
ATOM    293  CE2 TYR A  35       9.468 -30.401  35.342  1.00 24.01           C
ATOM    294  CZ  TYR A  35       9.095 -30.849  36.584  1.00 21.91           C
ATOM    295  OH  TYR A  35       7.794 -31.144  36.837  1.00 26.61           O
ATOM    296  N   GLY A  36      15.974 -31.999  34.728  1.00 19.66           N
ATOM    297  CA  GLY A  36      17.340 -32.052  34.219  1.00 21.57           C
ATOM    298  C   GLY A  36      18.490 -31.690  35.119  1.00 22.18           C
ATOM    299  O   GLY A  36      18.318 -30.990  36.122  1.00 22.56           O
ATOM    300  N   LYS A  37      19.690 -32.150  34.767  1.00 20.59           N
ATOM    301  CA  LYS A  37      20.875 -31.736  35.511  1.00 20.35           C
ATOM    302  C   LYS A  37      21.552 -30.553  34.804  1.00 24.44           C
ATOM    303  O   LYS A  37      21.150 -30.146  33.692  1.00 24.42           O
ATOM    304  CB  LYS A  37      21.880 -32.901  35.619  1.00 22.48           C
ATOM    305  CG  LYS A  37      22.261 -33.396  34.230  1.00 17.76           C
ATOM    306  CD  LYS A  37      23.318 -34.573  34.374  1.00 24.92           C
ATOM    307  CE  LYS A  37      23.728 -35.113  32.987  1.00 29.81           C
ATOM    308  NZ  LYS A  37      24.601 -36.321  33.134  1.00 33.30           N
ATOM    309  N   CYS A  38      22.587 -30.031  35.438  1.00 18.81           N
ATOM    310  CA  CYS A  38      23.374 -28.909  34.906  1.00 22.45           C
ATOM    311  C   CYS A  38      22.519 -27.686  34.593  1.00 23.54           C
ATOM    312  O   CYS A  38      22.772 -27.001  33.614  1.00 24.86           O
ATOM    313  CB  CYS A  38      24.132 -29.285  33.645  1.00 27.49           C
ATOM    314  SG  CYS A  38      25.159 -30.775  33.824  1.00 35.58           S
ATOM    315  N   GLY A  39      21.523 -27.444  35.417  1.00 19.68           N
ATOM    316  CA  GLY A  39      20.543 -26.416  35.138  1.00 20.68           C
ATOM    317  C   GLY A  39      20.928 -25.000  35.495  1.00 18.15           C
ATOM    318  O   GLY A  39      21.486 -24.731  36.557  1.00 22.60           O
ATOM    319  N   TRP A  40      20.673 -24.100  34.569  1.00 18.86           N
ATOM    320  CA  TRP A  40      20.797 -22.664  34.822  1.00 22.15           C
ATOM    321  C   TRP A  40      19.721 -21.938  34.016  1.00 23.51           C
ATOM    322  O   TRP A  40      19.189 -22.484  33.043  1.00 23.19           O
ATOM    323  CB  TRP A  40      22.207 -22.117  34.456  1.00 24.20           C
ATOM    324  CG  TRP A  40      22.653 -22.341  33.019  1.00 27.20           C
ATOM    325  CD1 TRP A  40      23.470 -23.347  32.564  1.00 28.63           C
ATOM    326  CD2 TRP A  40      22.353 -21.533  31.880  1.00 27.72           C
ATOM    327  NE1 TRP A  40      23.682 -23.208  31.218  1.00 30.25           N
ATOM    328  CE2 TRP A  40      23.013 -22.111  30.767  1.00 27.63           C
ATOM    329  CE3 TRP A  40      21.571 -20.382  31.671  1.00 31.66           C
ATOM    330  CZ2 TRP A  40      22.914 -21.586  29.468  1.00 31.46           C
ATOM    331  CZ3 TRP A  40      21.483 -19.858  30.382  1.00 38.01           C
ATOM    332  CH2 TRP A  40      22.159 -20.465  29.300  1.00 33.26           C
ATOM    333  N   ALA A  41      19.396 -20.707  34.402  1.00 22.49           N
ATOM    334  CA  ALA A  41      18.351 -19.996  33.675  1.00 20.84           C
ATOM    335  C   ALA A  41      18.670 -18.525  33.601  1.00 23.74           C
ATOM    336  O   ALA A  41      19.305 -17.987  34.490  1.00 23.51           O
ATOM    337  CB  ALA A  41      17.067 -20.203  34.326  1.00 18.39           C
ATOM    338  N   GLU A  42      18.245 -17.883  32.536  1.00 21.63           N
ATOM    339  CA  GLU A  42      18.414 -16.424  32.412  1.00 22.30           C
ATOM    340  C   GLU A  42      17.025 -15.806  32.508  1.00 20.56           C
ATOM    341  O   GLU A  42      16.076 -16.235  31.807  1.00 25.30           O
ATOM    342  CB  GLU A  42      19.031 -16.094  31.063  1.00 31.81           C
ATOM    343  CG  GLU A  42      19.743 -14.758  30.988  1.00 52.25           C
ATOM    344  CD  GLU A  42      21.244 -14.930  30.940  1.00 53.88           C
ATOM    345  OE1 GLU A  42      21.875 -14.763  31.986  1.00 64.62           O
ATOM    346  OE2 GLU A  42      21.786 -15.266  29.862  1.00 58.66           O
ATOM    347  N   TYR A  43      16.895 -14.787  33.331  1.00 18.09           N
ATOM    348  CA  TYR A  43      15.613 -14.131  33.571  1.00 15.84           C
ATOM    349  C   TYR A  43      15.659 -12.747  32.943  1.00 24.70           C
ATOM    350  O   TYR A  43      16.527 -11.961  33.254  1.00 25.58           O
ATOM    351  CB  TYR A  43      15.379 -13.978  35.085  1.00 23.00           C
ATOM    352  CG  TYR A  43      15.034 -15.289  35.760  1.00 24.13           C
ATOM    353  CD1 TYR A  43      16.010 -16.231  36.030  1.00 33.63           C
ATOM    354  CD2 TYR A  43      13.724 -15.609  36.064  1.00 26.79           C
ATOM    355  CE1 TYR A  43      15.692 -17.462  36.647  1.00 25.90           C
ATOM    356  CE2 TYR A  43      13.392 -16.844  36.685  1.00 32.01           C
ATOM    357  CZ  TYR A  43      14.391 -17.752  36.978  1.00 31.89           C
ATOM    358  OH  TYR A  43      14.075 -18.982  37.573  1.00 31.22           O
ATOM    359  N   THR A  44      14.711 -12.444  32.079  1.00 23.22           N
ATOM    360  CA  THR A  44      14.722 -11.158  31.413  1.00 25.29           C
ATOM    361  C   THR A  44      13.432 -10.419  31.678  1.00 22.29           C
ATOM    362  O   THR A  44      12.409 -10.852  31.256  1.00 22.59           O
ATOM    363  CB  THR A  44      14.864 -11.395  29.889  1.00 27.07           C
ATOM    364  OG1 THR A  44      16.099 -12.066  29.649  1.00 26.80           O
ATOM    365  CG2 THR A  44      15.045 -10.050  29.165  1.00 37.86           C
ATOM    366  N   PRO A  45      13.509  -9.294  32.375  1.00 25.96           N
ATOM    367  CA  PRO A  45      12.320  -8.502  32.704  1.00 30.17           C
ATOM    368  C   PRO A  45      11.672  -7.978  31.442  1.00 33.30           C
ATOM    369  O   PRO A  45      12.375  -7.478  30.571  1.00 30.87           O
ATOM    370  CB  PRO A  45      12.872  -7.315  33.540  1.00 34.60           C
ATOM    371  CG  PRO A  45      14.278  -7.610  33.828  1.00 30.96           C
ATOM    372  CD  PRO A  45      14.752  -8.708  32.883  1.00 24.67           C
ATOM    373  N   GLU A  46      10.356  -8.114  31.333  1.00 29.42           N
ATOM    374  CA  GLU A  46       9.618  -7.615  30.178  1.00 43.66           C
ATOM    375  C   GLU A  46       8.345  -7.006  30.708  1.00 47.55           C
ATOM    376  O   GLU A  46       7.338  -7.693  30.852  1.00 46.41           O
ATOM    377  CB  GLU A  46       9.270  -8.741  29.186  1.00 47.00           C
ATOM    378  CG  GLU A  46      10.398  -9.146  28.255  1.00 59.38           C
ATOM    379  CD  GLU A  46       9.973 -10.169  27.210  1.00 66.60           C
ATOM    380  OE1 GLU A  46      10.561 -10.173  26.096  1.00 71.26           O
ATOM    381  OE2 GLU A  46       9.061 -10.976  27.500  1.00 64.73           O
ATOM    382  N   GLY A  47       8.390  -5.718  31.021  1.00 50.54           N
ATOM    383  CA  GLY A  47       7.246  -5.069  31.610  1.00 50.40           C
ATOM    384  C   GLY A  47       6.933  -5.685  32.951  1.00 51.80           C
ATOM    385  O   GLY A  47       7.804  -5.782  33.825  1.00 47.98           O
ATOM    386  N   LYS A  48       5.690  -6.127  33.112  1.00 52.58           N
ATOM    387  CA  LYS A  48       5.262  -6.754  34.363  1.00 55.44           C
ATOM    388  C   LYS A  48       5.687  -8.228  34.481  1.00 49.58           C
ATOM    389  O   LYS A  48       5.756  -8.772  35.580  1.00 49.05           O
ATOM    390  CB  LYS A  48       3.743  -6.649  34.527  1.00 64.01           C
ATOM    391  CG  LYS A  48       3.247  -5.271  34.926  1.00 73.76           C
ATOM    392  CD  LYS A  48       1.811  -5.332  35.457  1.00 80.68           C
ATOM    393  CE  LYS A  48       1.748  -6.010  36.832  1.00 86.86           C
ATOM    394  NZ  LYS A  48       0.353  -6.118  37.360  1.00 87.87           N
ATOM    395  N   SER A  49       5.984  -8.869  33.356  1.00 38.37           N
ATOM    396  CA  SER A  49       6.368 -10.285  33.404  1.00 28.78           C
ATOM    397  C   SER A  49       7.878 -10.417  33.358  1.00 28.86           C
ATOM    398  O   SER A  49       8.604  -9.460  33.072  1.00 27.94           O
ATOM    399  CB  SER A  49       5.809 -10.992  32.190  1.00 37.15           C
ATOM    400  OG  SER A  49       6.376 -10.433  31.021  1.00 44.38           O
ATOM    401  N   VAL A  50       8.364 -11.598  33.671  1.00 21.80           N
ATOM    402  CA  VAL A  50       9.760 -11.864  33.472  1.00 21.00           C
ATOM    403  C   VAL A  50       9.824 -13.093  32.539  1.00 27.24           C
ATOM    404  O   VAL A  50       9.065 -14.061  32.714  1.00 20.74           O
ATOM    405  CB  VAL A  50      10.435 -12.145  34.822  1.00 21.27           C
ATOM    406  CG1 VAL A  50      11.840 -12.648  34.623  1.00 22.96           C
ATOM    407  CG2 VAL A  50      10.420 -10.841  35.712  1.00 21.34           C
ATOM    408  N   LYS A  51      10.684 -13.036  31.535  1.00 21.78           N
ATOM    409  CA  LYS A  51      10.810 -14.162  30.601  1.00 20.84           C
ATOM    410  C   LYS A  51      11.911 -15.075  31.128  1.00 22.38           C
ATOM    411  O   LYS A  51      12.946 -14.601  31.586  1.00 22.37           O
ATOM    412  CB  LYS A  51      11.139 -13.619  29.193  1.00 26.40           C
ATOM    413  CG  LYS A  51      11.244 -14.676  28.109  1.00 43.64           C
ATOM    414  CD  LYS A  51      10.879 -14.057  26.739  1.00 56.76           C
ATOM    415  CE  LYS A  51      10.560 -15.125  25.693  1.00 60.34           C
ATOM    416  NZ  LYS A  51      11.792 -15.717  25.075  1.00 62.37           N
ATOM    417  N   VAL A  52      11.700 -16.380  31.046  1.00 22.10           N
ATOM    418  CA  VAL A  52      12.641 -17.335  31.592  1.00 24.61           C
ATOM    419  C   VAL A  52      13.159 -18.226  30.483  1.00 24.55           C
ATOM    420  O   VAL A  52      12.382 -18.902  29.828  1.00 25.53           O
ATOM    421  CB  VAL A  52      11.950 -18.286  32.614  1.00 22.42           C
ATOM    422  CG1 VAL A  52      12.971 -19.219  33.258  1.00 24.90           C
ATOM    423  CG2 VAL A  52      11.142 -17.518  33.632  1.00 28.05           C
ATOM    424  N   SER A  53      14.462 -18.264  30.302  1.00 20.25           N
ATOM    425  CA  SER A  53      15.063 -19.160  29.286  1.00 20.07           C
ATOM    426  C   SER A  53      15.936 -20.108  30.050  1.00 22.74           C
ATOM    427  O   SER A  53      16.813 -19.656  30.724  1.00 23.37           O
ATOM    428  CB  SER A  53      15.961 -18.322  28.340  1.00 25.71           C
ATOM    429  OG  SER A  53      15.222 -17.235  27.801  1.00 43.29           O
ATOM    430  N   ARG A  54      15.729 -21.421  29.944  1.00 20.42           N
ATOM    431  CA  ARG A  54      16.439 -22.304  30.885  1.00 17.69           C
ATOM    432  C   ARG A  54      17.128 -23.413  30.128  1.00 21.91           C
ATOM    433  O   ARG A  54      16.552 -23.985  29.198  1.00 22.20           O
ATOM    434  CB  ARG A  54      15.438 -22.944  31.839  1.00 19.11           C
ATOM    435  CG  ARG A  54      16.049 -23.885  32.894  1.00 20.67           C
ATOM    436  CD  ARG A  54      14.985 -24.379  33.903  1.00 18.07           C
ATOM    437  NE  ARG A  54      15.553 -25.234  34.919  1.00 20.37           N
ATOM    438  CZ  ARG A  54      15.531 -26.550  34.872  1.00 22.60           C
ATOM    439  NH1 ARG A  54      14.955 -27.191  33.848  1.00 18.14           N
ATOM    440  NH2 ARG A  54      16.044 -27.239  35.870  1.00 22.47           N
ATOM    441  N   TYR A  55      18.343 -23.713  30.538  1.00 19.71           N
ATOM    442  CA  TYR A  55      19.102 -24.825  29.928  1.00 18.71           C
ATOM    443  C   TYR A  55      19.215 -25.978  30.917  1.00 20.99           C
ATOM    444  O   TYR A  55      19.422 -25.747  32.089  1.00 22.19           O
ATOM    445  CB  TYR A  55      20.502 -24.325  29.553  1.00 23.62           C
ATOM    446  CG  TYR A  55      21.452 -25.439  29.174  1.00 25.45           C
ATOM    447  CD1 TYR A  55      21.592 -25.823  27.843  1.00 34.00           C
ATOM    448  CD2 TYR A  55      22.199 -26.109  30.138  1.00 24.74           C
ATOM    449  CE1 TYR A  55      22.477 -26.853  27.473  1.00 33.05           C
ATOM    450  CE2 TYR A  55      23.073 -27.136  29.778  1.00 35.05           C
ATOM    451  CZ  TYR A  55      23.212 -27.490  28.440  1.00 33.31           C
ATOM    452  OH  TYR A  55      24.064 -28.519  28.081  1.00 37.87           O
ATOM    453  N   SER A  56      19.125 -27.223  30.437  1.00 15.89           N
ATOM    454  CA  SER A  56      19.437 -28.374  31.282  1.00 20.16           C
ATOM    455  C   SER A  56      19.605 -29.617  30.427  1.00 22.84           C
ATOM    456  O   SER A  56      19.276 -29.622  29.233  1.00 22.80           O
ATOM    457  CB  SER A  56      18.336 -28.659  32.312  1.00 21.73           C
ATOM    458  OG  SER A  56      17.158 -29.092  31.699  1.00 19.48           O
ATOM    459  N   VAL A  57      20.075 -30.682  31.064  1.00 23.72           N
ATOM    460  CA  VAL A  57      20.307 -31.958  30.374  1.00 25.19           C
ATOM    461  C   VAL A  57      19.343 -32.943  30.935  1.00 23.26           C
ATOM    462  O   VAL A  57      19.331 -33.237  32.134  1.00 22.30           O
ATOM    463  CB  VAL A  57      21.802 -32.388  30.509  1.00 22.75           C
ATOM    464  CG1 VAL A  57      22.075 -33.718  29.630  1.00 25.68           C
ATOM    465  CG2 VAL A  57      22.674 -31.237  30.017  1.00 20.36           C
ATOM    466  N   ILE A  58      18.418 -33.360  30.104  1.00 16.09           N
ATOM    467  CA  ILE A  58      17.346 -34.215  30.513  1.00 19.53           C
ATOM    468  C   ILE A  58      17.415 -35.562  29.827  1.00 27.16           C
ATOM    469  O   ILE A  58      17.353 -35.634  28.583  1.00 25.70           O
ATOM    470  CB  ILE A  58      15.989 -33.582  30.227  1.00 19.96           C
ATOM    471  CG1 ILE A  58      15.943 -32.148  30.834  1.00 21.97           C
ATOM    472  CG2 ILE A  58      14.866 -34.475  30.830  1.00 22.40           C
ATOM    473  CD1 ILE A  58      14.706 -31.351  30.359  1.00 23.57           C
ATOM    474  N   HIS A  59      17.496 -36.620  30.632  1.00 25.58           N
ATOM    475  CA  HIS A  59      17.721 -37.987  30.121  1.00 28.07           C
ATOM    476  C   HIS A  59      18.868 -38.044  29.109  1.00 31.51           C
ATOM    477  O   HIS A  59      18.764 -38.709  28.077  1.00 30.16           O
ATOM    478  CB  HIS A  59      16.430 -38.601  29.558  1.00 25.37           C
ATOM    479  CG  HIS A  59      15.286 -38.530  30.509  1.00 26.25           C
ATOM    480  ND1 HIS A  59      15.299 -39.159  31.737  1.00 35.22           N
ATOM    481  CD2 HIS A  59      14.100 -37.881  30.429  1.00 31.57           C
ATOM    482  CE1 HIS A  59      14.163 -38.912  32.363  1.00 34.81           C
ATOM    483  NE2 HIS A  59      13.417 -38.148  31.584  1.00 30.83           N
ATOM    484  N   GLY A  60      19.943 -37.308  29.407  1.00 27.74           N
ATOM    485  CA  GLY A  60      21.152 -37.290  28.605  1.00 30.42           C
ATOM    486  C   GLY A  60      21.164 -36.374  27.382  1.00 32.84           C
ATOM    487  O   GLY A  60      22.163 -36.317  26.671  1.00 35.08           O
ATOM    488  N   LYS A  61      20.078 -35.646  27.148  1.00 26.02           N
ATOM    489  CA  LYS A  61      20.004 -34.701  25.998  1.00 29.42           C
ATOM    490  C   LYS A  61      19.824 -33.201  26.447  1.00 30.24           C
ATOM    491  O   LYS A  61      19.101 -32.947  27.342  1.00 25.97           O
ATOM    492  CB  LYS A  61      18.852 -35.104  25.116  1.00 33.03           C
ATOM    493  CG  LYS A  61      18.502 -34.090  24.080  1.00 46.96           C
ATOM    494  CD  LYS A  61      17.950 -34.751  22.832  1.00 56.71           C
ATOM    495  CE  LYS A  61      17.627 -33.694  21.761  1.00 59.43           C
ATOM    496  NZ  LYS A  61      16.504 -34.197  20.924  1.00 57.69           N
ATOM    497  N   GLU A  62      20.490 -32.261  25.782  1.00 28.67           N
ATOM    498  CA  GLU A  62      20.396 -30.876  26.163  1.00 28.78           C
ATOM    499  C   GLU A  62      19.149 -30.283  25.603  1.00 29.65           C
ATOM    500  O   GLU A  62      18.738 -30.618  24.483  1.00 27.80           O
ATOM    501  CB  GLU A  62      21.607 -30.078  25.667  1.00 31.71           C
ATOM    502  CG  GLU A  62      22.566 -30.814  24.782  1.00 47.41           C
ATOM    503  CD  GLU A  62      23.588 -29.866  24.198  1.00 52.80           C
ATOM    504  OE1 GLU A  62      24.092 -29.001  24.962  1.00 38.60           O
ATOM    505  OE2 GLU A  62      23.846 -29.959  22.975  1.00 58.64           O
ATOM    506  N   TYR A  63      18.531 -29.387  26.368  1.00 24.01           N
ATOM    507  CA  TYR A  63      17.346 -28.714  25.898  1.00 21.94           C
ATOM    508  C   TYR A  63      17.374 -27.300  26.433  1.00 23.68           C
ATOM    509  O   TYR A  63      17.965 -27.048  27.469  1.00 22.53           O
ATOM    510  CB  TYR A  63      16.099 -29.340  26.500  1.00 24.85           C
ATOM    511  CG  TYR A  63      15.765 -30.720  26.045  1.00 31.05           C
ATOM    512  CD1 TYR A  63      16.129 -31.831  26.805  1.00 27.58           C
ATOM    513  CD2 TYR A  63      15.044 -30.926  24.885  1.00 37.21           C
ATOM    514  CE1 TYR A  63      15.795 -33.102  26.407  1.00 31.57           C
ATOM    515  CE2 TYR A  63      14.719 -32.207  24.470  1.00 40.86           C
ATOM    516  CZ  TYR A  63      15.080 -33.282  25.249  1.00 41.16           C
ATOM    517  OH  TYR A  63      14.757 -34.555  24.846  1.00 44.85           O
ATOM    518  N   PHE A  64      16.729 -26.392  25.714  1.00 24.66           N
ATOM    519  CA  PHE A  64      16.411 -25.062  26.244  1.00 24.18           C
ATOM    520  C   PHE A  64      14.919 -25.068  26.405  1.00 27.42           C
ATOM    521  O   PHE A  64      14.221 -25.593  25.546  1.00 24.84           O
ATOM    522  CB  PHE A  64      16.734 -23.946  25.248  1.00 28.93           C
ATOM    523  CG  PHE A  64      18.093 -23.392  25.391  1.00 32.70           C
ATOM    524  CD1 PHE A  64      19.028 -23.574  24.384  1.00 43.31           C
ATOM    525  CD2 PHE A  64      18.447 -22.666  26.522  1.00 35.90           C
ATOM    526  CE1 PHE A  64      20.295 -23.057  24.495  1.00 47.56           C
ATOM    527  CE2 PHE A  64      19.733 -22.146  26.648  1.00 42.53           C
ATOM    528  CZ  PHE A  64      20.656 -22.343  25.641  1.00 42.90           C
ATOM    529  N   SER A  65      14.402 -24.517  27.503  1.00 19.78           N
ATOM    530  CA  SER A  65      12.952 -24.369  27.631  1.00 18.24           C
ATOM    531  C   SER A  65      12.655 -22.865  27.774  1.00 21.17           C
ATOM    532  O   SER A  65      13.538 -22.081  28.077  1.00 24.23           O
ATOM    533  CB  SER A  65      12.407 -25.118  28.860  1.00 20.91           C
ATOM    534  OG  SER A  65      12.853 -24.513  30.084  1.00 25.70           O
ATOM    535  N   GLU A  66      11.405 -22.477  27.589  1.00 19.67           N
ATOM    536  CA  GLU A  66      11.051 -21.079  27.722  1.00 22.42           C
ATOM    537  C   GLU A  66       9.789 -20.965  28.566  1.00 24.27           C
ATOM    538  O   GLU A  66       8.967 -21.861  28.572  1.00 26.31           O
ATOM    539  CB  GLU A  66      10.815 -20.461  26.317  1.00 28.23           C
ATOM    540  CG  GLU A  66       9.654 -21.057  25.545  1.00 48.33           C
ATOM    541  CD  GLU A  66       9.658 -20.678  24.057  1.00 57.89           C
ATOM    542  OE1 GLU A  66       9.627 -19.466  23.734  1.00 59.07           O
ATOM    543  OE2 GLU A  66       9.689 -21.601  23.214  1.00 58.27           O
ATOM    544  N   GLY A  67       9.649 -19.863  29.290  1.00 21.59           N
ATOM    545  CA  GLY A  67       8.470 -19.672  30.132  1.00 22.46           C
ATOM    546  C   GLY A  67       8.301 -18.228  30.487  1.00 17.01           C
ATOM    547  O   GLY A  67       9.196 -17.368  30.150  1.00 19.65           O
ATOM    548  N   THR A  68       7.150 -17.911  31.080  1.00 20.50           N
ATOM    549  CA  THR A  68       6.900 -16.538  31.507  1.00 18.12           C
ATOM    550  C   THR A  68       6.579 -16.646  33.001  1.00 20.68           C
ATOM    551  O   THR A  68       5.886 -17.587  33.410  1.00 20.14           O
ATOM    552  CB  THR A  68       5.687 -16.000  30.781  1.00 28.01           C
ATOM    553  OG1 THR A  68       5.989 -15.872  29.377  1.00 32.96           O
ATOM    554  CG2 THR A  68       5.448 -14.574  31.186  1.00 25.86           C
ATOM    555  N   ALA A  69       7.039 -15.686  33.777  1.00 19.18           N
ATOM    556  CA  ALA A  69       6.779 -15.651  35.244  1.00 18.64           C
ATOM    557  C   ALA A  69       6.023 -14.382  35.611  1.00 20.21           C
ATOM    558  O   ALA A  69       6.333 -13.298  35.099  1.00 20.54           O
ATOM    559  CB  ALA A  69       8.083 -15.656  35.986  1.00 20.10           C
ATOM    560  N   TYR A  70       5.047 -14.522  36.505  1.00 18.78           N
ATOM    561  CA  TYR A  70       4.303 -13.390  37.060  1.00 15.97           C
ATOM    562  C   TYR A  70       4.126 -13.660  38.581  1.00 18.98           C
ATOM    563  O   TYR A  70       3.997 -14.796  39.032  1.00 17.94           O
ATOM    564  CB  TYR A  70       2.874 -13.364  36.485  1.00 18.29           C
ATOM    565  CG  TYR A  70       2.731 -13.000  35.042  1.00 23.88           C
ATOM    566  CD1 TYR A  70       2.446 -13.958  34.097  1.00 36.35           C
ATOM    567  CD2 TYR A  70       2.766 -11.662  34.640  1.00 32.91           C
ATOM    568  CE1 TYR A  70       2.259 -13.602  32.753  1.00 37.57           C
ATOM    569  CE2 TYR A  70       2.567 -11.305  33.316  1.00 32.33           C
ATOM    570  CZ  TYR A  70       2.338 -12.274  32.385  1.00 37.76           C
ATOM    571  OH  TYR A  70       2.173 -11.916  31.059  1.00 50.88           O
ATOM    572  N   PRO A  71       4.033 -12.601  39.352  1.00 17.12           N
ATOM    573  CA  PRO A  71       3.702 -12.754  40.766  1.00 20.34           C
ATOM    574  C   PRO A  71       2.211 -13.045  40.880  1.00 25.63           C
ATOM    575  O   PRO A  71       1.422 -12.579  40.067  1.00 23.61           O
ATOM    576  CB  PRO A  71       3.944 -11.308  41.346  1.00 26.34           C
ATOM    577  CG  PRO A  71       4.555 -10.476  40.236  1.00 35.63           C
ATOM    578  CD  PRO A  71       4.251 -11.186  38.954  1.00 24.39           C
ATOM    579  N   VAL A  72       1.822 -13.778  41.897  1.00 17.02           N
ATOM    580  CA  VAL A  72       0.405 -14.021  42.137  1.00 16.98           C
ATOM    581  C   VAL A  72       0.106 -13.162  43.375  1.00 27.98           C
ATOM    582  O   VAL A  72       0.751 -13.326  44.420  1.00 25.31           O
ATOM    583  CB  VAL A  72       0.140 -15.454  42.564  1.00 22.26           C
ATOM    584  CG1 VAL A  72      -1.346 -15.605  43.005  1.00 27.76           C
ATOM    585  CG2 VAL A  72       0.478 -16.433  41.443  1.00 26.80           C
ATOM    586  N   GLY A  73      -0.830 -12.243  43.246  1.00 22.55           N
ATOM    587  CA  GLY A  73      -1.162 -11.347  44.349  1.00 31.27           C
ATOM    588  C   GLY A  73      -0.025 -10.369  44.612  1.00 29.12           C
ATOM    589  O   GLY A  73       0.651  -9.940  43.702  1.00 28.71           O
ATOM    590  N   ASP A  74       0.183 -10.047  45.872  1.00 31.64           N
ATOM    591  CA  ASP A  74       1.230  -9.128  46.289  1.00 34.00           C
ATOM    592  C   ASP A  74       2.592  -9.802  46.071  1.00 25.94           C
ATOM    593  O   ASP A  74       2.849 -10.857  46.639  1.00 28.86           O
ATOM    594  CB  ASP A  74       1.008  -8.852  47.784  1.00 38.68           C
ATOM    595  CG  ASP A  74       2.031  -7.910  48.382  1.00 46.59           C
ATOM    596  OD1 ASP A  74       2.952  -7.453  47.676  1.00 44.40           O
ATOM    597  OD2 ASP A  74       1.975  -7.569  49.582  1.00 54.26           O
ATOM    598  N   SER A  75       3.435  -9.196  45.236  1.00 30.24           N
ATOM    599  CA  SER A  75       4.764  -9.762  44.911  1.00 36.18           C
ATOM    600  C   SER A  75       5.652 -10.076  46.145  1.00 37.19           C
ATOM    601  O   SER A  75       6.476 -10.977  46.123  1.00 35.80           O
ATOM    602  CB  SER A  75       5.494  -8.869  43.913  1.00 35.66           C
ATOM    603  OG  SER A  75       5.716  -7.548  44.410  1.00 45.62           O
ATOM    604  N   LYS A  76       5.452  -9.344  47.235  1.00 33.61           N
ATOM    605  CA  LYS A  76       6.243  -9.540  48.471  1.00 34.54           C
ATOM    606  C   LYS A  76       6.027 -10.958  49.056  1.00 30.89           C
ATOM    607  O   LYS A  76       6.864 -11.486  49.818  1.00 32.85           O
ATOM    608  CB  LYS A  76       5.746  -8.473  49.482  1.00 45.23           C
ATOM    609  CG  LYS A  76       6.729  -7.853  50.435  1.00 61.51           C
ATOM    610  CD  LYS A  76       5.958  -6.879  51.392  1.00 67.44           C
ATOM    611  CE  LYS A  76       6.540  -6.843  52.825  1.00 69.72           C
ATOM    612  NZ  LYS A  76       5.477  -6.958  53.898  1.00 67.80           N
ATOM    613  N   ILE A  77       4.900 -11.593  48.723  1.00 29.56           N
ATOM    614  CA  ILE A  77       4.608 -12.905  49.329  1.00 29.16           C
ATOM    615  C   ILE A  77       5.351 -14.124  48.692  1.00 26.07           C
ATOM    616  O   ILE A  77       5.327 -15.224  49.216  1.00 35.59           O
ATOM    617  CB  ILE A  77       3.075 -13.179  49.467  1.00 35.59           C
ATOM    618  CG1 ILE A  77       2.831 -14.308  50.459  1.00 48.22           C
ATOM    619  CG2 ILE A  77       2.477 -13.675  48.170  1.00 42.29           C
ATOM    620  CD1 ILE A  77       1.538 -15.094  50.170  1.00 56.26           C
ATOM    621  N   GLY A  78       6.020 -13.920  47.606  1.00 30.07           N
ATOM    622  CA  GLY A  78       6.792 -15.020  47.024  1.00 24.07           C
ATOM    623  C   GLY A  78       5.954 -16.219  46.552  1.00 23.96           C
ATOM    624  O   GLY A  78       6.370 -17.391  46.708  1.00 25.18           O
ATOM    625  N   LYS A  79       4.747 -15.935  46.039  1.00 17.56           N
ATOM    626  CA  LYS A  79       3.930 -16.985  45.393  1.00 20.31           C
ATOM    627  C   LYS A  79       4.027 -16.612  43.899  1.00 18.77           C
ATOM    628  O   LYS A  79       3.687 -15.492  43.505  1.00 16.16           O
ATOM    629  CB  LYS A  79       2.483 -16.893  45.886  1.00 28.25           C
ATOM    630  CG  LYS A  79       1.580 -17.972  45.348  1.00 21.42           C
ATOM    631  CD  LYS A  79       0.175 -17.941  46.053  1.00 27.63           C
ATOM    632  CE  LYS A  79       0.274 -18.324  47.539  1.00 25.19           C
ATOM    633  NZ  LYS A  79       0.645 -19.789  47.849  1.00 20.89           N
ATOM    634  N   ILE A  80       4.594 -17.513  43.096  1.00 16.07           N
ATOM    635  CA  ILE A  80       4.989 -17.140  41.725  1.00 12.37           C
ATOM    636  C   ILE A  80       4.444 -18.098  40.680  1.00 18.97           C
ATOM    637  O   ILE A  80       4.542 -19.312  40.826  1.00 18.10           O
ATOM    638  CB  ILE A  80       6.546 -17.213  41.686  1.00 18.79           C
ATOM    639  CG1 ILE A  80       7.153 -16.147  42.654  1.00 20.00           C
ATOM    640  CG2 ILE A  80       7.060 -16.898  40.293  1.00 21.32           C
ATOM    641  CD1 ILE A  80       8.660 -16.137  42.638  1.00 27.19           C
ATOM    642  N   TYR A  81       3.898 -17.539  39.605  1.00 16.10           N
ATOM    643  CA  TYR A  81       3.385 -18.392  38.532  1.00 17.50           C
ATOM    644  C   TYR A  81       4.485 -18.497  37.477  1.00 14.34           C
ATOM    645  O   TYR A  81       5.110 -17.480  37.158  1.00 16.83           O
ATOM    646  CB  TYR A  81       2.133 -17.701  37.929  1.00 19.63           C
ATOM    647  CG  TYR A  81       1.791 -18.181  36.567  1.00 21.48           C
ATOM    648  CD1 TYR A  81       2.446 -17.667  35.446  1.00 21.88           C
ATOM    649  CD2 TYR A  81       0.853 -19.209  36.374  1.00 17.89           C
ATOM    650  CE1 TYR A  81       2.142 -18.138  34.142  1.00 17.10           C
ATOM    651  CE2 TYR A  81       0.538 -19.677  35.047  1.00 16.98           C
ATOM    652  CZ  TYR A  81       1.193 -19.136  33.975  1.00 19.09           C
ATOM    653  OH  TYR A  81       0.916 -19.592  32.688  1.00 20.10           O
ATOM    654  N   HIS A  82       4.733 -19.711  36.942  1.00 17.47           N
ATOM    655  CA  HIS A  82       5.577 -19.861  35.774  1.00 20.91           C
ATOM    656  C   HIS A  82       4.866 -20.695  34.766  1.00 16.06           C
ATOM    657  O   HIS A  82       4.218 -21.691  35.136  1.00 18.32           O
ATOM    658  CB  HIS A  82       6.851 -20.663  36.084  1.00 19.16           C
ATOM    659  CG  HIS A  82       7.995 -19.847  36.584  1.00 18.64           C
ATOM    660  ND1 HIS A  82       9.293 -20.320  36.576  1.00 18.29           N
ATOM    661  CD2 HIS A  82       8.038 -18.643  37.199  1.00 21.37           C
ATOM    662  CE1 HIS A  82      10.086 -19.426  37.128  1.00 22.77           C
ATOM    663  NE2 HIS A  82       9.351 -18.419  37.553  1.00 18.71           N
ATOM    664  N   SER A  83       5.016 -20.355  33.491  1.00 16.21           N
ATOM    665  CA  SER A  83       4.637 -21.332  32.472  1.00 15.82           C
ATOM    666  C   SER A  83       5.968 -22.018  32.144  1.00 21.90           C
ATOM    667  O   SER A  83       7.030 -21.479  32.431  1.00 18.01           O
ATOM    668  CB  SER A  83       4.063 -20.679  31.212  1.00 21.15           C
ATOM    669  OG  SER A  83       5.000 -19.768  30.639  1.00 20.76           O
ATOM    670  N   TYR A  84       5.921 -23.156  31.471  1.00 18.90           N
ATOM    671  CA  TYR A  84       7.148 -23.973  31.248  1.00 20.93           C
ATOM    672  C   TYR A  84       6.911 -24.760  29.943  1.00 21.19           C
ATOM    673  O   TYR A  84       6.098 -25.687  29.933  1.00 20.49           O
ATOM    674  CB  TYR A  84       7.295 -24.956  32.413  1.00 19.67           C
ATOM    675  CG  TYR A  84       8.456 -25.913  32.301  1.00 23.33           C
ATOM    676  CD1 TYR A  84       9.762 -25.459  32.442  1.00 25.41           C
ATOM    677  CD2 TYR A  84       8.245 -27.254  32.053  1.00 23.02           C
ATOM    678  CE1 TYR A  84      10.853 -26.324  32.324  1.00 22.43           C
ATOM    679  CE2 TYR A  84       9.333 -28.146  31.917  1.00 25.53           C
ATOM    680  CZ  TYR A  84      10.627 -27.653  32.053  1.00 25.37           C
ATOM    681  OH  TYR A  84      11.695 -28.470  31.934  1.00 25.82           O
ATOM    682  N   THR A  85       7.574 -24.336  28.870  1.00 22.25           N
ATOM    683  CA  THR A  85       7.371 -24.914  27.543  1.00 22.10           C
ATOM    684  C   THR A  85       8.661 -25.596  27.051  1.00 21.57           C
ATOM    685  O   THR A  85       9.686 -24.969  26.962  1.00 20.92           O
ATOM    686  CB  THR A  85       7.010 -23.782  26.595  1.00 29.12           C
ATOM    687  OG1 THR A  85       5.732 -23.239  26.960  1.00 28.39           O
ATOM    688  CG2 THR A  85       6.802 -24.320  25.136  1.00 31.15           C
ATOM    689  N   ILE A  86       8.587 -26.888  26.759  1.00 22.94           N
ATOM    690  CA  ILE A  86       9.740 -27.626  26.311  1.00 24.27           C
ATOM    691  C   ILE A  86       9.255 -28.727  25.371  1.00 33.92           C
ATOM    692  O   ILE A  86       8.205 -29.335  25.601  1.00 29.12           O
ATOM    693  CB  ILE A  86      10.505 -28.224  27.493  1.00 21.89           C
ATOM    694  CG1 ILE A  86      11.818 -28.866  27.033  1.00 31.54           C
ATOM    695  CG2 ILE A  86       9.643 -29.206  28.282  1.00 27.41           C
ATOM    696  CD1 ILE A  86      12.809 -29.057  28.172  1.00 23.51           C
ATOM    697  N   GLY A  87       9.985 -28.936  24.282  1.00 34.43           N
ATOM    698  CA  GLY A  87       9.585 -29.924  23.285  1.00 37.06           C
ATOM    699  C   GLY A  87       8.155 -29.751  22.817  1.00 35.51           C
ATOM    700  O   GLY A  87       7.431 -30.734  22.667  1.00 40.63           O
ATOM    701  N   GLY A  88       7.737 -28.495  22.627  1.00 33.67           N
ATOM    702  CA  GLY A  88       6.400 -28.206  22.118  1.00 40.18           C
ATOM    703  C   GLY A  88       5.206 -28.484  23.027  1.00 46.21           C
ATOM    704  O   GLY A  88       4.060 -28.467  22.556  1.00 40.48           O
ATOM    705  N   VAL A  89       5.463 -28.750  24.317  1.00 33.60           N
ATOM    706  CA  VAL A  89       4.401 -28.998  25.286  1.00 32.95           C
ATOM    707  C   VAL A  89       4.519 -27.878  26.338  1.00 30.38           C
ATOM    708  O   VAL A  89       5.608 -27.600  26.829  1.00 23.97           O
ATOM    709  CB  VAL A  89       4.608 -30.364  25.992  1.00 40.17           C
ATOM    710  CG1 VAL A  89       3.552 -30.608  27.081  1.00 38.63           C
ATOM    711  CG2 VAL A  89       4.655 -31.533  24.984  1.00 51.30           C
ATOM    712  N   THR A  90       3.419 -27.212  26.643  1.00 26.62           N
ATOM    713  CA  THR A  90       3.432 -26.197  27.689  1.00 28.19           C
ATOM    714  C   THR A  90       2.759 -26.707  28.968  1.00 34.05           C
ATOM    715  O   THR A  90       1.723 -27.368  28.939  1.00 27.13           O
ATOM    716  CB  THR A  90       2.737 -24.934  27.206  1.00 32.17           C
ATOM    717  OG1 THR A  90       3.544 -24.302  26.205  1.00 32.97           O
ATOM    718  CG2 THR A  90       2.685 -23.878  28.322  1.00 25.68           C
ATOM    719  N   GLN A  91       3.367 -26.411  30.095  1.00 22.31           N
ATOM    720  CA  GLN A  91       2.742 -26.687  31.373  1.00 19.88           C
ATOM    721  C   GLN A  91       2.753 -25.379  32.157  1.00 21.00           C
ATOM    722  O   GLN A  91       3.489 -24.457  31.806  1.00 22.17           O
ATOM    723  CB  GLN A  91       3.551 -27.740  32.144  1.00 21.01           C
ATOM    724  CG  GLN A  91       3.486 -29.176  31.554  1.00 27.10           C
ATOM    725  CD  GLN A  91       4.547 -30.070  32.176  1.00 39.15           C
ATOM    726  OE1 GLN A  91       4.387 -30.505  33.293  1.00 39.64           O
ATOM    727  NE2 GLN A  91       5.643 -30.313  31.458  1.00 44.59           N
ATOM    728  N   GLU A  92       1.954 -25.280  33.208  1.00 17.86           N
ATOM    729  CA  GLU A  92       2.021 -24.050  34.018  1.00 16.10           C
ATOM    730  C   GLU A  92       1.723 -24.399  35.457  1.00 18.69           C
ATOM    731  O   GLU A  92       1.112 -25.421  35.733  1.00 20.58           O
ATOM    732  CB  GLU A  92       1.064 -22.976  33.497  1.00 19.06           C
ATOM    733  CG  GLU A  92      -0.415 -23.412  33.491  1.00 20.37           C
ATOM    734  CD  GLU A  92      -1.354 -22.410  32.844  1.00 21.44           C
ATOM    735  OE1 GLU A  92      -2.592 -22.703  32.814  1.00 22.44           O
ATOM    736  OE2 GLU A  92      -0.890 -21.335  32.360  1.00 20.09           O
ATOM    737  N   GLY A  93       2.135 -23.546  36.387  1.00 16.76           N
ATOM    738  CA  GLY A  93       1.833 -23.838  37.771  1.00 19.54           C
ATOM    739  C   GLY A  93       2.283 -22.733  38.683  1.00 20.34           C
ATOM    740  O   GLY A  93       2.955 -21.800  38.246  1.00 21.07           O
ATOM    741  N   VAL A  94       1.948 -22.875  39.966  1.00 16.22           N
ATOM    742  CA  VAL A  94       2.334 -21.881  40.959  1.00 15.38           C
ATOM    743  C   VAL A  94       3.228 -22.541  41.987  1.00 18.76           C
ATOM    744  O   VAL A  94       2.940 -23.628  42.424  1.00 18.14           O
ATOM    745  CB  VAL A  94       1.101 -21.253  41.669  1.00 20.85           C
ATOM    746  CG1 VAL A  94       1.546 -20.228  42.722  1.00 21.12           C
ATOM    747  CG2 VAL A  94       0.197 -20.546  40.660  1.00 26.80           C
ATOM    748  N   PHE A  95       4.333 -21.895  42.327  1.00 17.96           N
ATOM    749  CA  PHE A  95       5.217 -22.461  43.368  1.00 15.00           C
ATOM    750  C   PHE A  95       5.440 -21.381  44.431  1.00 18.13           C
ATOM    751  O   PHE A  95       5.080 -20.212  44.238  1.00 16.53           O
ATOM    752  CB  PHE A  95       6.526 -22.977  42.793  1.00 14.71           C
ATOM    753  CG  PHE A  95       7.453 -21.904  42.299  1.00 15.41           C
ATOM    754  CD1 PHE A  95       8.458 -21.406  43.094  1.00 16.79           C
ATOM    755  CD2 PHE A  95       7.400 -21.515  40.988  1.00 18.19           C
ATOM    756  CE1 PHE A  95       9.350 -20.391  42.648  1.00 23.12           C
ATOM    757  CE2 PHE A  95       8.267 -20.511  40.502  1.00 17.94           C
ATOM    758  CZ  PHE A  95       9.246 -19.933  41.342  1.00 20.43           C
ATOM    759  N   ASN A  96       6.069 -21.770  45.520  1.00 17.28           N
ATOM    760  CA  ASN A  96       6.254 -20.846  46.625  1.00 16.48           C
ATOM    761  C   ASN A  96       7.701 -20.754  46.950  1.00 15.46           C
ATOM    762  O   ASN A  96       8.417 -21.781  46.939  1.00 18.92           O
ATOM    763  CB  ASN A  96       5.468 -21.332  47.813  1.00 23.30           C
ATOM    764  CG  ASN A  96       3.963 -21.193  47.578  1.00 27.85           C
ATOM    765  OD1 ASN A  96       3.442 -20.088  47.519  1.00 25.44           O
ATOM    766  ND2 ASN A  96       3.323 -22.285  47.281  1.00 23.72           N
ATOM    767  N   VAL A  97       8.121 -19.541  47.276  1.00 18.31           N
ATOM    768  CA  VAL A  97       9.488 -19.286  47.696  1.00 16.13           C
ATOM    769  C   VAL A  97       9.550 -19.520  49.240  1.00 19.06           C
ATOM    770  O   VAL A  97       8.858 -18.854  50.010  1.00 21.54           O
ATOM    771  CB  VAL A  97       9.910 -17.841  47.379  1.00 17.15           C
ATOM    772  CG1 VAL A  97      11.328 -17.484  48.093  1.00 20.55           C
ATOM    773  CG2 VAL A  97      10.005 -17.645  45.865  1.00 19.26           C
ATOM    774  N   LEU A  98      10.392 -20.428  49.674  1.00 18.04           N
ATOM    775  CA  LEU A  98      10.451 -20.763  51.116  1.00 20.94           C
ATOM    776  C   LEU A  98      11.425 -19.864  51.851  1.00 22.93           C
ATOM    777  O   LEU A  98      11.245 -19.576  53.051  1.00 21.39           O
ATOM    778  CB  LEU A  98      10.951 -22.200  51.291  1.00 21.28           C
ATOM    779  CG  LEU A  98      10.072 -23.325  50.742  1.00 25.62           C
ATOM    780  CD1 LEU A  98      10.721 -24.722  50.978  1.00 26.68           C
ATOM    781  CD2 LEU A  98       8.763 -23.247  51.334  1.00 26.47           C
ATOM    782  N   SER A  99      12.458 -19.434  51.131  1.00 20.42           N
ATOM    783  CA  SER A  99      13.543 -18.643  51.728  1.00 28.27           C
ATOM    784  C   SER A  99      14.294 -17.874  50.683  1.00 24.90           C
ATOM    785  O   SER A  99      14.485 -18.359  49.568  1.00 20.13           O
ATOM    786  CB  SER A  99      14.531 -19.588  52.438  1.00 25.48           C
ATOM    787  OG  SER A  99      15.428 -18.893  53.282  1.00 27.96           O
ATOM    788  N   THR A 100      14.730 -16.658  51.029  1.00 18.20           N
ATOM    789  CA  THR A 100      15.643 -15.916  50.128  1.00 19.01           C
ATOM    790  C   THR A 100      16.290 -14.838  50.962  1.00 26.34           C
ATOM    791  O   THR A 100      15.738 -14.452  51.969  1.00 25.45           O
ATOM    792  CB  THR A 100      14.855 -15.259  48.975  1.00 16.46           C
ATOM    793  OG1 THR A 100      15.740 -14.546  48.125  1.00 19.08           O
ATOM    794  CG2 THR A 100      13.801 -14.206  49.459  1.00 24.00           C
ATOM    795  N   ASP A 101      17.454 -14.375  50.549  1.00 25.17           N
ATOM    796  CA  ASP A 101      18.029 -13.205  51.189  1.00 24.07           C
ATOM    797  C   ASP A 101      17.857 -11.975  50.272  1.00 30.26           C
ATOM    798  O   ASP A 101      18.394 -10.910  50.548  1.00 26.28           O
ATOM    799  CB  ASP A 101      19.500 -13.457  51.578  1.00 29.15           C
ATOM    800  CG  ASP A 101      20.375 -13.847  50.408  1.00 33.72           C
ATOM    801  OD1 ASP A 101      19.901 -13.887  49.239  1.00 29.74           O
ATOM    802  OD2 ASP A 101      21.585 -14.133  50.567  1.00 30.67           O
ATOM    803  N   ASN A 102      17.117 -12.157  49.165  1.00 22.54           N
ATOM    804  CA  ASN A 102      16.908 -11.091  48.183  1.00 18.56           C
ATOM    805  C   ASN A 102      18.211 -10.583  47.570  1.00 25.25           C
ATOM    806  O   ASN A 102      18.319  -9.413  47.170  1.00 25.75           O
ATOM    807  CB  ASN A 102      16.156  -9.906  48.836  1.00 23.85           C
ATOM    808  CG  ASN A 102      14.704 -10.186  49.027  1.00 26.96           C
ATOM    809  OD1 ASN A 102      14.092 -10.830  48.203  1.00 24.63           O
ATOM    810  ND2 ASN A 102      14.145  -9.725  50.138  1.00 27.50           N
ATOM    811  N   LYS A 103      19.193 -11.466  47.462  1.00 25.18           N
ATOM    812  CA  LYS A 103      20.491 -11.072  46.935  1.00 28.22           C
ATOM    813  C   LYS A 103      21.271 -12.217  46.272  1.00 26.56           C
ATOM    814  O   LYS A 103      21.718 -12.080  45.149  1.00 30.83           O
ATOM    815  CB  LYS A 103      21.369 -10.416  48.017  1.00 32.82           C
ATOM    816  CG  LYS A 103      21.137 -10.885  49.407  1.00 47.44           C
ATOM    817  CD  LYS A 103      22.075 -10.226  50.446  1.00 60.69           C
ATOM    818  CE  LYS A 103      21.419 -10.211  51.845  1.00 65.43           C
ATOM    819  NZ  LYS A 103      22.399 -10.070  52.971  1.00 69.89           N
ATOM    820  N   ASN A 104      21.469 -13.307  47.001  1.00 21.82           N
ATOM    821  CA  ASN A 104      22.316 -14.397  46.519  1.00 22.98           C
ATOM    822  C   ASN A 104      21.568 -15.705  46.157  1.00 22.90           C
ATOM    823  O   ASN A 104      22.080 -16.494  45.397  1.00 26.46           O
ATOM    824  CB  ASN A 104      23.279 -14.763  47.608  1.00 27.97           C
ATOM    825  CG  ASN A 104      24.205 -13.628  47.962  1.00 41.06           C
ATOM    826  OD1 ASN A 104      24.906 -13.082  47.094  1.00 38.77           O
ATOM    827  ND2 ASN A 104      24.224 -13.263  49.246  1.00 33.23           N
ATOM    828  N   TYR A 105      20.406 -15.938  46.760  1.00 19.93           N
ATOM    829  CA  TYR A 105      19.763 -17.276  46.634  1.00 21.50           C
ATOM    830  C   TYR A 105      18.267 -17.256  46.788  1.00 26.81           C
ATOM    831  O   TYR A 105      17.713 -16.325  47.396  1.00 22.35           O
ATOM    832  CB  TYR A 105      20.340 -18.281  47.669  1.00 22.57           C
ATOM    833  CG  TYR A 105      19.708 -18.166  49.038  1.00 22.68           C
ATOM    834  CD1 TYR A 105      18.587 -18.917  49.380  1.00 25.15           C
ATOM    835  CD2 TYR A 105      20.221 -17.278  49.992  1.00 22.96           C
ATOM    836  CE1 TYR A 105      17.988 -18.785  50.597  1.00 21.95           C
ATOM    837  CE2 TYR A 105      19.641 -17.159  51.221  1.00 24.48           C
ATOM    838  CZ  TYR A 105      18.539 -17.896  51.534  1.00 26.41           C
ATOM    839  OH  TYR A 105      17.976 -17.710  52.779  1.00 29.72           O
ATOM    840  N   ILE A 106      17.617 -18.299  46.244  1.00 18.09           N
ATOM    841  CA  ILE A 106      16.135 -18.465  46.389  1.00 18.74           C
ATOM    842  C   ILE A 106      15.895 -19.954  46.557  1.00 17.04           C
ATOM    843  O   ILE A 106      16.497 -20.783  45.834  1.00 20.53           O
ATOM    844  CB  ILE A 106      15.410 -17.989  45.068  1.00 25.66           C
ATOM    845  CG1 ILE A 106      15.653 -16.520  44.792  1.00 25.29           C
ATOM    846  CG2 ILE A 106      13.899 -18.294  45.137  1.00 27.72           C
ATOM    847  CD1 ILE A 106      15.117 -16.054  43.390  1.00 25.51           C
ATOM    848  N   ILE A 107      15.014 -20.340  47.461  1.00 16.49           N
ATOM    849  CA  ILE A 107      14.704 -21.762  47.556  1.00 15.25           C
ATOM    850  C   ILE A 107      13.253 -21.873  47.112  1.00 21.59           C
ATOM    851  O   ILE A 107      12.386 -21.220  47.723  1.00 17.62           O
ATOM    852  CB  ILE A 107      14.805 -22.252  49.003  1.00 18.45           C
ATOM    853  CG1 ILE A 107      16.275 -22.127  49.486  1.00 19.00           C
ATOM    854  CG2 ILE A 107      14.317 -23.737  49.047  1.00 18.85           C
ATOM    855  CD1 ILE A 107      16.490 -22.704  50.881  1.00 24.71           C
ATOM    856  N   GLY A 108      12.990 -22.667  46.070  1.00 18.80           N
ATOM    857  CA  GLY A 108      11.613 -22.839  45.602  1.00 15.48           C
ATOM    858  C   GLY A 108      11.047 -24.177  46.019  1.00 15.46           C
ATOM    859  O   GLY A 108      11.812 -25.150  46.180  1.00 17.83           O
ATOM    860  N   TYR A 109       9.712 -24.248  46.181  1.00 13.03           N
ATOM    861  CA  TYR A 109       9.057 -25.478  46.577  1.00 11.17           C
ATOM    862  C   TYR A 109       7.759 -25.645  45.829  1.00 17.87           C
ATOM    863  O   TYR A 109       6.991 -24.671  45.650  1.00 17.98           O
ATOM    864  CB  TYR A 109       8.780 -25.390  48.110  1.00 15.69           C
ATOM    865  CG  TYR A 109       7.971 -26.521  48.705  1.00 18.53           C
ATOM    866  CD1 TYR A 109       8.542 -27.763  48.966  1.00 20.98           C
ATOM    867  CD2 TYR A 109       6.614 -26.335  49.018  1.00 26.65           C
ATOM    868  CE1 TYR A 109       7.786 -28.791  49.522  1.00 25.97           C
ATOM    869  CE2 TYR A 109       5.853 -27.375  49.559  1.00 28.74           C
ATOM    870  CZ  TYR A 109       6.448 -28.581  49.816  1.00 27.15           C
ATOM    871  OH  TYR A 109       5.675 -29.606  50.367  1.00 30.12           O
ATOM    872  N   PHE A 110       7.470 -26.880  45.475  1.00 17.97           N
ATOM    873  CA  PHE A 110       6.224 -27.194  44.820  1.00 18.19           C
ATOM    874  C   PHE A 110       5.729 -28.501  45.418  1.00 20.77           C
ATOM    875  O   PHE A 110       6.493 -29.399  45.625  1.00 19.37           O
ATOM    876  CB  PHE A 110       6.488 -27.394  43.329  1.00 20.33           C
ATOM    877  CG  PHE A 110       5.265 -27.757  42.553  1.00 24.82           C
ATOM    878  CD1 PHE A 110       5.026 -29.080  42.211  1.00 25.96           C
ATOM    879  CD2 PHE A 110       4.317 -26.785  42.234  1.00 23.29           C
ATOM    880  CE1 PHE A 110       3.892 -29.444  41.508  1.00 29.36           C
ATOM    881  CE2 PHE A 110       3.175 -27.133  41.524  1.00 28.15           C
ATOM    882  CZ  PHE A 110       2.961 -28.488  41.165  1.00 23.55           C
ATOM    883  N   CYS A 111       4.434 -28.614  45.678  1.00 20.99           N
ATOM    884  CA  CYS A 111       3.916 -29.898  46.202  1.00 20.88           C
ATOM    885  C   CYS A 111       2.614 -30.206  45.489  1.00 31.70           C
ATOM    886  O   CYS A 111       1.789 -29.310  45.288  1.00 24.52           O
ATOM    887  CB  CYS A 111       3.632 -29.806  47.726  1.00 26.63           C
ATOM    888  SG  CYS A 111       2.960 -31.364  48.464  1.00 28.36           S
ATOM    889  N   SER A 112       2.467 -31.439  45.049  1.00 32.36           N
ATOM    890  CA  SER A 112       1.156 -31.884  44.551  1.00 48.05           C
ATOM    891  C   SER A 112       0.653 -33.162  45.253  1.00 44.62           C
ATOM    892  O   SER A 112       1.452 -33.965  45.738  1.00 42.65           O
ATOM    893  CB  SER A 112       1.193 -32.113  43.051  1.00 45.12           C
ATOM    894  OG  SER A 112       2.309 -32.924  42.715  1.00 56.43           O
ATOM    895  N   TYR A 113      -0.670 -33.287  45.299  1.00 58.59           N
ATOM    896  CA  TYR A 113      -1.419 -34.480  45.732  1.00 70.00           C
ATOM    897  C   TYR A 113      -0.574 -35.729  45.827  1.00 76.27           C
ATOM    898  O   TYR A 113      -1.071 -36.837  45.613  1.00 80.87           O
ATOM    899  CB  TYR A 113      -2.496 -34.768  44.710  1.00 79.00           C
ATOM    900  CG  TYR A 113      -3.885 -34.465  45.152  1.00 90.25           C
ATOM    901  CD1 TYR A 113      -4.512 -33.294  44.767  1.00 93.87           C
ATOM    902  CD2 TYR A 113      -4.602 -35.375  45.931  1.00 95.44           C
ATOM    903  CE1 TYR A 113      -5.809 -33.025  45.158  1.00 96.52           C
ATOM    904  CE2 TYR A 113      -5.903 -35.109  46.334  1.00 97.25           C
ATOM    905  CZ  TYR A 113      -6.503 -33.931  45.949  1.00 97.23           C
ATOM    906  OH  TYR A 113      -7.802 -33.663  46.342  1.00 96.97           O
ATOM    907  N   GLY A 114      -1.822 -39.071  49.475  1.00 58.39           N
ATOM    908  CA  GLY A 114      -0.389 -38.925  49.290  1.00 61.84           C
ATOM    909  C   GLY A 114      -0.004 -37.567  48.728  1.00 58.43           C
ATOM    910  O   GLY A 114      -0.861 -36.707  48.533  1.00 61.38           O
ATOM    911  N   HIS A 115       1.295 -37.377  48.509  1.00 53.71           N
ATOM    912  CA  HIS A 115       1.846 -36.140  47.941  1.00 46.03           C
ATOM    913  C   HIS A 115       3.326 -36.253  47.573  1.00 48.84           C
ATOM    914  O   HIS A 115       4.095 -36.985  48.232  1.00 38.51           O
ATOM    915  CB  HIS A 115       1.563 -34.908  48.826  1.00 36.24           C
ATOM    916  CG  HIS A 115       2.495 -34.754  49.997  1.00 45.04           C
ATOM    917  ND1 HIS A 115       2.120 -35.047  51.294  1.00 42.00           N
ATOM    918  CD2 HIS A 115       3.774 -34.306  50.070  1.00 45.45           C
ATOM    919  CE1 HIS A 115       3.123 -34.784  52.115  1.00 45.96           C
ATOM    920  NE2 HIS A 115       4.135 -34.318  51.401  1.00 52.10           N
ATOM    921  N   MET A 116       3.712 -35.543  46.500  1.00 41.70           N
ATOM    922  CA  MET A 116       5.093 -35.508  46.042  1.00 38.29           C
ATOM    923  C   MET A 116       5.631 -34.070  46.171  1.00 29.94           C
ATOM    924  O   MET A 116       4.972 -33.149  45.811  1.00 29.62           O
ATOM    925  CB  MET A 116       5.196 -35.973  44.592  1.00 41.71           C
ATOM    926  CG  MET A 116       6.618 -36.142  44.125  1.00 53.05           C
ATOM    927  SD  MET A 116       6.780 -36.137  42.330  1.00 66.54           S
ATOM    928  CE  MET A 116       8.438 -36.368  42.205  1.00 62.74           C
ATOM    929  N   ASP A 117       6.823 -33.949  46.708  1.00 29.06           N
ATOM    930  CA  ASP A 117       7.452 -32.665  47.034  1.00 31.28           C
ATOM    931  C   ASP A 117       8.612 -32.458  46.043  1.00 20.51           C
ATOM    932  O   ASP A 117       9.275 -33.422  45.675  1.00 23.80           O
ATOM    933  CB  ASP A 117       8.145 -32.828  48.407  1.00 34.55           C
ATOM    934  CG  ASP A 117       7.319 -32.391  49.507  1.00 44.43           C
ATOM    935  OD1 ASP A 117       6.138 -32.046  49.294  1.00 56.77           O
ATOM    936  OD2 ASP A 117       7.747 -32.355  50.647  1.00 45.81           O
ATOM    937  N   LEU A 118       8.879 -31.204  45.685  1.00 17.25           N
ATOM    938  CA  LEU A 118      10.049 -30.877  44.875  1.00 18.54           C
ATOM    939  C   LEU A 118      10.613 -29.613  45.414  1.00 19.38           C
ATOM    940  O   LEU A 118       9.884 -28.649  45.622  1.00 18.68           O
ATOM    941  CB  LEU A 118       9.647 -30.578  43.436  1.00 21.48           C
ATOM    942  CG  LEU A 118       9.127 -31.781  42.649  1.00 25.97           C
ATOM    943  CD1 LEU A 118       8.434 -31.294  41.388  1.00 30.76           C
ATOM    944  CD2 LEU A 118      10.275 -32.817  42.294  1.00 28.42           C
ATOM    945  N   VAL A 119      11.942 -29.571  45.556  1.00 22.37           N
ATOM    946  CA  VAL A 119      12.574 -28.382  46.052  1.00 13.33           C
ATOM    947  C   VAL A 119      13.793 -28.151  45.167  1.00 14.57           C
ATOM    948  O   VAL A 119      14.451 -29.125  44.736  1.00 18.03           O
ATOM    949  CB  VAL A 119      13.145 -28.652  47.507  1.00 20.53           C
ATOM    950  CG1 VAL A 119      13.976 -27.466  47.965  1.00 25.03           C
ATOM    951  CG2 VAL A 119      12.005 -28.929  48.493  1.00 24.36           C
ATOM    952  N   TRP A 120      14.102 -26.895  44.915  1.00 17.15           N
ATOM    953  CA  TRP A 120      15.256 -26.533  44.147  1.00 19.50           C
ATOM    954  C   TRP A 120      15.838 -25.240  44.704  1.00 20.98           C
ATOM    955  O   TRP A 120      15.112 -24.378  45.201  1.00 21.49           O
ATOM    956  CB  TRP A 120      14.919 -26.383  42.631  1.00 21.70           C
ATOM    957  CG  TRP A 120      13.888 -25.322  42.298  1.00 17.90           C
ATOM    958  CD1 TRP A 120      14.130 -24.003  41.894  1.00 20.21           C
ATOM    959  CD2 TRP A 120      12.455 -25.465  42.346  1.00 17.61           C
ATOM    960  NE1 TRP A 120      12.930 -23.347  41.695  1.00 17.76           N
ATOM    961  CE2 TRP A 120      11.891 -24.224  41.937  1.00 17.17           C
ATOM    962  CE3 TRP A 120      11.588 -26.540  42.635  1.00 19.74           C
ATOM    963  CZ2 TRP A 120      10.506 -24.026  41.838  1.00 16.13           C
ATOM    964  CZ3 TRP A 120      10.223 -26.337  42.570  1.00 19.16           C
ATOM    965  CH2 TRP A 120       9.692 -25.085  42.181  1.00 16.91           C
ATOM    966  N   VAL A 121      17.158 -25.120  44.616  1.00 15.17           N
ATOM    967  CA  VAL A 121      17.846 -23.984  45.168  1.00 17.46           C
ATOM    968  C   VAL A 121      18.600 -23.296  44.049  1.00 19.98           C
ATOM    969  O   VAL A 121      19.389 -23.926  43.325  1.00 19.56           O
ATOM    970  CB  VAL A 121      18.833 -24.409  46.279  1.00 22.14           C
ATOM    971  CG1 VAL A 121      19.527 -23.190  46.903  1.00 18.97           C
ATOM    972  CG2 VAL A 121      18.088 -25.223  47.372  1.00 27.06           C
ATOM    973  N   LEU A 122      18.336 -21.999  43.913  1.00 18.62           N
ATOM    974  CA  LEU A 122      18.968 -21.175  42.886  1.00 19.95           C
ATOM    975  C   LEU A 122      19.967 -20.228  43.535  1.00 23.83           C
ATOM    976  O   LEU A 122      19.718 -19.714  44.598  1.00 19.98           O
ATOM    977  CB  LEU A 122      17.916 -20.304  42.172  1.00 22.04           C
ATOM    978  CG  LEU A 122      16.807 -20.958  41.353  1.00 24.92           C
ATOM    979  CD1 LEU A 122      16.124 -19.908  40.484  1.00 33.65           C
ATOM    980  CD2 LEU A 122      17.355 -22.100  40.500  1.00 25.47           C
ATOM    981  N   SER A 123      21.044 -19.948  42.826  1.00 20.22           N
ATOM    982  CA  SER A 123      22.069 -19.016  43.284  1.00 25.25           C
ATOM    983  C   SER A 123      22.623 -18.152  42.110  1.00 22.03           C
ATOM    984  O   SER A 123      22.549 -18.544  40.952  1.00 22.25           O
ATOM    985  CB  SER A 123      23.187 -19.814  43.980  1.00 26.90           C
ATOM    986  OG  SER A 123      24.353 -19.043  44.124  1.00 27.20           O
ATOM    987  N   ARG A 124      23.122 -16.941  42.415  1.00 25.77           N
ATOM    988  CA  ARG A 124      23.726 -16.119  41.367  1.00 31.77           C
ATOM    989  C   ARG A 124      25.124 -16.632  41.031  1.00 32.32           C
ATOM    990  O   ARG A 124      25.679 -16.312  39.991  1.00 29.83           O
ATOM    991  CB  ARG A 124      23.732 -14.608  41.730  1.00 40.78           C
ATOM    992  CG  ARG A 124      22.385 -14.114  42.200  1.00 44.71           C
ATOM    993  CD  ARG A 124      22.101 -12.659  41.864  1.00 58.16           C
ATOM    994  NE  ARG A 124      21.532 -12.518  40.529  1.00 72.60           N
ATOM    995  CZ  ARG A 124      21.234 -11.360  39.960  1.00 77.05           C
ATOM    996  NH1 ARG A 124      21.446 -10.205  40.596  1.00 83.09           N
ATOM    997  NH2 ARG A 124      20.725 -11.354  38.744  1.00 80.33           N
ATOM    998  N   SER A 125      25.685 -17.439  41.922  1.00 25.43           N
ATOM    999  CA  SER A 125      26.960 -18.103  41.654  1.00 29.81           C
ATOM   1000  C   SER A 125      26.832 -19.621  41.528  1.00 35.92           C
ATOM   1001  O   SER A 125      25.917 -20.246  42.086  1.00 29.99           O
ATOM   1002  CB  SER A 125      28.026 -17.712  42.687  1.00 42.29           C
ATOM   1003  OG  SER A 125      27.506 -17.704  43.997  1.00 45.11           O
ATOM   1004  N   MET A 126      27.757 -20.224  40.789  1.00 33.30           N
ATOM   1005  CA  MET A 126      27.756 -21.689  40.579  1.00 34.18           C
ATOM   1006  C   MET A 126      27.954 -22.487  41.857  1.00 36.10           C
ATOM   1007  O   MET A 126      27.611 -23.679  41.916  1.00 36.62           O
ATOM   1008  CB  MET A 126      28.861 -22.079  39.616  1.00 43.26           C
ATOM   1009  CG  MET A 126      28.825 -21.426  38.286  1.00 49.65           C
ATOM   1010  SD  MET A 126      30.058 -22.299  37.257  1.00 64.12           S
ATOM   1011  CE  MET A 126      30.191 -21.195  35.895  1.00 66.32           C
ATOM   1012  N   VAL A 127      28.553 -21.861  42.865  1.00 31.84           N
ATOM   1013  CA  VAL A 127      28.812 -22.548  44.106  1.00 38.52           C
ATOM   1014  C   VAL A 127      28.274 -21.717  45.256  1.00 43.38           C
ATOM   1015  O   VAL A 127      28.488 -20.509  45.302  1.00 48.35           O
ATOM   1016  CB  VAL A 127      30.354 -22.730  44.316  1.00 45.88           C
ATOM   1017  CG1 VAL A 127      30.622 -23.688  45.439  1.00 46.11           C
ATOM   1018  CG2 VAL A 127      31.011 -23.221  43.044  1.00 49.74           C
ATOM   1019  N   LEU A 128      27.563 -22.355  46.172  1.00 44.82           N
ATOM   1020  CA  LEU A 128      27.072 -21.657  47.359  1.00 45.60           C
ATOM   1021  C   LEU A 128      28.201 -21.528  48.373  1.00 49.20           C
ATOM   1022  O   LEU A 128      28.660 -22.532  48.933  1.00 53.90           O
ATOM   1023  CB  LEU A 128      25.977 -22.465  48.020  1.00 47.91           C
ATOM   1024  CG  LEU A 128      24.498 -22.255  47.785  1.00 42.56           C
ATOM   1025  CD1 LEU A 128      23.762 -23.055  48.856  1.00 42.18           C
ATOM   1026  CD2 LEU A 128      24.101 -20.805  47.846  1.00 39.46           C
ATOM   1027  N   THR A 129      28.652 -20.307  48.616  1.00 43.34           N
ATOM   1028  CA  THR A 129      29.721 -20.081  49.584  1.00 53.05           C
ATOM   1029  C   THR A 129      29.282 -19.058  50.621  1.00 49.68           C
ATOM   1030  O   THR A 129      28.250 -18.420  50.471  1.00 43.83           O
ATOM   1031  CB  THR A 129      30.986 -19.543  48.883  1.00 53.75           C
ATOM   1032  OG1 THR A 129      30.764 -18.181  48.487  1.00 59.12           O
ATOM   1033  CG2 THR A 129      31.237 -20.253  47.563  1.00 54.60           C
ATOM   1034  N   GLY A 130      30.092 -18.927  51.666  1.00 51.75           N
ATOM   1035  CA  GLY A 130      29.915 -17.945  52.723  1.00 51.62           C
ATOM   1036  C   GLY A 130      28.527 -17.595  53.188  1.00 48.26           C
ATOM   1037  O   GLY A 130      27.750 -18.465  53.587  1.00 49.76           O
ATOM   1038  N   GLU A 131      28.243 -16.292  53.157  1.00 53.63           N
ATOM   1039  CA  GLU A 131      26.965 -15.715  53.563  1.00 50.60           C
ATOM   1040  C   GLU A 131      25.736 -16.518  53.135  1.00 45.94           C
ATOM   1041  O   GLU A 131      24.875 -16.838  53.956  1.00 40.35           O
ATOM   1042  CB  GLU A 131      26.832 -14.329  52.953  1.00 59.93           C
ATOM   1043  CG  GLU A 131      27.237 -13.184  53.854  1.00 71.76           C
ATOM   1044  CD  GLU A 131      26.806 -11.850  53.283  1.00 76.70           C
ATOM   1045  OE1 GLU A 131      25.596 -11.693  52.981  1.00 80.10           O
ATOM   1046  OE2 GLU A 131      27.674 -10.968  53.123  1.00 77.07           O
ATOM   1047  N   ALA A 132      25.651 -16.799  51.836  1.00 47.28           N
ATOM   1048  CA  ALA A 132      24.535 -17.550  51.275  1.00 43.40           C
ATOM   1049  C   ALA A 132      24.425 -18.957  51.862  1.00 38.10           C
ATOM   1050  O   ALA A 132      23.341 -19.401  52.235  1.00 33.39           O
ATOM   1051  CB  ALA A 132      24.652 -17.603  49.777  1.00 46.78           C
ATOM   1052  N   LYS A 133      25.569 -19.630  51.985  1.00 40.71           N
ATOM   1053  CA  LYS A 133      25.629 -20.992  52.505  1.00 38.04           C
ATOM   1054  C   LYS A 133      25.180 -21.045  53.954  1.00 36.61           C
ATOM   1055  O   LYS A 133      24.412 -21.905  54.335  1.00 36.17           O
ATOM   1056  CB  LYS A 133      27.059 -21.523  52.375  1.00 48.56           C
ATOM   1057  CG  LYS A 133      27.232 -22.990  52.688  1.00 52.38           C
ATOM   1058  CD  LYS A 133      28.583 -23.459  52.212  1.00 63.49           C
ATOM   1059  CE  LYS A 133      28.808 -24.931  52.506  1.00 70.64           C
ATOM   1060  NZ  LYS A 133      29.997 -25.450  51.763  1.00 72.62           N
ATOM   1061  N   THR A 134      25.627 -20.088  54.756  1.00 40.96           N
ATOM   1062  CA  THR A 134      25.224 -20.047  56.154  1.00 38.06           C
ATOM   1063  C   THR A 134      23.725 -19.821  56.309  1.00 37.56           C
ATOM   1064  O   THR A 134      23.075 -20.476  57.134  1.00 38.03           O
ATOM   1065  CB  THR A 134      26.068 -19.011  56.945  1.00 50.28           C
ATOM   1066  OG1 THR A 134      27.354 -19.585  57.221  1.00 51.26           O
ATOM   1067  CG2 THR A 134      25.497 -18.789  58.341  1.00 48.11           C
ATOM   1068  N   ALA A 135      23.175 -18.917  55.505  1.00 38.68           N
ATOM   1069  CA  ALA A 135      21.724 -18.632  55.561  1.00 38.65           C
ATOM   1070  C   ALA A 135      20.934 -19.870  55.180  1.00 30.06           C
ATOM   1071  O   ALA A 135      19.976 -20.244  55.864  1.00 31.96           O
ATOM   1072  CB  ALA A 135      21.362 -17.464  54.643  1.00 38.93           C
ATOM   1073  N   VAL A 136      21.357 -20.525  54.098  1.00 32.79           N
ATOM   1074  CA  VAL A 136      20.689 -21.737  53.644  1.00 28.49           C
ATOM   1075  C   VAL A 136      20.727 -22.841  54.704  1.00 34.04           C
ATOM   1076  O   VAL A 136      19.708 -23.469  55.013  1.00 31.36           O
ATOM   1077  CB  VAL A 136      21.252 -22.228  52.275  1.00 34.52           C
ATOM   1078  CG1 VAL A 136      20.740 -23.664  51.930  1.00 28.13           C
ATOM   1079  CG2 VAL A 136      20.883 -21.254  51.176  1.00 30.89           C
ATOM   1080  N   GLU A 137      21.878 -23.041  55.322  1.00 37.80           N
ATOM   1081  CA  GLU A 137      21.955 -24.069  56.340  1.00 28.23           C
ATOM   1082  C   GLU A 137      21.000 -23.848  57.501  1.00 25.01           C
ATOM   1083  O   GLU A 137      20.257 -24.773  57.869  1.00 38.15           O
ATOM   1084  CB  GLU A 137      23.394 -24.275  56.794  1.00 35.16           C
ATOM   1085  CG  GLU A 137      24.278 -24.794  55.671  1.00 46.06           C
ATOM   1086  CD  GLU A 137      25.752 -24.778  56.026  1.00 58.94           C
ATOM   1087  OE1 GLU A 137      26.545 -25.389  55.277  1.00 59.78           O
ATOM   1088  OE2 GLU A 137      26.113 -24.156  57.048  1.00 58.03           O
ATOM   1089  N   ASN A 138      20.985 -22.622  58.033  1.00 36.44           N
ATOM   1090  CA  ASN A 138      20.117 -22.274  59.155  1.00 42.01           C
ATOM   1091  C   ASN A 138      18.654 -22.467  58.800  1.00 41.90           C
ATOM   1092  O   ASN A 138      17.884 -23.033  59.584  1.00 41.17           O
ATOM   1093  CB  ASN A 138      20.415 -20.849  59.640  1.00 50.03           C
ATOM   1094  CG  ASN A 138      21.851 -20.711  60.174  1.00 56.62           C
ATOM   1095  OD1 ASN A 138      22.515 -19.672  60.003  1.00 51.38           O
ATOM   1096  ND2 ASN A 138      22.339 -21.781  60.796  1.00 48.15           N
ATOM   1097  N   TYR A 139      18.276 -22.008  57.606  1.00 36.33           N
ATOM   1098  CA  TYR A 139      16.938 -22.298  57.100  1.00 28.63           C
ATOM   1099  C   TYR A 139      16.568 -23.764  57.102  1.00 21.43           C
ATOM   1100  O   TYR A 139      15.472 -24.147  57.529  1.00 31.05           O
ATOM   1101  CB  TYR A 139      16.665 -21.676  55.702  1.00 30.60           C
ATOM   1102  CG  TYR A 139      15.315 -22.123  55.272  1.00 25.53           C
ATOM   1103  CD1 TYR A 139      14.186 -21.530  55.806  1.00 27.16           C
ATOM   1104  CD2 TYR A 139      15.162 -23.255  54.476  1.00 27.47           C
ATOM   1105  CE1 TYR A 139      12.919 -21.998  55.511  1.00 29.72           C
ATOM   1106  CE2 TYR A 139      13.911 -23.721  54.158  1.00 23.68           C
ATOM   1107  CZ  TYR A 139      12.795 -23.069  54.667  1.00 26.53           C
ATOM   1108  OH  TYR A 139      11.574 -23.548  54.405  1.00 32.91           O
ATOM   1109  N   LEU A 140      17.472 -24.608  56.619  1.00 26.82           N
ATOM   1110  CA  LEU A 140      17.188 -26.054  56.541  1.00 25.60           C
ATOM   1111  C   LEU A 140      16.945 -26.722  57.893  1.00 28.59           C
ATOM   1112  O   LEU A 140      16.039 -27.529  58.019  1.00 30.94           O
ATOM   1113  CB  LEU A 140      18.282 -26.797  55.792  1.00 24.94           C
ATOM   1114  CG  LEU A 140      18.455 -26.380  54.321  1.00 26.35           C
ATOM   1115  CD1 LEU A 140      19.664 -27.061  53.651  1.00 29.24           C
ATOM   1116  CD2 LEU A 140      17.171 -26.585  53.521  1.00 28.93           C
ATOM   1117  N   ILE A 141      17.708 -26.294  58.909  1.00 29.48           N
ATOM   1118  CA  ILE A 141      17.605 -26.855  60.268  1.00 29.08           C
ATOM   1119  C   ILE A 141      16.270 -26.537  60.911  1.00 32.42           C
ATOM   1120  O   ILE A 141      15.719 -27.338  61.665  1.00 43.75           O
ATOM   1121  CB  ILE A 141      18.798 -26.378  61.150  1.00 35.94           C
ATOM   1122  CG1 ILE A 141      20.107 -26.880  60.566  1.00 32.85           C
ATOM   1123  CG2 ILE A 141      18.689 -26.976  62.582  1.00 37.62           C
ATOM   1124  CD1 ILE A 141      21.324 -26.293  61.238  1.00 51.81           C
ATOM   1125  N   GLY A 142      15.725 -25.375  60.601  1.00 31.34           N
ATOM   1126  CA  GLY A 142      14.424 -25.027  61.134  1.00 35.23           C
ATOM   1127  C   GLY A 142      13.264 -25.309  60.209  1.00 36.91           C
ATOM   1128  O   GLY A 142      12.113 -25.129  60.609  1.00 36.49           O
ATOM   1129  N   SER A 143      13.540 -25.784  58.985  1.00 34.71           N
ATOM   1130  CA  SER A 143      12.473 -25.905  57.969  1.00 29.49           C
ATOM   1131  C   SER A 143      11.519 -27.033  58.241  1.00 34.80           C
ATOM   1132  O   SER A 143      11.951 -28.167  58.379  1.00 31.01           O
ATOM   1133  CB  SER A 143      13.038 -26.165  56.590  1.00 29.44           C
ATOM   1134  OG  SER A 143      11.960 -26.502  55.735  1.00 30.18           O
ATOM   1135  N   PRO A 144      10.219 -26.786  58.227  1.00 42.41           N
ATOM   1136  CA  PRO A 144       9.277 -27.870  58.529  1.00 45.92           C
ATOM   1137  C   PRO A 144       9.133 -28.842  57.362  1.00 51.70           C
ATOM   1138  O   PRO A 144       8.671 -29.971  57.552  1.00 49.92           O
ATOM   1139  CB  PRO A 144       7.946 -27.143  58.733  1.00 50.56           C
ATOM   1140  CG  PRO A 144       8.256 -25.676  58.653  1.00 53.75           C
ATOM   1141  CD  PRO A 144       9.539 -25.519  57.899  1.00 48.91           C
ATOM   1142  N   VAL A 145       9.558 -28.402  56.175  1.00 42.84           N
ATOM   1143  CA  VAL A 145       9.211 -29.113  54.946  1.00 39.19           C
ATOM   1144  C   VAL A 145      10.360 -29.623  54.058  1.00 36.86           C
ATOM   1145  O   VAL A 145      10.183 -30.582  53.348  1.00 41.11           O
ATOM   1146  CB  VAL A 145       8.179 -28.306  54.114  1.00 43.99           C
ATOM   1147  CG1 VAL A 145       6.921 -27.945  54.977  1.00 41.24           C
ATOM   1148  CG2 VAL A 145       8.792 -27.056  53.612  1.00 39.52           C
ATOM   1149  N   VAL A 146      11.534 -29.000  54.104  1.00 29.25           N
ATOM   1150  CA  VAL A 146      12.630 -29.494  53.292  1.00 29.92           C
ATOM   1151  C   VAL A 146      13.434 -30.539  54.028  1.00 41.02           C
ATOM   1152  O   VAL A 146      13.828 -30.334  55.179  1.00 34.57           O
ATOM   1153  CB  VAL A 146      13.574 -28.374  52.903  1.00 28.89           C
ATOM   1154  CG1 VAL A 146      14.709 -28.885  52.041  1.00 30.16           C
ATOM   1155  CG2 VAL A 146      12.798 -27.275  52.187  1.00 26.94           C
ATOM   1156  N   ASP A 147      13.649 -31.682  53.392  1.00 30.90           N
ATOM   1157  CA  ASP A 147      14.565 -32.635  53.976  1.00 36.61           C
ATOM   1158  C   ASP A 147      15.956 -32.416  53.435  1.00 29.76           C
ATOM   1159  O   ASP A 147      16.245 -32.767  52.288  1.00 30.19           O
ATOM   1160  CB  ASP A 147      14.108 -34.040  53.703  1.00 40.38           C
ATOM   1161  CG  ASP A 147      14.833 -35.050  54.595  1.00 48.99           C
ATOM   1162  OD1 ASP A 147      14.326 -35.355  55.697  1.00 60.56           O
ATOM   1163  OD2 ASP A 147      15.934 -35.529  54.309  1.00 47.94           O
ATOM   1164  N   SER A 148      16.849 -31.870  54.259  1.00 28.80           N
ATOM   1165  CA  SER A 148      18.204 -31.480  53.796  1.00 29.28           C
ATOM   1166  C   SER A 148      19.062 -32.620  53.267  1.00 33.10           C
ATOM   1167  O   SER A 148      19.982 -32.393  52.448  1.00 32.13           O
ATOM   1168  CB  SER A 148      18.982 -30.839  54.932  1.00 37.47           C
ATOM   1169  OG  SER A 148      19.307 -31.841  55.879  1.00 46.71           O
ATOM   1170  N   GLN A 149      18.776 -33.831  53.732  1.00 35.16           N
ATOM   1171  CA  GLN A 149      19.578 -34.996  53.377  1.00 41.50           C
ATOM   1172  C   GLN A 149      19.260 -35.441  51.969  1.00 38.07           C
ATOM   1173  O   GLN A 149      19.995 -36.206  51.372  1.00 36.53           O
ATOM   1174  CB  GLN A 149      19.283 -36.154  54.341  1.00 50.53           C
ATOM   1175  CG  GLN A 149      19.424 -35.800  55.819  1.00 62.07           C
ATOM   1176  CD  GLN A 149      18.826 -36.864  56.741  1.00 71.44           C
ATOM   1177  OE1 GLN A 149      18.801 -38.059  56.404  1.00 72.22           O
ATOM   1178  NE2 GLN A 149      18.343 -36.434  57.903  1.00 78.12           N
ATOM   1179  N   LYS A 150      18.140 -34.964  51.455  1.00 27.78           N
ATOM   1180  CA  LYS A 150      17.677 -35.380  50.172  1.00 33.99           C
ATOM   1181  C   LYS A 150      18.205 -34.479  49.082  1.00 32.24           C
ATOM   1182  O   LYS A 150      18.170 -34.856  47.919  1.00 32.05           O
ATOM   1183  CB  LYS A 150      16.147 -35.398  50.185  1.00 44.01           C
ATOM   1184  CG  LYS A 150      15.512 -36.414  49.293  1.00 50.32           C
ATOM   1185  CD  LYS A 150      14.035 -36.537  49.643  1.00 56.66           C
ATOM   1186  CE  LYS A 150      13.203 -36.795  48.406  1.00 56.15           C
ATOM   1187  NZ  LYS A 150      11.753 -36.656  48.689  1.00 58.49           N
ATOM   1188  N   LEU A 151      18.692 -33.284  49.435  1.00 26.33           N
ATOM   1189  CA  LEU A 151      19.303 -32.390  48.431  1.00 29.59           C
ATOM   1190  C   LEU A 151      20.569 -32.928  47.838  1.00 31.71           C
ATOM   1191  O   LEU A 151      21.437 -33.392  48.557  1.00 25.53           O
ATOM   1192  CB  LEU A 151      19.637 -31.033  49.051  1.00 32.16           C
ATOM   1193  CG  LEU A 151      18.440 -30.151  49.392  1.00 33.48           C
ATOM   1194  CD1 LEU A 151      18.919 -28.989  50.265  1.00 26.22           C
ATOM   1195  CD2 LEU A 151      17.758 -29.606  48.079  1.00 23.98           C
ATOM   1196  N   VAL A 152      20.668 -32.844  46.510  1.00 24.64           N
ATOM   1197  CA  VAL A 152      21.810 -33.203  45.752  1.00 24.05           C
ATOM   1198  C   VAL A 152      22.398 -31.908  45.201  1.00 31.26           C
ATOM   1199  O   VAL A 152      21.715 -31.128  44.519  1.00 24.41           O
ATOM   1200  CB  VAL A 152      21.413 -34.120  44.539  1.00 24.67           C
ATOM   1201  CG1 VAL A 152      22.575 -34.374  43.667  1.00 32.25           C
ATOM   1202  CG2 VAL A 152      20.848 -35.430  45.086  1.00 32.44           C
ATOM   1203  N   TYR A 153      23.672 -31.701  45.437  1.00 26.21           N
ATOM   1204  CA  TYR A 153      24.345 -30.472  44.963  1.00 31.66           C
ATOM   1205  C   TYR A 153      24.955 -30.627  43.554  1.00 29.91           C
ATOM   1206  O   TYR A 153      25.519 -31.659  43.214  1.00 29.37           O
ATOM   1207  CB  TYR A 153      25.359 -29.967  46.002  1.00 38.42           C
ATOM   1208  CG  TYR A 153      24.688 -29.407  47.250  1.00 36.58           C
ATOM   1209  CD1 TYR A 153      24.189 -30.253  48.246  1.00 33.67           C
ATOM   1210  CD2 TYR A 153      24.514 -28.038  47.410  1.00 41.62           C
ATOM   1211  CE1 TYR A 153      23.573 -29.741  49.385  1.00 35.99           C
ATOM   1212  CE2 TYR A 153      23.895 -27.518  48.543  1.00 46.94           C
ATOM   1213  CZ  TYR A 153      23.433 -28.375  49.527  1.00 43.72           C
ATOM   1214  OH  TYR A 153      22.819 -27.850  50.646  1.00 51.87           O
ATOM   1215  N   SER A 154      24.864 -29.583  42.749  1.00 27.12           N
ATOM   1216  CA  SER A 154      25.251 -29.673  41.353  1.00 30.86           C
ATOM   1217  C   SER A 154      26.738 -29.660  41.133  1.00 36.71           C
ATOM   1218  O   SER A 154      27.480 -28.920  41.788  1.00 39.94           O
ATOM   1219  CB  SER A 154      24.601 -28.549  40.534  1.00 26.08           C
ATOM   1220  OG  SER A 154      23.230 -28.821  40.313  1.00 39.36           O
ATOM   1221  N   ASP A 155      27.162 -30.461  40.174  1.00 42.94           N
ATOM   1222  CA  ASP A 155      28.550 -30.489  39.752  1.00 51.47           C
ATOM   1223  C   ASP A 155      28.617 -29.820  38.372  1.00 40.47           C
ATOM   1224  O   ASP A 155      28.322 -30.443  37.373  1.00 46.04           O
ATOM   1225  CB  ASP A 155      29.008 -31.957  39.673  1.00 62.97           C
ATOM   1226  CG  ASP A 155      30.270 -32.136  38.856  1.00 74.17           C
ATOM   1227  OD1 ASP A 155      30.299 -33.057  37.995  1.00 82.87           O
ATOM   1228  OD2 ASP A 155      31.272 -31.404  39.003  1.00 71.39           O
ATOM   1229  N   PHE A 156      28.953 -28.537  38.324  1.00 38.29           N
ATOM   1230  CA  PHE A 156      29.007 -27.836  37.033  1.00 44.07           C
ATOM   1231  C   PHE A 156      30.352 -28.054  36.276  1.00 56.43           C
ATOM   1232  O   PHE A 156      30.774 -27.203  35.509  1.00 57.20           O
ATOM   1233  CB  PHE A 156      28.669 -26.331  37.173  1.00 40.09           C
ATOM   1234  CG  PHE A 156      27.209 -26.049  37.586  1.00 31.12           C
ATOM   1235  CD1 PHE A 156      26.161 -26.234  36.679  1.00 34.20           C
ATOM   1236  CD2 PHE A 156      26.905 -25.629  38.882  1.00 31.51           C
ATOM   1237  CE1 PHE A 156      24.829 -25.986  37.043  1.00 32.17           C
ATOM   1238  CE2 PHE A 156      25.579 -25.400  39.266  1.00 31.51           C
ATOM   1239  CZ  PHE A 156      24.540 -25.568  38.346  1.00 31.77           C
ATOM   1240  N   SER A 157      31.008 -29.195  36.501  1.00 64.02           N
ATOM   1241  CA  SER A 157      32.272 -29.499  35.815  1.00 68.83           C
ATOM   1242  C   SER A 157      32.026 -29.943  34.376  1.00 73.57           C
ATOM   1243  O   SER A 157      32.335 -29.214  33.427  1.00 79.29           O
ATOM   1244  CB  SER A 157      33.056 -30.585  36.554  1.00 67.50           C
ATOM   1245  OG  SER A 157      33.470 -30.141  37.835  1.00 68.86           O
HETATM 1246  C1  DOG X 158       5.275 -25.560  36.767  1.00 20.00           C
HETATM 1247  C2  DOG X 158       5.289 -26.580  35.648  1.00 20.00           C
HETATM 1248  C3  DOG X 158       5.073 -27.962  36.189  1.00 20.00           C
HETATM 1249  C4  DOG X 158       6.088 -28.318  37.277  1.00 20.00           C
HETATM 1250  C5  DOG X 158       6.119 -27.255  38.396  1.00 20.00           C
HETATM 1251  C6  DOG X 158       7.212 -27.655  39.411  1.00 20.00           C
HETATM 1252  C7  DOG X 158       8.622 -27.428  38.886  1.00 20.00           C
HETATM 1253  C8  DOG X 158       8.845 -26.009  38.357  1.00 20.00           C
HETATM 1254  C9  DOG X 158       7.783 -25.675  37.284  1.00 20.00           C
HETATM 1255  C10 DOG X 158       6.347 -25.809  37.860  1.00 20.00           C
HETATM 1256  C11 DOG X 158       8.068 -24.271  36.652  1.00 20.00           C
HETATM 1257  C12 DOG X 158       9.470 -24.215  36.129  1.00 20.00           C
HETATM 1258  O1  DOG X 158       9.608 -22.895  35.544  1.00 20.00           O
HETATM 1259  C13 DOG X 158      10.551 -24.433  37.217  1.00 20.00           C
HETATM 1260  C14 DOG X 158      10.304 -25.799  37.919  1.00 20.00           C
HETATM 1261  O2  DOG X 158      11.212 -25.932  39.041  1.00 20.00           O
HETATM 1262  C15 DOG X 158      10.839 -26.823  36.902  1.00 20.00           C
HETATM 1263  C16 DOG X 158      12.130 -26.183  36.378  1.00 20.00           C
HETATM 1264  C17 DOG X 158      11.926 -24.640  36.459  1.00 20.00           C
HETATM 1265  C18 DOG X 158      10.542 -23.257  38.190  1.00 20.00           C
HETATM 1266  C19 DOG X 158       6.090 -24.776  38.990  1.00 20.00           C
HETATM 1267  C20 DOG X 158      13.062 -23.854  36.979  1.00 20.00           C
HETATM 1268  C21 DOG X 158      13.916 -24.395  38.048  1.00 20.00           C
HETATM 1269  O3  DOG X 158      14.839 -23.306  38.292  1.00 20.00           O
HETATM 1270  C22 DOG X 158      13.471 -22.625  36.641  1.00 20.00           C
HETATM 1271  C23 DOG X 158      14.603 -22.272  37.461  1.00 20.00           C
HETATM 1272  O4  DOG X 158      15.265 -21.277  37.453  1.00 20.00           O
HETATM 1273  O5  DOG X 158       3.766 -28.098  36.746  1.00 20.00           O
