# Supplementary material for: New computational protein design methods for de novo small molecule binding sites
Source: PLoS Comput Biol. 2020 Oct 5;16(10):e1008178. doi: 10.1371/journal.pcbi.1008178 (PMC7575090; doi:10.1371/journal.pcbi.1008178)
Supplement: S3 File — PDB files for the protein-ligand complexes used for the binding site sequence recovery benchmark. Files have been cleaned to remove residues with missing backbone atoms and all other extraneous small molecules. These complexes have been renumbered for compatibility with Rosetta, where position numbering corresponds to column “Designable_positions” in S4 Table. (GZ) [file pcbi.1008178.s003.tar.gz › BindingSiteRecoveryPDBs/4AFG-clean.pdb]

ATOM      1  N   ASN A   1      17.694 -27.449  38.668  1.00 53.32           N
ATOM      2  CA  ASN A   1      16.760 -26.414  39.105  1.00 46.36           C
ATOM      3  C   ASN A   1      16.941 -25.111  38.323  1.00 46.47           C
ATOM      4  O   ASN A   1      18.039 -24.549  38.256  1.00 43.93           O
ATOM      5  CB  ASN A   1      16.910 -26.149  40.586  1.00 54.02           C
ATOM      6  CG  ASN A   1      15.935 -25.110  41.080  1.00 58.11           C
ATOM      7  OD1 ASN A   1      16.216 -23.917  41.029  1.00 58.96           O
ATOM      8  ND2 ASN A   1      14.771 -25.556  41.542  1.00 61.08           N
ATOM      9  N   GLY A   2      15.856 -24.646  37.716  1.00 44.99           N
ATOM     10  CA  GLY A   2      15.925 -23.551  36.772  1.00 47.07           C
ATOM     11  C   GLY A   2      16.305 -22.251  37.437  1.00 45.97           C
ATOM     12  O   GLY A   2      17.075 -21.460  36.887  1.00 46.25           O
ATOM     13  N   LEU A   3      15.739 -22.031  38.613  1.00 47.46           N
ATOM     14  CA  LEU A   3      16.094 -20.882  39.435  1.00 48.19           C
ATOM     15  C   LEU A   3      17.612 -20.818  39.667  1.00 42.30           C
ATOM     16  O   LEU A   3      18.232 -19.780  39.444  1.00 39.86           O
ATOM     17  CB  LEU A   3      15.341 -20.929  40.766  1.00 51.58           C
ATOM     18  CG  LEU A   3      15.718 -19.870  41.801  1.00 51.03           C
ATOM     19  CD1 LEU A   3      15.635 -18.486  41.167  1.00 52.57           C
ATOM     20  CD2 LEU A   3      14.826 -19.964  43.037  1.00 49.37           C
ATOM     21  N   MET A   4      18.199 -21.932  40.088  1.00 44.46           N
ATOM     22  CA  MET A   4      19.627 -21.978  40.397  1.00 44.27           C
ATOM     23  C   MET A   4      20.504 -21.651  39.198  1.00 39.28           C
ATOM     24  O   MET A   4      21.548 -21.014  39.333  1.00 39.77           O
ATOM     25  CB  MET A   4      20.009 -23.339  40.982  1.00 44.58           C
ATOM     26  CG  MET A   4      19.560 -23.554  42.419  1.00 56.01           C
ATOM     27  SD  MET A   4      20.183 -22.296  43.566  1.00 66.44           S
ATOM     28  CE  MET A   4      18.675 -21.374  43.852  1.00 75.29           C
ATOM     29  N   ALA A   5      20.069 -22.080  38.019  1.00 34.65           N
ATOM     30  CA  ALA A   5      20.800 -21.810  36.801  1.00 31.98           C
ATOM     31  C   ALA A   5      20.813 -20.315  36.475  1.00 33.19           C
ATOM     32  O   ALA A   5      21.842 -19.762  36.051  1.00 30.51           O
ATOM     33  CB  ALA A   5      20.215 -22.639  35.619  1.00 31.40           C
ATOM     34  N   LYS A   6      19.675 -19.657  36.670  1.00 32.21           N
ATOM     35  CA  LYS A   6      19.604 -18.218  36.434  1.00 31.20           C
ATOM     36  C   LYS A   6      20.418 -17.459  37.512  1.00 30.06           C
ATOM     37  O   LYS A   6      21.076 -16.467  37.213  1.00 30.28           O
ATOM     38  CB  LYS A   6      18.142 -17.741  36.422  1.00 37.02           C
ATOM     39  CG  LYS A   6      17.348 -18.217  35.197  1.00 37.19           C
ATOM     40  CD  LYS A   6      15.888 -17.799  35.275  1.00 42.08           C
ATOM     41  CE  LYS A   6      15.135 -18.131  33.975  1.00 45.76           C
ATOM     42  NZ  LYS A   6      15.487 -17.188  32.892  1.00 44.33           N
ATOM     43  N   ARG A   7      20.384 -17.956  38.750  1.00 30.78           N
ATOM     44  CA  ARG A   7      21.182 -17.350  39.808  1.00 34.91           C
ATOM     45  C   ARG A   7      22.662 -17.504  39.496  1.00 37.40           C
ATOM     46  O   ARG A   7      23.438 -16.572  39.702  1.00 29.99           O
ATOM     47  CB  ARG A   7      20.855 -17.944  41.184  1.00 37.32           C
ATOM     48  CG  ARG A   7      19.443 -17.617  41.663  1.00 48.36           C
ATOM     49  CD  ARG A   7      19.233 -17.927  43.129  1.00 61.86           C
ATOM     50  NE  ARG A   7      19.037 -16.706  43.902  1.00 77.17           N
ATOM     51  CZ  ARG A   7      17.845 -16.203  44.221  1.00 89.47           C
ATOM     52  NH1 ARG A   7      16.732 -16.828  43.850  1.00 92.66           N
ATOM     53  NH2 ARG A   7      17.761 -15.078  44.921  1.00 94.45           N
ATOM     54  N   LEU A   8      23.044 -18.677  38.986  1.00 31.96           N
ATOM     55  CA  LEU A   8      24.427 -18.918  38.599  1.00 33.59           C
ATOM     56  C   LEU A   8      24.883 -17.906  37.546  1.00 35.51           C
ATOM     57  O   LEU A   8      25.934 -17.276  37.692  1.00 36.95           O
ATOM     58  CB  LEU A   8      24.621 -20.357  38.079  1.00 35.50           C
ATOM     59  CG  LEU A   8      26.006 -20.589  37.463  1.00 37.21           C
ATOM     60  CD1 LEU A   8      27.078 -20.440  38.550  1.00 35.66           C
ATOM     61  CD2 LEU A   8      26.124 -21.939  36.742  1.00 38.50           C
ATOM     62  N   ARG A   9      24.098 -17.765  36.478  1.00 31.51           N
ATOM     63  CA  ARG A   9      24.390 -16.791  35.425  1.00 25.89           C
ATOM     64  C   ARG A   9      24.551 -15.386  36.008  1.00 26.02           C
ATOM     65  O   ARG A   9      25.454 -14.670  35.616  1.00 28.41           O
ATOM     66  CB  ARG A   9      23.301 -16.773  34.346  1.00 24.89           C
ATOM     67  CG  ARG A   9      23.488 -15.661  33.313  1.00 24.25           C
ATOM     68  CD  ARG A   9      22.396 -15.656  32.185  1.00 32.49           C
ATOM     69  NE  ARG A   9      22.329 -16.921  31.444  1.00 31.21           N
ATOM     70  CZ  ARG A   9      21.487 -17.917  31.724  1.00 33.24           C
ATOM     71  NH1 ARG A   9      20.634 -17.787  32.735  1.00 28.80           N
ATOM     72  NH2 ARG A   9      21.500 -19.049  31.000  1.00 29.62           N
ATOM     73  N   ARG A  10      23.663 -14.991  36.918  1.00 29.02           N
ATOM     74  CA  ARG A  10      23.775 -13.653  37.539  1.00 39.57           C
ATOM     75  C   ARG A  10      25.053 -13.477  38.362  1.00 40.51           C
ATOM     76  O   ARG A  10      25.693 -12.426  38.298  1.00 42.44           O
ATOM     77  CB  ARG A  10      22.539 -13.296  38.374  1.00 39.10           C
ATOM     78  CG  ARG A  10      21.291 -13.089  37.521  1.00 40.98           C
ATOM     79  CD  ARG A  10      21.059 -11.657  37.057  1.00 44.99           C
ATOM     80  NE  ARG A  10      22.063 -11.103  36.144  1.00 42.31           N
ATOM     81  CZ  ARG A  10      22.102 -11.324  34.834  1.00 44.36           C
ATOM     82  NH1 ARG A  10      21.210 -12.127  34.250  1.00 42.56           N
ATOM     83  NH2 ARG A  10      23.048 -10.749  34.101  1.00 44.55           N
ATOM     84  N   GLU A  11      25.422 -14.503  39.120  1.00 35.73           N
ATOM     85  CA  GLU A  11      26.681 -14.469  39.876  1.00 43.82           C
ATOM     86  C   GLU A  11      27.887 -14.329  38.939  1.00 42.12           C
ATOM     87  O   GLU A  11      28.761 -13.505  39.178  1.00 43.29           O
ATOM     88  CB  GLU A  11      26.843 -15.717  40.738  1.00 49.81           C
ATOM     89  CG  GLU A  11      25.867 -15.804  41.891  1.00 67.49           C
ATOM     90  CD  GLU A  11      26.048 -17.063  42.730  1.00 80.11           C
ATOM     91  OE1 GLU A  11      26.866 -17.934  42.337  1.00 82.10           O
ATOM     92  OE2 GLU A  11      25.368 -17.177  43.781  1.00 85.24           O
ATOM     93  N   LEU A  12      27.916 -15.117  37.864  1.00 35.64           N
ATOM     94  CA  LEU A  12      29.023 -15.080  36.921  1.00 35.19           C
ATOM     95  C   LEU A  12      29.164 -13.733  36.234  1.00 38.73           C
ATOM     96  O   LEU A  12      30.281 -13.252  36.035  1.00 42.14           O
ATOM     97  CB  LEU A  12      28.866 -16.163  35.850  1.00 35.78           C
ATOM     98  CG  LEU A  12      28.977 -17.606  36.330  1.00 40.11           C
ATOM     99  CD1 LEU A  12      28.682 -18.531  35.178  1.00 30.92           C
ATOM    100  CD2 LEU A  12      30.357 -17.860  36.946  1.00 43.62           C
ATOM    101  N   LEU A  13      28.037 -13.135  35.850  1.00 33.72           N
ATOM    102  CA  LEU A  13      28.063 -11.868  35.128  1.00 32.90           C
ATOM    103  C   LEU A  13      28.201 -10.631  36.043  1.00 40.79           C
ATOM    104  O   LEU A  13      28.448  -9.513  35.562  1.00 39.12           O
ATOM    105  CB  LEU A  13      26.803 -11.716  34.277  1.00 31.59           C
ATOM    106  CG  LEU A  13      26.666 -12.724  33.157  1.00 35.56           C
ATOM    107  CD1 LEU A  13      25.364 -12.469  32.396  1.00 36.03           C
ATOM    108  CD2 LEU A  13      27.875 -12.635  32.235  1.00 35.05           C
ATOM    109  N   ASN A  14      28.001 -10.824  37.343  1.00 42.01           N
ATOM    110  CA  ASN A  14      28.198  -9.739  38.303  1.00 42.55           C
ATOM    111  C   ASN A  14      29.572  -9.090  38.143  1.00 44.27           C
ATOM    112  O   ASN A  14      29.692  -7.867  38.256  1.00 45.48           O
ATOM    113  CB  ASN A  14      28.013 -10.235  39.734  1.00 45.57           C
ATOM    114  CG  ASN A  14      28.180  -9.126  40.754  1.00 56.46           C
ATOM    115  OD1 ASN A  14      27.344  -8.221  40.842  1.00 60.56           O
ATOM    116  ND2 ASN A  14      29.266  -9.184  41.529  1.00 54.62           N
ATOM    117  N   THR A  15      30.598  -9.902  37.867  1.00 39.11           N
ATOM    118  CA  THR A  15      31.963  -9.404  37.660  1.00 42.18           C
ATOM    119  C   THR A  15      32.037  -8.438  36.474  1.00 40.63           C
ATOM    120  O   THR A  15      32.584  -7.328  36.584  1.00 38.97           O
ATOM    121  CB  THR A  15      32.984 -10.566  37.427  1.00 46.02           C
ATOM    122  OG1 THR A  15      32.888 -11.514  38.497  1.00 45.02           O
ATOM    123  CG2 THR A  15      34.419 -10.025  37.361  1.00 42.57           C
ATOM    124  N   TYR A  16      31.471  -8.863  35.349  1.00 32.79           N
ATOM    125  CA  TYR A  16      31.431  -8.029  34.156  1.00 33.29           C
ATOM    126  C   TYR A  16      30.541  -6.812  34.365  1.00 32.85           C
ATOM    127  O   TYR A  16      30.774  -5.769  33.785  1.00 40.57           O
ATOM    128  CB  TYR A  16      30.986  -8.831  32.918  1.00 28.47           C
ATOM    129  CG  TYR A  16      32.124  -9.615  32.304  1.00 32.85           C
ATOM    130  CD1 TYR A  16      33.338  -8.986  32.010  1.00 32.68           C
ATOM    131  CD2 TYR A  16      32.012 -10.996  32.064  1.00 31.29           C
ATOM    132  CE1 TYR A  16      34.402  -9.689  31.486  1.00 33.14           C
ATOM    133  CE2 TYR A  16      33.071 -11.710  31.523  1.00 28.32           C
ATOM    134  CZ  TYR A  16      34.257 -11.053  31.221  1.00 29.54           C
ATOM    135  OH  TYR A  16      35.324 -11.744  30.709  1.00 26.91           O
ATOM    136  N   GLU A  17      29.518  -6.946  35.190  1.00 35.22           N
ATOM    137  CA  GLU A  17      28.627  -5.825  35.416  1.00 40.64           C
ATOM    138  C   GLU A  17      29.342  -4.790  36.281  1.00 43.49           C
ATOM    139  O   GLU A  17      29.266  -3.596  36.012  1.00 45.28           O
ATOM    140  CB  GLU A  17      27.310  -6.293  36.037  1.00 39.66           C
ATOM    141  CG  GLU A  17      26.424  -6.999  35.035  1.00 43.90           C
ATOM    142  CD  GLU A  17      25.377  -7.906  35.670  1.00 44.05           C
ATOM    143  OE1 GLU A  17      25.238  -7.885  36.913  1.00 39.12           O
ATOM    144  OE2 GLU A  17      24.699  -8.640  34.909  1.00 43.43           O
ATOM    145  N   GLN A  18      30.057  -5.259  37.297  1.00 43.57           N
ATOM    146  CA  GLN A  18      30.769  -4.367  38.224  1.00 51.05           C
ATOM    147  C   GLN A  18      32.049  -3.761  37.632  1.00 50.21           C
ATOM    148  O   GLN A  18      32.331  -2.580  37.824  1.00 54.84           O
ATOM    149  CB  GLN A  18      31.095  -5.079  39.546  1.00 53.94           C
ATOM    150  CG  GLN A  18      29.873  -5.484  40.390  1.00 61.58           C
ATOM    151  CD  GLN A  18      28.930  -4.320  40.687  1.00 68.48           C
ATOM    152  OE1 GLN A  18      29.338  -3.303  41.255  1.00 72.75           O
ATOM    153  NE2 GLN A  18      27.659  -4.470  40.306  1.00 66.54           N
ATOM    154  N   LEU A  19      32.823  -4.571  36.921  1.00 48.17           N
ATOM    155  CA  LEU A  19      34.123  -4.143  36.430  1.00 47.00           C
ATOM    156  C   LEU A  19      34.105  -3.763  34.961  1.00 44.72           C
ATOM    157  O   LEU A  19      35.062  -3.177  34.461  1.00 48.46           O
ATOM    158  CB  LEU A  19      35.161  -5.238  36.665  1.00 41.65           C
ATOM    159  CG  LEU A  19      35.347  -5.614  38.127  1.00 50.24           C
ATOM    160  CD1 LEU A  19      36.274  -6.818  38.262  1.00 51.94           C
ATOM    161  CD2 LEU A  19      35.882  -4.428  38.900  1.00 52.22           C
ATOM    162  N   GLY A  20      33.033  -4.116  34.262  1.00 37.98           N
ATOM    163  CA  GLY A  20      32.943  -3.844  32.834  1.00 35.75           C
ATOM    164  C   GLY A  20      33.522  -4.983  31.990  1.00 33.01           C
ATOM    165  O   GLY A  20      34.290  -5.801  32.486  1.00 38.61           O
ATOM    166  N   LYS A  21      33.174  -5.012  30.712  1.00 32.86           N
ATOM    167  CA  LYS A  21      33.602  -6.078  29.799  1.00 41.78           C
ATOM    168  C   LYS A  21      34.932  -5.813  29.101  1.00 40.60           C
ATOM    169  O   LYS A  21      35.410  -6.652  28.353  1.00 41.31           O
ATOM    170  CB  LYS A  21      32.546  -6.295  28.709  1.00 38.42           C
ATOM    171  CG  LYS A  21      31.178  -6.652  29.218  1.00 40.53           C
ATOM    172  CD  LYS A  21      30.226  -6.824  28.057  1.00 44.77           C
ATOM    173  CE  LYS A  21      30.072  -5.526  27.270  1.00 53.24           C
ATOM    174  NZ  LYS A  21      29.457  -4.476  28.128  1.00 56.45           N
ATOM    175  N   SER A  22      35.513  -4.638  29.305  1.00 31.95           N
ATOM    176  CA  SER A  22      36.760  -4.302  28.623  1.00 35.77           C
ATOM    177  C   SER A  22      37.941  -5.054  29.256  1.00 36.87           C
ATOM    178  O   SER A  22      37.963  -5.344  30.469  1.00 37.73           O
ATOM    179  CB  SER A  22      37.045  -2.787  28.672  1.00 39.09           C
ATOM    180  OG  SER A  22      36.045  -2.025  28.010  1.00 43.90           O
ATOM    181  N   GLY A  23      38.953  -5.325  28.449  1.00 38.73           N
ATOM    182  CA  GLY A  23      40.161  -5.908  29.001  1.00 38.00           C
ATOM    183  C   GLY A  23      40.170  -7.417  28.859  1.00 34.67           C
ATOM    184  O   GLY A  23      39.125  -8.058  28.863  1.00 39.84           O
ATOM    185  N   LEU A  24      41.360  -7.981  28.749  1.00 34.21           N
ATOM    186  CA  LEU A  24      41.517  -9.418  28.628  1.00 34.66           C
ATOM    187  C   LEU A  24      40.842 -10.151  29.811  1.00 33.36           C
ATOM    188  O   LEU A  24      40.814  -9.660  30.950  1.00 33.20           O
ATOM    189  CB  LEU A  24      43.006  -9.768  28.483  1.00 34.71           C
ATOM    190  CG  LEU A  24      43.731  -9.256  27.225  1.00 38.38           C
ATOM    191  CD1 LEU A  24      45.219  -9.662  27.195  1.00 37.34           C
ATOM    192  CD2 LEU A  24      43.023  -9.722  25.971  1.00 33.09           C
ATOM    193  N   PRO A  25      40.263 -11.316  29.533  1.00 31.53           N
ATOM    194  CA  PRO A  25      39.440 -12.018  30.528  1.00 30.61           C
ATOM    195  C   PRO A  25      40.246 -12.739  31.599  1.00 37.08           C
ATOM    196  O   PRO A  25      40.203 -13.969  31.682  1.00 43.17           O
ATOM    197  CB  PRO A  25      38.638 -12.997  29.681  1.00 29.91           C
ATOM    198  CG  PRO A  25      39.488 -13.239  28.490  1.00 34.22           C
ATOM    199  CD  PRO A  25      40.171 -11.930  28.200  1.00 29.08           C
ATOM    200  N   PHE A  26      40.948 -11.954  32.415  1.00 39.93           N
ATOM    201  CA  PHE A  26      41.794 -12.451  33.491  1.00 37.25           C
ATOM    202  C   PHE A  26      41.626 -11.597  34.732  1.00 41.92           C
ATOM    203  O   PHE A  26      41.584 -10.358  34.647  1.00 40.48           O
ATOM    204  CB  PHE A  26      43.270 -12.400  33.075  1.00 35.50           C
ATOM    205  CG  PHE A  26      43.586 -13.249  31.889  1.00 40.39           C
ATOM    206  CD1 PHE A  26      43.760 -14.632  32.035  1.00 38.90           C
ATOM    207  CD2 PHE A  26      43.708 -12.673  30.628  1.00 33.78           C
ATOM    208  CE1 PHE A  26      44.051 -15.422  30.939  1.00 41.17           C
ATOM    209  CE2 PHE A  26      43.995 -13.454  29.524  1.00 36.74           C
ATOM    210  CZ  PHE A  26      44.159 -14.837  29.676  1.00 36.60           C
ATOM    211  N   LEU A  27      41.578 -12.236  35.896  1.00 41.22           N
ATOM    212  CA  LEU A  27      41.609 -11.465  37.142  1.00 43.58           C
ATOM    213  C   LEU A  27      42.946 -11.591  37.860  1.00 48.56           C
ATOM    214  O   LEU A  27      43.300 -10.763  38.726  1.00 45.29           O
ATOM    215  CB  LEU A  27      40.470 -11.890  38.060  1.00 46.31           C
ATOM    216  CG  LEU A  27      39.088 -11.553  37.504  1.00 44.56           C
ATOM    217  CD1 LEU A  27      38.029 -11.848  38.555  1.00 52.66           C
ATOM    218  CD2 LEU A  27      39.029 -10.095  37.075  1.00 37.22           C
ATOM    219  N   ASP A  28      43.688 -12.635  37.510  1.00 49.13           N
ATOM    220  CA  ASP A  28      44.992 -12.846  38.103  1.00 52.59           C
ATOM    221  C   ASP A  28      46.057 -12.464  37.085  1.00 53.04           C
ATOM    222  O   ASP A  28      45.916 -11.414  36.460  1.00 55.30           O
ATOM    223  CB  ASP A  28      45.094 -14.263  38.669  1.00 58.73           C
ATOM    224  CG  ASP A  28      44.030 -14.524  39.757  1.00 61.16           C
ATOM    225  OD1 ASP A  28      44.010 -13.809  40.789  1.00 57.73           O
ATOM    226  OD2 ASP A  28      43.183 -15.419  39.566  1.00 65.78           O
ATOM    227  N   ASP A  29      47.108 -13.263  36.913  1.00 48.89           N
ATOM    228  CA  ASP A  29      48.147 -12.910  35.950  1.00 49.84           C
ATOM    229  C   ASP A  29      47.497 -12.741  34.584  1.00 49.13           C
ATOM    230  O   ASP A  29      46.657 -13.551  34.189  1.00 40.77           O
ATOM    231  CB  ASP A  29      49.227 -13.993  35.858  1.00 58.65           C
ATOM    232  CG  ASP A  29      50.172 -13.992  37.047  1.00 69.21           C
ATOM    233  OD1 ASP A  29      50.266 -12.958  37.750  1.00 74.66           O
ATOM    234  OD2 ASP A  29      50.832 -15.030  37.265  1.00 66.63           O
ATOM    235  N   ILE A  30      47.853 -11.674  33.881  1.00 55.70           N
ATOM    236  CA  ILE A  30      47.321 -11.479  32.542  1.00 54.07           C
ATOM    237  C   ILE A  30      48.009 -12.484  31.647  1.00 51.35           C
ATOM    238  O   ILE A  30      49.233 -12.505  31.539  1.00 52.05           O
ATOM    239  CB  ILE A  30      47.556 -10.059  31.992  1.00 56.49           C
ATOM    240  CG1 ILE A  30      46.911  -9.016  32.904  1.00 61.88           C
ATOM    241  CG2 ILE A  30      46.988  -9.938  30.571  1.00 51.35           C
ATOM    242  CD1 ILE A  30      45.441  -9.080  32.875  1.00 65.57           C
ATOM    243  N   GLY A  31      47.215 -13.343  31.032  1.00 42.40           N
ATOM    244  CA  GLY A  31      47.752 -14.276  30.081  1.00 45.36           C
ATOM    245  C   GLY A  31      47.380 -13.908  28.658  1.00 44.60           C
ATOM    246  O   GLY A  31      47.079 -12.753  28.321  1.00 43.50           O
ATOM    247  N   LYS A  32      47.399 -14.933  27.824  1.00 38.06           N
ATOM    248  CA  LYS A  32      47.211 -14.797  26.405  1.00 37.70           C
ATOM    249  C   LYS A  32      45.931 -15.539  26.116  1.00 33.58           C
ATOM    250  O   LYS A  32      45.748 -16.656  26.592  1.00 38.27           O
ATOM    251  CB  LYS A  32      48.378 -15.469  25.689  1.00 37.84           C
ATOM    252  CG  LYS A  32      48.396 -15.221  24.197  1.00 42.11           C
ATOM    253  CD  LYS A  32      48.657 -16.510  23.441  1.00 45.24           C
ATOM    254  CE  LYS A  32      50.001 -16.502  22.754  1.00 50.56           C
ATOM    255  NZ  LYS A  32      50.247 -17.826  22.101  1.00 51.27           N
ATOM    256  N   VAL A  33      45.027 -14.927  25.369  1.00 25.82           N
ATOM    257  CA  VAL A  33      43.818 -15.619  25.000  1.00 25.64           C
ATOM    258  C   VAL A  33      44.083 -16.282  23.649  1.00 28.78           C
ATOM    259  O   VAL A  33      44.574 -15.645  22.733  1.00 35.43           O
ATOM    260  CB  VAL A  33      42.633 -14.649  24.913  1.00 28.65           C
ATOM    261  CG1 VAL A  33      41.383 -15.371  24.416  1.00 22.25           C
ATOM    262  CG2 VAL A  33      42.376 -14.040  26.268  1.00 33.84           C
ATOM    263  N   ASP A  34      43.818 -17.570  23.537  1.00 29.49           N
ATOM    264  CA  ASP A  34      43.958 -18.227  22.255  1.00 23.53           C
ATOM    265  C   ASP A  34      42.572 -18.467  21.671  1.00 26.97           C
ATOM    266  O   ASP A  34      41.791 -19.269  22.174  1.00 31.56           O
ATOM    267  CB  ASP A  34      44.760 -19.530  22.379  1.00 31.51           C
ATOM    268  CG  ASP A  34      44.919 -20.250  21.026  1.00 39.09           C
ATOM    269  OD1 ASP A  34      44.813 -19.600  19.937  1.00 34.03           O
ATOM    270  OD2 ASP A  34      45.152 -21.473  21.060  1.00 46.69           O
ATOM    271  N   VAL A  35      42.251 -17.745  20.606  1.00 22.60           N
ATOM    272  CA  VAL A  35      40.963 -17.924  20.007  1.00 24.49           C
ATOM    273  C   VAL A  35      41.027 -18.980  18.876  1.00 25.39           C
ATOM    274  O   VAL A  35      41.906 -18.941  18.021  1.00 27.47           O
ATOM    275  CB  VAL A  35      40.428 -16.591  19.448  1.00 19.71           C
ATOM    276  CG1 VAL A  35      39.038 -16.833  18.828  1.00 20.01           C
ATOM    277  CG2 VAL A  35      40.397 -15.507  20.602  1.00 23.13           C
ATOM    278  N   LYS A  36      40.087 -19.908  18.884  1.00 22.14           N
ATOM    279  CA  LYS A  36      39.947 -20.866  17.777  1.00 24.53           C
ATOM    280  C   LYS A  36      38.920 -20.251  16.829  1.00 22.16           C
ATOM    281  O   LYS A  36      37.845 -19.819  17.272  1.00 21.45           O
ATOM    282  CB  LYS A  36      39.481 -22.230  18.297  1.00 24.40           C
ATOM    283  CG  LYS A  36      40.377 -22.847  19.416  1.00 24.26           C
ATOM    284  CD  LYS A  36      41.820 -22.927  19.003  1.00 25.60           C
ATOM    285  CE  LYS A  36      42.635 -24.008  19.770  1.00 40.40           C
ATOM    286  NZ  LYS A  36      42.670 -23.765  21.230  1.00 49.34           N
ATOM    287  N   PHE A  37      39.268 -20.164  15.542  1.00 19.71           N
ATOM    288  CA  PHE A  37      38.462 -19.421  14.583  1.00 21.48           C
ATOM    289  C   PHE A  37      38.121 -20.338  13.435  1.00 20.64           C
ATOM    290  O   PHE A  37      39.012 -20.965  12.866  1.00 20.98           O
ATOM    291  CB  PHE A  37      39.267 -18.251  14.011  1.00 19.94           C
ATOM    292  CG  PHE A  37      38.514 -17.424  13.010  1.00 19.52           C
ATOM    293  CD1 PHE A  37      37.762 -16.338  13.422  1.00 19.97           C
ATOM    294  CD2 PHE A  37      38.571 -17.718  11.639  1.00 22.51           C
ATOM    295  CE1 PHE A  37      37.047 -15.552  12.512  1.00 23.78           C
ATOM    296  CE2 PHE A  37      37.876 -16.936  10.715  1.00 22.88           C
ATOM    297  CZ  PHE A  37      37.091 -15.844  11.155  1.00 22.81           C
ATOM    298  N   GLY A  38      36.838 -20.403  13.078  1.00 18.78           N
ATOM    299  CA  GLY A  38      36.438 -21.139  11.873  1.00 24.18           C
ATOM    300  C   GLY A  38      35.533 -20.274  11.007  1.00 27.67           C
ATOM    301  O   GLY A  38      34.756 -19.471  11.539  1.00 23.21           O
ATOM    302  N   LEU A  39      35.634 -20.422   9.683  1.00 22.51           N
ATOM    303  CA  LEU A  39      34.795 -19.651   8.776  1.00 19.51           C
ATOM    304  C   LEU A  39      33.995 -20.639   7.927  1.00 18.43           C
ATOM    305  O   LEU A  39      34.567 -21.355   7.134  1.00 22.44           O
ATOM    306  CB  LEU A  39      35.652 -18.727   7.875  1.00 20.22           C
ATOM    307  CG  LEU A  39      34.897 -17.903   6.793  1.00 19.51           C
ATOM    308  CD1 LEU A  39      33.931 -16.914   7.475  1.00 17.75           C
ATOM    309  CD2 LEU A  39      35.794 -17.155   5.757  1.00 18.76           C
ATOM    310  N   SER A  40      32.678 -20.674   8.085  1.00 18.75           N
ATOM    311  CA  SER A  40      31.886 -21.652   7.343  1.00 20.78           C
ATOM    312  C   SER A  40      31.029 -20.942   6.295  1.00 23.05           C
ATOM    313  O   SER A  40      30.027 -20.300   6.644  1.00 23.01           O
ATOM    314  CB  SER A  40      30.953 -22.413   8.298  1.00 21.72           C
ATOM    315  OG  SER A  40      31.665 -23.101   9.310  1.00 25.69           O
ATOM    316  N   LEU A  41      31.393 -21.102   5.030  1.00 19.39           N
ATOM    317  CA  LEU A  41      30.677 -20.445   3.939  1.00 18.44           C
ATOM    318  C   LEU A  41      29.305 -21.086   3.810  1.00 21.11           C
ATOM    319  O   LEU A  41      29.189 -22.328   3.746  1.00 21.94           O
ATOM    320  CB  LEU A  41      31.427 -20.627   2.634  1.00 21.58           C
ATOM    321  CG  LEU A  41      30.727 -20.018   1.417  1.00 20.54           C
ATOM    322  CD1 LEU A  41      30.664 -18.468   1.500  1.00 17.98           C
ATOM    323  CD2 LEU A  41      31.443 -20.463   0.153  1.00 31.12           C
ATOM    324  N   GLN A  42      28.266 -20.269   3.798  1.00 18.90           N
ATOM    325  CA  GLN A  42      26.928 -20.794   3.489  1.00 19.86           C
ATOM    326  C   GLN A  42      26.540 -20.561   2.046  1.00 18.38           C
ATOM    327  O   GLN A  42      26.094 -21.483   1.368  1.00 21.75           O
ATOM    328  CB  GLN A  42      25.844 -20.188   4.377  1.00 25.67           C
ATOM    329  CG  GLN A  42      25.730 -20.827   5.731  1.00 33.13           C
ATOM    330  CD  GLN A  42      24.498 -20.344   6.480  1.00 32.95           C
ATOM    331  OE1 GLN A  42      24.382 -19.158   6.796  1.00 28.42           O
ATOM    332  NE2 GLN A  42      23.587 -21.265   6.788  1.00 27.36           N
ATOM    333  N   LEU A  43      26.675 -19.326   1.591  1.00 18.89           N
ATOM    334  CA  LEU A  43      26.220 -18.988   0.245  1.00 26.05           C
ATOM    335  C   LEU A  43      26.771 -17.654  -0.223  1.00 23.16           C
ATOM    336  O   LEU A  43      27.183 -16.789   0.592  1.00 22.24           O
ATOM    337  CB  LEU A  43      24.676 -19.036   0.145  1.00 24.07           C
ATOM    338  CG  LEU A  43      23.839 -18.096   1.046  1.00 25.85           C
ATOM    339  CD1 LEU A  43      23.771 -16.645   0.475  1.00 26.16           C
ATOM    340  CD2 LEU A  43      22.414 -18.651   1.277  1.00 26.46           C
ATOM    341  N   LEU A  44      26.767 -17.483  -1.542  1.00 25.48           N
ATOM    342  CA  LEU A  44      27.106 -16.207  -2.161  1.00 21.40           C
ATOM    343  C   LEU A  44      25.828 -15.375  -2.293  1.00 23.58           C
ATOM    344  O   LEU A  44      24.847 -15.821  -2.890  1.00 21.79           O
ATOM    345  CB  LEU A  44      27.726 -16.423  -3.556  1.00 24.16           C
ATOM    346  CG  LEU A  44      27.972 -15.131  -4.367  1.00 21.92           C
ATOM    347  CD1 LEU A  44      29.061 -14.258  -3.730  1.00 20.63           C
ATOM    348  CD2 LEU A  44      28.292 -15.487  -5.850  1.00 25.80           C
ATOM    349  N   LYS A  45      25.817 -14.164  -1.746  1.00 18.23           N
ATOM    350  CA  LYS A  45      24.644 -13.321  -1.991  1.00 17.41           C
ATOM    351  C   LYS A  45      24.764 -12.673  -3.381  1.00 23.43           C
ATOM    352  O   LYS A  45      23.842 -12.741  -4.206  1.00 22.70           O
ATOM    353  CB  LYS A  45      24.460 -12.235  -0.920  1.00 24.38           C
ATOM    354  CG  LYS A  45      23.212 -11.346  -1.226  1.00 46.86           C
ATOM    355  CD  LYS A  45      22.779 -10.515  -0.006  1.00 49.36           C
ATOM    356  CE  LYS A  45      21.528  -9.659  -0.270  1.00 52.57           C
ATOM    357  NZ  LYS A  45      20.958  -9.012   0.985  1.00 55.87           N
ATOM    358  N   SER A  46      25.921 -12.086  -3.656  1.00 23.79           N
ATOM    359  CA  SER A  46      26.120 -11.369  -4.927  1.00 21.78           C
ATOM    360  C   SER A  46      27.578 -11.097  -5.157  1.00 23.72           C
ATOM    361  O   SER A  46      28.357 -11.003  -4.210  1.00 22.00           O
ATOM    362  CB  SER A  46      25.337 -10.059  -4.968  1.00 29.88           C
ATOM    363  OG  SER A  46      25.751  -9.155  -3.955  1.00 30.16           O
ATOM    364  N   ILE A  47      27.940 -11.013  -6.431  1.00 23.39           N
ATOM    365  CA  ILE A  47      29.227 -10.510  -6.826  1.00 32.42           C
ATOM    366  C   ILE A  47      28.948  -9.443  -7.896  1.00 33.68           C
ATOM    367  O   ILE A  47      28.346  -9.708  -8.937  1.00 26.37           O
ATOM    368  CB  ILE A  47      30.158 -11.650  -7.277  1.00 45.01           C
ATOM    369  CG1 ILE A  47      31.480 -11.106  -7.809  1.00 49.34           C
ATOM    370  CG2 ILE A  47      29.475 -12.554  -8.277  1.00 46.98           C
ATOM    371  CD1 ILE A  47      32.639 -11.752  -7.100  1.00 50.44           C
ATOM    372  N   GLU A  48      29.307  -8.204  -7.594  1.00 27.90           N
ATOM    373  CA  GLU A  48      28.924  -7.110  -8.465  1.00 27.69           C
ATOM    374  C   GLU A  48      30.149  -6.373  -8.955  1.00 28.75           C
ATOM    375  O   GLU A  48      30.957  -5.893  -8.161  1.00 22.02           O
ATOM    376  CB  GLU A  48      27.923  -6.184  -7.769  1.00 39.91           C
ATOM    377  CG  GLU A  48      26.480  -6.701  -7.905  1.00 56.17           C
ATOM    378  CD  GLU A  48      25.606  -6.378  -6.702  1.00 71.65           C
ATOM    379  OE1 GLU A  48      26.120  -5.752  -5.746  1.00 77.34           O
ATOM    380  OE2 GLU A  48      24.405  -6.748  -6.712  1.00 75.05           O
ATOM    381  N   GLN A  49      30.306  -6.350 -10.275  1.00 26.56           N
ATOM    382  CA  GLN A  49      31.439  -5.695 -10.888  1.00 26.60           C
ATOM    383  C   GLN A  49      31.516  -4.251 -10.391  1.00 31.78           C
ATOM    384  O   GLN A  49      30.494  -3.572 -10.231  1.00 29.94           O
ATOM    385  CB  GLN A  49      31.298  -5.701 -12.423  1.00 29.01           C
ATOM    386  CG  GLN A  49      32.543  -5.195 -13.101  1.00 37.10           C
ATOM    387  CD  GLN A  49      32.399  -5.063 -14.629  1.00 45.29           C
ATOM    388  OE1 GLN A  49      31.337  -5.316 -15.206  1.00 45.57           O
ATOM    389  NE2 GLN A  49      33.477  -4.662 -15.274  1.00 41.38           N
ATOM    390  N   ARG A  50      32.727  -3.798 -10.114  1.00 30.75           N
ATOM    391  CA  ARG A  50      32.944  -2.403  -9.778  1.00 27.76           C
ATOM    392  C   ARG A  50      33.290  -1.667 -11.059  1.00 33.68           C
ATOM    393  O   ARG A  50      34.297  -1.961 -11.691  1.00 33.57           O
ATOM    394  CB  ARG A  50      34.067  -2.278  -8.768  1.00 29.37           C
ATOM    395  CG  ARG A  50      34.381  -0.826  -8.424  1.00 33.54           C
ATOM    396  CD  ARG A  50      35.440  -0.800  -7.363  1.00 33.89           C
ATOM    397  NE  ARG A  50      36.760  -0.938  -7.948  1.00 33.54           N
ATOM    398  CZ  ARG A  50      37.867  -1.029  -7.235  1.00 32.59           C
ATOM    399  NH1 ARG A  50      37.812  -0.979  -5.905  1.00 24.43           N
ATOM    400  NH2 ARG A  50      39.026  -1.150  -7.853  1.00 32.15           N
ATOM    401  N   GLY A  51      32.410  -0.748 -11.455  1.00 33.82           N
ATOM    402  CA  GLY A  51      32.574   0.053 -12.650  1.00 41.34           C
ATOM    403  C   GLY A  51      32.735  -0.886 -13.819  1.00 45.48           C
ATOM    404  O   GLY A  51      31.967  -1.830 -13.985  1.00 43.32           O
ATOM    405  N   MET A  52      33.774  -0.662 -14.599  1.00 41.28           N
ATOM    406  CA  MET A  52      33.990  -1.475 -15.774  1.00 43.95           C
ATOM    407  C   MET A  52      35.331  -2.166 -15.695  1.00 38.56           C
ATOM    408  O   MET A  52      35.842  -2.647 -16.685  1.00 37.43           O
ATOM    409  CB  MET A  52      33.890  -0.614 -17.028  1.00 49.76           C
ATOM    410  CG  MET A  52      32.461  -0.241 -17.388  1.00 52.48           C
ATOM    411  SD  MET A  52      32.414   0.921 -18.768  1.00124.56           S
ATOM    412  CE  MET A  52      30.647   1.108 -18.992  1.00110.27           C
ATOM    413  N   GLY A  53      35.892  -2.251 -14.500  1.00 37.70           N
ATOM    414  CA  GLY A  53      37.163  -2.945 -14.356  1.00 40.14           C
ATOM    415  C   GLY A  53      37.087  -4.430 -14.017  1.00 37.55           C
ATOM    416  O   GLY A  53      36.031  -5.069 -14.104  1.00 29.69           O
ATOM    417  N   PHE A  54      38.227  -4.963 -13.595  1.00 38.03           N
ATOM    418  CA  PHE A  54      38.369  -6.363 -13.240  1.00 40.09           C
ATOM    419  C   PHE A  54      38.041  -6.658 -11.776  1.00 33.38           C
ATOM    420  O   PHE A  54      38.118  -7.807 -11.343  1.00 32.90           O
ATOM    421  CB  PHE A  54      39.794  -6.840 -13.545  1.00 48.16           C
ATOM    422  CG  PHE A  54      40.130  -6.849 -15.014  1.00 60.44           C
ATOM    423  CD1 PHE A  54      39.723  -7.897 -15.826  1.00 64.87           C
ATOM    424  CD2 PHE A  54      40.852  -5.806 -15.582  1.00 65.16           C
ATOM    425  CE1 PHE A  54      40.029  -7.900 -17.179  1.00 68.30           C
ATOM    426  CE2 PHE A  54      41.159  -5.808 -16.930  1.00 66.82           C
ATOM    427  CZ  PHE A  54      40.747  -6.855 -17.727  1.00 68.60           C
ATOM    428  N   ASN A  55      37.679  -5.641 -11.010  1.00 23.91           N
ATOM    429  CA  ASN A  55      37.333  -5.877  -9.607  1.00 22.38           C
ATOM    430  C   ASN A  55      35.822  -5.932  -9.377  1.00 25.93           C
ATOM    431  O   ASN A  55      35.034  -5.460 -10.208  1.00 25.44           O
ATOM    432  CB  ASN A  55      37.996  -4.834  -8.695  1.00 23.56           C
ATOM    433  CG  ASN A  55      39.504  -4.897  -8.774  1.00 35.14           C
ATOM    434  OD1 ASN A  55      40.155  -3.969  -9.228  1.00 41.56           O
ATOM    435  ND2 ASN A  55      40.063  -6.037  -8.375  1.00 39.73           N
ATOM    436  N   SER A  56      35.418  -6.501  -8.248  1.00 22.54           N
ATOM    437  CA  SER A  56      34.005  -6.594  -7.952  1.00 26.64           C
ATOM    438  C   SER A  56      33.828  -6.625  -6.433  1.00 25.19           C
ATOM    439  O   SER A  56      34.790  -6.855  -5.708  1.00 20.52           O
ATOM    440  CB  SER A  56      33.435  -7.870  -8.608  1.00 31.63           C
ATOM    441  OG  SER A  56      34.032  -8.997  -8.019  1.00 36.03           O
ATOM    442  N   ILE A  57      32.607  -6.372  -5.977  1.00 21.80           N
ATOM    443  CA  ILE A  57      32.279  -6.439  -4.568  1.00 22.19           C
ATOM    444  C   ILE A  57      31.561  -7.776  -4.333  1.00 23.74           C
ATOM    445  O   ILE A  57      30.485  -8.004  -4.905  1.00 22.84           O
ATOM    446  CB  ILE A  57      31.325  -5.320  -4.123  1.00 22.92           C
ATOM    447  CG1 ILE A  57      31.878  -3.906  -4.417  1.00 31.41           C
ATOM    448  CG2 ILE A  57      31.058  -5.492  -2.610  1.00 26.64           C
ATOM    449  CD1 ILE A  57      33.279  -3.645  -3.852  1.00 25.92           C
ATOM    450  N   GLY A  58      32.156  -8.645  -3.518  1.00 20.35           N
ATOM    451  CA  GLY A  58      31.559  -9.941  -3.225  1.00 22.69           C
ATOM    452  C   GLY A  58      30.865  -9.921  -1.883  1.00 21.50           C
ATOM    453  O   GLY A  58      31.479  -9.601  -0.877  1.00 20.85           O
ATOM    454  N   THR A  59      29.583 -10.272  -1.855  1.00 21.86           N
ATOM    455  CA  THR A  59      28.841 -10.293  -0.592  1.00 21.56           C
ATOM    456  C   THR A  59      28.480 -11.728  -0.240  1.00 25.35           C
ATOM    457  O   THR A  59      27.834 -12.427  -1.061  1.00 23.00           O
ATOM    458  CB  THR A  59      27.563  -9.414  -0.700  1.00 20.70           C
ATOM    459  OG1 THR A  59      27.975  -8.084  -0.965  1.00 24.78           O
ATOM    460  CG2 THR A  59      26.733  -9.418   0.620  1.00 21.21           C
ATOM    461  N   PHE A  60      28.910 -12.169   0.953  1.00 17.19           N
ATOM    462  CA  PHE A  60      28.778 -13.587   1.343  1.00 19.15           C
ATOM    463  C   PHE A  60      28.002 -13.766   2.627  1.00 18.93           C
ATOM    464  O   PHE A  60      28.074 -12.891   3.505  1.00 18.22           O
ATOM    465  CB  PHE A  60      30.164 -14.228   1.563  1.00 19.16           C
ATOM    466  CG  PHE A  60      31.021 -14.239   0.329  1.00 20.29           C
ATOM    467  CD1 PHE A  60      31.761 -13.115  -0.030  1.00 20.01           C
ATOM    468  CD2 PHE A  60      31.054 -15.364  -0.500  1.00 22.03           C
ATOM    469  CE1 PHE A  60      32.549 -13.098  -1.178  1.00 19.44           C
ATOM    470  CE2 PHE A  60      31.850 -15.371  -1.654  1.00 21.40           C
ATOM    471  CZ  PHE A  60      32.593 -14.223  -2.000  1.00 22.50           C
ATOM    472  N   LYS A  61      27.284 -14.895   2.745  1.00 15.99           N
ATOM    473  CA  LYS A  61      26.671 -15.294   4.008  1.00 18.48           C
ATOM    474  C   LYS A  61      27.510 -16.453   4.558  1.00 15.85           C
ATOM    475  O   LYS A  61      27.797 -17.420   3.845  1.00 19.81           O
ATOM    476  CB  LYS A  61      25.204 -15.717   3.802  1.00 17.47           C
ATOM    477  CG  LYS A  61      24.548 -16.304   5.057  1.00 17.26           C
ATOM    478  CD  LYS A  61      24.326 -15.271   6.130  1.00 16.98           C
ATOM    479  CE  LYS A  61      23.930 -15.963   7.438  1.00 16.88           C
ATOM    480  NZ  LYS A  61      22.838 -16.975   7.225  1.00 18.83           N
ATOM    481  N   ALA A  62      27.889 -16.351   5.834  1.00 18.72           N
ATOM    482  CA  ALA A  62      28.716 -17.363   6.448  1.00 17.48           C
ATOM    483  C   ALA A  62      28.307 -17.534   7.902  1.00 20.85           C
ATOM    484  O   ALA A  62      27.491 -16.779   8.456  1.00 19.09           O
ATOM    485  CB  ALA A  62      30.187 -16.974   6.372  1.00 15.38           C
ATOM    486  N   ILE A  63      28.852 -18.578   8.493  1.00 20.84           N
ATOM    487  CA  ILE A  63      28.726 -18.775   9.905  1.00 21.52           C
ATOM    488  C   ILE A  63      30.154 -18.622  10.419  1.00 23.93           C
ATOM    489  O   ILE A  63      31.049 -19.306   9.940  1.00 23.46           O
ATOM    490  CB  ILE A  63      28.266 -20.189  10.224  1.00 22.73           C
ATOM    491  CG1 ILE A  63      26.894 -20.503   9.612  1.00 26.50           C
ATOM    492  CG2 ILE A  63      28.188 -20.360  11.708  1.00 27.90           C
ATOM    493  CD1 ILE A  63      25.812 -19.511   9.956  1.00 32.44           C
ATOM    494  N   VAL A  64      30.370 -17.728  11.374  1.00 20.28           N
ATOM    495  CA  VAL A  64      31.700 -17.625  11.979  1.00 19.41           C
ATOM    496  C   VAL A  64      31.716 -18.410  13.312  1.00 20.09           C
ATOM    497  O   VAL A  64      30.795 -18.289  14.121  1.00 22.37           O
ATOM    498  CB  VAL A  64      32.066 -16.127  12.223  1.00 25.23           C
ATOM    499  CG1 VAL A  64      33.318 -15.970  13.153  1.00 23.11           C
ATOM    500  CG2 VAL A  64      32.291 -15.401  10.906  1.00 22.11           C
ATOM    501  N   LYS A  65      32.770 -19.172  13.556  1.00 20.10           N
ATOM    502  CA  LYS A  65      32.846 -20.032  14.739  1.00 24.50           C
ATOM    503  C   LYS A  65      34.003 -19.571  15.617  1.00 26.93           C
ATOM    504  O   LYS A  65      35.152 -19.506  15.169  1.00 24.42           O
ATOM    505  CB  LYS A  65      33.080 -21.500  14.345  1.00 20.59           C
ATOM    506  CG  LYS A  65      32.053 -22.049  13.366  1.00 35.66           C
ATOM    507  CD  LYS A  65      31.928 -23.571  13.496  1.00 42.85           C
ATOM    508  CE  LYS A  65      32.205 -24.293  12.200  1.00 48.29           C
ATOM    509  NZ  LYS A  65      32.708 -25.698  12.430  1.00 47.83           N
ATOM    510  N   LEU A  66      33.697 -19.264  16.869  1.00 20.34           N
ATOM    511  CA  LEU A  66      34.700 -18.731  17.779  1.00 23.52           C
ATOM    512  C   LEU A  66      34.706 -19.503  19.071  1.00 23.03           C
ATOM    513  O   LEU A  66      33.656 -19.793  19.619  1.00 19.35           O
ATOM    514  CB  LEU A  66      34.393 -17.276  18.106  1.00 21.21           C
ATOM    515  CG  LEU A  66      34.393 -16.339  16.906  1.00 25.70           C
ATOM    516  CD1 LEU A  66      33.763 -14.996  17.320  1.00 26.84           C
ATOM    517  CD2 LEU A  66      35.836 -16.153  16.447  1.00 26.31           C
ATOM    518  N   SER A  67      35.894 -19.823  19.560  1.00 22.11           N
ATOM    519  CA  SER A  67      35.988 -20.413  20.877  1.00 22.58           C
ATOM    520  C   SER A  67      37.201 -19.885  21.613  1.00 25.88           C
ATOM    521  O   SER A  67      38.247 -19.648  21.005  1.00 24.17           O
ATOM    522  CB  SER A  67      36.001 -21.970  20.802  1.00 18.97           C
ATOM    523  OG  SER A  67      35.953 -22.471  22.099  1.00 27.17           O
ATOM    524  N   TRP A  68      37.061 -19.683  22.925  1.00 22.72           N
ATOM    525  CA  TRP A  68      38.169 -19.184  23.725  1.00 19.54           C
ATOM    526  C   TRP A  68      37.893 -19.496  25.188  1.00 24.30           C
ATOM    527  O   TRP A  68      36.793 -19.930  25.554  1.00 26.00           O
ATOM    528  CB  TRP A  68      38.372 -17.671  23.509  1.00 20.23           C
ATOM    529  CG  TRP A  68      37.252 -16.830  24.042  1.00 19.23           C
ATOM    530  CD1 TRP A  68      37.152 -16.305  25.305  1.00 20.73           C
ATOM    531  CD2 TRP A  68      36.037 -16.464  23.353  1.00 18.07           C
ATOM    532  NE1 TRP A  68      35.965 -15.612  25.433  1.00 24.32           N
ATOM    533  CE2 TRP A  68      35.265 -15.686  24.252  1.00 23.45           C
ATOM    534  CE3 TRP A  68      35.536 -16.713  22.065  1.00 20.61           C
ATOM    535  CZ2 TRP A  68      34.003 -15.158  23.910  1.00 18.44           C
ATOM    536  CZ3 TRP A  68      34.284 -16.179  21.711  1.00 18.40           C
ATOM    537  CH2 TRP A  68      33.537 -15.395  22.629  1.00 19.26           C
ATOM    538  N   VAL A  69      38.892 -19.284  26.028  1.00 22.66           N
ATOM    539  CA  VAL A  69      38.683 -19.487  27.445  1.00 24.00           C
ATOM    540  C   VAL A  69      38.517 -18.180  28.213  1.00 26.70           C
ATOM    541  O   VAL A  69      39.308 -17.248  28.072  1.00 26.45           O
ATOM    542  CB  VAL A  69      39.779 -20.347  28.062  1.00 25.00           C
ATOM    543  CG1 VAL A  69      39.474 -20.606  29.532  1.00 29.59           C
ATOM    544  CG2 VAL A  69      39.881 -21.713  27.292  1.00 24.97           C
ATOM    545  N   ASP A  70      37.469 -18.115  29.018  1.00 26.67           N
ATOM    546  CA  ASP A  70      37.251 -16.970  29.899  1.00 27.95           C
ATOM    547  C   ASP A  70      37.320 -17.469  31.346  1.00 27.86           C
ATOM    548  O   ASP A  70      36.348 -18.059  31.846  1.00 26.98           O
ATOM    549  CB  ASP A  70      35.892 -16.302  29.609  1.00 24.82           C
ATOM    550  CG  ASP A  70      35.682 -15.008  30.439  1.00 26.73           C
ATOM    551  OD1 ASP A  70      36.249 -14.933  31.548  1.00 27.23           O
ATOM    552  OD2 ASP A  70      34.964 -14.086  29.982  1.00 26.79           O
ATOM    553  N   THR A  71      38.452 -17.222  32.016  1.00 26.72           N
ATOM    554  CA  THR A  71      38.640 -17.722  33.387  1.00 30.68           C
ATOM    555  C   THR A  71      37.711 -17.040  34.398  1.00 35.75           C
ATOM    556  O   THR A  71      37.500 -17.541  35.503  1.00 33.81           O
ATOM    557  CB  THR A  71      40.109 -17.562  33.871  1.00 40.94           C
ATOM    558  OG1 THR A  71      40.467 -16.175  33.877  1.00 39.51           O
ATOM    559  CG2 THR A  71      41.060 -18.317  32.956  1.00 40.87           C
ATOM    560  N   ILE A  72      37.155 -15.895  34.023  1.00 31.14           N
ATOM    561  CA  ILE A  72      36.268 -15.176  34.922  1.00 29.98           C
ATOM    562  C   ILE A  72      34.926 -15.886  34.992  1.00 29.87           C
ATOM    563  O   ILE A  72      34.218 -15.802  35.992  1.00 30.78           O
ATOM    564  CB  ILE A  72      36.098 -13.721  34.429  1.00 33.94           C
ATOM    565  CG1 ILE A  72      37.465 -13.017  34.450  1.00 29.94           C
ATOM    566  CG2 ILE A  72      35.002 -12.944  35.232  1.00 37.33           C
ATOM    567  CD1 ILE A  72      37.445 -11.602  33.861  1.00 25.43           C
ATOM    568  N   LEU A  73      34.598 -16.620  33.932  1.00 25.38           N
ATOM    569  CA  LEU A  73      33.299 -17.285  33.824  1.00 26.09           C
ATOM    570  C   LEU A  73      33.279 -18.754  34.324  1.00 36.08           C
ATOM    571  O   LEU A  73      32.289 -19.447  34.165  1.00 42.20           O
ATOM    572  CB  LEU A  73      32.789 -17.218  32.385  1.00 20.89           C
ATOM    573  CG  LEU A  73      32.508 -15.828  31.821  1.00 25.14           C
ATOM    574  CD1 LEU A  73      32.011 -15.934  30.357  1.00 24.11           C
ATOM    575  CD2 LEU A  73      31.505 -15.075  32.729  1.00 30.40           C
ATOM    576  N   ARG A  74      34.357 -19.211  34.942  1.00 33.74           N
ATOM    577  CA  ARG A  74      34.398 -20.568  35.500  1.00 30.37           C
ATOM    578  C   ARG A  74      33.559 -20.786  36.747  1.00 38.57           C
ATOM    579  O   ARG A  74      33.406 -19.891  37.573  1.00 33.35           O
ATOM    580  CB  ARG A  74      35.835 -20.921  35.870  1.00 40.23           C
ATOM    581  CG  ARG A  74      36.727 -21.064  34.679  1.00 47.10           C
ATOM    582  CD  ARG A  74      38.129 -21.334  35.130  1.00 56.86           C
ATOM    583  NE  ARG A  74      38.999 -21.547  33.978  1.00 59.89           N
ATOM    584  CZ  ARG A  74      40.325 -21.580  34.044  1.00 60.36           C
ATOM    585  NH1 ARG A  74      40.936 -21.406  35.221  1.00 56.08           N
ATOM    586  NH2 ARG A  74      41.033 -21.782  32.936  1.00 56.97           N
ATOM    587  N   TRP A  75      33.061 -22.003  36.922  1.00 33.07           N
ATOM    588  CA  TRP A  75      32.481 -22.356  38.195  1.00 31.98           C
ATOM    589  C   TRP A  75      32.707 -23.826  38.446  1.00 37.58           C
ATOM    590  O   TRP A  75      32.976 -24.596  37.518  1.00 34.52           O
ATOM    591  CB  TRP A  75      30.989 -22.064  38.250  1.00 30.36           C
ATOM    592  CG  TRP A  75      30.177 -22.901  37.326  1.00 30.24           C
ATOM    593  CD1 TRP A  75      29.508 -24.048  37.637  1.00 35.73           C
ATOM    594  CD2 TRP A  75      29.936 -22.654  35.933  1.00 29.92           C
ATOM    595  NE1 TRP A  75      28.861 -24.532  36.525  1.00 33.52           N
ATOM    596  CE2 TRP A  75      29.101 -23.692  35.466  1.00 30.98           C
ATOM    597  CE3 TRP A  75      30.339 -21.649  35.037  1.00 29.24           C
ATOM    598  CZ2 TRP A  75      28.666 -23.768  34.140  1.00 28.42           C
ATOM    599  CZ3 TRP A  75      29.918 -21.720  33.718  1.00 29.72           C
ATOM    600  CH2 TRP A  75      29.075 -22.778  33.280  1.00 27.05           C
ATOM    601  N   ASP A  76      32.586 -24.202  39.711  1.00 36.67           N
ATOM    602  CA  ASP A  76      32.635 -25.603  40.104  1.00 44.19           C
ATOM    603  C   ASP A  76      31.203 -26.113  40.129  1.00 46.56           C
ATOM    604  O   ASP A  76      30.370 -25.595  40.880  1.00 45.94           O
ATOM    605  CB  ASP A  76      33.267 -25.724  41.496  1.00 51.64           C
ATOM    606  CG  ASP A  76      34.680 -25.167  41.544  1.00 58.40           C
ATOM    607  OD1 ASP A  76      35.386 -25.228  40.515  1.00 55.65           O
ATOM    608  OD2 ASP A  76      35.097 -24.678  42.610  1.00 67.57           O
ATOM    609  N   PRO A  77      30.904 -27.127  39.310  1.00 47.32           N
ATOM    610  CA  PRO A  77      29.509 -27.550  39.185  1.00 44.30           C
ATOM    611  C   PRO A  77      29.086 -28.551  40.268  1.00 53.50           C
ATOM    612  O   PRO A  77      28.519 -29.593  39.963  1.00 57.84           O
ATOM    613  CB  PRO A  77      29.461 -28.185  37.786  1.00 44.50           C
ATOM    614  CG  PRO A  77      30.928 -28.334  37.343  1.00 44.65           C
ATOM    615  CD  PRO A  77      31.806 -27.938  38.471  1.00 44.33           C
ATOM    616  N   GLU A  78      29.390 -28.233  41.522  1.00 54.29           N
ATOM    617  CA  GLU A  78      28.841 -28.939  42.657  1.00 55.39           C
ATOM    618  C   GLU A  78      27.493 -28.305  42.975  1.00 59.19           C
ATOM    619  O   GLU A  78      27.344 -27.092  42.845  1.00 55.21           O
ATOM    620  CB  GLU A  78      29.783 -28.791  43.856  1.00 56.15           C
ATOM    621  CG  GLU A  78      31.225 -29.146  43.527  1.00 57.60           C
ATOM    622  CD  GLU A  78      31.384 -30.617  43.138  1.00 58.63           C
ATOM    623  OE1 GLU A  78      30.751 -31.463  43.814  1.00 57.78           O
ATOM    624  OE2 GLU A  78      32.133 -30.919  42.168  1.00 54.18           O
ATOM    625  N   PRO A  79      26.502 -29.119  43.392  1.00 66.93           N
ATOM    626  CA  PRO A  79      25.179 -28.570  43.729  1.00 69.55           C
ATOM    627  C   PRO A  79      25.274 -27.419  44.742  1.00 68.52           C
ATOM    628  O   PRO A  79      26.191 -27.405  45.561  1.00 65.05           O
ATOM    629  CB  PRO A  79      24.443 -29.779  44.318  1.00 70.11           C
ATOM    630  CG  PRO A  79      25.076 -30.954  43.637  1.00 67.08           C
ATOM    631  CD  PRO A  79      26.535 -30.588  43.513  1.00 65.38           C
ATOM    632  N   PRO A  80      24.351 -26.448  44.670  1.00 70.51           N
ATOM    633  CA  PRO A  80      23.172 -26.417  43.803  1.00 69.41           C
ATOM    634  C   PRO A  80      23.484 -25.881  42.406  1.00 61.24           C
ATOM    635  O   PRO A  80      22.560 -25.626  41.635  1.00 58.92           O
ATOM    636  CB  PRO A  80      22.278 -25.413  44.519  1.00 75.40           C
ATOM    637  CG  PRO A  80      23.264 -24.389  45.007  1.00 75.76           C
ATOM    638  CD  PRO A  80      24.498 -25.184  45.416  1.00 74.33           C
ATOM    639  N   PHE A  81      24.758 -25.689  42.090  1.00 52.47           N
ATOM    640  CA  PHE A  81      25.115 -25.202  40.771  1.00 52.49           C
ATOM    641  C   PHE A  81      25.681 -26.324  39.908  1.00 46.77           C
ATOM    642  O   PHE A  81      26.670 -26.140  39.219  1.00 42.39           O
ATOM    643  CB  PHE A  81      26.111 -24.045  40.866  1.00 54.48           C
ATOM    644  CG  PHE A  81      25.693 -22.968  41.830  1.00 55.67           C
ATOM    645  CD1 PHE A  81      24.847 -21.945  41.421  1.00 52.00           C
ATOM    646  CD2 PHE A  81      26.147 -22.983  43.146  1.00 58.86           C
ATOM    647  CE1 PHE A  81      24.461 -20.937  42.305  1.00 55.55           C
ATOM    648  CE2 PHE A  81      25.764 -21.989  44.048  1.00 59.95           C
ATOM    649  CZ  PHE A  81      24.918 -20.965  43.629  1.00 58.74           C
ATOM    650  N   ASP A  82      25.050 -27.489  39.950  1.00 47.90           N
ATOM    651  CA  ASP A  82      25.526 -28.600  39.140  1.00 49.48           C
ATOM    652  C   ASP A  82      25.016 -28.476  37.694  1.00 39.27           C
ATOM    653  O   ASP A  82      24.109 -29.195  37.272  1.00 40.19           O
ATOM    654  CB  ASP A  82      25.175 -29.954  39.779  1.00 52.03           C
ATOM    655  CG  ASP A  82      23.763 -29.992  40.337  1.00 64.69           C
ATOM    656  OD1 ASP A  82      23.329 -28.997  40.974  1.00 67.13           O
ATOM    657  OD2 ASP A  82      23.082 -31.025  40.134  1.00 70.90           O
ATOM    658  N   PHE A  83      25.600 -27.533  36.961  1.00 34.99           N
ATOM    659  CA  PHE A  83      25.266 -27.297  35.553  1.00 34.47           C
ATOM    660  C   PHE A  83      26.582 -27.358  34.809  1.00 35.71           C
ATOM    661  O   PHE A  83      27.571 -26.781  35.255  1.00 36.34           O
ATOM    662  CB  PHE A  83      24.610 -25.923  35.332  1.00 28.63           C
ATOM    663  CG  PHE A  83      23.361 -25.718  36.134  1.00 31.96           C
ATOM    664  CD1 PHE A  83      22.156 -26.243  35.702  1.00 33.20           C
ATOM    665  CD2 PHE A  83      23.400 -25.039  37.352  1.00 35.67           C
ATOM    666  CE1 PHE A  83      20.995 -26.077  36.454  1.00 38.71           C
ATOM    667  CE2 PHE A  83      22.255 -24.873  38.117  1.00 37.15           C
ATOM    668  CZ  PHE A  83      21.048 -25.400  37.672  1.00 41.32           C
ATOM    669  N   GLN A  84      26.588 -28.047  33.677  1.00 32.10           N
ATOM    670  CA  GLN A  84      27.782 -28.188  32.853  1.00 32.37           C
ATOM    671  C   GLN A  84      28.002 -26.961  31.991  1.00 28.06           C
ATOM    672  O   GLN A  84      29.128 -26.657  31.625  1.00 29.04           O
ATOM    673  CB  GLN A  84      27.623 -29.396  31.923  1.00 35.20           C
ATOM    674  CG  GLN A  84      27.178 -30.647  32.631  1.00 52.28           C
ATOM    675  CD  GLN A  84      28.307 -31.328  33.365  1.00 71.76           C
ATOM    676  OE1 GLN A  84      28.901 -30.760  34.285  1.00 79.29           O
ATOM    677  NE2 GLN A  84      28.614 -32.562  32.961  1.00 80.29           N
ATOM    678  N   LYS A  85      26.907 -26.304  31.608  1.00 24.50           N
ATOM    679  CA  LYS A  85      26.972 -25.182  30.682  1.00 28.41           C
ATOM    680  C   LYS A  85      25.812 -24.243  30.956  1.00 31.57           C
ATOM    681  O   LYS A  85      24.824 -24.633  31.582  1.00 30.86           O
ATOM    682  CB  LYS A  85      26.913 -25.671  29.219  1.00 31.84           C
ATOM    683  CG  LYS A  85      25.544 -26.214  28.801  1.00 39.13           C
ATOM    684  CD  LYS A  85      25.593 -26.832  27.396  1.00 44.96           C
ATOM    685  CE  LYS A  85      24.350 -27.666  27.074  1.00 51.29           C
ATOM    686  NZ  LYS A  85      23.061 -26.943  27.336  1.00 56.62           N
ATOM    687  N   ILE A  86      25.946 -23.015  30.487  1.00 21.65           N
ATOM    688  CA  ILE A  86      24.892 -22.019  30.555  1.00 27.72           C
ATOM    689  C   ILE A  86      24.987 -21.157  29.292  1.00 31.67           C
ATOM    690  O   ILE A  86      26.082 -20.911  28.771  1.00 27.33           O
ATOM    691  CB  ILE A  86      25.017 -21.072  31.771  1.00 24.40           C
ATOM    692  CG1 ILE A  86      26.317 -20.312  31.736  1.00 29.81           C
ATOM    693  CG2 ILE A  86      24.900 -21.821  33.148  1.00 31.25           C
ATOM    694  CD1 ILE A  86      26.252 -19.102  32.610  1.00 43.57           C
ATOM    695  N   GLU A  87      23.840 -20.687  28.816  1.00 30.11           N
ATOM    696  CA  GLU A  87      23.827 -19.816  27.650  1.00 24.72           C
ATOM    697  C   GLU A  87      23.885 -18.363  28.113  1.00 25.98           C
ATOM    698  O   GLU A  87      23.319 -17.995  29.148  1.00 28.22           O
ATOM    699  CB  GLU A  87      22.621 -20.091  26.736  1.00 27.10           C
ATOM    700  CG  GLU A  87      21.276 -19.789  27.355  1.00 39.82           C
ATOM    701  CD  GLU A  87      20.762 -20.900  28.302  1.00 49.47           C
ATOM    702  OE1 GLU A  87      21.516 -21.384  29.172  1.00 49.42           O
ATOM    703  OE2 GLU A  87      19.579 -21.282  28.178  1.00 57.32           O
ATOM    704  N   ILE A  88      24.599 -17.553  27.341  1.00 22.62           N
ATOM    705  CA  ILE A  88      24.921 -16.183  27.732  1.00 25.88           C
ATOM    706  C   ILE A  88      24.925 -15.289  26.490  1.00 26.36           C
ATOM    707  O   ILE A  88      25.335 -15.704  25.408  1.00 26.46           O
ATOM    708  CB  ILE A  88      26.292 -16.152  28.439  1.00 34.08           C
ATOM    709  CG1 ILE A  88      26.179 -16.776  29.832  1.00 37.87           C
ATOM    710  CG2 ILE A  88      26.753 -14.763  28.634  1.00 44.37           C
ATOM    711  CD1 ILE A  88      27.286 -16.357  30.797  1.00 38.84           C
ATOM    712  N   SER A  89      24.442 -14.066  26.614  1.00 31.81           N
ATOM    713  CA  SER A  89      24.496 -13.169  25.472  1.00 28.14           C
ATOM    714  C   SER A  89      25.916 -12.658  25.319  1.00 28.73           C
ATOM    715  O   SER A  89      26.587 -12.350  26.295  1.00 28.06           O
ATOM    716  CB  SER A  89      23.506 -12.000  25.633  1.00 39.32           C
ATOM    717  OG  SER A  89      22.177 -12.495  25.486  1.00 49.34           O
ATOM    718  N   PRO A  90      26.380 -12.553  24.082  1.00 27.21           N
ATOM    719  CA  PRO A  90      27.768 -12.150  23.859  1.00 22.60           C
ATOM    720  C   PRO A  90      28.003 -10.667  24.185  1.00 27.08           C
ATOM    721  O   PRO A  90      29.152 -10.245  24.257  1.00 36.10           O
ATOM    722  CB  PRO A  90      27.985 -12.440  22.373  1.00 22.72           C
ATOM    723  CG  PRO A  90      26.635 -12.446  21.772  1.00 25.23           C
ATOM    724  CD  PRO A  90      25.699 -12.965  22.849  1.00 22.82           C
ATOM    725  N   ASP A  91      26.934  -9.899  24.355  1.00 23.32           N
ATOM    726  CA  ASP A  91      27.063  -8.503  24.726  1.00 28.58           C
ATOM    727  C   ASP A  91      27.155  -8.316  26.256  1.00 33.23           C
ATOM    728  O   ASP A  91      27.229  -7.190  26.745  1.00 31.13           O
ATOM    729  CB  ASP A  91      25.897  -7.672  24.157  1.00 33.11           C
ATOM    730  CG  ASP A  91      25.997  -7.472  22.625  1.00 38.17           C
ATOM    731  OD1 ASP A  91      27.110  -7.584  22.058  1.00 35.03           O
ATOM    732  OD2 ASP A  91      24.951  -7.204  21.999  1.00 45.41           O
ATOM    733  N   GLU A  92      27.114  -9.413  27.001  1.00 25.78           N
ATOM    734  CA  GLU A  92      27.226  -9.346  28.463  1.00 27.93           C
ATOM    735  C   GLU A  92      28.565  -9.859  28.968  1.00 22.50           C
ATOM    736  O   GLU A  92      28.824  -9.866  30.190  1.00 24.63           O
ATOM    737  CB  GLU A  92      26.115 -10.151  29.120  1.00 30.79           C
ATOM    738  CG  GLU A  92      24.740  -9.493  29.056  1.00 36.49           C
ATOM    739  CD  GLU A  92      23.722 -10.242  29.926  1.00 43.64           C
ATOM    740  OE1 GLU A  92      23.120 -11.210  29.414  1.00 38.85           O
ATOM    741  OE2 GLU A  92      23.547  -9.887  31.127  1.00 48.11           O
ATOM    742  N   ILE A  93      29.415 -10.290  28.039  1.00 20.12           N
ATOM    743  CA  ILE A  93      30.747 -10.812  28.393  1.00 25.39           C
ATOM    744  C   ILE A  93      31.790 -10.242  27.476  1.00 25.98           C
ATOM    745  O   ILE A  93      31.444  -9.671  26.442  1.00 24.99           O
ATOM    746  CB  ILE A  93      30.837 -12.370  28.319  1.00 27.36           C
ATOM    747  CG1 ILE A  93      30.569 -12.870  26.887  1.00 24.57           C
ATOM    748  CG2 ILE A  93      29.906 -13.022  29.367  1.00 22.87           C
ATOM    749  CD1 ILE A  93      30.851 -14.383  26.666  1.00 24.60           C
ATOM    750  N   TRP A  94      33.063 -10.405  27.844  1.00 25.40           N
ATOM    751  CA  TRP A  94      34.162 -10.107  26.928  1.00 24.29           C
ATOM    752  C   TRP A  94      34.029 -11.001  25.691  1.00 23.67           C
ATOM    753  O   TRP A  94      33.685 -12.186  25.789  1.00 24.05           O
ATOM    754  CB  TRP A  94      35.536 -10.326  27.579  1.00 23.06           C
ATOM    755  CG  TRP A  94      36.724  -9.993  26.688  1.00 29.10           C
ATOM    756  CD1 TRP A  94      37.350  -8.775  26.564  1.00 28.97           C
ATOM    757  CD2 TRP A  94      37.428 -10.890  25.813  1.00 25.46           C
ATOM    758  NE1 TRP A  94      38.398  -8.869  25.664  1.00 26.02           N
ATOM    759  CE2 TRP A  94      38.468 -10.151  25.195  1.00 23.48           C
ATOM    760  CE3 TRP A  94      37.299 -12.253  25.518  1.00 26.89           C
ATOM    761  CZ2 TRP A  94      39.364 -10.726  24.303  1.00 25.13           C
ATOM    762  CZ3 TRP A  94      38.193 -12.831  24.591  1.00 26.78           C
ATOM    763  CH2 TRP A  94      39.215 -12.065  24.016  1.00 25.56           C
ATOM    764  N   THR A  95      34.291 -10.429  24.528  1.00 19.53           N
ATOM    765  CA  THR A  95      34.404 -11.230  23.304  1.00 20.28           C
ATOM    766  C   THR A  95      35.612 -10.726  22.528  1.00 21.77           C
ATOM    767  O   THR A  95      35.951  -9.552  22.637  1.00 26.57           O
ATOM    768  CB  THR A  95      33.149 -11.140  22.382  1.00 21.92           C
ATOM    769  OG1 THR A  95      32.869  -9.778  22.084  1.00 25.11           O
ATOM    770  CG2 THR A  95      31.903 -11.828  23.000  1.00 22.89           C
ATOM    771  N   PRO A  96      36.236 -11.602  21.717  1.00 23.41           N
ATOM    772  CA  PRO A  96      37.430 -11.193  20.972  1.00 23.67           C
ATOM    773  C   PRO A  96      37.033 -10.101  19.969  1.00 21.90           C
ATOM    774  O   PRO A  96      35.985 -10.192  19.347  1.00 21.86           O
ATOM    775  CB  PRO A  96      37.824 -12.453  20.211  1.00 28.56           C
ATOM    776  CG  PRO A  96      37.119 -13.590  20.901  1.00 34.31           C
ATOM    777  CD  PRO A  96      35.895 -13.022  21.510  1.00 23.01           C
ATOM    778  N   ASP A  97      37.873  -9.101  19.792  1.00 19.88           N
ATOM    779  CA  ASP A  97      37.535  -8.041  18.836  1.00 18.36           C
ATOM    780  C   ASP A  97      38.086  -8.422  17.438  1.00 22.52           C
ATOM    781  O   ASP A  97      38.793  -7.652  16.789  1.00 24.22           O
ATOM    782  CB  ASP A  97      38.085  -6.673  19.305  1.00 24.24           C
ATOM    783  CG  ASP A  97      39.593  -6.659  19.356  1.00 29.11           C
ATOM    784  OD1 ASP A  97      40.158  -7.775  19.476  1.00 24.56           O
ATOM    785  OD2 ASP A  97      40.205  -5.560  19.225  1.00 25.45           O
ATOM    786  N   ILE A  98      37.771  -9.631  16.987  1.00 23.43           N
ATOM    787  CA  ILE A  98      38.248 -10.086  15.675  1.00 23.26           C
ATOM    788  C   ILE A  98      37.351  -9.501  14.594  1.00 22.85           C
ATOM    789  O   ILE A  98      36.130  -9.650  14.628  1.00 23.96           O
ATOM    790  CB  ILE A  98      38.282 -11.622  15.609  1.00 27.97           C
ATOM    791  CG1 ILE A  98      39.354 -12.138  16.573  1.00 23.53           C
ATOM    792  CG2 ILE A  98      38.501 -12.126  14.148  1.00 24.13           C
ATOM    793  CD1 ILE A  98      39.174 -13.621  16.935  1.00 24.85           C
ATOM    794  N   LYS A  99      37.968  -8.788  13.669  1.00 20.66           N
ATOM    795  CA  LYS A  99      37.249  -8.024  12.652  1.00 20.41           C
ATOM    796  C   LYS A  99      37.702  -8.476  11.270  1.00 22.56           C
ATOM    797  O   LYS A  99      38.786  -9.018  11.133  1.00 19.23           O
ATOM    798  CB  LYS A  99      37.563  -6.513  12.790  1.00 23.44           C
ATOM    799  CG  LYS A  99      37.233  -5.910  14.172  1.00 21.50           C
ATOM    800  CD  LYS A  99      37.413  -4.388  14.178  1.00 28.97           C
ATOM    801  CE  LYS A  99      36.262  -3.643  13.507  1.00 27.17           C
ATOM    802  NZ  LYS A  99      34.922  -3.868  14.148  1.00 24.72           N
ATOM    803  N   LEU A 100      36.849  -8.270  10.264  1.00 20.52           N
ATOM    804  CA  LEU A 100      37.225  -8.506   8.861  1.00 20.78           C
ATOM    805  C   LEU A 100      37.948  -7.253   8.413  1.00 17.62           C
ATOM    806  O   LEU A 100      37.324  -6.215   8.088  1.00 21.72           O
ATOM    807  CB  LEU A 100      35.985  -8.745   7.994  1.00 14.49           C
ATOM    808  CG  LEU A 100      36.225  -9.027   6.492  1.00 19.32           C
ATOM    809  CD1 LEU A 100      37.004 -10.367   6.227  1.00 15.57           C
ATOM    810  CD2 LEU A 100      34.878  -9.043   5.750  1.00 19.64           C
ATOM    811  N   PHE A 101      39.266  -7.342   8.463  1.00 20.72           N
ATOM    812  CA  PHE A 101      40.186  -6.215   8.243  1.00 18.08           C
ATOM    813  C   PHE A 101      39.948  -5.595   6.876  1.00 27.93           C
ATOM    814  O   PHE A 101      39.904  -4.347   6.721  1.00 24.85           O
ATOM    815  CB  PHE A 101      41.628  -6.780   8.371  1.00 25.52           C
ATOM    816  CG  PHE A 101      42.712  -5.788   8.090  1.00 33.16           C
ATOM    817  CD1 PHE A 101      42.999  -4.783   8.997  1.00 37.59           C
ATOM    818  CD2 PHE A 101      43.451  -5.864   6.920  1.00 40.99           C
ATOM    819  CE1 PHE A 101      44.015  -3.840   8.729  1.00 44.88           C
ATOM    820  CE2 PHE A 101      44.471  -4.938   6.649  1.00 44.03           C
ATOM    821  CZ  PHE A 101      44.748  -3.929   7.552  1.00 44.40           C
ATOM    822  N   ASN A 102      39.766  -6.455   5.868  1.00 24.53           N
ATOM    823  CA  ASN A 102      39.631  -5.935   4.495  1.00 25.65           C
ATOM    824  C   ASN A 102      38.159  -5.792   4.089  1.00 24.31           C
ATOM    825  O   ASN A 102      37.820  -5.770   2.906  1.00 20.11           O
ATOM    826  CB  ASN A 102      40.417  -6.804   3.484  1.00 20.69           C
ATOM    827  CG  ASN A 102      39.868  -8.227   3.401  1.00 25.92           C
ATOM    828  OD1 ASN A 102      39.558  -8.827   4.424  1.00 23.25           O
ATOM    829  ND2 ASN A 102      39.677  -8.745   2.168  1.00 23.18           N
ATOM    830  N   SER A 103      37.273  -5.702   5.077  1.00 22.48           N
ATOM    831  CA  SER A 103      35.879  -5.357   4.786  1.00 19.62           C
ATOM    832  C   SER A 103      35.739  -4.106   3.901  1.00 20.87           C
ATOM    833  O   SER A 103      36.439  -3.105   4.075  1.00 21.18           O
ATOM    834  CB  SER A 103      35.106  -5.085   6.069  1.00 26.51           C
ATOM    835  OG  SER A 103      33.749  -4.862   5.746  1.00 34.14           O
ATOM    836  N   VAL A 104      34.811  -4.154   2.959  1.00 20.98           N
ATOM    837  CA  VAL A 104      34.555  -2.965   2.124  1.00 23.89           C
ATOM    838  C   VAL A 104      33.673  -1.991   2.925  1.00 17.57           C
ATOM    839  O   VAL A 104      33.591  -0.816   2.645  1.00 19.09           O
ATOM    840  CB  VAL A 104      33.899  -3.455   0.825  1.00 30.25           C
ATOM    841  CG1 VAL A 104      33.232  -2.384   0.127  1.00 37.70           C
ATOM    842  CG2 VAL A 104      34.978  -4.121  -0.084  1.00 20.48           C
ATOM    843  N   ASP A 105      32.966  -2.541   3.906  1.00 25.56           N
ATOM    844  CA  ASP A 105      32.173  -1.767   4.849  1.00 27.40           C
ATOM    845  C   ASP A 105      33.010  -1.587   6.096  1.00 29.40           C
ATOM    846  O   ASP A 105      34.188  -1.946   6.095  1.00 23.96           O
ATOM    847  CB  ASP A 105      30.903  -2.537   5.211  1.00 29.35           C
ATOM    848  CG  ASP A 105      29.899  -2.522   4.109  1.00 43.58           C
ATOM    849  OD1 ASP A 105      30.017  -1.669   3.200  1.00 48.30           O
ATOM    850  OD2 ASP A 105      28.989  -3.364   4.140  1.00 48.77           O
ATOM    851  N   LEU A 106      32.409  -1.059   7.167  1.00 22.69           N
ATOM    852  CA  LEU A 106      33.141  -0.889   8.420  1.00 21.88           C
ATOM    853  C   LEU A 106      33.726  -2.190   8.890  1.00 21.52           C
ATOM    854  O   LEU A 106      34.852  -2.235   9.358  1.00 22.61           O
ATOM    855  CB  LEU A 106      32.235  -0.326   9.544  1.00 28.59           C
ATOM    856  CG  LEU A 106      31.794   1.138   9.494  1.00 27.03           C
ATOM    857  CD1 LEU A 106      30.932   1.508  10.725  1.00 27.12           C
ATOM    858  CD2 LEU A 106      32.999   2.144   9.309  1.00 25.89           C
ATOM    859  N   ASP A 107      32.947  -3.263   8.751  1.00 19.16           N
ATOM    860  CA  ASP A 107      33.355  -4.587   9.204  1.00 22.56           C
ATOM    861  C   ASP A 107      32.300  -5.561   8.658  1.00 22.23           C
ATOM    862  O   ASP A 107      31.239  -5.123   8.202  1.00 21.39           O
ATOM    863  CB  ASP A 107      33.348  -4.627  10.746  1.00 20.59           C
ATOM    864  CG  ASP A 107      34.043  -5.885  11.327  1.00 29.65           C
ATOM    865  OD1 ASP A 107      34.615  -6.696  10.572  1.00 23.15           O
ATOM    866  OD2 ASP A 107      34.027  -6.051  12.571  1.00 28.51           O
ATOM    867  N   MET A 108      32.581  -6.857   8.700  1.00 21.17           N
ATOM    868  CA  MET A 108      31.497  -7.841   8.594  1.00 21.18           C
ATOM    869  C   MET A 108      30.470  -7.561   9.672  1.00 24.94           C
ATOM    870  O   MET A 108      30.788  -6.953  10.662  1.00 21.77           O
ATOM    871  CB  MET A 108      32.030  -9.250   8.777  1.00 23.27           C
ATOM    872  CG  MET A 108      32.559  -9.584  10.185  1.00 29.00           C
ATOM    873  SD  MET A 108      33.228 -11.261  10.195  1.00 25.04           S
ATOM    874  CE  MET A 108      34.199 -11.211  11.705  1.00 29.06           C
ATOM    875  N   THR A 109      29.230  -7.980   9.466  1.00 21.84           N
ATOM    876  CA  THR A 109      28.270  -7.910  10.554  1.00 26.31           C
ATOM    877  C   THR A 109      28.101  -9.315  11.140  1.00 24.88           C
ATOM    878  O   THR A 109      28.085 -10.297  10.411  1.00 25.20           O
ATOM    879  CB  THR A 109      26.959  -7.354  10.044  1.00 28.75           C
ATOM    880  OG1 THR A 109      26.536  -8.149   8.939  1.00 31.62           O
ATOM    881  CG2 THR A 109      27.175  -5.912   9.561  1.00 26.98           C
ATOM    882  N   LEU A 110      28.083  -9.414  12.455  1.00 21.98           N
ATOM    883  CA  LEU A 110      27.829 -10.695  13.136  1.00 19.01           C
ATOM    884  C   LEU A 110      26.474 -10.555  13.804  1.00 22.79           C
ATOM    885  O   LEU A 110      26.075  -9.435  14.199  1.00 21.37           O
ATOM    886  CB  LEU A 110      28.902 -10.990  14.190  1.00 22.55           C
ATOM    887  CG  LEU A 110      30.342 -11.133  13.685  1.00 29.51           C
ATOM    888  CD1 LEU A 110      31.345 -11.191  14.844  1.00 28.07           C
ATOM    889  CD2 LEU A 110      30.504 -12.366  12.758  1.00 18.98           C
ATOM    890  N   ASP A 111      25.733 -11.658  13.903  1.00 18.88           N
ATOM    891  CA  ASP A 111      24.436 -11.591  14.565  1.00 19.95           C
ATOM    892  C   ASP A 111      24.704 -11.740  16.068  1.00 18.74           C
ATOM    893  O   ASP A 111      24.855 -12.856  16.561  1.00 22.52           O
ATOM    894  CB  ASP A 111      23.500 -12.716  14.102  1.00 19.70           C
ATOM    895  CG  ASP A 111      22.074 -12.520  14.614  1.00 27.86           C
ATOM    896  OD1 ASP A 111      21.857 -11.712  15.554  1.00 26.58           O
ATOM    897  OD2 ASP A 111      21.163 -13.175  14.080  1.00 31.01           O
ATOM    898  N   ARG A 112      24.759 -10.614  16.774  1.00 20.53           N
ATOM    899  CA  ARG A 112      25.062 -10.601  18.198  1.00 21.27           C
ATOM    900  C   ARG A 112      23.821 -10.849  19.041  1.00 23.46           C
ATOM    901  O   ARG A 112      23.916 -10.921  20.270  1.00 22.06           O
ATOM    902  CB  ARG A 112      25.798  -9.310  18.624  1.00 20.99           C
ATOM    903  CG  ARG A 112      27.024  -8.982  17.745  1.00 25.59           C
ATOM    904  CD  ARG A 112      27.818  -7.729  18.218  1.00 30.50           C
ATOM    905  NE  ARG A 112      28.501  -8.023  19.472  1.00 32.21           N
ATOM    906  CZ  ARG A 112      29.718  -8.550  19.536  1.00 29.54           C
ATOM    907  NH1 ARG A 112      30.396  -8.802  18.412  1.00 33.37           N
ATOM    908  NH2 ARG A 112      30.258  -8.811  20.713  1.00 28.96           N
ATOM    909  N   THR A 113      22.665 -11.028  18.414  1.00 19.34           N
ATOM    910  CA  THR A 113      21.558 -11.617  19.186  1.00 24.52           C
ATOM    911  C   THR A 113      21.715 -13.132  19.442  1.00 26.87           C
ATOM    912  O   THR A 113      21.024 -13.684  20.296  1.00 26.59           O
ATOM    913  CB  THR A 113      20.159 -11.379  18.549  1.00 23.05           C
ATOM    914  OG1 THR A 113      19.984 -12.248  17.415  1.00 22.76           O
ATOM    915  CG2 THR A 113      19.974  -9.895  18.145  1.00 29.28           C
ATOM    916  N   THR A 114      22.578 -13.827  18.695  1.00 22.12           N
ATOM    917  CA  THR A 114      22.746 -15.268  18.951  1.00 24.40           C
ATOM    918  C   THR A 114      23.548 -15.489  20.230  1.00 29.73           C
ATOM    919  O   THR A 114      24.554 -14.803  20.464  1.00 28.33           O
ATOM    920  CB  THR A 114      23.454 -15.996  17.804  1.00 31.68           C
ATOM    921  OG1 THR A 114      24.812 -15.567  17.775  1.00 34.06           O
ATOM    922  CG2 THR A 114      22.809 -15.631  16.479  1.00 28.28           C
ATOM    923  N   GLN A 115      23.100 -16.433  21.058  1.00 20.77           N
ATOM    924  CA  GLN A 115      23.746 -16.675  22.354  1.00 25.65           C
ATOM    925  C   GLN A 115      25.036 -17.454  22.226  1.00 25.35           C
ATOM    926  O   GLN A 115      25.232 -18.255  21.297  1.00 22.05           O
ATOM    927  CB  GLN A 115      22.806 -17.425  23.312  1.00 20.78           C
ATOM    928  CG  GLN A 115      21.589 -16.586  23.699  1.00 26.74           C
ATOM    929  CD  GLN A 115      20.550 -17.394  24.449  1.00 36.32           C
ATOM    930  OE1 GLN A 115      19.931 -18.306  23.887  1.00 46.12           O
ATOM    931  NE2 GLN A 115      20.363 -17.077  25.732  1.00 30.98           N
ATOM    932  N   ALA A 116      25.901 -17.239  23.200  1.00 21.43           N
ATOM    933  CA  ALA A 116      27.079 -18.071  23.335  1.00 21.14           C
ATOM    934  C   ALA A 116      26.806 -19.133  24.399  1.00 24.27           C
ATOM    935  O   ALA A 116      25.900 -18.993  25.220  1.00 22.59           O
ATOM    936  CB  ALA A 116      28.253 -17.227  23.715  1.00 24.40           C
ATOM    937  N   ILE A 117      27.582 -20.209  24.362  1.00 21.67           N
ATOM    938  CA  ILE A 117      27.496 -21.203  25.400  1.00 28.30           C
ATOM    939  C   ILE A 117      28.821 -21.125  26.150  1.00 26.92           C
ATOM    940  O   ILE A 117      29.887 -21.077  25.538  1.00 26.82           O
ATOM    941  CB  ILE A 117      27.295 -22.631  24.820  1.00 28.88           C
ATOM    942  CG1 ILE A 117      25.941 -22.747  24.098  1.00 30.20           C
ATOM    943  CG2 ILE A 117      27.417 -23.674  25.907  1.00 28.84           C
ATOM    944  CD1 ILE A 117      24.725 -22.659  24.976  1.00 32.14           C
ATOM    945  N   VAL A 118      28.728 -21.088  27.469  1.00 24.61           N
ATOM    946  CA  VAL A 118      29.899 -21.128  28.341  1.00 23.82           C
ATOM    947  C   VAL A 118      29.802 -22.400  29.170  1.00 23.56           C
ATOM    948  O   VAL A 118      28.762 -22.654  29.805  1.00 23.54           O
ATOM    949  CB  VAL A 118      29.976 -19.887  29.281  1.00 28.66           C
ATOM    950  CG1 VAL A 118      31.281 -19.905  30.100  1.00 23.31           C
ATOM    951  CG2 VAL A 118      29.885 -18.600  28.439  1.00 32.08           C
ATOM    952  N   PHE A 119      30.882 -23.194  29.146  1.00 23.53           N
ATOM    953  CA  PHE A 119      30.994 -24.427  29.935  1.00 21.26           C
ATOM    954  C   PHE A 119      31.615 -24.127  31.302  1.00 24.30           C
ATOM    955  O   PHE A 119      32.286 -23.099  31.459  1.00 26.35           O
ATOM    956  CB  PHE A 119      31.842 -25.466  29.182  1.00 23.70           C
ATOM    957  CG  PHE A 119      31.241 -25.891  27.877  1.00 27.94           C
ATOM    958  CD1 PHE A 119      30.245 -26.850  27.844  1.00 39.20           C
ATOM    959  CD2 PHE A 119      31.659 -25.329  26.689  1.00 34.61           C
ATOM    960  CE1 PHE A 119      29.664 -27.243  26.618  1.00 36.37           C
ATOM    961  CE2 PHE A 119      31.088 -25.708  25.475  1.00 40.71           C
ATOM    962  CZ  PHE A 119      30.080 -26.665  25.448  1.00 35.33           C
ATOM    963  N   SER A 120      31.448 -25.044  32.268  1.00 24.58           N
ATOM    964  CA  SER A 120      31.895 -24.765  33.650  1.00 27.06           C
ATOM    965  C   SER A 120      33.403 -24.502  33.741  1.00 29.88           C
ATOM    966  O   SER A 120      33.866 -23.774  34.632  1.00 26.35           O
ATOM    967  CB  SER A 120      31.488 -25.883  34.623  1.00 32.90           C
ATOM    968  OG  SER A 120      32.044 -27.116  34.232  1.00 35.58           O
ATOM    969  N   ASN A 121      34.163 -25.103  32.828  1.00 28.92           N
ATOM    970  CA  ASN A 121      35.606 -24.863  32.776  1.00 31.71           C
ATOM    971  C   ASN A 121      35.987 -23.515  32.116  1.00 29.88           C
ATOM    972  O   ASN A 121      37.170 -23.248  31.888  1.00 34.55           O
ATOM    973  CB  ASN A 121      36.332 -26.029  32.085  1.00 27.75           C
ATOM    974  CG  ASN A 121      35.920 -26.193  30.603  1.00 30.86           C
ATOM    975  OD1 ASN A 121      35.252 -25.319  30.014  1.00 26.41           O
ATOM    976  ND2 ASN A 121      36.322 -27.309  30.001  1.00 31.79           N
ATOM    977  N   GLY A 122      35.000 -22.663  31.843  1.00 23.76           N
ATOM    978  CA  GLY A 122      35.264 -21.347  31.255  1.00 22.67           C
ATOM    979  C   GLY A 122      35.460 -21.305  29.738  1.00 26.77           C
ATOM    980  O   GLY A 122      35.675 -20.238  29.194  1.00 26.14           O
ATOM    981  N   THR A 123      35.424 -22.449  29.059  1.00 24.82           N
ATOM    982  CA  THR A 123      35.433 -22.443  27.565  1.00 21.25           C
ATOM    983  C   THR A 123      34.116 -21.870  27.055  1.00 25.05           C
ATOM    984  O   THR A 123      33.049 -22.309  27.482  1.00 24.70           O
ATOM    985  CB  THR A 123      35.608 -23.854  26.974  1.00 22.92           C
ATOM    986  OG1 THR A 123      36.905 -24.342  27.292  1.00 25.16           O
ATOM    987  CG2 THR A 123      35.423 -23.860  25.390  1.00 24.83           C
ATOM    988  N   VAL A 124      34.216 -20.881  26.163  1.00 19.80           N
ATOM    989  CA  VAL A 124      33.077 -20.196  25.549  1.00 20.55           C
ATOM    990  C   VAL A 124      33.031 -20.639  24.101  1.00 21.67           C
ATOM    991  O   VAL A 124      34.079 -20.747  23.424  1.00 21.23           O
ATOM    992  CB  VAL A 124      33.239 -18.643  25.573  1.00 18.09           C
ATOM    993  CG1 VAL A 124      32.009 -17.909  24.900  1.00 16.75           C
ATOM    994  CG2 VAL A 124      33.463 -18.151  27.014  1.00 23.53           C
ATOM    995  N   LEU A 125      31.827 -20.944  23.630  1.00 19.77           N
ATOM    996  CA  LEU A 125      31.628 -21.299  22.206  1.00 16.66           C
ATOM    997  C   LEU A 125      30.554 -20.366  21.660  1.00 21.92           C
ATOM    998  O   LEU A 125      29.440 -20.330  22.157  1.00 22.11           O
ATOM    999  CB  LEU A 125      31.189 -22.760  22.056  1.00 23.46           C
ATOM   1000  CG  LEU A 125      30.983 -23.282  20.607  1.00 26.59           C
ATOM   1001  CD1 LEU A 125      32.245 -23.122  19.742  1.00 23.75           C
ATOM   1002  CD2 LEU A 125      30.552 -24.745  20.642  1.00 28.11           C
ATOM   1003  N   TRP A 126      30.905 -19.584  20.651  1.00 19.86           N
ATOM   1004  CA  TRP A 126      29.977 -18.607  20.094  1.00 20.11           C
ATOM   1005  C   TRP A 126      30.049 -18.775  18.585  1.00 18.55           C
ATOM   1006  O   TRP A 126      31.151 -18.713  17.997  1.00 18.43           O
ATOM   1007  CB  TRP A 126      30.381 -17.192  20.513  1.00 19.65           C
ATOM   1008  CG  TRP A 126      29.402 -16.139  20.004  1.00 15.89           C
ATOM   1009  CD1 TRP A 126      28.047 -16.247  19.936  1.00 18.19           C
ATOM   1010  CD2 TRP A 126      29.733 -14.852  19.515  1.00 14.36           C
ATOM   1011  NE1 TRP A 126      27.495 -15.095  19.425  1.00 19.53           N
ATOM   1012  CE2 TRP A 126      28.517 -14.212  19.169  1.00 20.63           C
ATOM   1013  CE3 TRP A 126      30.940 -14.149  19.376  1.00 19.50           C
ATOM   1014  CZ2 TRP A 126      28.481 -12.932  18.639  1.00 20.93           C
ATOM   1015  CZ3 TRP A 126      30.905 -12.872  18.876  1.00 19.78           C
ATOM   1016  CH2 TRP A 126      29.688 -12.270  18.496  1.00 21.66           C
ATOM   1017  N   ILE A 127      28.889 -19.008  17.962  1.00 17.06           N
ATOM   1018  CA  ILE A 127      28.830 -19.361  16.533  1.00 17.78           C
ATOM   1019  C   ILE A 127      27.823 -18.426  15.775  1.00 18.96           C
ATOM   1020  O   ILE A 127      26.698 -18.838  15.440  1.00 24.66           O
ATOM   1021  CB  ILE A 127      28.449 -20.841  16.373  1.00 18.63           C
ATOM   1022  CG1 ILE A 127      29.499 -21.745  17.058  1.00 22.47           C
ATOM   1023  CG2 ILE A 127      28.299 -21.267  14.875  1.00 23.79           C
ATOM   1024  CD1 ILE A 127      29.117 -23.216  17.099  1.00 25.70           C
ATOM   1025  N   PRO A 128      28.212 -17.173  15.568  1.00 19.57           N
ATOM   1026  CA  PRO A 128      27.266 -16.209  15.002  1.00 18.15           C
ATOM   1027  C   PRO A 128      27.225 -16.291  13.469  1.00 18.14           C
ATOM   1028  O   PRO A 128      28.287 -16.386  12.841  1.00 17.64           O
ATOM   1029  CB  PRO A 128      27.865 -14.853  15.398  1.00 19.50           C
ATOM   1030  CG  PRO A 128      29.408 -15.136  15.508  1.00 16.16           C
ATOM   1031  CD  PRO A 128      29.419 -16.514  16.134  1.00 18.65           C
ATOM   1032  N   PRO A 129      26.019 -16.254  12.896  1.00 20.91           N
ATOM   1033  CA  PRO A 129      25.888 -15.970  11.460  1.00 23.76           C
ATOM   1034  C   PRO A 129      26.563 -14.622  11.140  1.00 23.92           C
ATOM   1035  O   PRO A 129      26.691 -13.738  12.017  1.00 19.18           O
ATOM   1036  CB  PRO A 129      24.375 -15.842  11.271  1.00 23.94           C
ATOM   1037  CG  PRO A 129      23.782 -16.653  12.392  1.00 25.98           C
ATOM   1038  CD  PRO A 129      24.710 -16.411  13.549  1.00 20.22           C
ATOM   1039  N   ALA A 130      26.977 -14.444   9.888  1.00 17.40           N
ATOM   1040  CA  ALA A 130      27.766 -13.268   9.537  1.00 14.74           C
ATOM   1041  C   ALA A 130      27.526 -12.945   8.093  1.00 17.32           C
ATOM   1042  O   ALA A 130      27.274 -13.855   7.280  1.00 15.56           O
ATOM   1043  CB  ALA A 130      29.259 -13.572   9.702  1.00 13.48           C
ATOM   1044  N   VAL A 131      27.627 -11.659   7.771  1.00 17.23           N
ATOM   1045  CA  VAL A 131      27.608 -11.223   6.357  1.00 20.17           C
ATOM   1046  C   VAL A 131      28.950 -10.545   6.094  1.00 20.98           C
ATOM   1047  O   VAL A 131      29.398  -9.715   6.899  1.00 19.14           O
ATOM   1048  CB  VAL A 131      26.485 -10.282   6.091  1.00 18.52           C
ATOM   1049  CG1 VAL A 131      26.606  -9.702   4.662  1.00 24.76           C
ATOM   1050  CG2 VAL A 131      25.160 -11.025   6.256  1.00 19.88           C
ATOM   1051  N   LEU A 132      29.637 -10.983   5.054  1.00 18.81           N
ATOM   1052  CA  LEU A 132      31.016 -10.507   4.779  1.00 14.76           C
ATOM   1053  C   LEU A 132      31.010  -9.879   3.393  1.00 17.73           C
ATOM   1054  O   LEU A 132      30.368 -10.414   2.479  1.00 18.25           O
ATOM   1055  CB  LEU A 132      31.967 -11.689   4.807  1.00 19.05           C
ATOM   1056  CG  LEU A 132      31.978 -12.389   6.194  1.00 27.95           C
ATOM   1057  CD1 LEU A 132      30.909 -13.467   6.295  1.00 28.32           C
ATOM   1058  CD2 LEU A 132      33.327 -12.987   6.466  1.00 31.46           C
ATOM   1059  N   LYS A 133      31.676  -8.731   3.235  1.00 17.47           N
ATOM   1060  CA  LYS A 133      31.679  -8.018   1.953  1.00 19.88           C
ATOM   1061  C   LYS A 133      33.108  -7.604   1.697  1.00 21.95           C
ATOM   1062  O   LYS A 133      33.665  -6.817   2.472  1.00 18.27           O
ATOM   1063  CB  LYS A 133      30.829  -6.738   2.026  1.00 25.42           C
ATOM   1064  CG  LYS A 133      29.338  -6.897   1.853  1.00 38.86           C
ATOM   1065  CD  LYS A 133      28.631  -5.528   1.993  1.00 45.33           C
ATOM   1066  CE  LYS A 133      27.155  -5.598   1.659  1.00 49.02           C
ATOM   1067  NZ  LYS A 133      26.940  -5.662   0.161  1.00 53.52           N
ATOM   1068  N   VAL A 134      33.710  -8.125   0.631  1.00 19.77           N
ATOM   1069  CA  VAL A 134      35.109  -7.860   0.342  1.00 17.66           C
ATOM   1070  C   VAL A 134      35.253  -7.538  -1.158  1.00 23.80           C
ATOM   1071  O   VAL A 134      34.335  -7.756  -1.939  1.00 23.04           O
ATOM   1072  CB  VAL A 134      35.998  -9.101   0.652  1.00 17.44           C
ATOM   1073  CG1 VAL A 134      36.040  -9.421   2.182  1.00 17.28           C
ATOM   1074  CG2 VAL A 134      35.511 -10.331  -0.114  1.00 20.55           C
ATOM   1075  N   LEU A 135      36.431  -7.053  -1.528  1.00 24.56           N
ATOM   1076  CA  LEU A 135      36.763  -6.695  -2.886  1.00 24.63           C
ATOM   1077  C   LEU A 135      37.348  -7.951  -3.514  1.00 31.49           C
ATOM   1078  O   LEU A 135      38.272  -8.567  -2.955  1.00 36.06           O
ATOM   1079  CB  LEU A 135      37.807  -5.567  -2.864  1.00 29.03           C
ATOM   1080  CG  LEU A 135      38.032  -4.731  -4.115  1.00 39.47           C
ATOM   1081  CD1 LEU A 135      36.758  -3.998  -4.488  1.00 40.10           C
ATOM   1082  CD2 LEU A 135      39.201  -3.746  -3.932  1.00 40.73           C
ATOM   1083  N   CYS A 136      36.781  -8.374  -4.635  1.00 31.67           N
ATOM   1084  CA  CYS A 136      37.262  -9.569  -5.320  1.00 26.33           C
ATOM   1085  C   CYS A 136      37.859  -9.198  -6.661  1.00 27.66           C
ATOM   1086  O   CYS A 136      37.677  -8.078  -7.140  1.00 29.97           O
ATOM   1087  CB  CYS A 136      36.125 -10.566  -5.537  1.00 23.49           C
ATOM   1088  SG  CYS A 136      35.194 -11.029  -4.048  1.00 25.77           S
ATOM   1089  N   VAL A 137      38.581 -10.139  -7.269  1.00 25.18           N
ATOM   1090  CA  VAL A 137      39.071  -9.961  -8.642  1.00 28.95           C
ATOM   1091  C   VAL A 137      38.336 -10.947  -9.548  1.00 35.13           C
ATOM   1092  O   VAL A 137      38.267 -12.132  -9.248  1.00 30.49           O
ATOM   1093  CB  VAL A 137      40.568 -10.253  -8.752  1.00 35.22           C
ATOM   1094  CG1 VAL A 137      41.019 -10.121 -10.201  1.00 43.95           C
ATOM   1095  CG2 VAL A 137      41.343  -9.312  -7.848  1.00 36.78           C
ATOM   1096  N   SER A 138      37.776 -10.438 -10.639  1.00 37.95           N
ATOM   1097  CA  SER A 138      36.964 -11.228 -11.534  1.00 47.06           C
ATOM   1098  C   SER A 138      37.677 -11.261 -12.864  1.00 57.99           C
ATOM   1099  O   SER A 138      37.701 -10.258 -13.575  1.00 61.99           O
ATOM   1100  CB  SER A 138      35.588 -10.585 -11.713  1.00 48.49           C
ATOM   1101  OG  SER A 138      34.839 -10.631 -10.515  1.00 47.59           O
ATOM   1102  N   GLN A 139      38.286 -12.401 -13.178  1.00 56.77           N
ATOM   1103  CA  GLN A 139      39.006 -12.581 -14.431  1.00 56.84           C
ATOM   1104  C   GLN A 139      38.846 -14.005 -14.943  1.00 48.30           C
ATOM   1105  O   GLN A 139      38.844 -14.962 -14.157  1.00 43.41           O
ATOM   1106  CB  GLN A 139      40.498 -12.308 -14.248  1.00 66.75           C
ATOM   1107  CG  GLN A 139      40.864 -10.862 -13.979  1.00 78.67           C
ATOM   1108  CD  GLN A 139      42.366 -10.651 -13.984  1.00 88.88           C
ATOM   1109  OE1 GLN A 139      43.123 -11.537 -14.392  1.00 94.59           O
ATOM   1110  NE2 GLN A 139      42.808  -9.483 -13.524  1.00 89.63           N
ATOM   1111  N   ASP A 140      38.752 -14.136 -16.265  1.00 44.55           N
ATOM   1112  CA  ASP A 140      38.681 -15.434 -16.923  1.00 45.54           C
ATOM   1113  C   ASP A 140      37.590 -16.312 -16.327  1.00 41.94           C
ATOM   1114  O   ASP A 140      37.807 -17.499 -16.068  1.00 51.21           O
ATOM   1115  CB  ASP A 140      40.025 -16.147 -16.849  1.00 56.50           C
ATOM   1116  CG  ASP A 140      41.050 -15.563 -17.806  1.00 70.34           C
ATOM   1117  OD1 ASP A 140      40.660 -14.795 -18.723  1.00 70.97           O
ATOM   1118  OD2 ASP A 140      42.248 -15.892 -17.643  1.00 77.11           O
ATOM   1119  N   ASP A 141      36.429 -15.714 -16.083  1.00 36.45           N
ATOM   1120  CA  ASP A 141      35.297 -16.446 -15.525  1.00 34.47           C
ATOM   1121  C   ASP A 141      35.542 -17.028 -14.122  1.00 30.02           C
ATOM   1122  O   ASP A 141      34.846 -17.947 -13.710  1.00 33.29           O
ATOM   1123  CB  ASP A 141      34.820 -17.541 -16.495  1.00 42.28           C
ATOM   1124  CG  ASP A 141      34.080 -16.970 -17.703  1.00 60.26           C
ATOM   1125  OD1 ASP A 141      32.850 -16.777 -17.587  1.00 71.52           O
ATOM   1126  OD2 ASP A 141      34.712 -16.704 -18.760  1.00 60.25           O
ATOM   1127  N   VAL A 142      36.529 -16.488 -13.406  1.00 26.24           N
ATOM   1128  CA  VAL A 142      36.779 -16.823 -11.998  1.00 27.19           C
ATOM   1129  C   VAL A 142      36.690 -15.565 -11.117  1.00 27.71           C
ATOM   1130  O   VAL A 142      37.198 -14.519 -11.497  1.00 35.57           O
ATOM   1131  CB  VAL A 142      38.211 -17.386 -11.788  1.00 25.36           C
ATOM   1132  CG1 VAL A 142      38.420 -17.828 -10.345  1.00 26.06           C
ATOM   1133  CG2 VAL A 142      38.502 -18.555 -12.754  1.00 28.83           C
ATOM   1134  N   ASP A 143      36.072 -15.690  -9.946  1.00 27.05           N
ATOM   1135  CA  ASP A 143      35.999 -14.618  -8.951  1.00 29.91           C
ATOM   1136  C   ASP A 143      36.874 -15.054  -7.791  1.00 28.81           C
ATOM   1137  O   ASP A 143      36.586 -16.082  -7.189  1.00 29.82           O
ATOM   1138  CB  ASP A 143      34.559 -14.465  -8.460  1.00 26.86           C
ATOM   1139  CG  ASP A 143      33.597 -14.121  -9.595  1.00 30.58           C
ATOM   1140  OD1 ASP A 143      33.935 -13.219 -10.355  1.00 29.61           O
ATOM   1141  OD2 ASP A 143      32.534 -14.749  -9.743  1.00 36.23           O
ATOM   1142  N   SER A 144      37.956 -14.309  -7.519  1.00 21.65           N
ATOM   1143  CA  SER A 144      38.880 -14.650  -6.442  1.00 22.27           C
ATOM   1144  C   SER A 144      38.712 -13.629  -5.347  1.00 26.02           C
ATOM   1145  O   SER A 144      38.813 -12.448  -5.606  1.00 25.88           O
ATOM   1146  CB  SER A 144      40.320 -14.638  -6.931  1.00 24.55           C
ATOM   1147  OG  SER A 144      40.438 -15.518  -8.033  1.00 36.42           O
ATOM   1148  N   CYS A 145      38.432 -14.083  -4.134  1.00 24.61           N
ATOM   1149  CA  CYS A 145      38.127 -13.161  -3.054  1.00 29.47           C
ATOM   1150  C   CYS A 145      38.974 -13.561  -1.872  1.00 29.53           C
ATOM   1151  O   CYS A 145      39.211 -14.760  -1.653  1.00 23.88           O
ATOM   1152  CB  CYS A 145      36.646 -13.247  -2.661  1.00 27.50           C
ATOM   1153  SG  CYS A 145      35.434 -13.086  -3.997  1.00 30.62           S
ATOM   1154  N  AHIS A 146      39.453 -12.585  -1.104  1.00 25.00           N
ATOM   1155  CA AHIS A 146      40.264 -12.911   0.073  1.00 23.11           C
ATOM   1156  C  AHIS A 146      39.745 -12.225   1.330  1.00 20.84           C
ATOM   1157  O  AHIS A 146      39.336 -11.066   1.284  1.00 21.02           O
ATOM   1158  CB AHIS A 146      41.750 -12.609  -0.164  1.00 28.00           C
ATOM   1159  CG AHIS A 146      42.111 -11.162  -0.034  1.00 30.22           C
ATOM   1160  ND1AHIS A 146      42.155 -10.304  -1.115  1.00 33.74           N
ATOM   1161  CD2AHIS A 146      42.476 -10.428   1.043  1.00 32.43           C
ATOM   1162  CE1AHIS A 146      42.513  -9.101  -0.705  1.00 33.77           C
ATOM   1163  NE2AHIS A 146      42.715  -9.149   0.600  1.00 33.77           N
ATOM   1164  N   PHE A 147      39.744 -12.960   2.440  1.00 21.39           N
ATOM   1165  CA  PHE A 147      39.194 -12.482   3.703  1.00 23.60           C
ATOM   1166  C   PHE A 147      40.369 -12.471   4.667  1.00 27.02           C
ATOM   1167  O   PHE A 147      41.054 -13.492   4.798  1.00 26.09           O
ATOM   1168  CB  PHE A 147      38.094 -13.444   4.208  1.00 18.76           C
ATOM   1169  CG  PHE A 147      37.025 -13.731   3.185  1.00 22.91           C
ATOM   1170  CD1 PHE A 147      37.220 -14.728   2.221  1.00 21.65           C
ATOM   1171  CD2 PHE A 147      35.831 -13.013   3.180  1.00 16.37           C
ATOM   1172  CE1 PHE A 147      36.245 -14.998   1.250  1.00 23.66           C
ATOM   1173  CE2 PHE A 147      34.830 -13.277   2.205  1.00 20.10           C
ATOM   1174  CZ  PHE A 147      35.047 -14.263   1.232  1.00 21.94           C
ATOM   1175  N   GLN A 148      40.613 -11.332   5.312  1.00 27.26           N
ATOM   1176  CA  GLN A 148      41.615 -11.229   6.387  1.00 27.80           C
ATOM   1177  C   GLN A 148      40.927 -10.935   7.720  1.00 26.61           C
ATOM   1178  O   GLN A 148      40.203  -9.953   7.833  1.00 23.12           O
ATOM   1179  CB  GLN A 148      42.640 -10.134   6.084  1.00 26.77           C
ATOM   1180  CG  GLN A 148      43.353 -10.354   4.763  1.00 33.64           C
ATOM   1181  CD  GLN A 148      43.991  -9.075   4.220  1.00 42.70           C
ATOM   1182  OE1 GLN A 148      43.357  -8.304   3.506  1.00 43.09           O
ATOM   1183  NE2 GLN A 148      45.258  -8.867   4.542  1.00 42.23           N
ATOM   1184  N   PHE A 149      41.162 -11.780   8.718  1.00 21.58           N
ATOM   1185  CA  PHE A 149      40.565 -11.585  10.036  1.00 23.52           C
ATOM   1186  C   PHE A 149      41.649 -11.395  11.075  1.00 26.26           C
ATOM   1187  O   PHE A 149      42.654 -12.103  11.044  1.00 23.32           O
ATOM   1188  CB  PHE A 149      39.779 -12.826  10.444  1.00 22.12           C
ATOM   1189  CG  PHE A 149      38.642 -13.132   9.545  1.00 24.05           C
ATOM   1190  CD1 PHE A 149      37.428 -12.487   9.713  1.00 21.51           C
ATOM   1191  CD2 PHE A 149      38.791 -14.052   8.510  1.00 21.52           C
ATOM   1192  CE1 PHE A 149      36.362 -12.788   8.903  1.00 21.44           C
ATOM   1193  CE2 PHE A 149      37.759 -14.330   7.672  1.00 20.30           C
ATOM   1194  CZ  PHE A 149      36.534 -13.708   7.860  1.00 20.54           C
ATOM   1195  N   GLY A 150      41.436 -10.476  12.017  1.00 17.14           N
ATOM   1196  CA  GLY A 150      42.395 -10.302  13.101  1.00 23.79           C
ATOM   1197  C   GLY A 150      41.792  -9.490  14.245  1.00 25.28           C
ATOM   1198  O   GLY A 150      40.804  -8.769  14.048  1.00 21.01           O
ATOM   1199  N   SER A 151      42.355  -9.624  15.436  1.00 23.38           N
ATOM   1200  CA  SER A 151      41.980  -8.734  16.532  1.00 22.75           C
ATOM   1201  C   SER A 151      42.362  -7.301  16.164  1.00 22.86           C
ATOM   1202  O   SER A 151      43.484  -7.045  15.686  1.00 22.16           O
ATOM   1203  CB  SER A 151      42.699  -9.119  17.841  1.00 24.85           C
ATOM   1204  OG  SER A 151      42.593  -8.041  18.798  1.00 24.78           O
ATOM   1205  N   TRP A 152      41.463  -6.360  16.417  1.00 25.62           N
ATOM   1206  CA  TRP A 152      41.757  -4.961  16.100  1.00 27.96           C
ATOM   1207  C   TRP A 152      42.885  -4.397  16.965  1.00 28.28           C
ATOM   1208  O   TRP A 152      43.817  -3.778  16.445  1.00 26.91           O
ATOM   1209  CB  TRP A 152      40.502  -4.068  16.200  1.00 24.29           C
ATOM   1210  CG  TRP A 152      40.654  -2.803  15.414  1.00 29.21           C
ATOM   1211  CD1 TRP A 152      40.775  -1.546  15.900  1.00 26.82           C
ATOM   1212  CD2 TRP A 152      40.717  -2.696  13.988  1.00 27.09           C
ATOM   1213  NE1 TRP A 152      40.923  -0.649  14.872  1.00 29.34           N
ATOM   1214  CE2 TRP A 152      40.877  -1.328  13.683  1.00 30.92           C
ATOM   1215  CE3 TRP A 152      40.632  -3.626  12.942  1.00 26.68           C
ATOM   1216  CZ2 TRP A 152      41.002  -0.857  12.370  1.00 31.37           C
ATOM   1217  CZ3 TRP A 152      40.749  -3.166  11.635  1.00 31.07           C
ATOM   1218  CH2 TRP A 152      40.925  -1.788  11.359  1.00 30.26           C
ATOM   1219  N   VAL A 153      42.822  -4.595  18.278  1.00 28.08           N
ATOM   1220  CA  VAL A 153      43.808  -3.916  19.128  1.00 30.23           C
ATOM   1221  C   VAL A 153      44.797  -4.837  19.863  1.00 34.83           C
ATOM   1222  O   VAL A 153      45.768  -4.367  20.429  1.00 33.12           O
ATOM   1223  CB  VAL A 153      43.139  -2.926  20.154  1.00 29.89           C
ATOM   1224  CG1 VAL A 153      42.152  -2.028  19.443  1.00 28.42           C
ATOM   1225  CG2 VAL A 153      42.418  -3.685  21.294  1.00 26.79           C
ATOM   1226  N   TYR A 154      44.560  -6.141  19.884  1.00 25.55           N
ATOM   1227  CA  TYR A 154      45.448  -6.983  20.696  1.00 28.66           C
ATOM   1228  C   TYR A 154      46.517  -7.672  19.851  1.00 29.41           C
ATOM   1229  O   TYR A 154      46.208  -8.293  18.828  1.00 26.69           O
ATOM   1230  CB  TYR A 154      44.641  -8.025  21.459  1.00 26.26           C
ATOM   1231  CG  TYR A 154      43.596  -7.470  22.389  1.00 31.29           C
ATOM   1232  CD1 TYR A 154      43.968  -6.815  23.570  1.00 34.52           C
ATOM   1233  CD2 TYR A 154      42.235  -7.605  22.103  1.00 30.76           C
ATOM   1234  CE1 TYR A 154      43.022  -6.304  24.429  1.00 33.53           C
ATOM   1235  CE2 TYR A 154      41.277  -7.103  22.971  1.00 32.03           C
ATOM   1236  CZ  TYR A 154      41.689  -6.452  24.137  1.00 36.73           C
ATOM   1237  OH  TYR A 154      40.762  -5.945  25.008  1.00 40.88           O
ATOM   1238  N   SER A 155      47.769  -7.551  20.273  1.00 27.82           N
ATOM   1239  CA  SER A 155      48.867  -8.212  19.575  1.00 31.81           C
ATOM   1240  C   SER A 155      48.925  -9.720  19.872  1.00 32.24           C
ATOM   1241  O   SER A 155      48.141 -10.247  20.667  1.00 32.46           O
ATOM   1242  CB  SER A 155      50.203  -7.542  19.934  1.00 29.98           C
ATOM   1243  OG  SER A 155      50.474  -7.713  21.307  1.00 37.24           O
ATOM   1244  N   VAL A 156      49.847 -10.416  19.219  1.00 33.50           N
ATOM   1245  CA  VAL A 156      49.932 -11.864  19.343  1.00 32.48           C
ATOM   1246  C   VAL A 156      50.229 -12.289  20.794  1.00 35.12           C
ATOM   1247  O   VAL A 156      49.873 -13.384  21.212  1.00 34.24           O
ATOM   1248  CB  VAL A 156      50.969 -12.446  18.362  1.00 32.58           C
ATOM   1249  CG1 VAL A 156      52.388 -11.967  18.723  1.00 37.87           C
ATOM   1250  CG2 VAL A 156      50.875 -13.961  18.328  1.00 34.56           C
ATOM   1251  N   ASP A 157      50.835 -11.406  21.574  1.00 34.00           N
ATOM   1252  CA  ASP A 157      51.077 -11.709  22.979  1.00 39.33           C
ATOM   1253  C   ASP A 157      49.834 -11.568  23.861  1.00 41.18           C
ATOM   1254  O   ASP A 157      49.825 -11.972  25.028  1.00 37.22           O
ATOM   1255  CB  ASP A 157      52.226 -10.858  23.479  1.00 43.15           C
ATOM   1256  CG  ASP A 157      53.530 -11.217  22.790  1.00 57.46           C
ATOM   1257  OD1 ASP A 157      53.760 -12.432  22.588  1.00 61.63           O
ATOM   1258  OD2 ASP A 157      54.308 -10.303  22.432  1.00 60.65           O
ATOM   1259  N   GLU A 158      48.769 -11.021  23.287  1.00 34.78           N
ATOM   1260  CA  GLU A 158      47.552 -10.783  24.036  1.00 33.84           C
ATOM   1261  C   GLU A 158      46.420 -11.649  23.511  1.00 31.75           C
ATOM   1262  O   GLU A 158      45.733 -12.332  24.273  1.00 27.23           O
ATOM   1263  CB  GLU A 158      47.166  -9.320  23.920  1.00 39.26           C
ATOM   1264  CG  GLU A 158      48.257  -8.384  24.465  1.00 48.72           C
ATOM   1265  CD  GLU A 158      47.914  -6.930  24.264  1.00 51.45           C
ATOM   1266  OE1 GLU A 158      47.972  -6.443  23.110  1.00 51.11           O
ATOM   1267  OE2 GLU A 158      47.559  -6.278  25.264  1.00 58.16           O
ATOM   1268  N   VAL A 159      46.202 -11.601  22.207  1.00 28.44           N
ATOM   1269  CA  VAL A 159      45.203 -12.460  21.623  1.00 25.79           C
ATOM   1270  C   VAL A 159      45.857 -13.243  20.491  1.00 30.72           C
ATOM   1271  O   VAL A 159      46.428 -12.660  19.584  1.00 30.63           O
ATOM   1272  CB  VAL A 159      43.981 -11.656  21.140  1.00 27.56           C
ATOM   1273  CG1 VAL A 159      43.037 -12.539  20.326  1.00 25.25           C
ATOM   1274  CG2 VAL A 159      43.246 -11.040  22.349  1.00 29.42           C
ATOM   1275  N   ASP A 160      45.822 -14.569  20.584  1.00 25.58           N
ATOM   1276  CA  ASP A 160      46.335 -15.415  19.533  1.00 26.28           C
ATOM   1277  C   ASP A 160      45.118 -15.982  18.797  1.00 28.17           C
ATOM   1278  O   ASP A 160      44.004 -15.990  19.333  1.00 28.17           O
ATOM   1279  CB  ASP A 160      47.170 -16.550  20.123  1.00 28.58           C
ATOM   1280  CG  ASP A 160      48.177 -17.122  19.139  1.00 31.97           C
ATOM   1281  OD1 ASP A 160      48.034 -16.926  17.899  1.00 28.93           O
ATOM   1282  OD2 ASP A 160      49.119 -17.798  19.620  1.00 33.56           O
ATOM   1283  N   ILE A 161      45.323 -16.447  17.573  1.00 25.20           N
ATOM   1284  CA  ILE A 161      44.248 -17.097  16.832  1.00 23.09           C
ATOM   1285  C   ILE A 161      44.797 -18.327  16.078  1.00 24.77           C
ATOM   1286  O   ILE A 161      45.884 -18.272  15.511  1.00 27.56           O
ATOM   1287  CB  ILE A 161      43.581 -16.140  15.794  1.00 21.02           C
ATOM   1288  CG1 ILE A 161      43.315 -14.732  16.389  1.00 23.74           C
ATOM   1289  CG2 ILE A 161      42.316 -16.758  15.222  1.00 19.41           C
ATOM   1290  CD1 ILE A 161      42.665 -13.720  15.353  1.00 18.63           C
ATOM   1291  N   HIS A 162      44.043 -19.425  16.093  1.00 24.85           N
ATOM   1292  CA  HIS A 162      44.404 -20.640  15.344  1.00 25.25           C
ATOM   1293  C   HIS A 162      43.161 -21.171  14.695  1.00 26.32           C
ATOM   1294  O   HIS A 162      42.044 -20.879  15.169  1.00 23.72           O
ATOM   1295  CB  HIS A 162      45.015 -21.694  16.293  1.00 26.50           C
ATOM   1296  CG  HIS A 162      46.363 -21.296  16.807  1.00 29.76           C
ATOM   1297  ND1 HIS A 162      46.538 -20.593  17.978  1.00 28.35           N
ATOM   1298  CD2 HIS A 162      47.600 -21.449  16.273  1.00 27.01           C
ATOM   1299  CE1 HIS A 162      47.827 -20.351  18.157  1.00 27.36           C
ATOM   1300  NE2 HIS A 162      48.490 -20.857  17.133  1.00 28.13           N
ATOM   1301  N   PHE A 163      43.335 -21.916  13.598  1.00 21.84           N
ATOM   1302  CA  PHE A 163      42.207 -22.512  12.931  1.00 21.70           C
ATOM   1303  C   PHE A 163      41.489 -23.528  13.806  1.00 19.91           C
ATOM   1304  O   PHE A 163      42.122 -24.400  14.377  1.00 22.19           O
ATOM   1305  CB  PHE A 163      42.636 -23.185  11.633  1.00 21.22           C
ATOM   1306  CG  PHE A 163      43.079 -22.212  10.590  1.00 24.29           C
ATOM   1307  CD1 PHE A 163      42.145 -21.393   9.960  1.00 22.94           C
ATOM   1308  CD2 PHE A 163      44.427 -22.111  10.244  1.00 21.09           C
ATOM   1309  CE1 PHE A 163      42.537 -20.468   8.970  1.00 27.11           C
ATOM   1310  CE2 PHE A 163      44.824 -21.203   9.261  1.00 24.54           C
ATOM   1311  CZ  PHE A 163      43.893 -20.388   8.624  1.00 23.30           C
ATOM   1312  N   MET A 164      40.165 -23.393  13.891  1.00 23.09           N
ATOM   1313  CA  MET A 164      39.379 -24.305  14.699  1.00 24.67           C
ATOM   1314  C   MET A 164      39.505 -25.677  14.062  1.00 25.51           C
ATOM   1315  O   MET A 164      39.330 -25.810  12.838  1.00 27.15           O
ATOM   1316  CB  MET A 164      37.893 -23.863  14.778  1.00 23.72           C
ATOM   1317  CG  MET A 164      37.029 -24.724  15.769  1.00 28.31           C
ATOM   1318  SD  MET A 164      35.343 -24.055  15.863  1.00 33.19           S
ATOM   1319  CE  MET A 164      35.677 -22.610  16.939  1.00 24.23           C
ATOM   1320  N   ASP A 165      39.821 -26.670  14.900  1.00 26.31           N
ATOM   1321  CA  ASP A 165      40.088 -28.053  14.487  1.00 31.82           C
ATOM   1322  C   ASP A 165      41.270 -28.159  13.519  1.00 27.92           C
ATOM   1323  O   ASP A 165      41.384 -29.132  12.781  1.00 24.66           O
ATOM   1324  CB  ASP A 165      38.835 -28.715  13.904  1.00 34.07           C
ATOM   1325  CG  ASP A 165      37.652 -28.749  14.911  1.00 51.08           C
ATOM   1326  OD1 ASP A 165      37.832 -29.191  16.078  1.00 49.38           O
ATOM   1327  OD2 ASP A 165      36.542 -28.318  14.536  1.00 44.32           O
ATOM   1328  N   ASP A 166      42.145 -27.157  13.560  1.00 23.46           N
ATOM   1329  CA  ASP A 166      43.322 -27.073  12.695  1.00 29.46           C
ATOM   1330  C   ASP A 166      42.985 -27.161  11.202  1.00 28.86           C
ATOM   1331  O   ASP A 166      43.811 -27.616  10.417  1.00 25.66           O
ATOM   1332  CB  ASP A 166      44.317 -28.174  12.983  1.00 32.33           C
ATOM   1333  CG  ASP A 166      44.596 -28.339  14.454  1.00 47.21           C
ATOM   1334  OD1 ASP A 166      44.793 -27.306  15.125  1.00 46.90           O
ATOM   1335  OD2 ASP A 166      44.622 -29.504  14.933  1.00 49.66           O
ATOM   1336  N   LYS A 167      41.788 -26.748  10.826  1.00 23.17           N
ATOM   1337  CA  LYS A 167      41.401 -26.833   9.437  1.00 28.45           C
ATOM   1338  C   LYS A 167      41.670 -25.491   8.760  1.00 26.14           C
ATOM   1339  O   LYS A 167      40.961 -24.513   8.988  1.00 23.66           O
ATOM   1340  CB  LYS A 167      39.957 -27.252   9.308  1.00 29.26           C
ATOM   1341  CG  LYS A 167      39.729 -28.725   9.654  1.00 33.56           C
ATOM   1342  CD  LYS A 167      38.275 -29.068   9.438  1.00 37.57           C
ATOM   1343  CE  LYS A 167      37.967 -30.505   9.807  1.00 41.55           C
ATOM   1344  NZ  LYS A 167      36.683 -30.891   9.179  1.00 43.79           N
ATOM   1345  N   ALA A 168      42.741 -25.446   7.971  1.00 24.43           N
ATOM   1346  CA  ALA A 168      43.149 -24.194   7.351  1.00 22.68           C
ATOM   1347  C   ALA A 168      42.428 -24.003   5.986  1.00 22.63           C
ATOM   1348  O   ALA A 168      43.009 -24.157   4.927  1.00 29.39           O
ATOM   1349  CB  ALA A 168      44.672 -24.158   7.204  1.00 26.35           C
ATOM   1350  N   GLU A 169      41.145 -23.691   6.035  1.00 24.27           N
ATOM   1351  CA  GLU A 169      40.338 -23.660   4.826  1.00 23.51           C
ATOM   1352  C   GLU A 169      38.983 -23.130   5.197  1.00 24.52           C
ATOM   1353  O   GLU A 169      38.573 -23.188   6.369  1.00 22.36           O
ATOM   1354  CB  GLU A 169      40.174 -25.089   4.250  1.00 22.93           C
ATOM   1355  CG  GLU A 169      39.499 -26.017   5.264  1.00 30.03           C
ATOM   1356  CD  GLU A 169      39.745 -27.508   5.056  1.00 48.56           C
ATOM   1357  OE1 GLU A 169      40.243 -27.911   3.977  1.00 50.75           O
ATOM   1358  OE2 GLU A 169      39.441 -28.278   6.008  1.00 48.94           O
ATOM   1359  N   VAL A 170      38.264 -22.648   4.190  1.00 20.33           N
ATOM   1360  CA  VAL A 170      36.876 -22.264   4.389  1.00 20.79           C
ATOM   1361  C   VAL A 170      36.089 -23.552   4.636  1.00 25.19           C
ATOM   1362  O   VAL A 170      36.213 -24.508   3.850  1.00 23.76           O
ATOM   1363  CB  VAL A 170      36.338 -21.534   3.139  1.00 23.43           C
ATOM   1364  CG1 VAL A 170      34.850 -21.261   3.275  1.00 27.92           C
ATOM   1365  CG2 VAL A 170      37.121 -20.216   2.903  1.00 21.55           C
ATOM   1366  N   LEU A 171      35.298 -23.595   5.715  1.00 24.38           N
ATOM   1367  CA  LEU A 171      34.582 -24.834   6.095  1.00 29.97           C
ATOM   1368  C   LEU A 171      33.275 -25.001   5.319  1.00 28.58           C
ATOM   1369  O   LEU A 171      32.613 -24.025   4.967  1.00 22.92           O
ATOM   1370  CB  LEU A 171      34.301 -24.884   7.606  1.00 20.39           C
ATOM   1371  CG  LEU A 171      35.519 -24.600   8.505  1.00 26.03           C
ATOM   1372  CD1 LEU A 171      35.099 -24.480   9.982  1.00 28.54           C
ATOM   1373  CD2 LEU A 171      36.547 -25.682   8.383  1.00 29.30           C
ATOM   1374  N   LEU A 172      32.901 -26.244   5.049  1.00 26.61           N
ATOM   1375  CA  LEU A 172      31.710 -26.485   4.249  1.00 27.58           C
ATOM   1376  C   LEU A 172      30.589 -27.200   5.009  1.00 30.75           C
ATOM   1377  O   LEU A 172      29.631 -27.657   4.403  1.00 31.01           O
ATOM   1378  CB  LEU A 172      32.089 -27.227   2.967  1.00 33.48           C
ATOM   1379  CG  LEU A 172      33.074 -26.465   2.051  1.00 33.55           C
ATOM   1380  CD1 LEU A 172      33.370 -27.286   0.786  1.00 37.15           C
ATOM   1381  CD2 LEU A 172      32.528 -25.092   1.664  1.00 32.99           C
ATOM   1382  N   ASP A 173      30.696 -27.261   6.337  1.00 29.85           N
ATOM   1383  CA  ASP A 173      29.678 -27.913   7.156  1.00 38.09           C
ATOM   1384  C   ASP A 173      28.303 -27.213   7.140  1.00 44.63           C
ATOM   1385  O   ASP A 173      27.306 -27.819   7.524  1.00 45.91           O
ATOM   1386  CB  ASP A 173      30.172 -28.064   8.609  1.00 34.37           C
ATOM   1387  CG  ASP A 173      30.746 -26.777   9.161  1.00 38.34           C
ATOM   1388  OD1 ASP A 173      31.143 -25.916   8.344  1.00 39.89           O
ATOM   1389  OD2 ASP A 173      30.823 -26.622  10.405  1.00 35.99           O
ATOM   1390  N   PHE A 174      28.249 -25.940   6.742  1.00 37.20           N
ATOM   1391  CA  PHE A 174      26.960 -25.239   6.618  1.00 31.97           C
ATOM   1392  C   PHE A 174      26.688 -24.838   5.177  1.00 31.14           C
ATOM   1393  O   PHE A 174      25.786 -24.048   4.900  1.00 36.98           O
ATOM   1394  CB  PHE A 174      26.919 -23.958   7.440  1.00 31.44           C
ATOM   1395  CG  PHE A 174      27.025 -24.153   8.921  1.00 38.65           C
ATOM   1396  CD1 PHE A 174      28.253 -24.374   9.524  1.00 42.71           C
ATOM   1397  CD2 PHE A 174      25.904 -24.025   9.728  1.00 46.15           C
ATOM   1398  CE1 PHE A 174      28.352 -24.532  10.916  1.00 47.34           C
ATOM   1399  CE2 PHE A 174      25.989 -24.177  11.112  1.00 48.33           C
ATOM   1400  CZ  PHE A 174      27.217 -24.432  11.707  1.00 47.71           C
ATOM   1401  N   TYR A 175      27.483 -25.356   4.257  1.00 29.20           N
ATOM   1402  CA  TYR A 175      27.408 -24.908   2.874  1.00 26.36           C
ATOM   1403  C   TYR A 175      26.075 -25.218   2.212  1.00 41.70           C
ATOM   1404  O   TYR A 175      25.570 -26.347   2.297  1.00 42.35           O
ATOM   1405  CB  TYR A 175      28.506 -25.560   2.071  1.00 28.12           C
ATOM   1406  CG  TYR A 175      28.627 -25.023   0.684  1.00 31.20           C
ATOM   1407  CD1 TYR A 175      28.814 -23.661   0.453  1.00 30.84           C
ATOM   1408  CD2 TYR A 175      28.593 -25.884  -0.410  1.00 37.04           C
ATOM   1409  CE1 TYR A 175      28.945 -23.159  -0.836  1.00 31.63           C
ATOM   1410  CE2 TYR A 175      28.724 -25.394  -1.700  1.00 36.89           C
ATOM   1411  CZ  TYR A 175      28.903 -24.052  -1.913  1.00 37.16           C
ATOM   1412  OH  TYR A 175      29.042 -23.596  -3.197  1.00 43.80           O
ATOM   1413  N   GLN A 176      25.524 -24.232   1.512  1.00 37.69           N
ATOM   1414  CA  GLN A 176      24.200 -24.403   0.913  1.00 40.55           C
ATOM   1415  C   GLN A 176      24.059 -23.680  -0.419  1.00 38.47           C
ATOM   1416  O   GLN A 176      23.025 -23.094  -0.701  1.00 41.34           O
ATOM   1417  CB  GLN A 176      23.120 -23.927   1.880  1.00 48.76           C
ATOM   1418  CG  GLN A 176      22.221 -25.046   2.370  1.00 61.26           C
ATOM   1419  CD  GLN A 176      21.632 -24.742   3.724  1.00 63.62           C
ATOM   1420  OE1 GLN A 176      20.474 -25.057   3.996  1.00 70.42           O
ATOM   1421  NE2 GLN A 176      22.431 -24.119   4.585  1.00 60.37           N
ATOM   1422  N   ASP A 177      25.100 -23.730  -1.235  1.00 33.49           N
ATOM   1423  CA  ASP A 177      25.065 -23.080  -2.532  1.00 31.35           C
ATOM   1424  C   ASP A 177      25.415 -24.091  -3.605  1.00 32.87           C
ATOM   1425  O   ASP A 177      25.749 -25.237  -3.297  1.00 31.94           O
ATOM   1426  CB  ASP A 177      26.047 -21.892  -2.556  1.00 26.85           C
ATOM   1427  CG  ASP A 177      25.566 -20.759  -3.442  1.00 26.90           C
ATOM   1428  OD1 ASP A 177      25.033 -21.029  -4.549  1.00 26.46           O
ATOM   1429  OD2 ASP A 177      25.738 -19.600  -3.039  1.00 23.68           O
ATOM   1430  N   SER A 178      25.317 -23.679  -4.865  1.00 30.81           N
ATOM   1431  CA  SER A 178      25.635 -24.574  -5.966  1.00 33.76           C
ATOM   1432  C   SER A 178      26.876 -24.077  -6.701  1.00 31.79           C
ATOM   1433  O   SER A 178      27.151 -24.507  -7.799  1.00 26.18           O
ATOM   1434  CB  SER A 178      24.455 -24.658  -6.939  1.00 29.98           C
ATOM   1435  OG  SER A 178      24.161 -23.355  -7.423  1.00 39.19           O
ATOM   1436  N   LEU A 179      27.625 -23.161  -6.097  1.00 26.88           N
ATOM   1437  CA  LEU A 179      28.781 -22.569  -6.776  1.00 31.21           C
ATOM   1438  C   LEU A 179      29.921 -23.576  -6.861  1.00 33.57           C
ATOM   1439  O   LEU A 179      30.078 -24.411  -5.989  1.00 41.33           O
ATOM   1440  CB  LEU A 179      29.263 -21.313  -6.030  1.00 42.52           C
ATOM   1441  CG  LEU A 179      28.414 -20.033  -6.108  1.00 44.93           C
ATOM   1442  CD1 LEU A 179      29.177 -18.950  -5.450  1.00 53.52           C
ATOM   1443  CD2 LEU A 179      28.109 -19.625  -7.542  1.00 49.32           C
ATOM   1444  N   GLU A 180      30.693 -23.509  -7.936  1.00 28.25           N
ATOM   1445  CA  GLU A 180      31.877 -24.344  -8.109  1.00 32.86           C
ATOM   1446  C   GLU A 180      33.053 -23.698  -7.404  1.00 30.93           C
ATOM   1447  O   GLU A 180      33.504 -22.638  -7.813  1.00 33.19           O
ATOM   1448  CB  GLU A 180      32.255 -24.395  -9.578  1.00 37.07           C
ATOM   1449  CG  GLU A 180      31.496 -25.348 -10.425  1.00 49.10           C
ATOM   1450  CD  GLU A 180      32.103 -25.379 -11.804  1.00 57.21           C
ATOM   1451  OE1 GLU A 180      33.168 -26.025 -11.963  1.00 66.05           O
ATOM   1452  OE2 GLU A 180      31.551 -24.711 -12.706  1.00 51.03           O
ATOM   1453  N   ILE A 181      33.563 -24.341  -6.370  1.00 23.86           N
ATOM   1454  CA  ILE A 181      34.690 -23.809  -5.619  1.00 29.31           C
ATOM   1455  C   ILE A 181      36.013 -24.227  -6.265  1.00 29.50           C
ATOM   1456  O   ILE A 181      36.331 -25.402  -6.325  1.00 26.60           O
ATOM   1457  CB  ILE A 181      34.633 -24.279  -4.143  1.00 27.76           C
ATOM   1458  CG1 ILE A 181      33.379 -23.686  -3.466  1.00 27.74           C
ATOM   1459  CG2 ILE A 181      35.929 -23.898  -3.404  1.00 23.47           C
ATOM   1460  CD1 ILE A 181      33.152 -24.168  -2.019  1.00 24.05           C
ATOM   1461  N   LEU A 182      36.781 -23.260  -6.755  1.00 23.50           N
ATOM   1462  CA  LEU A 182      37.980 -23.596  -7.513  1.00 23.43           C
ATOM   1463  C   LEU A 182      39.266 -23.534  -6.689  1.00 25.19           C
ATOM   1464  O   LEU A 182      40.268 -24.195  -7.029  1.00 27.58           O
ATOM   1465  CB  LEU A 182      38.110 -22.712  -8.737  1.00 21.18           C
ATOM   1466  CG  LEU A 182      36.845 -22.714  -9.601  1.00 32.89           C
ATOM   1467  CD1 LEU A 182      37.047 -21.739 -10.746  1.00 32.35           C
ATOM   1468  CD2 LEU A 182      36.478 -24.159 -10.124  1.00 22.98           C
ATOM   1469  N   GLU A 183      39.247 -22.706  -5.650  1.00 23.77           N
ATOM   1470  CA  GLU A 183      40.341 -22.652  -4.682  1.00 27.21           C
ATOM   1471  C   GLU A 183      39.763 -22.380  -3.323  1.00 23.32           C
ATOM   1472  O   GLU A 183      38.756 -21.669  -3.189  1.00 23.73           O
ATOM   1473  CB  GLU A 183      41.385 -21.567  -5.006  1.00 32.00           C
ATOM   1474  CG  GLU A 183      41.938 -21.613  -6.420  1.00 49.86           C
ATOM   1475  CD  GLU A 183      43.084 -20.637  -6.640  1.00 62.34           C
ATOM   1476  OE1 GLU A 183      44.008 -20.600  -5.798  1.00 64.94           O
ATOM   1477  OE2 GLU A 183      43.057 -19.915  -7.657  1.00 69.52           O
ATOM   1478  N   ASN A 184      40.418 -22.920  -2.304  1.00 21.68           N
ATOM   1479  CA  ASN A 184      39.926 -22.779  -0.939  1.00 21.61           C
ATOM   1480  C   ASN A 184      41.109 -23.066  -0.049  1.00 25.70           C
ATOM   1481  O   ASN A 184      41.407 -24.229   0.231  1.00 29.65           O
ATOM   1482  CB  ASN A 184      38.761 -23.756  -0.670  1.00 18.67           C
ATOM   1483  CG  ASN A 184      38.307 -23.750   0.807  1.00 25.29           C
ATOM   1484  OD1 ASN A 184      38.797 -22.963   1.618  1.00 25.89           O
ATOM   1485  ND2 ASN A 184      37.382 -24.644   1.150  1.00 23.03           N
ATOM   1486  N   SER A 185      41.825 -22.013   0.359  1.00 21.46           N
ATOM   1487  CA  SER A 185      42.985 -22.197   1.247  1.00 24.93           C
ATOM   1488  C   SER A 185      43.113 -21.051   2.236  1.00 27.97           C
ATOM   1489  O   SER A 185      42.480 -20.000   2.073  1.00 27.53           O
ATOM   1490  CB  SER A 185      44.279 -22.330   0.454  1.00 32.76           C
ATOM   1491  OG  SER A 185      44.501 -21.160  -0.291  1.00 37.74           O
ATOM   1492  N   ALA A 186      43.915 -21.253   3.268  1.00 25.80           N
ATOM   1493  CA  ALA A 186      44.075 -20.215   4.278  1.00 25.97           C
ATOM   1494  C   ALA A 186      45.409 -20.339   4.958  1.00 24.19           C
ATOM   1495  O   ALA A 186      46.055 -21.382   4.937  1.00 28.35           O
ATOM   1496  CB  ALA A 186      42.943 -20.257   5.317  1.00 18.95           C
ATOM   1497  N   GLN A 187      45.794 -19.267   5.611  1.00 24.79           N
ATOM   1498  CA  GLN A 187      47.064 -19.259   6.283  1.00 30.89           C
ATOM   1499  C   GLN A 187      46.925 -18.377   7.517  1.00 24.38           C
ATOM   1500  O   GLN A 187      46.200 -17.382   7.512  1.00 23.02           O
ATOM   1501  CB  GLN A 187      48.139 -18.724   5.345  1.00 37.23           C
ATOM   1502  CG  GLN A 187      49.538 -18.827   5.906  1.00 56.11           C
ATOM   1503  CD  GLN A 187      50.554 -18.038   5.088  1.00 66.72           C
ATOM   1504  OE1 GLN A 187      50.188 -17.221   4.232  1.00 66.79           O
ATOM   1505  NE2 GLN A 187      51.837 -18.283   5.349  1.00 72.35           N
ATOM   1506  N   ARG A 188      47.591 -18.785   8.586  1.00 25.66           N
ATOM   1507  CA  ARG A 188      47.694 -17.957   9.777  1.00 25.01           C
ATOM   1508  C   ARG A 188      48.997 -17.180   9.665  1.00 28.81           C
ATOM   1509  O   ARG A 188      50.034 -17.782   9.431  1.00 31.04           O
ATOM   1510  CB  ARG A 188      47.754 -18.843  11.012  1.00 22.69           C
ATOM   1511  CG  ARG A 188      47.976 -18.058  12.321  1.00 24.11           C
ATOM   1512  CD  ARG A 188      48.160 -19.022  13.498  1.00 30.69           C
ATOM   1513  NE  ARG A 188      48.574 -18.268  14.676  1.00 31.46           N
ATOM   1514  CZ  ARG A 188      49.827 -17.868  14.900  1.00 33.21           C
ATOM   1515  NH1 ARG A 188      50.791 -18.169  14.025  1.00 27.96           N
ATOM   1516  NH2 ARG A 188      50.117 -17.166  16.005  1.00 28.42           N
ATOM   1517  N   GLN A 189      48.951 -15.859   9.827  1.00 28.41           N
ATOM   1518  CA  GLN A 189      50.183 -15.065   9.826  1.00 36.58           C
ATOM   1519  C   GLN A 189      50.300 -14.101  11.010  1.00 31.21           C
ATOM   1520  O   GLN A 189      49.305 -13.583  11.520  1.00 31.74           O
ATOM   1521  CB  GLN A 189      50.301 -14.240   8.540  1.00 50.81           C
ATOM   1522  CG  GLN A 189      50.645 -15.006   7.272  1.00 63.67           C
ATOM   1523  CD  GLN A 189      50.588 -14.103   6.041  1.00 74.88           C
ATOM   1524  OE1 GLN A 189      51.592 -13.917   5.351  1.00 81.80           O
ATOM   1525  NE2 GLN A 189      49.414 -13.525   5.773  1.00 73.87           N
ATOM   1526  N   GLU A 190      51.537 -13.836  11.417  1.00 32.57           N
ATOM   1527  CA  GLU A 190      51.800 -12.806  12.404  1.00 35.61           C
ATOM   1528  C   GLU A 190      52.326 -11.588  11.676  1.00 36.17           C
ATOM   1529  O   GLU A 190      53.429 -11.597  11.156  1.00 36.06           O
ATOM   1530  CB  GLU A 190      52.790 -13.319  13.448  1.00 40.24           C
ATOM   1531  CG  GLU A 190      52.255 -14.563  14.140  1.00 40.60           C
ATOM   1532  CD  GLU A 190      53.174 -15.068  15.232  1.00 47.27           C
ATOM   1533  OE1 GLU A 190      54.190 -14.389  15.517  1.00 48.42           O
ATOM   1534  OE2 GLU A 190      52.872 -16.143  15.800  1.00 46.97           O
ATOM   1535  N   VAL A 191      51.511 -10.542  11.647  1.00 38.54           N
ATOM   1536  CA  VAL A 191      51.724  -9.415  10.752  1.00 39.10           C
ATOM   1537  C   VAL A 191      52.109  -8.176  11.522  1.00 38.25           C
ATOM   1538  O   VAL A 191      51.450  -7.807  12.500  1.00 39.42           O
ATOM   1539  CB  VAL A 191      50.441  -9.115   9.963  1.00 38.93           C
ATOM   1540  CG1 VAL A 191      50.588  -7.829   9.170  1.00 48.59           C
ATOM   1541  CG2 VAL A 191      50.102 -10.276   9.050  1.00 38.34           C
ATOM   1542  N   VAL A 192      53.180  -7.532  11.085  1.00 40.37           N
ATOM   1543  CA  VAL A 192      53.562  -6.238  11.627  1.00 43.33           C
ATOM   1544  C   VAL A 192      52.923  -5.139  10.770  1.00 44.88           C
ATOM   1545  O   VAL A 192      52.996  -5.198   9.541  1.00 44.33           O
ATOM   1546  CB  VAL A 192      55.079  -6.084  11.620  1.00 46.59           C
ATOM   1547  CG1 VAL A 192      55.464  -4.644  11.974  1.00 51.64           C
ATOM   1548  CG2 VAL A 192      55.694  -7.062  12.594  1.00 46.31           C
ATOM   1549  N   TYR A 193      52.272  -4.156  11.393  1.00 42.99           N
ATOM   1550  CA  TYR A 193      51.664  -3.084  10.594  1.00 51.50           C
ATOM   1551  C   TYR A 193      52.460  -1.774  10.724  1.00 56.49           C
ATOM   1552  O   TYR A 193      52.926  -1.440  11.810  1.00 56.99           O
ATOM   1553  CB  TYR A 193      50.168  -2.902  10.917  1.00 50.27           C
ATOM   1554  CG  TYR A 193      49.311  -4.125  10.641  1.00 46.94           C
ATOM   1555  CD1 TYR A 193      48.732  -4.344   9.392  1.00 46.86           C
ATOM   1556  CD2 TYR A 193      49.077  -5.057  11.630  1.00 44.57           C
ATOM   1557  CE1 TYR A 193      47.938  -5.463   9.149  1.00 42.75           C
ATOM   1558  CE2 TYR A 193      48.297  -6.176  11.396  1.00 44.92           C
ATOM   1559  CZ  TYR A 193      47.727  -6.385  10.158  1.00 43.98           C
ATOM   1560  OH  TYR A 193      46.942  -7.524   9.958  1.00 37.80           O
ATOM   1561  N   PRO A 194      52.650  -1.048   9.604  1.00 61.85           N
ATOM   1562  CA  PRO A 194      53.474   0.170   9.625  1.00 64.82           C
ATOM   1563  C   PRO A 194      53.091   1.168  10.719  1.00 62.33           C
ATOM   1564  O   PRO A 194      53.979   1.792  11.290  1.00 62.45           O
ATOM   1565  CB  PRO A 194      53.248   0.760   8.232  1.00 65.42           C
ATOM   1566  CG  PRO A 194      53.052  -0.433   7.379  1.00 63.17           C
ATOM   1567  CD  PRO A 194      52.207  -1.370   8.233  1.00 62.63           C
ATOM   1568  N   CYS A 195      51.803   1.282  11.024  1.00 61.13           N
ATOM   1569  CA  CYS A 195      51.321   2.181  12.071  1.00 65.75           C
ATOM   1570  C   CYS A 195      51.863   1.837  13.452  1.00 70.74           C
ATOM   1571  O   CYS A 195      52.071   2.722  14.278  1.00 78.41           O
ATOM   1572  CB  CYS A 195      49.791   2.134  12.147  1.00 64.94           C
ATOM   1573  SG  CYS A 195      49.142   0.570  12.849  1.00 63.41           S
ATOM   1574  N   CYS A 196      52.063   0.548  13.711  1.00 68.41           N
ATOM   1575  CA  CYS A 196      52.261   0.070  15.077  1.00 70.78           C
ATOM   1576  C   CYS A 196      53.465  -0.876  15.212  1.00 78.77           C
ATOM   1577  O   CYS A 196      54.008  -1.367  14.216  1.00 80.24           O
ATOM   1578  CB  CYS A 196      50.978  -0.605  15.557  1.00 67.04           C
ATOM   1579  SG  CYS A 196      49.471   0.094  14.810  1.00 63.64           S
ATOM   1580  N   GLU A 197      53.881  -1.137  16.447  1.00 81.77           N
ATOM   1581  CA  GLU A 197      55.163  -1.805  16.672  1.00 87.42           C
ATOM   1582  C   GLU A 197      55.090  -3.335  16.635  1.00 80.97           C
ATOM   1583  O   GLU A 197      55.824  -3.980  15.884  1.00 82.43           O
ATOM   1584  CB  GLU A 197      55.803  -1.320  17.986  1.00 97.28           C
ATOM   1585  CG  GLU A 197      57.241  -1.799  18.214  1.00106.46           C
ATOM   1586  CD  GLU A 197      58.280  -0.693  18.033  1.00114.03           C
ATOM   1587  OE1 GLU A 197      57.893   0.497  18.056  1.00115.96           O
ATOM   1588  OE2 GLU A 197      59.482  -1.017  17.870  1.00116.22           O
ATOM   1589  N   SER A 198      54.203  -3.906  17.444  1.00 71.12           N
ATOM   1590  CA  SER A 198      54.181  -5.344  17.669  1.00 65.30           C
ATOM   1591  C   SER A 198      53.454  -6.099  16.563  1.00 58.12           C
ATOM   1592  O   SER A 198      52.960  -5.491  15.607  1.00 58.89           O
ATOM   1593  CB  SER A 198      53.546  -5.641  19.021  1.00 65.71           C
ATOM   1594  OG  SER A 198      52.817  -4.511  19.468  1.00 63.55           O
ATOM   1595  N   ALA A 199      53.385  -7.423  16.699  1.00 45.53           N
ATOM   1596  CA  ALA A 199      52.772  -8.259  15.661  1.00 41.52           C
ATOM   1597  C   ALA A 199      51.358  -8.715  16.016  1.00 35.41           C
ATOM   1598  O   ALA A 199      51.037  -8.930  17.188  1.00 35.35           O
ATOM   1599  CB  ALA A 199      53.660  -9.463  15.337  1.00 45.11           C
ATOM   1600  N   TYR A 200      50.530  -8.868  14.989  1.00 29.02           N
ATOM   1601  CA  TYR A 200      49.112  -9.196  15.159  1.00 32.41           C
ATOM   1602  C   TYR A 200      48.805 -10.434  14.334  1.00 34.08           C
ATOM   1603  O   TYR A 200      49.232 -10.534  13.190  1.00 35.58           O
ATOM   1604  CB  TYR A 200      48.205  -8.021  14.725  1.00 30.68           C
ATOM   1605  CG  TYR A 200      48.341  -6.802  15.612  1.00 33.88           C
ATOM   1606  CD1 TYR A 200      49.413  -5.922  15.460  1.00 34.29           C
ATOM   1607  CD2 TYR A 200      47.416  -6.543  16.622  1.00 32.82           C
ATOM   1608  CE1 TYR A 200      49.562  -4.814  16.292  1.00 34.31           C
ATOM   1609  CE2 TYR A 200      47.558  -5.436  17.461  1.00 35.55           C
ATOM   1610  CZ  TYR A 200      48.630  -4.581  17.290  1.00 40.12           C
ATOM   1611  OH  TYR A 200      48.771  -3.487  18.123  1.00 46.22           O
ATOM   1612  N   VAL A 201      48.066 -11.373  14.908  1.00 32.81           N
ATOM   1613  CA  VAL A 201      47.705 -12.564  14.161  1.00 31.30           C
ATOM   1614  C   VAL A 201      46.694 -12.178  13.100  1.00 27.88           C
ATOM   1615  O   VAL A 201      45.718 -11.471  13.368  1.00 26.71           O
ATOM   1616  CB  VAL A 201      47.140 -13.691  15.057  1.00 29.58           C
ATOM   1617  CG1 VAL A 201      46.980 -15.007  14.239  1.00 24.18           C
ATOM   1618  CG2 VAL A 201      48.064 -13.931  16.256  1.00 31.44           C
ATOM   1619  N   GLU A 202      46.947 -12.636  11.886  1.00 28.17           N
ATOM   1620  CA  GLU A 202      46.009 -12.472  10.786  1.00 27.72           C
ATOM   1621  C   GLU A 202      45.653 -13.841  10.198  1.00 28.91           C
ATOM   1622  O   GLU A 202      46.543 -14.617   9.850  1.00 23.74           O
ATOM   1623  CB  GLU A 202      46.637 -11.584   9.694  1.00 32.60           C
ATOM   1624  CG  GLU A 202      45.785 -11.450   8.449  1.00 42.92           C
ATOM   1625  CD  GLU A 202      46.415 -10.545   7.375  1.00 47.15           C
ATOM   1626  OE1 GLU A 202      46.530  -9.315   7.618  1.00 51.65           O
ATOM   1627  OE2 GLU A 202      46.794 -11.075   6.300  1.00 44.00           O
ATOM   1628  N   MET A 203      44.357 -14.120  10.069  1.00 21.81           N
ATOM   1629  CA  MET A 203      43.923 -15.353   9.425  1.00 23.77           C
ATOM   1630  C   MET A 203      43.493 -14.956   8.031  1.00 24.49           C
ATOM   1631  O   MET A 203      42.527 -14.220   7.877  1.00 24.12           O
ATOM   1632  CB  MET A 203      42.750 -15.977  10.182  1.00 23.71           C
ATOM   1633  CG  MET A 203      43.014 -16.126  11.700  1.00 23.09           C
ATOM   1634  SD  MET A 203      44.430 -17.164  12.110  1.00 25.47           S
ATOM   1635  CE  MET A 203      43.673 -18.787  12.095  1.00 30.48           C
ATOM   1636  N   LYS A 204      44.197 -15.447   7.022  1.00 20.81           N
ATOM   1637  CA  LYS A 204      43.914 -15.006   5.653  1.00 23.21           C
ATOM   1638  C   LYS A 204      43.375 -16.146   4.803  1.00 23.07           C
ATOM   1639  O   LYS A 204      44.039 -17.145   4.650  1.00 24.26           O
ATOM   1640  CB  LYS A 204      45.194 -14.430   5.046  1.00 28.98           C
ATOM   1641  CG  LYS A 204      45.047 -13.870   3.633  1.00 45.59           C
ATOM   1642  CD  LYS A 204      46.291 -13.057   3.281  1.00 51.00           C
ATOM   1643  CE  LYS A 204      46.115 -12.271   1.998  1.00 54.24           C
ATOM   1644  NZ  LYS A 204      47.425 -12.189   1.270  1.00 60.69           N
ATOM   1645  N   TYR A 205      42.169 -15.980   4.264  1.00 20.81           N
ATOM   1646  CA  TYR A 205      41.496 -17.005   3.485  1.00 21.94           C
ATOM   1647  C   TYR A 205      41.453 -16.601   2.022  1.00 28.30           C
ATOM   1648  O   TYR A 205      41.268 -15.421   1.698  1.00 24.27           O
ATOM   1649  CB  TYR A 205      40.063 -17.155   3.942  1.00 16.66           C
ATOM   1650  CG  TYR A 205      39.892 -17.817   5.297  1.00 20.48           C
ATOM   1651  CD1 TYR A 205      40.100 -17.096   6.462  1.00 20.71           C
ATOM   1652  CD2 TYR A 205      39.518 -19.166   5.407  1.00 18.75           C
ATOM   1653  CE1 TYR A 205      39.920 -17.669   7.692  1.00 21.38           C
ATOM   1654  CE2 TYR A 205      39.337 -19.750   6.653  1.00 19.31           C
ATOM   1655  CZ  TYR A 205      39.557 -18.978   7.800  1.00 21.92           C
ATOM   1656  OH  TYR A 205      39.375 -19.492   9.069  1.00 26.08           O
ATOM   1657  N   LEU A 206      41.610 -17.577   1.137  1.00 23.33           N
ATOM   1658  CA  LEU A 206      41.452 -17.307  -0.299  1.00 24.86           C
ATOM   1659  C   LEU A 206      40.392 -18.224  -0.829  1.00 28.87           C
ATOM   1660  O   LEU A 206      40.473 -19.443  -0.647  1.00 23.27           O
ATOM   1661  CB  LEU A 206      42.747 -17.517  -1.059  1.00 23.26           C
ATOM   1662  CG  LEU A 206      42.531 -17.728  -2.569  1.00 33.83           C
ATOM   1663  CD1 LEU A 206      41.954 -16.490  -3.326  1.00 30.33           C
ATOM   1664  CD2 LEU A 206      43.804 -18.268  -3.264  1.00 39.28           C
ATOM   1665  N   LEU A 207      39.370 -17.637  -1.439  1.00 26.57           N
ATOM   1666  CA  LEU A 207      38.284 -18.420  -1.988  1.00 21.56           C
ATOM   1667  C   LEU A 207      38.133 -18.033  -3.454  1.00 22.86           C
ATOM   1668  O   LEU A 207      37.969 -16.844  -3.755  1.00 27.54           O
ATOM   1669  CB  LEU A 207      36.999 -18.094  -1.259  1.00 20.53           C
ATOM   1670  CG  LEU A 207      35.785 -18.910  -1.693  1.00 23.83           C
ATOM   1671  CD1 LEU A 207      36.008 -20.381  -1.337  1.00 25.65           C
ATOM   1672  CD2 LEU A 207      34.540 -18.336  -0.996  1.00 23.30           C
ATOM   1673  N   ALA A 208      38.192 -19.014  -4.358  1.00 21.63           N
ATOM   1674  CA  ALA A 208      37.975 -18.746  -5.783  1.00 28.02           C
ATOM   1675  C   ALA A 208      36.731 -19.485  -6.246  1.00 28.78           C
ATOM   1676  O   ALA A 208      36.567 -20.653  -5.949  1.00 24.96           O
ATOM   1677  CB  ALA A 208      39.200 -19.169  -6.642  1.00 24.65           C
ATOM   1678  N   LEU A 209      35.859 -18.794  -6.970  1.00 24.48           N
ATOM   1679  CA  LEU A 209      34.615 -19.389  -7.430  1.00 25.87           C
ATOM   1680  C   LEU A 209      34.482 -19.252  -8.937  1.00 21.46           C
ATOM   1681  O   LEU A 209      34.864 -18.227  -9.510  1.00 24.96           O
ATOM   1682  CB  LEU A 209      33.414 -18.681  -6.789  1.00 23.46           C
ATOM   1683  CG  LEU A 209      33.491 -18.531  -5.276  1.00 24.58           C
ATOM   1684  CD1 LEU A 209      32.436 -17.519  -4.854  1.00 27.58           C
ATOM   1685  CD2 LEU A 209      33.250 -19.899  -4.628  1.00 26.44           C
ATOM   1686  N   ARG A 210      33.868 -20.244  -9.571  1.00 21.21           N
ATOM   1687  CA  ARG A 210      33.508 -20.071 -10.963  1.00 27.36           C
ATOM   1688  C   ARG A 210      32.460 -18.952 -11.051  1.00 29.52           C
ATOM   1689  O   ARG A 210      31.516 -18.916 -10.286  1.00 27.67           O
ATOM   1690  CB  ARG A 210      32.926 -21.347 -11.559  1.00 30.73           C
ATOM   1691  CG  ARG A 210      32.483 -21.168 -13.016  1.00 34.07           C
ATOM   1692  CD  ARG A 210      33.561 -21.582 -14.003  1.00 39.72           C
ATOM   1693  NE  ARG A 210      33.948 -22.976 -13.808  1.00 43.08           N
ATOM   1694  CZ  ARG A 210      35.151 -23.466 -14.096  1.00 43.57           C
ATOM   1695  NH1 ARG A 210      36.085 -22.678 -14.599  1.00 41.83           N
ATOM   1696  NH2 ARG A 210      35.417 -24.742 -13.864  1.00 44.84           N
ATOM   1697  N   SER A 211      32.632 -18.040 -11.996  1.00 29.21           N
ATOM   1698  CA  SER A 211      31.642 -16.996 -12.194  1.00 31.10           C
ATOM   1699  C   SER A 211      30.352 -17.580 -12.784  1.00 28.91           C
ATOM   1700  O   SER A 211      30.375 -18.512 -13.594  1.00 29.24           O
ATOM   1701  CB  SER A 211      32.220 -15.901 -13.084  1.00 36.31           C
ATOM   1702  OG  SER A 211      31.177 -15.119 -13.628  1.00 48.17           O
ATOM   1703  N   GLU A 212      29.217 -17.036 -12.384  1.00 32.20           N
ATOM   1704  CA  GLU A 212      27.967 -17.513 -12.940  1.00 39.26           C
ATOM   1705  C   GLU A 212      27.642 -16.776 -14.249  1.00 48.44           C
ATOM   1706  O   GLU A 212      26.628 -16.081 -14.354  1.00 50.98           O
ATOM   1707  CB  GLU A 212      26.839 -17.343 -11.927  1.00 38.64           C
ATOM   1708  CG  GLU A 212      26.938 -18.297 -10.751  1.00 42.08           C
ATOM   1709  CD  GLU A 212      25.778 -18.129  -9.784  1.00 39.77           C
ATOM   1710  OE1 GLU A 212      25.422 -16.968  -9.473  1.00 36.95           O
ATOM   1711  OE2 GLU A 212      25.215 -19.155  -9.349  1.00 40.51           O
ATOM   1712  N   ASN B 213      48.546  -8.130  36.857  1.00 56.43           N
ATOM   1713  CA  ASN B 213      47.296  -8.515  37.518  1.00 58.05           C
ATOM   1714  C   ASN B 213      46.017  -7.973  36.877  1.00 53.40           C
ATOM   1715  O   ASN B 213      45.846  -6.770  36.719  1.00 53.28           O
ATOM   1716  CB  ASN B 213      47.302  -8.113  38.983  1.00 61.90           C
ATOM   1717  CG  ASN B 213      46.017  -8.508  39.693  1.00 61.91           C
ATOM   1718  OD1 ASN B 213      45.020  -7.779  39.651  1.00 56.06           O
ATOM   1719  ND2 ASN B 213      46.033  -9.671  40.345  1.00 63.69           N
ATOM   1720  N   GLY B 214      45.099  -8.874  36.556  1.00 55.01           N
ATOM   1721  CA  GLY B 214      43.912  -8.513  35.798  1.00 49.73           C
ATOM   1722  C   GLY B 214      42.917  -7.647  36.537  1.00 44.02           C
ATOM   1723  O   GLY B 214      42.357  -6.736  35.960  1.00 42.40           O
ATOM   1724  N   LEU B 215      42.668  -7.971  37.802  1.00 47.00           N
ATOM   1725  CA  LEU B 215      41.722  -7.230  38.619  1.00 47.08           C
ATOM   1726  C   LEU B 215      42.152  -5.765  38.733  1.00 44.80           C
ATOM   1727  O   LEU B 215      41.347  -4.847  38.571  1.00 39.33           O
ATOM   1728  CB  LEU B 215      41.615  -7.878  40.011  1.00 50.23           C
ATOM   1729  CG  LEU B 215      40.753  -7.171  41.064  1.00 51.53           C
ATOM   1730  CD1 LEU B 215      39.385  -6.831  40.465  1.00 51.35           C
ATOM   1731  CD2 LEU B 215      40.612  -8.023  42.342  1.00 51.87           C
ATOM   1732  N   MET B 216      43.431  -5.560  39.018  1.00 45.97           N
ATOM   1733  CA  MET B 216      43.973  -4.214  39.132  1.00 48.02           C
ATOM   1734  C   MET B 216      43.772  -3.435  37.839  1.00 43.17           C
ATOM   1735  O   MET B 216      43.422  -2.258  37.863  1.00 46.12           O
ATOM   1736  CB  MET B 216      45.455  -4.270  39.522  1.00 46.23           C
ATOM   1737  CG  MET B 216      45.706  -4.755  40.954  1.00 50.34           C
ATOM   1738  SD  MET B 216      44.745  -3.825  42.185  1.00 57.76           S
ATOM   1739  CE  MET B 216      43.479  -5.020  42.598  1.00 69.06           C
ATOM   1740  N   ALA B 217      43.987  -4.089  36.705  1.00 39.40           N
ATOM   1741  CA  ALA B 217      43.808  -3.410  35.420  1.00 39.40           C
ATOM   1742  C   ALA B 217      42.371  -2.915  35.295  1.00 40.90           C
ATOM   1743  O   ALA B 217      42.107  -1.776  34.903  1.00 35.97           O
ATOM   1744  CB  ALA B 217      44.128  -4.366  34.271  1.00 42.65           C
ATOM   1745  N   LYS B 218      41.432  -3.788  35.635  1.00 42.80           N
ATOM   1746  CA  LYS B 218      40.022  -3.428  35.554  1.00 41.95           C
ATOM   1747  C   LYS B 218      39.668  -2.369  36.616  1.00 32.26           C
ATOM   1748  O   LYS B 218      38.872  -1.469  36.362  1.00 31.44           O
ATOM   1749  CB  LYS B 218      39.138  -4.684  35.664  1.00 40.03           C
ATOM   1750  CG  LYS B 218      39.200  -5.565  34.399  1.00 36.11           C
ATOM   1751  CD  LYS B 218      38.286  -6.768  34.476  1.00 42.57           C
ATOM   1752  CE  LYS B 218      38.490  -7.683  33.255  1.00 45.23           C
ATOM   1753  NZ  LYS B 218      37.742  -7.213  32.025  1.00 48.91           N
ATOM   1754  N   ARG B 219      40.264  -2.471  37.794  1.00 34.09           N
ATOM   1755  CA  ARG B 219      39.961  -1.504  38.834  1.00 39.07           C
ATOM   1756  C   ARG B 219      40.478  -0.130  38.398  1.00 39.34           C
ATOM   1757  O   ARG B 219      39.815   0.885  38.620  1.00 35.84           O
ATOM   1758  CB  ARG B 219      40.511  -1.935  40.209  1.00 44.19           C
ATOM   1759  CG  ARG B 219      39.737  -3.132  40.784  1.00 48.73           C
ATOM   1760  CD  ARG B 219      40.209  -3.560  42.167  1.00 54.37           C
ATOM   1761  NE  ARG B 219      40.034  -2.505  43.159  1.00 59.18           N
ATOM   1762  CZ  ARG B 219      40.575  -2.523  44.376  1.00 64.75           C
ATOM   1763  NH1 ARG B 219      41.333  -3.549  44.752  1.00 69.28           N
ATOM   1764  NH2 ARG B 219      40.361  -1.511  45.212  1.00 63.09           N
ATOM   1765  N   LEU B 220      41.640  -0.119  37.748  1.00 39.32           N
ATOM   1766  CA  LEU B 220      42.190   1.120  37.212  1.00 40.15           C
ATOM   1767  C   LEU B 220      41.238   1.777  36.201  1.00 36.44           C
ATOM   1768  O   LEU B 220      40.945   2.976  36.312  1.00 37.22           O
ATOM   1769  CB  LEU B 220      43.574   0.908  36.596  1.00 41.48           C
ATOM   1770  CG  LEU B 220      44.094   2.111  35.780  1.00 42.73           C
ATOM   1771  CD1 LEU B 220      44.333   3.348  36.670  1.00 45.74           C
ATOM   1772  CD2 LEU B 220      45.359   1.760  35.022  1.00 44.41           C
ATOM   1773  N   ARG B 221      40.763   1.001  35.226  1.00 35.53           N
ATOM   1774  CA  ARG B 221      39.810   1.513  34.247  1.00 37.08           C
ATOM   1775  C   ARG B 221      38.578   2.142  34.928  1.00 35.93           C
ATOM   1776  O   ARG B 221      38.193   3.265  34.617  1.00 32.11           O
ATOM   1777  CB  ARG B 221      39.371   0.420  33.255  1.00 27.55           C
ATOM   1778  CG  ARG B 221      38.430   0.951  32.173  1.00 32.48           C
ATOM   1779  CD  ARG B 221      38.020  -0.127  31.148  1.00 35.56           C
ATOM   1780  NE  ARG B 221      39.159  -0.732  30.452  1.00 32.34           N
ATOM   1781  CZ  ARG B 221      39.775  -1.855  30.820  1.00 31.04           C
ATOM   1782  NH1 ARG B 221      39.386  -2.529  31.901  1.00 31.40           N
ATOM   1783  NH2 ARG B 221      40.785  -2.308  30.094  1.00 29.72           N
ATOM   1784  N   ARG B 222      37.972   1.406  35.850  1.00 31.34           N
ATOM   1785  CA  ARG B 222      36.803   1.882  36.567  1.00 34.02           C
ATOM   1786  C   ARG B 222      37.101   3.172  37.331  1.00 36.25           C
ATOM   1787  O   ARG B 222      36.276   4.077  37.347  1.00 33.05           O
ATOM   1788  CB  ARG B 222      36.276   0.795  37.521  1.00 36.82           C
ATOM   1789  CG  ARG B 222      35.760  -0.453  36.766  1.00 40.44           C
ATOM   1790  CD  ARG B 222      34.269  -0.389  36.462  1.00 41.41           C
ATOM   1791  NE  ARG B 222      33.862   0.766  35.657  1.00 39.96           N
ATOM   1792  CZ  ARG B 222      33.898   0.810  34.330  1.00 39.42           C
ATOM   1793  NH1 ARG B 222      34.333  -0.237  33.635  1.00 39.03           N
ATOM   1794  NH2 ARG B 222      33.482   1.891  33.690  1.00 41.41           N
ATOM   1795  N   GLU B 223      38.276   3.256  37.946  1.00 39.83           N
ATOM   1796  CA  GLU B 223      38.694   4.496  38.610  1.00 43.16           C
ATOM   1797  C   GLU B 223      38.859   5.663  37.614  1.00 39.21           C
ATOM   1798  O   GLU B 223      38.386   6.751  37.868  1.00 40.07           O
ATOM   1799  CB  GLU B 223      39.988   4.301  39.405  1.00 47.97           C
ATOM   1800  CG  GLU B 223      39.847   3.502  40.693  1.00 61.71           C
ATOM   1801  CD  GLU B 223      41.079   3.622  41.594  1.00 75.36           C
ATOM   1802  OE1 GLU B 223      41.880   4.570  41.402  1.00 77.39           O
ATOM   1803  OE2 GLU B 223      41.248   2.764  42.494  1.00 81.26           O
ATOM   1804  N   LEU B 224      39.518   5.433  36.482  1.00 35.77           N
ATOM   1805  CA  LEU B 224      39.693   6.489  35.495  1.00 31.63           C
ATOM   1806  C   LEU B 224      38.351   6.972  34.974  1.00 38.56           C
ATOM   1807  O   LEU B 224      38.124   8.169  34.793  1.00 42.39           O
ATOM   1808  CB  LEU B 224      40.520   5.975  34.304  1.00 30.74           C
ATOM   1809  CG  LEU B 224      41.977   5.669  34.639  1.00 39.03           C
ATOM   1810  CD1 LEU B 224      42.718   5.230  33.407  1.00 45.30           C
ATOM   1811  CD2 LEU B 224      42.637   6.899  35.263  1.00 37.71           C
ATOM   1812  N   LEU B 225      37.469   6.020  34.704  1.00 34.61           N
ATOM   1813  CA  LEU B 225      36.198   6.308  34.065  1.00 31.75           C
ATOM   1814  C   LEU B 225      35.189   6.885  35.042  1.00 36.42           C
ATOM   1815  O   LEU B 225      34.124   7.348  34.635  1.00 38.47           O
ATOM   1816  CB  LEU B 225      35.634   5.033  33.427  1.00 29.91           C
ATOM   1817  CG  LEU B 225      36.460   4.642  32.196  1.00 31.00           C
ATOM   1818  CD1 LEU B 225      35.879   3.413  31.439  1.00 27.05           C
ATOM   1819  CD2 LEU B 225      36.601   5.854  31.253  1.00 31.94           C
ATOM   1820  N   ASN B 226      35.518   6.854  36.334  1.00 36.56           N
ATOM   1821  CA  ASN B 226      34.557   7.310  37.331  1.00 39.48           C
ATOM   1822  C   ASN B 226      34.141   8.777  37.108  1.00 41.11           C
ATOM   1823  O   ASN B 226      32.956   9.127  37.209  1.00 37.53           O
ATOM   1824  CB  ASN B 226      35.083   7.111  38.740  1.00 40.09           C
ATOM   1825  CG  ASN B 226      34.065   7.508  39.785  1.00 48.10           C
ATOM   1826  OD1 ASN B 226      33.005   6.878  39.921  1.00 52.95           O
ATOM   1827  ND2 ASN B 226      34.367   8.564  40.519  1.00 48.38           N
ATOM   1828  N   THR B 227      35.111   9.615  36.758  1.00 34.01           N
ATOM   1829  CA  THR B 227      34.806  11.005  36.438  1.00 40.90           C
ATOM   1830  C   THR B 227      33.787  11.155  35.301  1.00 38.21           C
ATOM   1831  O   THR B 227      32.787  11.876  35.447  1.00 37.52           O
ATOM   1832  CB  THR B 227      36.084  11.789  36.098  1.00 45.80           C
ATOM   1833  OG1 THR B 227      36.948  11.770  37.241  1.00 47.38           O
ATOM   1834  CG2 THR B 227      35.737  13.223  35.765  1.00 44.06           C
ATOM   1835  N   TYR B 228      34.044  10.470  34.186  1.00 34.24           N
ATOM   1836  CA  TYR B 228      33.137  10.461  33.042  1.00 33.81           C
ATOM   1837  C   TYR B 228      31.765   9.905  33.370  1.00 37.01           C
ATOM   1838  O   TYR B 228      30.766  10.331  32.796  1.00 35.58           O
ATOM   1839  CB  TYR B 228      33.746   9.700  31.862  1.00 32.26           C
ATOM   1840  CG  TYR B 228      34.776  10.517  31.109  1.00 34.13           C
ATOM   1841  CD1 TYR B 228      34.429  11.724  30.539  1.00 38.46           C
ATOM   1842  CD2 TYR B 228      36.090  10.092  30.983  1.00 32.49           C
ATOM   1843  CE1 TYR B 228      35.351  12.488  29.854  1.00 42.78           C
ATOM   1844  CE2 TYR B 228      37.038  10.860  30.288  1.00 35.04           C
ATOM   1845  CZ  TYR B 228      36.658  12.061  29.719  1.00 38.99           C
ATOM   1846  OH  TYR B 228      37.569  12.862  29.015  1.00 34.21           O
ATOM   1847  N   GLU B 229      31.715   8.949  34.292  1.00 37.21           N
ATOM   1848  CA  GLU B 229      30.440   8.366  34.685  1.00 42.85           C
ATOM   1849  C   GLU B 229      29.643   9.314  35.568  1.00 43.43           C
ATOM   1850  O   GLU B 229      28.426   9.375  35.466  1.00 50.34           O
ATOM   1851  CB  GLU B 229      30.653   6.998  35.356  1.00 39.52           C
ATOM   1852  CG  GLU B 229      31.177   5.996  34.343  1.00 41.25           C
ATOM   1853  CD  GLU B 229      31.598   4.677  34.947  1.00 48.35           C
ATOM   1854  OE1 GLU B 229      31.833   4.629  36.172  1.00 50.11           O
ATOM   1855  OE2 GLU B 229      31.698   3.689  34.188  1.00 50.36           O
ATOM   1856  N   GLN B 230      30.328  10.065  36.422  1.00 36.97           N
ATOM   1857  CA  GLN B 230      29.638  10.987  37.305  1.00 45.73           C
ATOM   1858  C   GLN B 230      29.319  12.346  36.658  1.00 48.61           C
ATOM   1859  O   GLN B 230      28.272  12.926  36.946  1.00 51.89           O
ATOM   1860  CB  GLN B 230      30.421  11.193  38.609  1.00 55.19           C
ATOM   1861  CG  GLN B 230      30.677   9.921  39.404  1.00 62.93           C
ATOM   1862  CD  GLN B 230      29.401   9.281  39.934  1.00 72.69           C
ATOM   1863  OE1 GLN B 230      28.597   8.727  39.179  1.00 71.44           O
ATOM   1864  NE2 GLN B 230      29.211   9.357  41.247  1.00 79.65           N
ATOM   1865  N   LEU B 231      30.203  12.850  35.792  1.00 38.94           N
ATOM   1866  CA  LEU B 231      30.037  14.206  35.294  1.00 40.68           C
ATOM   1867  C   LEU B 231      29.604  14.211  33.839  1.00 41.99           C
ATOM   1868  O   LEU B 231      29.144  15.232  33.338  1.00 45.84           O
ATOM   1869  CB  LEU B 231      31.324  15.031  35.463  1.00 39.73           C
ATOM   1870  CG  LEU B 231      31.909  15.249  36.859  1.00 42.86           C
ATOM   1871  CD1 LEU B 231      33.218  15.983  36.713  1.00 43.31           C
ATOM   1872  CD2 LEU B 231      30.980  16.013  37.794  1.00 46.33           C
ATOM   1873  N   GLY B 232      29.746  13.072  33.168  1.00 39.14           N
ATOM   1874  CA  GLY B 232      29.398  12.963  31.762  1.00 34.86           C
ATOM   1875  C   GLY B 232      30.601  13.136  30.859  1.00 34.51           C
ATOM   1876  O   GLY B 232      31.599  13.731  31.281  1.00 35.86           O
ATOM   1877  N   LYS B 233      30.510  12.621  29.626  1.00 32.18           N
ATOM   1878  CA  LYS B 233      31.608  12.708  28.666  1.00 36.58           C
ATOM   1879  C   LYS B 233      31.663  14.016  27.884  1.00 37.96           C
ATOM   1880  O   LYS B 233      32.632  14.253  27.186  1.00 48.54           O
ATOM   1881  CB  LYS B 233      31.595  11.550  27.641  1.00 37.34           C
ATOM   1882  CG  LYS B 233      30.887  10.303  28.063  1.00 40.38           C
ATOM   1883  CD  LYS B 233      30.988   9.222  27.009  1.00 41.77           C
ATOM   1884  CE  LYS B 233      30.443   9.652  25.646  1.00 47.99           C
ATOM   1885  NZ  LYS B 233      28.991   9.367  25.473  1.00 52.12           N
ATOM   1886  N   SER B 234      30.637  14.854  27.980  1.00 35.65           N
ATOM   1887  CA  SER B 234      30.618  16.101  27.209  1.00 36.86           C
ATOM   1888  C   SER B 234      31.612  17.093  27.792  1.00 35.56           C
ATOM   1889  O   SER B 234      31.825  17.118  29.003  1.00 34.63           O
ATOM   1890  CB  SER B 234      29.230  16.749  27.239  1.00 42.03           C
ATOM   1891  OG  SER B 234      28.216  15.850  26.836  1.00 44.67           O
ATOM   1892  N   GLY B 235      32.179  17.931  26.928  1.00 38.55           N
ATOM   1893  CA  GLY B 235      33.076  18.999  27.349  1.00 38.27           C
ATOM   1894  C   GLY B 235      34.532  18.581  27.247  1.00 39.19           C
ATOM   1895  O   GLY B 235      34.850  17.395  27.354  1.00 42.90           O
ATOM   1896  N   LEU B 236      35.419  19.555  27.066  1.00 34.06           N
ATOM   1897  CA  LEU B 236      36.834  19.270  26.833  1.00 32.91           C
ATOM   1898  C   LEU B 236      37.478  18.482  27.992  1.00 26.82           C
ATOM   1899  O   LEU B 236      37.128  18.676  29.168  1.00 28.94           O
ATOM   1900  CB  LEU B 236      37.604  20.562  26.511  1.00 30.71           C
ATOM   1901  CG  LEU B 236      37.186  21.360  25.264  1.00 33.45           C
ATOM   1902  CD1 LEU B 236      37.977  22.703  25.173  1.00 35.53           C
ATOM   1903  CD2 LEU B 236      37.370  20.544  23.981  1.00 35.39           C
ATOM   1904  N   PRO B 237      38.410  17.582  27.655  1.00 27.33           N
ATOM   1905  CA  PRO B 237      38.993  16.610  28.581  1.00 31.02           C
ATOM   1906  C   PRO B 237      40.053  17.210  29.490  1.00 32.29           C
ATOM   1907  O   PRO B 237      41.222  16.845  29.387  1.00 36.03           O
ATOM   1908  CB  PRO B 237      39.626  15.580  27.638  1.00 33.35           C
ATOM   1909  CG  PRO B 237      39.976  16.395  26.426  1.00 34.52           C
ATOM   1910  CD  PRO B 237      38.811  17.300  26.261  1.00 32.59           C
ATOM   1911  N   PHE B 238      39.643  18.111  30.375  1.00 31.32           N
ATOM   1912  CA  PHE B 238      40.601  18.746  31.268  1.00 33.75           C
ATOM   1913  C   PHE B 238      40.197  18.631  32.707  1.00 38.56           C
ATOM   1914  O   PHE B 238      39.104  19.049  33.102  1.00 42.03           O
ATOM   1915  CB  PHE B 238      40.832  20.216  30.890  1.00 33.05           C
ATOM   1916  CG  PHE B 238      41.476  20.390  29.560  1.00 36.26           C
ATOM   1917  CD1 PHE B 238      42.856  20.354  29.437  1.00 35.63           C
ATOM   1918  CD2 PHE B 238      40.700  20.565  28.420  1.00 32.20           C
ATOM   1919  CE1 PHE B 238      43.451  20.492  28.199  1.00 34.37           C
ATOM   1920  CE2 PHE B 238      41.296  20.705  27.177  1.00 35.99           C
ATOM   1921  CZ  PHE B 238      42.665  20.673  27.067  1.00 34.98           C
ATOM   1922  N   LEU B 239      41.104  18.060  33.490  1.00 43.38           N
ATOM   1923  CA  LEU B 239      40.911  17.930  34.923  1.00 54.05           C
ATOM   1924  C   LEU B 239      40.992  19.301  35.610  1.00 61.72           C
ATOM   1925  O   LEU B 239      40.254  19.582  36.557  1.00 68.11           O
ATOM   1926  CB  LEU B 239      41.972  16.986  35.487  1.00 61.14           C
ATOM   1927  CG  LEU B 239      41.704  16.424  36.883  1.00 68.07           C
ATOM   1928  CD1 LEU B 239      40.422  15.592  36.880  1.00 67.05           C
ATOM   1929  CD2 LEU B 239      42.889  15.607  37.366  1.00 70.08           C
ATOM   1930  N   ASP B 240      41.885  20.160  35.125  1.00 53.53           N
ATOM   1931  CA  ASP B 240      42.076  21.469  35.740  1.00 51.19           C
ATOM   1932  C   ASP B 240      41.791  22.609  34.774  1.00 47.21           C
ATOM   1933  O   ASP B 240      40.674  22.715  34.275  1.00 50.34           O
ATOM   1934  CB  ASP B 240      43.467  21.566  36.353  1.00 49.88           C
ATOM   1935  CG  ASP B 240      43.673  20.528  37.439  1.00 52.60           C
ATOM   1936  OD1 ASP B 240      43.024  20.637  38.511  1.00 53.83           O
ATOM   1937  OD2 ASP B 240      44.452  19.580  37.207  1.00 52.07           O
ATOM   1938  N   ASP B 241      42.783  23.451  34.511  1.00 39.21           N
ATOM   1939  CA  ASP B 241      42.600  24.553  33.571  1.00 39.31           C
ATOM   1940  C   ASP B 241      42.192  24.001  32.207  1.00 40.00           C
ATOM   1941  O   ASP B 241      42.832  23.086  31.676  1.00 40.16           O
ATOM   1942  CB  ASP B 241      43.885  25.376  33.453  1.00 55.71           C
ATOM   1943  CG  ASP B 241      43.630  26.875  33.521  1.00 71.04           C
ATOM   1944  OD1 ASP B 241      42.465  27.290  33.317  1.00 79.30           O
ATOM   1945  OD2 ASP B 241      44.589  27.640  33.767  1.00 69.63           O
ATOM   1946  N   ILE B 242      41.107  24.525  31.655  1.00 38.31           N
ATOM   1947  CA  ILE B 242      40.670  24.077  30.339  1.00 44.72           C
ATOM   1948  C   ILE B 242      41.674  24.597  29.331  1.00 47.29           C
ATOM   1949  O   ILE B 242      41.926  25.799  29.275  1.00 42.45           O
ATOM   1950  CB  ILE B 242      39.287  24.632  29.988  1.00 47.14           C
ATOM   1951  CG1 ILE B 242      38.282  24.268  31.091  1.00 54.46           C
ATOM   1952  CG2 ILE B 242      38.847  24.132  28.641  1.00 41.85           C
ATOM   1953  CD1 ILE B 242      36.836  24.183  30.619  1.00 58.55           C
ATOM   1954  N   GLY B 243      42.270  23.705  28.548  1.00 46.11           N
ATOM   1955  CA  GLY B 243      43.230  24.146  27.549  1.00 38.53           C
ATOM   1956  C   GLY B 243      42.801  23.868  26.117  1.00 40.52           C
ATOM   1957  O   GLY B 243      41.615  23.831  25.783  1.00 42.92           O
ATOM   1958  N   LYS B 244      43.786  23.655  25.260  1.00 36.39           N
ATOM   1959  CA  LYS B 244      43.525  23.371  23.859  1.00 35.01           C
ATOM   1960  C   LYS B 244      43.881  21.914  23.569  1.00 36.55           C
ATOM   1961  O   LYS B 244      44.994  21.475  23.854  1.00 38.75           O
ATOM   1962  CB  LYS B 244      44.382  24.297  23.016  1.00 38.82           C
ATOM   1963  CG  LYS B 244      44.413  23.970  21.531  1.00 42.82           C
ATOM   1964  CD  LYS B 244      45.809  24.235  21.010  1.00 47.92           C
ATOM   1965  CE  LYS B 244      45.823  25.050  19.751  1.00 55.05           C
ATOM   1966  NZ  LYS B 244      47.112  24.823  19.018  1.00 57.43           N
ATOM   1967  N   VAL B 245      42.944  21.150  23.020  1.00 31.49           N
ATOM   1968  CA  VAL B 245      43.261  19.780  22.658  1.00 27.70           C
ATOM   1969  C   VAL B 245      43.973  19.818  21.317  1.00 35.57           C
ATOM   1970  O   VAL B 245      43.505  20.469  20.384  1.00 37.34           O
ATOM   1971  CB  VAL B 245      41.990  18.909  22.581  1.00 26.18           C
ATOM   1972  CG1 VAL B 245      42.343  17.468  22.165  1.00 26.93           C
ATOM   1973  CG2 VAL B 245      41.248  18.938  23.923  1.00 33.61           C
ATOM   1974  N   ASP B 246      45.107  19.135  21.207  1.00 36.15           N
ATOM   1975  CA  ASP B 246      45.732  18.993  19.892  1.00 37.16           C
ATOM   1976  C   ASP B 246      45.533  17.579  19.306  1.00 37.63           C
ATOM   1977  O   ASP B 246      46.133  16.600  19.760  1.00 38.08           O
ATOM   1978  CB  ASP B 246      47.206  19.380  19.919  1.00 41.59           C
ATOM   1979  CG  ASP B 246      47.836  19.360  18.528  1.00 53.51           C
ATOM   1980  OD1 ASP B 246      47.112  19.530  17.488  1.00 45.64           O
ATOM   1981  OD2 ASP B 246      49.067  19.164  18.487  1.00 58.24           O
ATOM   1982  N   VAL B 247      44.665  17.483  18.312  1.00 27.30           N
ATOM   1983  CA  VAL B 247      44.334  16.179  17.737  1.00 29.55           C
ATOM   1984  C   VAL B 247      45.274  15.923  16.578  1.00 34.03           C
ATOM   1985  O   VAL B 247      45.527  16.818  15.744  1.00 41.37           O
ATOM   1986  CB  VAL B 247      42.887  16.118  17.271  1.00 27.97           C
ATOM   1987  CG1 VAL B 247      42.553  14.733  16.703  1.00 27.50           C
ATOM   1988  CG2 VAL B 247      41.947  16.485  18.448  1.00 30.59           C
ATOM   1989  N   LYS B 248      45.871  14.740  16.581  1.00 29.34           N
ATOM   1990  CA  LYS B 248      46.667  14.294  15.444  1.00 33.39           C
ATOM   1991  C   LYS B 248      45.749  13.425  14.623  1.00 27.56           C
ATOM   1992  O   LYS B 248      45.055  12.534  15.172  1.00 24.89           O
ATOM   1993  CB  LYS B 248      47.884  13.494  15.905  1.00 37.50           C
ATOM   1994  CG  LYS B 248      48.836  14.279  16.805  1.00 41.84           C
ATOM   1995  CD  LYS B 248      49.413  15.493  16.076  1.00 47.70           C
ATOM   1996  CE  LYS B 248      50.586  16.093  16.844  1.00 54.47           C
ATOM   1997  NZ  LYS B 248      50.159  16.513  18.208  1.00 57.22           N
ATOM   1998  N   PHE B 249      45.720  13.698  13.316  1.00 30.40           N
ATOM   1999  CA  PHE B 249      44.736  13.105  12.423  1.00 29.29           C
ATOM   2000  C   PHE B 249      45.430  12.467  11.220  1.00 28.06           C
ATOM   2001  O   PHE B 249      46.225  13.106  10.558  1.00 31.81           O
ATOM   2002  CB  PHE B 249      43.759  14.189  11.945  1.00 31.77           C
ATOM   2003  CG  PHE B 249      42.659  13.674  11.049  1.00 32.60           C
ATOM   2004  CD1 PHE B 249      42.847  13.566   9.670  1.00 27.04           C
ATOM   2005  CD2 PHE B 249      41.442  13.287  11.594  1.00 33.19           C
ATOM   2006  CE1 PHE B 249      41.851  13.077   8.854  1.00 25.53           C
ATOM   2007  CE2 PHE B 249      40.420  12.792  10.788  1.00 28.48           C
ATOM   2008  CZ  PHE B 249      40.613  12.688   9.415  1.00 27.51           C
ATOM   2009  N   GLY B 250      45.123  11.206  10.952  1.00 33.79           N
ATOM   2010  CA  GLY B 250      45.644  10.512   9.777  1.00 27.95           C
ATOM   2011  C   GLY B 250      44.497   9.847   9.035  1.00 28.61           C
ATOM   2012  O   GLY B 250      43.595   9.263   9.641  1.00 31.96           O
ATOM   2013  N   LEU B 251      44.507   9.946   7.715  1.00 31.79           N
ATOM   2014  CA  LEU B 251      43.523   9.237   6.923  1.00 29.44           C
ATOM   2015  C   LEU B 251      44.209   8.185   6.030  1.00 29.31           C
ATOM   2016  O   LEU B 251      45.020   8.517   5.156  1.00 30.54           O
ATOM   2017  CB  LEU B 251      42.721  10.225   6.083  1.00 33.28           C
ATOM   2018  CG  LEU B 251      41.768   9.547   5.107  1.00 31.96           C
ATOM   2019  CD1 LEU B 251      40.572   9.015   5.840  1.00 27.60           C
ATOM   2020  CD2 LEU B 251      41.360  10.555   4.038  1.00 34.00           C
ATOM   2021  N   SER B 252      43.905   6.913   6.280  1.00 23.23           N
ATOM   2022  CA  SER B 252      44.519   5.821   5.526  1.00 24.64           C
ATOM   2023  C   SER B 252      43.509   5.187   4.574  1.00 21.35           C
ATOM   2024  O   SER B 252      42.644   4.462   5.008  1.00 29.00           O
ATOM   2025  CB  SER B 252      45.063   4.755   6.503  1.00 30.45           C
ATOM   2026  OG  SER B 252      46.222   5.223   7.181  1.00 33.05           O
ATOM   2027  N   LEU B 253      43.639   5.463   3.272  1.00 30.01           N
ATOM   2028  CA  LEU B 253      42.750   4.886   2.266  1.00 23.37           C
ATOM   2029  C   LEU B 253      42.962   3.392   2.194  1.00 30.12           C
ATOM   2030  O   LEU B 253      44.087   2.945   2.053  1.00 30.04           O
ATOM   2031  CB  LEU B 253      43.042   5.472   0.881  1.00 22.75           C
ATOM   2032  CG  LEU B 253      42.292   4.807  -0.271  1.00 26.71           C
ATOM   2033  CD1 LEU B 253      40.789   5.022  -0.167  1.00 26.55           C
ATOM   2034  CD2 LEU B 253      42.811   5.369  -1.605  1.00 25.44           C
ATOM   2035  N   GLN B 254      41.890   2.614   2.278  1.00 23.52           N
ATOM   2036  CA  GLN B 254      42.037   1.179   2.123  1.00 25.24           C
ATOM   2037  C   GLN B 254      41.651   0.752   0.701  1.00 24.62           C
ATOM   2038  O   GLN B 254      42.432   0.088   0.025  1.00 27.62           O
ATOM   2039  CB  GLN B 254      41.226   0.423   3.180  1.00 26.02           C
ATOM   2040  CG  GLN B 254      41.688  -1.006   3.451  1.00 35.25           C
ATOM   2041  CD  GLN B 254      41.114  -1.574   4.765  1.00 35.69           C
ATOM   2042  OE1 GLN B 254      40.173  -1.019   5.348  1.00 33.34           O
ATOM   2043  NE2 GLN B 254      41.685  -2.675   5.226  1.00 36.41           N
ATOM   2044  N   LEU B 255      40.435   1.114   0.278  1.00 22.13           N
ATOM   2045  CA  LEU B 255      39.925   0.727  -1.037  1.00 24.41           C
ATOM   2046  C   LEU B 255      38.744   1.591  -1.419  1.00 23.08           C
ATOM   2047  O   LEU B 255      38.133   2.287  -0.562  1.00 18.70           O
ATOM   2048  CB  LEU B 255      39.542  -0.760  -1.066  1.00 22.37           C
ATOM   2049  CG  LEU B 255      38.508  -1.204  -0.016  1.00 18.96           C
ATOM   2050  CD1 LEU B 255      37.119  -0.902  -0.488  1.00 20.74           C
ATOM   2051  CD2 LEU B 255      38.649  -2.714   0.341  1.00 28.48           C
ATOM   2052  N   LEU B 256      38.448   1.574  -2.718  1.00 23.85           N
ATOM   2053  CA  LEU B 256      37.264   2.215  -3.269  1.00 23.24           C
ATOM   2054  C   LEU B 256      36.132   1.209  -3.290  1.00 25.30           C
ATOM   2055  O   LEU B 256      36.281   0.139  -3.866  1.00 26.35           O
ATOM   2056  CB  LEU B 256      37.530   2.639  -4.725  1.00 25.77           C
ATOM   2057  CG  LEU B 256      36.308   3.241  -5.418  1.00 23.39           C
ATOM   2058  CD1 LEU B 256      35.929   4.618  -4.793  1.00 23.28           C
ATOM   2059  CD2 LEU B 256      36.525   3.340  -6.958  1.00 42.23           C
ATOM   2060  N   LYS B 257      34.997   1.537  -2.688  1.00 28.85           N
ATOM   2061  CA  LYS B 257      33.828   0.665  -2.817  1.00 26.71           C
ATOM   2062  C   LYS B 257      33.133   0.882  -4.168  1.00 30.47           C
ATOM   2063  O   LYS B 257      32.924  -0.072  -4.936  1.00 30.02           O
ATOM   2064  CB  LYS B 257      32.857   0.836  -1.635  1.00 27.50           C
ATOM   2065  CG  LYS B 257      31.582  -0.037  -1.729  1.00 30.21           C
ATOM   2066  CD  LYS B 257      30.790  -0.065  -0.396  1.00 36.04           C
ATOM   2067  CE  LYS B 257      29.480  -0.892  -0.508  1.00 45.17           C
ATOM   2068  NZ  LYS B 257      28.876  -1.226   0.848  1.00 43.09           N
ATOM   2069  N   SER B 258      32.820   2.137  -4.486  1.00 28.95           N
ATOM   2070  CA  SER B 258      32.131   2.453  -5.735  1.00 32.54           C
ATOM   2071  C   SER B 258      32.296   3.918  -6.085  1.00 31.33           C
ATOM   2072  O   SER B 258      32.449   4.768  -5.204  1.00 23.71           O
ATOM   2073  CB  SER B 258      30.643   2.166  -5.577  1.00 36.26           C
ATOM   2074  OG  SER B 258      30.154   2.854  -4.434  1.00 38.87           O
ATOM   2075  N   ILE B 259      32.270   4.203  -7.375  1.00 29.46           N
ATOM   2076  CA  ILE B 259      32.143   5.550  -7.886  1.00 29.42           C
ATOM   2077  C   ILE B 259      30.931   5.501  -8.785  1.00 34.98           C
ATOM   2078  O   ILE B 259      30.946   4.794  -9.790  1.00 35.69           O
ATOM   2079  CB  ILE B 259      33.345   5.969  -8.771  1.00 49.16           C
ATOM   2080  CG1 ILE B 259      34.589   6.253  -7.937  1.00 52.00           C
ATOM   2081  CG2 ILE B 259      33.008   7.254  -9.519  1.00 49.48           C
ATOM   2082  CD1 ILE B 259      34.587   7.643  -7.303  1.00 51.25           C
ATOM   2083  N   GLU B 260      29.886   6.244  -8.460  1.00 26.56           N
ATOM   2084  CA  GLU B 260      28.658   6.156  -9.238  1.00 35.36           C
ATOM   2085  C   GLU B 260      28.324   7.519  -9.813  1.00 35.59           C
ATOM   2086  O   GLU B 260      28.119   8.478  -9.074  1.00 30.65           O
ATOM   2087  CB  GLU B 260      27.499   5.649  -8.373  1.00 46.21           C
ATOM   2088  CG  GLU B 260      27.683   4.222  -7.877  1.00 63.54           C
ATOM   2089  CD  GLU B 260      26.484   3.716  -7.087  1.00 77.21           C
ATOM   2090  OE1 GLU B 260      25.458   4.434  -7.028  1.00 81.42           O
ATOM   2091  OE2 GLU B 260      26.575   2.601  -6.522  1.00 81.99           O
ATOM   2092  N   GLN B 261      28.287   7.606 -11.132  1.00 27.40           N
ATOM   2093  CA  GLN B 261      27.916   8.850 -11.801  1.00 29.97           C
ATOM   2094  C   GLN B 261      26.615   9.389 -11.214  1.00 36.38           C
ATOM   2095  O   GLN B 261      25.684   8.618 -10.967  1.00 33.70           O
ATOM   2096  CB  GLN B 261      27.712   8.596 -13.300  1.00 33.97           C
ATOM   2097  CG  GLN B 261      27.256   9.829 -14.058  1.00 36.75           C
ATOM   2098  CD  GLN B 261      27.006   9.572 -15.550  1.00 45.22           C
ATOM   2099  OE1 GLN B 261      26.621   8.466 -15.965  1.00 48.45           O
ATOM   2100  NE2 GLN B 261      27.204  10.607 -16.358  1.00 45.26           N
ATOM   2101  N   ARG B 262      26.554  10.694 -10.950  1.00 37.43           N
ATOM   2102  CA  ARG B 262      25.299  11.286 -10.504  1.00 36.05           C
ATOM   2103  C   ARG B 262      24.521  11.778 -11.689  1.00 37.48           C
ATOM   2104  O   ARG B 262      24.948  12.719 -12.364  1.00 40.71           O
ATOM   2105  CB  ARG B 262      25.517  12.457  -9.539  1.00 38.25           C
ATOM   2106  CG  ARG B 262      24.208  13.186  -9.276  1.00 39.61           C
ATOM   2107  CD  ARG B 262      24.380  14.377  -8.367  1.00 36.49           C
ATOM   2108  NE  ARG B 262      24.942  15.517  -9.072  1.00 37.67           N
ATOM   2109  CZ  ARG B 262      25.410  16.592  -8.450  1.00 36.65           C
ATOM   2110  NH1 ARG B 262      25.384  16.664  -7.122  1.00 32.71           N
ATOM   2111  NH2 ARG B 262      25.905  17.588  -9.151  1.00 37.20           N
ATOM   2112  N   GLY B 263      23.381  11.144 -11.962  1.00 40.07           N
ATOM   2113  CA  GLY B 263      22.569  11.514 -13.111  1.00 39.48           C
ATOM   2114  C   GLY B 263      23.340  11.354 -14.405  1.00 47.51           C
ATOM   2115  O   GLY B 263      23.990  10.327 -14.621  1.00 47.27           O
ATOM   2116  N   MET B 264      23.290  12.370 -15.263  1.00 47.95           N
ATOM   2117  CA  MET B 264      24.042  12.333 -16.513  1.00 51.86           C
ATOM   2118  C   MET B 264      25.087  13.436 -16.642  1.00 53.33           C
ATOM   2119  O   MET B 264      25.478  13.785 -17.748  1.00 54.20           O
ATOM   2120  CB  MET B 264      23.098  12.410 -17.714  1.00 51.36           C
ATOM   2121  CG  MET B 264      22.386  11.113 -18.035  1.00 48.46           C
ATOM   2122  SD  MET B 264      21.082  11.389 -19.246  1.00 92.67           S
ATOM   2123  CE  MET B 264      20.277   9.786 -19.229  1.00116.07           C
ATOM   2124  N   GLY B 265      25.529  13.987 -15.520  1.00 49.00           N
ATOM   2125  CA  GLY B 265      26.545  15.020 -15.541  1.00 47.48           C
ATOM   2126  C   GLY B 265      27.930  14.468 -15.244  1.00 43.57           C
ATOM   2127  O   GLY B 265      28.161  13.269 -15.334  1.00 39.75           O
ATOM   2128  N   PHE B 266      28.851  15.351 -14.879  1.00 48.75           N
ATOM   2129  CA  PHE B 266      30.242  14.975 -14.671  1.00 51.51           C
ATOM   2130  C   PHE B 266      30.550  14.682 -13.201  1.00 45.02           C
ATOM   2131  O   PHE B 266      31.702  14.437 -12.836  1.00 38.43           O
ATOM   2132  CB  PHE B 266      31.161  16.089 -15.170  1.00 58.01           C
ATOM   2133  CG  PHE B 266      31.056  16.343 -16.648  1.00 69.76           C
ATOM   2134  CD1 PHE B 266      31.805  15.597 -17.551  1.00 73.27           C
ATOM   2135  CD2 PHE B 266      30.212  17.329 -17.138  1.00 74.77           C
ATOM   2136  CE1 PHE B 266      31.711  15.831 -18.922  1.00 77.12           C
ATOM   2137  CE2 PHE B 266      30.111  17.566 -18.510  1.00 79.21           C
ATOM   2138  CZ  PHE B 266      30.863  16.817 -19.398  1.00 79.06           C
ATOM   2139  N   ASN B 267      29.530  14.733 -12.354  1.00 42.17           N
ATOM   2140  CA  ASN B 267      29.749  14.494 -10.935  1.00 39.90           C
ATOM   2141  C   ASN B 267      29.405  13.049 -10.614  1.00 38.99           C
ATOM   2142  O   ASN B 267      28.677  12.378 -11.364  1.00 33.66           O
ATOM   2143  CB  ASN B 267      28.943  15.463 -10.070  1.00 40.87           C
ATOM   2144  CG  ASN B 267      29.305  16.928 -10.331  1.00 48.79           C
ATOM   2145  OD1 ASN B 267      28.473  17.707 -10.792  1.00 57.29           O
ATOM   2146  ND2 ASN B 267      30.548  17.298 -10.048  1.00 45.20           N
ATOM   2147  N   SER B 268      29.944  12.567  -9.509  1.00 34.19           N
ATOM   2148  CA  SER B 268      29.735  11.191  -9.105  1.00 37.73           C
ATOM   2149  C   SER B 268      29.818  11.089  -7.577  1.00 33.70           C
ATOM   2150  O   SER B 268      30.477  11.899  -6.932  1.00 31.94           O
ATOM   2151  CB  SER B 268      30.805  10.317  -9.735  1.00 45.04           C
ATOM   2152  OG  SER B 268      32.093  10.874  -9.498  1.00 50.49           O
ATOM   2153  N   ILE B 269      29.155  10.091  -7.012  1.00 24.40           N
ATOM   2154  CA  ILE B 269      29.268   9.834  -5.570  1.00 30.55           C
ATOM   2155  C   ILE B 269      30.377   8.801  -5.356  1.00 29.21           C
ATOM   2156  O   ILE B 269      30.318   7.706  -5.907  1.00 29.02           O
ATOM   2157  CB  ILE B 269      27.959   9.265  -4.997  1.00 31.12           C
ATOM   2158  CG1 ILE B 269      26.767  10.189  -5.311  1.00 37.05           C
ATOM   2159  CG2 ILE B 269      28.106   8.930  -3.512  1.00 27.34           C
ATOM   2160  CD1 ILE B 269      26.933  11.589  -4.884  1.00 36.04           C
ATOM   2161  N   GLY B 270      31.423   9.167  -4.624  1.00 21.59           N
ATOM   2162  CA  GLY B 270      32.508   8.231  -4.387  1.00 20.91           C
ATOM   2163  C   GLY B 270      32.336   7.695  -2.967  1.00 25.77           C
ATOM   2164  O   GLY B 270      32.156   8.473  -2.032  1.00 24.77           O
ATOM   2165  N   THR B 271      32.382   6.377  -2.813  1.00 24.47           N
ATOM   2166  CA  THR B 271      32.248   5.722  -1.499  1.00 23.87           C
ATOM   2167  C   THR B 271      33.553   4.981  -1.248  1.00 26.53           C
ATOM   2168  O   THR B 271      33.954   4.115  -2.052  1.00 22.09           O
ATOM   2169  CB  THR B 271      31.060   4.703  -1.515  1.00 19.31           C
ATOM   2170  OG1 THR B 271      29.833   5.401  -1.754  1.00 25.33           O
ATOM   2171  CG2 THR B 271      30.947   3.910  -0.166  1.00 21.57           C
ATOM   2172  N   PHE B 272      34.218   5.320  -0.148  1.00 20.70           N
ATOM   2173  CA  PHE B 272      35.554   4.821   0.127  1.00 18.90           C
ATOM   2174  C   PHE B 272      35.555   4.089   1.452  1.00 22.33           C
ATOM   2175  O   PHE B 272      34.736   4.396   2.336  1.00 20.35           O
ATOM   2176  CB  PHE B 272      36.558   5.972   0.244  1.00 17.68           C
ATOM   2177  CG  PHE B 272      36.722   6.760  -1.029  1.00 26.11           C
ATOM   2178  CD1 PHE B 272      35.827   7.769  -1.353  1.00 24.12           C
ATOM   2179  CD2 PHE B 272      37.751   6.464  -1.916  1.00 24.00           C
ATOM   2180  CE1 PHE B 272      35.974   8.502  -2.558  1.00 24.67           C
ATOM   2181  CE2 PHE B 272      37.901   7.173  -3.109  1.00 26.93           C
ATOM   2182  CZ  PHE B 272      37.010   8.194  -3.439  1.00 25.63           C
ATOM   2183  N   LYS B 273      36.495   3.162   1.582  1.00 17.92           N
ATOM   2184  CA  LYS B 273      36.759   2.476   2.837  1.00 19.48           C
ATOM   2185  C   LYS B 273      38.099   2.961   3.301  1.00 22.39           C
ATOM   2186  O   LYS B 273      39.078   2.935   2.548  1.00 22.60           O
ATOM   2187  CB  LYS B 273      36.793   0.940   2.677  1.00 21.83           C
ATOM   2188  CG  LYS B 273      37.306   0.191   3.953  1.00 20.89           C
ATOM   2189  CD  LYS B 273      36.289   0.267   5.088  1.00 21.83           C
ATOM   2190  CE  LYS B 273      36.817  -0.370   6.441  1.00 22.49           C
ATOM   2191  NZ  LYS B 273      37.572  -1.665   6.245  1.00 19.27           N
ATOM   2192  N   ALA B 274      38.154   3.410   4.552  1.00 17.17           N
ATOM   2193  CA  ALA B 274      39.394   3.974   5.042  1.00 23.69           C
ATOM   2194  C   ALA B 274      39.596   3.566   6.484  1.00 22.35           C
ATOM   2195  O   ALA B 274      38.702   2.967   7.110  1.00 23.41           O
ATOM   2196  CB  ALA B 274      39.393   5.477   4.916  1.00 23.64           C
ATOM   2197  N   ILE B 275      40.800   3.826   6.967  1.00 19.42           N
ATOM   2198  CA  ILE B 275      41.095   3.708   8.382  1.00 26.25           C
ATOM   2199  C   ILE B 275      41.491   5.114   8.866  1.00 26.90           C
ATOM   2200  O   ILE B 275      42.411   5.738   8.320  1.00 31.26           O
ATOM   2201  CB  ILE B 275      42.250   2.724   8.660  1.00 28.18           C
ATOM   2202  CG1 ILE B 275      41.949   1.293   8.163  1.00 32.49           C
ATOM   2203  CG2 ILE B 275      42.631   2.765  10.145  1.00 30.05           C
ATOM   2204  CD1 ILE B 275      40.592   0.813   8.446  1.00 34.93           C
ATOM   2205  N   VAL B 276      40.786   5.608   9.875  1.00 26.74           N
ATOM   2206  CA  VAL B 276      41.044   6.940  10.426  1.00 20.67           C
ATOM   2207  C   VAL B 276      41.853   6.742  11.705  1.00 27.46           C
ATOM   2208  O   VAL B 276      41.520   5.890  12.518  1.00 33.10           O
ATOM   2209  CB  VAL B 276      39.723   7.718  10.676  1.00 27.61           C
ATOM   2210  CG1 VAL B 276      39.957   8.976  11.608  1.00 25.11           C
ATOM   2211  CG2 VAL B 276      39.090   8.146   9.332  1.00 21.73           C
ATOM   2212  N   LYS B 277      42.945   7.480  11.834  1.00 27.06           N
ATOM   2213  CA  LYS B 277      43.800   7.422  13.014  1.00 29.83           C
ATOM   2214  C   LYS B 277      43.705   8.746  13.750  1.00 31.71           C
ATOM   2215  O   LYS B 277      43.869   9.813  13.152  1.00 27.95           O
ATOM   2216  CB  LYS B 277      45.249   7.199  12.618  1.00 26.75           C
ATOM   2217  CG  LYS B 277      45.472   6.131  11.544  1.00 44.94           C
ATOM   2218  CD  LYS B 277      46.982   5.956  11.320  1.00 54.44           C
ATOM   2219  CE  LYS B 277      47.291   4.952  10.218  1.00 58.08           C
ATOM   2220  NZ  LYS B 277      48.743   4.926   9.894  1.00 55.54           N
ATOM   2221  N   LEU B 278      43.465   8.674  15.052  1.00 28.04           N
ATOM   2222  CA  LEU B 278      43.224   9.857  15.854  1.00 28.26           C
ATOM   2223  C   LEU B 278      43.977   9.733  17.159  1.00 32.90           C
ATOM   2224  O   LEU B 278      43.961   8.674  17.806  1.00 31.35           O
ATOM   2225  CB  LEU B 278      41.733   9.984  16.183  1.00 33.59           C
ATOM   2226  CG  LEU B 278      40.786  10.347  15.039  1.00 34.11           C
ATOM   2227  CD1 LEU B 278      39.382  10.082  15.471  1.00 26.11           C
ATOM   2228  CD2 LEU B 278      40.973  11.818  14.726  1.00 36.54           C
ATOM   2229  N   SER B 279      44.601  10.825  17.577  1.00 27.68           N
ATOM   2230  CA  SER B 279      45.279  10.828  18.854  1.00 27.75           C
ATOM   2231  C   SER B 279      45.187  12.208  19.516  1.00 30.18           C
ATOM   2232  O   SER B 279      45.340  13.243  18.844  1.00 32.13           O
ATOM   2233  CB  SER B 279      46.749  10.477  18.640  1.00 32.36           C
ATOM   2234  OG  SER B 279      47.344  10.158  19.866  1.00 39.73           O
ATOM   2235  N   TRP B 280      44.978  12.210  20.832  1.00 29.35           N
ATOM   2236  CA  TRP B 280      44.947  13.443  21.614  1.00 29.95           C
ATOM   2237  C   TRP B 280      45.307  13.099  23.054  1.00 27.24           C
ATOM   2238  O   TRP B 280      45.538  11.931  23.371  1.00 30.42           O
ATOM   2239  CB  TRP B 280      43.557  14.080  21.533  1.00 26.57           C
ATOM   2240  CG  TRP B 280      42.509  13.233  22.145  1.00 24.33           C
ATOM   2241  CD1 TRP B 280      42.070  13.270  23.440  1.00 31.19           C
ATOM   2242  CD2 TRP B 280      41.783  12.150  21.500  1.00 24.71           C
ATOM   2243  NE1 TRP B 280      41.093  12.294  23.633  1.00 28.49           N
ATOM   2244  CE2 TRP B 280      40.909  11.598  22.463  1.00 26.62           C
ATOM   2245  CE3 TRP B 280      41.797  11.600  20.204  1.00 25.42           C
ATOM   2246  CZ2 TRP B 280      40.033  10.528  22.168  1.00 24.30           C
ATOM   2247  CZ3 TRP B 280      40.913  10.555  19.901  1.00 25.08           C
ATOM   2248  CH2 TRP B 280      40.052  10.026  20.892  1.00 24.00           C
ATOM   2249  N   VAL B 281      45.361  14.101  23.925  1.00 28.94           N
ATOM   2250  CA  VAL B 281      45.694  13.875  25.334  1.00 29.60           C
ATOM   2251  C   VAL B 281      44.459  14.135  26.169  1.00 30.33           C
ATOM   2252  O   VAL B 281      43.760  15.104  25.949  1.00 30.94           O
ATOM   2253  CB  VAL B 281      46.859  14.782  25.830  1.00 34.13           C
ATOM   2254  CG1 VAL B 281      47.069  14.626  27.352  1.00 35.83           C
ATOM   2255  CG2 VAL B 281      48.150  14.471  25.067  1.00 33.85           C
ATOM   2256  N   ASP B 282      44.169  13.243  27.103  1.00 32.41           N
ATOM   2257  CA  ASP B 282      43.037  13.404  27.995  1.00 28.03           C
ATOM   2258  C   ASP B 282      43.641  13.382  29.405  1.00 30.36           C
ATOM   2259  O   ASP B 282      44.034  12.326  29.911  1.00 31.32           O
ATOM   2260  CB  ASP B 282      42.008  12.271  27.789  1.00 28.83           C
ATOM   2261  CG  ASP B 282      40.720  12.473  28.608  1.00 32.33           C
ATOM   2262  OD1 ASP B 282      40.800  13.124  29.674  1.00 33.98           O
ATOM   2263  OD2 ASP B 282      39.636  11.974  28.189  1.00 29.32           O
ATOM   2264  N   THR B 283      43.784  14.566  29.996  1.00 29.57           N
ATOM   2265  CA  THR B 283      44.370  14.700  31.324  1.00 35.16           C
ATOM   2266  C   THR B 283      43.537  14.007  32.397  1.00 36.11           C
ATOM   2267  O   THR B 283      44.059  13.672  33.450  1.00 41.05           O
ATOM   2268  CB  THR B 283      44.650  16.174  31.716  1.00 45.03           C
ATOM   2269  OG1 THR B 283      43.426  16.921  31.749  1.00 46.66           O
ATOM   2270  CG2 THR B 283      45.591  16.804  30.722  1.00 46.61           C
ATOM   2271  N   ILE B 284      42.258  13.778  32.118  1.00 34.08           N
ATOM   2272  CA  ILE B 284      41.393  13.077  33.049  1.00 37.78           C
ATOM   2273  C   ILE B 284      41.837  11.627  33.127  1.00 40.09           C
ATOM   2274  O   ILE B 284      41.770  11.011  34.185  1.00 41.02           O
ATOM   2275  CB  ILE B 284      39.902  13.166  32.635  1.00 42.97           C
ATOM   2276  CG1 ILE B 284      39.394  14.608  32.791  1.00 44.23           C
ATOM   2277  CG2 ILE B 284      39.044  12.216  33.467  1.00 39.83           C
ATOM   2278  CD1 ILE B 284      38.096  14.893  32.069  1.00 39.06           C
ATOM   2279  N   LEU B 285      42.344  11.101  32.016  1.00 30.93           N
ATOM   2280  CA  LEU B 285      42.670   9.683  31.956  1.00 33.50           C
ATOM   2281  C   LEU B 285      44.085   9.317  32.404  1.00 36.39           C
ATOM   2282  O   LEU B 285      44.524   8.197  32.170  1.00 42.83           O
ATOM   2283  CB  LEU B 285      42.391   9.135  30.535  1.00 26.87           C
ATOM   2284  CG  LEU B 285      40.945   9.333  30.077  1.00 25.60           C
ATOM   2285  CD1 LEU B 285      40.724   8.815  28.619  1.00 24.17           C
ATOM   2286  CD2 LEU B 285      39.977   8.654  31.056  1.00 34.22           C
ATOM   2287  N   ARG B 286      44.801  10.236  33.047  1.00 39.87           N
ATOM   2288  CA  ARG B 286      46.175   9.953  33.480  1.00 38.80           C
ATOM   2289  C   ARG B 286      46.247   9.173  34.774  1.00 41.52           C
ATOM   2290  O   ARG B 286      45.373   9.299  35.626  1.00 45.72           O
ATOM   2291  CB  ARG B 286      46.964  11.248  33.719  1.00 43.16           C
ATOM   2292  CG  ARG B 286      47.140  12.118  32.508  1.00 48.00           C
ATOM   2293  CD  ARG B 286      48.058  13.280  32.844  1.00 52.42           C
ATOM   2294  NE  ARG B 286      48.364  14.095  31.672  1.00 60.83           N
ATOM   2295  CZ  ARG B 286      48.592  15.409  31.716  1.00 63.57           C
ATOM   2296  NH1 ARG B 286      48.527  16.060  32.880  1.00 54.30           N
ATOM   2297  NH2 ARG B 286      48.871  16.072  30.598  1.00 63.60           N
ATOM   2298  N   TRP B 287      47.327   8.412  34.943  1.00 40.75           N
ATOM   2299  CA  TRP B 287      47.627   7.787  36.233  1.00 44.10           C
ATOM   2300  C   TRP B 287      49.135   7.611  36.398  1.00 45.42           C
ATOM   2301  O   TRP B 287      49.862   7.590  35.405  1.00 42.59           O
ATOM   2302  CB  TRP B 287      46.917   6.434  36.364  1.00 40.10           C
ATOM   2303  CG  TRP B 287      47.466   5.341  35.468  1.00 37.97           C
ATOM   2304  CD1 TRP B 287      48.400   4.386  35.799  1.00 37.07           C
ATOM   2305  CD2 TRP B 287      47.098   5.085  34.103  1.00 37.65           C
ATOM   2306  NE1 TRP B 287      48.626   3.554  34.718  1.00 43.42           N
ATOM   2307  CE2 TRP B 287      47.837   3.961  33.671  1.00 39.63           C
ATOM   2308  CE3 TRP B 287      46.207   5.688  33.209  1.00 32.03           C
ATOM   2309  CZ2 TRP B 287      47.724   3.449  32.384  1.00 38.44           C
ATOM   2310  CZ3 TRP B 287      46.096   5.170  31.932  1.00 35.86           C
ATOM   2311  CH2 TRP B 287      46.849   4.067  31.531  1.00 35.48           C
ATOM   2312  N   ASP B 288      49.610   7.512  37.640  1.00 49.22           N
ATOM   2313  CA  ASP B 288      51.004   7.134  37.868  1.00 55.19           C
ATOM   2314  C   ASP B 288      51.141   5.631  37.678  1.00 59.18           C
ATOM   2315  O   ASP B 288      50.441   4.861  38.338  1.00 57.29           O
ATOM   2316  CB  ASP B 288      51.476   7.518  39.270  1.00 68.53           C
ATOM   2317  CG  ASP B 288      52.064   8.914  39.331  1.00 77.60           C
ATOM   2318  OD1 ASP B 288      52.554   9.418  38.296  1.00 77.49           O
ATOM   2319  OD2 ASP B 288      52.040   9.509  40.429  1.00 86.14           O
ATOM   2320  N   PRO B 289      52.028   5.205  36.757  1.00 64.34           N
ATOM   2321  CA  PRO B 289      52.260   3.780  36.498  1.00 65.84           C
ATOM   2322  C   PRO B 289      53.102   3.152  37.607  1.00 69.04           C
ATOM   2323  O   PRO B 289      54.190   2.634  37.360  1.00 69.30           O
ATOM   2324  CB  PRO B 289      53.041   3.776  35.178  1.00 63.91           C
ATOM   2325  CG  PRO B 289      53.056   5.187  34.703  1.00 63.44           C
ATOM   2326  CD  PRO B 289      52.860   6.050  35.889  1.00 63.21           C
ATOM   2327  N   GLU B 290      52.587   3.217  38.826  1.00 71.21           N
ATOM   2328  CA  GLU B 290      53.222   2.607  39.978  1.00 75.35           C
ATOM   2329  C   GLU B 290      52.387   1.417  40.414  1.00 71.92           C
ATOM   2330  O   GLU B 290      51.155   1.476  40.345  1.00 66.41           O
ATOM   2331  CB  GLU B 290      53.287   3.619  41.117  1.00 80.79           C
ATOM   2332  CG  GLU B 290      54.343   4.686  40.934  1.00 87.59           C
ATOM   2333  CD  GLU B 290      55.741   4.143  41.144  1.00 92.39           C
ATOM   2334  OE1 GLU B 290      56.321   3.623  40.163  1.00 94.06           O
ATOM   2335  OE2 GLU B 290      56.250   4.227  42.289  1.00 90.92           O
ATOM   2336  N   PRO B 291      53.050   0.330  40.850  1.00 72.29           N
ATOM   2337  CA  PRO B 291      52.347  -0.796  41.465  1.00 71.24           C
ATOM   2338  C   PRO B 291      51.439  -0.264  42.556  1.00 67.48           C
ATOM   2339  O   PRO B 291      51.874   0.602  43.314  1.00 62.46           O
ATOM   2340  CB  PRO B 291      53.481  -1.616  42.079  1.00 73.77           C
ATOM   2341  CG  PRO B 291      54.642  -1.344  41.203  1.00 75.86           C
ATOM   2342  CD  PRO B 291      54.502   0.097  40.785  1.00 76.84           C
ATOM   2343  N   PRO B 292      50.194  -0.762  42.630  1.00 67.03           N
ATOM   2344  CA  PRO B 292      49.676  -1.896  41.863  1.00 65.39           C
ATOM   2345  C   PRO B 292      49.083  -1.494  40.518  1.00 59.21           C
ATOM   2346  O   PRO B 292      48.481  -2.339  39.861  1.00 54.14           O
ATOM   2347  CB  PRO B 292      48.533  -2.373  42.746  1.00 71.08           C
ATOM   2348  CG  PRO B 292      47.942  -1.078  43.219  1.00 71.20           C
ATOM   2349  CD  PRO B 292      49.139  -0.168  43.472  1.00 69.78           C
ATOM   2350  N   PHE B 293      49.216  -0.230  40.130  1.00 57.31           N
ATOM   2351  CA  PHE B 293      48.705   0.208  38.833  1.00 59.21           C
ATOM   2352  C   PHE B 293      49.826   0.380  37.812  1.00 55.90           C
ATOM   2353  O   PHE B 293      49.770   1.270  36.971  1.00 52.62           O
ATOM   2354  CB  PHE B 293      47.914   1.509  38.968  1.00 60.40           C
ATOM   2355  CG  PHE B 293      46.591   1.347  39.668  1.00 67.37           C
ATOM   2356  CD1 PHE B 293      45.897   0.147  39.604  1.00 67.12           C
ATOM   2357  CD2 PHE B 293      46.041   2.395  40.392  1.00 71.63           C
ATOM   2358  CE1 PHE B 293      44.682  -0.006  40.251  1.00 69.59           C
ATOM   2359  CE2 PHE B 293      44.820   2.251  41.036  1.00 74.25           C
ATOM   2360  CZ  PHE B 293      44.141   1.048  40.967  1.00 72.46           C
ATOM   2361  N   ASP B 294      50.847  -0.470  37.891  1.00 58.67           N
ATOM   2362  CA  ASP B 294      51.919  -0.431  36.905  1.00 62.90           C
ATOM   2363  C   ASP B 294      51.458  -1.093  35.606  1.00 57.64           C
ATOM   2364  O   ASP B 294      51.709  -2.267  35.348  1.00 60.46           O
ATOM   2365  CB  ASP B 294      53.261  -0.989  37.439  1.00 70.41           C
ATOM   2366  CG  ASP B 294      53.155  -2.410  37.968  1.00 76.41           C
ATOM   2367  OD1 ASP B 294      52.139  -2.744  38.612  1.00 78.63           O
ATOM   2368  OD2 ASP B 294      54.104  -3.192  37.747  1.00 80.33           O
ATOM   2369  N   PHE B 295      50.729  -0.307  34.825  1.00 49.82           N
ATOM   2370  CA  PHE B 295      50.312  -0.661  33.480  1.00 49.71           C
ATOM   2371  C   PHE B 295      50.734   0.505  32.576  1.00 47.09           C
ATOM   2372  O   PHE B 295      50.582   1.664  32.960  1.00 45.71           O
ATOM   2373  CB  PHE B 295      48.788  -0.842  33.423  1.00 45.09           C
ATOM   2374  CG  PHE B 295      48.270  -1.946  34.303  1.00 48.95           C
ATOM   2375  CD1 PHE B 295      48.212  -3.254  33.839  1.00 49.71           C
ATOM   2376  CD2 PHE B 295      47.841  -1.679  35.591  1.00 49.19           C
ATOM   2377  CE1 PHE B 295      47.738  -4.275  34.645  1.00 53.14           C
ATOM   2378  CE2 PHE B 295      47.364  -2.695  36.405  1.00 53.08           C
ATOM   2379  CZ  PHE B 295      47.311  -3.999  35.930  1.00 52.34           C
ATOM   2380  N   GLN B 296      51.280   0.200  31.401  1.00 47.02           N
ATOM   2381  CA  GLN B 296      51.723   1.239  30.465  1.00 53.57           C
ATOM   2382  C   GLN B 296      50.541   1.821  29.711  1.00 48.07           C
ATOM   2383  O   GLN B 296      50.544   2.987  29.312  1.00 49.57           O
ATOM   2384  CB  GLN B 296      52.738   0.685  29.461  1.00 62.58           C
ATOM   2385  CG  GLN B 296      54.085   0.307  30.074  1.00 76.56           C
ATOM   2386  CD  GLN B 296      54.742   1.454  30.840  1.00 87.92           C
ATOM   2387  OE1 GLN B 296      54.558   2.632  30.511  1.00 90.29           O
ATOM   2388  NE2 GLN B 296      55.510   1.110  31.873  1.00 92.59           N
ATOM   2389  N   LYS B 297      49.526   0.994  29.513  1.00 39.11           N
ATOM   2390  CA  LYS B 297      48.341   1.444  28.821  1.00 35.31           C
ATOM   2391  C   LYS B 297      47.193   0.544  29.232  1.00 33.63           C
ATOM   2392  O   LYS B 297      47.406  -0.479  29.886  1.00 37.79           O
ATOM   2393  CB  LYS B 297      48.571   1.384  27.308  1.00 41.33           C
ATOM   2394  CG  LYS B 297      48.870  -0.011  26.788  1.00 48.98           C
ATOM   2395  CD  LYS B 297      49.398   0.001  25.358  1.00 52.78           C
ATOM   2396  CE  LYS B 297      49.746  -1.410  24.888  1.00 59.31           C
ATOM   2397  NZ  LYS B 297      48.546  -2.307  24.865  1.00 60.25           N
ATOM   2398  N   ILE B 298      45.986   0.970  28.896  1.00 28.16           N
ATOM   2399  CA  ILE B 298      44.787   0.159  28.990  1.00 35.14           C
ATOM   2400  C   ILE B 298      43.864   0.460  27.802  1.00 32.45           C
ATOM   2401  O   ILE B 298      43.839   1.574  27.254  1.00 29.16           O
ATOM   2402  CB  ILE B 298      43.989   0.437  30.275  1.00 34.35           C
ATOM   2403  CG1 ILE B 298      43.665   1.927  30.370  1.00 37.93           C
ATOM   2404  CG2 ILE B 298      44.725  -0.085  31.506  1.00 38.73           C
ATOM   2405  CD1 ILE B 298      42.623   2.245  31.400  1.00 44.65           C
ATOM   2406  N   GLU B 299      43.090  -0.533  27.398  1.00 28.84           N
ATOM   2407  CA  GLU B 299      42.169  -0.311  26.306  1.00 30.69           C
ATOM   2408  C   GLU B 299      40.850   0.195  26.907  1.00 30.70           C
ATOM   2409  O   GLU B 299      40.466  -0.201  28.015  1.00 27.38           O
ATOM   2410  CB  GLU B 299      42.008  -1.588  25.451  1.00 33.15           C
ATOM   2411  CG  GLU B 299      41.295  -2.725  26.138  1.00 41.32           C
ATOM   2412  CD  GLU B 299      42.217  -3.693  26.885  1.00 48.32           C
ATOM   2413  OE1 GLU B 299      43.280  -3.299  27.431  1.00 46.83           O
ATOM   2414  OE2 GLU B 299      41.851  -4.881  26.917  1.00 50.74           O
ATOM   2415  N   ILE B 300      40.189   1.110  26.199  1.00 28.16           N
ATOM   2416  CA  ILE B 300      38.932   1.698  26.645  1.00 25.83           C
ATOM   2417  C   ILE B 300      38.027   1.910  25.437  1.00 30.57           C
ATOM   2418  O   ILE B 300      38.521   2.177  24.343  1.00 30.23           O
ATOM   2419  CB  ILE B 300      39.180   3.055  27.356  1.00 38.70           C
ATOM   2420  CG1 ILE B 300      39.967   2.865  28.649  1.00 38.90           C
ATOM   2421  CG2 ILE B 300      37.881   3.723  27.732  1.00 45.99           C
ATOM   2422  CD1 ILE B 300      40.079   4.157  29.483  1.00 36.89           C
ATOM   2423  N   SER B 301      36.716   1.781  25.635  1.00 31.39           N
ATOM   2424  CA  SER B 301      35.722   2.103  24.620  1.00 33.13           C
ATOM   2425  C   SER B 301      35.595   3.616  24.357  1.00 29.06           C
ATOM   2426  O   SER B 301      35.480   4.407  25.296  1.00 31.08           O
ATOM   2427  CB  SER B 301      34.367   1.553  25.040  1.00 42.54           C
ATOM   2428  OG  SER B 301      33.352   2.091  24.215  1.00 47.31           O
ATOM   2429  N   PRO B 302      35.622   4.024  23.075  1.00 28.57           N
ATOM   2430  CA  PRO B 302      35.520   5.449  22.737  1.00 27.71           C
ATOM   2431  C   PRO B 302      34.184   6.029  23.162  1.00 28.13           C
ATOM   2432  O   PRO B 302      34.046   7.233  23.276  1.00 33.68           O
ATOM   2433  CB  PRO B 302      35.665   5.485  21.203  1.00 28.41           C
ATOM   2434  CG  PRO B 302      35.449   4.050  20.726  1.00 25.84           C
ATOM   2435  CD  PRO B 302      35.902   3.179  21.895  1.00 23.81           C
ATOM   2436  N   ASP B 303      33.199   5.184  23.400  1.00 24.96           N
ATOM   2437  CA  ASP B 303      31.927   5.693  23.862  1.00 28.44           C
ATOM   2438  C   ASP B 303      31.885   5.891  25.387  1.00 25.97           C
ATOM   2439  O   ASP B 303      30.874   6.329  25.932  1.00 27.94           O
ATOM   2440  CB  ASP B 303      30.771   4.812  23.366  1.00 37.53           C
ATOM   2441  CG  ASP B 303      30.491   5.006  21.856  1.00 43.55           C
ATOM   2442  OD1 ASP B 303      30.992   5.990  21.256  1.00 40.36           O
ATOM   2443  OD2 ASP B 303      29.758   4.179  21.277  1.00 49.32           O
ATOM   2444  N   GLU B 304      32.970   5.584  26.081  1.00 25.90           N
ATOM   2445  CA  GLU B 304      32.978   5.874  27.534  1.00 26.74           C
ATOM   2446  C   GLU B 304      33.798   7.097  27.901  1.00 25.79           C
ATOM   2447  O   GLU B 304      33.903   7.458  29.089  1.00 28.13           O
ATOM   2448  CB  GLU B 304      33.457   4.677  28.350  1.00 27.40           C
ATOM   2449  CG  GLU B 304      32.511   3.483  28.259  1.00 32.85           C
ATOM   2450  CD  GLU B 304      32.953   2.361  29.178  1.00 41.38           C
ATOM   2451  OE1 GLU B 304      32.752   2.482  30.403  1.00 48.96           O
ATOM   2452  OE2 GLU B 304      33.521   1.379  28.677  1.00 45.11           O
ATOM   2453  N   ILE B 305      34.379   7.722  26.887  1.00 23.42           N
ATOM   2454  CA  ILE B 305      35.231   8.887  27.093  1.00 29.74           C
ATOM   2455  C   ILE B 305      34.863   9.949  26.066  1.00 33.62           C
ATOM   2456  O   ILE B 305      34.118   9.695  25.115  1.00 25.37           O
ATOM   2457  CB  ILE B 305      36.741   8.539  26.912  1.00 30.39           C
ATOM   2458  CG1 ILE B 305      36.991   8.006  25.492  1.00 31.56           C
ATOM   2459  CG2 ILE B 305      37.180   7.487  27.933  1.00 31.71           C
ATOM   2460  CD1 ILE B 305      38.466   7.873  25.121  1.00 30.10           C
ATOM   2461  N   TRP B 306      35.406  11.137  26.274  1.00 28.75           N
ATOM   2462  CA  TRP B 306      35.301  12.205  25.326  1.00 27.08           C
ATOM   2463  C   TRP B 306      36.104  11.806  24.118  1.00 27.19           C
ATOM   2464  O   TRP B 306      37.184  11.236  24.235  1.00 27.57           O
ATOM   2465  CB  TRP B 306      35.898  13.491  25.926  1.00 25.41           C
ATOM   2466  CG  TRP B 306      35.814  14.679  25.025  1.00 24.89           C
ATOM   2467  CD1 TRP B 306      34.798  15.571  24.952  1.00 29.06           C
ATOM   2468  CD2 TRP B 306      36.792  15.093  24.056  1.00 22.01           C
ATOM   2469  NE1 TRP B 306      35.093  16.545  24.021  1.00 29.43           N
ATOM   2470  CE2 TRP B 306      36.311  16.263  23.454  1.00 28.99           C
ATOM   2471  CE3 TRP B 306      38.034  14.589  23.654  1.00 24.85           C
ATOM   2472  CZ2 TRP B 306      37.020  16.942  22.458  1.00 28.73           C
ATOM   2473  CZ3 TRP B 306      38.752  15.274  22.654  1.00 27.48           C
ATOM   2474  CH2 TRP B 306      38.240  16.443  22.083  1.00 25.81           C
ATOM   2475  N   THR B 307      35.551  12.089  22.956  1.00 20.76           N
ATOM   2476  CA  THR B 307      36.266  11.929  21.701  1.00 23.21           C
ATOM   2477  C   THR B 307      36.001  13.201  20.877  1.00 26.01           C
ATOM   2478  O   THR B 307      34.965  13.823  21.012  1.00 25.19           O
ATOM   2479  CB  THR B 307      35.829  10.641  20.913  1.00 26.03           C
ATOM   2480  OG1 THR B 307      34.417  10.672  20.642  1.00 29.10           O
ATOM   2481  CG2 THR B 307      36.157   9.368  21.730  1.00 24.75           C
ATOM   2482  N   PRO B 308      36.946  13.584  20.021  1.00 26.55           N
ATOM   2483  CA  PRO B 308      36.735  14.780  19.190  1.00 31.38           C
ATOM   2484  C   PRO B 308      35.535  14.631  18.237  1.00 27.33           C
ATOM   2485  O   PRO B 308      35.334  13.574  17.643  1.00 27.23           O
ATOM   2486  CB  PRO B 308      38.030  14.892  18.382  1.00 32.03           C
ATOM   2487  CG  PRO B 308      39.024  13.989  19.046  1.00 36.93           C
ATOM   2488  CD  PRO B 308      38.238  12.925  19.769  1.00 27.59           C
ATOM   2489  N   ASP B 309      34.746  15.685  18.094  1.00 25.13           N
ATOM   2490  CA  ASP B 309      33.571  15.648  17.224  1.00 22.32           C
ATOM   2491  C   ASP B 309      34.052  15.968  15.807  1.00 27.79           C
ATOM   2492  O   ASP B 309      33.583  16.897  15.157  1.00 26.82           O
ATOM   2493  CB  ASP B 309      32.509  16.650  17.696  1.00 24.94           C
ATOM   2494  CG  ASP B 309      33.003  18.095  17.634  1.00 27.00           C
ATOM   2495  OD1 ASP B 309      34.232  18.287  17.705  1.00 28.80           O
ATOM   2496  OD2 ASP B 309      32.168  19.028  17.519  1.00 27.93           O
ATOM   2497  N   ILE B 310      35.037  15.215  15.344  1.00 27.78           N
ATOM   2498  CA  ILE B 310      35.611  15.520  14.051  1.00 31.57           C
ATOM   2499  C   ILE B 310      34.742  14.857  12.980  1.00 28.63           C
ATOM   2500  O   ILE B 310      34.560  13.648  13.001  1.00 26.46           O
ATOM   2501  CB  ILE B 310      37.070  15.068  13.983  1.00 33.04           C
ATOM   2502  CG1 ILE B 310      37.940  15.999  14.845  1.00 29.06           C
ATOM   2503  CG2 ILE B 310      37.567  15.017  12.519  1.00 27.22           C
ATOM   2504  CD1 ILE B 310      39.374  15.623  14.837  1.00 27.95           C
ATOM   2505  N   LYS B 311      34.173  15.667  12.086  1.00 30.41           N
ATOM   2506  CA  LYS B 311      33.200  15.173  11.115  1.00 27.22           C
ATOM   2507  C   LYS B 311      33.705  15.368   9.667  1.00 26.06           C
ATOM   2508  O   LYS B 311      34.573  16.192   9.391  1.00 24.99           O
ATOM   2509  CB  LYS B 311      31.842  15.893  11.304  1.00 25.95           C
ATOM   2510  CG  LYS B 311      31.243  15.814  12.748  1.00 26.04           C
ATOM   2511  CD  LYS B 311      29.865  16.449  12.758  1.00 30.46           C
ATOM   2512  CE  LYS B 311      28.790  15.501  12.160  1.00 32.13           C
ATOM   2513  NZ  LYS B 311      28.725  14.214  12.906  1.00 31.69           N
ATOM   2514  N   LEU B 312      33.126  14.618   8.748  1.00 22.27           N
ATOM   2515  CA  LEU B 312      33.425  14.771   7.316  1.00 18.83           C
ATOM   2516  C   LEU B 312      32.396  15.785   6.866  1.00 22.63           C
ATOM   2517  O   LEU B 312      31.234  15.446   6.640  1.00 27.92           O
ATOM   2518  CB  LEU B 312      33.258  13.416   6.576  1.00 18.15           C
ATOM   2519  CG  LEU B 312      33.436  13.435   5.040  1.00 28.53           C
ATOM   2520  CD1 LEU B 312      34.816  14.028   4.620  1.00 19.20           C
ATOM   2521  CD2 LEU B 312      33.208  12.027   4.420  1.00 20.66           C
ATOM   2522  N   PHE B 313      32.828  17.048   6.779  1.00 23.25           N
ATOM   2523  CA  PHE B 313      31.975  18.195   6.512  1.00 24.92           C
ATOM   2524  C   PHE B 313      31.227  18.095   5.180  1.00 30.64           C
ATOM   2525  O   PHE B 313      30.050  18.446   5.105  1.00 29.89           O
ATOM   2526  CB  PHE B 313      32.867  19.468   6.556  1.00 35.47           C
ATOM   2527  CG  PHE B 313      32.162  20.742   6.201  1.00 47.28           C
ATOM   2528  CD1 PHE B 313      31.541  21.505   7.182  1.00 52.41           C
ATOM   2529  CD2 PHE B 313      32.166  21.219   4.889  1.00 53.14           C
ATOM   2530  CE1 PHE B 313      30.897  22.699   6.847  1.00 56.76           C
ATOM   2531  CE2 PHE B 313      31.523  22.405   4.552  1.00 54.69           C
ATOM   2532  CZ  PHE B 313      30.894  23.144   5.528  1.00 56.57           C
ATOM   2533  N   ASN B 314      31.911  17.616   4.142  1.00 28.40           N
ATOM   2534  CA  ASN B 314      31.322  17.511   2.796  1.00 22.75           C
ATOM   2535  C   ASN B 314      30.756  16.127   2.479  1.00 29.29           C
ATOM   2536  O   ASN B 314      30.611  15.746   1.316  1.00 27.63           O
ATOM   2537  CB  ASN B 314      32.336  17.931   1.724  1.00 24.78           C
ATOM   2538  CG  ASN B 314      33.509  16.991   1.654  1.00 30.46           C
ATOM   2539  OD1 ASN B 314      34.059  16.593   2.686  1.00 27.56           O
ATOM   2540  ND2 ASN B 314      33.870  16.583   0.438  1.00 30.32           N
ATOM   2541  N   SER B 315      30.463  15.365   3.529  1.00 23.59           N
ATOM   2542  CA  SER B 315      29.824  14.068   3.374  1.00 23.62           C
ATOM   2543  C   SER B 315      28.512  14.220   2.628  1.00 25.53           C
ATOM   2544  O   SER B 315      27.767  15.186   2.831  1.00 21.50           O
ATOM   2545  CB  SER B 315      29.523  13.471   4.754  1.00 23.93           C
ATOM   2546  OG  SER B 315      28.474  12.542   4.658  1.00 36.01           O
ATOM   2547  N   VAL B 316      28.221  13.238   1.786  1.00 25.05           N
ATOM   2548  CA  VAL B 316      26.991  13.211   1.013  1.00 26.71           C
ATOM   2549  C   VAL B 316      25.848  12.694   1.913  1.00 25.17           C
ATOM   2550  O   VAL B 316      24.677  13.023   1.719  1.00 23.78           O
ATOM   2551  CB  VAL B 316      27.210  12.291  -0.228  1.00 28.24           C
ATOM   2552  CG1 VAL B 316      25.919  11.780  -0.733  1.00 35.97           C
ATOM   2553  CG2 VAL B 316      28.004  13.053  -1.309  1.00 22.73           C
ATOM   2554  N   ASP B 317      26.213  11.866   2.885  1.00 24.99           N
ATOM   2555  CA  ASP B 317      25.325  11.479   3.999  1.00 31.03           C
ATOM   2556  C   ASP B 317      25.487  12.478   5.134  1.00 28.16           C
ATOM   2557  O   ASP B 317      26.234  13.452   4.995  1.00 26.27           O
ATOM   2558  CB  ASP B 317      25.723  10.088   4.537  1.00 22.45           C
ATOM   2559  CG  ASP B 317      25.586   9.036   3.496  1.00 37.39           C
ATOM   2560  OD1 ASP B 317      24.740   9.258   2.606  1.00 38.52           O
ATOM   2561  OD2 ASP B 317      26.318   8.018   3.551  1.00 41.46           O
ATOM   2562  N   LEU B 318      24.831  12.208   6.265  1.00 25.98           N
ATOM   2563  CA  LEU B 318      24.935  13.068   7.454  1.00 30.53           C
ATOM   2564  C   LEU B 318      26.399  13.248   7.823  1.00 28.65           C
ATOM   2565  O   LEU B 318      26.825  14.342   8.201  1.00 26.25           O
ATOM   2566  CB  LEU B 318      24.188  12.439   8.647  1.00 30.82           C
ATOM   2567  CG  LEU B 318      22.664  12.395   8.594  1.00 31.72           C
ATOM   2568  CD1 LEU B 318      22.030  11.575   9.804  1.00 21.67           C
ATOM   2569  CD2 LEU B 318      22.079  13.859   8.484  1.00 22.90           C
ATOM   2570  N   ASP B 319      27.173  12.163   7.720  1.00 23.24           N
ATOM   2571  CA  ASP B 319      28.580  12.220   8.105  1.00 27.08           C
ATOM   2572  C   ASP B 319      29.235  10.975   7.606  1.00 24.08           C
ATOM   2573  O   ASP B 319      28.551  10.064   7.171  1.00 20.23           O
ATOM   2574  CB  ASP B 319      28.704  12.299   9.643  1.00 27.11           C
ATOM   2575  CG  ASP B 319      30.107  12.665  10.115  1.00 27.72           C
ATOM   2576  OD1 ASP B 319      31.001  12.911   9.285  1.00 26.44           O
ATOM   2577  OD2 ASP B 319      30.316  12.732  11.347  1.00 28.70           O
ATOM   2578  N   MET B 320      30.558  10.909   7.674  1.00 16.68           N
ATOM   2579  CA  MET B 320      31.202   9.626   7.474  1.00 24.96           C
ATOM   2580  C   MET B 320      30.778   8.761   8.667  1.00 26.91           C
ATOM   2581  O   MET B 320      30.301   9.273   9.684  1.00 24.52           O
ATOM   2582  CB  MET B 320      32.718   9.763   7.473  1.00 19.70           C
ATOM   2583  CG  MET B 320      33.268  10.211   8.806  1.00 27.52           C
ATOM   2584  SD  MET B 320      35.077  10.265   8.858  1.00 28.54           S
ATOM   2585  CE  MET B 320      35.294  11.284  10.327  1.00 21.46           C
ATOM   2586  N   THR B 321      30.963   7.457   8.558  1.00 27.04           N
ATOM   2587  CA  THR B 321      30.704   6.605   9.708  1.00 26.78           C
ATOM   2588  C   THR B 321      32.029   6.044  10.184  1.00 27.80           C
ATOM   2589  O   THR B 321      32.891   5.694   9.374  1.00 27.36           O
ATOM   2590  CB  THR B 321      29.736   5.471   9.365  1.00 28.47           C
ATOM   2591  OG1 THR B 321      30.184   4.794   8.186  1.00 30.30           O
ATOM   2592  CG2 THR B 321      28.361   6.021   9.090  1.00 23.14           C
ATOM   2593  N   LEU B 322      32.180   5.975  11.502  1.00 23.59           N
ATOM   2594  CA  LEU B 322      33.360   5.418  12.142  1.00 27.46           C
ATOM   2595  C   LEU B 322      32.917   4.160  12.935  1.00 28.42           C
ATOM   2596  O   LEU B 322      31.774   4.089  13.428  1.00 26.58           O
ATOM   2597  CB  LEU B 322      33.953   6.462  13.111  1.00 30.05           C
ATOM   2598  CG  LEU B 322      34.594   7.737  12.580  1.00 31.75           C
ATOM   2599  CD1 LEU B 322      35.191   8.574  13.732  1.00 28.74           C
ATOM   2600  CD2 LEU B 322      35.671   7.324  11.540  1.00 23.47           C
ATOM   2601  N   ASP B 323      33.780   3.156  13.055  1.00 21.38           N
ATOM   2602  CA  ASP B 323      33.323   1.978  13.783  1.00 22.91           C
ATOM   2603  C   ASP B 323      33.610   2.232  15.266  1.00 21.76           C
ATOM   2604  O   ASP B 323      34.737   2.074  15.730  1.00 21.96           O
ATOM   2605  CB  ASP B 323      33.968   0.683  13.274  1.00 22.23           C
ATOM   2606  CG  ASP B 323      33.420  -0.568  13.984  1.00 29.83           C
ATOM   2607  OD1 ASP B 323      32.828  -0.445  15.089  1.00 27.38           O
ATOM   2608  OD2 ASP B 323      33.599  -1.689  13.439  1.00 28.16           O
ATOM   2609  N   ARG B 324      32.588   2.644  16.001  1.00 21.93           N
ATOM   2610  CA  ARG B 324      32.821   3.029  17.402  1.00 28.75           C
ATOM   2611  C   ARG B 324      32.797   1.829  18.346  1.00 29.82           C
ATOM   2612  O   ARG B 324      32.889   2.002  19.556  1.00 23.26           O
ATOM   2613  CB  ARG B 324      31.831   4.113  17.875  1.00 24.72           C
ATOM   2614  CG  ARG B 324      31.799   5.334  16.952  1.00 27.60           C
ATOM   2615  CD  ARG B 324      30.909   6.474  17.479  1.00 34.89           C
ATOM   2616  NE  ARG B 324      31.539   7.075  18.640  1.00 33.55           N
ATOM   2617  CZ  ARG B 324      32.342   8.137  18.585  1.00 32.41           C
ATOM   2618  NH1 ARG B 324      32.590   8.765  17.431  1.00 29.93           N
ATOM   2619  NH2 ARG B 324      32.896   8.566  19.688  1.00 30.54           N
ATOM   2620  N   THR B 325      32.716   0.613  17.809  1.00 23.08           N
ATOM   2621  CA  THR B 325      32.903  -0.564  18.662  1.00 23.74           C
ATOM   2622  C   THR B 325      34.380  -0.886  18.843  1.00 23.47           C
ATOM   2623  O   THR B 325      34.754  -1.700  19.708  1.00 27.86           O
ATOM   2624  CB  THR B 325      32.156  -1.815  18.127  1.00 35.63           C
ATOM   2625  OG1 THR B 325      32.803  -2.314  16.934  1.00 29.77           O
ATOM   2626  CG2 THR B 325      30.683  -1.472  17.865  1.00 28.54           C
ATOM   2627  N   THR B 326      35.238  -0.283  18.021  1.00 19.57           N
ATOM   2628  CA  THR B 326      36.656  -0.564  18.162  1.00 22.28           C
ATOM   2629  C   THR B 326      37.217   0.171  19.363  1.00 30.87           C
ATOM   2630  O   THR B 326      36.810   1.293  19.672  1.00 27.42           O
ATOM   2631  CB  THR B 326      37.453  -0.207  16.917  1.00 26.35           C
ATOM   2632  OG1 THR B 326      37.328   1.182  16.689  1.00 27.05           O
ATOM   2633  CG2 THR B 326      36.892  -0.940  15.699  1.00 25.41           C
ATOM   2634  N   GLN B 327      38.170  -0.453  20.034  1.00 28.95           N
ATOM   2635  CA  GLN B 327      38.648   0.099  21.283  1.00 29.53           C
ATOM   2636  C   GLN B 327      39.730   1.134  21.046  1.00 29.83           C
ATOM   2637  O   GLN B 327      40.499   1.026  20.098  1.00 26.98           O
ATOM   2638  CB  GLN B 327      39.142  -1.008  22.196  1.00 23.71           C
ATOM   2639  CG  GLN B 327      38.015  -1.901  22.704  1.00 30.16           C
ATOM   2640  CD  GLN B 327      38.536  -3.044  23.573  1.00 37.04           C
ATOM   2641  OE1 GLN B 327      38.460  -2.993  24.805  1.00 37.55           O
ATOM   2642  NE2 GLN B 327      39.088  -4.067  22.933  1.00 39.58           N
ATOM   2643  N   ALA B 328      39.760   2.152  21.904  1.00 23.19           N
ATOM   2644  CA  ALA B 328      40.886   3.091  21.934  1.00 21.00           C
ATOM   2645  C   ALA B 328      41.900   2.543  22.918  1.00 26.65           C
ATOM   2646  O   ALA B 328      41.532   1.774  23.817  1.00 25.76           O
ATOM   2647  CB  ALA B 328      40.406   4.469  22.401  1.00 19.90           C
ATOM   2648  N   ILE B 329      43.158   2.972  22.787  1.00 28.00           N
ATOM   2649  CA  ILE B 329      44.191   2.647  23.762  1.00 28.59           C
ATOM   2650  C   ILE B 329      44.552   3.957  24.494  1.00 35.94           C
ATOM   2651  O   ILE B 329      44.746   4.999  23.847  1.00 31.32           O
ATOM   2652  CB  ILE B 329      45.461   2.096  23.047  1.00 37.31           C
ATOM   2653  CG1 ILE B 329      45.141   0.824  22.244  1.00 40.77           C
ATOM   2654  CG2 ILE B 329      46.567   1.805  24.032  1.00 36.98           C
ATOM   2655  CD1 ILE B 329      44.479  -0.276  23.041  1.00 35.42           C
ATOM   2656  N   VAL B 330      44.629   3.915  25.823  1.00 31.93           N
ATOM   2657  CA  VAL B 330      45.055   5.080  26.623  1.00 27.44           C
ATOM   2658  C   VAL B 330      46.340   4.770  27.369  1.00 29.89           C
ATOM   2659  O   VAL B 330      46.412   3.751  28.036  1.00 31.15           O
ATOM   2660  CB  VAL B 330      43.984   5.511  27.634  1.00 37.64           C
ATOM   2661  CG1 VAL B 330      44.370   6.870  28.292  1.00 35.76           C
ATOM   2662  CG2 VAL B 330      42.636   5.614  26.949  1.00 42.59           C
ATOM   2663  N   PHE B 331      47.347   5.645  27.254  1.00 31.43           N
ATOM   2664  CA  PHE B 331      48.640   5.449  27.906  1.00 35.67           C
ATOM   2665  C   PHE B 331      48.612   6.192  29.234  1.00 36.23           C
ATOM   2666  O   PHE B 331      47.735   7.011  29.453  1.00 32.22           O
ATOM   2667  CB  PHE B 331      49.790   5.949  27.026  1.00 35.92           C
ATOM   2668  CG  PHE B 331      49.865   5.275  25.689  1.00 40.23           C
ATOM   2669  CD1 PHE B 331      49.087   5.721  24.624  1.00 39.95           C
ATOM   2670  CD2 PHE B 331      50.711   4.199  25.487  1.00 46.03           C
ATOM   2671  CE1 PHE B 331      49.151   5.096  23.383  1.00 45.76           C
ATOM   2672  CE2 PHE B 331      50.777   3.564  24.257  1.00 47.17           C
ATOM   2673  CZ  PHE B 331      49.995   4.006  23.205  1.00 48.48           C
ATOM   2674  N   SER B 332      49.542   5.896  30.132  1.00 40.56           N
ATOM   2675  CA  SER B 332      49.463   6.473  31.482  1.00 41.37           C
ATOM   2676  C   SER B 332      49.524   8.021  31.533  1.00 43.59           C
ATOM   2677  O   SER B 332      48.930   8.643  32.425  1.00 37.03           O
ATOM   2678  CB  SER B 332      50.520   5.861  32.401  1.00 42.72           C
ATOM   2679  OG  SER B 332      51.820   6.232  31.999  1.00 48.44           O
ATOM   2680  N   ASN B 333      50.222   8.641  30.579  1.00 40.31           N
ATOM   2681  CA  ASN B 333      50.293  10.103  30.546  1.00 38.52           C
ATOM   2682  C   ASN B 333      49.042  10.748  29.931  1.00 37.82           C
ATOM   2683  O   ASN B 333      49.022  11.948  29.678  1.00 37.71           O
ATOM   2684  CB  ASN B 333      51.565  10.586  29.826  1.00 42.71           C
ATOM   2685  CG  ASN B 333      51.616  10.158  28.361  1.00 42.09           C
ATOM   2686  OD1 ASN B 333      50.637   9.642  27.816  1.00 41.94           O
ATOM   2687  ND2 ASN B 333      52.760  10.364  27.723  1.00 46.26           N
ATOM   2688  N   GLY B 334      48.001   9.952  29.680  1.00 35.72           N
ATOM   2689  CA  GLY B 334      46.748  10.494  29.171  1.00 33.90           C
ATOM   2690  C   GLY B 334      46.591  10.498  27.649  1.00 34.77           C
ATOM   2691  O   GLY B 334      45.524  10.849  27.118  1.00 33.61           O
ATOM   2692  N   THR B 335      47.645  10.127  26.930  1.00 30.89           N
ATOM   2693  CA  THR B 335      47.525  10.028  25.460  1.00 32.30           C
ATOM   2694  C   THR B 335      46.566   8.925  25.047  1.00 26.96           C
ATOM   2695  O   THR B 335      46.712   7.775  25.461  1.00 30.27           O
ATOM   2696  CB  THR B 335      48.875   9.755  24.783  1.00 32.67           C
ATOM   2697  OG1 THR B 335      49.764  10.841  25.042  1.00 37.19           O
ATOM   2698  CG2 THR B 335      48.707   9.540  23.263  1.00 27.52           C
ATOM   2699  N   VAL B 336      45.597   9.281  24.207  1.00 26.18           N
ATOM   2700  CA  VAL B 336      44.644   8.330  23.700  1.00 27.71           C
ATOM   2701  C   VAL B 336      44.972   8.123  22.229  1.00 29.95           C
ATOM   2702  O   VAL B 336      45.276   9.088  21.531  1.00 28.23           O
ATOM   2703  CB  VAL B 336      43.197   8.838  23.826  1.00 27.96           C
ATOM   2704  CG1 VAL B 336      42.223   7.771  23.280  1.00 24.03           C
ATOM   2705  CG2 VAL B 336      42.892   9.198  25.273  1.00 27.30           C
ATOM   2706  N   LEU B 337      44.952   6.863  21.788  1.00 30.02           N
ATOM   2707  CA  LEU B 337      45.151   6.486  20.384  1.00 28.43           C
ATOM   2708  C   LEU B 337      43.945   5.647  19.954  1.00 28.46           C
ATOM   2709  O   LEU B 337      43.631   4.637  20.584  1.00 31.96           O
ATOM   2710  CB  LEU B 337      46.432   5.666  20.222  1.00 31.67           C
ATOM   2711  CG  LEU B 337      46.739   5.152  18.814  1.00 38.05           C
ATOM   2712  CD1 LEU B 337      46.950   6.306  17.841  1.00 33.92           C
ATOM   2713  CD2 LEU B 337      47.973   4.282  18.879  1.00 41.62           C
ATOM   2714  N   TRP B 338      43.247   6.093  18.911  1.00 25.46           N
ATOM   2715  CA  TRP B 338      42.020   5.438  18.474  1.00 23.24           C
ATOM   2716  C   TRP B 338      42.085   5.311  16.956  1.00 27.66           C
ATOM   2717  O   TRP B 338      42.342   6.294  16.260  1.00 23.47           O
ATOM   2718  CB  TRP B 338      40.785   6.245  18.887  1.00 20.32           C
ATOM   2719  CG  TRP B 338      39.474   5.585  18.514  1.00 22.15           C
ATOM   2720  CD1 TRP B 338      39.215   4.227  18.451  1.00 22.56           C
ATOM   2721  CD2 TRP B 338      38.258   6.246  18.105  1.00 20.96           C
ATOM   2722  NE1 TRP B 338      37.901   4.019  18.037  1.00 24.04           N
ATOM   2723  CE2 TRP B 338      37.300   5.238  17.824  1.00 23.99           C
ATOM   2724  CE3 TRP B 338      37.881   7.590  17.970  1.00 27.95           C
ATOM   2725  CZ2 TRP B 338      35.998   5.540  17.384  1.00 22.66           C
ATOM   2726  CZ3 TRP B 338      36.585   7.889  17.539  1.00 22.37           C
ATOM   2727  CH2 TRP B 338      35.655   6.862  17.262  1.00 20.47           C
ATOM   2728  N   ILE B 339      41.878   4.096  16.447  1.00 26.13           N
ATOM   2729  CA  ILE B 339      42.094   3.836  15.015  1.00 24.85           C
ATOM   2730  C   ILE B 339      40.902   3.127  14.369  1.00 25.94           C
ATOM   2731  O   ILE B 339      40.963   1.947  14.005  1.00 28.22           O
ATOM   2732  CB  ILE B 339      43.440   3.095  14.800  1.00 31.39           C
ATOM   2733  CG1 ILE B 339      44.594   3.922  15.387  1.00 31.18           C
ATOM   2734  CG2 ILE B 339      43.723   2.864  13.330  1.00 33.67           C
ATOM   2735  CD1 ILE B 339      45.935   3.225  15.400  1.00 31.23           C
ATOM   2736  N   PRO B 340      39.781   3.846  14.250  1.00 21.78           N
ATOM   2737  CA  PRO B 340      38.567   3.186  13.771  1.00 18.68           C
ATOM   2738  C   PRO B 340      38.536   3.077  12.251  1.00 27.91           C
ATOM   2739  O   PRO B 340      38.994   3.988  11.553  1.00 25.67           O
ATOM   2740  CB  PRO B 340      37.463   4.150  14.194  1.00 20.94           C
ATOM   2741  CG  PRO B 340      38.174   5.526  14.189  1.00 21.08           C
ATOM   2742  CD  PRO B 340      39.540   5.235  14.677  1.00 21.12           C
ATOM   2743  N   PRO B 341      37.984   1.965  11.747  1.00 24.00           N
ATOM   2744  CA  PRO B 341      37.627   1.872  10.328  1.00 27.74           C
ATOM   2745  C   PRO B 341      36.568   2.906  10.043  1.00 23.74           C
ATOM   2746  O   PRO B 341      35.818   3.294  10.956  1.00 17.43           O
ATOM   2747  CB  PRO B 341      37.045   0.444  10.185  1.00 28.18           C
ATOM   2748  CG  PRO B 341      37.670  -0.339  11.348  1.00 29.44           C
ATOM   2749  CD  PRO B 341      37.746   0.707  12.480  1.00 23.97           C
ATOM   2750  N   ALA B 342      36.488   3.332   8.787  1.00 22.08           N
ATOM   2751  CA  ALA B 342      35.633   4.444   8.409  1.00 21.15           C
ATOM   2752  C   ALA B 342      35.090   4.228   6.989  1.00 21.51           C
ATOM   2753  O   ALA B 342      35.778   3.683   6.133  1.00 22.21           O
ATOM   2754  CB  ALA B 342      36.448   5.735   8.469  1.00 18.78           C
ATOM   2755  N   VAL B 343      33.860   4.661   6.749  1.00 18.43           N
ATOM   2756  CA  VAL B 343      33.312   4.689   5.407  1.00 20.04           C
ATOM   2757  C   VAL B 343      33.028   6.160   5.071  1.00 23.61           C
ATOM   2758  O   VAL B 343      32.368   6.839   5.840  1.00 23.08           O
ATOM   2759  CB  VAL B 343      31.992   3.916   5.330  1.00 25.11           C
ATOM   2760  CG1 VAL B 343      31.302   4.220   4.012  1.00 29.58           C
ATOM   2761  CG2 VAL B 343      32.260   2.387   5.496  1.00 23.59           C
ATOM   2762  N   LEU B 344      33.509   6.620   3.916  1.00 18.48           N
ATOM   2763  CA  LEU B 344      33.461   8.039   3.539  1.00 18.95           C
ATOM   2764  C   LEU B 344      32.781   8.109   2.189  1.00 24.96           C
ATOM   2765  O   LEU B 344      33.154   7.392   1.275  1.00 24.98           O
ATOM   2766  CB  LEU B 344      34.883   8.633   3.468  1.00 22.71           C
ATOM   2767  CG  LEU B 344      35.627   8.350   4.790  1.00 32.79           C
ATOM   2768  CD1 LEU B 344      36.387   7.045   4.701  1.00 33.83           C
ATOM   2769  CD2 LEU B 344      36.540   9.451   5.218  1.00 39.46           C
ATOM   2770  N   LYS B 345      31.753   8.935   2.094  1.00 23.23           N
ATOM   2771  CA  LYS B 345      30.972   9.099   0.873  1.00 23.85           C
ATOM   2772  C   LYS B 345      30.964  10.580   0.511  1.00 22.47           C
ATOM   2773  O   LYS B 345      30.395  11.411   1.245  1.00 23.80           O
ATOM   2774  CB  LYS B 345      29.532   8.692   1.115  1.00 27.81           C
ATOM   2775  CG  LYS B 345      29.207   7.215   0.966  1.00 42.45           C
ATOM   2776  CD  LYS B 345      27.681   7.037   0.953  1.00 48.67           C
ATOM   2777  CE  LYS B 345      27.262   5.622   0.601  1.00 55.37           C
ATOM   2778  NZ  LYS B 345      27.239   5.406  -0.887  1.00 59.95           N
ATOM   2779  N   VAL B 346      31.568  10.915  -0.627  1.00 22.01           N
ATOM   2780  CA  VAL B 346      31.692  12.313  -1.024  1.00 20.80           C
ATOM   2781  C   VAL B 346      31.400  12.509  -2.479  1.00 23.72           C
ATOM   2782  O   VAL B 346      31.352  11.553  -3.270  1.00 25.85           O
ATOM   2783  CB  VAL B 346      33.119  12.887  -0.783  1.00 24.11           C
ATOM   2784  CG1 VAL B 346      33.448  12.966   0.699  1.00 22.40           C
ATOM   2785  CG2 VAL B 346      34.156  12.093  -1.532  1.00 23.55           C
ATOM   2786  N   LEU B 347      31.214  13.775  -2.838  1.00 22.95           N
ATOM   2787  CA  LEU B 347      30.962  14.130  -4.228  1.00 31.87           C
ATOM   2788  C   LEU B 347      32.300  14.325  -4.959  1.00 35.38           C
ATOM   2789  O   LEU B 347      33.183  15.048  -4.491  1.00 36.71           O
ATOM   2790  CB  LEU B 347      30.107  15.393  -4.271  1.00 28.12           C
ATOM   2791  CG  LEU B 347      29.503  15.804  -5.596  1.00 38.87           C
ATOM   2792  CD1 LEU B 347      28.547  14.706  -6.041  1.00 41.81           C
ATOM   2793  CD2 LEU B 347      28.800  17.181  -5.466  1.00 43.32           C
ATOM   2794  N   CYS B 348      32.440  13.677  -6.108  1.00 34.70           N
ATOM   2795  CA  CYS B 348      33.664  13.722  -6.896  1.00 28.41           C
ATOM   2796  C   CYS B 348      33.371  14.268  -8.281  1.00 31.54           C
ATOM   2797  O   CYS B 348      32.214  14.331  -8.694  1.00 34.96           O
ATOM   2798  CB  CYS B 348      34.243  12.302  -7.086  1.00 28.47           C
ATOM   2799  SG  CYS B 348      34.661  11.364  -5.552  1.00 30.94           S
ATOM   2800  N   VAL B 349      34.434  14.646  -8.993  1.00 30.04           N
ATOM   2801  CA  VAL B 349      34.342  15.029 -10.394  1.00 33.85           C
ATOM   2802  C   VAL B 349      35.004  13.952 -11.262  1.00 42.17           C
ATOM   2803  O   VAL B 349      36.158  13.584 -11.054  1.00 41.66           O
ATOM   2804  CB  VAL B 349      34.993  16.395 -10.636  1.00 38.73           C
ATOM   2805  CG1 VAL B 349      35.133  16.683 -12.134  1.00 39.28           C
ATOM   2806  CG2 VAL B 349      34.157  17.461  -9.983  1.00 42.83           C
ATOM   2807  N   SER B 350      34.252  13.441 -12.228  1.00 45.18           N
ATOM   2808  CA  SER B 350      34.726  12.370 -13.088  1.00 48.22           C
ATOM   2809  C   SER B 350      34.822  12.907 -14.502  1.00 52.91           C
ATOM   2810  O   SER B 350      33.847  12.850 -15.243  1.00 52.00           O
ATOM   2811  CB  SER B 350      33.743  11.196 -13.050  1.00 54.92           C
ATOM   2812  OG  SER B 350      33.598  10.663 -11.734  1.00 53.84           O
ATOM   2813  N   GLN B 351      35.987  13.450 -14.857  1.00 54.98           N
ATOM   2814  CA  GLN B 351      36.236  13.957 -16.202  1.00 61.81           C
ATOM   2815  C   GLN B 351      37.561  13.437 -16.738  1.00 60.78           C
ATOM   2816  O   GLN B 351      38.512  13.250 -15.976  1.00 60.54           O
ATOM   2817  CB  GLN B 351      36.287  15.481 -16.200  1.00 71.73           C
ATOM   2818  CG  GLN B 351      34.999  16.170 -15.782  1.00 80.11           C
ATOM   2819  CD  GLN B 351      35.015  17.664 -16.095  1.00 83.40           C
ATOM   2820  OE1 GLN B 351      35.370  18.074 -17.205  1.00 80.57           O
ATOM   2821  NE2 GLN B 351      34.645  18.483 -15.110  1.00 84.87           N
ATOM   2822  N   ASP B 352      37.614  13.229 -18.053  1.00 60.45           N
ATOM   2823  CA  ASP B 352      38.822  12.776 -18.747  1.00 59.41           C
ATOM   2824  C   ASP B 352      39.466  11.548 -18.101  1.00 51.22           C
ATOM   2825  O   ASP B 352      40.681  11.505 -17.905  1.00 50.02           O
ATOM   2826  CB  ASP B 352      39.839  13.908 -18.850  1.00 71.70           C
ATOM   2827  CG  ASP B 352      39.292  15.112 -19.592  1.00 85.49           C
ATOM   2828  OD1 ASP B 352      38.434  14.931 -20.487  1.00 89.72           O
ATOM   2829  OD2 ASP B 352      39.716  16.243 -19.273  1.00 92.00           O
ATOM   2830  N   ASP B 353      38.641  10.560 -17.772  1.00 47.41           N
ATOM   2831  CA  ASP B 353      39.110   9.331 -17.137  1.00 46.47           C
ATOM   2832  C   ASP B 353      39.880   9.540 -15.825  1.00 38.64           C
ATOM   2833  O   ASP B 353      40.713   8.729 -15.436  1.00 34.27           O
ATOM   2834  CB  ASP B 353      39.868   8.453 -18.136  1.00 56.39           C
ATOM   2835  CG  ASP B 353      38.940   7.844 -19.165  1.00 68.23           C
ATOM   2836  OD1 ASP B 353      38.305   6.810 -18.854  1.00 72.36           O
ATOM   2837  OD2 ASP B 353      38.811   8.420 -20.269  1.00 74.31           O
ATOM   2838  N   VAL B 354      39.570  10.633 -15.137  1.00 41.54           N
ATOM   2839  CA  VAL B 354      40.058  10.836 -13.770  1.00 42.80           C
ATOM   2840  C   VAL B 354      38.884  11.101 -12.829  1.00 39.10           C
ATOM   2841  O   VAL B 354      37.979  11.865 -13.158  1.00 39.03           O
ATOM   2842  CB  VAL B 354      41.046  12.012 -13.700  1.00 41.08           C
ATOM   2843  CG1 VAL B 354      41.581  12.198 -12.281  1.00 38.71           C
ATOM   2844  CG2 VAL B 354      42.187  11.797 -14.690  1.00 44.79           C
ATOM   2845  N   ASP B 355      38.881  10.449 -11.669  1.00 32.81           N
ATOM   2846  CA  ASP B 355      37.907  10.773 -10.643  1.00 36.97           C
ATOM   2847  C   ASP B 355      38.606  11.585  -9.551  1.00 37.01           C
ATOM   2848  O   ASP B 355      39.482  11.067  -8.860  1.00 40.14           O
ATOM   2849  CB  ASP B 355      37.268   9.503 -10.074  1.00 36.95           C
ATOM   2850  CG  ASP B 355      36.605   8.653 -11.161  1.00 38.62           C
ATOM   2851  OD1 ASP B 355      35.788   9.191 -11.925  1.00 42.23           O
ATOM   2852  OD2 ASP B 355      36.911   7.455 -11.259  1.00 38.61           O
ATOM   2853  N   SER B 356      38.228  12.856  -9.414  1.00 34.64           N
ATOM   2854  CA  SER B 356      38.814  13.737  -8.390  1.00 35.26           C
ATOM   2855  C   SER B 356      37.882  13.931  -7.220  1.00 30.98           C
ATOM   2856  O   SER B 356      36.764  14.397  -7.404  1.00 32.87           O
ATOM   2857  CB  SER B 356      39.133  15.101  -9.008  1.00 34.45           C
ATOM   2858  OG  SER B 356      40.072  14.904 -10.022  1.00 43.60           O
ATOM   2859  N   CYS B 357      38.337  13.593  -6.014  1.00 27.89           N
ATOM   2860  CA  CYS B 357      37.494  13.704  -4.841  1.00 26.91           C
ATOM   2861  C   CYS B 357      38.198  14.529  -3.760  1.00 34.18           C
ATOM   2862  O   CYS B 357      39.420  14.462  -3.612  1.00 36.83           O
ATOM   2863  CB  CYS B 357      37.145  12.310  -4.275  1.00 25.81           C
ATOM   2864  SG  CYS B 357      36.697  11.058  -5.533  1.00 33.57           S
ATOM   2865  N  AHIS B 358      37.419  15.294  -3.001  1.00 33.44           N
ATOM   2866  CA AHIS B 358      37.962  16.045  -1.872  1.00 31.66           C
ATOM   2867  C  AHIS B 358      37.262  15.679  -0.565  1.00 30.73           C
ATOM   2868  O  AHIS B 358      36.047  15.427  -0.541  1.00 27.47           O
ATOM   2869  CB AHIS B 358      37.938  17.565  -2.137  1.00 35.69           C
ATOM   2870  CG AHIS B 358      36.612  18.224  -1.888  1.00 36.54           C
ATOM   2871  ND1AHIS B 358      35.571  18.179  -2.793  1.00 34.04           N
ATOM   2872  CD2AHIS B 358      36.177  18.983  -0.855  1.00 37.65           C
ATOM   2873  CE1AHIS B 358      34.544  18.860  -2.315  1.00 34.82           C
ATOM   2874  NE2AHIS B 358      34.886  19.360  -1.142  1.00 38.41           N
ATOM   2875  N   PHE B 359      38.046  15.624   0.511  1.00 27.00           N
ATOM   2876  CA  PHE B 359      37.532  15.229   1.825  1.00 25.72           C
ATOM   2877  C   PHE B 359      37.863  16.383   2.794  1.00 27.40           C
ATOM   2878  O   PHE B 359      39.030  16.795   2.899  1.00 29.32           O
ATOM   2879  CB  PHE B 359      38.207  13.957   2.353  1.00 26.90           C
ATOM   2880  CG  PHE B 359      38.143  12.768   1.413  1.00 27.66           C
ATOM   2881  CD1 PHE B 359      39.113  12.586   0.448  1.00 29.50           C
ATOM   2882  CD2 PHE B 359      37.114  11.827   1.529  1.00 22.31           C
ATOM   2883  CE1 PHE B 359      39.075  11.494  -0.409  1.00 31.57           C
ATOM   2884  CE2 PHE B 359      37.053  10.720   0.670  1.00 27.85           C
ATOM   2885  CZ  PHE B 359      38.042  10.544  -0.297  1.00 24.19           C
ATOM   2886  N   GLN B 360      36.857  16.910   3.481  1.00 25.00           N
ATOM   2887  CA  GLN B 360      37.105  17.994   4.479  1.00 29.04           C
ATOM   2888  C   GLN B 360      36.739  17.560   5.881  1.00 28.51           C
ATOM   2889  O   GLN B 360      35.575  17.211   6.146  1.00 30.62           O
ATOM   2890  CB  GLN B 360      36.303  19.253   4.170  1.00 30.13           C
ATOM   2891  CG  GLN B 360      36.610  19.919   2.887  1.00 46.21           C
ATOM   2892  CD  GLN B 360      35.497  20.862   2.523  1.00 56.72           C
ATOM   2893  OE1 GLN B 360      35.040  20.898   1.374  1.00 56.96           O
ATOM   2894  NE2 GLN B 360      35.018  21.613   3.519  1.00 59.55           N
ATOM   2895  N   PHE B 361      37.716  17.594   6.781  1.00 25.03           N
ATOM   2896  CA  PHE B 361      37.485  17.153   8.155  1.00 27.16           C
ATOM   2897  C   PHE B 361      37.683  18.304   9.144  1.00 30.50           C
ATOM   2898  O   PHE B 361      38.591  19.105   8.988  1.00 33.95           O
ATOM   2899  CB  PHE B 361      38.445  16.037   8.551  1.00 22.92           C
ATOM   2900  CG  PHE B 361      38.397  14.819   7.675  1.00 23.20           C
ATOM   2901  CD1 PHE B 361      37.470  13.804   7.912  1.00 22.71           C
ATOM   2902  CD2 PHE B 361      39.300  14.672   6.633  1.00 23.66           C
ATOM   2903  CE1 PHE B 361      37.442  12.649   7.114  1.00 27.70           C
ATOM   2904  CE2 PHE B 361      39.280  13.511   5.820  1.00 28.00           C
ATOM   2905  CZ  PHE B 361      38.345  12.511   6.063  1.00 28.47           C
ATOM   2906  N   GLY B 362      36.858  18.364  10.181  1.00 30.60           N
ATOM   2907  CA  GLY B 362      37.038  19.399  11.206  1.00 28.26           C
ATOM   2908  C   GLY B 362      36.158  19.124  12.407  1.00 28.52           C
ATOM   2909  O   GLY B 362      35.166  18.387  12.300  1.00 25.24           O
ATOM   2910  N   SER B 363      36.507  19.702  13.553  1.00 30.84           N
ATOM   2911  CA  SER B 363      35.638  19.624  14.703  1.00 25.14           C
ATOM   2912  C   SER B 363      34.399  20.413  14.335  1.00 31.06           C
ATOM   2913  O   SER B 363      34.491  21.497  13.743  1.00 35.60           O
ATOM   2914  CB  SER B 363      36.288  20.270  15.939  1.00 25.98           C
ATOM   2915  OG  SER B 363      35.281  20.564  16.896  1.00 29.86           O
ATOM   2916  N   TRP B 364      33.245  19.877  14.693  1.00 25.06           N
ATOM   2917  CA  TRP B 364      31.990  20.540  14.391  1.00 28.51           C
ATOM   2918  C   TRP B 364      31.760  21.800  15.251  1.00 29.20           C
ATOM   2919  O   TRP B 364      31.389  22.837  14.733  1.00 25.05           O
ATOM   2920  CB  TRP B 364      30.818  19.548  14.531  1.00 29.86           C
ATOM   2921  CG  TRP B 364      29.594  20.020  13.815  1.00 30.37           C
ATOM   2922  CD1 TRP B 364      28.440  20.460  14.370  1.00 30.26           C
ATOM   2923  CD2 TRP B 364      29.436  20.137  12.400  1.00 34.45           C
ATOM   2924  NE1 TRP B 364      27.549  20.834  13.391  1.00 33.28           N
ATOM   2925  CE2 TRP B 364      28.136  20.643  12.167  1.00 37.48           C
ATOM   2926  CE3 TRP B 364      30.261  19.846  11.304  1.00 33.86           C
ATOM   2927  CZ2 TRP B 364      27.647  20.901  10.883  1.00 39.72           C
ATOM   2928  CZ3 TRP B 364      29.764  20.089  10.011  1.00 39.79           C
ATOM   2929  CH2 TRP B 364      28.468  20.606   9.819  1.00 38.68           C
ATOM   2930  N   VAL B 365      31.983  21.712  16.560  1.00 27.07           N
ATOM   2931  CA  VAL B 365      31.607  22.823  17.447  1.00 28.28           C
ATOM   2932  C   VAL B 365      32.794  23.513  18.105  1.00 33.67           C
ATOM   2933  O   VAL B 365      32.630  24.550  18.728  1.00 34.94           O
ATOM   2934  CB  VAL B 365      30.599  22.411  18.545  1.00 30.52           C
ATOM   2935  CG1 VAL B 365      29.333  21.814  17.928  1.00 33.69           C
ATOM   2936  CG2 VAL B 365      31.224  21.421  19.484  1.00 30.35           C
ATOM   2937  N   TYR B 366      33.988  22.949  17.990  1.00 31.56           N
ATOM   2938  CA  TYR B 366      35.142  23.554  18.649  1.00 34.86           C
ATOM   2939  C   TYR B 366      36.032  24.326  17.695  1.00 33.84           C
ATOM   2940  O   TYR B 366      36.473  23.779  16.679  1.00 30.46           O
ATOM   2941  CB  TYR B 366      35.999  22.492  19.333  1.00 35.16           C
ATOM   2942  CG  TYR B 366      35.285  21.706  20.391  1.00 38.92           C
ATOM   2943  CD1 TYR B 366      34.973  22.289  21.614  1.00 43.16           C
ATOM   2944  CD2 TYR B 366      34.933  20.377  20.175  1.00 35.52           C
ATOM   2945  CE1 TYR B 366      34.321  21.582  22.590  1.00 45.26           C
ATOM   2946  CE2 TYR B 366      34.278  19.643  21.151  1.00 37.78           C
ATOM   2947  CZ  TYR B 366      33.966  20.254  22.365  1.00 42.93           C
ATOM   2948  OH  TYR B 366      33.322  19.551  23.372  1.00 42.25           O
ATOM   2949  N   SER B 367      36.339  25.568  18.063  1.00 34.16           N
ATOM   2950  CA  SER B 367      37.239  26.425  17.296  1.00 35.06           C
ATOM   2951  C   SER B 367      38.685  26.029  17.543  1.00 29.88           C
ATOM   2952  O   SER B 367      38.961  25.152  18.346  1.00 32.06           O
ATOM   2953  CB  SER B 367      37.052  27.905  17.692  1.00 33.70           C
ATOM   2954  OG  SER B 367      37.369  28.102  19.063  1.00 39.80           O
ATOM   2955  N   VAL B 368      39.597  26.738  16.888  1.00 33.34           N
ATOM   2956  CA  VAL B 368      41.030  26.449  16.931  1.00 35.66           C
ATOM   2957  C   VAL B 368      41.663  26.576  18.321  1.00 40.18           C
ATOM   2958  O   VAL B 368      42.651  25.917  18.609  1.00 45.44           O
ATOM   2959  CB  VAL B 368      41.817  27.312  15.904  1.00 43.90           C
ATOM   2960  CG1 VAL B 368      41.853  28.820  16.312  1.00 39.66           C
ATOM   2961  CG2 VAL B 368      43.219  26.778  15.736  1.00 48.03           C
ATOM   2962  N   ASP B 369      41.083  27.407  19.178  1.00 38.57           N
ATOM   2963  CA  ASP B 369      41.583  27.606  20.545  1.00 39.93           C
ATOM   2964  C   ASP B 369      41.114  26.555  21.531  1.00 41.48           C
ATOM   2965  O   ASP B 369      41.503  26.553  22.703  1.00 41.19           O
ATOM   2966  CB  ASP B 369      41.132  28.972  21.034  1.00 47.62           C
ATOM   2967  CG  ASP B 369      41.755  30.074  20.228  1.00 61.25           C
ATOM   2968  OD1 ASP B 369      42.953  29.916  19.894  1.00 61.95           O
ATOM   2969  OD2 ASP B 369      41.056  31.060  19.894  1.00 67.89           O
ATOM   2970  N   GLU B 370      40.248  25.676  21.047  1.00 35.88           N
ATOM   2971  CA  GLU B 370      39.665  24.623  21.856  1.00 36.19           C
ATOM   2972  C   GLU B 370      40.112  23.258  21.344  1.00 37.19           C
ATOM   2973  O   GLU B 370      40.597  22.426  22.109  1.00 35.63           O
ATOM   2974  CB  GLU B 370      38.150  24.726  21.775  1.00 37.52           C
ATOM   2975  CG  GLU B 370      37.602  25.960  22.462  1.00 42.19           C
ATOM   2976  CD  GLU B 370      36.157  26.208  22.084  1.00 54.87           C
ATOM   2977  OE1 GLU B 370      35.805  25.984  20.905  1.00 56.39           O
ATOM   2978  OE2 GLU B 370      35.369  26.616  22.960  1.00 62.96           O
ATOM   2979  N   VAL B 371      39.953  23.043  20.039  1.00 30.20           N
ATOM   2980  CA  VAL B 371      40.429  21.829  19.397  1.00 28.03           C
ATOM   2981  C   VAL B 371      41.280  22.188  18.175  1.00 35.15           C
ATOM   2982  O   VAL B 371      40.806  22.810  17.227  1.00 33.91           O
ATOM   2983  CB  VAL B 371      39.274  20.877  18.982  1.00 32.14           C
ATOM   2984  CG1 VAL B 371      39.804  19.731  18.103  1.00 30.99           C
ATOM   2985  CG2 VAL B 371      38.570  20.291  20.235  1.00 33.78           C
ATOM   2986  N   ASP B 372      42.555  21.829  18.229  1.00 35.91           N
ATOM   2987  CA  ASP B 372      43.428  21.985  17.079  1.00 33.25           C
ATOM   2988  C   ASP B 372      43.537  20.614  16.452  1.00 28.80           C
ATOM   2989  O   ASP B 372      43.274  19.583  17.123  1.00 30.16           O
ATOM   2990  CB  ASP B 372      44.804  22.445  17.521  1.00 34.95           C
ATOM   2991  CG  ASP B 372      45.504  23.300  16.486  1.00 41.66           C
ATOM   2992  OD1 ASP B 372      45.090  23.317  15.292  1.00 35.13           O
ATOM   2993  OD2 ASP B 372      46.497  23.951  16.883  1.00 45.69           O
ATOM   2994  N   ILE B 373      43.895  20.595  15.173  1.00 29.62           N
ATOM   2995  CA  ILE B 373      44.180  19.354  14.454  1.00 29.98           C
ATOM   2996  C   ILE B 373      45.474  19.554  13.687  1.00 33.17           C
ATOM   2997  O   ILE B 373      45.694  20.611  13.093  1.00 32.92           O
ATOM   2998  CB  ILE B 373      43.063  18.976  13.429  1.00 29.06           C
ATOM   2999  CG1 ILE B 373      41.678  19.198  14.045  1.00 28.19           C
ATOM   3000  CG2 ILE B 373      43.238  17.524  12.926  1.00 25.17           C
ATOM   3001  CD1 ILE B 373      40.548  18.737  13.183  1.00 31.29           C
ATOM   3002  N   HIS B 374      46.332  18.543  13.702  1.00 29.25           N
ATOM   3003  CA  HIS B 374      47.506  18.536  12.841  1.00 32.98           C
ATOM   3004  C   HIS B 374      47.632  17.158  12.222  1.00 32.84           C
ATOM   3005  O   HIS B 374      47.090  16.190  12.768  1.00 32.71           O
ATOM   3006  CB  HIS B 374      48.752  18.888  13.645  1.00 37.46           C
ATOM   3007  CG  HIS B 374      48.794  20.321  14.072  1.00 38.51           C
ATOM   3008  ND1 HIS B 374      48.168  20.773  15.216  1.00 39.28           N
ATOM   3009  CD2 HIS B 374      49.372  21.406  13.501  1.00 39.44           C
ATOM   3010  CE1 HIS B 374      48.368  22.077  15.335  1.00 39.11           C
ATOM   3011  NE2 HIS B 374      49.096  22.488  14.312  1.00 36.57           N
ATOM   3012  N   PHE B 375      48.308  17.059  11.076  1.00 33.66           N
ATOM   3013  CA  PHE B 375      48.438  15.767  10.406  1.00 30.31           C
ATOM   3014  C   PHE B 375      49.279  14.809  11.244  1.00 37.77           C
ATOM   3015  O   PHE B 375      50.366  15.173  11.710  1.00 37.96           O
ATOM   3016  CB  PHE B 375      49.054  15.904   8.997  1.00 31.38           C
ATOM   3017  CG  PHE B 375      48.178  16.632   8.009  1.00 35.69           C
ATOM   3018  CD1 PHE B 375      47.037  16.019   7.479  1.00 35.39           C
ATOM   3019  CD2 PHE B 375      48.508  17.920   7.582  1.00 34.42           C
ATOM   3020  CE1 PHE B 375      46.229  16.694   6.554  1.00 34.02           C
ATOM   3021  CE2 PHE B 375      47.701  18.605   6.665  1.00 32.74           C
ATOM   3022  CZ  PHE B 375      46.574  17.999   6.151  1.00 34.74           C
ATOM   3023  N   MET B 376      48.793  13.582  11.433  1.00 35.46           N
ATOM   3024  CA  MET B 376      49.609  12.602  12.142  1.00 41.02           C
ATOM   3025  C   MET B 376      50.959  12.422  11.455  1.00 40.17           C
ATOM   3026  O   MET B 376      51.031  12.329  10.230  1.00 38.61           O
ATOM   3027  CB  MET B 376      48.900  11.259  12.274  1.00 40.64           C
ATOM   3028  CG  MET B 376      49.575  10.340  13.284  1.00 44.07           C
ATOM   3029  SD  MET B 376      48.477   8.995  13.739  1.00 50.01           S
ATOM   3030  CE  MET B 376      47.272   9.854  14.762  1.00 30.38           C
ATOM   3031  N   ASP B 377      52.026  12.419  12.250  1.00 45.14           N
ATOM   3032  CA  ASP B 377      53.393  12.292  11.732  1.00 46.59           C
ATOM   3033  C   ASP B 377      53.744  13.379  10.707  1.00 45.83           C
ATOM   3034  O   ASP B 377      54.650  13.198   9.898  1.00 46.07           O
ATOM   3035  CB  ASP B 377      53.625  10.891  11.129  1.00 48.41           C
ATOM   3036  CG  ASP B 377      53.273   9.755  12.108  1.00 54.48           C
ATOM   3037  OD1 ASP B 377      53.537   9.904  13.323  1.00 59.83           O
ATOM   3038  OD2 ASP B 377      52.727   8.716  11.667  1.00 53.71           O
ATOM   3039  N   ASP B 378      53.032  14.503  10.763  1.00 45.48           N
ATOM   3040  CA  ASP B 378      53.179  15.600   9.800  1.00 49.93           C
ATOM   3041  C   ASP B 378      53.210  15.168   8.346  1.00 43.51           C
ATOM   3042  O   ASP B 378      54.033  15.655   7.577  1.00 45.81           O
ATOM   3043  CB  ASP B 378      54.421  16.443  10.095  1.00 63.32           C
ATOM   3044  CG  ASP B 378      54.316  17.168  11.403  1.00 73.50           C
ATOM   3045  OD1 ASP B 378      53.220  17.710  11.696  1.00 75.39           O
ATOM   3046  OD2 ASP B 378      55.320  17.168  12.145  1.00 78.69           O
ATOM   3047  N   LYS B 379      52.321  14.255   7.970  1.00 37.62           N
ATOM   3048  CA  LYS B 379      52.232  13.822   6.577  1.00 38.96           C
ATOM   3049  C   LYS B 379      50.923  14.339   6.037  1.00 37.58           C
ATOM   3050  O   LYS B 379      49.861  13.756   6.305  1.00 42.17           O
ATOM   3051  CB  LYS B 379      52.257  12.296   6.466  1.00 46.15           C
ATOM   3052  CG  LYS B 379      53.649  11.697   6.492  1.00 60.76           C
ATOM   3053  CD  LYS B 379      53.573  10.184   6.332  1.00 67.52           C
ATOM   3054  CE  LYS B 379      54.953   9.528   6.286  1.00 74.75           C
ATOM   3055  NZ  LYS B 379      54.859   8.028   6.227  1.00 76.40           N
ATOM   3056  N   ALA B 380      51.006  15.440   5.304  1.00 37.39           N
ATOM   3057  CA  ALA B 380      49.854  16.074   4.691  1.00 37.47           C
ATOM   3058  C   ALA B 380      49.497  15.353   3.403  1.00 37.85           C
ATOM   3059  O   ALA B 380      49.618  15.911   2.315  1.00 36.58           O
ATOM   3060  CB  ALA B 380      50.149  17.538   4.394  1.00 37.35           C
ATOM   3061  N   GLU B 381      49.048  14.114   3.532  1.00 35.52           N
ATOM   3062  CA  GLU B 381      48.646  13.341   2.372  1.00 35.03           C
ATOM   3063  C   GLU B 381      47.723  12.250   2.844  1.00 37.27           C
ATOM   3064  O   GLU B 381      47.689  11.913   4.039  1.00 33.53           O
ATOM   3065  CB  GLU B 381      49.869  12.724   1.687  1.00 38.29           C
ATOM   3066  CG  GLU B 381      50.636  11.748   2.574  1.00 49.02           C
ATOM   3067  CD  GLU B 381      52.112  11.668   2.212  1.00 59.85           C
ATOM   3068  OE1 GLU B 381      52.628  12.637   1.611  1.00 62.20           O
ATOM   3069  OE2 GLU B 381      52.751  10.634   2.519  1.00 61.89           O
ATOM   3070  N   VAL B 382      46.963  11.695   1.911  1.00 37.16           N
ATOM   3071  CA  VAL B 382      46.241  10.473   2.211  1.00 35.01           C
ATOM   3072  C   VAL B 382      47.320   9.416   2.402  1.00 33.74           C
ATOM   3073  O   VAL B 382      48.248   9.302   1.581  1.00 35.15           O
ATOM   3074  CB  VAL B 382      45.299  10.075   1.065  1.00 31.63           C
ATOM   3075  CG1 VAL B 382      44.846   8.655   1.258  1.00 29.25           C
ATOM   3076  CG2 VAL B 382      44.096  11.023   1.018  1.00 30.06           C
ATOM   3077  N   LEU B 383      47.236   8.694   3.509  1.00 30.08           N
ATOM   3078  CA  LEU B 383      48.224   7.673   3.837  1.00 31.61           C
ATOM   3079  C   LEU B 383      47.915   6.367   3.109  1.00 29.88           C
ATOM   3080  O   LEU B 383      46.751   5.996   2.934  1.00 25.97           O
ATOM   3081  CB  LEU B 383      48.260   7.450   5.355  1.00 37.10           C
ATOM   3082  CG  LEU B 383      48.598   8.697   6.182  1.00 39.79           C
ATOM   3083  CD1 LEU B 383      48.386   8.455   7.683  1.00 37.86           C
ATOM   3084  CD2 LEU B 383      50.038   9.143   5.882  1.00 38.23           C
ATOM   3085  N   LEU B 384      48.964   5.673   2.678  1.00 32.42           N
ATOM   3086  CA  LEU B 384      48.799   4.464   1.873  1.00 36.50           C
ATOM   3087  C   LEU B 384      49.242   3.211   2.612  1.00 37.26           C
ATOM   3088  O   LEU B 384      49.423   2.155   2.012  1.00 37.10           O
ATOM   3089  CB  LEU B 384      49.561   4.610   0.555  1.00 39.63           C
ATOM   3090  CG  LEU B 384      49.015   5.761  -0.281  1.00 40.70           C
ATOM   3091  CD1 LEU B 384      49.795   5.929  -1.586  1.00 46.71           C
ATOM   3092  CD2 LEU B 384      47.569   5.477  -0.555  1.00 33.04           C
ATOM   3093  N   ASP B 385      49.377   3.324   3.926  1.00 42.39           N
ATOM   3094  CA  ASP B 385      49.873   2.220   4.726  1.00 43.60           C
ATOM   3095  C   ASP B 385      48.897   1.048   4.858  1.00 45.09           C
ATOM   3096  O   ASP B 385      49.306  -0.048   5.243  1.00 48.09           O
ATOM   3097  CB  ASP B 385      50.334   2.724   6.102  1.00 44.95           C
ATOM   3098  CG  ASP B 385      49.212   3.348   6.908  1.00 47.67           C
ATOM   3099  OD1 ASP B 385      48.334   4.026   6.326  1.00 44.21           O
ATOM   3100  OD2 ASP B 385      49.222   3.166   8.144  1.00 51.05           O
ATOM   3101  N   PHE B 386      47.616   1.273   4.559  1.00 38.73           N
ATOM   3102  CA  PHE B 386      46.638   0.189   4.541  1.00 39.62           C
ATOM   3103  C   PHE B 386      46.037   0.010   3.143  1.00 35.27           C
ATOM   3104  O   PHE B 386      44.969  -0.565   3.000  1.00 32.44           O
ATOM   3105  CB  PHE B 386      45.485   0.459   5.513  1.00 41.39           C
ATOM   3106  CG  PHE B 386      45.878   0.468   6.964  1.00 47.84           C
ATOM   3107  CD1 PHE B 386      46.066  -0.712   7.653  1.00 56.23           C
ATOM   3108  CD2 PHE B 386      46.016   1.659   7.650  1.00 44.92           C
ATOM   3109  CE1 PHE B 386      46.405  -0.701   8.998  1.00 56.01           C
ATOM   3110  CE2 PHE B 386      46.349   1.674   8.984  1.00 48.82           C
ATOM   3111  CZ  PHE B 386      46.539   0.493   9.664  1.00 51.23           C
ATOM   3112  N   TYR B 387      46.702   0.529   2.121  1.00 31.58           N
ATOM   3113  CA  TYR B 387      46.097   0.580   0.805  1.00 33.37           C
ATOM   3114  C   TYR B 387      46.089  -0.811   0.154  1.00 37.69           C
ATOM   3115  O   TYR B 387      47.137  -1.428  -0.023  1.00 39.37           O
ATOM   3116  CB  TYR B 387      46.817   1.596  -0.088  1.00 34.01           C
ATOM   3117  CG  TYR B 387      46.131   1.794  -1.439  1.00 32.41           C
ATOM   3118  CD1 TYR B 387      44.784   2.158  -1.508  1.00 32.08           C
ATOM   3119  CD2 TYR B 387      46.813   1.586  -2.628  1.00 40.85           C
ATOM   3120  CE1 TYR B 387      44.151   2.340  -2.720  1.00 35.11           C
ATOM   3121  CE2 TYR B 387      46.182   1.769  -3.859  1.00 39.09           C
ATOM   3122  CZ  TYR B 387      44.849   2.148  -3.890  1.00 33.67           C
ATOM   3123  OH  TYR B 387      44.220   2.330  -5.107  1.00 37.76           O
ATOM   3124  N   GLN B 388      44.907  -1.302  -0.193  1.00 36.41           N
ATOM   3125  CA  GLN B 388      44.791  -2.667  -0.704  1.00 43.25           C
ATOM   3126  C   GLN B 388      44.189  -2.767  -2.094  1.00 44.52           C
ATOM   3127  O   GLN B 388      43.896  -3.862  -2.549  1.00 53.41           O
ATOM   3128  CB  GLN B 388      43.934  -3.516   0.232  1.00 45.11           C
ATOM   3129  CG  GLN B 388      44.618  -3.955   1.488  1.00 51.77           C
ATOM   3130  CD  GLN B 388      43.774  -4.961   2.241  1.00 57.90           C
ATOM   3131  OE1 GLN B 388      43.478  -4.779   3.417  1.00 59.79           O
ATOM   3132  NE2 GLN B 388      43.361  -6.024   1.551  1.00 60.63           N
ATOM   3133  N   ASP B 389      44.021  -1.645  -2.777  1.00 37.05           N
ATOM   3134  CA  ASP B 389      43.300  -1.643  -4.047  1.00 31.82           C
ATOM   3135  C   ASP B 389      44.252  -1.624  -5.253  1.00 31.37           C
ATOM   3136  O   ASP B 389      45.466  -1.545  -5.104  1.00 33.40           O
ATOM   3137  CB  ASP B 389      42.362  -0.428  -4.077  1.00 27.19           C
ATOM   3138  CG  ASP B 389      41.065  -0.688  -4.832  1.00 33.92           C
ATOM   3139  OD1 ASP B 389      41.056  -1.390  -5.889  1.00 33.58           O
ATOM   3140  OD2 ASP B 389      40.045  -0.148  -4.364  1.00 29.20           O
ATOM   3141  N   SER B 390      43.687  -1.698  -6.451  1.00 31.26           N
ATOM   3142  CA  SER B 390      44.492  -1.723  -7.672  1.00 38.59           C
ATOM   3143  C   SER B 390      44.468  -0.401  -8.428  1.00 38.57           C
ATOM   3144  O   SER B 390      45.144  -0.260  -9.436  1.00 42.26           O
ATOM   3145  CB  SER B 390      43.995  -2.824  -8.608  1.00 32.09           C
ATOM   3146  OG  SER B 390      42.585  -2.742  -8.709  1.00 32.60           O
ATOM   3147  N   LEU B 391      43.662   0.546  -7.968  1.00 34.47           N
ATOM   3148  CA  LEU B 391      43.551   1.854  -8.629  1.00 33.05           C
ATOM   3149  C   LEU B 391      44.841   2.620  -8.602  1.00 33.82           C
ATOM   3150  O   LEU B 391      45.496   2.672  -7.578  1.00 38.65           O
ATOM   3151  CB  LEU B 391      42.496   2.699  -7.921  1.00 33.52           C
ATOM   3152  CG  LEU B 391      41.165   1.949  -8.002  1.00 38.25           C
ATOM   3153  CD1 LEU B 391      40.159   2.555  -7.093  1.00 39.75           C
ATOM   3154  CD2 LEU B 391      40.675   1.976  -9.436  1.00 45.59           C
ATOM   3155  N   GLU B 392      45.171   3.274  -9.711  1.00 33.74           N
ATOM   3156  CA  GLU B 392      46.308   4.181  -9.744  1.00 35.51           C
ATOM   3157  C   GLU B 392      45.936   5.545  -9.142  1.00 35.71           C
ATOM   3158  O   GLU B 392      44.952   6.170  -9.537  1.00 30.61           O
ATOM   3159  CB  GLU B 392      46.823   4.346 -11.177  1.00 43.36           C
ATOM   3160  CG  GLU B 392      48.023   5.312 -11.319  1.00 49.01           C
ATOM   3161  CD  GLU B 392      48.448   5.540 -12.779  1.00 55.08           C
ATOM   3162  OE1 GLU B 392      47.712   5.127 -13.710  1.00 52.96           O
ATOM   3163  OE2 GLU B 392      49.532   6.126 -12.995  1.00 59.03           O
ATOM   3164  N   ILE B 393      46.734   5.981  -8.173  1.00 33.88           N
ATOM   3165  CA  ILE B 393      46.574   7.275  -7.521  1.00 36.17           C
ATOM   3166  C   ILE B 393      47.339   8.355  -8.308  1.00 35.56           C
ATOM   3167  O   ILE B 393      48.563   8.301  -8.408  1.00 34.98           O
ATOM   3168  CB  ILE B 393      47.074   7.194  -6.076  1.00 35.80           C
ATOM   3169  CG1 ILE B 393      46.164   6.230  -5.292  1.00 37.47           C
ATOM   3170  CG2 ILE B 393      47.134   8.584  -5.447  1.00 40.86           C
ATOM   3171  CD1 ILE B 393      46.776   5.657  -4.069  1.00 38.33           C
ATOM   3172  N   LEU B 394      46.605   9.310  -8.879  1.00 36.18           N
ATOM   3173  CA  LEU B 394      47.197  10.372  -9.710  1.00 38.01           C
ATOM   3174  C   LEU B 394      47.492  11.645  -8.930  1.00 40.27           C
ATOM   3175  O   LEU B 394      48.401  12.402  -9.290  1.00 40.04           O
ATOM   3176  CB  LEU B 394      46.274  10.709 -10.881  1.00 42.80           C
ATOM   3177  CG  LEU B 394      46.024   9.607 -11.917  1.00 46.97           C
ATOM   3178  CD1 LEU B 394      44.922   9.998 -12.900  1.00 47.11           C
ATOM   3179  CD2 LEU B 394      47.313   9.362 -12.666  1.00 50.71           C
ATOM   3180  N   GLU B 395      46.709  11.906  -7.885  1.00 34.47           N
ATOM   3181  CA  GLU B 395      46.937  13.086  -7.039  1.00 41.50           C
ATOM   3182  C   GLU B 395      46.613  12.762  -5.601  1.00 36.08           C
ATOM   3183  O   GLU B 395      45.647  12.055  -5.321  1.00 37.40           O
ATOM   3184  CB  GLU B 395      46.114  14.290  -7.480  1.00 44.47           C
ATOM   3185  CG  GLU B 395      46.653  14.978  -8.752  1.00 64.32           C
ATOM   3186  CD  GLU B 395      47.032  16.432  -8.516  1.00 82.94           C
ATOM   3187  OE1 GLU B 395      46.463  17.044  -7.582  1.00 88.70           O
ATOM   3188  OE2 GLU B 395      47.901  16.963  -9.256  1.00 90.76           O
ATOM   3189  N   ASN B 396      47.433  13.291  -4.701  1.00 34.99           N
ATOM   3190  CA  ASN B 396      47.337  12.971  -3.280  1.00 32.32           C
ATOM   3191  C   ASN B 396      48.021  14.095  -2.522  1.00 37.68           C
ATOM   3192  O   ASN B 396      49.248  14.165  -2.461  1.00 36.63           O
ATOM   3193  CB  ASN B 396      48.001  11.627  -2.990  1.00 31.48           C
ATOM   3194  CG  ASN B 396      47.866  11.196  -1.515  1.00 32.92           C
ATOM   3195  OD1 ASN B 396      47.294  11.909  -0.689  1.00 29.58           O
ATOM   3196  ND2 ASN B 396      48.398  10.020  -1.194  1.00 34.21           N
ATOM   3197  N   SER B 397      47.223  15.010  -1.987  1.00 33.51           N
ATOM   3198  CA  SER B 397      47.780  16.095  -1.219  1.00 33.46           C
ATOM   3199  C   SER B 397      46.741  16.504  -0.219  1.00 36.95           C
ATOM   3200  O   SER B 397      45.564  16.126  -0.342  1.00 34.75           O
ATOM   3201  CB  SER B 397      48.133  17.270  -2.133  1.00 38.85           C
ATOM   3202  OG  SER B 397      46.956  17.805  -2.706  1.00 41.04           O
ATOM   3203  N   ALA B 398      47.175  17.262   0.784  1.00 38.19           N
ATOM   3204  CA  ALA B 398      46.278  17.713   1.839  1.00 32.46           C
ATOM   3205  C   ALA B 398      46.798  18.994   2.452  1.00 37.85           C
ATOM   3206  O   ALA B 398      48.002  19.284   2.427  1.00 33.89           O
ATOM   3207  CB  ALA B 398      46.103  16.637   2.917  1.00 27.48           C
ATOM   3208  N   GLN B 399      45.880  19.766   3.014  1.00 38.48           N
ATOM   3209  CA  GLN B 399      46.277  21.003   3.654  1.00 37.84           C
ATOM   3210  C   GLN B 399      45.470  21.268   4.909  1.00 35.93           C
ATOM   3211  O   GLN B 399      44.277  20.972   4.977  1.00 36.90           O
ATOM   3212  CB  GLN B 399      46.171  22.176   2.695  1.00 35.03           C
ATOM   3213  CG  GLN B 399      47.212  23.197   3.013  1.00 42.57           C
ATOM   3214  CD  GLN B 399      46.973  24.536   2.345  1.00 47.77           C
ATOM   3215  OE1 GLN B 399      45.829  24.924   2.062  1.00 45.03           O
ATOM   3216  NE2 GLN B 399      48.056  25.264   2.119  1.00 42.06           N
ATOM   3217  N   ARG B 400      46.152  21.785   5.915  1.00 35.96           N
ATOM   3218  CA  ARG B 400      45.493  22.212   7.149  1.00 36.94           C
ATOM   3219  C   ARG B 400      45.174  23.689   6.983  1.00 32.03           C
ATOM   3220  O   ARG B 400      46.061  24.482   6.679  1.00 36.82           O
ATOM   3221  CB  ARG B 400      46.404  22.005   8.356  1.00 33.86           C
ATOM   3222  CG  ARG B 400      45.867  22.648   9.645  1.00 32.79           C
ATOM   3223  CD  ARG B 400      46.930  22.712  10.743  1.00 38.31           C
ATOM   3224  NE  ARG B 400      46.410  23.251  12.005  1.00 34.69           N
ATOM   3225  CZ  ARG B 400      46.287  24.538  12.266  1.00 34.96           C
ATOM   3226  NH1 ARG B 400      46.661  25.439  11.352  1.00 35.50           N
ATOM   3227  NH2 ARG B 400      45.820  24.938  13.451  1.00 34.43           N
ATOM   3228  N   GLN B 401      43.903  24.045   7.127  1.00 34.60           N
ATOM   3229  CA  GLN B 401      43.485  25.437   7.005  1.00 41.04           C
ATOM   3230  C   GLN B 401      42.724  25.869   8.262  1.00 37.39           C
ATOM   3231  O   GLN B 401      42.006  25.080   8.868  1.00 39.65           O
ATOM   3232  CB  GLN B 401      42.585  25.622   5.778  1.00 51.82           C
ATOM   3233  CG  GLN B 401      43.255  25.319   4.429  1.00 63.21           C
ATOM   3234  CD  GLN B 401      42.433  24.362   3.547  1.00 64.69           C
ATOM   3235  OE1 GLN B 401      41.371  23.876   3.956  1.00 65.44           O
ATOM   3236  NE2 GLN B 401      42.932  24.091   2.331  1.00 62.95           N
ATOM   3237  N   GLU B 402      42.869  27.124   8.650  1.00 37.47           N
ATOM   3238  CA  GLU B 402      41.996  27.673   9.680  1.00 41.02           C
ATOM   3239  C   GLU B 402      40.900  28.494   8.992  1.00 45.82           C
ATOM   3240  O   GLU B 402      41.188  29.458   8.267  1.00 47.42           O
ATOM   3241  CB  GLU B 402      42.797  28.511  10.695  1.00 43.00           C
ATOM   3242  CG  GLU B 402      43.718  27.672  11.610  1.00 44.34           C
ATOM   3243  CD  GLU B 402      44.555  28.534  12.558  1.00 51.06           C
ATOM   3244  OE1 GLU B 402      44.099  29.652  12.858  1.00 52.22           O
ATOM   3245  OE2 GLU B 402      45.656  28.109  12.994  1.00 49.10           O
ATOM   3246  N   VAL B 403      39.648  28.118   9.226  1.00 45.26           N
ATOM   3247  CA  VAL B 403      38.532  28.662   8.463  1.00 49.85           C
ATOM   3248  C   VAL B 403      37.489  29.392   9.311  1.00 48.35           C
ATOM   3249  O   VAL B 403      37.072  28.896  10.366  1.00 41.07           O
ATOM   3250  CB  VAL B 403      37.821  27.523   7.711  1.00 51.41           C
ATOM   3251  CG1 VAL B 403      36.647  28.059   6.923  1.00 55.24           C
ATOM   3252  CG2 VAL B 403      38.795  26.804   6.801  1.00 50.37           C
ATOM   3253  N   VAL B 404      37.045  30.554   8.839  1.00 51.37           N
ATOM   3254  CA  VAL B 404      35.975  31.302   9.510  1.00 56.41           C
ATOM   3255  C   VAL B 404      34.691  31.212   8.683  1.00 63.69           C
ATOM   3256  O   VAL B 404      34.693  31.595   7.516  1.00 69.38           O
ATOM   3257  CB  VAL B 404      36.333  32.774   9.661  1.00 58.02           C
ATOM   3258  CG1 VAL B 404      35.289  33.487  10.509  1.00 60.71           C
ATOM   3259  CG2 VAL B 404      37.718  32.931  10.258  1.00 58.49           C
ATOM   3260  N   TYR B 405      33.602  30.714   9.270  1.00 61.47           N
ATOM   3261  CA  TYR B 405      32.368  30.478   8.502  1.00 60.99           C
ATOM   3262  C   TYR B 405      31.384  31.634   8.640  1.00 69.59           C
ATOM   3263  O   TYR B 405      31.354  32.299   9.680  1.00 73.64           O
ATOM   3264  CB  TYR B 405      31.703  29.144   8.889  1.00 47.39           C
ATOM   3265  CG  TYR B 405      32.596  27.966   8.618  1.00 50.21           C
ATOM   3266  CD1 TYR B 405      33.620  27.660   9.490  1.00 52.53           C
ATOM   3267  CD2 TYR B 405      32.440  27.183   7.478  1.00 46.49           C
ATOM   3268  CE1 TYR B 405      34.454  26.617   9.259  1.00 54.07           C
ATOM   3269  CE2 TYR B 405      33.285  26.126   7.228  1.00 47.61           C
ATOM   3270  CZ  TYR B 405      34.291  25.845   8.137  1.00 51.11           C
ATOM   3271  OH  TYR B 405      35.167  24.805   7.961  1.00 46.36           O
ATOM   3272  N   PRO B 406      30.591  31.894   7.578  1.00 71.72           N
ATOM   3273  CA  PRO B 406      29.640  33.020   7.632  1.00 70.79           C
ATOM   3274  C   PRO B 406      28.696  32.934   8.838  1.00 68.77           C
ATOM   3275  O   PRO B 406      28.436  33.957   9.464  1.00 69.92           O
ATOM   3276  CB  PRO B 406      28.859  32.885   6.320  1.00 69.20           C
ATOM   3277  CG  PRO B 406      29.804  32.183   5.391  1.00 67.87           C
ATOM   3278  CD  PRO B 406      30.639  31.260   6.242  1.00 63.66           C
ATOM   3279  N   CYS B 407      28.239  31.727   9.175  1.00 65.39           N
ATOM   3280  CA  CYS B 407      27.271  31.510  10.258  1.00 66.11           C
ATOM   3281  C   CYS B 407      27.756  31.910  11.650  1.00 71.39           C
ATOM   3282  O   CYS B 407      26.953  32.224  12.526  1.00 74.01           O
ATOM   3283  CB  CYS B 407      26.864  30.031  10.319  1.00 61.07           C
ATOM   3284  SG  CYS B 407      28.166  28.911  10.975  1.00 56.16           S
ATOM   3285  N   CYS B 408      29.066  31.848  11.870  1.00 71.71           N
ATOM   3286  CA  CYS B 408      29.609  31.923  13.224  1.00 65.58           C
ATOM   3287  C   CYS B 408      30.915  32.725  13.274  1.00 63.94           C
ATOM   3288  O   CYS B 408      31.579  32.912  12.244  1.00 54.62           O
ATOM   3289  CB  CYS B 408      29.833  30.505  13.741  1.00 60.27           C
ATOM   3290  SG  CYS B 408      28.820  29.253  12.896  1.00 72.09           S
ATOM   3291  N   GLU B 409      31.295  33.174  14.472  1.00 66.26           N
ATOM   3292  CA  GLU B 409      32.403  34.118  14.609  1.00 71.32           C
ATOM   3293  C   GLU B 409      33.850  33.583  14.689  1.00 67.79           C
ATOM   3294  O   GLU B 409      34.761  34.224  14.174  1.00 68.66           O
ATOM   3295  CB  GLU B 409      32.125  35.116  15.742  1.00 83.87           C
ATOM   3296  CG  GLU B 409      31.156  36.237  15.343  1.00 89.14           C
ATOM   3297  CD  GLU B 409      31.173  37.412  16.309  1.00 93.91           C
ATOM   3298  OE1 GLU B 409      31.926  37.354  17.308  1.00 92.28           O
ATOM   3299  OE2 GLU B 409      30.434  38.397  16.063  1.00 97.02           O
ATOM   3300  N   SER B 410      34.081  32.433  15.317  1.00 64.57           N
ATOM   3301  CA  SER B 410      35.465  31.967  15.510  1.00 63.48           C
ATOM   3302  C   SER B 410      36.106  31.286  14.279  1.00 57.17           C
ATOM   3303  O   SER B 410      35.456  31.123  13.239  1.00 56.68           O
ATOM   3304  CB  SER B 410      35.539  31.037  16.714  1.00 60.96           C
ATOM   3305  OG  SER B 410      34.733  31.522  17.764  1.00 65.10           O
ATOM   3306  N   ALA B 411      37.380  30.902  14.405  1.00 51.42           N
ATOM   3307  CA  ALA B 411      38.072  30.135  13.351  1.00 48.27           C
ATOM   3308  C   ALA B 411      38.180  28.646  13.707  1.00 42.04           C
ATOM   3309  O   ALA B 411      38.511  28.300  14.841  1.00 42.13           O
ATOM   3310  CB  ALA B 411      39.455  30.714  13.086  1.00 41.48           C
ATOM   3311  N   TYR B 412      37.897  27.772  12.740  1.00 34.25           N
ATOM   3312  CA  TYR B 412      37.923  26.337  12.965  1.00 32.15           C
ATOM   3313  C   TYR B 412      38.976  25.684  12.101  1.00 34.12           C
ATOM   3314  O   TYR B 412      39.185  26.089  10.962  1.00 42.94           O
ATOM   3315  CB  TYR B 412      36.543  25.716  12.687  1.00 30.66           C
ATOM   3316  CG  TYR B 412      35.480  26.271  13.606  1.00 34.08           C
ATOM   3317  CD1 TYR B 412      34.954  27.555  13.406  1.00 41.43           C
ATOM   3318  CD2 TYR B 412      35.034  25.554  14.692  1.00 29.21           C
ATOM   3319  CE1 TYR B 412      34.007  28.089  14.265  1.00 40.55           C
ATOM   3320  CE2 TYR B 412      34.076  26.100  15.586  1.00 32.45           C
ATOM   3321  CZ  TYR B 412      33.559  27.336  15.342  1.00 40.65           C
ATOM   3322  OH  TYR B 412      32.616  27.854  16.194  1.00 49.96           O
ATOM   3323  N   VAL B 413      39.643  24.672  12.635  1.00 32.29           N
ATOM   3324  CA  VAL B 413      40.627  23.938  11.846  1.00 39.57           C
ATOM   3325  C   VAL B 413      39.912  23.018  10.883  1.00 36.03           C
ATOM   3326  O   VAL B 413      38.956  22.332  11.260  1.00 31.84           O
ATOM   3327  CB  VAL B 413      41.574  23.094  12.724  1.00 39.38           C
ATOM   3328  CG1 VAL B 413      42.652  22.419  11.860  1.00 27.52           C
ATOM   3329  CG2 VAL B 413      42.204  23.979  13.807  1.00 38.44           C
ATOM   3330  N   GLU B 414      40.382  23.021   9.639  1.00 37.62           N
ATOM   3331  CA  GLU B 414      39.859  22.161   8.589  1.00 40.61           C
ATOM   3332  C   GLU B 414      41.028  21.422   7.925  1.00 35.35           C
ATOM   3333  O   GLU B 414      42.053  22.029   7.567  1.00 36.90           O
ATOM   3334  CB  GLU B 414      39.128  23.022   7.567  1.00 54.16           C
ATOM   3335  CG  GLU B 414      38.269  22.286   6.567  1.00 64.23           C
ATOM   3336  CD  GLU B 414      36.937  22.988   6.366  1.00 67.57           C
ATOM   3337  OE1 GLU B 414      36.691  23.959   7.113  1.00 62.19           O
ATOM   3338  OE2 GLU B 414      36.143  22.565   5.487  1.00 71.36           O
ATOM   3339  N   MET B 415      40.904  20.109   7.814  1.00 28.03           N
ATOM   3340  CA  MET B 415      41.908  19.314   7.115  1.00 28.71           C
ATOM   3341  C   MET B 415      41.298  18.914   5.774  1.00 32.99           C
ATOM   3342  O   MET B 415      40.328  18.148   5.726  1.00 29.01           O
ATOM   3343  CB  MET B 415      42.267  18.056   7.906  1.00 28.20           C
ATOM   3344  CG  MET B 415      42.526  18.306   9.411  1.00 29.33           C
ATOM   3345  SD  MET B 415      43.900  19.414   9.770  1.00 32.39           S
ATOM   3346  CE  MET B 415      45.365  18.418   9.559  1.00 31.07           C
ATOM   3347  N   LYS B 416      41.848  19.462   4.700  1.00 36.55           N
ATOM   3348  CA  LYS B 416      41.298  19.256   3.366  1.00 32.22           C
ATOM   3349  C   LYS B 416      42.214  18.380   2.509  1.00 34.59           C
ATOM   3350  O   LYS B 416      43.363  18.764   2.196  1.00 33.24           O
ATOM   3351  CB  LYS B 416      41.018  20.596   2.688  1.00 40.63           C
ATOM   3352  CG  LYS B 416      40.452  20.477   1.275  1.00 44.73           C
ATOM   3353  CD  LYS B 416      39.998  21.825   0.753  1.00 54.94           C
ATOM   3354  CE  LYS B 416      39.416  21.706  -0.653  1.00 61.48           C
ATOM   3355  NZ  LYS B 416      39.501  23.009  -1.382  1.00 63.55           N
ATOM   3356  N   TYR B 417      41.691  17.206   2.142  1.00 27.43           N
ATOM   3357  CA  TYR B 417      42.426  16.219   1.343  1.00 27.39           C
ATOM   3358  C   TYR B 417      41.964  16.247  -0.103  1.00 31.95           C
ATOM   3359  O   TYR B 417      40.773  16.345  -0.360  1.00 31.35           O
ATOM   3360  CB  TYR B 417      42.172  14.809   1.875  1.00 25.16           C
ATOM   3361  CG  TYR B 417      42.826  14.527   3.204  1.00 28.36           C
ATOM   3362  CD1 TYR B 417      42.279  15.014   4.391  1.00 31.76           C
ATOM   3363  CD2 TYR B 417      44.001  13.791   3.269  1.00 29.58           C
ATOM   3364  CE1 TYR B 417      42.874  14.755   5.613  1.00 31.00           C
ATOM   3365  CE2 TYR B 417      44.607  13.528   4.480  1.00 31.81           C
ATOM   3366  CZ  TYR B 417      44.037  14.012   5.647  1.00 32.55           C
ATOM   3367  OH  TYR B 417      44.640  13.731   6.839  1.00 29.39           O
ATOM   3368  N   LEU B 418      42.908  16.120  -1.030  1.00 34.14           N
ATOM   3369  CA  LEU B 418      42.612  16.013  -2.461  1.00 37.14           C
ATOM   3370  C   LEU B 418      43.144  14.686  -2.967  1.00 32.56           C
ATOM   3371  O   LEU B 418      44.347  14.447  -2.925  1.00 33.20           O
ATOM   3372  CB  LEU B 418      43.288  17.135  -3.266  1.00 47.42           C
ATOM   3373  CG  LEU B 418      42.880  18.616  -3.131  1.00 63.39           C
ATOM   3374  CD1 LEU B 418      41.487  18.876  -3.648  1.00 67.43           C
ATOM   3375  CD2 LEU B 418      42.976  19.124  -1.712  1.00 69.91           C
ATOM   3376  N   LEU B 419      42.236  13.839  -3.455  1.00 28.32           N
ATOM   3377  CA  LEU B 419      42.564  12.539  -4.018  1.00 32.62           C
ATOM   3378  C   LEU B 419      42.058  12.491  -5.456  1.00 31.97           C
ATOM   3379  O   LEU B 419      40.894  12.812  -5.723  1.00 31.86           O
ATOM   3380  CB  LEU B 419      41.909  11.417  -3.201  1.00 31.25           C
ATOM   3381  CG  LEU B 419      42.318   9.980  -3.551  1.00 28.67           C
ATOM   3382  CD1 LEU B 419      43.806   9.748  -3.286  1.00 32.84           C
ATOM   3383  CD2 LEU B 419      41.448   8.966  -2.813  1.00 27.83           C
ATOM   3384  N   ALA B 420      42.944  12.135  -6.383  1.00 29.93           N
ATOM   3385  CA  ALA B 420      42.537  11.861  -7.769  1.00 27.42           C
ATOM   3386  C   ALA B 420      42.916  10.430  -8.151  1.00 34.13           C
ATOM   3387  O   ALA B 420      44.068  10.029  -8.010  1.00 38.45           O
ATOM   3388  CB  ALA B 420      43.170  12.879  -8.768  1.00 29.21           C
ATOM   3389  N   LEU B 421      41.946   9.677  -8.658  1.00 31.78           N
ATOM   3390  CA  LEU B 421      42.188   8.305  -9.082  1.00 32.08           C
ATOM   3391  C   LEU B 421      41.951   8.142 -10.572  1.00 37.11           C
ATOM   3392  O   LEU B 421      41.050   8.779 -11.135  1.00 35.18           O
ATOM   3393  CB  LEU B 421      41.260   7.350  -8.347  1.00 29.97           C
ATOM   3394  CG  LEU B 421      41.290   7.419  -6.827  1.00 31.64           C
ATOM   3395  CD1 LEU B 421      40.256   6.442  -6.293  1.00 34.52           C
ATOM   3396  CD2 LEU B 421      42.676   7.044  -6.348  1.00 31.25           C
ATOM   3397  N   ARG B 422      42.760   7.284 -11.194  1.00 35.93           N
ATOM   3398  CA  ARG B 422      42.497   6.816 -12.559  1.00 39.91           C
ATOM   3399  C   ARG B 422      41.187   6.039 -12.605  1.00 33.38           C
ATOM   3400  O   ARG B 422      40.970   5.109 -11.840  1.00 35.37           O
ATOM   3401  CB  ARG B 422      43.644   5.942 -13.061  1.00 47.75           C
ATOM   3402  CG  ARG B 422      43.401   5.347 -14.446  1.00 54.75           C
ATOM   3403  CD  ARG B 422      43.874   6.284 -15.523  1.00 58.02           C
ATOM   3404  NE  ARG B 422      45.332   6.394 -15.523  1.00 62.21           N
ATOM   3405  CZ  ARG B 422      46.005   7.455 -15.959  1.00 65.40           C
ATOM   3406  NH1 ARG B 422      45.350   8.518 -16.421  1.00 64.65           N
ATOM   3407  NH2 ARG B 422      47.337   7.460 -15.917  1.00 67.41           N
ATOM   3408  N   SER B 423      40.296   6.436 -13.495  1.00 34.48           N
ATOM   3409  CA  SER B 423      39.022   5.757 -13.628  1.00 38.13           C
ATOM   3410  C   SER B 423      39.241   4.349 -14.226  1.00 42.43           C
ATOM   3411  O   SER B 423      40.151   4.138 -15.028  1.00 40.49           O
ATOM   3412  CB  SER B 423      38.060   6.609 -14.466  1.00 42.68           C
ATOM   3413  OG  SER B 423      36.989   5.847 -15.003  1.00 47.23           O
ATOM   3414  N   GLU B 424      38.430   3.391 -13.788  1.00 43.53           N
ATOM   3415  CA  GLU B 424      38.469   2.035 -14.319  1.00 50.53           C
ATOM   3416  C   GLU B 424      37.690   1.943 -15.631  1.00 60.33           C
ATOM   3417  O   GLU B 424      36.481   2.197 -15.665  1.00 67.06           O
ATOM   3418  CB  GLU B 424      37.893   1.056 -13.283  1.00 46.90           C
ATOM   3419  CG  GLU B 424      38.758   0.922 -12.061  1.00 42.95           C
ATOM   3420  CD  GLU B 424      38.195  -0.044 -11.001  1.00 39.80           C
ATOM   3421  OE1 GLU B 424      37.081   0.170 -10.484  1.00 41.53           O
ATOM   3422  OE2 GLU B 424      38.884  -1.022 -10.688  1.00 37.06           O
HETATM 3423  C1  QMR X 425      46.401  -4.107  13.855  1.00 20.00           C
HETATM 3424  N1  QMR X 425      44.911  -4.201  13.965  1.00 20.00           N
HETATM 3425  C2  QMR X 425      44.141  -3.214  13.045  1.00 20.00           C
HETATM 3426  C3  QMR X 425      44.815  -1.933  12.948  1.00 20.00           C
HETATM 3427  C4  QMR X 425      46.228  -2.100  12.588  1.00 20.00           C
HETATM 3428  C5  QMR X 425      46.896  -2.732  13.701  1.00 20.00           C
HETATM 3429  C6  QMR X 425      46.242  -1.961  14.673  1.00 20.00           C
HETATM 3430  C7  QMR X 425      46.694  -1.641  15.985  1.00 20.00           C
HETATM 3431  C8  QMR X 425      45.890  -0.833  16.842  1.00 20.00           C
HETATM 3432  N2  QMR X 425      46.353  -0.508  18.126  1.00 20.00           N
HETATM 3433  C9  QMR X 425      45.586   0.247  18.937  1.00 20.00           C
HETATM 3434  C10 QMR X 425      44.351   0.735  18.527  1.00 20.00           C
HETATM 3435  N3  QMR X 425      43.907   0.443  17.288  1.00 20.00           N
HETATM 3436  C11 QMR X 425      44.697  -0.364  16.437  1.00 20.00           C
HETATM 3437  C12 QMR X 425      44.224  -0.650  15.133  1.00 20.00           C
HETATM 3438  C13 QMR X 425      45.014  -1.468  14.264  1.00 20.00           C
