# Supplementary material for: New computational protein design methods for de novo small molecule binding sites
Source: PLoS Comput Biol. 2020 Oct 5;16(10):e1008178. doi: 10.1371/journal.pcbi.1008178 (PMC7575090; doi:10.1371/journal.pcbi.1008178)
Supplement: S3 File — PDB files for the protein-ligand complexes used for the binding site sequence recovery benchmark. Files have been cleaned to remove residues with missing backbone atoms and all other extraneous small molecules. These complexes have been renumbered for compatibility with Rosetta, where position numbering corresponds to column “Designable_positions” in S4 Table. (GZ) [file pcbi.1008178.s003.tar.gz › BindingSiteRecoveryPDBs/2XN3-clean.pdb]

ATOM      1  N   LEU A   1      11.150   6.992  10.034  1.00 59.61           N
ATOM      2  CA  LEU A   1      12.130   7.507  11.038  1.00 58.47           C
ATOM      3  C   LEU A   1      12.257   6.613  12.284  1.00 57.51           C
ATOM      4  O   LEU A   1      13.331   6.518  12.875  1.00 56.72           O
ATOM      5  CB  LEU A   1      11.762   8.939  11.479  1.00 57.97           C
ATOM      6  CG  LEU A   1      12.493  10.143  10.858  1.00 58.55           C
ATOM      7  CD1 LEU A   1      12.223  11.419  11.686  1.00 57.26           C
ATOM      8  CD2 LEU A   1      14.004   9.919  10.715  1.00 57.05           C
ATOM      9  N   TYR A   2      11.171   5.964  12.681  1.00 57.43           N
ATOM     10  CA  TYR A   2      11.128   5.285  13.983  1.00 56.74           C
ATOM     11  C   TYR A   2      11.984   4.019  14.021  1.00 56.15           C
ATOM     12  O   TYR A   2      12.545   3.679  15.068  1.00 55.34           O
ATOM     13  CB  TYR A   2       9.674   4.996  14.399  1.00 57.33           C
ATOM     14  CG  TYR A   2       8.778   6.217  14.269  1.00 59.01           C
ATOM     15  CD1 TYR A   2       9.186   7.456  14.768  1.00 59.63           C
ATOM     16  CD2 TYR A   2       7.540   6.141  13.625  1.00 61.84           C
ATOM     17  CE1 TYR A   2       8.390   8.580  14.646  1.00 60.92           C
ATOM     18  CE2 TYR A   2       6.723   7.271  13.493  1.00 62.87           C
ATOM     19  CZ  TYR A   2       7.156   8.487  14.009  1.00 63.21           C
ATOM     20  OH  TYR A   2       6.369   9.616  13.895  1.00 64.70           O
ATOM     21  N   LYS A   3      12.091   3.337  12.881  1.00 56.19           N
ATOM     22  CA  LYS A   3      12.954   2.163  12.772  1.00 55.66           C
ATOM     23  C   LYS A   3      14.430   2.575  12.843  1.00 54.06           C
ATOM     24  O   LYS A   3      15.273   1.812  13.323  1.00 53.71           O
ATOM     25  CB  LYS A   3      12.645   1.391  11.495  1.00 57.14           C
ATOM     26  CG  LYS A   3      11.164   1.028  11.381  1.00 58.71           C
ATOM     27  CD  LYS A   3      10.947  -0.303  10.688  1.00 60.50           C
ATOM     28  CE  LYS A   3       9.475  -0.594  10.530  1.00 61.72           C
ATOM     29  NZ  LYS A   3       9.249  -1.617   9.479  1.00 64.06           N
ATOM     30  N   MET A   4      14.727   3.789  12.389  1.00 52.49           N
ATOM     31  CA  MET A   4      16.050   4.377  12.572  1.00 51.07           C
ATOM     32  C   MET A   4      16.264   4.730  14.037  1.00 48.77           C
ATOM     33  O   MET A   4      17.286   4.377  14.631  1.00 48.03           O
ATOM     34  CB  MET A   4      16.206   5.636  11.714  1.00 51.47           C
ATOM     35  CG  MET A   4      17.383   6.535  12.095  1.00 52.24           C
ATOM     36  SD  MET A   4      17.872   7.655  10.751  1.00 56.20           S
ATOM     37  CE  MET A   4      18.384   6.466   9.505  1.00 55.54           C
ATOM     38  N   SER A   5      15.303   5.445  14.617  1.00 46.75           N
ATOM     39  CA  SER A   5      15.430   5.879  16.008  1.00 44.67           C
ATOM     40  C   SER A   5      15.395   4.710  16.988  1.00 42.03           C
ATOM     41  O   SER A   5      15.975   4.789  18.059  1.00 41.65           O
ATOM     42  CB  SER A   5      14.390   6.943  16.349  1.00 44.78           C
ATOM     43  OG  SER A   5      14.768   8.174  15.744  1.00 46.27           O
ATOM     44  N   SER A   6      14.771   3.612  16.595  1.00 40.16           N
ATOM     45  CA  SER A   6      14.869   2.383  17.361  1.00 38.40           C
ATOM     46  C   SER A   6      16.272   1.744  17.328  1.00 37.05           C
ATOM     47  O   SER A   6      16.763   1.250  18.345  1.00 35.93           O
ATOM     48  CB  SER A   6      13.854   1.381  16.877  1.00 39.12           C
ATOM     49  OG  SER A   6      13.875   0.257  17.722  1.00 39.25           O
ATOM     50  N   ILE A   7      16.915   1.751  16.167  1.00 35.30           N
ATOM     51  CA  ILE A   7      18.293   1.268  16.080  1.00 33.91           C
ATOM     52  C   ILE A   7      19.239   2.219  16.831  1.00 31.40           C
ATOM     53  O   ILE A   7      20.151   1.779  17.507  1.00 30.00           O
ATOM     54  CB  ILE A   7      18.712   1.049  14.605  1.00 34.93           C
ATOM     55  CG1 ILE A   7      18.034  -0.239  14.095  1.00 36.15           C
ATOM     56  CG2 ILE A   7      20.249   0.997  14.468  1.00 33.99           C
ATOM     57  CD1 ILE A   7      18.024  -0.411  12.602  1.00 39.15           C
ATOM     58  N   ASN A   8      18.981   3.519  16.736  1.00 29.53           N
ATOM     59  CA  ASN A   8      19.763   4.516  17.437  1.00 28.21           C
ATOM     60  C   ASN A   8      19.637   4.384  18.951  1.00 26.54           C
ATOM     61  O   ASN A   8      20.614   4.617  19.664  1.00 25.78           O
ATOM     62  CB  ASN A   8      19.350   5.927  17.012  1.00 28.75           C
ATOM     63  CG  ASN A   8      19.892   6.311  15.639  1.00 31.90           C
ATOM     64  OD1 ASN A   8      20.502   5.485  14.948  1.00 32.28           O
ATOM     65  ND2 ASN A   8      19.701   7.577  15.258  1.00 31.99           N
ATOM     66  N   ALA A   9      18.450   3.984  19.422  1.00 24.79           N
ATOM     67  CA  ALA A   9      18.210   3.752  20.837  1.00 23.66           C
ATOM     68  C   ALA A   9      18.983   2.532  21.344  1.00 23.57           C
ATOM     69  O   ALA A   9      19.543   2.562  22.432  1.00 23.04           O
ATOM     70  CB  ALA A   9      16.707   3.590  21.106  1.00 23.44           C
ATOM     71  N   ASP A  10      19.013   1.454  20.565  1.00 23.93           N
ATOM     72  CA  ASP A  10      19.722   0.261  21.000  1.00 24.33           C
ATOM     73  C   ASP A  10      21.239   0.477  20.975  1.00 24.37           C
ATOM     74  O   ASP A  10      21.967  -0.107  21.790  1.00 24.34           O
ATOM     75  CB  ASP A  10      19.306  -0.950  20.188  1.00 25.53           C
ATOM     76  CG  ASP A  10      17.982  -1.517  20.654  1.00 25.85           C
ATOM     77  OD1 ASP A  10      17.785  -1.662  21.883  1.00 25.26           O
ATOM     78  OD2 ASP A  10      17.144  -1.828  19.800  1.00 27.33           O
ATOM     79  N   PHE A  11      21.705   1.338  20.075  1.00 23.60           N
ATOM     80  CA  PHE A  11      23.102   1.767  20.098  1.00 23.16           C
ATOM     81  C   PHE A  11      23.380   2.550  21.384  1.00 21.81           C
ATOM     82  O   PHE A  11      24.391   2.351  22.023  1.00 21.28           O
ATOM     83  CB  PHE A  11      23.446   2.629  18.873  1.00 22.76           C
ATOM     84  CG  PHE A  11      24.838   3.184  18.905  1.00 22.41           C
ATOM     85  CD1 PHE A  11      25.927   2.366  18.647  1.00 23.72           C
ATOM     86  CD2 PHE A  11      25.065   4.517  19.220  1.00 24.05           C
ATOM     87  CE1 PHE A  11      27.216   2.873  18.689  1.00 24.99           C
ATOM     88  CE2 PHE A  11      26.357   5.032  19.276  1.00 23.64           C
ATOM     89  CZ  PHE A  11      27.429   4.210  19.009  1.00 25.11           C
ATOM     90  N   ALA A  12      22.484   3.470  21.724  1.00 21.27           N
ATOM     91  CA  ALA A  12      22.583   4.241  22.949  1.00 21.09           C
ATOM     92  C   ALA A  12      22.813   3.313  24.149  1.00 21.48           C
ATOM     93  O   ALA A  12      23.756   3.497  24.924  1.00 21.56           O
ATOM     94  CB  ALA A  12      21.291   5.043  23.161  1.00 20.97           C
ATOM     95  N   PHE A  13      21.933   2.320  24.280  1.00 21.66           N
ATOM     96  CA  PHE A  13      21.952   1.405  25.415  1.00 22.05           C
ATOM     97  C   PHE A  13      23.151   0.474  25.395  1.00 22.74           C
ATOM     98  O   PHE A  13      23.747   0.241  26.437  1.00 23.05           O
ATOM     99  CB  PHE A  13      20.651   0.611  25.514  1.00 21.93           C
ATOM    100  CG  PHE A  13      19.442   1.460  25.812  1.00 22.47           C
ATOM    101  CD1 PHE A  13      19.394   2.245  26.945  1.00 21.60           C
ATOM    102  CD2 PHE A  13      18.332   1.442  24.973  1.00 23.01           C
ATOM    103  CE1 PHE A  13      18.280   2.998  27.228  1.00 22.49           C
ATOM    104  CE2 PHE A  13      17.227   2.209  25.247  1.00 23.74           C
ATOM    105  CZ  PHE A  13      17.198   2.989  26.370  1.00 22.83           C
ATOM    106  N   ASN A  14      23.524  -0.044  24.233  1.00 23.39           N
ATOM    107  CA  ASN A  14      24.752  -0.832  24.146  1.00 24.79           C
ATOM    108  C   ASN A  14      25.974  -0.015  24.566  1.00 24.22           C
ATOM    109  O   ASN A  14      26.807  -0.468  25.338  1.00 23.74           O
ATOM    110  CB  ASN A  14      24.948  -1.399  22.743  1.00 26.17           C
ATOM    111  CG  ASN A  14      23.993  -2.548  22.430  1.00 28.33           C
ATOM    112  OD1 ASN A  14      23.496  -3.245  23.331  1.00 31.72           O
ATOM    113  ND2 ASN A  14      23.739  -2.756  21.145  1.00 29.65           N
ATOM    114  N   LEU A  15      26.054   1.216  24.090  1.00 23.65           N
ATOM    115  CA  LEU A  15      27.132   2.102  24.513  1.00 24.25           C
ATOM    116  C   LEU A  15      27.063   2.411  26.011  1.00 23.72           C
ATOM    117  O   LEU A  15      28.084   2.392  26.720  1.00 24.35           O
ATOM    118  CB  LEU A  15      27.121   3.384  23.681  1.00 23.87           C
ATOM    119  CG  LEU A  15      28.263   4.357  23.964  1.00 25.22           C
ATOM    120  CD1 LEU A  15      29.634   3.650  23.852  1.00 26.17           C
ATOM    121  CD2 LEU A  15      28.145   5.572  23.009  1.00 23.34           C
ATOM    122  N   TYR A  16      25.857   2.646  26.511  1.00 23.28           N
ATOM    123  CA  TYR A  16      25.666   2.883  27.949  1.00 22.86           C
ATOM    124  C   TYR A  16      26.247   1.729  28.762  1.00 23.81           C
ATOM    125  O   TYR A  16      26.959   1.947  29.725  1.00 23.55           O
ATOM    126  CB  TYR A  16      24.179   3.065  28.272  1.00 22.45           C
ATOM    127  CG  TYR A  16      23.912   3.116  29.742  1.00 23.27           C
ATOM    128  CD1 TYR A  16      23.902   4.331  30.420  1.00 22.84           C
ATOM    129  CD2 TYR A  16      23.685   1.953  30.471  1.00 23.85           C
ATOM    130  CE1 TYR A  16      23.672   4.376  31.769  1.00 22.41           C
ATOM    131  CE2 TYR A  16      23.458   1.997  31.822  1.00 22.68           C
ATOM    132  CZ  TYR A  16      23.450   3.210  32.464  1.00 23.00           C
ATOM    133  OH  TYR A  16      23.236   3.270  33.810  1.00 25.31           O
ATOM    134  N   ARG A  17      25.964   0.504  28.350  1.00 24.51           N
ATOM    135  CA  ARG A  17      26.530  -0.653  29.014  1.00 26.27           C
ATOM    136  C   ARG A  17      28.061  -0.727  28.917  1.00 27.50           C
ATOM    137  O   ARG A  17      28.704  -1.158  29.869  1.00 28.60           O
ATOM    138  CB  ARG A  17      25.875  -1.937  28.513  1.00 26.28           C
ATOM    139  CG  ARG A  17      24.401  -2.040  28.944  1.00 26.43           C
ATOM    140  CD  ARG A  17      23.790  -3.405  28.601  1.00 26.88           C
ATOM    141  NE  ARG A  17      23.260  -3.432  27.242  1.00 26.44           N
ATOM    142  CZ  ARG A  17      22.061  -2.977  26.868  1.00 25.72           C
ATOM    143  NH1 ARG A  17      21.216  -2.438  27.744  1.00 26.07           N
ATOM    144  NH2 ARG A  17      21.700  -3.068  25.600  1.00 25.92           N
ATOM    145  N   ARG A  18      28.655  -0.307  27.803  1.00 28.44           N
ATOM    146  CA  ARG A  18      30.117  -0.246  27.743  1.00 30.07           C
ATOM    147  C   ARG A  18      30.653   0.733  28.781  1.00 30.25           C
ATOM    148  O   ARG A  18      31.641   0.435  29.439  1.00 30.86           O
ATOM    149  CB  ARG A  18      30.615   0.153  26.369  1.00 30.50           C
ATOM    150  CG  ARG A  18      30.329  -0.885  25.348  1.00 32.78           C
ATOM    151  CD  ARG A  18      31.247  -0.826  24.202  1.00 36.84           C
ATOM    152  NE  ARG A  18      31.030  -2.007  23.372  1.00 40.04           N
ATOM    153  CZ  ARG A  18      31.836  -3.061  23.293  1.00 40.96           C
ATOM    154  NH1 ARG A  18      32.984  -3.112  23.970  1.00 41.48           N
ATOM    155  NH2 ARG A  18      31.488  -4.070  22.500  1.00 41.26           N
ATOM    156  N   PHE A  19      29.965   1.869  28.955  1.00 29.64           N
ATOM    157  CA  PHE A  19      30.353   2.875  29.948  1.00 29.43           C
ATOM    158  C   PHE A  19      30.233   2.351  31.370  1.00 30.66           C
ATOM    159  O   PHE A  19      31.121   2.596  32.188  1.00 31.84           O
ATOM    160  CB  PHE A  19      29.524   4.158  29.804  1.00 27.97           C
ATOM    161  CG  PHE A  19      29.789   4.931  28.555  1.00 27.54           C
ATOM    162  CD1 PHE A  19      31.021   4.894  27.919  1.00 29.65           C
ATOM    163  CD2 PHE A  19      28.807   5.745  28.029  1.00 27.83           C
ATOM    164  CE1 PHE A  19      31.243   5.629  26.776  1.00 29.30           C
ATOM    165  CE2 PHE A  19      29.025   6.476  26.888  1.00 28.18           C
ATOM    166  CZ  PHE A  19      30.239   6.425  26.261  1.00 29.48           C
ATOM    167  N   THR A  20      29.172   1.606  31.686  1.00 31.31           N
ATOM    168  CA  THR A  20      29.065   1.024  33.031  1.00 32.75           C
ATOM    169  C   THR A  20      30.149  -0.038  33.299  1.00 34.87           C
ATOM    170  O   THR A  20      30.350  -0.447  34.437  1.00 35.82           O
ATOM    171  CB  THR A  20      27.685   0.402  33.320  1.00 32.63           C
ATOM    172  OG1 THR A  20      27.532  -0.795  32.551  1.00 35.07           O
ATOM    173  CG2 THR A  20      26.565   1.377  32.999  1.00 30.07           C
ATOM    174  N   VAL A  21      30.822  -0.506  32.253  1.00 36.25           N
ATOM    175  CA  VAL A  21      32.030  -1.322  32.416  1.00 38.43           C
ATOM    176  C   VAL A  21      33.300  -0.441  32.548  1.00 39.33           C
ATOM    177  O   VAL A  21      34.142  -0.691  33.388  1.00 40.67           O
ATOM    178  CB  VAL A  21      32.152  -2.348  31.255  1.00 39.12           C
ATOM    179  CG1 VAL A  21      33.518  -3.052  31.279  1.00 39.85           C
ATOM    180  CG2 VAL A  21      30.994  -3.358  31.337  1.00 38.54           C
ATOM    181  N   GLU A  22      33.415   0.614  31.751  1.00 39.73           N
ATOM    182  CA  GLU A  22      34.596   1.498  31.820  1.00 41.22           C
ATOM    183  C   GLU A  22      34.651   2.363  33.091  1.00 41.09           C
ATOM    184  O   GLU A  22      35.699   2.430  33.734  1.00 41.94           O
ATOM    185  CB  GLU A  22      34.670   2.400  30.585  1.00 40.97           C
ATOM    186  CG  GLU A  22      34.872   1.631  29.301  1.00 44.12           C
ATOM    187  CD  GLU A  22      34.733   2.494  28.067  1.00 47.06           C
ATOM    188  OE1 GLU A  22      34.334   3.676  28.197  1.00 47.87           O
ATOM    189  OE2 GLU A  22      35.036   1.982  26.961  1.00 50.59           O
ATOM    190  N   THR A  23      33.538   3.028  33.433  1.00 39.78           N
ATOM    191  CA  THR A  23      33.418   3.841  34.669  1.00 39.54           C
ATOM    192  C   THR A  23      32.276   3.318  35.549  1.00 39.21           C
ATOM    193  O   THR A  23      31.199   3.916  35.588  1.00 38.15           O
ATOM    194  CB  THR A  23      33.136   5.342  34.362  1.00 38.61           C
ATOM    195  OG1 THR A  23      31.914   5.479  33.610  1.00 37.10           O
ATOM    196  CG2 THR A  23      34.286   5.972  33.581  1.00 38.90           C
ATOM    197  N   PRO A  24      32.497   2.208  36.264  1.00 40.08           N
ATOM    198  CA  PRO A  24      31.400   1.538  36.994  1.00 39.76           C
ATOM    199  C   PRO A  24      30.982   2.247  38.288  1.00 39.49           C
ATOM    200  O   PRO A  24      31.789   2.965  38.892  1.00 40.22           O
ATOM    201  CB  PRO A  24      31.996   0.174  37.332  1.00 41.26           C
ATOM    202  CG  PRO A  24      33.462   0.440  37.474  1.00 42.72           C
ATOM    203  CD  PRO A  24      33.798   1.563  36.506  1.00 41.92           C
ATOM    204  N   ASP A  25      29.737   2.031  38.715  1.00 38.37           N
ATOM    205  CA  ASP A  25      29.181   2.712  39.883  1.00 38.01           C
ATOM    206  C   ASP A  25      29.523   4.223  39.917  1.00 36.30           C
ATOM    207  O   ASP A  25      29.736   4.777  40.982  1.00 36.76           O
ATOM    208  CB  ASP A  25      29.638   1.998  41.180  1.00 40.35           C
ATOM    209  CG  ASP A  25      28.914   0.650  41.411  1.00 42.95           C
ATOM    210  OD1 ASP A  25      27.740   0.516  40.999  1.00 47.15           O
ATOM    211  OD2 ASP A  25      29.505  -0.276  42.017  1.00 48.41           O
ATOM    212  N   LYS A  26      29.570   4.869  38.744  1.00 33.98           N
ATOM    213  CA  LYS A  26      29.814   6.315  38.629  1.00 32.97           C
ATOM    214  C   LYS A  26      28.762   6.985  37.734  1.00 29.67           C
ATOM    215  O   LYS A  26      28.096   6.324  36.929  1.00 28.67           O
ATOM    216  CB  LYS A  26      31.213   6.604  38.079  1.00 33.84           C
ATOM    217  CG  LYS A  26      32.333   6.311  39.073  1.00 38.72           C
ATOM    218  CD  LYS A  26      32.431   7.393  40.159  1.00 42.11           C
ATOM    219  CE  LYS A  26      33.689   7.265  41.010  1.00 46.16           C
ATOM    220  NZ  LYS A  26      33.427   6.676  42.366  1.00 48.55           N
ATOM    221  N   ASN A  27      28.646   8.299  37.861  1.00 27.69           N
ATOM    222  CA  ASN A  27      27.735   9.070  37.036  1.00 25.21           C
ATOM    223  C   ASN A  27      28.011   8.820  35.557  1.00 24.73           C
ATOM    224  O   ASN A  27      29.170   8.800  35.129  1.00 24.88           O
ATOM    225  CB  ASN A  27      27.850  10.557  37.353  1.00 24.99           C
ATOM    226  CG  ASN A  27      27.240  10.923  38.698  1.00 24.34           C
ATOM    227  OD1 ASN A  27      26.459  10.156  39.279  1.00 22.61           O
ATOM    228  ND2 ASN A  27      27.612  12.088  39.213  1.00 24.18           N
ATOM    229  N   ILE A  28      26.954   8.585  34.782  1.00 22.96           N
ATOM    230  CA  ILE A  28      27.074   8.489  33.338  1.00 22.07           C
ATOM    231  C   ILE A  28      26.145   9.530  32.721  1.00 21.87           C
ATOM    232  O   ILE A  28      25.004   9.654  33.152  1.00 22.72           O
ATOM    233  CB  ILE A  28      26.700   7.098  32.829  1.00 21.62           C
ATOM    234  CG1 ILE A  28      27.733   6.068  33.243  1.00 23.42           C
ATOM    235  CG2 ILE A  28      26.602   7.089  31.302  1.00 19.98           C
ATOM    236  CD1 ILE A  28      27.239   4.654  33.109  1.00 26.05           C
ATOM    237  N   PHE A  29      26.633  10.281  31.736  1.00 21.97           N
ATOM    238  CA  PHE A  29      25.801  11.235  31.005  1.00 21.30           C
ATOM    239  C   PHE A  29      26.361  11.537  29.590  1.00 21.76           C
ATOM    240  O   PHE A  29      27.504  11.993  29.420  1.00 22.76           O
ATOM    241  CB  PHE A  29      25.576  12.531  31.807  1.00 20.83           C
ATOM    242  CG  PHE A  29      24.509  13.388  31.226  1.00 19.69           C
ATOM    243  CD1 PHE A  29      23.173  13.046  31.374  1.00 17.58           C
ATOM    244  CD2 PHE A  29      24.837  14.489  30.451  1.00 19.69           C
ATOM    245  CE1 PHE A  29      22.194  13.787  30.775  1.00 17.99           C
ATOM    246  CE2 PHE A  29      23.858  15.248  29.868  1.00 19.92           C
ATOM    247  CZ  PHE A  29      22.527  14.884  30.010  1.00 17.78           C
ATOM    248  N   PHE A  30      25.545  11.270  28.578  1.00 20.97           N
ATOM    249  CA  PHE A  30      25.943  11.487  27.193  1.00 21.04           C
ATOM    250  C   PHE A  30      24.749  11.728  26.298  1.00 20.90           C
ATOM    251  O   PHE A  30      23.610  11.482  26.689  1.00 19.62           O
ATOM    252  CB  PHE A  30      26.813  10.341  26.647  1.00 20.83           C
ATOM    253  CG  PHE A  30      26.111   8.989  26.497  1.00 21.17           C
ATOM    254  CD1 PHE A  30      25.966   8.139  27.580  1.00 19.90           C
ATOM    255  CD2 PHE A  30      25.732   8.513  25.229  1.00 21.06           C
ATOM    256  CE1 PHE A  30      25.368   6.863  27.432  1.00 19.98           C
ATOM    257  CE2 PHE A  30      25.165   7.235  25.076  1.00 20.04           C
ATOM    258  CZ  PHE A  30      24.983   6.416  26.201  1.00 19.00           C
ATOM    259  N   SER A  31      25.028  12.219  25.093  1.00 21.64           N
ATOM    260  CA  SER A  31      24.002  12.404  24.089  1.00 22.32           C
ATOM    261  C   SER A  31      24.197  11.327  23.037  1.00 23.08           C
ATOM    262  O   SER A  31      25.145  11.401  22.248  1.00 23.48           O
ATOM    263  CB  SER A  31      24.098  13.788  23.451  1.00 22.61           C
ATOM    264  OG  SER A  31      23.138  13.886  22.416  1.00 23.86           O
ATOM    265  N   PRO A  32      23.323  10.310  23.027  1.00 23.05           N
ATOM    266  CA  PRO A  32      23.489   9.255  22.027  1.00 23.79           C
ATOM    267  C   PRO A  32      23.382   9.804  20.609  1.00 23.90           C
ATOM    268  O   PRO A  32      24.187   9.463  19.757  1.00 23.86           O
ATOM    269  CB  PRO A  32      22.334   8.291  22.316  1.00 23.18           C
ATOM    270  CG  PRO A  32      21.833   8.641  23.663  1.00 23.49           C
ATOM    271  CD  PRO A  32      22.141  10.085  23.880  1.00 23.18           C
ATOM    272  N   VAL A  33      22.409  10.684  20.393  1.00 23.62           N
ATOM    273  CA  VAL A  33      22.219  11.312  19.101  1.00 24.20           C
ATOM    274  C   VAL A  33      23.455  12.129  18.641  1.00 24.50           C
ATOM    275  O   VAL A  33      23.814  12.090  17.468  1.00 25.13           O
ATOM    276  CB  VAL A  33      20.919  12.123  19.074  1.00 24.10           C
ATOM    277  CG1 VAL A  33      21.058  13.395  19.870  1.00 24.35           C
ATOM    278  CG2 VAL A  33      20.495  12.386  17.624  1.00 25.98           C
ATOM    279  N   SER A  34      24.129  12.822  19.554  1.00 23.91           N
ATOM    280  CA  SER A  34      25.358  13.521  19.191  1.00 24.14           C
ATOM    281  C   SER A  34      26.426  12.568  18.679  1.00 24.39           C
ATOM    282  O   SER A  34      27.065  12.839  17.678  1.00 24.61           O
ATOM    283  CB  SER A  34      25.912  14.303  20.377  1.00 23.87           C
ATOM    284  OG  SER A  34      27.179  14.878  20.075  1.00 24.88           O
ATOM    285  N   ILE A  35      26.606  11.451  19.369  1.00 24.43           N
ATOM    286  CA  ILE A  35      27.635  10.475  19.007  1.00 25.15           C
ATOM    287  C   ILE A  35      27.293   9.807  17.676  1.00 24.95           C
ATOM    288  O   ILE A  35      28.164   9.630  16.821  1.00 25.89           O
ATOM    289  CB  ILE A  35      27.832   9.408  20.124  1.00 24.64           C
ATOM    290  CG1 ILE A  35      28.324  10.070  21.423  1.00 25.51           C
ATOM    291  CG2 ILE A  35      28.805   8.318  19.664  1.00 25.81           C
ATOM    292  CD1 ILE A  35      28.418   9.115  22.662  1.00 24.30           C
ATOM    293  N   SER A  36      26.027   9.459  17.498  1.00 24.93           N
ATOM    294  CA  SER A  36      25.569   8.805  16.272  1.00 25.89           C
ATOM    295  C   SER A  36      25.677   9.737  15.059  1.00 25.93           C
ATOM    296  O   SER A  36      26.214   9.346  14.017  1.00 26.59           O
ATOM    297  CB  SER A  36      24.150   8.267  16.434  1.00 25.71           C
ATOM    298  OG  SER A  36      24.128   7.152  17.321  1.00 27.99           O
ATOM    299  N   ALA A  37      25.208  10.972  15.229  1.00 25.17           N
ATOM    300  CA  ALA A  37      25.297  12.019  14.197  1.00 25.27           C
ATOM    301  C   ALA A  37      26.722  12.267  13.707  1.00 25.61           C
ATOM    302  O   ALA A  37      26.952  12.462  12.504  1.00 25.74           O
ATOM    303  CB  ALA A  37      24.700  13.320  14.723  1.00 23.97           C
ATOM    304  N   ALA A  38      27.670  12.289  14.640  1.00 25.48           N
ATOM    305  CA  ALA A  38      29.052  12.597  14.305  1.00 26.72           C
ATOM    306  C   ALA A  38      29.631  11.460  13.456  1.00 27.30           C
ATOM    307  O   ALA A  38      30.220  11.687  12.406  1.00 28.05           O
ATOM    308  CB  ALA A  38      29.878  12.811  15.574  1.00 26.48           C
ATOM    309  N   LEU A  39      29.413  10.237  13.916  1.00 27.53           N
ATOM    310  CA  LEU A  39      29.873   9.049  13.216  1.00 28.88           C
ATOM    311  C   LEU A  39      29.188   8.874  11.855  1.00 29.57           C
ATOM    312  O   LEU A  39      29.849   8.542  10.893  1.00 29.93           O
ATOM    313  CB  LEU A  39      29.658   7.814  14.083  1.00 28.46           C
ATOM    314  CG  LEU A  39      30.612   7.761  15.276  1.00 29.02           C
ATOM    315  CD1 LEU A  39      30.130   6.735  16.292  1.00 27.16           C
ATOM    316  CD2 LEU A  39      32.029   7.473  14.811  1.00 28.98           C
ATOM    317  N   VAL A  40      27.878   9.101  11.773  1.00 29.83           N
ATOM    318  CA  VAL A  40      27.188   9.039  10.474  1.00 31.04           C
ATOM    319  C   VAL A  40      27.765  10.046   9.475  1.00 32.22           C
ATOM    320  O   VAL A  40      27.966   9.718   8.296  1.00 32.05           O
ATOM    321  CB  VAL A  40      25.689   9.293  10.607  1.00 30.94           C
ATOM    322  CG1 VAL A  40      25.086   9.680   9.246  1.00 32.11           C
ATOM    323  CG2 VAL A  40      24.997   8.051  11.189  1.00 31.30           C
ATOM    324  N   MET A  41      28.026  11.264   9.952  1.00 32.82           N
ATOM    325  CA  MET A  41      28.670  12.296   9.130  1.00 34.78           C
ATOM    326  C   MET A  41      30.061  11.872   8.648  1.00 35.02           C
ATOM    327  O   MET A  41      30.417  12.120   7.500  1.00 36.68           O
ATOM    328  CB  MET A  41      28.757  13.618   9.892  1.00 34.83           C
ATOM    329  CG  MET A  41      29.710  14.639   9.263  1.00 40.65           C
ATOM    330  SD  MET A  41      29.267  16.323   9.733  1.00 49.49           S
ATOM    331  CE  MET A  41      27.745  16.510   8.790  1.00 46.53           C
ATOM    332  N   LEU A  42      30.834  11.243   9.527  1.00 34.71           N
ATOM    333  CA  LEU A  42      32.141  10.684   9.182  1.00 35.19           C
ATOM    334  C   LEU A  42      32.011   9.583   8.138  1.00 35.74           C
ATOM    335  O   LEU A  42      32.913   9.400   7.325  1.00 37.48           O
ATOM    336  CB  LEU A  42      32.826  10.115  10.432  1.00 35.02           C
ATOM    337  CG  LEU A  42      34.204   9.459  10.223  1.00 36.57           C
ATOM    338  CD1 LEU A  42      35.190  10.468   9.670  1.00 38.32           C
ATOM    339  CD2 LEU A  42      34.717   8.853  11.505  1.00 34.90           C
ATOM    340  N   SER A  43      30.894   8.854   8.166  1.00 34.35           N
ATOM    341  CA  SER A  43      30.640   7.814   7.194  1.00 34.59           C
ATOM    342  C   SER A  43      30.271   8.388   5.812  1.00 35.58           C
ATOM    343  O   SER A  43      30.523   7.734   4.794  1.00 36.27           O
ATOM    344  CB  SER A  43      29.556   6.846   7.686  1.00 34.04           C
ATOM    345  OG  SER A  43      28.251   7.370   7.495  1.00 30.98           O
ATOM    346  N   PHE A  44      29.716   9.603   5.765  1.00 35.19           N
ATOM    347  CA  PHE A  44      29.287  10.176   4.484  1.00 36.84           C
ATOM    348  C   PHE A  44      30.471  10.234   3.521  1.00 37.13           C
ATOM    349  O   PHE A  44      30.298   9.994   2.338  1.00 38.54           O
ATOM    350  CB  PHE A  44      28.634  11.564   4.649  1.00 37.03           C
ATOM    351  CG  PHE A  44      27.858  12.033   3.427  1.00 42.15           C
ATOM    352  CD1 PHE A  44      26.460  11.992   3.405  1.00 45.64           C
ATOM    353  CD2 PHE A  44      28.522  12.525   2.299  1.00 46.85           C
ATOM    354  CE1 PHE A  44      25.738  12.419   2.277  1.00 47.91           C
ATOM    355  CE2 PHE A  44      27.813  12.952   1.158  1.00 49.33           C
ATOM    356  CZ  PHE A  44      26.414  12.898   1.153  1.00 50.01           C
ATOM    357  N   GLY A  45      31.666  10.519   4.037  1.00 36.23           N
ATOM    358  CA  GLY A  45      32.878  10.602   3.221  1.00 36.99           C
ATOM    359  C   GLY A  45      33.716   9.334   3.112  1.00 37.01           C
ATOM    360  O   GLY A  45      34.709   9.314   2.387  1.00 37.83           O
ATOM    361  N   ALA A  46      33.315   8.280   3.816  1.00 35.99           N
ATOM    362  CA  ALA A  46      34.026   6.998   3.807  1.00 36.42           C
ATOM    363  C   ALA A  46      33.542   6.119   2.662  1.00 37.42           C
ATOM    364  O   ALA A  46      32.439   6.312   2.141  1.00 37.02           O
ATOM    365  CB  ALA A  46      33.827   6.272   5.134  1.00 35.34           C
ATOM    366  N   CYS A  47      34.357   5.133   2.295  1.00 38.39           N
ATOM    367  CA  CYS A  47      33.973   4.166   1.267  1.00 39.93           C
ATOM    368  C   CYS A  47      34.216   2.718   1.689  1.00 39.38           C
ATOM    369  O   CYS A  47      35.011   2.449   2.571  1.00 38.14           O
ATOM    370  CB  CYS A  47      34.738   4.451  -0.031  1.00 41.70           C
ATOM    371  SG  CYS A  47      34.239   5.987  -0.857  1.00 45.87           S
ATOM    372  N   CYS A  48      33.523   1.791   1.028  1.00 39.87           N
ATOM    373  CA  CYS A  48      33.799   0.360   1.152  1.00 40.37           C
ATOM    374  C   CYS A  48      33.736  -0.107   2.608  1.00 38.56           C
ATOM    375  O   CYS A  48      32.803   0.253   3.320  1.00 37.37           O
ATOM    376  CB  CYS A  48      35.153   0.048   0.512  1.00 41.91           C
ATOM    377  SG  CYS A  48      35.319   0.752  -1.106  1.00 45.52           S
ATOM    378  N   SER A  49      34.718  -0.887   3.062  1.00 38.29           N
ATOM    379  CA  SER A  49      34.689  -1.433   4.425  1.00 37.13           C
ATOM    380  C   SER A  49      34.777  -0.341   5.492  1.00 34.61           C
ATOM    381  O   SER A  49      34.273  -0.507   6.609  1.00 33.10           O
ATOM    382  CB  SER A  49      35.827  -2.433   4.624  1.00 38.34           C
ATOM    383  OG  SER A  49      37.081  -1.782   4.501  1.00 40.36           O
ATOM    384  N   THR A  50      35.427   0.767   5.161  1.00 33.34           N
ATOM    385  CA  THR A  50      35.517   1.873   6.092  1.00 32.28           C
ATOM    386  C   THR A  50      34.125   2.419   6.407  1.00 30.82           C
ATOM    387  O   THR A  50      33.786   2.600   7.564  1.00 30.08           O
ATOM    388  CB  THR A  50      36.437   2.985   5.587  1.00 32.04           C
ATOM    389  OG1 THR A  50      37.738   2.438   5.379  1.00 33.60           O
ATOM    390  CG2 THR A  50      36.525   4.114   6.611  1.00 30.50           C
ATOM    391  N   GLN A  51      33.314   2.625   5.382  1.00 31.36           N
ATOM    392  CA  GLN A  51      31.964   3.143   5.568  1.00 30.52           C
ATOM    393  C   GLN A  51      31.061   2.104   6.230  1.00 30.50           C
ATOM    394  O   GLN A  51      30.392   2.410   7.213  1.00 29.69           O
ATOM    395  CB  GLN A  51      31.380   3.571   4.225  1.00 31.13           C
ATOM    396  CG  GLN A  51      30.153   4.468   4.328  1.00 30.39           C
ATOM    397  CD  GLN A  51      29.635   4.870   2.968  1.00 31.78           C
ATOM    398  OE1 GLN A  51      29.288   4.014   2.178  1.00 29.94           O
ATOM    399  NE2 GLN A  51      29.592   6.184   2.684  1.00 32.02           N
ATOM    400  N   THR A  52      31.054   0.891   5.670  1.00 31.94           N
ATOM    401  CA  THR A  52      30.303  -0.268   6.185  1.00 32.25           C
ATOM    402  C   THR A  52      30.487  -0.482   7.697  1.00 31.12           C
ATOM    403  O   THR A  52      29.512  -0.532   8.462  1.00 30.85           O
ATOM    404  CB  THR A  52      30.736  -1.547   5.403  1.00 34.02           C
ATOM    405  OG1 THR A  52      30.371  -1.405   4.017  1.00 37.54           O
ATOM    406  CG2 THR A  52      30.087  -2.798   5.953  1.00 35.33           C
ATOM    407  N   GLU A  53      31.733  -0.590   8.138  1.00 30.89           N
ATOM    408  CA  GLU A  53      32.025  -0.730   9.569  1.00 30.45           C
ATOM    409  C   GLU A  53      31.406   0.363  10.431  1.00 28.56           C
ATOM    410  O   GLU A  53      30.934   0.085  11.528  1.00 28.39           O
ATOM    411  CB  GLU A  53      33.536  -0.701   9.815  1.00 30.98           C
ATOM    412  CG  GLU A  53      34.277  -1.964   9.423  1.00 33.72           C
ATOM    413  CD  GLU A  53      35.785  -1.778   9.479  1.00 35.59           C
ATOM    414  OE1 GLU A  53      36.244  -0.700   9.925  1.00 34.30           O
ATOM    415  OE2 GLU A  53      36.513  -2.698   9.061  1.00 38.71           O
ATOM    416  N   ILE A  54      31.474   1.617   9.983  1.00 27.73           N
ATOM    417  CA  ILE A  54      30.982   2.722  10.810  1.00 26.15           C
ATOM    418  C   ILE A  54      29.483   2.543  11.016  1.00 25.89           C
ATOM    419  O   ILE A  54      29.010   2.517  12.142  1.00 25.78           O
ATOM    420  CB  ILE A  54      31.261   4.129  10.193  1.00 25.49           C
ATOM    421  CG1 ILE A  54      32.760   4.439  10.122  1.00 25.60           C
ATOM    422  CG2 ILE A  54      30.583   5.213  11.017  1.00 24.15           C
ATOM    423  CD1 ILE A  54      33.106   5.658   9.206  1.00 23.14           C
ATOM    424  N   VAL A  55      28.725   2.402   9.939  1.00 27.20           N
ATOM    425  CA  VAL A  55      27.265   2.281  10.089  1.00 27.32           C
ATOM    426  C   VAL A  55      26.838   0.968  10.770  1.00 28.20           C
ATOM    427  O   VAL A  55      25.803   0.929  11.430  1.00 28.51           O
ATOM    428  CB  VAL A  55      26.501   2.458   8.734  1.00 28.34           C
ATOM    429  CG1 VAL A  55      26.897   3.777   8.044  1.00 27.98           C
ATOM    430  CG2 VAL A  55      26.715   1.271   7.816  1.00 28.56           C
ATOM    431  N   GLU A  56      27.612  -0.107  10.624  1.00 29.52           N
ATOM    432  CA  GLU A  56      27.262  -1.348  11.310  1.00 30.20           C
ATOM    433  C   GLU A  56      27.512  -1.251  12.815  1.00 29.30           C
ATOM    434  O   GLU A  56      26.690  -1.706  13.605  1.00 28.40           O
ATOM    435  CB  GLU A  56      27.979  -2.537  10.705  1.00 32.06           C
ATOM    436  CG  GLU A  56      27.239  -3.084   9.506  1.00 34.38           C
ATOM    437  CD  GLU A  56      28.082  -3.973   8.665  1.00 38.30           C
ATOM    438  OE1 GLU A  56      29.101  -4.483   9.178  1.00 39.70           O
ATOM    439  OE2 GLU A  56      27.722  -4.163   7.484  1.00 42.03           O
ATOM    440  N   THR A  57      28.622  -0.621  13.191  1.00 28.69           N
ATOM    441  CA  THR A  57      28.880  -0.270  14.579  1.00 28.56           C
ATOM    442  C   THR A  57      27.775   0.643  15.147  1.00 27.95           C
ATOM    443  O   THR A  57      27.424   0.538  16.326  1.00 27.57           O
ATOM    444  CB  THR A  57      30.238   0.413  14.684  1.00 28.58           C
ATOM    445  OG1 THR A  57      31.247  -0.481  14.198  1.00 29.31           O
ATOM    446  CG2 THR A  57      30.551   0.822  16.114  1.00 27.96           C
ATOM    447  N   LEU A  58      27.220   1.525  14.315  1.00 27.74           N
ATOM    448  CA  LEU A  58      26.067   2.330  14.722  1.00 27.26           C
ATOM    449  C   LEU A  58      24.791   1.487  14.889  1.00 27.42           C
ATOM    450  O   LEU A  58      23.802   1.992  15.402  1.00 26.46           O
ATOM    451  CB  LEU A  58      25.800   3.484  13.738  1.00 26.99           C
ATOM    452  CG  LEU A  58      26.802   4.645  13.806  1.00 27.60           C
ATOM    453  CD1 LEU A  58      26.516   5.653  12.710  1.00 26.81           C
ATOM    454  CD2 LEU A  58      26.776   5.305  15.191  1.00 25.67           C
ATOM    455  N   GLY A  59      24.827   0.226  14.454  1.00 28.83           N
ATOM    456  CA  GLY A  59      23.729  -0.723  14.670  1.00 29.49           C
ATOM    457  C   GLY A  59      22.874  -0.976  13.445  1.00 30.99           C
ATOM    458  O   GLY A  59      21.874  -1.683  13.524  1.00 31.33           O
ATOM    459  N   PHE A  60      23.248  -0.421  12.297  1.00 32.13           N
ATOM    460  CA  PHE A  60      22.464  -0.669  11.087  1.00 34.00           C
ATOM    461  C   PHE A  60      22.906  -1.912  10.327  1.00 36.23           C
ATOM    462  O   PHE A  60      24.084  -2.290  10.340  1.00 36.36           O
ATOM    463  CB  PHE A  60      22.481   0.548  10.173  1.00 33.65           C
ATOM    464  CG  PHE A  60      21.862   1.749  10.793  1.00 32.22           C
ATOM    465  CD1 PHE A  60      20.484   1.944  10.731  1.00 32.69           C
ATOM    466  CD2 PHE A  60      22.645   2.676  11.459  1.00 30.79           C
ATOM    467  CE1 PHE A  60      19.894   3.062  11.330  1.00 30.81           C
ATOM    468  CE2 PHE A  60      22.076   3.783  12.064  1.00 30.39           C
ATOM    469  CZ  PHE A  60      20.693   3.983  11.991  1.00 31.81           C
ATOM    470  N   ASN A  61      21.924  -2.521   9.666  1.00 38.57           N
ATOM    471  CA  ASN A  61      22.110  -3.672   8.796  1.00 41.46           C
ATOM    472  C   ASN A  61      21.882  -3.269   7.333  1.00 43.14           C
ATOM    473  O   ASN A  61      20.763  -2.932   6.938  1.00 43.33           O
ATOM    474  CB  ASN A  61      21.128  -4.778   9.193  1.00 42.46           C
ATOM    475  CG  ASN A  61      21.325  -6.053   8.385  1.00 44.36           C
ATOM    476  OD1 ASN A  61      21.154  -6.065   7.169  1.00 47.23           O
ATOM    477  ND2 ASN A  61      21.682  -7.130   9.063  1.00 45.98           N
ATOM    478  N   LEU A  62      22.932  -3.316   6.525  1.00 44.93           N
ATOM    479  CA  LEU A  62      22.851  -2.771   5.175  1.00 46.79           C
ATOM    480  C   LEU A  62      21.919  -3.545   4.215  1.00 49.49           C
ATOM    481  O   LEU A  62      21.586  -3.048   3.135  1.00 50.26           O
ATOM    482  CB  LEU A  62      24.255  -2.607   4.588  1.00 47.40           C
ATOM    483  CG  LEU A  62      25.026  -1.429   5.190  1.00 45.06           C
ATOM    484  CD1 LEU A  62      26.511  -1.517   4.881  1.00 45.64           C
ATOM    485  CD2 LEU A  62      24.470  -0.128   4.676  1.00 43.93           C
ATOM    486  N   THR A  63      21.484  -4.743   4.605  1.00 51.18           N
ATOM    487  CA  THR A  63      20.422  -5.415   3.874  1.00 53.29           C
ATOM    488  C   THR A  63      19.080  -4.762   4.204  1.00 53.05           C
ATOM    489  O   THR A  63      18.306  -4.455   3.303  1.00 54.39           O
ATOM    490  CB  THR A  63      20.362  -6.927   4.180  1.00 54.68           C
ATOM    491  OG1 THR A  63      21.669  -7.491   4.056  1.00 55.60           O
ATOM    492  CG2 THR A  63      19.407  -7.648   3.211  1.00 56.46           C
ATOM    493  N   ASP A  64      18.803  -4.547   5.484  1.00 52.06           N
ATOM    494  CA  ASP A  64      17.511  -3.992   5.895  1.00 51.83           C
ATOM    495  C   ASP A  64      17.356  -2.526   5.489  1.00 51.01           C
ATOM    496  O   ASP A  64      16.260  -2.096   5.102  1.00 51.56           O
ATOM    497  CB  ASP A  64      17.323  -4.129   7.411  1.00 50.75           C
ATOM    498  CG  ASP A  64      17.226  -5.579   7.863  1.00 52.99           C
ATOM    499  OD1 ASP A  64      17.040  -6.468   7.000  1.00 55.63           O
ATOM    500  OD2 ASP A  64      17.333  -5.830   9.085  1.00 53.48           O
ATOM    501  N   THR A  65      18.456  -1.774   5.589  1.00 49.56           N
ATOM    502  CA  THR A  65      18.467  -0.336   5.328  1.00 48.15           C
ATOM    503  C   THR A  65      19.758   0.053   4.583  1.00 47.51           C
ATOM    504  O   THR A  65      20.797   0.320   5.203  1.00 46.38           O
ATOM    505  CB  THR A  65      18.360   0.469   6.640  1.00 46.53           C
ATOM    506  OG1 THR A  65      19.529   0.246   7.427  1.00 47.70           O
ATOM    507  CG2 THR A  65      17.136   0.048   7.457  1.00 46.32           C
ATOM    508  N   PRO A  66      19.699   0.083   3.245  1.00 47.59           N
ATOM    509  CA  PRO A  66      20.887   0.419   2.454  1.00 47.50           C
ATOM    510  C   PRO A  66      21.499   1.766   2.813  1.00 45.54           C
ATOM    511  O   PRO A  66      20.832   2.633   3.392  1.00 44.51           O
ATOM    512  CB  PRO A  66      20.362   0.439   1.015  1.00 48.94           C
ATOM    513  CG  PRO A  66      19.152  -0.447   1.050  1.00 50.13           C
ATOM    514  CD  PRO A  66      18.536  -0.223   2.394  1.00 48.69           C
ATOM    515  N   MET A  67      22.766   1.928   2.451  1.00 44.85           N
ATOM    516  CA  MET A  67      23.549   3.089   2.852  1.00 43.27           C
ATOM    517  C   MET A  67      22.835   4.412   2.571  1.00 42.68           C
ATOM    518  O   MET A  67      22.884   5.325   3.385  1.00 41.31           O
ATOM    519  CB  MET A  67      24.916   3.059   2.158  1.00 43.95           C
ATOM    520  CG  MET A  67      25.892   4.067   2.681  1.00 42.17           C
ATOM    521  SD  MET A  67      26.358   3.727   4.390  1.00 40.52           S
ATOM    522  CE  MET A  67      27.404   2.287   4.144  1.00 41.50           C
ATOM    523  N   VAL A  68      22.157   4.492   1.430  1.00 43.59           N
ATOM    524  CA  VAL A  68      21.473   5.715   0.997  1.00 43.52           C
ATOM    525  C   VAL A  68      20.275   6.062   1.868  1.00 42.77           C
ATOM    526  O   VAL A  68      20.010   7.230   2.134  1.00 42.22           O
ATOM    527  CB  VAL A  68      21.010   5.577  -0.470  1.00 45.49           C
ATOM    528  CG1 VAL A  68      20.046   6.700  -0.853  1.00 45.60           C
ATOM    529  CG2 VAL A  68      22.228   5.531  -1.382  1.00 45.50           C
ATOM    530  N   GLU A  69      19.545   5.039   2.295  1.00 42.89           N
ATOM    531  CA  GLU A  69      18.406   5.217   3.190  1.00 42.14           C
ATOM    532  C   GLU A  69      18.915   5.719   4.541  1.00 40.10           C
ATOM    533  O   GLU A  69      18.342   6.622   5.146  1.00 38.81           O
ATOM    534  CB  GLU A  69      17.651   3.894   3.345  1.00 43.05           C
ATOM    535  CG  GLU A  69      16.181   4.046   3.651  1.00 44.77           C
ATOM    536  CD  GLU A  69      15.512   2.726   4.049  1.00 47.48           C
ATOM    537  OE1 GLU A  69      15.877   1.660   3.513  1.00 50.16           O
ATOM    538  OE2 GLU A  69      14.606   2.759   4.904  1.00 48.88           O
ATOM    539  N   ILE A  70      20.024   5.145   4.993  1.00 39.56           N
ATOM    540  CA  ILE A  70      20.663   5.593   6.228  1.00 38.10           C
ATOM    541  C   ILE A  70      21.064   7.062   6.140  1.00 37.84           C
ATOM    542  O   ILE A  70      20.782   7.844   7.050  1.00 36.51           O
ATOM    543  CB  ILE A  70      21.916   4.758   6.584  1.00 37.86           C
ATOM    544  CG1 ILE A  70      21.552   3.283   6.769  1.00 37.95           C
ATOM    545  CG2 ILE A  70      22.554   5.309   7.844  1.00 37.08           C
ATOM    546  CD1 ILE A  70      22.704   2.396   7.217  1.00 38.32           C
ATOM    547  N   GLN A  71      21.715   7.434   5.043  1.00 39.02           N
ATOM    548  CA  GLN A  71      22.147   8.811   4.847  1.00 39.38           C
ATOM    549  C   GLN A  71      20.937   9.734   4.813  1.00 39.52           C
ATOM    550  O   GLN A  71      20.925  10.772   5.454  1.00 38.84           O
ATOM    551  CB  GLN A  71      22.994   8.933   3.565  1.00 40.69           C
ATOM    552  CG  GLN A  71      24.355   8.226   3.682  1.00 41.54           C
ATOM    553  CD  GLN A  71      25.118   8.109   2.352  1.00 44.55           C
ATOM    554  OE1 GLN A  71      24.521   8.033   1.267  1.00 43.72           O
ATOM    555  NE2 GLN A  71      26.454   8.090   2.442  1.00 44.31           N
ATOM    556  N   HIS A  72      19.896   9.327   4.102  1.00 41.17           N
ATOM    557  CA  HIS A  72      18.699  10.158   3.936  1.00 42.06           C
ATOM    558  C   HIS A  72      17.915  10.261   5.247  1.00 40.73           C
ATOM    559  O   HIS A  72      17.372  11.321   5.567  1.00 40.99           O
ATOM    560  CB  HIS A  72      17.821   9.601   2.797  1.00 44.09           C
ATOM    561  CG  HIS A  72      16.750  10.541   2.330  1.00 46.77           C
ATOM    562  ND1 HIS A  72      17.009  11.616   1.505  1.00 50.04           N
ATOM    563  CD2 HIS A  72      15.414  10.560   2.562  1.00 49.16           C
ATOM    564  CE1 HIS A  72      15.881  12.264   1.259  1.00 50.73           C
ATOM    565  NE2 HIS A  72      14.898  11.641   1.885  1.00 50.23           N
ATOM    566  N   GLY A  73      17.860   9.163   6.005  1.00 39.74           N
ATOM    567  CA  GLY A  73      17.210   9.152   7.322  1.00 38.28           C
ATOM    568  C   GLY A  73      17.836  10.107   8.335  1.00 37.11           C
ATOM    569  O   GLY A  73      17.120  10.817   9.050  1.00 35.58           O
ATOM    570  N   PHE A  74      19.170  10.117   8.402  1.00 37.19           N
ATOM    571  CA  PHE A  74      19.903  10.979   9.345  1.00 36.97           C
ATOM    572  C   PHE A  74      19.828  12.452   8.975  1.00 36.92           C
ATOM    573  O   PHE A  74      19.856  13.312   9.855  1.00 36.55           O
ATOM    574  CB  PHE A  74      21.374  10.556   9.498  1.00 36.97           C
ATOM    575  CG  PHE A  74      21.622   9.656  10.679  1.00 38.98           C
ATOM    576  CD1 PHE A  74      21.960  10.192  11.921  1.00 39.68           C
ATOM    577  CD2 PHE A  74      21.516   8.272  10.559  1.00 40.74           C
ATOM    578  CE1 PHE A  74      22.186   9.370  13.013  1.00 39.07           C
ATOM    579  CE2 PHE A  74      21.745   7.447  11.653  1.00 40.34           C
ATOM    580  CZ  PHE A  74      22.076   8.000  12.881  1.00 39.45           C
ATOM    581  N   GLN A  75      19.729  12.739   7.681  1.00 37.52           N
ATOM    582  CA  GLN A  75      19.498  14.092   7.201  1.00 37.89           C
ATOM    583  C   GLN A  75      18.102  14.586   7.602  1.00 37.90           C
ATOM    584  O   GLN A  75      17.955  15.706   8.084  1.00 37.52           O
ATOM    585  CB  GLN A  75      19.736  14.142   5.676  1.00 39.23           C
ATOM    586  CG  GLN A  75      21.249  13.989   5.343  1.00 39.41           C
ATOM    587  CD  GLN A  75      21.548  13.511   3.930  1.00 40.11           C
ATOM    588  OE1 GLN A  75      20.698  13.565   3.038  1.00 40.69           O
ATOM    589  NE2 GLN A  75      22.774  13.040   3.722  1.00 38.52           N
ATOM    590  N   HIS A  76      17.083  13.746   7.434  1.00 38.20           N
ATOM    591  CA  HIS A  76      15.717  14.082   7.876  1.00 38.40           C
ATOM    592  C   HIS A  76      15.618  14.172   9.427  1.00 36.80           C
ATOM    593  O   HIS A  76      14.937  15.047   9.959  1.00 35.95           O
ATOM    594  CB  HIS A  76      14.721  13.064   7.300  1.00 39.53           C
ATOM    595  CG  HIS A  76      13.292  13.312   7.685  1.00 42.19           C
ATOM    596  ND1 HIS A  76      12.374  12.290   7.832  1.00 46.04           N
ATOM    597  CD2 HIS A  76      12.624  14.457   7.969  1.00 44.86           C
ATOM    598  CE1 HIS A  76      11.203  12.796   8.180  1.00 46.25           C
ATOM    599  NE2 HIS A  76      11.328  14.108   8.271  1.00 45.94           N
ATOM    600  N   LEU A  77      16.318  13.292  10.142  1.00 35.58           N
ATOM    601  CA  LEU A  77      16.383  13.373  11.612  1.00 34.50           C
ATOM    602  C   LEU A  77      16.926  14.726  12.110  1.00 34.67           C
ATOM    603  O   LEU A  77      16.291  15.378  12.945  1.00 34.42           O
ATOM    604  CB  LEU A  77      17.226  12.221  12.193  1.00 33.36           C
ATOM    605  CG  LEU A  77      17.264  12.044  13.726  1.00 31.76           C
ATOM    606  CD1 LEU A  77      15.892  11.682  14.279  1.00 28.74           C
ATOM    607  CD2 LEU A  77      18.293  10.991  14.153  1.00 28.68           C
ATOM    608  N   ILE A  78      18.082  15.154  11.604  1.00 35.34           N
ATOM    609  CA  ILE A  78      18.712  16.382  12.101  1.00 35.90           C
ATOM    610  C   ILE A  78      17.821  17.558  11.769  1.00 36.51           C
ATOM    611  O   ILE A  78      17.610  18.454  12.575  1.00 36.72           O
ATOM    612  CB  ILE A  78      20.127  16.626  11.505  1.00 36.75           C
ATOM    613  CG1 ILE A  78      21.082  15.491  11.865  1.00 37.14           C
ATOM    614  CG2 ILE A  78      20.722  17.929  12.022  1.00 37.29           C
ATOM    615  CD1 ILE A  78      21.200  15.247  13.367  1.00 38.80           C
ATOM    616  N   CYS A  79      17.273  17.531  10.574  1.00 37.82           N
ATOM    617  CA  CYS A  79      16.408  18.586  10.104  1.00 39.00           C
ATOM    618  C   CYS A  79      15.168  18.712  10.987  1.00 38.46           C
ATOM    619  O   CYS A  79      14.744  19.807  11.333  1.00 38.67           O
ATOM    620  CB  CYS A  79      15.998  18.259   8.682  1.00 40.58           C
ATOM    621  SG  CYS A  79      14.921  19.448   7.969  1.00 44.23           S
ATOM    622  N   SER A  80      14.591  17.572  11.346  1.00 37.41           N
ATOM    623  CA  SER A  80      13.422  17.543  12.209  1.00 37.02           C
ATOM    624  C   SER A  80      13.721  18.065  13.639  1.00 35.53           C
ATOM    625  O   SER A  80      12.996  18.913  14.151  1.00 34.86           O
ATOM    626  CB  SER A  80      12.876  16.125  12.253  1.00 36.73           C
ATOM    627  OG  SER A  80      11.624  16.113  12.874  1.00 38.36           O
ATOM    628  N   LEU A  81      14.810  17.601  14.250  1.00 34.39           N
ATOM    629  CA  LEU A  81      15.172  18.041  15.607  1.00 33.94           C
ATOM    630  C   LEU A  81      15.389  19.563  15.650  1.00 35.15           C
ATOM    631  O   LEU A  81      14.993  20.227  16.606  1.00 34.83           O
ATOM    632  CB  LEU A  81      16.405  17.290  16.118  1.00 33.02           C
ATOM    633  CG  LEU A  81      16.248  15.773  16.325  1.00 31.70           C
ATOM    634  CD1 LEU A  81      17.581  15.135  16.625  1.00 31.17           C
ATOM    635  CD2 LEU A  81      15.263  15.434  17.444  1.00 30.97           C
ATOM    636  N   ASN A  82      15.965  20.113  14.583  1.00 36.28           N
ATOM    637  CA  ASN A  82      16.220  21.556  14.494  1.00 37.58           C
ATOM    638  C   ASN A  82      15.017  22.435  14.149  1.00 39.51           C
ATOM    639  O   ASN A  82      15.091  23.650  14.312  1.00 40.24           O
ATOM    640  CB  ASN A  82      17.372  21.819  13.514  1.00 37.54           C
ATOM    641  CG  ASN A  82      18.707  21.373  14.077  1.00 36.56           C
ATOM    642  OD1 ASN A  82      18.876  21.313  15.282  1.00 35.81           O
ATOM    643  ND2 ASN A  82      19.639  21.038  13.218  1.00 36.81           N
ATOM    644  N   PHE A  83      13.919  21.838  13.690  1.00 40.77           N
ATOM    645  CA  PHE A  83      12.741  22.614  13.290  1.00 42.78           C
ATOM    646  C   PHE A  83      12.200  23.410  14.475  1.00 43.43           C
ATOM    647  O   PHE A  83      11.999  22.833  15.542  1.00 42.62           O
ATOM    648  CB  PHE A  83      11.627  21.707  12.748  1.00 43.17           C
ATOM    649  CG  PHE A  83      10.486  22.473  12.128  1.00 44.75           C
ATOM    650  CD1 PHE A  83      10.591  22.967  10.829  1.00 46.58           C
ATOM    651  CD2 PHE A  83       9.327  22.739  12.854  1.00 45.39           C
ATOM    652  CE1 PHE A  83       9.546  23.697  10.249  1.00 48.03           C
ATOM    653  CE2 PHE A  83       8.282  23.472  12.285  1.00 46.87           C
ATOM    654  CZ  PHE A  83       8.392  23.944  10.977  1.00 48.10           C
ATOM    655  N   PRO A  84      11.972  24.730  14.298  1.00 45.34           N
ATOM    656  CA  PRO A  84      11.489  25.604  15.380  1.00 46.14           C
ATOM    657  C   PRO A  84      10.229  25.097  16.081  1.00 46.56           C
ATOM    658  O   PRO A  84       9.199  24.929  15.434  1.00 47.42           O
ATOM    659  CB  PRO A  84      11.175  26.925  14.660  1.00 47.79           C
ATOM    660  CG  PRO A  84      12.043  26.928  13.474  1.00 48.15           C
ATOM    661  CD  PRO A  84      12.212  25.487  13.055  1.00 46.95           C
ATOM    662  N   LYS A  85      10.331  24.856  17.392  1.00 46.25           N
ATOM    663  CA  LYS A  85       9.202  24.434  18.217  1.00 46.32           C
ATOM    664  C   LYS A  85       8.974  25.462  19.313  1.00 46.80           C
ATOM    665  O   LYS A  85       9.925  25.919  19.940  1.00 46.44           O
ATOM    666  CB  LYS A  85       9.486  23.078  18.851  1.00 45.11           C
ATOM    667  CG  LYS A  85       9.634  21.947  17.851  1.00 46.03           C
ATOM    668  CD  LYS A  85      10.467  20.797  18.405  1.00 46.54           C
ATOM    669  CE  LYS A  85      11.624  20.449  17.482  1.00 47.41           C
ATOM    670  NZ  LYS A  85      12.286  19.197  17.900  1.00 47.51           N
ATOM    671  N   LYS A  86       7.711  25.823  19.541  1.00 47.80           N
ATOM    672  CA  LYS A  86       7.362  26.816  20.552  1.00 48.21           C
ATOM    673  C   LYS A  86       7.756  26.316  21.946  1.00 47.04           C
ATOM    674  O   LYS A  86       7.608  25.114  22.261  1.00 46.17           O
ATOM    675  CB  LYS A  86       5.856  27.138  20.490  1.00 49.59           C
ATOM    676  N   GLU A  87       8.306  27.225  22.757  1.00 46.71           N
ATOM    677  CA  GLU A  87       8.646  26.936  24.168  1.00 45.63           C
ATOM    678  C   GLU A  87       9.658  25.791  24.401  1.00 43.02           C
ATOM    679  O   GLU A  87       9.774  25.291  25.516  1.00 42.58           O
ATOM    680  CB  GLU A  87       7.367  26.672  24.978  1.00 46.06           C
ATOM    681  CG  GLU A  87       6.502  27.905  25.175  1.00 49.28           C
ATOM    682  CD  GLU A  87       5.023  27.582  25.277  1.00 52.07           C
ATOM    683  OE1 GLU A  87       4.673  26.410  25.547  1.00 52.68           O
ATOM    684  OE2 GLU A  87       4.210  28.513  25.083  1.00 55.09           O
ATOM    685  N   LEU A  88      10.404  25.406  23.365  1.00 41.15           N
ATOM    686  CA  LEU A  88      11.487  24.432  23.507  1.00 38.79           C
ATOM    687  C   LEU A  88      12.696  24.811  22.647  1.00 37.00           C
ATOM    688  O   LEU A  88      12.569  24.975  21.450  1.00 37.49           O
ATOM    689  CB  LEU A  88      10.971  23.046  23.119  1.00 38.37           C
ATOM    690  CG  LEU A  88      11.951  21.883  23.170  1.00 37.86           C
ATOM    691  CD1 LEU A  88      11.190  20.585  23.347  1.00 38.15           C
ATOM    692  CD2 LEU A  88      12.775  21.842  21.903  1.00 38.69           C
ATOM    693  N   GLU A  89      13.860  24.956  23.269  1.00 34.50           N
ATOM    694  CA  GLU A  89      15.111  25.165  22.545  1.00 33.32           C
ATOM    695  C   GLU A  89      15.779  23.825  22.258  1.00 30.68           C
ATOM    696  O   GLU A  89      16.191  23.130  23.184  1.00 28.49           O
ATOM    697  CB  GLU A  89      16.093  25.985  23.379  1.00 33.88           C
ATOM    698  CG  GLU A  89      15.671  27.410  23.630  1.00 37.06           C
ATOM    699  CD  GLU A  89      16.741  28.223  24.369  1.00 40.66           C
ATOM    700  OE1 GLU A  89      17.932  27.801  24.429  1.00 41.70           O
ATOM    701  OE2 GLU A  89      16.378  29.295  24.890  1.00 42.50           O
ATOM    702  N   LEU A  90      15.885  23.462  20.988  1.00 29.03           N
ATOM    703  CA  LEU A  90      16.676  22.292  20.613  1.00 27.69           C
ATOM    704  C   LEU A  90      17.458  22.566  19.333  1.00 28.23           C
ATOM    705  O   LEU A  90      16.874  22.855  18.299  1.00 28.81           O
ATOM    706  CB  LEU A  90      15.790  21.065  20.436  1.00 26.20           C
ATOM    707  CG  LEU A  90      16.520  19.786  20.012  1.00 24.92           C
ATOM    708  CD1 LEU A  90      17.698  19.469  20.958  1.00 21.50           C
ATOM    709  CD2 LEU A  90      15.532  18.629  19.967  1.00 22.65           C
ATOM    710  N   GLN A  91      18.777  22.473  19.406  1.00 28.44           N
ATOM    711  CA  GLN A  91      19.611  22.660  18.240  1.00 29.32           C
ATOM    712  C   GLN A  91      20.742  21.659  18.253  1.00 28.69           C
ATOM    713  O   GLN A  91      21.421  21.475  19.259  1.00 28.21           O
ATOM    714  CB  GLN A  91      20.146  24.086  18.158  1.00 30.88           C
ATOM    715  CG  GLN A  91      19.073  25.133  17.801  1.00 34.57           C
ATOM    716  CD  GLN A  91      18.453  24.933  16.385  1.00 38.46           C
ATOM    717  OE1 GLN A  91      17.221  24.879  16.218  1.00 36.61           O
ATOM    718  NE2 GLN A  91      19.315  24.819  15.376  1.00 39.84           N
ATOM    719  N   ILE A  92      20.907  20.987  17.125  1.00 28.43           N
ATOM    720  CA  ILE A  92      22.005  20.073  16.916  1.00 28.03           C
ATOM    721  C   ILE A  92      22.611  20.468  15.580  1.00 28.47           C
ATOM    722  O   ILE A  92      21.929  20.557  14.561  1.00 27.76           O
ATOM    723  CB  ILE A  92      21.545  18.600  16.914  1.00 27.55           C
ATOM    724  CG1 ILE A  92      22.691  17.692  16.434  1.00 29.08           C
ATOM    725  CG2 ILE A  92      20.296  18.449  16.075  1.00 28.52           C
ATOM    726  CD1 ILE A  92      22.608  16.255  16.916  1.00 29.91           C
ATOM    727  N   GLY A  93      23.892  20.775  15.617  1.00 28.56           N
ATOM    728  CA  GLY A  93      24.605  21.240  14.442  1.00 29.29           C
ATOM    729  C   GLY A  93      25.977  20.606  14.426  1.00 29.30           C
ATOM    730  O   GLY A  93      26.345  19.852  15.328  1.00 27.72           O
ATOM    731  N   ASN A  94      26.735  20.903  13.386  1.00 30.24           N
ATOM    732  CA  ASN A  94      28.081  20.410  13.314  1.00 30.27           C
ATOM    733  C   ASN A  94      28.985  21.319  12.507  1.00 30.54           C
ATOM    734  O   ASN A  94      28.538  22.212  11.796  1.00 30.32           O
ATOM    735  CB  ASN A  94      28.104  18.956  12.827  1.00 30.52           C
ATOM    736  CG  ASN A  94      27.488  18.779  11.490  1.00 32.97           C
ATOM    737  OD1 ASN A  94      28.031  19.249  10.494  1.00 36.50           O
ATOM    738  ND2 ASN A  94      26.373  18.037  11.433  1.00 36.45           N
ATOM    739  N   ALA A  95      30.274  21.102  12.683  1.00 30.20           N
ATOM    740  CA  ALA A  95      31.265  21.949  12.108  1.00 31.29           C
ATOM    741  C   ALA A  95      32.441  21.083  11.718  1.00 31.52           C
ATOM    742  O   ALA A  95      32.832  20.170  12.453  1.00 30.28           O
ATOM    743  CB  ALA A  95      31.680  23.033  13.100  1.00 31.51           C
ATOM    744  N   LEU A  96      32.989  21.378  10.551  1.00 32.40           N
ATOM    745  CA  LEU A  96      34.159  20.699  10.059  1.00 33.38           C
ATOM    746  C   LEU A  96      35.283  21.725   9.988  1.00 34.07           C
ATOM    747  O   LEU A  96      35.191  22.721   9.276  1.00 35.10           O
ATOM    748  CB  LEU A  96      33.848  20.101   8.691  1.00 34.10           C
ATOM    749  CG  LEU A  96      34.861  19.259   7.939  1.00 35.93           C
ATOM    750  CD1 LEU A  96      35.292  18.025   8.719  1.00 37.65           C
ATOM    751  CD2 LEU A  96      34.218  18.861   6.624  1.00 38.23           C
ATOM    752  N   PHE A  97      36.331  21.491  10.761  1.00 33.59           N
ATOM    753  CA  PHE A  97      37.515  22.334  10.717  1.00 34.46           C
ATOM    754  C   PHE A  97      38.566  21.660   9.828  1.00 34.77           C
ATOM    755  O   PHE A  97      39.144  20.650  10.198  1.00 33.62           O
ATOM    756  CB  PHE A  97      38.014  22.591  12.145  1.00 34.44           C
ATOM    757  CG  PHE A  97      37.045  23.403  12.985  1.00 34.08           C
ATOM    758  CD1 PHE A  97      35.900  22.826  13.508  1.00 33.87           C
ATOM    759  CD2 PHE A  97      37.281  24.739  13.254  1.00 35.20           C
ATOM    760  CE1 PHE A  97      34.997  23.578  14.275  1.00 33.12           C
ATOM    761  CE2 PHE A  97      36.385  25.488  14.025  1.00 33.51           C
ATOM    762  CZ  PHE A  97      35.245  24.898  14.528  1.00 32.32           C
ATOM    763  N   ILE A  98      38.782  22.217   8.638  1.00 36.04           N
ATOM    764  CA  ILE A  98      39.608  21.573   7.618  1.00 37.01           C
ATOM    765  C   ILE A  98      40.969  22.235   7.475  1.00 37.72           C
ATOM    766  O   ILE A  98      41.059  23.437   7.224  1.00 38.04           O
ATOM    767  CB  ILE A  98      38.940  21.643   6.247  1.00 38.14           C
ATOM    768  CG1 ILE A  98      37.549  21.047   6.307  1.00 37.67           C
ATOM    769  CG2 ILE A  98      39.774  20.908   5.202  1.00 39.86           C
ATOM    770  CD1 ILE A  98      36.791  21.250   5.030  1.00 40.57           C
ATOM    771  N   GLY A  99      42.024  21.434   7.622  1.00 37.74           N
ATOM    772  CA  GLY A  99      43.392  21.903   7.438  1.00 38.75           C
ATOM    773  C   GLY A  99      43.567  22.693   6.157  1.00 39.55           C
ATOM    774  O   GLY A  99      43.008  22.337   5.120  1.00 39.47           O
ATOM    775  N   LYS A 100      44.355  23.762   6.224  1.00 40.62           N
ATOM    776  CA  LYS A 100      44.602  24.609   5.055  1.00 42.04           C
ATOM    777  C   LYS A 100      45.071  23.853   3.801  1.00 42.22           C
ATOM    778  O   LYS A 100      44.775  24.274   2.692  1.00 42.64           O
ATOM    779  CB  LYS A 100      45.630  25.701   5.389  1.00 43.60           C
ATOM    780  CG  LYS A 100      45.117  26.716   6.385  1.00 44.68           C
ATOM    781  CD  LYS A 100      45.868  28.040   6.336  1.00 47.66           C
ATOM    782  CE  LYS A 100      45.156  29.125   7.190  1.00 48.03           C
ATOM    783  NZ  LYS A 100      43.645  28.993   7.284  1.00 45.86           N
ATOM    784  N   HIS A 101      45.792  22.748   3.975  1.00 41.61           N
ATOM    785  CA  HIS A 101      46.404  22.053   2.846  1.00 42.43           C
ATOM    786  C   HIS A 101      45.677  20.783   2.425  1.00 42.50           C
ATOM    787  O   HIS A 101      46.140  20.071   1.557  1.00 43.40           O
ATOM    788  CB  HIS A 101      47.877  21.749   3.162  1.00 42.91           C
ATOM    789  CG  HIS A 101      48.623  22.915   3.731  1.00 41.91           C
ATOM    790  ND1 HIS A 101      49.073  23.960   2.956  1.00 42.34           N
ATOM    791  CD2 HIS A 101      48.990  23.207   5.001  1.00 40.43           C
ATOM    792  CE1 HIS A 101      49.695  24.840   3.722  1.00 42.12           C
ATOM    793  NE2 HIS A 101      49.659  24.406   4.968  1.00 40.02           N
ATOM    794  N   LEU A 102      44.534  20.485   3.023  1.00 42.85           N
ATOM    795  CA  LEU A 102      43.779  19.311   2.603  1.00 43.13           C
ATOM    796  C   LEU A 102      43.017  19.621   1.323  1.00 44.43           C
ATOM    797  O   LEU A 102      42.756  20.788   1.018  1.00 45.58           O
ATOM    798  CB  LEU A 102      42.830  18.842   3.699  1.00 42.03           C
ATOM    799  CG  LEU A 102      43.480  17.948   4.753  1.00 41.90           C
ATOM    800  CD1 LEU A 102      42.398  17.432   5.654  1.00 40.67           C
ATOM    801  CD2 LEU A 102      44.281  16.802   4.120  1.00 43.35           C
ATOM    802  N   LYS A 103      42.692  18.577   0.565  1.00 44.57           N
ATOM    803  CA  LYS A 103      41.973  18.726  -0.691  1.00 45.48           C
ATOM    804  C   LYS A 103      40.543  18.189  -0.575  1.00 44.19           C
ATOM    805  O   LYS A 103      40.220  17.160  -1.155  1.00 44.38           O
ATOM    806  CB  LYS A 103      42.733  18.002  -1.815  1.00 46.83           C
ATOM    807  CG  LYS A 103      44.158  18.518  -2.019  1.00 49.26           C
ATOM    808  CD  LYS A 103      44.827  17.862  -3.216  1.00 52.48           C
ATOM    809  CE  LYS A 103      46.339  17.973  -3.146  1.00 54.25           C
ATOM    810  NZ  LYS A 103      46.899  17.065  -2.115  1.00 54.47           N
ATOM    811  N   PRO A 104      39.672  18.896   0.155  1.00 43.44           N
ATOM    812  CA  PRO A 104      38.329  18.344   0.303  1.00 42.97           C
ATOM    813  C   PRO A 104      37.544  18.395  -1.014  1.00 44.44           C
ATOM    814  O   PRO A 104      37.609  19.396  -1.729  1.00 45.16           O
ATOM    815  CB  PRO A 104      37.689  19.262   1.348  1.00 41.99           C
ATOM    816  CG  PRO A 104      38.386  20.566   1.178  1.00 42.26           C
ATOM    817  CD  PRO A 104      39.789  20.238   0.752  1.00 43.30           C
ATOM    818  N   LEU A 105      36.817  17.323  -1.321  1.00 44.99           N
ATOM    819  CA  LEU A 105      35.944  17.294  -2.490  1.00 46.45           C
ATOM    820  C   LEU A 105      34.809  18.299  -2.294  1.00 46.85           C
ATOM    821  O   LEU A 105      34.045  18.207  -1.323  1.00 45.40           O
ATOM    822  CB  LEU A 105      35.354  15.896  -2.691  1.00 46.45           C
ATOM    823  CG  LEU A 105      36.295  14.696  -2.788  1.00 47.01           C
ATOM    824  CD1 LEU A 105      35.451  13.436  -2.998  1.00 47.68           C
ATOM    825  CD2 LEU A 105      37.313  14.883  -3.916  1.00 50.23           C
ATOM    826  N   ALA A 106      34.698  19.264  -3.204  1.00 48.84           N
ATOM    827  CA  ALA A 106      33.664  20.301  -3.088  1.00 49.71           C
ATOM    828  C   ALA A 106      32.247  19.701  -3.165  1.00 50.01           C
ATOM    829  O   ALA A 106      31.277  20.351  -2.780  1.00 49.76           O
ATOM    830  CB  ALA A 106      33.866  21.386  -4.142  1.00 51.46           C
ATOM    831  N   LYS A 107      32.148  18.463  -3.660  1.00 50.79           N
ATOM    832  CA  LYS A 107      30.925  17.662  -3.563  1.00 50.86           C
ATOM    833  C   LYS A 107      30.538  17.432  -2.106  1.00 49.59           C
ATOM    834  O   LYS A 107      29.427  17.770  -1.692  1.00 49.53           O
ATOM    835  CB  LYS A 107      31.094  16.290  -4.250  1.00 51.35           C
ATOM    836  CG  LYS A 107      30.060  15.243  -3.791  1.00 50.84           C
ATOM    837  CD  LYS A 107      30.008  13.986  -4.661  1.00 51.79           C
ATOM    838  CE  LYS A 107      28.633  13.313  -4.540  1.00 51.75           C
ATOM    839  NZ  LYS A 107      28.659  11.827  -4.641  1.00 51.77           N
ATOM    840  N   PHE A 108      31.460  16.821  -1.361  1.00 48.76           N
ATOM    841  CA  PHE A 108      31.254  16.457   0.036  1.00 47.39           C
ATOM    842  C   PHE A 108      31.013  17.693   0.899  1.00 46.47           C
ATOM    843  O   PHE A 108      30.212  17.644   1.835  1.00 45.43           O
ATOM    844  CB  PHE A 108      32.473  15.680   0.540  1.00 47.12           C
ATOM    845  CG  PHE A 108      32.482  15.423   2.030  1.00 46.96           C
ATOM    846  CD1 PHE A 108      31.726  14.389   2.576  1.00 47.43           C
ATOM    847  CD2 PHE A 108      33.275  16.188   2.880  1.00 46.29           C
ATOM    848  CE1 PHE A 108      31.738  14.140   3.940  1.00 46.40           C
ATOM    849  CE2 PHE A 108      33.293  15.947   4.245  1.00 46.44           C
ATOM    850  CZ  PHE A 108      32.523  14.920   4.778  1.00 46.46           C
ATOM    851  N   LEU A 109      31.710  18.785   0.583  1.00 46.67           N
ATOM    852  CA  LEU A 109      31.524  20.061   1.273  1.00 46.10           C
ATOM    853  C   LEU A 109      30.143  20.659   1.006  1.00 46.46           C
ATOM    854  O   LEU A 109      29.441  21.049   1.935  1.00 45.19           O
ATOM    855  CB  LEU A 109      32.592  21.079   0.869  1.00 46.57           C
ATOM    856  CG  LEU A 109      34.022  20.913   1.382  1.00 46.23           C
ATOM    857  CD1 LEU A 109      34.894  22.051   0.855  1.00 45.54           C
ATOM    858  CD2 LEU A 109      34.064  20.862   2.899  1.00 44.14           C
ATOM    859  N   ASN A 110      29.758  20.753  -0.258  1.00 48.19           N
ATOM    860  CA  ASN A 110      28.471  21.363  -0.591  1.00 49.37           C
ATOM    861  C   ASN A 110      27.303  20.559  -0.033  1.00 48.53           C
ATOM    862  O   ASN A 110      26.271  21.126   0.344  1.00 48.30           O
ATOM    863  CB  ASN A 110      28.297  21.532  -2.095  1.00 51.32           C
ATOM    864  CG  ASN A 110      27.022  22.269  -2.438  1.00 53.22           C
ATOM    865  OD1 ASN A 110      26.004  21.659  -2.773  1.00 54.11           O
ATOM    866  ND2 ASN A 110      27.058  23.591  -2.313  1.00 56.36           N
ATOM    867  N   ASP A 111      27.490  19.242   0.036  1.00 48.02           N
ATOM    868  CA  ASP A 111      26.452  18.339   0.496  1.00 47.34           C
ATOM    869  C   ASP A 111      26.298  18.326   2.028  1.00 45.52           C
ATOM    870  O   ASP A 111      25.176  18.294   2.522  1.00 45.24           O
ATOM    871  CB  ASP A 111      26.708  16.928  -0.039  1.00 47.85           C
ATOM    872  CG  ASP A 111      26.461  16.806  -1.543  1.00 49.82           C
ATOM    873  OD1 ASP A 111      25.851  17.705  -2.173  1.00 51.34           O
ATOM    874  OD2 ASP A 111      26.888  15.782  -2.104  1.00 53.25           O
ATOM    875  N   VAL A 112      27.400  18.349   2.780  1.00 44.38           N
ATOM    876  CA  VAL A 112      27.305  18.484   4.234  1.00 42.38           C
ATOM    877  C   VAL A 112      26.721  19.856   4.626  1.00 42.10           C
ATOM    878  O   VAL A 112      25.929  19.935   5.566  1.00 41.46           O
ATOM    879  CB  VAL A 112      28.659  18.219   4.992  1.00 41.91           C
ATOM    880  CG1 VAL A 112      29.163  16.800   4.740  1.00 42.24           C
ATOM    881  CG2 VAL A 112      29.722  19.235   4.646  1.00 41.95           C
ATOM    882  N   LYS A 113      27.103  20.919   3.910  1.00 42.32           N
ATOM    883  CA  LYS A 113      26.569  22.269   4.161  1.00 42.02           C
ATOM    884  C   LYS A 113      25.079  22.322   3.890  1.00 41.96           C
ATOM    885  O   LYS A 113      24.305  22.792   4.723  1.00 41.68           O
ATOM    886  CB  LYS A 113      27.274  23.338   3.309  1.00 43.27           C
ATOM    887  CG  LYS A 113      28.610  23.833   3.879  1.00 43.40           C
ATOM    888  CD  LYS A 113      29.544  24.440   2.822  1.00 45.99           C
ATOM    889  CE  LYS A 113      29.118  25.832   2.393  1.00 47.85           C
ATOM    890  NZ  LYS A 113      30.259  26.584   1.804  1.00 49.54           N
ATOM    891  N   THR A 114      24.663  21.843   2.728  1.00 42.12           N
ATOM    892  CA  THR A 114      23.269  21.995   2.354  1.00 42.66           C
ATOM    893  C   THR A 114      22.380  20.943   3.036  1.00 41.21           C
ATOM    894  O   THR A 114      21.254  21.248   3.369  1.00 41.06           O
ATOM    895  CB  THR A 114      23.080  22.079   0.804  1.00 44.27           C
ATOM    896  OG1 THR A 114      23.705  20.963   0.168  1.00 45.42           O
ATOM    897  CG2 THR A 114      23.707  23.366   0.251  1.00 44.71           C
ATOM    898  N   LEU A 115      22.895  19.746   3.309  1.00 40.76           N
ATOM    899  CA  LEU A 115      22.068  18.636   3.828  1.00 40.52           C
ATOM    900  C   LEU A 115      22.150  18.363   5.359  1.00 39.94           C
ATOM    901  O   LEU A 115      21.212  17.823   5.938  1.00 39.05           O
ATOM    902  CB  LEU A 115      22.390  17.341   3.081  1.00 40.48           C
ATOM    903  CG  LEU A 115      22.265  17.324   1.554  1.00 41.65           C
ATOM    904  CD1 LEU A 115      22.740  15.982   1.035  1.00 40.14           C
ATOM    905  CD2 LEU A 115      20.838  17.612   1.082  1.00 41.02           C
ATOM    906  N   TYR A 116      23.267  18.704   5.996  1.00 40.82           N
ATOM    907  CA  TYR A 116      23.410  18.570   7.453  1.00 40.86           C
ATOM    908  C   TYR A 116      23.672  19.925   8.144  1.00 41.03           C
ATOM    909  O   TYR A 116      24.144  19.958   9.265  1.00 40.97           O
ATOM    910  CB  TYR A 116      24.595  17.673   7.811  1.00 40.86           C
ATOM    911  CG  TYR A 116      24.560  16.206   7.419  1.00 44.17           C
ATOM    912  CD1 TYR A 116      24.125  15.220   8.327  1.00 47.08           C
ATOM    913  CD2 TYR A 116      25.065  15.786   6.190  1.00 47.78           C
ATOM    914  CE1 TYR A 116      24.145  13.843   7.983  1.00 48.93           C
ATOM    915  CE2 TYR A 116      25.094  14.422   5.831  1.00 50.17           C
ATOM    916  CZ  TYR A 116      24.643  13.449   6.722  1.00 50.62           C
ATOM    917  OH  TYR A 116      24.675  12.102   6.333  1.00 50.94           O
ATOM    918  N   GLU A 117      23.407  21.040   7.477  1.00 42.31           N
ATOM    919  CA  GLU A 117      23.685  22.371   8.047  1.00 42.87           C
ATOM    920  C   GLU A 117      25.153  22.644   8.454  1.00 41.97           C
ATOM    921  O   GLU A 117      25.443  23.681   9.063  1.00 42.78           O
ATOM    922  CB  GLU A 117      22.769  22.654   9.246  1.00 42.69           C
ATOM    923  CG  GLU A 117      21.271  22.639   8.925  1.00 44.59           C
ATOM    924  CD  GLU A 117      20.858  23.744   7.968  1.00 48.03           C
ATOM    925  OE1 GLU A 117      19.637  23.892   7.741  1.00 51.50           O
ATOM    926  OE2 GLU A 117      21.738  24.463   7.441  1.00 49.71           O
ATOM    927  N   THR A 118      26.066  21.753   8.079  1.00 40.10           N
ATOM    928  CA  THR A 118      27.457  21.841   8.492  1.00 38.81           C
ATOM    929  C   THR A 118      28.048  23.210   8.219  1.00 39.02           C
ATOM    930  O   THR A 118      27.803  23.813   7.169  1.00 40.19           O
ATOM    931  CB  THR A 118      28.324  20.769   7.784  1.00 38.88           C
ATOM    932  OG1 THR A 118      27.820  19.469   8.112  1.00 38.06           O
ATOM    933  CG2 THR A 118      29.795  20.866   8.210  1.00 37.58           C
ATOM    934  N   GLU A 119      28.808  23.695   9.192  1.00 37.50           N
ATOM    935  CA  GLU A 119      29.622  24.876   9.029  1.00 38.34           C
ATOM    936  C   GLU A 119      31.048  24.434   8.796  1.00 37.42           C
ATOM    937  O   GLU A 119      31.551  23.538   9.478  1.00 36.31           O
ATOM    938  CB  GLU A 119      29.527  25.771  10.251  1.00 38.62           C
ATOM    939  CG  GLU A 119      28.145  26.363  10.416  1.00 40.36           C
ATOM    940  CD  GLU A 119      28.016  27.227  11.640  1.00 43.16           C
ATOM    941  OE1 GLU A 119      29.037  27.479  12.315  1.00 44.35           O
ATOM    942  OE2 GLU A 119      26.879  27.651  11.923  1.00 45.83           O
ATOM    943  N   VAL A 120      31.684  25.055   7.810  1.00 37.33           N
ATOM    944  CA  VAL A 120      32.997  24.633   7.345  1.00 36.95           C
ATOM    945  C   VAL A 120      33.965  25.769   7.588  1.00 37.58           C
ATOM    946  O   VAL A 120      33.667  26.921   7.272  1.00 38.00           O
ATOM    947  CB  VAL A 120      32.951  24.263   5.850  1.00 37.79           C
ATOM    948  CG1 VAL A 120      34.361  24.045   5.282  1.00 37.47           C
ATOM    949  CG2 VAL A 120      32.075  23.023   5.653  1.00 36.17           C
ATOM    950  N   PHE A 121      35.104  25.440   8.188  1.00 37.21           N
ATOM    951  CA  PHE A 121      36.140  26.423   8.492  1.00 38.03           C
ATOM    952  C   PHE A 121      37.484  25.914   8.030  1.00 38.46           C
ATOM    953  O   PHE A 121      37.888  24.806   8.384  1.00 37.96           O
ATOM    954  CB  PHE A 121      36.226  26.680   9.999  1.00 37.05           C
ATOM    955  CG  PHE A 121      34.965  27.190  10.594  1.00 36.55           C
ATOM    956  CD1 PHE A 121      34.678  28.543  10.573  1.00 36.95           C
ATOM    957  CD2 PHE A 121      34.051  26.313  11.176  1.00 34.50           C
ATOM    958  CE1 PHE A 121      33.506  29.017  11.105  1.00 36.76           C
ATOM    959  CE2 PHE A 121      32.880  26.779  11.716  1.00 34.39           C
ATOM    960  CZ  PHE A 121      32.608  28.144  11.681  1.00 36.95           C
ATOM    961  N   SER A 122      38.187  26.735   7.261  1.00 40.08           N
ATOM    962  CA  SER A 122      39.569  26.457   6.931  1.00 40.76           C
ATOM    963  C   SER A 122      40.370  26.773   8.186  1.00 40.77           C
ATOM    964  O   SER A 122      40.298  27.895   8.703  1.00 41.34           O
ATOM    965  CB  SER A 122      40.036  27.326   5.764  1.00 42.43           C
ATOM    966  OG  SER A 122      41.356  26.975   5.388  1.00 43.66           O
ATOM    967  N   THR A 123      41.117  25.786   8.677  1.00 40.07           N
ATOM    968  CA  THR A 123      41.794  25.889   9.971  1.00 39.75           C
ATOM    969  C   THR A 123      43.301  25.765   9.816  1.00 40.71           C
ATOM    970  O   THR A 123      43.804  24.858   9.146  1.00 41.22           O
ATOM    971  CB  THR A 123      41.279  24.810  10.925  1.00 38.46           C
ATOM    972  OG1 THR A 123      39.846  24.834  10.930  1.00 37.63           O
ATOM    973  CG2 THR A 123      41.789  25.025  12.333  1.00 37.98           C
ATOM    974  N   ASP A 124      44.025  26.700  10.413  1.00 40.98           N
ATOM    975  CA  ASP A 124      45.481  26.635  10.422  1.00 41.57           C
ATOM    976  C   ASP A 124      45.922  25.713  11.565  1.00 40.79           C
ATOM    977  O   ASP A 124      46.104  26.154  12.697  1.00 40.52           O
ATOM    978  CB  ASP A 124      46.076  28.039  10.595  1.00 42.73           C
ATOM    979  CG  ASP A 124      47.535  28.109  10.213  1.00 43.70           C
ATOM    980  OD1 ASP A 124      48.183  27.049  10.086  1.00 41.30           O
ATOM    981  OD2 ASP A 124      48.039  29.241  10.044  1.00 46.48           O
ATOM    982  N   PHE A 125      46.078  24.427  11.269  1.00 40.32           N
ATOM    983  CA  PHE A 125      46.506  23.472  12.288  1.00 40.06           C
ATOM    984  C   PHE A 125      48.022  23.520  12.580  1.00 41.97           C
ATOM    985  O   PHE A 125      48.483  22.838  13.495  1.00 42.64           O
ATOM    986  CB  PHE A 125      46.080  22.054  11.919  1.00 38.67           C
ATOM    987  CG  PHE A 125      44.616  21.798  12.121  1.00 36.96           C
ATOM    988  CD1 PHE A 125      44.075  21.772  13.404  1.00 34.73           C
ATOM    989  CD2 PHE A 125      43.780  21.579  11.041  1.00 35.39           C
ATOM    990  CE1 PHE A 125      42.698  21.525  13.601  1.00 34.34           C
ATOM    991  CE2 PHE A 125      42.410  21.339  11.229  1.00 34.27           C
ATOM    992  CZ  PHE A 125      41.875  21.316  12.517  1.00 32.98           C
ATOM    993  N   SER A 126      48.783  24.316  11.829  1.00 43.13           N
ATOM    994  CA  SER A 126      50.184  24.580  12.187  1.00 44.75           C
ATOM    995  C   SER A 126      50.304  25.459  13.446  1.00 45.47           C
ATOM    996  O   SER A 126      51.389  25.542  14.006  1.00 46.74           O
ATOM    997  CB  SER A 126      50.936  25.239  11.034  1.00 45.76           C
ATOM    998  OG  SER A 126      50.603  26.608  10.962  1.00 45.15           O
ATOM    999  N   ASN A 127      49.224  26.144  13.850  1.00 44.71           N
ATOM   1000  CA  ASN A 127      49.125  26.703  15.209  1.00 45.28           C
ATOM   1001  C   ASN A 127      48.129  25.858  15.968  1.00 43.52           C
ATOM   1002  O   ASN A 127      46.941  26.191  16.045  1.00 41.94           O
ATOM   1003  CB  ASN A 127      48.700  28.178  15.245  1.00 46.16           C
ATOM   1004  CG  ASN A 127      48.982  28.844  16.622  1.00 48.38           C
ATOM   1005  OD1 ASN A 127      48.932  28.192  17.684  1.00 47.41           O
ATOM   1006  ND2 ASN A 127      49.291  30.145  16.595  1.00 49.79           N
ATOM   1007  N   ILE A 128      48.632  24.753  16.509  1.00 43.29           N
ATOM   1008  CA  ILE A 128      47.788  23.729  17.080  1.00 42.21           C
ATOM   1009  C   ILE A 128      47.033  24.223  18.306  1.00 41.58           C
ATOM   1010  O   ILE A 128      45.882  23.813  18.548  1.00 39.42           O
ATOM   1011  CB  ILE A 128      48.591  22.460  17.435  1.00 42.54           C
ATOM   1012  CG1 ILE A 128      47.636  21.279  17.618  1.00 41.88           C
ATOM   1013  CG2 ILE A 128      49.413  22.680  18.697  1.00 43.15           C
ATOM   1014  CD1 ILE A 128      46.674  21.065  16.449  1.00 42.18           C
ATOM   1015  N   SER A 129      47.677  25.115  19.054  1.00 42.66           N
ATOM   1016  CA  SER A 129      47.088  25.691  20.260  1.00 42.76           C
ATOM   1017  C   SER A 129      45.949  26.672  19.949  1.00 41.90           C
ATOM   1018  O   SER A 129      44.890  26.638  20.592  1.00 40.59           O
ATOM   1019  CB  SER A 129      48.166  26.394  21.079  1.00 44.35           C
ATOM   1020  OG  SER A 129      47.579  26.993  22.218  1.00 46.45           O
ATOM   1021  N   ALA A 130      46.174  27.546  18.968  1.00 42.50           N
ATOM   1022  CA  ALA A 130      45.157  28.501  18.549  1.00 42.08           C
ATOM   1023  C   ALA A 130      43.968  27.776  17.920  1.00 40.52           C
ATOM   1024  O   ALA A 130      42.811  28.158  18.121  1.00 39.50           O
ATOM   1025  CB  ALA A 130      45.742  29.495  17.587  1.00 43.12           C
ATOM   1026  N   ALA A 131      44.253  26.722  17.164  1.00 40.55           N
ATOM   1027  CA  ALA A 131      43.201  25.920  16.544  1.00 39.64           C
ATOM   1028  C   ALA A 131      42.324  25.279  17.612  1.00 39.07           C
ATOM   1029  O   ALA A 131      41.096  25.274  17.503  1.00 39.13           O
ATOM   1030  CB  ALA A 131      43.808  24.853  15.643  1.00 39.49           C
ATOM   1031  N   LYS A 132      42.956  24.757  18.657  1.00 39.74           N
ATOM   1032  CA  LYS A 132      42.237  24.107  19.747  1.00 38.97           C
ATOM   1033  C   LYS A 132      41.276  25.077  20.432  1.00 38.80           C
ATOM   1034  O   LYS A 132      40.124  24.735  20.694  1.00 36.81           O
ATOM   1035  CB  LYS A 132      43.221  23.511  20.754  1.00 39.68           C
ATOM   1036  CG  LYS A 132      42.594  22.505  21.692  1.00 39.65           C
ATOM   1037  CD  LYS A 132      43.564  21.983  22.744  1.00 42.34           C
ATOM   1038  CE  LYS A 132      43.944  23.052  23.746  1.00 44.52           C
ATOM   1039  NZ  LYS A 132      44.132  22.478  25.108  1.00 47.23           N
ATOM   1040  N   GLN A 133      41.750  26.294  20.689  1.00 40.36           N
ATOM   1041  CA  GLN A 133      40.923  27.340  21.293  1.00 41.03           C
ATOM   1042  C   GLN A 133      39.755  27.759  20.402  1.00 40.35           C
ATOM   1043  O   GLN A 133      38.652  28.012  20.890  1.00 40.08           O
ATOM   1044  CB  GLN A 133      41.772  28.566  21.621  1.00 43.00           C
ATOM   1045  CG  GLN A 133      41.002  29.706  22.289  1.00 45.27           C
ATOM   1046  CD  GLN A 133      40.587  29.382  23.719  1.00 46.09           C
ATOM   1047  OE1 GLN A 133      41.208  29.857  24.665  1.00 50.65           O
ATOM   1048  NE2 GLN A 133      39.542  28.567  23.881  1.00 46.20           N
ATOM   1049  N   GLU A 134      40.008  27.839  19.099  1.00 40.70           N
ATOM   1050  CA  GLU A 134      38.983  28.206  18.120  1.00 39.88           C
ATOM   1051  C   GLU A 134      37.823  27.194  18.138  1.00 37.65           C
ATOM   1052  O   GLU A 134      36.648  27.567  18.189  1.00 36.04           O
ATOM   1053  CB  GLU A 134      39.621  28.258  16.729  1.00 40.65           C
ATOM   1054  CG  GLU A 134      38.709  28.763  15.613  1.00 41.92           C
ATOM   1055  CD  GLU A 134      39.269  28.515  14.220  1.00 44.02           C
ATOM   1056  OE1 GLU A 134      40.474  28.219  14.081  1.00 45.54           O
ATOM   1057  OE2 GLU A 134      38.490  28.608  13.251  1.00 46.45           O
ATOM   1058  N   ILE A 135      38.180  25.915  18.088  1.00 36.41           N
ATOM   1059  CA  ILE A 135      37.197  24.839  18.102  1.00 35.15           C
ATOM   1060  C   ILE A 135      36.463  24.822  19.438  1.00 34.40           C
ATOM   1061  O   ILE A 135      35.219  24.779  19.483  1.00 33.24           O
ATOM   1062  CB  ILE A 135      37.838  23.452  17.847  1.00 34.59           C
ATOM   1063  CG1 ILE A 135      38.542  23.437  16.487  1.00 36.16           C
ATOM   1064  CG2 ILE A 135      36.754  22.365  17.889  1.00 33.37           C
ATOM   1065  CD1 ILE A 135      39.465  22.263  16.254  1.00 35.72           C
ATOM   1066  N   ASN A 136      37.225  24.853  20.529  1.00 34.62           N
ATOM   1067  CA  ASN A 136      36.605  24.857  21.854  1.00 33.96           C
ATOM   1068  C   ASN A 136      35.658  26.041  22.010  1.00 34.45           C
ATOM   1069  O   ASN A 136      34.559  25.886  22.531  1.00 32.68           O
ATOM   1070  CB  ASN A 136      37.654  24.843  22.981  1.00 34.60           C
ATOM   1071  CG  ASN A 136      38.219  23.453  23.232  1.00 33.70           C
ATOM   1072  OD1 ASN A 136      37.590  22.448  22.890  1.00 31.59           O
ATOM   1073  ND2 ASN A 136      39.419  23.387  23.805  1.00 31.73           N
ATOM   1074  N   SER A 137      36.084  27.216  21.547  1.00 35.77           N
ATOM   1075  CA  SER A 137      35.259  28.415  21.641  1.00 36.89           C
ATOM   1076  C   SER A 137      34.000  28.301  20.778  1.00 36.21           C
ATOM   1077  O   SER A 137      32.910  28.689  21.191  1.00 36.24           O
ATOM   1078  CB  SER A 137      36.052  29.666  21.238  1.00 38.82           C
ATOM   1079  OG  SER A 137      35.142  30.713  20.956  1.00 41.04           O
ATOM   1080  N   HIS A 138      34.147  27.755  19.580  1.00 35.99           N
ATOM   1081  CA  HIS A 138      32.993  27.509  18.723  1.00 35.22           C
ATOM   1082  C   HIS A 138      31.966  26.575  19.388  1.00 33.56           C
ATOM   1083  O   HIS A 138      30.759  26.828  19.332  1.00 33.35           O
ATOM   1084  CB  HIS A 138      33.430  26.949  17.365  1.00 35.09           C
ATOM   1085  CG  HIS A 138      32.299  26.784  16.400  1.00 35.24           C
ATOM   1086  ND1 HIS A 138      31.744  27.845  15.716  1.00 34.08           N
ATOM   1087  CD2 HIS A 138      31.591  25.684  16.031  1.00 34.90           C
ATOM   1088  CE1 HIS A 138      30.758  27.405  14.956  1.00 35.30           C
ATOM   1089  NE2 HIS A 138      30.643  26.096  15.127  1.00 33.90           N
ATOM   1090  N   VAL A 139      32.440  25.507  20.021  1.00 32.30           N
ATOM   1091  CA  VAL A 139      31.546  24.573  20.699  1.00 30.29           C
ATOM   1092  C   VAL A 139      30.874  25.211  21.927  1.00 30.62           C
ATOM   1093  O   VAL A 139      29.664  25.056  22.143  1.00 28.19           O
ATOM   1094  CB  VAL A 139      32.281  23.269  21.086  1.00 30.15           C
ATOM   1095  CG1 VAL A 139      31.399  22.385  21.998  1.00 27.35           C
ATOM   1096  CG2 VAL A 139      32.689  22.512  19.806  1.00 28.72           C
ATOM   1097  N   GLU A 140      31.657  25.951  22.706  1.00 31.90           N
ATOM   1098  CA  GLU A 140      31.116  26.698  23.836  1.00 33.45           C
ATOM   1099  C   GLU A 140      30.010  27.655  23.384  1.00 34.35           C
ATOM   1100  O   GLU A 140      28.958  27.732  24.006  1.00 34.42           O
ATOM   1101  CB  GLU A 140      32.228  27.478  24.540  1.00 35.00           C
ATOM   1102  CG  GLU A 140      31.803  28.172  25.805  1.00 36.39           C
ATOM   1103  CD  GLU A 140      32.972  28.730  26.606  1.00 39.33           C
ATOM   1104  OE1 GLU A 140      34.129  28.286  26.427  1.00 41.80           O
ATOM   1105  OE2 GLU A 140      32.728  29.620  27.431  1.00 41.53           O
ATOM   1106  N   MET A 141      30.251  28.371  22.292  1.00 36.22           N
ATOM   1107  CA  MET A 141      29.288  29.335  21.774  1.00 37.27           C
ATOM   1108  C   MET A 141      27.993  28.648  21.348  1.00 35.93           C
ATOM   1109  O   MET A 141      26.901  29.114  21.649  1.00 35.70           O
ATOM   1110  CB  MET A 141      29.892  30.083  20.581  1.00 39.29           C
ATOM   1111  CG  MET A 141      29.395  31.513  20.403  1.00 43.00           C
ATOM   1112  SD  MET A 141      30.740  32.626  19.880  1.00 52.71           S
ATOM   1113  CE  MET A 141      31.899  32.474  21.253  1.00 50.83           C
ATOM   1114  N   GLN A 142      28.139  27.525  20.655  1.00 34.96           N
ATOM   1115  CA  GLN A 142      27.010  26.831  20.058  1.00 34.24           C
ATOM   1116  C   GLN A 142      26.211  26.024  21.073  1.00 32.84           C
ATOM   1117  O   GLN A 142      25.051  25.725  20.830  1.00 33.21           O
ATOM   1118  CB  GLN A 142      27.502  25.944  18.919  1.00 34.18           C
ATOM   1119  CG  GLN A 142      28.020  26.747  17.733  1.00 36.49           C
ATOM   1120  CD  GLN A 142      26.924  27.552  17.073  1.00 37.61           C
ATOM   1121  OE1 GLN A 142      25.936  26.995  16.598  1.00 38.04           O
ATOM   1122  NE2 GLN A 142      27.076  28.865  17.065  1.00 39.32           N
ATOM   1123  N   THR A 143      26.827  25.683  22.206  1.00 31.74           N
ATOM   1124  CA  THR A 143      26.106  25.081  23.318  1.00 30.71           C
ATOM   1125  C   THR A 143      25.703  26.112  24.384  1.00 30.96           C
ATOM   1126  O   THR A 143      25.475  25.760  25.544  1.00 29.71           O
ATOM   1127  CB  THR A 143      26.910  23.933  23.957  1.00 29.20           C
ATOM   1128  OG1 THR A 143      28.123  24.451  24.520  1.00 31.45           O
ATOM   1129  CG2 THR A 143      27.223  22.886  22.915  1.00 28.36           C
ATOM   1130  N   LYS A 144      25.603  27.380  23.982  1.00 32.40           N
ATOM   1131  CA  LYS A 144      25.167  28.460  24.870  1.00 33.38           C
ATOM   1132  C   LYS A 144      25.963  28.476  26.173  1.00 33.56           C
ATOM   1133  O   LYS A 144      25.401  28.588  27.268  1.00 32.83           O
ATOM   1134  CB  LYS A 144      23.674  28.341  25.163  1.00 33.17           C
ATOM   1135  CG  LYS A 144      22.800  28.253  23.923  1.00 35.45           C
ATOM   1136  CD  LYS A 144      22.829  29.560  23.125  1.00 39.03           C
ATOM   1137  CE  LYS A 144      21.990  29.476  21.867  1.00 40.70           C
ATOM   1138  NZ  LYS A 144      22.572  30.340  20.791  1.00 43.78           N
ATOM   1139  N   GLY A 145      27.278  28.334  26.044  1.00 33.83           N
ATOM   1140  CA  GLY A 145      28.178  28.429  27.192  1.00 34.29           C
ATOM   1141  C   GLY A 145      28.314  27.158  28.006  1.00 32.68           C
ATOM   1142  O   GLY A 145      29.114  27.110  28.925  1.00 33.64           O
ATOM   1143  N   LYS A 146      27.570  26.111  27.670  1.00 31.50           N
ATOM   1144  CA  LYS A 146      27.461  24.974  28.588  1.00 30.40           C
ATOM   1145  C   LYS A 146      28.556  23.941  28.429  1.00 29.46           C
ATOM   1146  O   LYS A 146      28.942  23.304  29.404  1.00 29.14           O
ATOM   1147  CB  LYS A 146      26.081  24.334  28.498  1.00 29.59           C
ATOM   1148  CG  LYS A 146      24.951  25.296  28.864  1.00 30.71           C
ATOM   1149  CD  LYS A 146      25.223  26.046  30.175  1.00 32.13           C
ATOM   1150  CE  LYS A 146      23.962  26.713  30.715  1.00 33.70           C
ATOM   1151  NZ  LYS A 146      24.242  27.929  31.535  1.00 35.17           N
ATOM   1152  N   VAL A 147      29.062  23.773  27.213  1.00 29.51           N
ATOM   1153  CA  VAL A 147      30.164  22.838  26.978  1.00 29.10           C
ATOM   1154  C   VAL A 147      31.472  23.602  26.766  1.00 30.20           C
ATOM   1155  O   VAL A 147      31.748  24.099  25.672  1.00 30.50           O
ATOM   1156  CB  VAL A 147      29.882  21.904  25.804  1.00 28.48           C
ATOM   1157  CG1 VAL A 147      31.033  20.921  25.637  1.00 26.82           C
ATOM   1158  CG2 VAL A 147      28.553  21.162  26.031  1.00 26.45           C
ATOM   1159  N   VAL A 148      32.247  23.692  27.841  1.00 30.91           N
ATOM   1160  CA  VAL A 148      33.531  24.399  27.870  1.00 32.51           C
ATOM   1161  C   VAL A 148      34.681  23.395  27.803  1.00 32.54           C
ATOM   1162  O   VAL A 148      34.650  22.370  28.484  1.00 32.14           O
ATOM   1163  CB  VAL A 148      33.661  25.216  29.167  1.00 33.28           C
ATOM   1164  CG1 VAL A 148      35.007  25.990  29.216  1.00 35.43           C
ATOM   1165  CG2 VAL A 148      32.464  26.169  29.316  1.00 33.12           C
ATOM   1166  N   GLY A 149      35.685  23.687  26.974  1.00 33.52           N
ATOM   1167  CA  GLY A 149      36.932  22.923  26.963  1.00 33.73           C
ATOM   1168  C   GLY A 149      36.766  21.510  26.441  1.00 33.02           C
ATOM   1169  O   GLY A 149      37.302  20.573  27.011  1.00 33.07           O
ATOM   1170  N   LEU A 150      36.017  21.351  25.353  1.00 32.48           N
ATOM   1171  CA  LEU A 150      35.747  20.016  24.806  1.00 31.58           C
ATOM   1172  C   LEU A 150      37.038  19.261  24.504  1.00 32.49           C
ATOM   1173  O   LEU A 150      37.190  18.089  24.858  1.00 31.89           O
ATOM   1174  CB  LEU A 150      34.908  20.115  23.536  1.00 30.54           C
ATOM   1175  CG  LEU A 150      34.663  18.830  22.737  1.00 29.69           C
ATOM   1176  CD1 LEU A 150      33.923  17.762  23.557  1.00 27.03           C
ATOM   1177  CD2 LEU A 150      33.912  19.201  21.447  1.00 27.38           C
ATOM   1178  N   ILE A 151      37.953  19.932  23.826  1.00 34.13           N
ATOM   1179  CA  ILE A 151      39.189  19.299  23.420  1.00 35.50           C
ATOM   1180  C   ILE A 151      40.217  19.719  24.425  1.00 37.62           C
ATOM   1181  O   ILE A 151      40.509  20.907  24.547  1.00 39.22           O
ATOM   1182  CB  ILE A 151      39.642  19.759  22.036  1.00 35.92           C
ATOM   1183  CG1 ILE A 151      38.576  19.448  20.990  1.00 33.84           C
ATOM   1184  CG2 ILE A 151      40.987  19.117  21.684  1.00 36.47           C
ATOM   1185  CD1 ILE A 151      38.852  20.069  19.621  1.00 33.53           C
ATOM   1186  N   GLN A 152      40.746  18.741  25.151  1.00 38.76           N
ATOM   1187  CA  GLN A 152      41.811  18.975  26.112  1.00 40.67           C
ATOM   1188  C   GLN A 152      43.159  18.955  25.400  1.00 41.88           C
ATOM   1189  O   GLN A 152      43.996  19.817  25.617  1.00 42.61           O
ATOM   1190  CB  GLN A 152      41.784  17.903  27.219  1.00 40.80           C
ATOM   1191  CG  GLN A 152      40.652  18.080  28.233  1.00 41.64           C
ATOM   1192  CD  GLN A 152      40.598  19.504  28.777  1.00 44.45           C
ATOM   1193  OE1 GLN A 152      41.556  19.981  29.397  1.00 46.35           O
ATOM   1194  NE2 GLN A 152      39.484  20.202  28.517  1.00 43.59           N
ATOM   1195  N   ASP A 153      43.345  17.949  24.556  1.00 42.10           N
ATOM   1196  CA  ASP A 153      44.611  17.718  23.874  1.00 43.65           C
ATOM   1197  C   ASP A 153      44.324  17.479  22.408  1.00 43.13           C
ATOM   1198  O   ASP A 153      43.381  16.759  22.055  1.00 41.75           O
ATOM   1199  CB  ASP A 153      45.330  16.492  24.458  1.00 44.46           C
ATOM   1200  CG  ASP A 153      45.655  16.649  25.944  1.00 46.02           C
ATOM   1201  OD1 ASP A 153      46.641  17.336  26.274  1.00 45.24           O
ATOM   1202  OD2 ASP A 153      44.915  16.079  26.781  1.00 47.91           O
ATOM   1203  N   LEU A 154      45.140  18.085  21.558  1.00 44.06           N
ATOM   1204  CA  LEU A 154      44.972  17.978  20.123  1.00 43.85           C
ATOM   1205  C   LEU A 154      46.324  17.631  19.540  1.00 45.24           C
ATOM   1206  O   LEU A 154      47.263  18.415  19.665  1.00 46.47           O
ATOM   1207  CB  LEU A 154      44.449  19.313  19.579  1.00 43.90           C
ATOM   1208  CG  LEU A 154      43.815  19.339  18.188  1.00 43.66           C
ATOM   1209  CD1 LEU A 154      42.639  18.388  18.103  1.00 40.46           C
ATOM   1210  CD2 LEU A 154      43.393  20.769  17.802  1.00 42.65           C
ATOM   1211  N   LYS A 155      46.426  16.442  18.940  1.00 45.27           N
ATOM   1212  CA  LYS A 155      47.678  15.957  18.329  1.00 46.82           C
ATOM   1213  C   LYS A 155      48.302  16.985  17.384  1.00 47.19           C
ATOM   1214  O   LYS A 155      47.586  17.612  16.595  1.00 46.60           O
ATOM   1215  CB  LYS A 155      47.440  14.652  17.549  1.00 46.92           C
ATOM   1216  CG  LYS A 155      47.421  13.371  18.388  1.00 47.69           C
ATOM   1217  CD  LYS A 155      46.998  12.180  17.525  1.00 48.10           C
ATOM   1218  CE  LYS A 155      47.890  10.969  17.736  1.00 49.64           C
ATOM   1219  NZ  LYS A 155      49.161  11.116  16.987  1.00 51.48           N
ATOM   1220  N   PRO A 156      49.639  17.149  17.449  1.00 48.17           N
ATOM   1221  CA  PRO A 156      50.305  18.184  16.640  1.00 48.70           C
ATOM   1222  C   PRO A 156      50.064  18.026  15.135  1.00 48.01           C
ATOM   1223  O   PRO A 156      49.974  19.020  14.418  1.00 48.15           O
ATOM   1224  CB  PRO A 156      51.803  18.024  16.989  1.00 50.49           C
ATOM   1225  CG  PRO A 156      51.949  16.708  17.671  1.00 50.59           C
ATOM   1226  CD  PRO A 156      50.594  16.352  18.248  1.00 49.16           C
ATOM   1227  N   ASN A 157      49.932  16.784  14.675  1.00 46.98           N
ATOM   1228  CA  ASN A 157      49.694  16.513  13.261  1.00 46.43           C
ATOM   1229  C   ASN A 157      48.209  16.468  12.840  1.00 44.40           C
ATOM   1230  O   ASN A 157      47.902  15.988  11.751  1.00 44.68           O
ATOM   1231  CB  ASN A 157      50.435  15.230  12.834  1.00 47.27           C
ATOM   1232  CG  ASN A 157      50.037  14.007  13.651  1.00 46.66           C
ATOM   1233  OD1 ASN A 157      49.481  14.110  14.748  1.00 45.61           O
ATOM   1234  ND2 ASN A 157      50.327  12.837  13.112  1.00 47.73           N
ATOM   1235  N   THR A 158      47.295  16.979  13.665  1.00 42.59           N
ATOM   1236  CA  THR A 158      45.876  17.038  13.274  1.00 40.66           C
ATOM   1237  C   THR A 158      45.721  17.874  12.012  1.00 40.73           C
ATOM   1238  O   THR A 158      46.290  18.956  11.914  1.00 41.39           O
ATOM   1239  CB  THR A 158      44.981  17.653  14.369  1.00 39.58           C
ATOM   1240  OG1 THR A 158      44.951  16.790  15.510  1.00 38.22           O
ATOM   1241  CG2 THR A 158      43.544  17.853  13.860  1.00 38.37           C
ATOM   1242  N   ILE A 159      44.971  17.348  11.048  1.00 39.93           N
ATOM   1243  CA  ILE A 159      44.667  18.053   9.801  1.00 40.33           C
ATOM   1244  C   ILE A 159      43.155  18.175   9.524  1.00 39.22           C
ATOM   1245  O   ILE A 159      42.739  18.826   8.560  1.00 39.58           O
ATOM   1246  CB  ILE A 159      45.360  17.384   8.605  1.00 41.56           C
ATOM   1247  CG1 ILE A 159      45.005  15.889   8.542  1.00 41.63           C
ATOM   1248  CG2 ILE A 159      46.875  17.597   8.697  1.00 41.65           C
ATOM   1249  CD1 ILE A 159      45.522  15.187   7.309  1.00 44.53           C
ATOM   1250  N   MET A 160      42.337  17.538  10.355  1.00 38.11           N
ATOM   1251  CA  MET A 160      40.900  17.767  10.327  1.00 36.84           C
ATOM   1252  C   MET A 160      40.262  17.443  11.685  1.00 35.53           C
ATOM   1253  O   MET A 160      40.667  16.494  12.377  1.00 35.42           O
ATOM   1254  CB  MET A 160      40.239  16.944   9.224  1.00 37.04           C
ATOM   1255  CG  MET A 160      38.761  17.290   8.993  1.00 36.84           C
ATOM   1256  SD  MET A 160      38.034  16.368   7.624  1.00 38.63           S
ATOM   1257  CE  MET A 160      37.482  14.875   8.435  1.00 38.05           C
ATOM   1258  N   VAL A 161      39.271  18.253  12.057  1.00 34.40           N
ATOM   1259  CA  VAL A 161      38.432  17.999  13.223  1.00 32.91           C
ATOM   1260  C   VAL A 161      36.975  18.152  12.807  1.00 32.38           C
ATOM   1261  O   VAL A 161      36.605  19.167  12.236  1.00 32.94           O
ATOM   1262  CB  VAL A 161      38.737  18.985  14.378  1.00 33.02           C
ATOM   1263  CG1 VAL A 161      37.831  18.719  15.578  1.00 31.41           C
ATOM   1264  CG2 VAL A 161      40.223  18.903  14.778  1.00 32.36           C
ATOM   1265  N   LEU A 162      36.174  17.125  13.074  1.00 31.58           N
ATOM   1266  CA  LEU A 162      34.721  17.164  12.907  1.00 31.66           C
ATOM   1267  C   LEU A 162      34.111  17.303  14.308  1.00 30.64           C
ATOM   1268  O   LEU A 162      34.398  16.485  15.184  1.00 29.81           O
ATOM   1269  CB  LEU A 162      34.241  15.864  12.221  1.00 31.53           C
ATOM   1270  CG  LEU A 162      32.748  15.654  11.881  1.00 33.91           C
ATOM   1271  CD1 LEU A 162      32.540  14.267  11.274  1.00 35.87           C
ATOM   1272  CD2 LEU A 162      31.802  15.819  13.085  1.00 35.01           C
ATOM   1273  N   VAL A 163      33.320  18.360  14.527  1.00 30.77           N
ATOM   1274  CA  VAL A 163      32.556  18.526  15.762  1.00 29.96           C
ATOM   1275  C   VAL A 163      31.041  18.497  15.511  1.00 29.54           C
ATOM   1276  O   VAL A 163      30.556  18.948  14.467  1.00 28.33           O
ATOM   1277  CB  VAL A 163      32.942  19.823  16.559  1.00 30.75           C
ATOM   1278  CG1 VAL A 163      34.389  19.770  17.051  1.00 30.52           C
ATOM   1279  CG2 VAL A 163      32.695  21.073  15.750  1.00 31.86           C
ATOM   1280  N   ASN A 164      30.315  17.894  16.461  1.00 29.33           N
ATOM   1281  CA  ASN A 164      28.831  17.888  16.492  1.00 29.33           C
ATOM   1282  C   ASN A 164      28.491  18.459  17.869  1.00 28.85           C
ATOM   1283  O   ASN A 164      29.217  18.203  18.837  1.00 28.77           O
ATOM   1284  CB  ASN A 164      28.275  16.458  16.319  1.00 28.99           C
ATOM   1285  CG  ASN A 164      26.791  16.345  16.638  1.00 31.31           C
ATOM   1286  OD1 ASN A 164      26.392  16.235  17.808  1.00 35.13           O
ATOM   1287  ND2 ASN A 164      25.960  16.370  15.602  1.00 31.61           N
ATOM   1288  N   TYR A 165      27.435  19.262  17.951  1.00 27.93           N
ATOM   1289  CA  TYR A 165      27.019  19.862  19.213  1.00 27.06           C
ATOM   1290  C   TYR A 165      25.505  19.829  19.309  1.00 25.63           C
ATOM   1291  O   TYR A 165      24.820  19.967  18.295  1.00 26.17           O
ATOM   1292  CB  TYR A 165      27.546  21.298  19.378  1.00 27.66           C
ATOM   1293  CG  TYR A 165      27.744  22.086  18.094  1.00 30.55           C
ATOM   1294  CD1 TYR A 165      29.009  22.196  17.523  1.00 32.65           C
ATOM   1295  CD2 TYR A 165      26.683  22.734  17.466  1.00 31.29           C
ATOM   1296  CE1 TYR A 165      29.220  22.914  16.359  1.00 34.59           C
ATOM   1297  CE2 TYR A 165      26.886  23.476  16.295  1.00 33.23           C
ATOM   1298  CZ  TYR A 165      28.164  23.554  15.744  1.00 35.29           C
ATOM   1299  OH  TYR A 165      28.418  24.260  14.574  1.00 35.28           O
ATOM   1300  N   ILE A 166      25.008  19.622  20.523  1.00 23.27           N
ATOM   1301  CA  ILE A 166      23.577  19.585  20.791  1.00 22.21           C
ATOM   1302  C   ILE A 166      23.334  20.439  22.005  1.00 22.29           C
ATOM   1303  O   ILE A 166      24.075  20.363  22.992  1.00 21.97           O
ATOM   1304  CB  ILE A 166      23.082  18.140  21.051  1.00 21.68           C
ATOM   1305  CG1 ILE A 166      21.546  18.100  21.227  1.00 22.12           C
ATOM   1306  CG2 ILE A 166      23.838  17.526  22.230  1.00 19.06           C
ATOM   1307  CD1 ILE A 166      20.938  16.648  21.199  1.00 21.68           C
ATOM   1308  N   HIS A 167      22.336  21.302  21.920  1.00 22.48           N
ATOM   1309  CA  HIS A 167      21.917  22.048  23.071  1.00 22.33           C
ATOM   1310  C   HIS A 167      20.419  21.877  23.211  1.00 22.21           C
ATOM   1311  O   HIS A 167      19.695  21.888  22.219  1.00 22.71           O
ATOM   1312  CB  HIS A 167      22.285  23.519  22.930  1.00 23.42           C
ATOM   1313  CG  HIS A 167      21.739  24.368  24.033  1.00 23.95           C
ATOM   1314  ND1 HIS A 167      20.632  25.173  23.872  1.00 26.78           N
ATOM   1315  CD2 HIS A 167      22.112  24.492  25.326  1.00 22.48           C
ATOM   1316  CE1 HIS A 167      20.361  25.772  25.016  1.00 25.72           C
ATOM   1317  NE2 HIS A 167      21.244  25.376  25.912  1.00 26.10           N
ATOM   1318  N   PHE A 168      19.974  21.702  24.451  1.00 21.67           N
ATOM   1319  CA  PHE A 168      18.576  21.459  24.784  1.00 21.05           C
ATOM   1320  C   PHE A 168      18.170  22.324  25.978  1.00 21.16           C
ATOM   1321  O   PHE A 168      18.839  22.316  27.000  1.00 20.82           O
ATOM   1322  CB  PHE A 168      18.411  19.981  25.122  1.00 20.58           C
ATOM   1323  CG  PHE A 168      17.064  19.620  25.656  1.00 19.85           C
ATOM   1324  CD1 PHE A 168      15.991  19.438  24.796  1.00 22.32           C
ATOM   1325  CD2 PHE A 168      16.866  19.442  27.020  1.00 20.77           C
ATOM   1326  CE1 PHE A 168      14.733  19.103  25.290  1.00 22.76           C
ATOM   1327  CE2 PHE A 168      15.616  19.097  27.521  1.00 20.61           C
ATOM   1328  CZ  PHE A 168      14.544  18.933  26.648  1.00 22.66           C
ATOM   1329  N   LYS A 169      17.087  23.083  25.857  1.00 21.62           N
ATOM   1330  CA  LYS A 169      16.560  23.795  27.026  1.00 22.41           C
ATOM   1331  C   LYS A 169      15.036  23.841  27.001  1.00 22.81           C
ATOM   1332  O   LYS A 169      14.434  24.251  26.012  1.00 22.73           O
ATOM   1333  CB  LYS A 169      17.127  25.201  27.124  1.00 23.42           C
ATOM   1334  CG  LYS A 169      16.915  25.872  28.472  1.00 24.51           C
ATOM   1335  CD  LYS A 169      17.430  27.335  28.402  1.00 26.79           C
ATOM   1336  CE  LYS A 169      17.253  28.065  29.697  1.00 28.81           C
ATOM   1337  NZ  LYS A 169      17.972  29.400  29.646  1.00 31.05           N
ATOM   1338  N   ALA A 170      14.419  23.407  28.096  1.00 22.47           N
ATOM   1339  CA  ALA A 170      12.976  23.242  28.114  1.00 23.44           C
ATOM   1340  C   ALA A 170      12.409  23.336  29.521  1.00 23.62           C
ATOM   1341  O   ALA A 170      13.085  23.047  30.505  1.00 23.01           O
ATOM   1342  CB  ALA A 170      12.589  21.916  27.493  1.00 22.53           C
ATOM   1343  N   GLN A 171      11.149  23.734  29.570  1.00 24.08           N
ATOM   1344  CA  GLN A 171      10.432  23.908  30.792  1.00 24.95           C
ATOM   1345  C   GLN A 171       9.631  22.634  31.029  1.00 23.80           C
ATOM   1346  O   GLN A 171       9.051  22.084  30.088  1.00 23.23           O
ATOM   1347  CB  GLN A 171       9.489  25.107  30.691  1.00 25.98           C
ATOM   1348  CG  GLN A 171      10.230  26.483  30.601  1.00 30.47           C
ATOM   1349  CD  GLN A 171      11.144  26.569  29.375  1.00 36.12           C
ATOM   1350  OE1 GLN A 171      12.380  26.526  29.498  1.00 40.99           O
ATOM   1351  NE2 GLN A 171      10.539  26.622  28.179  1.00 36.61           N
ATOM   1352  N   TRP A 172       9.555  22.212  32.288  1.00 23.05           N
ATOM   1353  CA  TRP A 172       8.629  21.156  32.672  1.00 22.62           C
ATOM   1354  C   TRP A 172       7.223  21.588  32.303  1.00 22.71           C
ATOM   1355  O   TRP A 172       6.889  22.749  32.477  1.00 23.15           O
ATOM   1356  CB  TRP A 172       8.650  20.947  34.183  1.00 23.10           C
ATOM   1357  CG  TRP A 172       9.968  20.567  34.735  1.00 21.80           C
ATOM   1358  CD1 TRP A 172      10.668  21.224  35.682  1.00 19.24           C
ATOM   1359  CD2 TRP A 172      10.719  19.419  34.393  1.00 22.45           C
ATOM   1360  NE1 TRP A 172      11.836  20.566  35.948  1.00 21.55           N
ATOM   1361  CE2 TRP A 172      11.898  19.450  35.167  1.00 21.25           C
ATOM   1362  CE3 TRP A 172      10.519  18.358  33.505  1.00 21.39           C
ATOM   1363  CZ2 TRP A 172      12.867  18.463  35.083  1.00 21.25           C
ATOM   1364  CZ3 TRP A 172      11.492  17.394  33.403  1.00 20.70           C
ATOM   1365  CH2 TRP A 172      12.653  17.451  34.186  1.00 22.09           C
ATOM   1366  N   ALA A 173       6.404  20.665  31.810  1.00 22.33           N
ATOM   1367  CA  ALA A 173       4.969  20.927  31.650  1.00 23.37           C
ATOM   1368  C   ALA A 173       4.393  21.394  32.973  1.00 23.96           C
ATOM   1369  O   ALA A 173       3.582  22.321  33.013  1.00 25.06           O
ATOM   1370  CB  ALA A 173       4.232  19.663  31.179  1.00 22.96           C
ATOM   1371  N   ASN A 174       4.814  20.741  34.063  1.00 23.27           N
ATOM   1372  CA  ASN A 174       4.437  21.172  35.417  1.00 23.83           C
ATOM   1373  C   ASN A 174       5.676  21.559  36.226  1.00 22.61           C
ATOM   1374  O   ASN A 174       6.313  20.695  36.812  1.00 20.39           O
ATOM   1375  CB  ASN A 174       3.636  20.085  36.132  1.00 24.02           C
ATOM   1376  CG  ASN A 174       2.187  20.033  35.676  1.00 26.50           C
ATOM   1377  OD1 ASN A 174       1.388  20.904  36.017  1.00 33.08           O
ATOM   1378  ND2 ASN A 174       1.846  19.020  34.907  1.00 28.42           N
ATOM   1379  N   PRO A 175       6.034  22.865  36.233  1.00 22.03           N
ATOM   1380  CA  PRO A 175       7.227  23.257  36.979  1.00 22.29           C
ATOM   1381  C   PRO A 175       7.059  23.033  38.483  1.00 22.08           C
ATOM   1382  O   PRO A 175       5.944  23.067  38.983  1.00 22.65           O
ATOM   1383  CB  PRO A 175       7.382  24.766  36.671  1.00 23.28           C
ATOM   1384  CG  PRO A 175       6.595  25.013  35.452  1.00 23.77           C
ATOM   1385  CD  PRO A 175       5.468  23.986  35.473  1.00 23.70           C
ATOM   1386  N   PHE A 176       8.157  22.803  39.187  1.00 21.35           N
ATOM   1387  CA  PHE A 176       8.121  22.741  40.647  1.00 21.47           C
ATOM   1388  C   PHE A 176       8.087  24.156  41.254  1.00 23.65           C
ATOM   1389  O   PHE A 176       8.582  25.105  40.659  1.00 23.59           O
ATOM   1390  CB  PHE A 176       9.325  22.005  41.177  1.00 20.98           C
ATOM   1391  CG  PHE A 176       9.364  20.564  40.798  1.00 17.61           C
ATOM   1392  CD1 PHE A 176       8.922  19.594  41.672  1.00 15.79           C
ATOM   1393  CD2 PHE A 176       9.851  20.180  39.572  1.00 18.44           C
ATOM   1394  CE1 PHE A 176       8.972  18.244  41.317  1.00 15.80           C
ATOM   1395  CE2 PHE A 176       9.920  18.818  39.202  1.00 16.76           C
ATOM   1396  CZ  PHE A 176       9.483  17.872  40.059  1.00 14.49           C
ATOM   1397  N   ASP A 177       7.488  24.270  42.435  1.00 24.93           N
ATOM   1398  CA  ASP A 177       7.447  25.531  43.179  1.00 27.29           C
ATOM   1399  C   ASP A 177       8.707  25.554  44.033  1.00 27.85           C
ATOM   1400  O   ASP A 177       8.879  24.687  44.875  1.00 27.20           O
ATOM   1401  CB  ASP A 177       6.173  25.555  44.044  1.00 27.61           C
ATOM   1402  CG  ASP A 177       6.000  26.839  44.856  1.00 30.71           C
ATOM   1403  OD1 ASP A 177       6.881  27.717  44.848  1.00 32.10           O
ATOM   1404  OD2 ASP A 177       4.944  26.964  45.522  1.00 33.18           O
ATOM   1405  N   PRO A 178       9.587  26.551  43.833  1.00 29.61           N
ATOM   1406  CA  PRO A 178      10.810  26.568  44.636  1.00 29.91           C
ATOM   1407  C   PRO A 178      10.567  26.724  46.156  1.00 30.84           C
ATOM   1408  O   PRO A 178      11.360  26.225  46.948  1.00 30.88           O
ATOM   1409  CB  PRO A 178      11.615  27.734  44.036  1.00 30.84           C
ATOM   1410  CG  PRO A 178      10.597  28.620  43.410  1.00 32.11           C
ATOM   1411  CD  PRO A 178       9.534  27.684  42.887  1.00 30.66           C
ATOM   1412  N   SER A 179       9.467  27.342  46.578  1.00 31.56           N
ATOM   1413  CA  SER A 179       9.165  27.409  48.020  1.00 32.84           C
ATOM   1414  C   SER A 179       8.814  26.040  48.642  1.00 31.97           C
ATOM   1415  O   SER A 179       8.709  25.925  49.854  1.00 32.38           O
ATOM   1416  CB  SER A 179       8.055  28.420  48.311  1.00 33.99           C
ATOM   1417  OG  SER A 179       6.804  27.894  47.932  1.00 36.49           O
ATOM   1418  N   LYS A 180       8.643  25.002  47.826  1.00 30.45           N
ATOM   1419  CA  LYS A 180       8.413  23.658  48.360  1.00 30.17           C
ATOM   1420  C   LYS A 180       9.639  22.779  48.227  1.00 29.18           C
ATOM   1421  O   LYS A 180       9.610  21.620  48.602  1.00 28.34           O
ATOM   1422  CB  LYS A 180       7.217  22.993  47.682  1.00 29.39           C
ATOM   1423  CG  LYS A 180       5.922  23.739  47.888  1.00 31.62           C
ATOM   1424  CD  LYS A 180       4.739  22.886  47.418  1.00 34.27           C
ATOM   1425  CE  LYS A 180       3.419  23.575  47.736  1.00 37.14           C
ATOM   1426  NZ  LYS A 180       2.285  22.628  47.563  1.00 39.85           N
ATOM   1427  N   THR A 181      10.723  23.328  47.698  1.00 30.06           N
ATOM   1428  CA  THR A 181      11.958  22.568  47.584  1.00 30.23           C
ATOM   1429  C   THR A 181      12.622  22.500  48.952  1.00 32.09           C
ATOM   1430  O   THR A 181      12.804  23.517  49.607  1.00 32.64           O
ATOM   1431  CB  THR A 181      12.913  23.198  46.582  1.00 30.06           C
ATOM   1432  OG1 THR A 181      12.356  23.068  45.262  1.00 29.21           O
ATOM   1433  CG2 THR A 181      14.291  22.517  46.653  1.00 28.58           C
ATOM   1434  N   GLU A 182      12.969  21.287  49.372  1.00 32.79           N
ATOM   1435  CA  GLU A 182      13.684  21.067  50.627  1.00 35.16           C
ATOM   1436  C   GLU A 182      15.160  21.362  50.385  1.00 35.54           C
ATOM   1437  O   GLU A 182      15.763  20.733  49.526  1.00 34.89           O
ATOM   1438  CB  GLU A 182      13.486  19.613  51.064  1.00 35.32           C
ATOM   1439  CG  GLU A 182      13.406  19.386  52.553  1.00 40.05           C
ATOM   1440  CD  GLU A 182      12.560  18.164  52.916  1.00 44.18           C
ATOM   1441  OE1 GLU A 182      11.828  17.643  52.033  1.00 44.64           O
ATOM   1442  OE2 GLU A 182      12.629  17.736  54.098  1.00 47.50           O
ATOM   1443  N   ASP A 183      15.732  22.305  51.131  1.00 37.20           N
ATOM   1444  CA  ASP A 183      17.144  22.719  50.950  1.00 38.44           C
ATOM   1445  C   ASP A 183      18.141  21.569  51.044  1.00 37.50           C
ATOM   1446  O   ASP A 183      19.143  21.547  50.321  1.00 37.53           O
ATOM   1447  CB  ASP A 183      17.584  23.764  52.007  1.00 40.56           C
ATOM   1448  CG  ASP A 183      16.651  24.956  52.106  1.00 44.01           C
ATOM   1449  OD1 ASP A 183      15.450  24.812  51.777  1.00 47.46           O
ATOM   1450  OD2 ASP A 183      17.115  26.032  52.562  1.00 48.49           O
ATOM   1451  N   SER A 184      17.903  20.652  51.979  1.00 37.23           N
ATOM   1452  CA  SER A 184      18.864  19.592  52.267  1.00 36.80           C
ATOM   1453  C   SER A 184      18.148  18.277  52.544  1.00 35.33           C
ATOM   1454  O   SER A 184      17.642  18.056  53.638  1.00 36.45           O
ATOM   1455  CB  SER A 184      19.753  19.991  53.462  1.00 38.58           C
ATOM   1456  OG  SER A 184      20.767  19.022  53.704  1.00 38.58           O
ATOM   1457  N   SER A 185      18.122  17.396  51.555  1.00 33.00           N
ATOM   1458  CA  SER A 185      17.473  16.088  51.713  1.00 31.99           C
ATOM   1459  C   SER A 185      18.442  14.970  51.348  1.00 30.62           C
ATOM   1460  O   SER A 185      19.361  15.182  50.565  1.00 30.50           O
ATOM   1461  CB  SER A 185      16.225  16.031  50.840  1.00 30.55           C
ATOM   1462  OG  SER A 185      15.326  15.084  51.324  1.00 32.00           O
ATOM   1463  N   SER A 186      18.242  13.787  51.920  1.00 30.04           N
ATOM   1464  CA  SER A 186      19.167  12.656  51.708  1.00 29.51           C
ATOM   1465  C   SER A 186      18.996  11.958  50.368  1.00 27.50           C
ATOM   1466  O   SER A 186      17.881  11.672  49.949  1.00 26.66           O
ATOM   1467  CB  SER A 186      19.004  11.615  52.806  1.00 30.13           C
ATOM   1468  OG  SER A 186      19.474  12.140  54.015  1.00 32.10           O
ATOM   1469  N   PHE A 187      20.123  11.669  49.721  1.00 27.18           N
ATOM   1470  CA  PHE A 187      20.170  10.853  48.516  1.00 26.16           C
ATOM   1471  C   PHE A 187      21.163   9.707  48.712  1.00 26.97           C
ATOM   1472  O   PHE A 187      22.347   9.937  48.965  1.00 26.59           O
ATOM   1473  CB  PHE A 187      20.596  11.718  47.340  1.00 25.28           C
ATOM   1474  CG  PHE A 187      20.488  11.037  45.994  1.00 24.00           C
ATOM   1475  CD1 PHE A 187      19.396  11.276  45.171  1.00 22.72           C
ATOM   1476  CD2 PHE A 187      21.470  10.179  45.551  1.00 22.32           C
ATOM   1477  CE1 PHE A 187      19.284  10.675  43.941  1.00 20.27           C
ATOM   1478  CE2 PHE A 187      21.362   9.569  44.319  1.00 22.65           C
ATOM   1479  CZ  PHE A 187      20.277   9.828  43.502  1.00 21.72           C
ATOM   1480  N   LEU A 188      20.684   8.476  48.596  1.00 27.74           N
ATOM   1481  CA  LEU A 188      21.538   7.300  48.783  1.00 29.68           C
ATOM   1482  C   LEU A 188      22.489   7.108  47.580  1.00 30.33           C
ATOM   1483  O   LEU A 188      22.029   6.904  46.468  1.00 29.06           O
ATOM   1484  CB  LEU A 188      20.650   6.066  48.983  1.00 29.93           C
ATOM   1485  CG  LEU A 188      21.198   4.820  49.699  1.00 31.92           C
ATOM   1486  CD1 LEU A 188      21.691   5.126  51.115  1.00 31.67           C
ATOM   1487  CD2 LEU A 188      20.126   3.715  49.711  1.00 32.10           C
ATOM   1488  N   ILE A 189      23.799   7.214  47.796  1.00 32.89           N
ATOM   1489  CA  ILE A 189      24.785   6.996  46.722  1.00 34.46           C
ATOM   1490  C   ILE A 189      25.369   5.574  46.711  1.00 36.92           C
ATOM   1491  O   ILE A 189      25.982   5.158  45.728  1.00 36.94           O
ATOM   1492  CB  ILE A 189      25.943   8.044  46.731  1.00 34.52           C
ATOM   1493  CG1 ILE A 189      26.849   7.885  47.944  1.00 36.09           C
ATOM   1494  CG2 ILE A 189      25.381   9.447  46.683  1.00 34.38           C
ATOM   1495  CD1 ILE A 189      28.243   8.464  47.738  1.00 36.67           C
ATOM   1496  N   ASP A 190      25.186   4.854  47.809  1.00 39.96           N
ATOM   1497  CA  ASP A 190      25.557   3.444  47.904  1.00 42.59           C
ATOM   1498  C   ASP A 190      24.886   2.872  49.152  1.00 44.27           C
ATOM   1499  O   ASP A 190      24.267   3.614  49.925  1.00 44.98           O
ATOM   1500  CB  ASP A 190      27.094   3.234  47.920  1.00 43.93           C
ATOM   1501  CG  ASP A 190      27.749   3.635  49.235  1.00 46.37           C
ATOM   1502  OD1 ASP A 190      27.190   3.354  50.315  1.00 49.06           O
ATOM   1503  OD2 ASP A 190      28.859   4.207  49.194  1.00 48.91           O
ATOM   1504  N   LYS A 191      24.998   1.565  49.347  1.00 45.73           N
ATOM   1505  CA  LYS A 191      24.265   0.884  50.419  1.00 46.88           C
ATOM   1506  C   LYS A 191      24.151   1.749  51.676  1.00 47.30           C
ATOM   1507  O   LYS A 191      23.054   2.021  52.150  1.00 47.34           O
ATOM   1508  CB  LYS A 191      24.957  -0.442  50.744  1.00 48.71           C
ATOM   1509  CG  LYS A 191      24.377  -1.210  51.927  1.00 51.16           C
ATOM   1510  CD  LYS A 191      25.381  -2.225  52.440  1.00 54.11           C
ATOM   1511  CE  LYS A 191      24.816  -3.009  53.612  1.00 56.10           C
ATOM   1512  NZ  LYS A 191      25.910  -3.625  54.397  1.00 58.67           N
ATOM   1513  N   THR A 192      25.294   2.195  52.190  1.00 48.00           N
ATOM   1514  CA  THR A 192      25.373   2.822  53.502  1.00 48.41           C
ATOM   1515  C   THR A 192      25.656   4.337  53.518  1.00 46.59           C
ATOM   1516  O   THR A 192      25.783   4.917  54.609  1.00 47.74           O
ATOM   1517  CB  THR A 192      26.499   2.160  54.299  1.00 50.82           C
ATOM   1518  OG1 THR A 192      27.721   2.285  53.561  1.00 52.46           O
ATOM   1519  CG2 THR A 192      26.198   0.691  54.536  1.00 52.34           C
ATOM   1520  N   THR A 193      25.769   4.973  52.349  1.00 43.15           N
ATOM   1521  CA  THR A 193      26.237   6.362  52.279  1.00 41.69           C
ATOM   1522  C   THR A 193      25.222   7.271  51.626  1.00 38.60           C
ATOM   1523  O   THR A 193      24.712   6.952  50.559  1.00 37.37           O
ATOM   1524  CB  THR A 193      27.557   6.499  51.465  1.00 42.01           C
ATOM   1525  OG1 THR A 193      28.463   5.450  51.813  1.00 44.16           O
ATOM   1526  CG2 THR A 193      28.224   7.842  51.738  1.00 41.82           C
ATOM   1527  N   THR A 194      24.972   8.424  52.236  1.00 37.23           N
ATOM   1528  CA  THR A 194      24.120   9.444  51.621  1.00 34.98           C
ATOM   1529  C   THR A 194      24.869  10.756  51.364  1.00 34.61           C
ATOM   1530  O   THR A 194      25.895  11.038  51.992  1.00 35.25           O
ATOM   1531  CB  THR A 194      22.890   9.752  52.479  1.00 34.93           C
ATOM   1532  OG1 THR A 194      23.325  10.252  53.747  1.00 34.83           O
ATOM   1533  CG2 THR A 194      22.035   8.507  52.687  1.00 34.00           C
ATOM   1534  N   VAL A 195      24.353  11.525  50.406  1.00 32.52           N
ATOM   1535  CA  VAL A 195      24.749  12.906  50.189  1.00 32.50           C
ATOM   1536  C   VAL A 195      23.525  13.784  50.397  1.00 32.03           C
ATOM   1537  O   VAL A 195      22.381  13.291  50.412  1.00 31.83           O
ATOM   1538  CB  VAL A 195      25.333  13.149  48.757  1.00 31.81           C
ATOM   1539  CG1 VAL A 195      26.673  12.415  48.579  1.00 32.85           C
ATOM   1540  CG2 VAL A 195      24.336  12.750  47.662  1.00 28.73           C
ATOM   1541  N   GLN A 196      23.752  15.078  50.568  1.00 32.31           N
ATOM   1542  CA  GLN A 196      22.649  16.025  50.721  1.00 32.19           C
ATOM   1543  C   GLN A 196      22.407  16.785  49.413  1.00 31.00           C
ATOM   1544  O   GLN A 196      23.348  17.300  48.800  1.00 30.44           O
ATOM   1545  CB  GLN A 196      22.897  16.986  51.889  1.00 33.49           C
ATOM   1546  CG  GLN A 196      22.855  16.330  53.309  1.00 35.45           C
ATOM   1547  CD  GLN A 196      21.522  15.630  53.671  1.00 36.46           C
ATOM   1548  OE1 GLN A 196      20.479  16.272  53.827  1.00 38.31           O
ATOM   1549  NE2 GLN A 196      21.576  14.311  53.846  1.00 35.44           N
ATOM   1550  N   VAL A 197      21.148  16.809  48.971  1.00 29.56           N
ATOM   1551  CA  VAL A 197      20.764  17.519  47.748  1.00 28.96           C
ATOM   1552  C   VAL A 197      19.485  18.306  47.958  1.00 27.97           C
ATOM   1553  O   VAL A 197      18.665  17.922  48.791  1.00 29.04           O
ATOM   1554  CB  VAL A 197      20.500  16.542  46.552  1.00 27.60           C
ATOM   1555  CG1 VAL A 197      21.726  15.788  46.226  1.00 28.85           C
ATOM   1556  CG2 VAL A 197      19.352  15.611  46.876  1.00 27.24           C
ATOM   1557  N   PRO A 198      19.289  19.393  47.192  1.00 27.27           N
ATOM   1558  CA  PRO A 198      17.946  19.999  47.259  1.00 26.77           C
ATOM   1559  C   PRO A 198      16.917  19.023  46.673  1.00 24.86           C
ATOM   1560  O   PRO A 198      17.171  18.436  45.644  1.00 24.43           O
ATOM   1561  CB  PRO A 198      18.070  21.276  46.405  1.00 26.86           C
ATOM   1562  CG  PRO A 198      19.566  21.577  46.350  1.00 27.76           C
ATOM   1563  CD  PRO A 198      20.251  20.220  46.435  1.00 27.26           C
ATOM   1564  N   MET A 199      15.790  18.824  47.332  1.00 24.70           N
ATOM   1565  CA  MET A 199      14.781  17.906  46.824  1.00 24.01           C
ATOM   1566  C   MET A 199      13.524  18.663  46.457  1.00 23.59           C
ATOM   1567  O   MET A 199      12.850  19.185  47.313  1.00 24.07           O
ATOM   1568  CB  MET A 199      14.473  16.842  47.865  1.00 24.54           C
ATOM   1569  CG  MET A 199      13.702  15.637  47.345  1.00 25.67           C
ATOM   1570  SD  MET A 199      14.589  14.602  46.158  1.00 28.33           S
ATOM   1571  CE  MET A 199      16.014  14.036  47.070  1.00 25.92           C
ATOM   1572  N   MET A 200      13.214  18.718  45.170  1.00 23.08           N
ATOM   1573  CA  MET A 200      12.012  19.411  44.709  1.00 22.90           C
ATOM   1574  C   MET A 200      10.827  18.502  45.003  1.00 23.32           C
ATOM   1575  O   MET A 200      10.982  17.303  45.089  1.00 22.10           O
ATOM   1576  CB  MET A 200      12.111  19.748  43.215  1.00 22.79           C
ATOM   1577  CG  MET A 200      13.370  20.568  42.864  1.00 20.76           C
ATOM   1578  SD  MET A 200      13.531  20.913  41.136  1.00 19.00           S
ATOM   1579  CE  MET A 200      13.588  19.266  40.367  1.00 13.32           C
ATOM   1580  N   HIS A 201       9.648  19.096  45.160  1.00 24.20           N
ATOM   1581  CA  HIS A 201       8.489  18.380  45.643  1.00 24.51           C
ATOM   1582  C   HIS A 201       7.250  18.962  44.996  1.00 25.26           C
ATOM   1583  O   HIS A 201       7.022  20.179  45.040  1.00 26.04           O
ATOM   1584  CB  HIS A 201       8.421  18.494  47.181  1.00 25.45           C
ATOM   1585  CG  HIS A 201       7.236  17.817  47.806  1.00 25.22           C
ATOM   1586  ND1 HIS A 201       6.699  18.218  49.012  1.00 26.99           N
ATOM   1587  CD2 HIS A 201       6.473  16.782  47.385  1.00 25.51           C
ATOM   1588  CE1 HIS A 201       5.674  17.444  49.318  1.00 26.51           C
ATOM   1589  NE2 HIS A 201       5.514  16.565  48.345  1.00 26.46           N
ATOM   1590  N   GLN A 202       6.464  18.086  44.382  1.00 25.31           N
ATOM   1591  CA  GLN A 202       5.193  18.470  43.794  1.00 26.42           C
ATOM   1592  C   GLN A 202       4.193  17.331  43.926  1.00 26.21           C
ATOM   1593  O   GLN A 202       4.566  16.154  43.923  1.00 25.70           O
ATOM   1594  CB  GLN A 202       5.392  18.787  42.317  1.00 26.42           C
ATOM   1595  CG  GLN A 202       4.267  19.594  41.706  1.00 29.28           C
ATOM   1596  CD  GLN A 202       4.484  19.864  40.230  1.00 33.24           C
ATOM   1597  OE1 GLN A 202       3.566  20.333  39.554  1.00 38.41           O
ATOM   1598  NE2 GLN A 202       5.706  19.617  39.730  1.00 30.41           N
ATOM   1599  N   MET A 203       2.929  17.703  44.033  1.00 26.88           N
ATOM   1600  CA  MET A 203       1.826  16.775  43.985  1.00 27.16           C
ATOM   1601  C   MET A 203       1.010  17.087  42.726  1.00 27.39           C
ATOM   1602  O   MET A 203       0.345  18.116  42.646  1.00 28.90           O
ATOM   1603  CB  MET A 203       0.956  16.935  45.224  1.00 28.94           C
ATOM   1604  CG  MET A 203       1.682  16.907  46.562  1.00 29.12           C
ATOM   1605  SD  MET A 203       0.502  17.099  47.921  1.00 34.88           S
ATOM   1606  CE  MET A 203       1.641  17.039  49.304  1.00 32.44           C
ATOM   1607  N   GLU A 204       1.103  16.214  41.733  1.00 26.49           N
ATOM   1608  CA  GLU A 204       0.448  16.397  40.440  1.00 26.83           C
ATOM   1609  C   GLU A 204       0.192  14.996  39.842  1.00 25.58           C
ATOM   1610  O   GLU A 204       0.622  13.975  40.408  1.00 24.16           O
ATOM   1611  CB  GLU A 204       1.313  17.275  39.481  1.00 27.45           C
ATOM   1612  CG  GLU A 204       0.832  18.768  39.322  1.00 29.92           C
ATOM   1613  CD  GLU A 204      -0.548  18.880  38.698  1.00 34.11           C
ATOM   1614  OE1 GLU A 204      -0.926  17.909  37.999  1.00 36.13           O
ATOM   1615  OE2 GLU A 204      -1.272  19.914  38.906  1.00 36.82           O
ATOM   1616  N   GLN A 205      -0.494  14.967  38.708  1.00 24.83           N
ATOM   1617  CA  GLN A 205      -0.658  13.750  37.933  1.00 24.82           C
ATOM   1618  C   GLN A 205       0.517  13.559  36.991  1.00 23.99           C
ATOM   1619  O   GLN A 205       0.862  14.480  36.274  1.00 23.84           O
ATOM   1620  CB  GLN A 205      -1.922  13.811  37.102  1.00 24.95           C
ATOM   1621  CG  GLN A 205      -3.182  13.771  37.892  1.00 27.42           C
ATOM   1622  CD  GLN A 205      -4.405  13.583  37.001  1.00 28.39           C
ATOM   1623  OE1 GLN A 205      -4.329  13.732  35.787  1.00 30.64           O
ATOM   1624  NE2 GLN A 205      -5.534  13.262  37.605  1.00 30.72           N
ATOM   1625  N   TYR A 206       1.111  12.362  36.988  1.00 22.94           N
ATOM   1626  CA  TYR A 206       2.183  12.019  36.063  1.00 21.81           C
ATOM   1627  C   TYR A 206       1.935  10.639  35.452  1.00 21.84           C
ATOM   1628  O   TYR A 206       1.308   9.757  36.068  1.00 21.08           O
ATOM   1629  CB  TYR A 206       3.546  11.999  36.775  1.00 22.04           C
ATOM   1630  CG  TYR A 206       4.016  13.350  37.317  1.00 22.33           C
ATOM   1631  CD1 TYR A 206       4.663  14.255  36.511  1.00 23.00           C
ATOM   1632  CD2 TYR A 206       3.797  13.705  38.639  1.00 24.97           C
ATOM   1633  CE1 TYR A 206       5.093  15.495  37.006  1.00 25.97           C
ATOM   1634  CE2 TYR A 206       4.223  14.951  39.153  1.00 25.65           C
ATOM   1635  CZ  TYR A 206       4.861  15.832  38.328  1.00 25.56           C
ATOM   1636  OH  TYR A 206       5.294  17.038  38.821  1.00 28.20           O
ATOM   1637  N   TYR A 207       2.422  10.459  34.233  1.00 21.01           N
ATOM   1638  CA  TYR A 207       2.519   9.137  33.657  1.00 20.58           C
ATOM   1639  C   TYR A 207       3.596   8.443  34.430  1.00 19.81           C
ATOM   1640  O   TYR A 207       4.708   8.964  34.563  1.00 19.07           O
ATOM   1641  CB  TYR A 207       2.900   9.199  32.190  1.00 19.92           C
ATOM   1642  CG  TYR A 207       1.753   9.606  31.287  1.00 21.93           C
ATOM   1643  CD1 TYR A 207       0.844   8.663  30.834  1.00 21.07           C
ATOM   1644  CD2 TYR A 207       1.603  10.939  30.856  1.00 21.44           C
ATOM   1645  CE1 TYR A 207      -0.201   9.016  29.993  1.00 22.38           C
ATOM   1646  CE2 TYR A 207       0.565  11.306  30.013  1.00 23.61           C
ATOM   1647  CZ  TYR A 207      -0.338  10.332  29.591  1.00 23.99           C
ATOM   1648  OH  TYR A 207      -1.352  10.648  28.760  1.00 23.66           O
ATOM   1649  N   HIS A 208       3.268   7.280  34.972  1.00 19.74           N
ATOM   1650  CA  HIS A 208       4.269   6.491  35.691  1.00 19.16           C
ATOM   1651  C   HIS A 208       3.876   5.036  35.647  1.00 19.72           C
ATOM   1652  O   HIS A 208       2.754   4.699  35.241  1.00 20.30           O
ATOM   1653  CB  HIS A 208       4.381   6.965  37.134  1.00 19.30           C
ATOM   1654  CG  HIS A 208       3.180   6.644  37.974  1.00 19.59           C
ATOM   1655  ND1 HIS A 208       1.986   7.339  37.873  1.00 20.00           N
ATOM   1656  CD2 HIS A 208       2.991   5.708  38.932  1.00 18.45           C
ATOM   1657  CE1 HIS A 208       1.119   6.836  38.735  1.00 21.12           C
ATOM   1658  NE2 HIS A 208       1.699   5.835  39.380  1.00 20.00           N
ATOM   1659  N   LEU A 209       4.796   4.175  36.057  1.00 20.34           N
ATOM   1660  CA  LEU A 209       4.490   2.772  36.251  1.00 21.81           C
ATOM   1661  C   LEU A 209       5.503   2.100  37.135  1.00 21.88           C
ATOM   1662  O   LEU A 209       6.568   2.661  37.409  1.00 20.28           O
ATOM   1663  CB  LEU A 209       4.425   2.028  34.910  1.00 23.37           C
ATOM   1664  CG  LEU A 209       5.701   1.773  34.115  1.00 24.57           C
ATOM   1665  CD1 LEU A 209       6.199   0.347  34.284  1.00 27.23           C
ATOM   1666  CD2 LEU A 209       5.431   2.030  32.643  1.00 25.73           C
ATOM   1667  N   VAL A 210       5.125   0.901  37.593  1.00 22.48           N
ATOM   1668  CA  VAL A 210       6.035  -0.031  38.226  1.00 23.05           C
ATOM   1669  C   VAL A 210       6.193  -1.215  37.280  1.00 23.69           C
ATOM   1670  O   VAL A 210       5.234  -1.999  37.077  1.00 23.26           O
ATOM   1671  CB  VAL A 210       5.497  -0.556  39.587  1.00 24.42           C
ATOM   1672  CG1 VAL A 210       6.563  -1.480  40.249  1.00 24.28           C
ATOM   1673  CG2 VAL A 210       5.085   0.608  40.506  1.00 22.98           C
ATOM   1674  N   ASP A 211       7.387  -1.348  36.698  1.00 23.27           N
ATOM   1675  CA  ASP A 211       7.686  -2.480  35.846  1.00 24.00           C
ATOM   1676  C   ASP A 211       7.828  -3.689  36.741  1.00 26.23           C
ATOM   1677  O   ASP A 211       8.757  -3.780  37.552  1.00 25.97           O
ATOM   1678  CB  ASP A 211       8.958  -2.264  35.029  1.00 23.98           C
ATOM   1679  CG  ASP A 211       9.233  -3.408  34.061  1.00 23.06           C
ATOM   1680  OD1 ASP A 211       9.099  -4.568  34.465  1.00 25.08           O
ATOM   1681  OD2 ASP A 211       9.564  -3.164  32.887  1.00 23.43           O
ATOM   1682  N   MET A 212       6.894  -4.617  36.591  1.00 28.01           N
ATOM   1683  CA  MET A 212       6.797  -5.754  37.494  1.00 30.45           C
ATOM   1684  C   MET A 212       7.797  -6.867  37.093  1.00 31.78           C
ATOM   1685  O   MET A 212       8.115  -7.726  37.907  1.00 33.26           O
ATOM   1686  CB  MET A 212       5.333  -6.248  37.565  1.00 31.44           C
ATOM   1687  CG  MET A 212       4.356  -5.287  38.336  1.00 31.67           C
ATOM   1688  SD  MET A 212       2.564  -5.543  38.011  1.00 39.92           S
ATOM   1689  CE  MET A 212       1.944  -3.904  38.477  1.00 35.08           C
ATOM   1690  N   GLU A 213       8.287  -6.850  35.849  1.00 32.04           N
ATOM   1691  CA  GLU A 213       9.313  -7.803  35.400  1.00 33.70           C
ATOM   1692  C   GLU A 213      10.689  -7.369  35.912  1.00 33.13           C
ATOM   1693  O   GLU A 213      11.477  -8.189  36.401  1.00 32.74           O
ATOM   1694  CB  GLU A 213       9.332  -7.910  33.857  1.00 34.37           C
ATOM   1695  CG  GLU A 213      10.473  -8.777  33.273  1.00 37.74           C
ATOM   1696  CD  GLU A 213      10.319  -9.066  31.785  1.00 42.78           C
ATOM   1697  OE1 GLU A 213      10.218  -8.101  30.967  1.00 45.26           O
ATOM   1698  OE2 GLU A 213      10.312 -10.267  31.427  1.00 46.40           O
ATOM   1699  N   LEU A 214      10.949  -6.068  35.797  1.00 31.84           N
ATOM   1700  CA  LEU A 214      12.269  -5.494  36.046  1.00 31.80           C
ATOM   1701  C   LEU A 214      12.415  -4.889  37.426  1.00 31.79           C
ATOM   1702  O   LEU A 214      13.519  -4.510  37.792  1.00 31.92           O
ATOM   1703  CB  LEU A 214      12.575  -4.384  35.037  1.00 30.51           C
ATOM   1704  CG  LEU A 214      12.756  -4.791  33.586  1.00 30.63           C
ATOM   1705  CD1 LEU A 214      13.013  -3.558  32.725  1.00 26.53           C
ATOM   1706  CD2 LEU A 214      13.887  -5.842  33.453  1.00 29.96           C
ATOM   1707  N   ASN A 215      11.314  -4.750  38.159  1.00 31.75           N
ATOM   1708  CA  ASN A 215      11.356  -4.225  39.502  1.00 32.13           C
ATOM   1709  C   ASN A 215      12.011  -2.839  39.517  1.00 31.31           C
ATOM   1710  O   ASN A 215      13.106  -2.659  40.095  1.00 32.64           O
ATOM   1711  CB  ASN A 215      12.112  -5.211  40.387  1.00 33.92           C
ATOM   1712  CG  ASN A 215      11.450  -6.573  40.400  1.00 36.02           C
ATOM   1713  OD1 ASN A 215      10.240  -6.672  40.661  1.00 38.61           O
ATOM   1714  ND2 ASN A 215      12.209  -7.622  40.067  1.00 36.49           N
ATOM   1715  N   CYS A 216      11.396  -1.910  38.784  1.00 28.41           N
ATOM   1716  CA  CYS A 216      11.778  -0.518  38.824  1.00 26.70           C
ATOM   1717  C   CYS A 216      10.551   0.329  38.602  1.00 24.56           C
ATOM   1718  O   CYS A 216       9.565  -0.097  37.990  1.00 23.82           O
ATOM   1719  CB  CYS A 216      12.854  -0.171  37.785  1.00 26.38           C
ATOM   1720  SG  CYS A 216      12.389  -0.390  36.068  1.00 29.18           S
ATOM   1721  N   THR A 217      10.646   1.545  39.105  1.00 23.04           N
ATOM   1722  CA  THR A 217       9.626   2.550  38.932  1.00 21.08           C
ATOM   1723  C   THR A 217      10.039   3.412  37.751  1.00 19.46           C
ATOM   1724  O   THR A 217      11.206   3.822  37.646  1.00 18.59           O
ATOM   1725  CB  THR A 217       9.508   3.394  40.220  1.00 21.80           C
ATOM   1726  OG1 THR A 217       8.824   2.636  41.192  1.00 22.03           O
ATOM   1727  CG2 THR A 217       8.742   4.707  39.996  1.00 19.68           C
ATOM   1728  N   VAL A 218       9.106   3.652  36.836  1.00 18.23           N
ATOM   1729  CA  VAL A 218       9.362   4.565  35.738  1.00 17.36           C
ATOM   1730  C   VAL A 218       8.468   5.787  35.895  1.00 17.53           C
ATOM   1731  O   VAL A 218       7.249   5.677  36.052  1.00 16.95           O
ATOM   1732  CB  VAL A 218       9.149   3.893  34.370  1.00 18.03           C
ATOM   1733  CG1 VAL A 218       9.503   4.878  33.242  1.00 15.90           C
ATOM   1734  CG2 VAL A 218       9.982   2.580  34.247  1.00 16.82           C
ATOM   1735  N   LEU A 219       9.072   6.962  35.880  1.00 18.90           N
ATOM   1736  CA  LEU A 219       8.318   8.182  35.998  1.00 19.64           C
ATOM   1737  C   LEU A 219       8.621   9.102  34.807  1.00 19.94           C
ATOM   1738  O   LEU A 219       9.787   9.342  34.477  1.00 20.57           O
ATOM   1739  CB  LEU A 219       8.721   8.866  37.290  1.00 20.48           C
ATOM   1740  CG  LEU A 219       8.095  10.268  37.415  1.00 21.90           C
ATOM   1741  CD1 LEU A 219       6.703  10.046  38.001  1.00 19.82           C
ATOM   1742  CD2 LEU A 219       8.967  11.186  38.239  1.00 21.23           C
ATOM   1743  N   GLN A 220       7.583   9.616  34.169  1.00 19.78           N
ATOM   1744  CA  GLN A 220       7.735  10.470  32.998  1.00 19.75           C
ATOM   1745  C   GLN A 220       7.377  11.870  33.428  1.00 20.00           C
ATOM   1746  O   GLN A 220       6.299  12.080  33.992  1.00 20.43           O
ATOM   1747  CB  GLN A 220       6.767  10.040  31.879  1.00 20.37           C
ATOM   1748  CG  GLN A 220       6.697  10.993  30.682  1.00 21.18           C
ATOM   1749  CD  GLN A 220       5.754  10.501  29.593  1.00 25.05           C
ATOM   1750  OE1 GLN A 220       5.848   9.354  29.174  1.00 26.35           O
ATOM   1751  NE2 GLN A 220       4.816  11.359  29.158  1.00 24.28           N
ATOM   1752  N   MET A 221       8.264  12.820  33.181  1.00 19.25           N
ATOM   1753  CA  MET A 221       7.915  14.222  33.330  1.00 20.33           C
ATOM   1754  C   MET A 221       8.017  14.897  31.976  1.00 19.96           C
ATOM   1755  O   MET A 221       9.092  14.970  31.389  1.00 19.47           O
ATOM   1756  CB  MET A 221       8.821  14.904  34.330  1.00 20.64           C
ATOM   1757  CG  MET A 221       8.744  14.341  35.738  1.00 23.46           C
ATOM   1758  SD  MET A 221       9.335  15.564  36.920  1.00 29.75           S
ATOM   1759  CE  MET A 221      11.041  15.773  36.469  1.00 31.64           C
ATOM   1760  N   ASP A 222       6.887  15.358  31.471  1.00 20.56           N
ATOM   1761  CA  ASP A 222       6.856  16.055  30.192  1.00 22.05           C
ATOM   1762  C   ASP A 222       7.474  17.454  30.294  1.00 22.63           C
ATOM   1763  O   ASP A 222       7.388  18.111  31.324  1.00 22.05           O
ATOM   1764  CB  ASP A 222       5.430  16.207  29.655  1.00 22.22           C
ATOM   1765  CG  ASP A 222       4.831  14.896  29.178  1.00 24.94           C
ATOM   1766  OD1 ASP A 222       5.575  13.909  28.945  1.00 28.05           O
ATOM   1767  OD2 ASP A 222       3.596  14.869  29.010  1.00 27.84           O
ATOM   1768  N   TYR A 223       8.080  17.869  29.197  1.00 23.88           N
ATOM   1769  CA  TYR A 223       8.409  19.266  28.961  1.00 26.55           C
ATOM   1770  C   TYR A 223       7.219  19.861  28.224  1.00 30.07           C
ATOM   1771  O   TYR A 223       6.384  19.134  27.669  1.00 31.41           O
ATOM   1772  CB  TYR A 223       9.690  19.388  28.147  1.00 25.86           C
ATOM   1773  CG  TYR A 223      10.877  18.791  28.859  1.00 23.60           C
ATOM   1774  CD1 TYR A 223      11.393  17.553  28.490  1.00 22.86           C
ATOM   1775  CD2 TYR A 223      11.462  19.449  29.917  1.00 23.21           C
ATOM   1776  CE1 TYR A 223      12.483  17.005  29.146  1.00 21.93           C
ATOM   1777  CE2 TYR A 223      12.553  18.907  30.592  1.00 23.05           C
ATOM   1778  CZ  TYR A 223      13.056  17.688  30.206  1.00 21.82           C
ATOM   1779  OH  TYR A 223      14.130  17.171  30.881  1.00 19.66           O
ATOM   1780  N   SER A 224       7.124  21.175  28.235  1.00 33.40           N
ATOM   1781  CA  SER A 224       5.920  21.855  27.781  1.00 36.75           C
ATOM   1782  C   SER A 224       5.592  21.646  26.294  1.00 38.75           C
ATOM   1783  O   SER A 224       4.474  21.975  25.867  1.00 41.33           O
ATOM   1784  CB  SER A 224       6.005  23.356  28.110  1.00 37.53           C
ATOM   1785  OG  SER A 224       7.134  23.933  27.500  1.00 37.77           O
ATOM   1786  N   LYS A 225       6.543  21.129  25.509  1.00 39.67           N
ATOM   1787  CA  LYS A 225       6.292  20.788  24.104  1.00 40.41           C
ATOM   1788  C   LYS A 225       7.356  19.863  23.514  1.00 39.18           C
ATOM   1789  O   LYS A 225       8.550  20.183  23.576  1.00 40.03           O
ATOM   1790  CB  LYS A 225       6.210  22.065  23.244  1.00 42.25           C
ATOM   1791  CG  LYS A 225       4.820  22.754  23.219  1.00 45.00           C
ATOM   1792  CD  LYS A 225       4.650  23.688  22.004  1.00 48.39           C
ATOM   1793  CE  LYS A 225       3.781  23.066  20.908  1.00 49.88           C
ATOM   1794  NZ  LYS A 225       2.334  23.436  21.080  1.00 51.28           N
ATOM   1795  N   ASN A 226       6.905  18.729  22.958  1.00 37.86           N
ATOM   1796  CA  ASN A 226       7.674  17.870  22.027  1.00 36.42           C
ATOM   1797  C   ASN A 226       8.790  17.027  22.663  1.00 33.50           C
ATOM   1798  O   ASN A 226       9.627  16.437  21.956  1.00 32.97           O
ATOM   1799  CB  ASN A 226       8.251  18.693  20.868  1.00 37.68           C
ATOM   1800  CG  ASN A 226       7.176  19.441  20.078  1.00 41.66           C
ATOM   1801  OD1 ASN A 226       6.278  18.825  19.492  1.00 45.43           O
ATOM   1802  ND2 ASN A 226       7.279  20.777  20.041  1.00 45.62           N
ATOM   1803  N   ALA A 227       8.798  16.951  23.990  1.00 29.92           N
ATOM   1804  CA  ALA A 227       9.910  16.322  24.686  1.00 26.58           C
ATOM   1805  C   ALA A 227       9.488  15.821  26.049  1.00 23.97           C
ATOM   1806  O   ALA A 227       8.532  16.334  26.628  1.00 22.97           O
ATOM   1807  CB  ALA A 227      11.065  17.306  24.800  1.00 26.02           C
ATOM   1808  N   LEU A 228      10.202  14.822  26.554  1.00 21.63           N
ATOM   1809  CA  LEU A 228       9.948  14.283  27.900  1.00 20.95           C
ATOM   1810  C   LEU A 228      11.222  13.797  28.559  1.00 19.34           C
ATOM   1811  O   LEU A 228      12.225  13.590  27.889  1.00 19.36           O
ATOM   1812  CB  LEU A 228       8.893  13.167  27.861  1.00 21.20           C
ATOM   1813  CG  LEU A 228       9.206  11.887  27.076  1.00 22.48           C
ATOM   1814  CD1 LEU A 228       9.766  10.810  27.992  1.00 23.26           C
ATOM   1815  CD2 LEU A 228       7.995  11.323  26.407  1.00 24.26           C
ATOM   1816  N   ALA A 229      11.172  13.679  29.886  1.00 18.54           N
ATOM   1817  CA  ALA A 229      12.192  13.009  30.688  1.00 17.85           C
ATOM   1818  C   ALA A 229      11.600  11.726  31.282  1.00 17.54           C
ATOM   1819  O   ALA A 229      10.475  11.747  31.771  1.00 17.01           O
ATOM   1820  CB  ALA A 229      12.674  13.931  31.813  1.00 17.04           C
ATOM   1821  N   LEU A 230      12.352  10.625  31.234  1.00 16.90           N
ATOM   1822  CA  LEU A 230      12.002   9.401  31.945  1.00 17.43           C
ATOM   1823  C   LEU A 230      13.020   9.225  33.053  1.00 17.60           C
ATOM   1824  O   LEU A 230      14.255   9.245  32.807  1.00 17.45           O
ATOM   1825  CB  LEU A 230      12.069   8.146  31.046  1.00 17.84           C
ATOM   1826  CG  LEU A 230      10.963   7.738  30.079  1.00 20.33           C
ATOM   1827  CD1 LEU A 230      11.242   6.326  29.598  1.00 22.00           C
ATOM   1828  CD2 LEU A 230       9.547   7.823  30.690  1.00 20.11           C
ATOM   1829  N   PHE A 231      12.508   9.054  34.263  1.00 16.93           N
ATOM   1830  CA  PHE A 231      13.317   8.692  35.409  1.00 17.29           C
ATOM   1831  C   PHE A 231      13.076   7.211  35.670  1.00 17.83           C
ATOM   1832  O   PHE A 231      11.928   6.751  35.722  1.00 18.73           O
ATOM   1833  CB  PHE A 231      12.916   9.527  36.626  1.00 17.64           C
ATOM   1834  CG  PHE A 231      13.217  11.002  36.478  1.00 16.14           C
ATOM   1835  CD1 PHE A 231      12.410  11.803  35.715  1.00 18.56           C
ATOM   1836  CD2 PHE A 231      14.307  11.575  37.104  1.00 19.44           C
ATOM   1837  CE1 PHE A 231      12.679  13.167  35.567  1.00 18.70           C
ATOM   1838  CE2 PHE A 231      14.575  12.952  36.977  1.00 18.74           C
ATOM   1839  CZ  PHE A 231      13.762  13.733  36.202  1.00 18.26           C
ATOM   1840  N   VAL A 232      14.150   6.456  35.812  1.00 18.27           N
ATOM   1841  CA  VAL A 232      14.048   5.010  36.036  1.00 17.53           C
ATOM   1842  C   VAL A 232      14.708   4.710  37.366  1.00 18.72           C
ATOM   1843  O   VAL A 232      15.928   4.851  37.519  1.00 18.86           O
ATOM   1844  CB  VAL A 232      14.687   4.191  34.891  1.00 18.32           C
ATOM   1845  CG1 VAL A 232      14.616   2.654  35.183  1.00 15.21           C
ATOM   1846  CG2 VAL A 232      14.049   4.546  33.541  1.00 16.87           C
ATOM   1847  N   LEU A 233      13.890   4.304  38.340  1.00 19.33           N
ATOM   1848  CA  LEU A 233      14.344   4.096  39.701  1.00 20.35           C
ATOM   1849  C   LEU A 233      14.193   2.615  40.081  1.00 22.36           C
ATOM   1850  O   LEU A 233      13.117   2.198  40.441  1.00 22.01           O
ATOM   1851  CB  LEU A 233      13.526   4.973  40.646  1.00 20.19           C
ATOM   1852  CG  LEU A 233      13.970   4.974  42.107  1.00 20.75           C
ATOM   1853  CD1 LEU A 233      15.228   5.808  42.310  1.00 20.86           C
ATOM   1854  CD2 LEU A 233      12.838   5.432  43.003  1.00 18.65           C
ATOM   1855  N   PRO A 234      15.284   1.830  39.988  1.00 24.17           N
ATOM   1856  CA  PRO A 234      15.309   0.437  40.400  1.00 26.59           C
ATOM   1857  C   PRO A 234      15.039   0.267  41.888  1.00 29.14           C
ATOM   1858  O   PRO A 234      15.295   1.179  42.679  1.00 29.31           O
ATOM   1859  CB  PRO A 234      16.751   0.007  40.102  1.00 27.01           C
ATOM   1860  CG  PRO A 234      17.247   0.976  39.086  1.00 26.45           C
ATOM   1861  CD  PRO A 234      16.581   2.264  39.446  1.00 24.09           C
ATOM   1862  N   LYS A 235      14.506  -0.884  42.271  1.00 32.17           N
ATOM   1863  CA  LYS A 235      14.477  -1.241  43.681  1.00 35.06           C
ATOM   1864  C   LYS A 235      15.930  -1.383  44.122  1.00 36.35           C
ATOM   1865  O   LYS A 235      16.826  -1.550  43.279  1.00 35.97           O
ATOM   1866  CB  LYS A 235      13.655  -2.515  43.933  1.00 36.38           C
ATOM   1867  CG  LYS A 235      12.158  -2.209  44.138  1.00 38.83           C
ATOM   1868  CD  LYS A 235      11.223  -3.377  43.765  1.00 41.98           C
ATOM   1869  CE  LYS A 235       9.753  -2.920  43.780  1.00 43.61           C
ATOM   1870  NZ  LYS A 235       9.046  -3.177  42.482  1.00 44.19           N
ATOM   1871  N   GLU A 236      16.163  -1.253  45.426  1.00 38.40           N
ATOM   1872  CA  GLU A 236      17.513  -1.372  45.993  1.00 40.27           C
ATOM   1873  C   GLU A 236      18.232  -2.608  45.449  1.00 40.77           C
ATOM   1874  O   GLU A 236      17.657  -3.695  45.401  1.00 41.35           O
ATOM   1875  CB  GLU A 236      17.463  -1.415  47.534  1.00 42.01           C
ATOM   1876  CG  GLU A 236      16.536  -2.496  48.145  1.00 45.58           C
ATOM   1877  CD  GLU A 236      16.811  -2.758  49.626  1.00 50.55           C
ATOM   1878  OE1 GLU A 236      15.879  -2.608  50.450  1.00 54.52           O
ATOM   1879  OE2 GLU A 236      17.959  -3.123  49.975  1.00 54.94           O
ATOM   1880  N   GLY A 237      19.473  -2.425  44.999  1.00 40.91           N
ATOM   1881  CA  GLY A 237      20.291  -3.538  44.483  1.00 41.46           C
ATOM   1882  C   GLY A 237      19.899  -4.131  43.122  1.00 40.67           C
ATOM   1883  O   GLY A 237      20.473  -5.147  42.700  1.00 41.65           O
ATOM   1884  N   GLN A 238      18.942  -3.508  42.428  1.00 38.26           N
ATOM   1885  CA  GLN A 238      18.462  -4.025  41.153  1.00 37.08           C
ATOM   1886  C   GLN A 238      18.971  -3.256  39.929  1.00 34.69           C
ATOM   1887  O   GLN A 238      18.536  -3.545  38.815  1.00 33.77           O
ATOM   1888  CB  GLN A 238      16.934  -4.048  41.137  1.00 37.37           C
ATOM   1889  CG  GLN A 238      16.294  -5.130  42.004  1.00 40.41           C
ATOM   1890  CD  GLN A 238      16.355  -6.510  41.353  1.00 43.68           C
ATOM   1891  OE1 GLN A 238      15.383  -6.960  40.734  1.00 45.37           O
ATOM   1892  NE2 GLN A 238      17.504  -7.167  41.460  1.00 44.83           N
ATOM   1893  N   MET A 239      19.882  -2.291  40.120  1.00 33.00           N
ATOM   1894  CA  MET A 239      20.307  -1.389  39.028  1.00 30.57           C
ATOM   1895  C   MET A 239      20.983  -2.143  37.880  1.00 29.64           C
ATOM   1896  O   MET A 239      20.647  -1.925  36.723  1.00 27.29           O
ATOM   1897  CB  MET A 239      21.213  -0.262  39.544  1.00 30.39           C
ATOM   1898  CG  MET A 239      21.798   0.690  38.465  1.00 28.23           C
ATOM   1899  SD  MET A 239      20.609   1.674  37.535  1.00 27.09           S
ATOM   1900  CE  MET A 239      20.087   2.886  38.758  1.00 27.98           C
ATOM   1901  N   GLU A 240      21.919  -3.038  38.198  1.00 30.68           N
ATOM   1902  CA  GLU A 240      22.564  -3.881  37.170  1.00 30.46           C
ATOM   1903  C   GLU A 240      21.538  -4.608  36.280  1.00 29.79           C
ATOM   1904  O   GLU A 240      21.660  -4.593  35.056  1.00 28.39           O
ATOM   1905  CB  GLU A 240      23.537  -4.891  37.792  1.00 32.30           C
ATOM   1906  CG  GLU A 240      24.905  -4.314  38.176  1.00 33.74           C
ATOM   1907  CD  GLU A 240      25.834  -5.351  38.846  1.00 36.86           C
ATOM   1908  OE1 GLU A 240      25.473  -6.547  38.893  1.00 37.33           O
ATOM   1909  OE2 GLU A 240      26.920  -4.955  39.319  1.00 36.93           O
ATOM   1910  N   SER A 241      20.512  -5.208  36.877  1.00 30.33           N
ATOM   1911  CA  SER A 241      19.532  -5.979  36.073  1.00 30.99           C
ATOM   1912  C   SER A 241      18.587  -5.112  35.232  1.00 29.15           C
ATOM   1913  O   SER A 241      18.132  -5.553  34.181  1.00 28.90           O
ATOM   1914  CB  SER A 241      18.762  -6.992  36.928  1.00 32.45           C
ATOM   1915  OG  SER A 241      17.806  -6.359  37.741  1.00 34.07           O
ATOM   1916  N   VAL A 242      18.305  -3.881  35.678  1.00 27.87           N
ATOM   1917  CA  VAL A 242      17.613  -2.888  34.857  1.00 26.00           C
ATOM   1918  C   VAL A 242      18.507  -2.432  33.703  1.00 25.36           C
ATOM   1919  O   VAL A 242      18.061  -2.358  32.568  1.00 25.03           O
ATOM   1920  CB  VAL A 242      17.156  -1.649  35.710  1.00 25.37           C
ATOM   1921  CG1 VAL A 242      16.777  -0.459  34.824  1.00 24.16           C
ATOM   1922  CG2 VAL A 242      15.997  -2.040  36.627  1.00 23.92           C
ATOM   1923  N   GLU A 243      19.776  -2.157  33.987  1.00 25.11           N
ATOM   1924  CA  GLU A 243      20.727  -1.749  32.951  1.00 24.39           C
ATOM   1925  C   GLU A 243      20.865  -2.806  31.864  1.00 25.06           C
ATOM   1926  O   GLU A 243      20.909  -2.465  30.687  1.00 25.07           O
ATOM   1927  CB  GLU A 243      22.100  -1.444  33.563  1.00 24.81           C
ATOM   1928  CG  GLU A 243      22.096  -0.186  34.444  1.00 23.54           C
ATOM   1929  CD  GLU A 243      23.415   0.052  35.117  1.00 24.47           C
ATOM   1930  OE1 GLU A 243      24.011  -0.932  35.581  1.00 24.53           O
ATOM   1931  OE2 GLU A 243      23.860   1.218  35.187  1.00 21.35           O
ATOM   1932  N   ALA A 244      20.915  -4.080  32.262  1.00 25.24           N
ATOM   1933  CA  ALA A 244      21.038  -5.197  31.316  1.00 26.44           C
ATOM   1934  C   ALA A 244      19.821  -5.307  30.379  1.00 25.84           C
ATOM   1935  O   ALA A 244      19.956  -5.701  29.232  1.00 25.78           O
ATOM   1936  CB  ALA A 244      21.264  -6.545  32.090  1.00 27.50           C
ATOM   1937  N   ALA A 245      18.648  -4.923  30.875  1.00 25.63           N
ATOM   1938  CA  ALA A 245      17.410  -4.991  30.103  1.00 25.75           C
ATOM   1939  C   ALA A 245      17.100  -3.745  29.254  1.00 25.34           C
ATOM   1940  O   ALA A 245      16.234  -3.813  28.402  1.00 26.64           O
ATOM   1941  CB  ALA A 245      16.231  -5.274  31.043  1.00 25.95           C
ATOM   1942  N   MET A 246      17.759  -2.609  29.480  1.00 23.74           N
ATOM   1943  CA  MET A 246      17.400  -1.409  28.743  1.00 23.13           C
ATOM   1944  C   MET A 246      17.614  -1.612  27.238  1.00 23.07           C
ATOM   1945  O   MET A 246      18.662  -2.117  26.789  1.00 22.91           O
ATOM   1946  CB  MET A 246      18.174  -0.183  29.229  1.00 22.44           C
ATOM   1947  CG  MET A 246      17.819   0.269  30.651  1.00 23.41           C
ATOM   1948  SD  MET A 246      16.068   0.640  30.859  1.00 27.35           S
ATOM   1949  CE  MET A 246      15.894   2.166  29.932  1.00 24.29           C
ATOM   1950  N   SER A 247      16.590  -1.238  26.481  1.00 22.08           N
ATOM   1951  CA  SER A 247      16.541  -1.480  25.051  1.00 22.08           C
ATOM   1952  C   SER A 247      15.373  -0.733  24.449  1.00 21.84           C
ATOM   1953  O   SER A 247      14.532  -0.187  25.181  1.00 21.24           O
ATOM   1954  CB  SER A 247      16.404  -2.981  24.764  1.00 23.22           C
ATOM   1955  OG  SER A 247      15.136  -3.504  25.152  1.00 22.53           O
ATOM   1956  N   SER A 248      15.316  -0.705  23.114  1.00 22.54           N
ATOM   1957  CA  SER A 248      14.204  -0.078  22.417  1.00 23.28           C
ATOM   1958  C   SER A 248      12.943  -0.868  22.702  1.00 23.50           C
ATOM   1959  O   SER A 248      11.907  -0.280  22.867  1.00 23.01           O
ATOM   1960  CB  SER A 248      14.442  -0.023  20.905  1.00 23.97           C
ATOM   1961  OG  SER A 248      14.716  -1.338  20.422  1.00 29.08           O
ATOM   1962  N   LYS A 249      13.045  -2.197  22.765  1.00 24.72           N
ATOM   1963  CA  LYS A 249      11.889  -3.051  23.102  1.00 25.46           C
ATOM   1964  C   LYS A 249      11.291  -2.692  24.477  1.00 24.29           C
ATOM   1965  O   LYS A 249      10.059  -2.611  24.630  1.00 24.11           O
ATOM   1966  CB  LYS A 249      12.284  -4.527  23.063  1.00 26.89           C
ATOM   1967  CG  LYS A 249      11.221  -5.468  23.571  1.00 29.74           C
ATOM   1968  CD  LYS A 249      11.525  -6.922  23.156  1.00 34.34           C
ATOM   1969  CE  LYS A 249      10.684  -7.910  23.940  1.00 36.30           C
ATOM   1970  NZ  LYS A 249      10.733  -9.298  23.364  1.00 38.39           N
ATOM   1971  N   THR A 250      12.165  -2.503  25.464  1.00 22.81           N
ATOM   1972  CA  THR A 250      11.762  -2.041  26.795  1.00 22.47           C
ATOM   1973  C   THR A 250      11.104  -0.647  26.722  1.00 21.94           C
ATOM   1974  O   THR A 250      10.050  -0.435  27.325  1.00 21.63           O
ATOM   1975  CB  THR A 250      12.970  -1.974  27.795  1.00 21.79           C
ATOM   1976  OG1 THR A 250      13.516  -3.275  27.985  1.00 22.63           O
ATOM   1977  CG2 THR A 250      12.533  -1.452  29.162  1.00 20.30           C
ATOM   1978  N   LEU A 251      11.695   0.299  25.986  1.00 22.01           N
ATOM   1979  CA  LEU A 251      11.062   1.640  25.839  1.00 21.35           C
ATOM   1980  C   LEU A 251       9.653   1.541  25.206  1.00 22.90           C
ATOM   1981  O   LEU A 251       8.707   2.230  25.629  1.00 21.96           O
ATOM   1982  CB  LEU A 251      11.954   2.587  25.032  1.00 21.56           C
ATOM   1983  CG  LEU A 251      13.267   3.049  25.684  1.00 20.91           C
ATOM   1984  CD1 LEU A 251      14.004   4.064  24.818  1.00 19.35           C
ATOM   1985  CD2 LEU A 251      12.979   3.639  27.068  1.00 20.53           C
ATOM   1986  N   LYS A 252       9.501   0.664  24.212  1.00 24.19           N
ATOM   1987  CA  LYS A 252       8.196   0.462  23.579  1.00 25.95           C
ATOM   1988  C   LYS A 252       7.175  -0.064  24.568  1.00 25.96           C
ATOM   1989  O   LYS A 252       6.038   0.412  24.599  1.00 25.90           O
ATOM   1990  CB  LYS A 252       8.284  -0.487  22.397  1.00 27.43           C
ATOM   1991  CG  LYS A 252       8.945   0.123  21.186  1.00 30.41           C
ATOM   1992  CD  LYS A 252       9.185  -0.935  20.107  1.00 34.62           C
ATOM   1993  CE  LYS A 252      10.214  -0.484  19.074  1.00 37.14           C
ATOM   1994  NZ  LYS A 252      10.246  -1.408  17.888  1.00 39.19           N
ATOM   1995  N   LYS A 253       7.584  -1.045  25.366  1.00 26.18           N
ATOM   1996  CA  LYS A 253       6.753  -1.571  26.469  1.00 26.39           C
ATOM   1997  C   LYS A 253       6.304  -0.458  27.435  1.00 25.02           C
ATOM   1998  O   LYS A 253       5.121  -0.312  27.721  1.00 25.14           O
ATOM   1999  CB  LYS A 253       7.526  -2.666  27.223  1.00 26.76           C
ATOM   2000  CG  LYS A 253       6.900  -3.163  28.505  1.00 29.02           C
ATOM   2001  CD  LYS A 253       7.748  -4.290  29.135  1.00 32.41           C
ATOM   2002  CE  LYS A 253       7.149  -4.783  30.452  1.00 33.65           C
ATOM   2003  NZ  LYS A 253       7.828  -6.002  30.982  1.00 35.12           N
ATOM   2004  N   TRP A 254       7.246   0.316  27.946  1.00 23.51           N
ATOM   2005  CA  TRP A 254       6.894   1.402  28.855  1.00 23.04           C
ATOM   2006  C   TRP A 254       5.966   2.412  28.211  1.00 23.03           C
ATOM   2007  O   TRP A 254       5.019   2.841  28.837  1.00 21.70           O
ATOM   2008  CB  TRP A 254       8.118   2.102  29.418  1.00 21.74           C
ATOM   2009  CG  TRP A 254       8.973   1.195  30.292  1.00 22.38           C
ATOM   2010  CD1 TRP A 254       8.627  -0.012  30.804  1.00 23.08           C
ATOM   2011  CD2 TRP A 254      10.304   1.454  30.743  1.00 21.09           C
ATOM   2012  NE1 TRP A 254       9.656  -0.528  31.543  1.00 23.77           N
ATOM   2013  CE2 TRP A 254      10.704   0.349  31.516  1.00 21.44           C
ATOM   2014  CE3 TRP A 254      11.197   2.514  30.568  1.00 19.08           C
ATOM   2015  CZ2 TRP A 254      11.962   0.265  32.116  1.00 21.12           C
ATOM   2016  CZ3 TRP A 254      12.448   2.435  31.158  1.00 20.11           C
ATOM   2017  CH2 TRP A 254      12.819   1.311  31.919  1.00 21.42           C
ATOM   2018  N   ASN A 255       6.219   2.753  26.951  1.00 23.92           N
ATOM   2019  CA  ASN A 255       5.329   3.636  26.201  1.00 24.52           C
ATOM   2020  C   ASN A 255       3.874   3.153  26.252  1.00 25.30           C
ATOM   2021  O   ASN A 255       2.947   3.955  26.404  1.00 25.43           O
ATOM   2022  CB  ASN A 255       5.820   3.754  24.757  1.00 25.50           C
ATOM   2023  CG  ASN A 255       5.005   4.747  23.925  1.00 27.90           C
ATOM   2024  OD1 ASN A 255       4.512   4.385  22.861  1.00 34.49           O
ATOM   2025  ND2 ASN A 255       4.856   5.981  24.406  1.00 24.51           N
ATOM   2026  N   ARG A 256       3.677   1.837  26.147  1.00 25.40           N
ATOM   2027  CA  ARG A 256       2.340   1.250  26.251  1.00 25.90           C
ATOM   2028  C   ARG A 256       1.774   1.238  27.663  1.00 24.72           C
ATOM   2029  O   ARG A 256       0.550   1.386  27.830  1.00 25.77           O
ATOM   2030  CB  ARG A 256       2.333  -0.205  25.748  1.00 27.30           C
ATOM   2031  CG  ARG A 256       2.445  -0.370  24.264  1.00 28.56           C
ATOM   2032  CD  ARG A 256       2.554  -1.857  23.880  1.00 32.09           C
ATOM   2033  NE  ARG A 256       1.306  -2.571  24.100  1.00 35.27           N
ATOM   2034  CZ  ARG A 256       0.251  -2.533  23.283  1.00 38.05           C
ATOM   2035  NH1 ARG A 256      -0.845  -3.241  23.572  1.00 38.34           N
ATOM   2036  NH2 ARG A 256       0.276  -1.781  22.184  1.00 39.81           N
ATOM   2037  N   LEU A 257       2.626   1.010  28.667  1.00 22.41           N
ATOM   2038  CA  LEU A 257       2.139   0.672  30.024  1.00 21.75           C
ATOM   2039  C   LEU A 257       1.983   1.909  30.905  1.00 20.95           C
ATOM   2040  O   LEU A 257       1.165   1.925  31.825  1.00 20.99           O
ATOM   2041  CB  LEU A 257       3.060  -0.335  30.716  1.00 21.03           C
ATOM   2042  CG  LEU A 257       3.155  -1.766  30.182  1.00 22.02           C
ATOM   2043  CD1 LEU A 257       4.305  -2.466  30.912  1.00 20.07           C
ATOM   2044  CD2 LEU A 257       1.830  -2.588  30.318  1.00 20.44           C
ATOM   2045  N   LEU A 258       2.768   2.942  30.616  1.00 20.17           N
ATOM   2046  CA  LEU A 258       2.756   4.155  31.401  1.00 19.54           C
ATOM   2047  C   LEU A 258       1.320   4.652  31.563  1.00 19.85           C
ATOM   2048  O   LEU A 258       0.612   4.747  30.601  1.00 20.20           O
ATOM   2049  CB  LEU A 258       3.646   5.204  30.744  1.00 18.71           C
ATOM   2050  CG  LEU A 258       5.146   5.039  31.046  1.00 18.72           C
ATOM   2051  CD1 LEU A 258       5.992   5.951  30.171  1.00 19.02           C
ATOM   2052  CD2 LEU A 258       5.426   5.300  32.501  1.00 17.44           C
ATOM   2053  N   GLN A 259       0.883   4.900  32.799  1.00 20.48           N
ATOM   2054  CA  GLN A 259      -0.450   5.457  33.048  1.00 20.96           C
ATOM   2055  C   GLN A 259      -0.355   6.738  33.869  1.00 20.86           C
ATOM   2056  O   GLN A 259       0.442   6.860  34.805  1.00 19.49           O
ATOM   2057  CB  GLN A 259      -1.366   4.451  33.747  1.00 21.45           C
ATOM   2058  CG  GLN A 259      -2.802   5.004  33.847  1.00 22.76           C
ATOM   2059  CD  GLN A 259      -3.798   4.073  34.454  1.00 23.29           C
ATOM   2060  OE1 GLN A 259      -5.003   4.393  34.488  1.00 23.45           O
ATOM   2061  NE2 GLN A 259      -3.327   2.914  34.954  1.00 22.01           N
ATOM   2062  N   LYS A 260      -1.199   7.693  33.512  1.00 22.29           N
ATOM   2063  CA  LYS A 260      -1.275   8.946  34.225  1.00 22.88           C
ATOM   2064  C   LYS A 260      -2.074   8.749  35.500  1.00 22.96           C
ATOM   2065  O   LYS A 260      -3.151   8.142  35.492  1.00 23.78           O
ATOM   2066  CB  LYS A 260      -1.904  10.050  33.355  1.00 24.37           C
ATOM   2067  CG  LYS A 260      -1.657  11.455  33.889  1.00 27.30           C
ATOM   2068  CD  LYS A 260      -2.091  12.547  32.899  1.00 31.28           C
ATOM   2069  CE  LYS A 260      -1.132  13.730  32.971  1.00 34.23           C
ATOM   2070  NZ  LYS A 260      -1.287  14.690  31.824  1.00 38.76           N
ATOM   2071  N   GLY A 261      -1.535   9.248  36.599  1.00 21.96           N
ATOM   2072  CA  GLY A 261      -2.264   9.281  37.858  1.00 22.92           C
ATOM   2073  C   GLY A 261      -1.555  10.153  38.870  1.00 22.66           C
ATOM   2074  O   GLY A 261      -0.413  10.602  38.629  1.00 21.83           O
ATOM   2075  N   TRP A 262      -2.213  10.377  40.007  1.00 23.44           N
ATOM   2076  CA  TRP A 262      -1.666  11.257  41.038  1.00 23.36           C
ATOM   2077  C   TRP A 262      -0.427  10.649  41.685  1.00 23.19           C
ATOM   2078  O   TRP A 262      -0.355   9.448  41.920  1.00 23.08           O
ATOM   2079  CB  TRP A 262      -2.701  11.571  42.105  1.00 23.73           C
ATOM   2080  CG  TRP A 262      -3.811  12.398  41.609  1.00 24.67           C
ATOM   2081  CD1 TRP A 262      -5.069  11.977  41.274  1.00 23.54           C
ATOM   2082  CD2 TRP A 262      -3.775  13.809  41.372  1.00 25.25           C
ATOM   2083  NE1 TRP A 262      -5.815  13.045  40.840  1.00 26.22           N
ATOM   2084  CE2 TRP A 262      -5.051  14.184  40.903  1.00 26.04           C
ATOM   2085  CE3 TRP A 262      -2.790  14.798  41.534  1.00 26.27           C
ATOM   2086  CZ2 TRP A 262      -5.369  15.507  40.573  1.00 27.58           C
ATOM   2087  CZ3 TRP A 262      -3.113  16.127  41.213  1.00 26.04           C
ATOM   2088  CH2 TRP A 262      -4.384  16.459  40.730  1.00 26.13           C
ATOM   2089  N   VAL A 263       0.548  11.497  41.956  1.00 23.44           N
ATOM   2090  CA  VAL A 263       1.807  11.072  42.561  1.00 23.38           C
ATOM   2091  C   VAL A 263       2.280  12.160  43.492  1.00 23.88           C
ATOM   2092  O   VAL A 263       2.143  13.358  43.175  1.00 24.07           O
ATOM   2093  CB  VAL A 263       2.894  10.848  41.503  1.00 23.15           C
ATOM   2094  CG1 VAL A 263       4.239  10.552  42.159  1.00 22.55           C
ATOM   2095  CG2 VAL A 263       2.501   9.724  40.549  1.00 22.84           C
ATOM   2096  N   ASP A 264       2.802  11.744  44.650  1.00 24.00           N
ATOM   2097  CA  ASP A 264       3.494  12.641  45.552  1.00 24.07           C
ATOM   2098  C   ASP A 264       4.956  12.472  45.211  1.00 23.26           C
ATOM   2099  O   ASP A 264       5.553  11.440  45.518  1.00 23.32           O
ATOM   2100  CB  ASP A 264       3.177  12.271  47.010  1.00 25.38           C
ATOM   2101  CG  ASP A 264       3.655  13.313  48.012  1.00 26.73           C
ATOM   2102  OD1 ASP A 264       3.956  14.479  47.631  1.00 27.12           O
ATOM   2103  OD2 ASP A 264       3.727  12.963  49.205  1.00 29.54           O
ATOM   2104  N   LEU A 265       5.525  13.465  44.528  1.00 22.52           N
ATOM   2105  CA  LEU A 265       6.770  13.268  43.810  1.00 21.69           C
ATOM   2106  C   LEU A 265       7.864  14.130  44.365  1.00 22.03           C
ATOM   2107  O   LEU A 265       7.677  15.313  44.547  1.00 22.40           O
ATOM   2108  CB  LEU A 265       6.606  13.584  42.310  1.00 21.36           C
ATOM   2109  CG  LEU A 265       7.834  13.413  41.411  1.00 19.69           C
ATOM   2110  CD1 LEU A 265       8.346  11.979  41.413  1.00 22.52           C
ATOM   2111  CD2 LEU A 265       7.530  13.834  39.993  1.00 20.91           C
ATOM   2112  N   PHE A 266       9.016  13.522  44.611  1.00 22.03           N
ATOM   2113  CA  PHE A 266      10.195  14.241  45.078  1.00 22.82           C
ATOM   2114  C   PHE A 266      11.306  14.026  44.063  1.00 21.73           C
ATOM   2115  O   PHE A 266      11.644  12.879  43.757  1.00 21.14           O
ATOM   2116  CB  PHE A 266      10.621  13.717  46.449  1.00 23.42           C
ATOM   2117  CG  PHE A 266       9.612  13.960  47.538  1.00 24.38           C
ATOM   2118  CD1 PHE A 266       9.790  14.993  48.448  1.00 23.18           C
ATOM   2119  CD2 PHE A 266       8.497  13.119  47.678  1.00 22.71           C
ATOM   2120  CE1 PHE A 266       8.873  15.197  49.481  1.00 25.55           C
ATOM   2121  CE2 PHE A 266       7.578  13.318  48.691  1.00 22.24           C
ATOM   2122  CZ  PHE A 266       7.756  14.352  49.602  1.00 23.49           C
ATOM   2123  N   VAL A 267      11.836  15.119  43.505  1.00 21.04           N
ATOM   2124  CA  VAL A 267      12.934  15.029  42.522  1.00 20.34           C
ATOM   2125  C   VAL A 267      14.111  15.929  42.899  1.00 20.00           C
ATOM   2126  O   VAL A 267      13.925  17.089  43.215  1.00 20.96           O
ATOM   2127  CB  VAL A 267      12.443  15.404  41.115  1.00 20.06           C
ATOM   2128  CG1 VAL A 267      13.606  15.431  40.097  1.00 18.24           C
ATOM   2129  CG2 VAL A 267      11.377  14.427  40.666  1.00 20.46           C
ATOM   2130  N   PRO A 268      15.340  15.408  42.842  1.00 20.05           N
ATOM   2131  CA  PRO A 268      16.479  16.252  43.194  1.00 20.14           C
ATOM   2132  C   PRO A 268      16.757  17.363  42.189  1.00 19.94           C
ATOM   2133  O   PRO A 268      16.547  17.188  41.001  1.00 19.21           O
ATOM   2134  CB  PRO A 268      17.645  15.272  43.230  1.00 19.87           C
ATOM   2135  CG  PRO A 268      17.211  14.145  42.398  1.00 20.45           C
ATOM   2136  CD  PRO A 268      15.750  14.054  42.476  1.00 18.90           C
ATOM   2137  N   LYS A 269      17.234  18.489  42.696  1.00 20.84           N
ATOM   2138  CA  LYS A 269      17.706  19.599  41.885  1.00 22.12           C
ATOM   2139  C   LYS A 269      19.218  19.460  41.860  1.00 22.60           C
ATOM   2140  O   LYS A 269      19.836  19.359  42.909  1.00 22.68           O
ATOM   2141  CB  LYS A 269      17.292  20.941  42.524  1.00 22.24           C
ATOM   2142  CG  LYS A 269      17.852  22.202  41.869  1.00 24.93           C
ATOM   2143  CD  LYS A 269      17.462  23.476  42.675  1.00 27.01           C
ATOM   2144  CE  LYS A 269      17.767  24.748  41.907  1.00 28.26           C
ATOM   2145  NZ  LYS A 269      17.132  25.933  42.522  1.00 29.14           N
ATOM   2146  N   PHE A 270      19.811  19.436  40.671  1.00 22.89           N
ATOM   2147  CA  PHE A 270      21.227  19.072  40.549  1.00 23.71           C
ATOM   2148  C   PHE A 270      21.799  19.293  39.137  1.00 24.15           C
ATOM   2149  O   PHE A 270      21.076  19.519  38.170  1.00 23.72           O
ATOM   2150  CB  PHE A 270      21.429  17.593  40.928  1.00 23.28           C
ATOM   2151  CG  PHE A 270      20.955  16.634  39.875  1.00 21.50           C
ATOM   2152  CD1 PHE A 270      21.858  16.011  39.025  1.00 20.97           C
ATOM   2153  CD2 PHE A 270      19.604  16.379  39.713  1.00 21.39           C
ATOM   2154  CE1 PHE A 270      21.422  15.146  38.040  1.00 21.49           C
ATOM   2155  CE2 PHE A 270      19.154  15.509  38.732  1.00 20.73           C
ATOM   2156  CZ  PHE A 270      20.055  14.899  37.880  1.00 19.91           C
ATOM   2157  N   SER A 271      23.116  19.184  39.060  1.00 25.10           N
ATOM   2158  CA  SER A 271      23.862  19.308  37.832  1.00 25.95           C
ATOM   2159  C   SER A 271      24.885  18.186  37.809  1.00 26.46           C
ATOM   2160  O   SER A 271      25.461  17.873  38.833  1.00 27.73           O
ATOM   2161  CB  SER A 271      24.633  20.627  37.808  1.00 26.75           C
ATOM   2162  OG  SER A 271      23.765  21.736  37.737  1.00 28.62           O
ATOM   2163  N   ILE A 272      25.132  17.598  36.648  1.00 26.29           N
ATOM   2164  CA  ILE A 272      26.302  16.750  36.500  1.00 26.65           C
ATOM   2165  C   ILE A 272      26.920  16.960  35.133  1.00 26.43           C
ATOM   2166  O   ILE A 272      26.352  17.633  34.270  1.00 25.38           O
ATOM   2167  CB  ILE A 272      25.974  15.250  36.702  1.00 26.89           C
ATOM   2168  CG1 ILE A 272      24.926  14.764  35.709  1.00 25.14           C
ATOM   2169  CG2 ILE A 272      25.522  14.983  38.155  1.00 27.56           C
ATOM   2170  CD1 ILE A 272      24.719  13.222  35.804  1.00 27.78           C
ATOM   2171  N   SER A 273      28.102  16.390  34.959  1.00 26.15           N
ATOM   2172  CA  SER A 273      28.771  16.422  33.686  1.00 26.49           C
ATOM   2173  C   SER A 273      29.672  15.220  33.577  1.00 26.13           C
ATOM   2174  O   SER A 273      30.161  14.726  34.587  1.00 27.26           O
ATOM   2175  CB  SER A 273      29.609  17.672  33.581  1.00 27.16           C
ATOM   2176  OG  SER A 273      30.833  17.429  34.195  1.00 30.17           O
ATOM   2177  N   ALA A 274      29.907  14.772  32.355  1.00 25.50           N
ATOM   2178  CA  ALA A 274      30.747  13.612  32.109  1.00 25.91           C
ATOM   2179  C   ALA A 274      31.549  13.815  30.813  1.00 26.27           C
ATOM   2180  O   ALA A 274      31.083  14.475  29.893  1.00 24.43           O
ATOM   2181  CB  ALA A 274      29.901  12.345  32.042  1.00 24.36           C
ATOM   2182  N   THR A 275      32.767  13.266  30.788  1.00 27.51           N
ATOM   2183  CA  THR A 275      33.618  13.283  29.607  1.00 28.72           C
ATOM   2184  C   THR A 275      33.993  11.853  29.256  1.00 29.06           C
ATOM   2185  O   THR A 275      34.092  11.023  30.155  1.00 29.61           O
ATOM   2186  CB  THR A 275      34.871  14.088  29.862  1.00 29.98           C
ATOM   2187  OG1 THR A 275      35.524  13.561  31.015  1.00 32.79           O
ATOM   2188  CG2 THR A 275      34.531  15.560  30.104  1.00 29.72           C
ATOM   2189  N   TYR A 276      34.153  11.566  27.954  1.00 29.23           N
ATOM   2190  CA  TYR A 276      34.503  10.224  27.451  1.00 29.54           C
ATOM   2191  C   TYR A 276      35.567  10.290  26.344  1.00 30.40           C
ATOM   2192  O   TYR A 276      35.375  10.931  25.328  1.00 29.55           O
ATOM   2193  CB  TYR A 276      33.269   9.483  26.902  1.00 28.33           C
ATOM   2194  CG  TYR A 276      32.206   9.321  27.938  1.00 27.63           C
ATOM   2195  CD1 TYR A 276      31.201  10.263  28.069  1.00 26.19           C
ATOM   2196  CD2 TYR A 276      32.240   8.259  28.832  1.00 29.05           C
ATOM   2197  CE1 TYR A 276      30.245  10.145  29.043  1.00 27.64           C
ATOM   2198  CE2 TYR A 276      31.292   8.130  29.823  1.00 28.93           C
ATOM   2199  CZ  TYR A 276      30.291   9.075  29.924  1.00 28.69           C
ATOM   2200  OH  TYR A 276      29.344   8.959  30.914  1.00 29.89           O
ATOM   2201  N   ASP A 277      36.690   9.626  26.567  1.00 31.86           N
ATOM   2202  CA  ASP A 277      37.641   9.344  25.502  1.00 33.26           C
ATOM   2203  C   ASP A 277      37.045   8.128  24.787  1.00 33.27           C
ATOM   2204  O   ASP A 277      36.894   7.066  25.385  1.00 34.04           O
ATOM   2205  CB  ASP A 277      39.025   9.039  26.102  1.00 34.36           C
ATOM   2206  CG  ASP A 277      40.087   8.793  25.051  1.00 36.42           C
ATOM   2207  OD1 ASP A 277      39.744   8.528  23.880  1.00 36.28           O
ATOM   2208  OD2 ASP A 277      41.290   8.856  25.404  1.00 41.01           O
ATOM   2209  N   LEU A 278      36.650   8.307  23.532  1.00 33.36           N
ATOM   2210  CA  LEU A 278      35.948   7.266  22.776  1.00 33.35           C
ATOM   2211  C   LEU A 278      36.810   6.513  21.761  1.00 34.65           C
ATOM   2212  O   LEU A 278      36.345   5.538  21.196  1.00 34.85           O
ATOM   2213  CB  LEU A 278      34.746   7.872  22.057  1.00 32.48           C
ATOM   2214  CG  LEU A 278      33.565   8.228  22.958  1.00 30.20           C
ATOM   2215  CD1 LEU A 278      32.537   8.986  22.156  1.00 27.59           C
ATOM   2216  CD2 LEU A 278      32.959   6.984  23.564  1.00 30.78           C
ATOM   2217  N   GLY A 279      38.044   6.959  21.538  1.00 36.14           N
ATOM   2218  CA  GLY A 279      38.995   6.273  20.635  1.00 37.73           C
ATOM   2219  C   GLY A 279      38.928   4.750  20.659  1.00 38.45           C
ATOM   2220  O   GLY A 279      38.451   4.133  19.704  1.00 38.76           O
ATOM   2221  N   ALA A 280      39.382   4.152  21.759  1.00 39.16           N
ATOM   2222  CA  ALA A 280      39.475   2.692  21.890  1.00 39.96           C
ATOM   2223  C   ALA A 280      38.110   2.004  21.886  1.00 39.31           C
ATOM   2224  O   ALA A 280      37.950   0.943  21.274  1.00 40.19           O
ATOM   2225  CB  ALA A 280      40.247   2.327  23.154  1.00 40.59           C
ATOM   2226  N   THR A 281      37.128   2.603  22.560  1.00 38.14           N
ATOM   2227  CA  THR A 281      35.751   2.060  22.601  1.00 37.22           C
ATOM   2228  C   THR A 281      35.170   1.776  21.215  1.00 36.73           C
ATOM   2229  O   THR A 281      34.575   0.727  20.969  1.00 36.65           O
ATOM   2230  CB  THR A 281      34.797   3.043  23.276  1.00 36.06           C
ATOM   2231  OG1 THR A 281      35.377   3.483  24.505  1.00 37.56           O
ATOM   2232  CG2 THR A 281      33.420   2.397  23.532  1.00 34.82           C
ATOM   2233  N   LEU A 282      35.344   2.738  20.324  1.00 36.28           N
ATOM   2234  CA  LEU A 282      34.830   2.643  18.972  1.00 36.07           C
ATOM   2235  C   LEU A 282      35.557   1.567  18.159  1.00 37.08           C
ATOM   2236  O   LEU A 282      34.915   0.809  17.428  1.00 36.50           O
ATOM   2237  CB  LEU A 282      34.915   4.009  18.289  1.00 35.54           C
ATOM   2238  CG  LEU A 282      33.963   5.036  18.913  1.00 34.17           C
ATOM   2239  CD1 LEU A 282      34.204   6.416  18.342  1.00 33.43           C
ATOM   2240  CD2 LEU A 282      32.521   4.592  18.695  1.00 33.27           C
ATOM   2241  N   LEU A 283      36.877   1.477  18.317  1.00 38.30           N
ATOM   2242  CA  LEU A 283      37.647   0.383  17.696  1.00 40.03           C
ATOM   2243  C   LEU A 283      37.079  -0.981  18.115  1.00 40.82           C
ATOM   2244  O   LEU A 283      36.856  -1.846  17.270  1.00 41.77           O
ATOM   2245  CB  LEU A 283      39.144   0.482  18.043  1.00 41.32           C
ATOM   2246  CG  LEU A 283      40.189  -0.398  17.329  1.00 42.99           C
ATOM   2247  CD1 LEU A 283      40.099  -0.294  15.825  1.00 42.80           C
ATOM   2248  CD2 LEU A 283      41.615  -0.008  17.777  1.00 43.26           C
ATOM   2249  N   LYS A 284      36.818  -1.159  19.408  1.00 40.67           N
ATOM   2250  CA  LYS A 284      36.287  -2.428  19.909  1.00 41.43           C
ATOM   2251  C   LYS A 284      34.934  -2.739  19.309  1.00 40.16           C
ATOM   2252  O   LYS A 284      34.676  -3.867  18.890  1.00 41.59           O
ATOM   2253  CB  LYS A 284      36.114  -2.410  21.435  1.00 41.91           C
ATOM   2254  CG  LYS A 284      37.361  -2.697  22.242  1.00 44.08           C
ATOM   2255  CD  LYS A 284      36.975  -3.180  23.640  1.00 46.97           C
ATOM   2256  CE  LYS A 284      37.881  -2.580  24.705  1.00 49.39           C
ATOM   2257  NZ  LYS A 284      37.477  -1.173  25.000  1.00 48.90           N
ATOM   2258  N   MET A 285      34.068  -1.737  19.276  1.00 37.99           N
ATOM   2259  CA  MET A 285      32.706  -1.926  18.814  1.00 36.94           C
ATOM   2260  C   MET A 285      32.646  -2.239  17.325  1.00 36.66           C
ATOM   2261  O   MET A 285      31.576  -2.563  16.824  1.00 36.38           O
ATOM   2262  CB  MET A 285      31.860  -0.682  19.119  1.00 35.70           C
ATOM   2263  CG  MET A 285      31.551  -0.513  20.584  1.00 37.26           C
ATOM   2264  SD  MET A 285      30.336   0.750  20.993  1.00 39.89           S
ATOM   2265  CE  MET A 285      28.801   0.013  20.470  1.00 38.92           C
ATOM   2266  N   GLY A 286      33.774  -2.120  16.619  1.00 36.62           N
ATOM   2267  CA  GLY A 286      33.862  -2.530  15.218  1.00 36.99           C
ATOM   2268  C   GLY A 286      34.383  -1.524  14.196  1.00 36.54           C
ATOM   2269  O   GLY A 286      34.504  -1.863  13.010  1.00 38.01           O
ATOM   2270  N   ILE A 287      34.709  -0.307  14.623  1.00 34.88           N
ATOM   2271  CA  ILE A 287      35.257   0.701  13.708  1.00 34.80           C
ATOM   2272  C   ILE A 287      36.779   0.587  13.631  1.00 36.03           C
ATOM   2273  O   ILE A 287      37.497   1.179  14.441  1.00 35.67           O
ATOM   2274  CB  ILE A 287      34.850   2.112  14.137  1.00 32.94           C
ATOM   2275  CG1 ILE A 287      33.324   2.225  14.098  1.00 32.28           C
ATOM   2276  CG2 ILE A 287      35.517   3.154  13.251  1.00 32.28           C
ATOM   2277  CD1 ILE A 287      32.794   3.632  14.371  1.00 30.64           C
ATOM   2278  N   GLN A 288      37.254  -0.163  12.633  1.00 37.77           N
ATOM   2279  CA  GLN A 288      38.643  -0.615  12.557  1.00 39.17           C
ATOM   2280  C   GLN A 288      39.430   0.069  11.437  1.00 39.47           C
ATOM   2281  O   GLN A 288      40.474   0.679  11.687  1.00 39.11           O
ATOM   2282  CB  GLN A 288      38.679  -2.145  12.385  1.00 41.14           C
ATOM   2283  CG  GLN A 288      38.283  -2.908  13.660  1.00 42.83           C
ATOM   2284  CD  GLN A 288      38.187  -4.422  13.477  1.00 46.70           C
ATOM   2285  OE1 GLN A 288      39.031  -5.046  12.831  1.00 49.47           O
ATOM   2286  NE2 GLN A 288      37.155  -5.020  14.076  1.00 48.57           N
ATOM   2287  N   HIS A 289      38.926  -0.030  10.210  1.00 39.49           N
ATOM   2288  CA  HIS A 289      39.644   0.489   9.036  1.00 40.27           C
ATOM   2289  C   HIS A 289      39.794   2.009   9.044  1.00 39.25           C
ATOM   2290  O   HIS A 289      40.791   2.517   8.560  1.00 40.07           O
ATOM   2291  CB  HIS A 289      38.996   0.009   7.727  1.00 40.78           C
ATOM   2292  CG  HIS A 289      39.311  -1.418   7.396  1.00 42.95           C
ATOM   2293  ND1 HIS A 289      38.431  -2.451   7.632  1.00 44.38           N
ATOM   2294  CD2 HIS A 289      40.421  -1.986   6.870  1.00 44.95           C
ATOM   2295  CE1 HIS A 289      38.980  -3.592   7.262  1.00 45.47           C
ATOM   2296  NE2 HIS A 289      40.189  -3.338   6.798  1.00 46.49           N
ATOM   2297  N   ALA A 290      38.820   2.723   9.605  1.00 37.99           N
ATOM   2298  CA  ALA A 290      38.903   4.183   9.761  1.00 37.04           C
ATOM   2299  C   ALA A 290      40.179   4.666  10.492  1.00 37.65           C
ATOM   2300  O   ALA A 290      40.660   5.778  10.236  1.00 37.71           O
ATOM   2301  CB  ALA A 290      37.655   4.699  10.493  1.00 35.45           C
ATOM   2302  N   TYR A 291      40.707   3.846  11.406  1.00 38.01           N
ATOM   2303  CA  TYR A 291      41.944   4.175  12.141  1.00 38.42           C
ATOM   2304  C   TYR A 291      43.222   3.738  11.428  1.00 39.93           C
ATOM   2305  O   TYR A 291      44.287   4.264  11.720  1.00 40.27           O
ATOM   2306  CB  TYR A 291      41.944   3.530  13.538  1.00 38.20           C
ATOM   2307  CG  TYR A 291      40.937   4.091  14.519  1.00 37.37           C
ATOM   2308  CD1 TYR A 291      41.115   5.345  15.089  1.00 38.04           C
ATOM   2309  CD2 TYR A 291      39.831   3.351  14.911  1.00 37.73           C
ATOM   2310  CE1 TYR A 291      40.205   5.858  16.001  1.00 37.54           C
ATOM   2311  CE2 TYR A 291      38.909   3.858  15.826  1.00 37.69           C
ATOM   2312  CZ  TYR A 291      39.109   5.110  16.369  1.00 36.78           C
ATOM   2313  OH  TYR A 291      38.205   5.617  17.270  1.00 38.04           O
ATOM   2314  N   SER A 292      43.123   2.774  10.514  1.00 40.77           N
ATOM   2315  CA  SER A 292      44.303   2.191   9.870  1.00 42.48           C
ATOM   2316  C   SER A 292      44.883   3.060   8.752  1.00 42.86           C
ATOM   2317  O   SER A 292      44.221   3.969   8.228  1.00 41.79           O
ATOM   2318  CB  SER A 292      43.976   0.811   9.306  1.00 43.12           C
ATOM   2319  OG  SER A 292      43.104   0.933   8.202  1.00 43.57           O
ATOM   2320  N   GLU A 293      46.121   2.754   8.376  1.00 44.18           N
ATOM   2321  CA  GLU A 293      46.773   3.466   7.270  1.00 45.12           C
ATOM   2322  C   GLU A 293      46.147   3.158   5.907  1.00 44.50           C
ATOM   2323  O   GLU A 293      46.467   3.813   4.938  1.00 44.94           O
ATOM   2324  CB  GLU A 293      48.288   3.229   7.249  1.00 47.04           C
ATOM   2325  CG  GLU A 293      48.731   1.788   7.014  1.00 49.98           C
ATOM   2326  CD  GLU A 293      49.982   1.443   7.809  1.00 53.12           C
ATOM   2327  OE1 GLU A 293      49.933   1.579   9.053  1.00 54.99           O
ATOM   2328  OE2 GLU A 293      51.003   1.041   7.209  1.00 55.16           O
ATOM   2329  N   ASN A 294      45.253   2.171   5.844  1.00 43.96           N
ATOM   2330  CA  ASN A 294      44.462   1.909   4.642  1.00 43.76           C
ATOM   2331  C   ASN A 294      42.997   2.353   4.788  1.00 42.35           C
ATOM   2332  O   ASN A 294      42.105   1.814   4.118  1.00 42.62           O
ATOM   2333  CB  ASN A 294      44.540   0.426   4.269  1.00 45.07           C
ATOM   2334  CG  ASN A 294      45.875   0.041   3.634  1.00 46.45           C
ATOM   2335  OD1 ASN A 294      46.532   0.846   2.974  1.00 47.39           O
ATOM   2336  ND2 ASN A 294      46.263  -1.207   3.815  1.00 47.38           N
ATOM   2337  N   ALA A 295      42.758   3.350   5.643  1.00 40.45           N
ATOM   2338  CA  ALA A 295      41.444   3.973   5.756  1.00 38.65           C
ATOM   2339  C   ALA A 295      40.986   4.496   4.396  1.00 38.99           C
ATOM   2340  O   ALA A 295      41.787   5.048   3.624  1.00 39.19           O
ATOM   2341  CB  ALA A 295      41.477   5.110   6.781  1.00 37.51           C
ATOM   2342  N   ASP A 296      39.699   4.305   4.103  1.00 37.90           N
ATOM   2343  CA  ASP A 296      39.132   4.713   2.827  1.00 38.18           C
ATOM   2344  C   ASP A 296      38.113   5.811   3.085  1.00 37.15           C
ATOM   2345  O   ASP A 296      36.944   5.534   3.412  1.00 35.55           O
ATOM   2346  CB  ASP A 296      38.511   3.502   2.109  1.00 38.93           C
ATOM   2347  CG  ASP A 296      38.232   3.759   0.630  1.00 40.12           C
ATOM   2348  OD1 ASP A 296      38.184   4.940   0.211  1.00 37.11           O
ATOM   2349  OD2 ASP A 296      38.052   2.760  -0.118  1.00 41.12           O
ATOM   2350  N   PHE A 297      38.583   7.057   2.988  1.00 37.04           N
ATOM   2351  CA  PHE A 297      37.705   8.237   2.968  1.00 36.48           C
ATOM   2352  C   PHE A 297      37.810   8.942   1.611  1.00 37.63           C
ATOM   2353  O   PHE A 297      37.933  10.171   1.533  1.00 37.49           O
ATOM   2354  CB  PHE A 297      38.052   9.201   4.103  1.00 35.32           C
ATOM   2355  CG  PHE A 297      37.799   8.641   5.469  1.00 34.35           C
ATOM   2356  CD1 PHE A 297      38.813   8.010   6.171  1.00 33.72           C
ATOM   2357  CD2 PHE A 297      36.540   8.735   6.043  1.00 33.03           C
ATOM   2358  CE1 PHE A 297      38.584   7.491   7.423  1.00 33.99           C
ATOM   2359  CE2 PHE A 297      36.294   8.223   7.295  1.00 33.56           C
ATOM   2360  CZ  PHE A 297      37.318   7.592   7.996  1.00 34.47           C
ATOM   2361  N   SER A 298      37.735   8.150   0.546  1.00 39.11           N
ATOM   2362  CA  SER A 298      37.795   8.664  -0.827  1.00 40.76           C
ATOM   2363  C   SER A 298      36.622   9.576  -1.206  1.00 40.29           C
ATOM   2364  O   SER A 298      36.675  10.242  -2.225  1.00 40.87           O
ATOM   2365  CB  SER A 298      37.851   7.503  -1.814  1.00 42.29           C
ATOM   2366  OG  SER A 298      38.989   6.701  -1.555  1.00 44.14           O
ATOM   2367  N   GLY A 299      35.567   9.592  -0.395  1.00 39.19           N
ATOM   2368  CA  GLY A 299      34.472  10.541  -0.576  1.00 39.07           C
ATOM   2369  C   GLY A 299      34.739  11.912   0.026  1.00 38.67           C
ATOM   2370  O   GLY A 299      33.949  12.834  -0.158  1.00 38.23           O
ATOM   2371  N   LEU A 300      35.859  12.057   0.736  1.00 39.22           N
ATOM   2372  CA  LEU A 300      36.093  13.230   1.582  1.00 38.88           C
ATOM   2373  C   LEU A 300      37.097  14.165   0.924  1.00 39.74           C
ATOM   2374  O   LEU A 300      36.813  15.339   0.721  1.00 39.80           O
ATOM   2375  CB  LEU A 300      36.568  12.777   2.973  1.00 38.31           C
ATOM   2376  CG  LEU A 300      36.128  13.572   4.215  1.00 37.95           C
ATOM   2377  CD1 LEU A 300      36.227  12.702   5.468  1.00 39.00           C
ATOM   2378  CD2 LEU A 300      36.938  14.853   4.412  1.00 38.74           C
ATOM   2379  N   THR A 301      38.266  13.626   0.587  1.00 40.79           N
ATOM   2380  CA  THR A 301      39.330  14.387  -0.052  1.00 41.81           C
ATOM   2381  C   THR A 301      39.773  13.713  -1.350  1.00 43.58           C
ATOM   2382  O   THR A 301      39.699  12.497  -1.481  1.00 43.31           O
ATOM   2383  CB  THR A 301      40.558  14.529   0.871  1.00 41.73           C
ATOM   2384  OG1 THR A 301      41.187  13.254   1.047  1.00 41.31           O
ATOM   2385  CG2 THR A 301      40.164  15.089   2.233  1.00 39.15           C
ATOM   2386  N   GLU A 302      40.243  14.523  -2.293  1.00 45.36           N
ATOM   2387  CA  GLU A 302      40.797  14.045  -3.573  1.00 47.51           C
ATOM   2388  C   GLU A 302      41.849  12.957  -3.423  1.00 47.71           C
ATOM   2389  O   GLU A 302      41.885  12.024  -4.214  1.00 48.44           O
ATOM   2390  CB  GLU A 302      41.476  15.192  -4.328  1.00 48.81           C
ATOM   2391  CG  GLU A 302      40.535  16.214  -4.899  1.00 50.84           C
ATOM   2392  CD  GLU A 302      41.265  17.345  -5.599  1.00 55.02           C
ATOM   2393  OE1 GLU A 302      42.523  17.337  -5.655  1.00 57.49           O
ATOM   2394  OE2 GLU A 302      40.564  18.248  -6.103  1.00 58.49           O
ATOM   2395  N   ASP A 303      42.717  13.107  -2.427  1.00 47.06           N
ATOM   2396  CA  ASP A 303      43.875  12.234  -2.276  1.00 47.61           C
ATOM   2397  C   ASP A 303      43.703  11.203  -1.169  1.00 46.20           C
ATOM   2398  O   ASP A 303      44.639  10.466  -0.874  1.00 46.50           O
ATOM   2399  CB  ASP A 303      45.133  13.071  -2.009  1.00 48.68           C
ATOM   2400  CG  ASP A 303      45.003  13.952  -0.771  1.00 48.28           C
ATOM   2401  OD1 ASP A 303      43.861  14.325  -0.406  1.00 49.28           O
ATOM   2402  OD2 ASP A 303      46.045  14.283  -0.169  1.00 49.74           O
ATOM   2403  N   ASN A 304      42.517  11.140  -0.562  1.00 44.40           N
ATOM   2404  CA  ASN A 304      42.270  10.215   0.542  1.00 43.17           C
ATOM   2405  C   ASN A 304      43.437  10.276   1.526  1.00 43.26           C
ATOM   2406  O   ASN A 304      44.041   9.265   1.883  1.00 43.02           O
ATOM   2407  CB  ASN A 304      42.059   8.796   0.004  1.00 43.77           C
ATOM   2408  CG  ASN A 304      41.676   7.808   1.083  1.00 42.51           C
ATOM   2409  OD1 ASN A 304      40.856   8.103   1.962  1.00 42.52           O
ATOM   2410  ND2 ASN A 304      42.269   6.624   1.025  1.00 42.50           N
ATOM   2411  N   GLY A 305      43.751  11.495   1.954  1.00 43.51           N
ATOM   2412  CA  GLY A 305      44.960  11.755   2.721  1.00 43.90           C
ATOM   2413  C   GLY A 305      44.887  11.581   4.223  1.00 42.86           C
ATOM   2414  O   GLY A 305      45.867  11.859   4.909  1.00 43.62           O
ATOM   2415  N   LEU A 306      43.771  11.094   4.758  1.00 41.59           N
ATOM   2416  CA  LEU A 306      43.609  11.093   6.213  1.00 40.51           C
ATOM   2417  C   LEU A 306      43.058   9.814   6.839  1.00 40.09           C
ATOM   2418  O   LEU A 306      42.502   8.936   6.162  1.00 40.53           O
ATOM   2419  CB  LEU A 306      42.778  12.313   6.649  1.00 39.21           C
ATOM   2420  CG  LEU A 306      41.318  12.426   6.200  1.00 39.10           C
ATOM   2421  CD1 LEU A 306      40.389  11.560   7.042  1.00 36.58           C
ATOM   2422  CD2 LEU A 306      40.882  13.876   6.274  1.00 39.39           C
ATOM   2423  N   LYS A 307      43.275   9.711   8.147  1.00 39.54           N
ATOM   2424  CA  LYS A 307      42.678   8.680   8.967  1.00 39.05           C
ATOM   2425  C   LYS A 307      42.227   9.274  10.291  1.00 38.12           C
ATOM   2426  O   LYS A 307      42.741  10.302  10.732  1.00 38.29           O
ATOM   2427  CB  LYS A 307      43.658   7.530   9.209  1.00 40.23           C
ATOM   2428  CG  LYS A 307      44.946   7.907   9.938  1.00 40.70           C
ATOM   2429  CD  LYS A 307      45.913   6.745   9.879  1.00 41.86           C
ATOM   2430  CE  LYS A 307      47.114   6.953  10.788  1.00 43.65           C
ATOM   2431  NZ  LYS A 307      47.974   5.744  10.774  1.00 44.59           N
ATOM   2432  N   LEU A 308      41.258   8.611  10.910  1.00 37.28           N
ATOM   2433  CA  LEU A 308      40.782   8.973  12.240  1.00 36.28           C
ATOM   2434  C   LEU A 308      41.848   8.623  13.281  1.00 37.06           C
ATOM   2435  O   LEU A 308      42.526   7.591  13.166  1.00 37.81           O
ATOM   2436  CB  LEU A 308      39.497   8.208  12.522  1.00 35.18           C
ATOM   2437  CG  LEU A 308      38.678   8.503  13.769  1.00 33.74           C
ATOM   2438  CD1 LEU A 308      38.027   9.884  13.697  1.00 32.03           C
ATOM   2439  CD2 LEU A 308      37.646   7.403  13.901  1.00 31.20           C
ATOM   2440  N   SER A 309      42.015   9.482  14.282  1.00 36.62           N
ATOM   2441  CA  SER A 309      42.994   9.221  15.343  1.00 37.74           C
ATOM   2442  C   SER A 309      42.376   9.211  16.740  1.00 36.83           C
ATOM   2443  O   SER A 309      42.729   8.365  17.560  1.00 37.85           O
ATOM   2444  CB  SER A 309      44.148  10.239  15.285  1.00 38.68           C
ATOM   2445  OG  SER A 309      43.651  11.553  15.503  1.00 39.62           O
ATOM   2446  N   ASN A 310      41.466  10.143  17.010  1.00 35.60           N
ATOM   2447  CA  ASN A 310      40.892  10.299  18.341  1.00 34.69           C
ATOM   2448  C   ASN A 310      39.444  10.730  18.282  1.00 32.72           C
ATOM   2449  O   ASN A 310      38.997  11.354  17.317  1.00 32.66           O
ATOM   2450  CB  ASN A 310      41.673  11.331  19.165  1.00 35.11           C
ATOM   2451  CG  ASN A 310      42.942  10.764  19.750  1.00 38.02           C
ATOM   2452  OD1 ASN A 310      42.901   9.897  20.636  1.00 40.26           O
ATOM   2453  ND2 ASN A 310      44.082  11.241  19.259  1.00 37.70           N
ATOM   2454  N   ALA A 311      38.723  10.388  19.332  1.00 31.23           N
ATOM   2455  CA  ALA A 311      37.312  10.725  19.445  1.00 29.53           C
ATOM   2456  C   ALA A 311      36.995  10.921  20.911  1.00 28.69           C
ATOM   2457  O   ALA A 311      37.525  10.198  21.759  1.00 28.58           O
ATOM   2458  CB  ALA A 311      36.463   9.650  18.866  1.00 28.80           C
ATOM   2459  N   ALA A 312      36.150  11.907  21.199  1.00 27.13           N
ATOM   2460  CA  ALA A 312      35.808  12.251  22.562  1.00 26.83           C
ATOM   2461  C   ALA A 312      34.436  12.926  22.620  1.00 25.81           C
ATOM   2462  O   ALA A 312      34.015  13.589  21.674  1.00 25.37           O
ATOM   2463  CB  ALA A 312      36.889  13.153  23.181  1.00 27.19           C
ATOM   2464  N   HIS A 313      33.763  12.757  23.752  1.00 24.96           N
ATOM   2465  CA  HIS A 313      32.451  13.326  23.977  1.00 23.70           C
ATOM   2466  C   HIS A 313      32.452  14.003  25.349  1.00 23.66           C
ATOM   2467  O   HIS A 313      33.184  13.588  26.249  1.00 24.04           O
ATOM   2468  CB  HIS A 313      31.405  12.206  23.906  1.00 23.10           C
ATOM   2469  CG  HIS A 313      29.989  12.670  24.007  1.00 20.92           C
ATOM   2470  ND1 HIS A 313      29.433  13.572  23.129  1.00 20.48           N
ATOM   2471  CD2 HIS A 313      29.006  12.333  24.873  1.00 21.30           C
ATOM   2472  CE1 HIS A 313      28.161  13.761  23.444  1.00 21.56           C
ATOM   2473  NE2 HIS A 313      27.878  13.019  24.496  1.00 19.34           N
ATOM   2474  N   LYS A 314      31.673  15.075  25.473  1.00 22.09           N
ATOM   2475  CA  LYS A 314      31.455  15.759  26.733  1.00 21.98           C
ATOM   2476  C   LYS A 314      29.979  16.149  26.767  1.00 20.98           C
ATOM   2477  O   LYS A 314      29.454  16.631  25.760  1.00 20.27           O
ATOM   2478  CB  LYS A 314      32.339  16.996  26.870  1.00 22.81           C
ATOM   2479  CG  LYS A 314      32.057  17.770  28.161  1.00 25.04           C
ATOM   2480  CD  LYS A 314      33.145  18.696  28.553  1.00 27.81           C
ATOM   2481  CE  LYS A 314      32.839  19.378  29.872  1.00 29.27           C
ATOM   2482  NZ  LYS A 314      33.995  20.238  30.216  1.00 32.60           N
ATOM   2483  N   ALA A 315      29.311  15.871  27.894  1.00 20.17           N
ATOM   2484  CA  ALA A 315      27.895  16.219  28.109  1.00 19.24           C
ATOM   2485  C   ALA A 315      27.659  16.739  29.527  1.00 19.37           C
ATOM   2486  O   ALA A 315      28.310  16.315  30.494  1.00 18.64           O
ATOM   2487  CB  ALA A 315      26.985  15.033  27.852  1.00 18.46           C
ATOM   2488  N   VAL A 316      26.696  17.650  29.634  1.00 19.13           N
ATOM   2489  CA  VAL A 316      26.380  18.306  30.870  1.00 19.19           C
ATOM   2490  C   VAL A 316      24.879  18.420  30.999  1.00 18.61           C
ATOM   2491  O   VAL A 316      24.181  18.558  29.995  1.00 17.51           O
ATOM   2492  CB  VAL A 316      27.035  19.707  30.947  1.00 20.58           C
ATOM   2493  CG1 VAL A 316      28.568  19.618  30.685  1.00 22.22           C
ATOM   2494  CG2 VAL A 316      26.387  20.672  29.986  1.00 20.26           C
ATOM   2495  N   LEU A 317      24.406  18.371  32.246  1.00 18.72           N
ATOM   2496  CA  LEU A 317      22.981  18.344  32.579  1.00 19.19           C
ATOM   2497  C   LEU A 317      22.693  19.215  33.777  1.00 19.25           C
ATOM   2498  O   LEU A 317      23.406  19.159  34.761  1.00 19.12           O
ATOM   2499  CB  LEU A 317      22.566  16.923  32.950  1.00 19.11           C
ATOM   2500  CG  LEU A 317      21.173  16.776  33.567  1.00 20.78           C
ATOM   2501  CD1 LEU A 317      20.146  17.120  32.498  1.00 20.50           C
ATOM   2502  CD2 LEU A 317      20.964  15.324  34.101  1.00 23.48           C
ATOM   2503  N   HIS A 318      21.621  19.986  33.709  1.00 19.77           N
ATOM   2504  CA  HIS A 318      21.113  20.671  34.882  1.00 20.50           C
ATOM   2505  C   HIS A 318      19.629  20.498  34.971  1.00 19.49           C
ATOM   2506  O   HIS A 318      18.913  20.823  34.013  1.00 18.83           O
ATOM   2507  CB  HIS A 318      21.405  22.174  34.856  1.00 22.10           C
ATOM   2508  CG  HIS A 318      20.764  22.910  35.998  1.00 25.36           C
ATOM   2509  ND1 HIS A 318      21.269  22.877  37.283  1.00 29.52           N
ATOM   2510  CD2 HIS A 318      19.611  23.614  36.067  1.00 28.28           C
ATOM   2511  CE1 HIS A 318      20.474  23.565  38.082  1.00 31.11           C
ATOM   2512  NE2 HIS A 318      19.465  24.029  37.367  1.00 29.93           N
ATOM   2513  N   ILE A 319      19.162  20.057  36.137  1.00 19.07           N
ATOM   2514  CA  ILE A 319      17.726  19.932  36.397  1.00 19.14           C
ATOM   2515  C   ILE A 319      17.365  20.786  37.613  1.00 19.64           C
ATOM   2516  O   ILE A 319      17.982  20.672  38.679  1.00 19.55           O
ATOM   2517  CB  ILE A 319      17.324  18.437  36.614  1.00 18.39           C
ATOM   2518  CG1 ILE A 319      17.346  17.717  35.269  1.00 17.87           C
ATOM   2519  CG2 ILE A 319      15.986  18.321  37.301  1.00 18.53           C
ATOM   2520  CD1 ILE A 319      17.101  16.238  35.295  1.00 17.97           C
ATOM   2521  N   GLY A 320      16.352  21.632  37.434  1.00 19.86           N
ATOM   2522  CA  GLY A 320      15.850  22.495  38.473  1.00 20.62           C
ATOM   2523  C   GLY A 320      14.341  22.593  38.429  1.00 21.12           C
ATOM   2524  O   GLY A 320      13.644  21.790  37.752  1.00 20.46           O
ATOM   2525  N   GLU A 321      13.826  23.548  39.188  1.00 21.73           N
ATOM   2526  CA  GLU A 321      12.385  23.711  39.342  1.00 22.33           C
ATOM   2527  C   GLU A 321      11.694  24.081  38.047  1.00 22.78           C
ATOM   2528  O   GLU A 321      10.530  23.738  37.864  1.00 22.40           O
ATOM   2529  CB  GLU A 321      12.055  24.794  40.389  1.00 23.52           C
ATOM   2530  CG  GLU A 321      12.280  24.361  41.791  1.00 23.99           C
ATOM   2531  CD  GLU A 321      13.647  24.719  42.356  1.00 26.81           C
ATOM   2532  OE1 GLU A 321      14.521  25.312  41.646  1.00 23.82           O
ATOM   2533  OE2 GLU A 321      13.813  24.411  43.554  1.00 26.00           O
ATOM   2534  N   LYS A 322      12.400  24.822  37.184  1.00 23.95           N
ATOM   2535  CA  LYS A 322      11.808  25.406  35.981  1.00 24.73           C
ATOM   2536  C   LYS A 322      11.761  24.400  34.826  1.00 24.04           C
ATOM   2537  O   LYS A 322      10.811  24.410  34.038  1.00 24.28           O
ATOM   2538  CB  LYS A 322      12.572  26.671  35.561  1.00 25.90           C
ATOM   2539  CG  LYS A 322      12.423  27.886  36.518  1.00 27.64           C
ATOM   2540  CD  LYS A 322      13.273  29.052  36.031  1.00 30.79           C
ATOM   2541  CE  LYS A 322      13.149  30.288  36.940  1.00 32.09           C
ATOM   2542  NZ  LYS A 322      11.788  30.846  36.835  1.00 32.38           N
ATOM   2543  N   GLY A 323      12.786  23.550  34.739  1.00 22.40           N
ATOM   2544  CA  GLY A 323      12.927  22.589  33.650  1.00 21.71           C
ATOM   2545  C   GLY A 323      14.326  21.931  33.616  1.00 20.90           C
ATOM   2546  O   GLY A 323      14.915  21.652  34.657  1.00 21.45           O
ATOM   2547  N   THR A 324      14.852  21.716  32.417  1.00 20.03           N
ATOM   2548  CA  THR A 324      16.145  21.054  32.199  1.00 19.64           C
ATOM   2549  C   THR A 324      16.933  21.835  31.166  1.00 19.98           C
ATOM   2550  O   THR A 324      16.358  22.379  30.232  1.00 19.87           O
ATOM   2551  CB  THR A 324      15.928  19.599  31.712  1.00 18.26           C
ATOM   2552  OG1 THR A 324      15.156  18.899  32.687  1.00 18.14           O
ATOM   2553  CG2 THR A 324      17.265  18.842  31.463  1.00 18.12           C
ATOM   2554  N   GLU A 325      18.242  21.937  31.363  1.00 20.26           N
ATOM   2555  CA  GLU A 325      19.138  22.444  30.327  1.00 20.70           C
ATOM   2556  C   GLU A 325      20.236  21.410  30.202  1.00 20.35           C
ATOM   2557  O   GLU A 325      20.799  20.990  31.193  1.00 20.45           O
ATOM   2558  CB  GLU A 325      19.701  23.855  30.657  1.00 21.73           C
ATOM   2559  CG  GLU A 325      20.681  24.361  29.615  1.00 22.63           C
ATOM   2560  CD  GLU A 325      20.739  25.863  29.511  1.00 27.26           C
ATOM   2561  OE1 GLU A 325      20.450  26.508  30.528  1.00 28.63           O
ATOM   2562  OE2 GLU A 325      21.041  26.396  28.408  1.00 28.18           O
ATOM   2563  N   ALA A 326      20.491  20.955  28.979  1.00 20.33           N
ATOM   2564  CA  ALA A 326      21.473  19.913  28.729  1.00 19.57           C
ATOM   2565  C   ALA A 326      22.200  20.192  27.426  1.00 19.70           C
ATOM   2566  O   ALA A 326      21.648  20.767  26.508  1.00 20.22           O
ATOM   2567  CB  ALA A 326      20.783  18.518  28.668  1.00 18.22           C
ATOM   2568  N   ALA A 327      23.442  19.763  27.343  1.00 20.36           N
ATOM   2569  CA  ALA A 327      24.222  19.988  26.161  1.00 20.85           C
ATOM   2570  C   ALA A 327      25.292  18.938  26.024  1.00 21.56           C
ATOM   2571  O   ALA A 327      25.666  18.264  26.991  1.00 21.44           O
ATOM   2572  CB  ALA A 327      24.839  21.390  26.188  1.00 20.98           C
ATOM   2573  N   GLY A 328      25.785  18.802  24.801  1.00 22.47           N
ATOM   2574  CA  GLY A 328      26.775  17.803  24.511  1.00 23.25           C
ATOM   2575  C   GLY A 328      27.510  18.121  23.247  1.00 23.87           C
ATOM   2576  O   GLY A 328      27.028  18.869  22.435  1.00 24.45           O
ATOM   2577  N   ALA A 329      28.690  17.541  23.097  1.00 24.90           N
ATOM   2578  CA  ALA A 329      29.514  17.785  21.925  1.00 25.66           C
ATOM   2579  C   ALA A 329      30.392  16.564  21.669  1.00 26.32           C
ATOM   2580  O   ALA A 329      30.846  15.903  22.602  1.00 24.91           O
ATOM   2581  CB  ALA A 329      30.365  19.048  22.099  1.00 26.21           C
ATOM   2582  N   MET A 330      30.599  16.275  20.392  1.00 27.39           N
ATOM   2583  CA  MET A 330      31.339  15.112  19.950  1.00 29.17           C
ATOM   2584  C   MET A 330      32.495  15.628  19.090  1.00 30.62           C
ATOM   2585  O   MET A 330      32.367  16.652  18.409  1.00 31.45           O
ATOM   2586  CB  MET A 330      30.400  14.207  19.169  1.00 29.66           C
ATOM   2587  CG  MET A 330      30.992  12.897  18.659  1.00 33.42           C
ATOM   2588  SD  MET A 330      31.582  11.794  19.936  1.00 36.45           S
ATOM   2589  CE  MET A 330      32.523  10.680  18.912  1.00 35.84           C
ATOM   2590  N   PHE A 331      33.623  14.933  19.159  1.00 31.23           N
ATOM   2591  CA  PHE A 331      34.883  15.401  18.615  1.00 32.55           C
ATOM   2592  C   PHE A 331      35.528  14.210  17.926  1.00 32.48           C
ATOM   2593  O   PHE A 331      35.789  13.196  18.575  1.00 32.19           O
ATOM   2594  CB  PHE A 331      35.755  15.938  19.793  1.00 33.52           C
ATOM   2595  CG  PHE A 331      37.238  16.023  19.513  1.00 36.74           C
ATOM   2596  CD1 PHE A 331      38.147  15.323  20.301  1.00 39.44           C
ATOM   2597  CD2 PHE A 331      37.731  16.833  18.511  1.00 40.62           C
ATOM   2598  CE1 PHE A 331      39.500  15.411  20.083  1.00 40.68           C
ATOM   2599  CE2 PHE A 331      39.115  16.932  18.282  1.00 42.91           C
ATOM   2600  CZ  PHE A 331      39.997  16.212  19.076  1.00 42.94           C
ATOM   2601  N   LEU A 332      35.780  14.339  16.621  1.00 32.43           N
ATOM   2602  CA  LEU A 332      36.510  13.331  15.846  1.00 32.60           C
ATOM   2603  C   LEU A 332      37.756  13.962  15.199  1.00 33.12           C
ATOM   2604  O   LEU A 332      37.647  14.918  14.449  1.00 33.20           O
ATOM   2605  CB  LEU A 332      35.608  12.726  14.773  1.00 31.95           C
ATOM   2606  CG  LEU A 332      34.306  12.055  15.221  1.00 31.89           C
ATOM   2607  CD1 LEU A 332      33.405  11.862  14.015  1.00 33.94           C
ATOM   2608  CD2 LEU A 332      34.575  10.719  15.883  1.00 31.20           C
ATOM   2609  N   GLU A 333      38.930  13.415  15.499  1.00 33.56           N
ATOM   2610  CA  GLU A 333      40.205  13.998  15.081  1.00 34.59           C
ATOM   2611  C   GLU A 333      40.812  13.165  13.958  1.00 35.04           C
ATOM   2612  O   GLU A 333      40.853  11.934  14.059  1.00 35.66           O
ATOM   2613  CB  GLU A 333      41.166  14.034  16.273  1.00 35.27           C
ATOM   2614  CG  GLU A 333      42.453  14.823  16.031  1.00 37.26           C
ATOM   2615  CD  GLU A 333      43.649  14.267  16.800  1.00 39.54           C
ATOM   2616  OE1 GLU A 333      43.638  14.267  18.044  1.00 40.99           O
ATOM   2617  OE2 GLU A 333      44.628  13.857  16.143  1.00 45.41           O
ATOM   2618  N   ALA A 334      41.269  13.826  12.893  1.00 35.43           N
ATOM   2619  CA  ALA A 334      41.968  13.144  11.787  1.00 36.09           C
ATOM   2620  C   ALA A 334      43.410  13.652  11.603  1.00 37.59           C
ATOM   2621  O   ALA A 334      43.671  14.848  11.753  1.00 37.67           O
ATOM   2622  CB  ALA A 334      41.180  13.283  10.493  1.00 35.47           C
ATOM   2623  N   ILE A 335      44.321  12.723  11.297  1.00 38.83           N
ATOM   2624  CA  ILE A 335      45.751  12.993  11.037  1.00 40.75           C
ATOM   2625  C   ILE A 335      46.118  12.397   9.660  1.00 42.21           C
ATOM   2626  O   ILE A 335      45.319  11.660   9.094  1.00 41.22           O
ATOM   2627  CB  ILE A 335      46.675  12.353  12.120  1.00 41.18           C
ATOM   2628  CG1 ILE A 335      46.489  10.832  12.182  1.00 41.21           C
ATOM   2629  CG2 ILE A 335      46.413  12.950  13.482  1.00 40.47           C
ATOM   2630  CD1 ILE A 335      47.405  10.141  13.179  1.00 42.50           C
ATOM   2631  N   PRO A 336      47.323  12.703   9.121  1.00 44.37           N
ATOM   2632  CA  PRO A 336      47.732  12.098   7.849  1.00 45.96           C
ATOM   2633  C   PRO A 336      47.700  10.572   7.837  1.00 46.56           C
ATOM   2634  O   PRO A 336      48.012   9.936   8.838  1.00 46.48           O
ATOM   2635  CB  PRO A 336      49.171  12.603   7.668  1.00 47.46           C
ATOM   2636  CG  PRO A 336      49.168  13.931   8.339  1.00 47.12           C
ATOM   2637  CD  PRO A 336      48.274  13.753   9.543  1.00 45.29           C
ATOM   2638  N   ARG A 337      47.330  10.002   6.695  1.00 47.62           N
ATOM   2639  CA  ARG A 337      47.166   8.553   6.579  1.00 48.76           C
ATOM   2640  C   ARG A 337      48.505   7.833   6.396  1.00 50.75           C
ATOM   2641  O   ARG A 337      48.818   6.905   7.147  1.00 51.78           O
ATOM   2642  CB  ARG A 337      46.202   8.209   5.433  1.00 48.57           C
ATOM   2643  CG  ARG A 337      45.979   6.724   5.269  1.00 49.77           C
ATOM   2644  CD  ARG A 337      44.731   6.409   4.473  1.00 50.29           C
ATOM   2645  NE  ARG A 337      44.819   6.916   3.110  1.00 51.72           N
ATOM   2646  CZ  ARG A 337      45.520   6.359   2.125  1.00 53.65           C
ATOM   2647  NH1 ARG A 337      46.226   5.251   2.319  1.00 55.34           N
ATOM   2648  NH2 ARG A 337      45.517   6.928   0.926  1.00 54.36           N
HETATM 2649  C1  ID8 X 338      10.205   4.873  22.033  1.00 20.00           C
HETATM 2650  C2  ID8 X 338      11.490   4.236  21.617  1.00 20.00           C
HETATM 2651  C3  ID8 X 338      12.625   5.029  21.450  1.00 20.00           C
HETATM 2652  C4  ID8 X 338      12.573   6.406  21.674  1.00 20.00           C
HETATM 2653  C5  ID8 X 338      11.394   7.055  22.070  1.00 20.00           C
HETATM 2654  C6  ID8 X 338      10.188   6.363  22.228  1.00 20.00           C
HETATM 2655  N1  ID8 X 338       9.149   7.003  22.829  1.00 20.00           N
HETATM 2656  C7  ID8 X 338       8.844   6.686  24.146  1.00 20.00           C
HETATM 2657  C8  ID8 X 338       9.357   5.602  24.891  1.00 20.00           C
HETATM 2658  C9  ID8 X 338       8.973   5.373  26.218  1.00 20.00           C
HETATM 2659  C10 ID8 X 338       8.080   6.225  26.863  1.00 20.00           C
HETATM 2660  C11 ID8 X 338       7.547   7.330  26.204  1.00 20.00           C
HETATM 2661  C12 ID8 X 338       7.899   7.611  24.879  1.00 20.00           C
HETATM 2662  C13 ID8 X 338       7.280   8.824  24.193  1.00 20.00           C
HETATM 2663  O1  ID8 X 338       7.938   9.486  23.346  1.00 20.00           O
HETATM 2664  O2  ID8 X 338       6.094   9.142  24.463  1.00 20.00           O
HETATM 2665  C14 ID8 X 338       8.963   4.028  22.216  1.00 20.00           C
HETATM 2666  C15 ID8 X 338      11.579   2.752  21.369  1.00 20.00           C
