# Supplementary material for: New computational protein design methods for de novo small molecule binding sites
Source: PLoS Comput Biol. 2020 Oct 5;16(10):e1008178. doi: 10.1371/journal.pcbi.1008178 (PMC7575090; doi:10.1371/journal.pcbi.1008178)
Supplement: S3 File — PDB files for the protein-ligand complexes used for the binding site sequence recovery benchmark. Files have been cleaned to remove residues with missing backbone atoms and all other extraneous small molecules. These complexes have been renumbered for compatibility with Rosetta, where position numbering corresponds to column “Designable_positions” in S4 Table. (GZ) [file pcbi.1008178.s003.tar.gz › BindingSiteRecoveryPDBs/5HZ6-clean.pdb]

ATOM      1  N   ALA A   1       5.104   1.009  -3.857  1.00 53.88           N
ATOM      2  CA  ALA A   1       4.803  -0.105  -2.898  1.00 39.70           C
ATOM      3  C   ALA A   1       6.072  -0.650  -2.217  1.00 31.12           C
ATOM      4  O   ALA A   1       7.135  -0.850  -2.856  1.00 26.37           O
ATOM      5  CB  ALA A   1       4.019  -1.226  -3.588  1.00 51.11           C
ATOM      6  N   GLY A   2       5.942  -0.925  -0.921  1.00 31.78           N
ATOM      7  CA  GLY A   2       7.048  -1.346  -0.024  1.00 43.51           C
ATOM      8  C   GLY A   2       7.759  -2.537  -0.536  1.00 34.65           C
ATOM      9  O   GLY A   2       8.979  -2.586  -0.548  1.00 31.49           O
ATOM     10  N   ALA A   3       6.957  -3.441  -1.062  1.00 27.20           N
ATOM     11  CA  ALA A   3       7.406  -4.688  -1.479  1.00 27.51           C
ATOM     12  C   ALA A   3       8.415  -4.443  -2.585  1.00 20.09           C
ATOM     13  O   ALA A   3       9.307  -5.235  -2.691  1.00 26.96           O
ATOM     14  CB  ALA A   3       6.195  -5.551  -1.913  1.00 36.66           C
ATOM     15  N   PHE A   4       8.244  -3.415  -3.452  1.00 19.25           N
ATOM     16  CA  PHE A   4       9.113  -3.257  -4.610  1.00 14.77           C
ATOM     17  C   PHE A   4      10.427  -2.505  -4.410  1.00 14.29           C
ATOM     18  O   PHE A   4      11.358  -2.706  -5.164  1.00 12.90           O
ATOM     19  CB  PHE A   4       8.372  -2.578  -5.780  1.00 15.16           C
ATOM     20  CG  PHE A   4       7.251  -3.410  -6.293  1.00 15.12           C
ATOM     21  CD1 PHE A   4       7.500  -4.364  -7.251  1.00 17.24           C
ATOM     22  CD2 PHE A   4       5.959  -3.249  -5.867  1.00 18.31           C
ATOM     23  CE1 PHE A   4       6.511  -5.177  -7.757  1.00 17.24           C
ATOM     24  CE2 PHE A   4       4.946  -4.083  -6.334  1.00 18.41           C
ATOM     25  CZ  PHE A   4       5.227  -5.038  -7.265  1.00 16.54           C
ATOM     26  N   VAL A   5      10.461  -1.669  -3.386  1.00 14.55           N
ATOM     27  CA  VAL A   5      11.619  -0.828  -3.224  1.00 14.38           C
ATOM     28  C   VAL A   5      12.884  -1.641  -2.993  1.00 13.65           C
ATOM     29  O   VAL A   5      12.928  -2.559  -2.157  1.00 16.22           O
ATOM     30  CB  VAL A   5      11.397   0.165  -2.061  1.00 15.42           C
ATOM     31  CG1 VAL A   5      12.697   0.873  -1.666  1.00 15.44           C
ATOM     32  CG2 VAL A   5      10.335   1.172  -2.474  1.00 19.52           C
ATOM     33  N   GLY A   6      13.943  -1.306  -3.730  1.00 13.18           N
ATOM     34  CA  GLY A   6      15.212  -1.994  -3.584  1.00 14.46           C
ATOM     35  C   GLY A   6      16.019  -1.958  -4.839  1.00 11.85           C
ATOM     36  O   GLY A   6      15.682  -1.341  -5.821  1.00 11.75           O
ATOM     37  N   THR A   7      17.178  -2.590  -4.739  1.00 12.06           N
ATOM     38  CA  THR A   7      18.089  -2.836  -5.847  1.00 12.51           C
ATOM     39  C   THR A   7      18.064  -4.299  -6.130  1.00 11.98           C
ATOM     40  O   THR A   7      18.305  -5.125  -5.255  1.00 14.09           O
ATOM     41  CB  THR A   7      19.514  -2.377  -5.493  1.00 15.12           C
ATOM     42  OG1 THR A   7      19.450  -0.965  -5.215  1.00 16.59           O
ATOM     43  CG2 THR A   7      20.468  -2.659  -6.653  1.00 16.75           C
ATOM     44  N   TRP A   8      17.739  -4.604  -7.394  1.00 11.36           N
ATOM     45  CA  TRP A   8      17.436  -5.946  -7.879  1.00 11.54           C
ATOM     46  C   TRP A   8      18.355  -6.320  -9.040  1.00 12.78           C
ATOM     47  O   TRP A   8      18.501  -5.574  -9.981  1.00 16.72           O
ATOM     48  CB  TRP A   8      15.988  -5.966  -8.369  1.00 11.11           C
ATOM     49  CG  TRP A   8      15.001  -5.612  -7.292  1.00 11.33           C
ATOM     50  CD1 TRP A   8      14.419  -4.399  -7.062  1.00 12.04           C
ATOM     51  CD2 TRP A   8      14.446  -6.514  -6.314  1.00 12.18           C
ATOM     52  NE1 TRP A   8      13.554  -4.485  -5.987  1.00 13.36           N
ATOM     53  CE2 TRP A   8      13.541  -5.755  -5.518  1.00 12.31           C
ATOM     54  CE3 TRP A   8      14.618  -7.857  -6.045  1.00 12.37           C
ATOM     55  CZ2 TRP A   8      12.820  -6.337  -4.476  1.00 14.07           C
ATOM     56  CZ3 TRP A   8      13.903  -8.432  -5.013  1.00 14.24           C
ATOM     57  CH2 TRP A   8      13.028  -7.674  -4.237  1.00 14.96           C
ATOM     58  N   LYS A   9      18.922  -7.509  -9.025  1.00 10.31           N
ATOM     59  CA  LYS A   9      19.850  -7.987 -10.058  1.00  9.65           C
ATOM     60  C   LYS A   9      19.217  -9.155 -10.795  1.00  9.31           C
ATOM     61  O   LYS A   9      18.689 -10.080 -10.189  1.00 10.19           O
ATOM     62  CB  LYS A   9      21.125  -8.491  -9.384  1.00 11.75           C
ATOM     63  CG  LYS A   9      22.129  -9.134 -10.299  1.00 14.36           C
ATOM     64  CD  LYS A   9      22.785  -8.217 -11.310  1.00 17.67           C
ATOM     65  CE  LYS A   9      23.893  -8.950 -12.101  1.00 21.03           C
ATOM     66  NZ  LYS A   9      24.565  -8.052 -13.070  1.00 24.26           N
ATOM     67  N   LEU A  10      19.236  -9.094 -12.134  1.00  9.25           N
ATOM     68  CA ALEU A  10      18.667 -10.174 -12.944  1.00  9.68           C
ATOM     69  C   LEU A  10      19.479 -11.456 -12.706  1.00 10.21           C
ATOM     70  O   LEU A  10      20.709 -11.453 -12.848  1.00 11.25           O
ATOM     71  CB ALEU A  10      18.717  -9.828 -14.415  1.00 10.62           C
ATOM     72  CG ALEU A  10      18.117 -10.859 -15.379  1.00 11.24           C
ATOM     73  CD1ALEU A  10      16.627 -10.783 -15.301  1.00 12.56           C
ATOM     74  CD2ALEU A  10      18.581 -10.637 -16.817  1.00 14.17           C
ATOM     75  N   VAL A  11      18.753 -12.545 -12.419  1.00 10.21           N
ATOM     76  CA  VAL A  11      19.379 -13.843 -12.223  1.00 10.27           C
ATOM     77  C   VAL A  11      18.918 -14.879 -13.231  1.00 10.22           C
ATOM     78  O   VAL A  11      19.625 -15.873 -13.421  1.00 11.97           O
ATOM     79  CB  VAL A  11      19.302 -14.375 -10.784  1.00 11.82           C
ATOM     80  CG1 VAL A  11      20.033 -13.440  -9.801  1.00 14.23           C
ATOM     81  CG2 VAL A  11      17.880 -14.661 -10.357  1.00 13.13           C
ATOM     82  N   SER A  12      17.761 -14.725 -13.840  1.00 10.67           N
ATOM     83  CA  SER A  12      17.316 -15.665 -14.865  1.00 11.29           C
ATOM     84  C   SER A  12      16.418 -14.942 -15.839  1.00 10.49           C
ATOM     85  O   SER A  12      15.750 -13.971 -15.514  1.00 10.41           O
ATOM     86  CB  SER A  12      16.570 -16.858 -14.261  1.00 12.91           C
ATOM     87  OG  SER A  12      15.378 -16.526 -13.638  1.00 14.42           O
ATOM     88  N   SER A  13      16.398 -15.443 -17.073  1.00 11.17           N
ATOM     89  CA  SER A  13      15.566 -14.879 -18.148  1.00 11.43           C
ATOM     90  C   SER A  13      15.161 -15.978 -19.121  1.00 10.97           C
ATOM     91  O   SER A  13      16.014 -16.761 -19.523  1.00 13.52           O
ATOM     92  CB  SER A  13      16.380 -13.811 -18.917  1.00 12.74           C
ATOM     93  OG  SER A  13      15.577 -13.137 -19.896  1.00 13.17           O
ATOM     94  N   GLU A  14      13.888 -16.049 -19.464  1.00 10.42           N
ATOM     95  CA  GLU A  14      13.372 -17.016 -20.423  1.00 10.28           C
ATOM     96  C   GLU A  14      12.622 -16.296 -21.508  1.00  9.14           C
ATOM     97  O   GLU A  14      11.778 -15.434 -21.225  1.00  9.91           O
ATOM     98  CB  GLU A  14      12.467 -18.018 -19.724  1.00 14.18           C
ATOM     99  CG  GLU A  14      13.202 -18.871 -18.731  1.00 19.87           C
ATOM    100  CD  GLU A  14      12.493 -19.135 -17.459  1.00 22.79           C
ATOM    101  OE1 GLU A  14      11.297 -19.518 -17.586  1.00 24.34           O
ATOM    102  OE2 GLU A  14      13.189 -19.039 -16.410  1.00 24.08           O
ATOM    103  N   ASN A  15      12.887 -16.698 -22.744  1.00  9.51           N
ATOM    104  CA  ASN A  15      12.183 -16.250 -23.942  1.00  9.71           C
ATOM    105  C   ASN A  15      12.395 -14.789 -24.257  1.00  8.97           C
ATOM    106  O   ASN A  15      11.602 -14.207 -25.035  1.00  9.49           O
ATOM    107  CB  ASN A  15      10.693 -16.582 -23.913  1.00 10.21           C
ATOM    108  CG  ASN A  15      10.405 -18.000 -23.665  1.00 12.21           C
ATOM    109  OD1 ASN A  15      11.161 -18.891 -24.025  1.00 14.07           O
ATOM    110  ND2 ASN A  15       9.248 -18.239 -23.102  1.00 17.04           N
ATOM    111  N   PHE A  16      13.396 -14.106 -23.711  1.00  9.26           N
ATOM    112  CA  PHE A  16      13.526 -12.662 -23.940  1.00  9.02           C
ATOM    113  C   PHE A  16      13.896 -12.332 -25.347  1.00  9.48           C
ATOM    114  O   PHE A  16      13.482 -11.327 -25.884  1.00  9.59           O
ATOM    115  CB  PHE A  16      14.427 -12.008 -22.893  1.00 10.02           C
ATOM    116  CG  PHE A  16      14.294 -10.508 -22.863  1.00  9.75           C
ATOM    117  CD1 PHE A  16      13.139  -9.948 -22.504  1.00 10.62           C
ATOM    118  CD2 PHE A  16      15.374  -9.713 -23.181  1.00 12.08           C
ATOM    119  CE1 PHE A  16      12.989  -8.572 -22.426  1.00 14.32           C
ATOM    120  CE2 PHE A  16      15.255  -8.336 -23.120  1.00 15.09           C
ATOM    121  CZ  PHE A  16      14.065  -7.795 -22.786  1.00 14.47           C
ATOM    122  N   ASP A  17      14.735 -13.164 -25.992  1.00  9.85           N
ATOM    123  CA  ASP A  17      15.051 -12.882 -27.405  1.00 10.06           C
ATOM    124  C   ASP A  17      13.766 -12.922 -28.280  1.00 10.37           C
ATOM    125  O   ASP A  17      13.534 -12.048 -29.113  1.00 11.17           O
ATOM    126  CB  ASP A  17      16.079 -13.871 -27.943  1.00 12.51           C
ATOM    127  CG  ASP A  17      16.514 -13.504 -29.349  1.00 13.93           C
ATOM    128  OD1 ASP A  17      17.022 -12.404 -29.543  1.00 15.51           O
ATOM    129  OD2 ASP A  17      16.385 -14.389 -30.232  1.00 17.72           O
ATOM    130  N   ASP A  18      12.939 -13.921 -28.059  1.00 10.47           N
ATOM    131  CA  ASP A  18      11.690 -14.059 -28.795  1.00 11.50           C
ATOM    132  C   ASP A  18      10.804 -12.837 -28.510  1.00 10.81           C
ATOM    133  O   ASP A  18      10.107 -12.319 -29.399  1.00 11.93           O
ATOM    134  CB  ASP A  18      10.976 -15.330 -28.427  1.00 12.96           C
ATOM    135  CG  ASP A  18      11.594 -16.588 -29.011  1.00 18.34           C
ATOM    136  OD1 ASP A  18      12.404 -16.526 -29.961  1.00 22.25           O
ATOM    137  OD2 ASP A  18      11.259 -17.656 -28.445  1.00 23.44           O
ATOM    138  N   TYR A  19      10.745 -12.387 -27.234  1.00  9.95           N
ATOM    139  CA  TYR A  19       9.960 -11.222 -26.879  1.00  9.38           C
ATOM    140  C   TYR A  19      10.437 -10.009 -27.650  1.00  9.20           C
ATOM    141  O   TYR A  19       9.631  -9.272 -28.246  1.00 10.50           O
ATOM    142  CB  TYR A  19      10.025 -10.998 -25.354  1.00  9.90           C
ATOM    143  CG  TYR A  19       9.425  -9.706 -24.916  1.00  9.31           C
ATOM    144  CD1 TYR A  19       8.056  -9.548 -24.798  1.00  9.49           C
ATOM    145  CD2 TYR A  19      10.208  -8.597 -24.697  1.00  9.91           C
ATOM    146  CE1 TYR A  19       7.474  -8.355 -24.443  1.00  8.84           C
ATOM    147  CE2 TYR A  19       9.633  -7.391 -24.319  1.00  9.83           C
ATOM    148  CZ  TYR A  19       8.263  -7.278 -24.197  1.00  9.33           C
ATOM    149  OH  TYR A  19       7.704  -6.061 -23.870  1.00 10.49           O
ATOM    150  N   MET A  20      11.748  -9.755 -27.612  1.00 10.02           N
ATOM    151  CA  MET A  20      12.299  -8.601 -28.308  1.00 10.10           C
ATOM    152  C   MET A  20      12.004  -8.682 -29.806  1.00 10.48           C
ATOM    153  O   MET A  20      11.655  -7.666 -30.440  1.00 11.43           O
ATOM    154  CB  MET A  20      13.794  -8.464 -28.057  1.00 10.22           C
ATOM    155  CG  MET A  20      14.175  -7.996 -26.685  1.00 10.30           C
ATOM    156  SD  MET A  20      15.946  -7.711 -26.536  1.00 12.06           S
ATOM    157  CE  MET A  20      16.567  -9.411 -26.661  1.00 13.74           C
ATOM    158  N   LYS A  21      12.175  -9.857 -30.379  1.00 10.63           N
ATOM    159  CA  LYS A  21      11.886 -10.019 -31.812  1.00 11.81           C
ATOM    160  C   LYS A  21      10.450  -9.638 -32.094  1.00 11.53           C
ATOM    161  O   LYS A  21      10.169  -8.932 -33.055  1.00 13.54           O
ATOM    162  CB  LYS A  21      12.266 -11.423 -32.271  1.00 13.80           C
ATOM    163  CG  LYS A  21      12.270 -11.561 -33.767  1.00 17.96           C
ATOM    164  CD  LYS A  21      12.769 -12.920 -34.219  1.00 24.10           C
ATOM    165  CE  LYS A  21      13.167 -12.957 -35.707  1.00 35.32           C
ATOM    166  NZ  LYS A  21      13.594 -14.293 -36.242  1.00 51.69           N
ATOM    167  N   GLU A  22       9.511 -10.125 -31.271  1.00 11.92           N
ATOM    168  CA  GLU A  22       8.100  -9.845 -31.467  1.00 13.02           C
ATOM    169  C   GLU A  22       7.773  -8.370 -31.347  1.00 12.06           C
ATOM    170  O   GLU A  22       6.916  -7.829 -32.036  1.00 14.68           O
ATOM    171  CB  GLU A  22       7.262 -10.641 -30.470  1.00 14.80           C
ATOM    172  CG  GLU A  22       5.876 -11.001 -30.931  1.00 18.74           C
ATOM    173  CD  GLU A  22       5.827 -11.995 -32.101  1.00 21.35           C
ATOM    174  OE1 GLU A  22       6.799 -12.631 -32.471  1.00 22.63           O
ATOM    175  OE2 GLU A  22       4.777 -12.153 -32.634  1.00 29.37           O
ATOM    176  N   VAL A  23       8.459  -7.684 -30.450  1.00 12.38           N
ATOM    177  CA  VAL A  23       8.305  -6.270 -30.267  1.00 12.94           C
ATOM    178  C   VAL A  23       8.797  -5.477 -31.467  1.00 15.14           C
ATOM    179  O   VAL A  23       8.293  -4.389 -31.661  1.00 23.36           O
ATOM    180  CB  VAL A  23       8.979  -5.841 -28.967  1.00 14.20           C
ATOM    181  CG1 VAL A  23       9.175  -4.353 -28.896  1.00 17.02           C
ATOM    182  CG2 VAL A  23       8.194  -6.369 -27.758  1.00 15.06           C
ATOM    183  N   GLY A  24       9.766  -6.028 -32.196  1.00 12.61           N
ATOM    184  CA  GLY A  24      10.328  -5.404 -33.371  1.00 15.09           C
ATOM    185  C   GLY A  24      11.758  -4.945 -33.227  1.00 14.39           C
ATOM    186  O   GLY A  24      12.269  -4.263 -34.115  1.00 16.09           O
ATOM    187  N   VAL A  25      12.460  -5.413 -32.215  1.00 13.17           N
ATOM    188  CA  VAL A  25      13.814  -5.009 -31.989  1.00 13.20           C
ATOM    189  C   VAL A  25      14.735  -5.659 -33.017  1.00 13.98           C
ATOM    190  O   VAL A  25      14.614  -6.859 -33.295  1.00 15.20           O
ATOM    191  CB  VAL A  25      14.255  -5.452 -30.583  1.00 12.28           C
ATOM    192  CG1 VAL A  25      15.689  -4.989 -30.301  1.00 14.68           C
ATOM    193  CG2 VAL A  25      13.356  -4.883 -29.506  1.00 13.63           C
ATOM    194  N   GLY A  26      15.638  -4.864 -33.593  1.00 15.35           N
ATOM    195  CA  GLY A  26      16.576  -5.407 -34.618  1.00 17.67           C
ATOM    196  C   GLY A  26      17.612  -6.300 -33.983  1.00 15.42           C
ATOM    197  O   GLY A  26      17.852  -6.275 -32.751  1.00 15.36           O
ATOM    198  N   PHE A  27      18.210  -7.147 -34.806  1.00 17.08           N
ATOM    199  CA  PHE A  27      19.130  -8.140 -34.355  1.00 15.23           C
ATOM    200  C   PHE A  27      20.311  -7.627 -33.520  1.00 15.79           C
ATOM    201  O   PHE A  27      20.638  -8.215 -32.482  1.00 17.23           O
ATOM    202  CB  PHE A  27      19.677  -8.968 -35.530  1.00 20.38           C
ATOM    203  CG  PHE A  27      20.586 -10.093 -35.099  1.00 21.18           C
ATOM    204  CD1 PHE A  27      20.053 -11.348 -34.734  1.00 25.02           C
ATOM    205  CD2 PHE A  27      21.949  -9.897 -34.985  1.00 26.29           C
ATOM    206  CE1 PHE A  27      20.896 -12.385 -34.305  1.00 25.93           C
ATOM    207  CE2 PHE A  27      22.791 -10.906 -34.548  1.00 27.25           C
ATOM    208  CZ  PHE A  27      22.267 -12.144 -34.182  1.00 29.60           C
ATOM    209  N   ALA A  28      20.937  -6.539 -33.946  1.00 16.65           N
ATOM    210  CA  ALA A  28      22.120  -6.064 -33.266  1.00 17.43           C
ATOM    211  C   ALA A  28      21.777  -5.660 -31.831  1.00 16.44           C
ATOM    212  O   ALA A  28      22.546  -5.981 -30.894  1.00 17.58           O
ATOM    213  CB  ALA A  28      22.818  -4.921 -33.981  1.00 21.39           C
ATOM    214  N   THR A  29      20.639  -4.987 -31.650  1.00 15.52           N
ATOM    215  CA  THR A  29      20.226  -4.612 -30.328  1.00 13.69           C
ATOM    216  C   THR A  29      19.826  -5.867 -29.524  1.00 14.26           C
ATOM    217  O   THR A  29      20.112  -5.945 -28.319  1.00 14.42           O
ATOM    218  CB  THR A  29      19.099  -3.572 -30.391  1.00 14.59           C
ATOM    219  OG1 THR A  29      19.603  -2.403 -31.068  1.00 17.70           O
ATOM    220  CG2 THR A  29      18.608  -3.178 -28.989  1.00 15.45           C
ATOM    221  N   ARG A  30      19.092  -6.794 -30.148  1.00 13.32           N
ATOM    222  CA  ARG A  30      18.757  -8.031 -29.455  1.00 13.16           C
ATOM    223  C   ARG A  30      19.992  -8.730 -28.897  1.00 12.76           C
ATOM    224  O   ARG A  30      20.005  -9.335 -27.812  1.00 13.57           O
ATOM    225  CB  ARG A  30      17.990  -9.010 -30.300  1.00 13.12           C
ATOM    226  CG  ARG A  30      16.595  -8.544 -30.629  1.00 13.04           C
ATOM    227  CD  ARG A  30      15.637  -9.665 -31.018  1.00 15.18           C
ATOM    228  NE  ARG A  30      16.187 -10.705 -31.909  1.00 17.38           N
ATOM    229  CZ  ARG A  30      16.214 -10.594 -33.241  1.00 17.88           C
ATOM    230  NH1 ARG A  30      15.659  -9.546 -33.853  1.00 21.29           N
ATOM    231  NH2 ARG A  30      16.605 -11.571 -33.985  1.00 21.84           N
ATOM    232  N   LYS A  31      21.061  -8.743 -29.688  1.00 14.51           N
ATOM    233  CA  LYS A  31      22.223  -9.455 -29.273  1.00 15.37           C
ATOM    234  C   LYS A  31      22.794  -8.922 -27.971  1.00 15.17           C
ATOM    235  O   LYS A  31      23.102  -9.693 -27.053  1.00 19.18           O
ATOM    236  CB  LYS A  31      23.289  -9.429 -30.378  1.00 20.97           C
ATOM    237  CG  LYS A  31      24.556 -10.196 -29.961  1.00 22.74           C
ATOM    238  CD  LYS A  31      25.500 -10.631 -31.074  1.00 31.29           C
ATOM    239  CE  LYS A  31      26.690 -11.523 -30.561  1.00 52.71           C
ATOM    240  NZ  LYS A  31      27.275 -12.522 -31.526  1.00 44.84           N
ATOM    241  N   VAL A  32      22.954  -7.620 -27.904  1.00 14.85           N
ATOM    242  CA AVAL A  32      23.530  -7.020 -26.710  1.00 15.44           C
ATOM    243  C   VAL A  32      22.534  -6.991 -25.532  1.00 14.07           C
ATOM    244  O   VAL A  32      22.861  -7.273 -24.384  1.00 15.71           O
ATOM    245  CB AVAL A  32      24.112  -5.642 -27.058  1.00 15.72           C
ATOM    246  CG1AVAL A  32      24.761  -5.012 -25.852  1.00 23.56           C
ATOM    247  CG2AVAL A  32      25.169  -5.784 -28.169  1.00 21.97           C
ATOM    248  N   ALA A  33      21.281  -6.667 -25.789  1.00 12.57           N
ATOM    249  CA  ALA A  33      20.258  -6.571 -24.724  1.00 12.92           C
ATOM    250  C   ALA A  33      20.009  -7.961 -24.154  1.00 11.80           C
ATOM    251  O   ALA A  33      19.782  -8.113 -22.941  1.00 12.87           O
ATOM    252  CB  ALA A  33      18.962  -5.928 -25.213  1.00 13.25           C
ATOM    253  N   GLY A  34      19.992  -8.956 -25.003  1.00 13.50           N
ATOM    254  CA  GLY A  34      19.637 -10.265 -24.550  1.00 13.81           C
ATOM    255  C   GLY A  34      20.616 -10.881 -23.576  1.00 14.26           C
ATOM    256  O   GLY A  34      20.227 -11.703 -22.735  1.00 16.87           O
ATOM    257  N   MET A  35      21.904 -10.478 -23.721  1.00 14.64           N
ATOM    258  CA AMET A  35      22.932 -10.953 -22.818  1.00 15.76           C
ATOM    259  C   MET A  35      23.136 -10.103 -21.582  1.00 16.51           C
ATOM    260  O   MET A  35      23.825 -10.534 -20.676  1.00 17.60           O
ATOM    261  CB AMET A  35      24.255 -11.217 -23.562  1.00 20.15           C
ATOM    262  CG AMET A  35      24.998  -9.989 -24.112  1.00 29.04           C
ATOM    263  SD AMET A  35      26.756 -10.283 -24.540  1.00 30.74           S
ATOM    264  CE AMET A  35      26.648 -11.755 -25.560  1.00 32.59           C
ATOM    265  N   ALA A  36      22.436  -8.976 -21.497  1.00 12.86           N
ATOM    266  CA  ALA A  36      22.577  -8.091 -20.345  1.00 12.29           C
ATOM    267  C   ALA A  36      21.964  -8.769 -19.117  1.00 12.94           C
ATOM    268  O   ALA A  36      20.944  -9.456 -19.178  1.00 13.85           O
ATOM    269  CB  ALA A  36      21.937  -6.724 -20.629  1.00 13.11           C
ATOM    270  N   LYS A  37      22.526  -8.459 -17.946  1.00 13.10           N
ATOM    271  CA ALYS A  37      21.984  -8.850 -16.642  1.00 13.51           C
ATOM    272  C   LYS A  37      21.831  -7.572 -15.850  1.00 13.44           C
ATOM    273  O   LYS A  37      22.692  -7.204 -15.059  1.00 13.91           O
ATOM    274  CB ALYS A  37      22.880  -9.877 -15.936  1.00 16.56           C
ATOM    275  CG ALYS A  37      23.033 -11.125 -16.808  1.00 22.14           C
ATOM    276  CD ALYS A  37      23.239 -12.420 -16.019  1.00 29.76           C
ATOM    277  CE ALYS A  37      23.388 -13.637 -16.946  1.00 32.91           C
ATOM    278  NZ ALYS A  37      23.745 -14.906 -16.224  1.00 39.07           N
ATOM    279  N   PRO A  38      20.745  -6.840 -16.088  1.00 12.65           N
ATOM    280  CA  PRO A  38      20.658  -5.520 -15.451  1.00 12.17           C
ATOM    281  C   PRO A  38      20.455  -5.510 -13.970  1.00 10.91           C
ATOM    282  O   PRO A  38      19.988  -6.461 -13.352  1.00 12.41           O
ATOM    283  CB  PRO A  38      19.461  -4.884 -16.117  1.00 13.42           C
ATOM    284  CG  PRO A  38      19.267  -5.669 -17.374  1.00 16.16           C
ATOM    285  CD  PRO A  38      19.636  -7.062 -17.011  1.00 12.90           C
ATOM    286  N   ASN A  39      20.764  -4.367 -13.393  1.00 10.66           N
ATOM    287  CA  ASN A  39      20.306  -4.001 -12.061  1.00 11.70           C
ATOM    288  C   ASN A  39      19.120  -3.078 -12.213  1.00 12.93           C
ATOM    289  O   ASN A  39      19.129  -2.187 -13.063  1.00 18.73           O
ATOM    290  CB  ASN A  39      21.388  -3.305 -11.278  1.00 15.88           C
ATOM    291  CG  ASN A  39      22.460  -4.248 -10.846  1.00 20.40           C
ATOM    292  OD1 ASN A  39      23.591  -4.132 -11.305  1.00 26.26           O
ATOM    293  ND2 ASN A  39      22.112  -5.178 -10.004  1.00 23.29           N
ATOM    294  N   MET A  40      18.070  -3.288 -11.432  1.00 11.56           N
ATOM    295  CA AMET A  40      16.873  -2.499 -11.438  1.00 11.64           C
ATOM    296  C   MET A  40      16.767  -1.863 -10.048  1.00 11.94           C
ATOM    297  O   MET A  40      16.715  -2.573  -9.058  1.00 13.72           O
ATOM    298  CB AMET A  40      15.678  -3.404 -11.731  1.00 13.64           C
ATOM    299  CG AMET A  40      14.381  -2.629 -11.874  1.00 13.53           C
ATOM    300  SD AMET A  40      12.852  -3.552 -11.989  1.00 15.52           S
ATOM    301  CE AMET A  40      13.345  -4.976 -12.961  1.00 13.76           C
ATOM    302  N   ILE A  41      16.679  -0.545  -9.996  1.00 10.69           N
ATOM    303  CA AILE A  41      16.619   0.195  -8.736  1.00 10.73           C
ATOM    304  C   ILE A  41      15.270   0.864  -8.681  1.00 10.72           C
ATOM    305  O   ILE A  41      14.987   1.738  -9.490  1.00 11.58           O
ATOM    306  CB AILE A  41      17.756   1.208  -8.590  1.00 12.08           C
ATOM    307  CG1AILE A  41      19.106   0.556  -8.875  1.00 15.39           C
ATOM    308  CG2AILE A  41      17.712   1.856  -7.196  1.00 14.39           C
ATOM    309  CD1AILE A  41      20.241   1.551  -8.915  1.00 19.93           C
ATOM    310  N   ILE A  42      14.406   0.456  -7.737  1.00 11.29           N
ATOM    311  CA  ILE A  42      13.041   0.970  -7.600  1.00 11.30           C
ATOM    312  C   ILE A  42      13.001   1.776  -6.324  1.00 11.16           C
ATOM    313  O   ILE A  42      13.405   1.316  -5.260  1.00 12.31           O
ATOM    314  CB  ILE A  42      12.018  -0.179  -7.544  1.00 11.14           C
ATOM    315  CG1 ILE A  42      12.124  -1.068  -8.802  1.00 12.12           C
ATOM    316  CG2 ILE A  42      10.614   0.367  -7.373  1.00 12.66           C
ATOM    317  CD1 ILE A  42      11.159  -2.267  -8.796  1.00 15.82           C
ATOM    318  N   SER A  43      12.500   2.999  -6.431  1.00 11.94           N
ATOM    319  CA  SER A  43      12.348   3.882  -5.323  1.00 12.51           C
ATOM    320  C   SER A  43      11.030   4.608  -5.417  1.00 12.91           C
ATOM    321  O   SER A  43      10.441   4.694  -6.465  1.00 12.90           O
ATOM    322  CB  SER A  43      13.523   4.848  -5.228  1.00 14.55           C
ATOM    323  OG  SER A  43      13.600   5.639  -6.388  1.00 14.64           O
ATOM    324  N   VAL A  44      10.572   5.189  -4.305  1.00 13.58           N
ATOM    325  CA  VAL A  44       9.304   5.903  -4.280  1.00 15.50           C
ATOM    326  C   VAL A  44       9.450   7.149  -3.414  1.00 17.89           C
ATOM    327  O   VAL A  44      10.037   7.104  -2.325  1.00 21.53           O
ATOM    328  CB  VAL A  44       8.176   5.028  -3.711  1.00 16.87           C
ATOM    329  CG1 VAL A  44       6.861   5.759  -3.773  1.00 22.90           C
ATOM    330  CG2 VAL A  44       8.039   3.694  -4.383  1.00 20.82           C
ATOM    331  N   ASN A  45       8.878   8.232  -3.900  1.00 19.12           N
ATOM    332  CA  ASN A  45       8.713   9.423  -3.102  1.00 23.06           C
ATOM    333  C   ASN A  45       7.340   9.963  -3.335  1.00 24.99           C
ATOM    334  O   ASN A  45       7.049  10.473  -4.387  1.00 24.26           O
ATOM    335  CB  ASN A  45       9.755  10.468  -3.431  1.00 31.13           C
ATOM    336  CG  ASN A  45      11.090  10.274  -2.668  1.00 47.21           C
ATOM    337  OD1 ASN A  45      11.172   9.845  -1.494  1.00 40.04           O
ATOM    338  ND2 ASN A  45      12.135  10.657  -3.330  1.00 42.00           N
ATOM    339  N   GLY A  46       6.520   9.810  -2.311  1.00 26.40           N
ATOM    340  CA  GLY A  46       5.134  10.200  -2.390  1.00 23.77           C
ATOM    341  C   GLY A  46       4.424   9.463  -3.515  1.00 19.69           C
ATOM    342  O   GLY A  46       4.382   8.230  -3.574  1.00 25.19           O
ATOM    343  N   ASP A  47       3.847  10.214  -4.447  1.00 19.88           N
ATOM    344  CA  ASP A  47       3.121   9.665  -5.566  1.00 18.79           C
ATOM    345  C   ASP A  47       3.998   9.194  -6.694  1.00 15.76           C
ATOM    346  O   ASP A  47       3.514   8.545  -7.596  1.00 16.16           O
ATOM    347  CB  ASP A  47       2.182  10.744  -6.145  1.00 19.32           C
ATOM    348  CG  ASP A  47       1.083  11.152  -5.202  1.00 27.45           C
ATOM    349  OD1 ASP A  47       0.456  10.286  -4.533  1.00 33.84           O
ATOM    350  OD2 ASP A  47       0.858  12.383  -5.219  1.00 35.75           O
ATOM    351  N   VAL A  48       5.278   9.537  -6.683  1.00 15.32           N
ATOM    352  CA  VAL A  48       6.157   9.230  -7.817  1.00 14.25           C
ATOM    353  C   VAL A  48       7.025   8.005  -7.559  1.00 12.81           C
ATOM    354  O   VAL A  48       7.826   7.948  -6.620  1.00 14.71           O
ATOM    355  CB  VAL A  48       7.023  10.443  -8.140  1.00 16.29           C
ATOM    356  CG1 VAL A  48       7.936  10.155  -9.385  1.00 19.53           C
ATOM    357  CG2 VAL A  48       6.164  11.683  -8.319  1.00 19.55           C
ATOM    358  N   ILE A  49       6.904   7.037  -8.436  1.00 11.64           N
ATOM    359  CA  ILE A  49       7.703   5.838  -8.458  1.00 11.01           C
ATOM    360  C   ILE A  49       8.764   5.987  -9.516  1.00 11.01           C
ATOM    361  O   ILE A  49       8.491   6.413 -10.641  1.00 11.30           O
ATOM    362  CB  ILE A  49       6.856   4.585  -8.749  1.00 11.20           C
ATOM    363  CG1 ILE A  49       5.716   4.460  -7.696  1.00 13.13           C
ATOM    364  CG2 ILE A  49       7.773   3.341  -8.808  1.00 12.11           C
ATOM    365  CD1 ILE A  49       4.642   3.503  -8.160  1.00 17.84           C
ATOM    366  N   THR A  50      10.003   5.658  -9.152  1.00 10.52           N
ATOM    367  CA  THR A  50      11.135   5.683 -10.140  1.00 10.90           C
ATOM    368  C   THR A  50      11.693   4.289 -10.293  1.00  9.34           C
ATOM    369  O   THR A  50      11.956   3.594  -9.307  1.00 10.83           O
ATOM    370  CB  THR A  50      12.238   6.632  -9.692  1.00 11.85           C
ATOM    371  OG1 THR A  50      11.693   7.964  -9.585  1.00 12.23           O
ATOM    372  CG2 THR A  50      13.417   6.637 -10.712  1.00 12.39           C
ATOM    373  N   ILE A  51      11.841   3.822 -11.526  1.00  9.42           N
ATOM    374  CA  ILE A  51      12.489   2.573 -11.868  1.00  9.28           C
ATOM    375  C   ILE A  51      13.695   2.876 -12.755  1.00  9.29           C
ATOM    376  O   ILE A  51      13.541   3.333 -13.901  1.00  9.90           O
ATOM    377  CB  ILE A  51      11.581   1.571 -12.583  1.00 10.79           C
ATOM    378  CG1 ILE A  51      10.310   1.304 -11.734  1.00 12.03           C
ATOM    379  CG2 ILE A  51      12.337   0.251 -12.883  1.00 12.04           C
ATOM    380  CD1 ILE A  51       9.295   0.393 -12.404  1.00 12.58           C
ATOM    381  N   LYS A  52      14.879   2.679 -12.238  1.00  9.08           N
ATOM    382  CA  LYS A  52      16.150   2.854 -12.964  1.00 10.54           C
ATOM    383  C   LYS A  52      16.666   1.491 -13.337  1.00 10.50           C
ATOM    384  O   LYS A  52      16.623   0.573 -12.517  1.00 14.11           O
ATOM    385  CB  LYS A  52      17.196   3.494 -12.083  1.00 12.87           C
ATOM    386  CG  LYS A  52      16.892   4.805 -11.491  1.00 16.36           C
ATOM    387  CD  LYS A  52      18.104   5.368 -10.710  1.00 17.73           C
ATOM    388  CE  LYS A  52      17.983   6.920 -10.375  1.00 18.22           C
ATOM    389  NZ  LYS A  52      19.135   7.341  -9.508  1.00 23.18           N
ATOM    390  N   SER A  53      17.065   1.308 -14.565  1.00 10.87           N
ATOM    391  CA  SER A  53      17.630   0.050 -15.052  1.00 10.88           C
ATOM    392  C   SER A  53      19.015   0.314 -15.587  1.00 10.11           C
ATOM    393  O   SER A  53      19.192   1.181 -16.432  1.00 12.87           O
ATOM    394  CB  SER A  53      16.703  -0.542 -16.112  1.00 12.90           C
ATOM    395  OG  SER A  53      15.406  -0.642 -15.570  1.00 15.83           O
ATOM    396  N   GLU A  54      20.007  -0.444 -15.122  1.00 10.30           N
ATOM    397  CA  GLU A  54      21.407  -0.190 -15.428  1.00 10.35           C
ATOM    398  C   GLU A  54      22.116  -1.405 -15.965  1.00 10.13           C
ATOM    399  O   GLU A  54      21.975  -2.487 -15.402  1.00 10.71           O
ATOM    400  CB  GLU A  54      22.130   0.337 -14.192  1.00 14.17           C
ATOM    401  CG  GLU A  54      21.592   1.644 -13.634  1.00 18.19           C
ATOM    402  CD  GLU A  54      22.244   2.109 -12.352  1.00 20.29           C
ATOM    403  OE1 GLU A  54      23.057   1.355 -11.751  1.00 25.91           O
ATOM    404  OE2 GLU A  54      21.892   3.254 -11.958  1.00 28.56           O
ATOM    405  N   SER A  55      22.898  -1.182 -17.007  1.00  9.83           N
ATOM    406  CA  SER A  55      23.726  -2.252 -17.584  1.00 10.50           C
ATOM    407  C   SER A  55      24.840  -1.580 -18.415  1.00 10.56           C
ATOM    408  O   SER A  55      24.737  -0.463 -18.783  1.00 11.39           O
ATOM    409  CB  SER A  55      22.882  -3.212 -18.445  1.00  9.82           C
ATOM    410  OG  SER A  55      22.484  -2.604 -19.659  1.00 10.18           O
ATOM    411  N   THR A  56      25.800  -2.426 -18.818  1.00 11.43           N
ATOM    412  CA  THR A  56      26.848  -1.917 -19.729  1.00 11.81           C
ATOM    413  C   THR A  56      26.310  -1.611 -21.108  1.00 11.31           C
ATOM    414  O   THR A  56      26.857  -0.769 -21.772  1.00 14.78           O
ATOM    415  CB  THR A  56      28.049  -2.914 -19.849  1.00 12.59           C
ATOM    416  OG1 THR A  56      27.527  -4.115 -20.374  1.00 13.89           O
ATOM    417  CG2 THR A  56      28.756  -3.152 -18.535  1.00 15.07           C
ATOM    418  N   PHE A  57      25.245  -2.304 -21.511  1.00 11.49           N
ATOM    419  CA  PHE A  57      24.569  -2.025 -22.766  1.00 13.04           C
ATOM    420  C   PHE A  57      23.985  -0.603 -22.788  1.00 12.92           C
ATOM    421  O   PHE A  57      24.277   0.181 -23.702  1.00 14.53           O
ATOM    422  CB  PHE A  57      23.479  -3.084 -22.984  1.00 13.02           C
ATOM    423  CG  PHE A  57      22.323  -2.682 -23.851  1.00 13.85           C
ATOM    424  CD1 PHE A  57      22.495  -2.221 -25.159  1.00 15.76           C
ATOM    425  CD2 PHE A  57      21.063  -2.871 -23.423  1.00 12.54           C
ATOM    426  CE1 PHE A  57      21.395  -1.854 -25.944  1.00 17.47           C
ATOM    427  CE2 PHE A  57      19.941  -2.503 -24.200  1.00 15.93           C
ATOM    428  CZ  PHE A  57      20.101  -2.006 -25.446  1.00 16.23           C
ATOM    429  N   LYS A  58      23.209  -0.264 -21.793  1.00 11.88           N
ATOM    430  CA  LYS A  58      22.462   0.937 -21.696  1.00 13.39           C
ATOM    431  C   LYS A  58      21.871   1.072 -20.317  1.00 10.53           C
ATOM    432  O   LYS A  58      21.652   0.083 -19.625  1.00 10.32           O
ATOM    433  CB  LYS A  58      21.271   0.869 -22.770  1.00 15.92           C
ATOM    434  CG  LYS A  58      20.502   2.135 -23.000  1.00 19.70           C
ATOM    435  CD  LYS A  58      19.701   1.988 -24.275  1.00 21.66           C
ATOM    436  CE  LYS A  58      19.350   3.336 -24.864  1.00 34.25           C
ATOM    437  NZ  LYS A  58      18.782   3.116 -26.218  1.00 39.66           N
ATOM    438  N   ASN A  59      21.523   2.303 -19.953  1.00 10.70           N
ATOM    439  CA  ASN A  59      20.725   2.623 -18.762  1.00 10.80           C
ATOM    440  C   ASN A  59      19.434   3.285 -19.198  1.00 11.07           C
ATOM    441  O   ASN A  59      19.412   3.970 -20.201  1.00 14.21           O
ATOM    442  CB  ASN A  59      21.443   3.598 -17.837  1.00 11.44           C
ATOM    443  CG  ASN A  59      22.703   3.049 -17.197  1.00 13.32           C
ATOM    444  OD1 ASN A  59      23.083   1.885 -17.279  1.00 12.75           O
ATOM    445  ND2 ASN A  59      23.318   3.927 -16.456  1.00 21.86           N
ATOM    446  N   THR A  60      18.353   3.023 -18.475  1.00 10.51           N
ATOM    447  CA  THR A  60      17.072   3.720 -18.678  1.00 10.31           C
ATOM    448  C   THR A  60      16.552   4.161 -17.288  1.00  9.32           C
ATOM    449  O   THR A  60      16.907   3.586 -16.270  1.00 10.30           O
ATOM    450  CB  THR A  60      16.011   2.817 -19.365  1.00 12.45           C
ATOM    451  OG1 THR A  60      15.747   1.639 -18.579  1.00 11.95           O
ATOM    452  CG2 THR A  60      16.350   2.482 -20.793  1.00 13.01           C
ATOM    453  N   GLU A  61      15.619   5.097 -17.283  1.00  9.89           N
ATOM    454  CA  GLU A  61      14.897   5.489 -16.090  1.00  9.01           C
ATOM    455  C   GLU A  61      13.512   5.931 -16.477  1.00  9.52           C
ATOM    456  O   GLU A  61      13.334   6.636 -17.473  1.00 11.34           O
ATOM    457  CB  GLU A  61      15.609   6.623 -15.404  1.00 10.84           C
ATOM    458  CG  GLU A  61      14.937   7.113 -14.123  1.00 11.29           C
ATOM    459  CD  GLU A  61      15.759   8.167 -13.429  1.00 11.56           C
ATOM    460  OE1 GLU A  61      16.961   7.906 -13.122  1.00 12.94           O
ATOM    461  OE2 GLU A  61      15.244   9.266 -13.157  1.00 13.08           O
ATOM    462  N   ILE A  62      12.509   5.476 -15.718  1.00  9.54           N
ATOM    463  CA  ILE A  62      11.166   5.993 -15.831  1.00 10.47           C
ATOM    464  C   ILE A  62      10.777   6.478 -14.446  1.00 10.36           C
ATOM    465  O   ILE A  62      11.071   5.846 -13.442  1.00 12.17           O
ATOM    466  CB  ILE A  62      10.179   4.982 -16.447  1.00 11.61           C
ATOM    467  CG1 ILE A  62      10.117   3.661 -15.672  1.00 12.55           C
ATOM    468  CG2 ILE A  62      10.434   4.838 -17.936  1.00 13.23           C
ATOM    469  CD1 ILE A  62       9.002   2.720 -16.138  1.00 13.81           C
ATOM    470  N   SER A  63      10.004   7.562 -14.395  1.00 11.10           N
ATOM    471  CA  SER A  63       9.371   8.055 -13.171  1.00 12.42           C
ATOM    472  C   SER A  63       7.923   8.321 -13.553  1.00 12.96           C
ATOM    473  O   SER A  63       7.649   8.895 -14.601  1.00 14.55           O
ATOM    474  CB  SER A  63      10.020   9.357 -12.662  1.00 15.12           C
ATOM    475  OG  SER A  63      11.248   9.073 -12.102  1.00 16.82           O
ATOM    476  N   PHE A  64       7.001   7.872 -12.710  1.00 11.63           N
ATOM    477  CA  PHE A  64       5.600   7.935 -13.062  1.00 12.61           C
ATOM    478  C   PHE A  64       4.756   7.937 -11.813  1.00 12.54           C
ATOM    479  O   PHE A  64       5.150   7.587 -10.695  1.00 11.95           O
ATOM    480  CB  PHE A  64       5.252   6.731 -13.918  1.00 12.62           C
ATOM    481  CG  PHE A  64       5.598   5.439 -13.269  1.00 11.96           C
ATOM    482  CD1 PHE A  64       6.848   4.888 -13.418  1.00 12.10           C
ATOM    483  CD2 PHE A  64       4.646   4.718 -12.534  1.00 12.11           C
ATOM    484  CE1 PHE A  64       7.171   3.746 -12.794  1.00 13.29           C
ATOM    485  CE2 PHE A  64       4.972   3.527 -11.902  1.00 13.67           C
ATOM    486  CZ  PHE A  64       6.258   3.025 -12.049  1.00 14.01           C
ATOM    487  N   ILE A  65       3.522   8.320 -12.030  1.00 12.31           N
ATOM    488  CA  ILE A  65       2.419   8.252 -11.070  1.00 12.30           C
ATOM    489  C   ILE A  65       1.446   7.168 -11.532  1.00 12.53           C
ATOM    490  O   ILE A  65       1.139   7.082 -12.721  1.00 12.52           O
ATOM    491  CB  ILE A  65       1.724   9.619 -10.979  1.00 12.75           C
ATOM    492  CG1 ILE A  65       2.723  10.624 -10.399  1.00 13.59           C
ATOM    493  CG2 ILE A  65       0.476   9.536 -10.104  1.00 16.14           C
ATOM    494  CD1 ILE A  65       2.228  12.054 -10.290  1.00 19.08           C
ATOM    495  N   LEU A  66       1.014   6.315 -10.617  1.00 11.44           N
ATOM    496  CA  LEU A  66       0.075   5.251 -10.978  1.00 12.05           C
ATOM    497  C   LEU A  66      -1.155   5.870 -11.663  1.00 12.30           C
ATOM    498  O   LEU A  66      -1.732   6.846 -11.192  1.00 12.91           O
ATOM    499  CB  LEU A  66      -0.338   4.443  -9.764  1.00 13.63           C
ATOM    500  CG  LEU A  66       0.825   3.688  -9.110  1.00 13.93           C
ATOM    501  CD1 LEU A  66       0.396   3.077  -7.793  1.00 16.74           C
ATOM    502  CD2 LEU A  66       1.348   2.593 -10.051  1.00 14.67           C
ATOM    503  N   GLY A  67      -1.532   5.284 -12.788  1.00 12.11           N
ATOM    504  CA  GLY A  67      -2.740   5.688 -13.472  1.00 12.79           C
ATOM    505  C   GLY A  67      -2.598   6.933 -14.386  1.00 13.73           C
ATOM    506  O   GLY A  67      -3.588   7.321 -14.967  1.00 19.49           O
ATOM    507  N   GLN A  68      -1.419   7.538 -14.470  1.00 13.89           N
ATOM    508  CA  GLN A  68      -1.166   8.688 -15.298  1.00 14.26           C
ATOM    509  C   GLN A  68      -0.322   8.332 -16.484  1.00 13.87           C
ATOM    510  O   GLN A  68       0.846   7.960 -16.333  1.00 13.27           O
ATOM    511  CB  GLN A  68      -0.488   9.770 -14.468  1.00 14.69           C
ATOM    512  CG  GLN A  68      -0.351  11.036 -15.219  1.00 16.00           C
ATOM    513  CD  GLN A  68       0.489  12.002 -14.433  1.00 16.92           C
ATOM    514  OE1 GLN A  68       0.080  12.591 -13.419  1.00 23.14           O
ATOM    515  NE2 GLN A  68       1.715  12.002 -14.750  1.00 24.16           N
ATOM    516  N   GLU A  69      -0.878   8.376 -17.689  1.00 13.51           N
ATOM    517  CA  GLU A  69      -0.157   7.992 -18.893  1.00 12.84           C
ATOM    518  C   GLU A  69       1.002   8.948 -19.076  1.00 12.45           C
ATOM    519  O   GLU A  69       0.907  10.113 -18.791  1.00 13.89           O
ATOM    520  CB  GLU A  69      -1.116   8.059 -20.098  1.00 14.96           C
ATOM    521  CG  GLU A  69      -0.499   7.560 -21.383  1.00 16.13           C
ATOM    522  CD  GLU A  69      -1.469   7.456 -22.509  1.00 21.03           C
ATOM    523  OE1 GLU A  69      -2.020   8.489 -22.896  1.00 25.54           O
ATOM    524  OE2 GLU A  69      -1.685   6.313 -23.013  1.00 23.06           O
ATOM    525  N   PHE A  70       2.122   8.414 -19.551  1.00 12.85           N
ATOM    526  CA  PHE A  70       3.295   9.223 -19.788  1.00 12.12           C
ATOM    527  C   PHE A  70       3.989   8.728 -21.067  1.00 11.60           C
ATOM    528  O   PHE A  70       3.783   7.621 -21.518  1.00 13.02           O
ATOM    529  CB  PHE A  70       4.276   9.226 -18.607  1.00 13.97           C
ATOM    530  CG  PHE A  70       4.830   7.856 -18.224  1.00 12.65           C
ATOM    531  CD1 PHE A  70       4.087   6.920 -17.513  1.00 12.25           C
ATOM    532  CD2 PHE A  70       6.115   7.500 -18.543  1.00 13.38           C
ATOM    533  CE1 PHE A  70       4.632   5.674 -17.164  1.00 12.65           C
ATOM    534  CE2 PHE A  70       6.660   6.296 -18.208  1.00 14.81           C
ATOM    535  CZ  PHE A  70       5.937   5.374 -17.497  1.00 13.45           C
ATOM    536  N   ASP A  71       4.829   9.612 -21.630  1.00 12.36           N
ATOM    537  CA  ASP A  71       5.661   9.242 -22.783  1.00 12.64           C
ATOM    538  C   ASP A  71       6.940   8.612 -22.278  1.00 13.34           C
ATOM    539  O   ASP A  71       7.604   9.158 -21.381  1.00 16.30           O
ATOM    540  CB  ASP A  71       6.001  10.489 -23.602  1.00 13.71           C
ATOM    541  CG  ASP A  71       4.791  11.184 -24.193  1.00 17.61           C
ATOM    542  OD1 ASP A  71       3.854  10.514 -24.606  1.00 18.97           O
ATOM    543  OD2 ASP A  71       4.719  12.411 -24.158  1.00 26.44           O
ATOM    544  N   GLU A  72       7.286   7.507 -22.890  1.00 12.76           N
ATOM    545  CA  GLU A  72       8.472   6.735 -22.541  1.00 12.22           C
ATOM    546  C   GLU A  72       9.238   6.453 -23.815  1.00 12.43           C
ATOM    547  O   GLU A  72       8.694   6.068 -24.833  1.00 12.88           O
ATOM    548  CB  GLU A  72       8.071   5.419 -21.843  1.00 11.90           C
ATOM    549  CG  GLU A  72       9.214   4.480 -21.523  1.00 13.42           C
ATOM    550  CD  GLU A  72       8.831   3.127 -20.941  1.00 12.53           C
ATOM    551  OE1 GLU A  72       7.631   2.827 -20.828  1.00 12.80           O
ATOM    552  OE2 GLU A  72       9.757   2.369 -20.591  1.00 14.87           O
ATOM    553  N   VAL A  73      10.563   6.592 -23.723  1.00 13.02           N
ATOM    554  CA  VAL A  73      11.502   6.107 -24.732  1.00 12.03           C
ATOM    555  C   VAL A  73      12.110   4.817 -24.199  1.00 11.78           C
ATOM    556  O   VAL A  73      12.742   4.797 -23.146  1.00 14.17           O
ATOM    557  CB  VAL A  73      12.599   7.156 -25.056  1.00 15.04           C
ATOM    558  CG1 VAL A  73      13.534   6.544 -26.109  1.00 19.57           C
ATOM    559  CG2 VAL A  73      11.979   8.466 -25.538  1.00 17.78           C
ATOM    560  N   THR A  74      11.842   3.735 -24.911  1.00 10.54           N
ATOM    561  CA  THR A  74      12.271   2.430 -24.477  1.00 10.58           C
ATOM    562  C   THR A  74      13.744   2.202 -24.754  1.00 10.45           C
ATOM    563  O   THR A  74      14.383   2.957 -25.526  1.00 12.18           O
ATOM    564  CB  THR A  74      11.414   1.347 -25.068  1.00  9.67           C
ATOM    565  OG1 THR A  74      11.616   1.290 -26.476  1.00 11.00           O
ATOM    566  CG2 THR A  74       9.911   1.599 -24.768  1.00 11.12           C
ATOM    567  N   ALA A  75      14.294   1.131 -24.208  1.00 10.65           N
ATOM    568  CA  ALA A  75      15.679   0.824 -24.450  1.00 12.07           C
ATOM    569  C   ALA A  75      16.013   0.643 -25.943  1.00 12.38           C
ATOM    570  O   ALA A  75      17.157   0.945 -26.346  1.00 15.78           O
ATOM    571  CB  ALA A  75      16.092  -0.416 -23.663  1.00 13.13           C
ATOM    572  N   ASP A  76      15.073   0.129 -26.713  1.00 11.40           N
ATOM    573  CA  ASP A  76      15.168  -0.043 -28.163  1.00 12.69           C
ATOM    574  C   ASP A  76      14.688   1.176 -28.961  1.00 13.17           C
ATOM    575  O   ASP A  76      14.514   1.140 -30.188  1.00 16.56           O
ATOM    576  CB  ASP A  76      14.488  -1.310 -28.636  1.00 13.51           C
ATOM    577  CG  ASP A  76      12.999  -1.343 -28.253  1.00 13.01           C
ATOM    578  OD1 ASP A  76      12.689  -1.078 -27.073  1.00 12.15           O
ATOM    579  OD2 ASP A  76      12.175  -1.689 -29.123  1.00 14.48           O
ATOM    580  N   ASP A  77      14.458   2.295 -28.281  1.00 12.78           N
ATOM    581  CA AASP A  77      14.112   3.615 -28.882  1.00 13.53           C
ATOM    582  C   ASP A  77      12.715   3.640 -29.505  1.00 13.34           C
ATOM    583  O   ASP A  77      12.473   4.430 -30.399  1.00 17.86           O
ATOM    584  CB AASP A  77      15.225   4.177 -29.798  1.00 16.91           C
ATOM    585  CG AASP A  77      15.308   5.761 -29.809  1.00 21.12           C
ATOM    586  OD1AASP A  77      14.723   6.439 -28.899  1.00 23.47           O
ATOM    587  OD2AASP A  77      15.944   6.277 -30.730  1.00 40.65           O
ATOM    588  N   ARG A  78      11.802   2.782 -29.037  1.00 12.04           N
ATOM    589  CA  ARG A  78      10.385   3.035 -29.325  1.00 12.20           C
ATOM    590  C   ARG A  78       9.907   4.231 -28.534  1.00 12.34           C
ATOM    591  O   ARG A  78      10.295   4.437 -27.393  1.00 14.11           O
ATOM    592  CB  ARG A  78       9.495   1.838 -28.985  1.00 11.57           C
ATOM    593  CG  ARG A  78       9.631   0.658 -29.908  1.00 12.69           C
ATOM    594  CD  ARG A  78       8.840  -0.510 -29.362  1.00 12.42           C
ATOM    595  NE  ARG A  78       9.590  -1.116 -28.256  1.00 12.32           N
ATOM    596  CZ  ARG A  78       9.111  -1.430 -27.055  1.00 11.74           C
ATOM    597  NH1 ARG A  78       7.831  -1.333 -26.747  1.00 12.84           N
ATOM    598  NH2 ARG A  78       9.985  -1.887 -26.153  1.00 12.02           N
ATOM    599  N   LYS A  79       9.013   5.030 -29.132  1.00 12.97           N
ATOM    600  CA  LYS A  79       8.341   6.096 -28.454  1.00 12.90           C
ATOM    601  C   LYS A  79       6.948   5.632 -28.161  1.00 13.46           C
ATOM    602  O   LYS A  79       6.113   5.443 -29.041  1.00 14.60           O
ATOM    603  CB  LYS A  79       8.266   7.354 -29.336  1.00 16.58           C
ATOM    604  CG  LYS A  79       9.650   7.931 -29.696  1.00 22.80           C
ATOM    605  CD  LYS A  79      10.719   8.066 -28.618  1.00 27.40           C
ATOM    606  CE  LYS A  79      11.856   9.042 -28.975  1.00 31.25           C
ATOM    607  NZ  LYS A  79      12.937   8.586 -29.919  1.00 38.45           N
ATOM    608  N   VAL A  80       6.714   5.300 -26.901  1.00 11.99           N
ATOM    609  CA  VAL A  80       5.499   4.644 -26.467  1.00 11.68           C
ATOM    610  C   VAL A  80       4.728   5.513 -25.477  1.00 11.19           C
ATOM    611  O   VAL A  80       5.286   6.373 -24.816  1.00 12.26           O
ATOM    612  CB  VAL A  80       5.781   3.233 -25.897  1.00 10.99           C
ATOM    613  CG1 VAL A  80       6.621   2.376 -26.859  1.00 12.68           C
ATOM    614  CG2 VAL A  80       6.424   3.287 -24.510  1.00 12.51           C
ATOM    615  N   LYS A  81       3.428   5.248 -25.386  1.00 11.25           N
ATOM    616  CA  LYS A  81       2.549   5.797 -24.352  1.00 11.87           C
ATOM    617  C   LYS A  81       2.412   4.698 -23.308  1.00 11.43           C
ATOM    618  O   LYS A  81       1.932   3.597 -23.602  1.00 11.83           O
ATOM    619  CB  LYS A  81       1.197   6.140 -24.906  1.00 13.52           C
ATOM    620  CG  LYS A  81       1.217   7.231 -25.948  1.00 16.92           C
ATOM    621  CD  LYS A  81       1.410   8.554 -25.268  1.00 20.04           C
ATOM    622  CE  LYS A  81       1.072   9.693 -26.179  1.00 26.71           C
ATOM    623  NZ  LYS A  81       1.378  11.010 -25.523  1.00 31.64           N
ATOM    624  N   SER A  82       2.856   4.998 -22.101  1.00 10.82           N
ATOM    625  CA  SER A  82       2.872   4.048 -20.995  1.00 10.04           C
ATOM    626  C   SER A  82       1.906   4.435 -19.906  1.00 10.87           C
ATOM    627  O   SER A  82       1.789   5.575 -19.503  1.00 11.46           O
ATOM    628  CB  SER A  82       4.272   4.006 -20.404  1.00 10.81           C
ATOM    629  OG  SER A  82       5.104   3.310 -21.284  1.00 12.42           O
ATOM    630  N   THR A  83       1.285   3.407 -19.338  1.00 10.41           N
ATOM    631  CA  THR A  83       0.416   3.563 -18.177  1.00 10.68           C
ATOM    632  C   THR A  83       0.726   2.425 -17.239  1.00 10.27           C
ATOM    633  O   THR A  83       0.741   1.275 -17.619  1.00 10.85           O
ATOM    634  CB  THR A  83      -1.075   3.555 -18.555  1.00 12.16           C
ATOM    635  OG1 THR A  83      -1.303   4.474 -19.650  1.00 14.34           O
ATOM    636  CG2 THR A  83      -1.919   4.044 -17.338  1.00 15.91           C
ATOM    637  N   ILE A  84       0.945   2.781 -15.978  1.00 10.79           N
ATOM    638  CA  ILE A  84       1.327   1.816 -14.925  1.00 10.85           C
ATOM    639  C   ILE A  84       0.304   1.942 -13.814  1.00 11.54           C
ATOM    640  O   ILE A  84       0.017   3.029 -13.303  1.00 12.26           O
ATOM    641  CB  ILE A  84       2.763   1.963 -14.454  1.00 11.11           C
ATOM    642  CG1 ILE A  84       3.720   1.914 -15.689  1.00 11.48           C
ATOM    643  CG2 ILE A  84       3.101   0.896 -13.435  1.00 12.13           C
ATOM    644  CD1 ILE A  84       5.178   2.108 -15.369  1.00 12.02           C
ATOM    645  N   THR A  85      -0.240   0.806 -13.413  1.00 10.80           N
ATOM    646  CA  THR A  85      -1.235   0.677 -12.325  1.00 12.09           C
ATOM    647  C   THR A  85      -0.783  -0.412 -11.381  1.00 12.13           C
ATOM    648  O   THR A  85       0.116  -1.211 -11.673  1.00 12.62           O
ATOM    649  CB  THR A  85      -2.619   0.327 -12.903  1.00 13.85           C
ATOM    650  OG1 THR A  85      -2.479  -0.801 -13.762  1.00 18.24           O
ATOM    651  CG2 THR A  85      -3.147   1.509 -13.710  1.00 15.88           C
ATOM    652  N   LEU A  86      -1.378  -0.439 -10.212  1.00 13.21           N
ATOM    653  CA  LEU A  86      -1.116  -1.437  -9.191  1.00 14.59           C
ATOM    654  C   LEU A  86      -2.416  -2.245  -9.063  1.00 18.53           C
ATOM    655  O   LEU A  86      -3.422  -1.666  -8.689  1.00 26.75           O
ATOM    656  CB  LEU A  86      -0.673  -0.784  -7.878  1.00 21.90           C
ATOM    657  CG  LEU A  86      -0.151  -1.653  -6.770  1.00 23.87           C
ATOM    658  CD1 LEU A  86       1.026  -2.494  -7.184  1.00 22.64           C
ATOM    659  CD2 LEU A  86       0.197  -0.707  -5.629  1.00 32.63           C
ATOM    660  N   ASP A  87      -2.364  -3.533  -9.420  1.00 16.71           N
ATOM    661  CA  ASP A  87      -3.500  -4.461  -9.542  1.00 18.15           C
ATOM    662  C   ASP A  87      -3.182  -5.668  -8.639  1.00 19.26           C
ATOM    663  O   ASP A  87      -2.349  -6.490  -8.966  1.00 19.21           O
ATOM    664  CB  ASP A  87      -3.769  -4.886 -11.024  1.00 22.51           C
ATOM    665  CG  ASP A  87      -5.096  -5.658 -11.227  1.00 28.65           C
ATOM    666  OD1 ASP A  87      -5.717  -6.067 -10.254  1.00 38.43           O
ATOM    667  OD2 ASP A  87      -5.501  -5.879 -12.397  1.00 48.23           O
ATOM    668  N   GLY A  88      -3.859  -5.807  -7.508  1.00 22.80           N
ATOM    669  CA  GLY A  88      -3.631  -6.969  -6.664  1.00 22.82           C
ATOM    670  C   GLY A  88      -2.151  -7.169  -6.289  1.00 21.42           C
ATOM    671  O   GLY A  88      -1.630  -8.300  -6.254  1.00 27.09           O
ATOM    672  N   GLY A  89      -1.473  -6.069  -5.965  1.00 23.17           N
ATOM    673  CA  GLY A  89      -0.070  -6.116  -5.564  1.00 25.08           C
ATOM    674  C   GLY A  89       0.922  -6.175  -6.732  1.00 22.68           C
ATOM    675  O   GLY A  89       2.124  -6.160  -6.479  1.00 28.00           O
ATOM    676  N   VAL A  90       0.443  -6.268  -7.967  1.00 15.97           N
ATOM    677  CA  VAL A  90       1.263  -6.366  -9.160  1.00 15.03           C
ATOM    678  C   VAL A  90       1.316  -5.000  -9.872  1.00 12.08           C
ATOM    679  O   VAL A  90       0.284  -4.389 -10.083  1.00 12.77           O
ATOM    680  CB  VAL A  90       0.686  -7.398 -10.145  1.00 16.20           C
ATOM    681  CG1 VAL A  90       1.564  -7.522 -11.401  1.00 16.70           C
ATOM    682  CG2 VAL A  90       0.515  -8.780  -9.474  1.00 21.63           C
ATOM    683  N   LEU A  91       2.539  -4.552 -10.191  1.00 11.66           N
ATOM    684  CA  LEU A  91       2.676  -3.377 -11.027  1.00 10.94           C
ATOM    685  C   LEU A  91       2.465  -3.771 -12.464  1.00  9.66           C
ATOM    686  O   LEU A  91       3.234  -4.587 -12.972  1.00 11.13           O
ATOM    687  CB  LEU A  91       4.029  -2.663 -10.865  1.00 13.35           C
ATOM    688  CG  LEU A  91       4.305  -1.855  -9.642  1.00 15.66           C
ATOM    689  CD1 LEU A  91       5.835  -1.568  -9.533  1.00 16.37           C
ATOM    690  CD2 LEU A  91       3.566  -0.522  -9.714  1.00 17.13           C
ATOM    691  N   VAL A  92       1.416  -3.246 -13.105  1.00 10.08           N
ATOM    692  CA  VAL A  92       1.093  -3.577 -14.480  1.00  9.93           C
ATOM    693  C   VAL A  92       1.379  -2.385 -15.354  1.00 10.64           C
ATOM    694  O   VAL A  92       0.781  -1.330 -15.191  1.00 12.06           O
ATOM    695  CB  VAL A  92      -0.394  -3.985 -14.577  1.00 11.68           C
ATOM    696  CG1 VAL A  92      -0.745  -4.406 -16.009  1.00 14.10           C
ATOM    697  CG2 VAL A  92      -0.746  -5.105 -13.566  1.00 13.32           C
ATOM    698  N   HIS A  93       2.269  -2.581 -16.303  1.00  9.72           N
ATOM    699  CA  HIS A  93       2.753  -1.546 -17.196  1.00  9.53           C
ATOM    700  C   HIS A  93       2.389  -1.898 -18.635  1.00  8.82           C
ATOM    701  O   HIS A  93       2.852  -2.902 -19.159  1.00 11.00           O
ATOM    702  CB  HIS A  93       4.279  -1.492 -17.027  1.00  9.80           C
ATOM    703  CG  HIS A  93       5.011  -0.483 -17.863  1.00  9.89           C
ATOM    704  ND1 HIS A  93       6.377  -0.355 -17.766  1.00 11.49           N
ATOM    705  CD2 HIS A  93       4.601   0.442 -18.785  1.00 10.89           C
ATOM    706  CE1 HIS A  93       6.786   0.590 -18.614  1.00 11.97           C
ATOM    707  NE2 HIS A  93       5.718   1.103 -19.236  1.00 11.32           N
ATOM    708  N   VAL A  94       1.528  -1.077 -19.262  1.00  9.01           N
ATOM    709  CA  VAL A  94       1.249  -1.259 -20.665  1.00  8.95           C
ATOM    710  C   VAL A  94       1.928  -0.162 -21.483  1.00  8.99           C
ATOM    711  O   VAL A  94       1.907   1.007 -21.064  1.00 10.23           O
ATOM    712  CB  VAL A  94      -0.254  -1.323 -20.936  1.00  9.97           C
ATOM    713  CG1 VAL A  94      -0.985  -0.041 -20.517  1.00 12.45           C
ATOM    714  CG2 VAL A  94      -0.489  -1.694 -22.377  1.00 12.09           C
ATOM    715  N   GLN A  95       2.601  -0.582 -22.551  1.00  9.68           N
ATOM    716  CA  GLN A  95       3.219   0.321 -23.531  1.00  9.70           C
ATOM    717  C   GLN A  95       2.412   0.214 -24.840  1.00  9.72           C
ATOM    718  O   GLN A  95       2.200  -0.886 -25.313  1.00 10.40           O
ATOM    719  CB  GLN A  95       4.648  -0.064 -23.795  1.00 10.07           C
ATOM    720  CG  GLN A  95       5.586   0.034 -22.596  1.00 10.16           C
ATOM    721  CD  GLN A  95       6.981  -0.429 -22.884  1.00  9.82           C
ATOM    722  OE1 GLN A  95       7.178  -1.264 -23.777  1.00 11.16           O
ATOM    723  NE2 GLN A  95       7.957   0.094 -22.122  1.00 11.02           N
ATOM    724  N   LYS A  96       2.034   1.360 -25.401  1.00 10.45           N
ATOM    725  CA  LYS A  96       1.227   1.371 -26.627  1.00 11.48           C
ATOM    726  C   LYS A  96       1.893   2.246 -27.658  1.00 10.60           C
ATOM    727  O   LYS A  96       2.321   3.362 -27.352  1.00 12.66           O
ATOM    728  CB  LYS A  96      -0.196   1.900 -26.345  1.00 11.47           C
ATOM    729  CG  LYS A  96      -0.962   1.043 -25.339  1.00 12.83           C
ATOM    730  CD  LYS A  96      -2.419   1.417 -25.191  1.00 14.85           C
ATOM    731  CE  LYS A  96      -3.095   0.580 -24.134  1.00 15.41           C
ATOM    732  NZ  LYS A  96      -4.568   0.861 -24.114  1.00 18.89           N
ATOM    733  N   TRP A  97       2.015   1.731 -28.895  1.00 10.58           N
ATOM    734  CA  TRP A  97       2.629   2.481 -29.969  1.00 12.06           C
ATOM    735  C   TRP A  97       2.172   1.819 -31.266  1.00 13.20           C
ATOM    736  O   TRP A  97       2.102   0.600 -31.356  1.00 13.48           O
ATOM    737  CB  TRP A  97       4.186   2.500 -29.833  1.00 12.72           C
ATOM    738  CG  TRP A  97       4.879   1.211 -30.205  1.00 12.09           C
ATOM    739  CD1 TRP A  97       5.623   0.984 -31.334  1.00 12.95           C
ATOM    740  CD2 TRP A  97       4.830  -0.058 -29.520  1.00 11.14           C
ATOM    741  NE1 TRP A  97       6.066  -0.300 -31.363  1.00 12.31           N
ATOM    742  CE2 TRP A  97       5.585  -0.976 -30.291  1.00 11.57           C
ATOM    743  CE3 TRP A  97       4.246  -0.501 -28.320  1.00 12.09           C
ATOM    744  CZ2 TRP A  97       5.762  -2.276 -29.905  1.00 11.87           C
ATOM    745  CZ3 TRP A  97       4.417  -1.822 -27.951  1.00 12.36           C
ATOM    746  CH2 TRP A  97       5.162  -2.698 -28.743  1.00 12.30           C
ATOM    747  N   ASP A  98       1.897   2.623 -32.303  1.00 14.90           N
ATOM    748  CA  ASP A  98       1.585   2.101 -33.634  1.00 16.07           C
ATOM    749  C   ASP A  98       0.544   0.986 -33.640  1.00 15.53           C
ATOM    750  O   ASP A  98       0.675  -0.006 -34.426  1.00 19.22           O
ATOM    751  CB  ASP A  98       2.877   1.672 -34.318  1.00 16.19           C
ATOM    752  CG  ASP A  98       3.758   2.821 -34.627  1.00 19.47           C
ATOM    753  OD1 ASP A  98       3.274   3.974 -34.752  1.00 22.11           O
ATOM    754  OD2 ASP A  98       4.938   2.574 -34.788  1.00 22.63           O
ATOM    755  N   GLY A  99      -0.503   1.159 -32.833  1.00 17.73           N
ATOM    756  CA  GLY A  99      -1.624   0.184 -32.807  1.00 18.81           C
ATOM    757  C   GLY A  99      -1.284  -1.120 -32.073  1.00 15.57           C
ATOM    758  O   GLY A  99      -2.103  -2.026 -31.999  1.00 19.16           O
ATOM    759  N   LYS A 100      -0.065  -1.196 -31.514  1.00 15.32           N
ATOM    760  CA  LYS A 100       0.460  -2.360 -30.812  1.00 13.66           C
ATOM    761  C   LYS A 100       0.487  -2.083 -29.327  1.00 13.31           C
ATOM    762  O   LYS A 100       0.447  -0.932 -28.887  1.00 12.49           O
ATOM    763  CB  LYS A 100       1.872  -2.653 -31.268  1.00 15.13           C
ATOM    764  CG  LYS A 100       1.940  -3.024 -32.753  1.00 18.87           C
ATOM    765  CD  LYS A 100       3.349  -3.319 -33.185  1.00 25.35           C
ATOM    766  CE  LYS A 100       3.941  -2.198 -33.943  1.00 26.56           C
ATOM    767  NZ  LYS A 100       5.283  -2.615 -34.453  1.00 26.96           N
ATOM    768  N   SER A 101       0.569  -3.156 -28.552  1.00 11.70           N
ATOM    769  CA ASER A 101       0.641  -3.050 -27.104  1.00 12.32           C
ATOM    770  C   SER A 101       1.543  -4.161 -26.584  1.00 12.12           C
ATOM    771  O   SER A 101       1.503  -5.249 -27.121  1.00 14.31           O
ATOM    772  CB ASER A 101      -0.796  -3.261 -26.589  1.00 15.64           C
ATOM    773  OG ASER A 101      -0.935  -3.054 -25.215  1.00 23.91           O
ATOM    774  N   THR A 102       2.271  -3.882 -25.506  1.00 10.82           N
ATOM    775  CA  THR A 102       2.941  -4.903 -24.732  1.00  9.16           C
ATOM    776  C   THR A 102       2.688  -4.618 -23.266  1.00  9.16           C
ATOM    777  O   THR A 102       2.627  -3.458 -22.856  1.00  9.94           O
ATOM    778  CB  THR A 102       4.446  -4.969 -25.080  1.00 10.37           C
ATOM    779  OG1 THR A 102       5.075  -6.042 -24.351  1.00 11.72           O
ATOM    780  CG2 THR A 102       5.232  -3.729 -24.741  1.00 11.06           C
ATOM    781  N   THR A 103       2.541  -5.678 -22.485  1.00  9.16           N
ATOM    782  CA  THR A 103       2.329  -5.569 -21.052  1.00  9.75           C
ATOM    783  C   THR A 103       3.471  -6.201 -20.305  1.00  9.70           C
ATOM    784  O   THR A 103       3.854  -7.316 -20.588  1.00 11.00           O
ATOM    785  CB  THR A 103       0.979  -6.199 -20.653  1.00 11.49           C
ATOM    786  OG1 THR A 103      -0.085  -5.507 -21.318  1.00 14.78           O
ATOM    787  CG2 THR A 103       0.726  -6.126 -19.224  1.00 13.20           C
ATOM    788  N   ILE A 104       3.939  -5.447 -19.297  1.00  9.11           N
ATOM    789  CA  ILE A 104       5.057  -5.828 -18.428  1.00  9.37           C
ATOM    790  C   ILE A 104       4.511  -5.839 -17.000  1.00  9.41           C
ATOM    791  O   ILE A 104       4.082  -4.793 -16.518  1.00 10.60           O
ATOM    792  CB  ILE A 104       6.255  -4.856 -18.552  1.00 10.30           C
ATOM    793  CG1 ILE A 104       6.706  -4.731 -20.017  1.00 11.54           C
ATOM    794  CG2 ILE A 104       7.362  -5.296 -17.627  1.00 12.21           C
ATOM    795  CD1 ILE A 104       6.712  -3.273 -20.471  1.00 19.42           C
ATOM    796  N   LYS A 105       4.448  -6.988 -16.380  1.00  9.33           N
ATOM    797  CA  LYS A 105       3.983  -7.138 -15.022  1.00 10.10           C
ATOM    798  C   LYS A 105       5.156  -7.365 -14.147  1.00 10.53           C
ATOM    799  O   LYS A 105       5.992  -8.219 -14.405  1.00 14.26           O
ATOM    800  CB  LYS A 105       2.999  -8.299 -14.913  1.00 11.27           C
ATOM    801  CG  LYS A 105       1.709  -8.047 -15.600  1.00 13.46           C
ATOM    802  CD  LYS A 105       0.756  -9.196 -15.464  1.00 18.55           C
ATOM    803  CE  LYS A 105      -0.580  -8.917 -16.162  1.00 20.66           C
ATOM    804  NZ  LYS A 105      -1.547 -10.004 -15.996  1.00 32.16           N
ATOM    805  N   ARG A 106       5.258  -6.630 -13.052  1.00 10.44           N
ATOM    806  CA  ARG A 106       6.333  -6.719 -12.071  1.00 11.60           C
ATOM    807  C   ARG A 106       5.705  -7.101 -10.757  1.00 12.59           C
ATOM    808  O   ARG A 106       4.812  -6.376 -10.278  1.00 13.37           O
ATOM    809  CB  ARG A 106       7.145  -5.420 -11.970  1.00 12.55           C
ATOM    810  CG  ARG A 106       7.814  -5.008 -13.328  1.00 12.62           C
ATOM    811  CD  ARG A 106       8.478  -3.638 -13.264  1.00 15.12           C
ATOM    812  NE  ARG A 106       9.208  -3.223 -14.525  1.00 14.75           N
ATOM    813  CZ  ARG A 106       8.699  -2.423 -15.457  1.00 13.08           C
ATOM    814  NH1 ARG A 106       7.495  -1.924 -15.430  1.00 13.89           N
ATOM    815  NH2 ARG A 106       9.492  -2.087 -16.482  1.00 16.82           N
ATOM    816  N   LYS A 107       6.136  -8.215 -10.186  1.00 12.69           N
ATOM    817  CA  LYS A 107       5.503  -8.780  -8.979  1.00 14.76           C
ATOM    818  C   LYS A 107       6.577  -9.242  -8.016  1.00 14.24           C
ATOM    819  O   LYS A 107       7.652  -9.682  -8.394  1.00 15.58           O
ATOM    820  CB  LYS A 107       4.539  -9.916  -9.291  1.00 20.40           C
ATOM    821  CG  LYS A 107       5.096 -11.133  -9.937  1.00 28.60           C
ATOM    822  CD  LYS A 107       3.953 -11.978 -10.513  1.00 36.63           C
ATOM    823  CE  LYS A 107       4.389 -13.375 -10.954  1.00 44.76           C
ATOM    824  NZ  LYS A 107       3.218 -14.302 -10.959  1.00 59.42           N
ATOM    825  N   ARG A 108       6.254  -9.187  -6.745  1.00 18.93           N
ATOM    826  CA  ARG A 108       7.087  -9.695  -5.701  1.00 19.74           C
ATOM    827  C   ARG A 108       6.605 -11.111  -5.375  1.00 21.98           C
ATOM    828  O   ARG A 108       5.403 -11.356  -5.194  1.00 27.01           O
ATOM    829  CB  ARG A 108       7.002  -8.791  -4.460  1.00 23.89           C
ATOM    830  CG  ARG A 108       7.719  -7.475  -4.742  1.00 27.59           C
ATOM    831  CD  ARG A 108       9.233  -7.622  -4.548  1.00 25.81           C
ATOM    832  NE  ARG A 108       9.478  -7.666  -3.102  1.00 25.78           N
ATOM    833  CZ  ARG A 108       9.816  -8.748  -2.431  1.00 24.19           C
ATOM    834  NH1 ARG A 108      10.057  -9.901  -3.041  1.00 28.76           N
ATOM    835  NH2 ARG A 108       9.895  -8.662  -1.112  1.00 32.80           N
ATOM    836  N   GLU A 109       7.544 -12.057  -5.383  1.00 22.47           N
ATOM    837  CA  GLU A 109       7.277 -13.467  -5.127  1.00 25.85           C
ATOM    838  C   GLU A 109       8.385 -14.007  -4.251  1.00 26.99           C
ATOM    839  O   GLU A 109       9.522 -14.101  -4.687  1.00 27.61           O
ATOM    840  CB  GLU A 109       7.308 -14.232  -6.427  1.00 38.31           C
ATOM    841  CG  GLU A 109       7.219 -15.744  -6.347  1.00 41.07           C
ATOM    842  CD  GLU A 109       7.169 -16.344  -7.752  1.00 45.07           C
ATOM    843  OE1 GLU A 109       6.197 -16.046  -8.477  1.00 54.27           O
ATOM    844  OE2 GLU A 109       8.117 -17.076  -8.137  1.00 54.00           O
ATOM    845  N   ASP A 110       8.035 -14.414  -3.037  1.00 28.23           N
ATOM    846  CA  ASP A 110       9.002 -14.763  -2.016  1.00 28.91           C
ATOM    847  C   ASP A 110      10.003 -13.605  -1.929  1.00 33.11           C
ATOM    848  O   ASP A 110       9.603 -12.445  -1.737  1.00 30.10           O
ATOM    849  CB  ASP A 110       9.664 -16.101  -2.333  1.00 29.68           C
ATOM    850  CG  ASP A 110       8.703 -17.269  -2.279  1.00 34.25           C
ATOM    851  OD1 ASP A 110       7.554 -17.099  -1.813  1.00 40.95           O
ATOM    852  OD2 ASP A 110       9.101 -18.365  -2.733  1.00 54.57           O
ATOM    853  N   ASP A 111      11.293 -13.878  -2.033  1.00 28.73           N
ATOM    854  CA  ASP A 111      12.301 -12.784  -1.903  1.00 26.88           C
ATOM    855  C   ASP A 111      12.758 -12.284  -3.300  1.00 21.90           C
ATOM    856  O   ASP A 111      13.778 -11.640  -3.393  1.00 26.84           O
ATOM    857  CB  ASP A 111      13.484 -13.176  -1.001  1.00 38.63           C
ATOM    858  CG  ASP A 111      14.045 -14.504  -1.347  1.00 33.16           C
ATOM    859  OD1 ASP A 111      13.513 -15.176  -2.246  1.00 43.56           O
ATOM    860  OD2 ASP A 111      15.045 -14.877  -0.713  1.00 38.77           O
ATOM    861  N   LYS A 112      11.995 -12.633  -4.348  1.00 25.44           N
ATOM    862  CA  LYS A 112      12.323 -12.319  -5.729  1.00 20.87           C
ATOM    863  C   LYS A 112      11.400 -11.264  -6.279  1.00 18.43           C
ATOM    864  O   LYS A 112      10.275 -11.026  -5.784  1.00 20.77           O
ATOM    865  CB  LYS A 112      12.196 -13.571  -6.612  1.00 23.68           C
ATOM    866  CG  LYS A 112      12.993 -14.813  -6.207  1.00 30.94           C
ATOM    867  CD  LYS A 112      12.495 -16.041  -6.967  1.00 33.72           C
ATOM    868  CE  LYS A 112      13.123 -17.360  -6.455  1.00 40.81           C
ATOM    869  NZ  LYS A 112      12.806 -18.534  -7.314  1.00 48.65           N
ATOM    870  N   LEU A 113      11.855 -10.632  -7.353  1.00 13.92           N
ATOM    871  CA ALEU A 113      11.019  -9.752  -8.171  1.00 12.33           C
ATOM    872  C   LEU A 113      10.914 -10.418  -9.536  1.00 11.25           C
ATOM    873  O   LEU A 113      11.950 -10.742 -10.122  1.00 12.18           O
ATOM    874  CB ALEU A 113      11.682  -8.385  -8.272  1.00 12.81           C
ATOM    875  CG ALEU A 113      10.987  -7.386  -9.189  1.00 14.60           C
ATOM    876  CD1ALEU A 113       9.772  -6.842  -8.460  1.00 19.70           C
ATOM    877  CD2ALEU A 113      11.940  -6.276  -9.610  1.00 17.30           C
ATOM    878  N   VAL A 114       9.703 -10.704  -9.970  1.00 11.30           N
ATOM    879  CA  VAL A 114       9.518 -11.444 -11.214  1.00 11.68           C
ATOM    880  C   VAL A 114       8.849 -10.514 -12.188  1.00 11.73           C
ATOM    881  O   VAL A 114       7.885  -9.810 -11.857  1.00 13.70           O
ATOM    882  CB  VAL A 114       8.653 -12.698 -10.980  1.00 14.16           C
ATOM    883  CG1 VAL A 114       8.359 -13.457 -12.292  1.00 18.49           C
ATOM    884  CG2 VAL A 114       9.247 -13.572  -9.875  1.00 17.64           C
ATOM    885  N   VAL A 115       9.371 -10.496 -13.399  1.00 11.15           N
ATOM    886  CA  VAL A 115       8.902  -9.627 -14.457  1.00 10.65           C
ATOM    887  C   VAL A 115       8.386 -10.487 -15.566  1.00  9.69           C
ATOM    888  O   VAL A 115       9.152 -11.321 -16.094  1.00 12.56           O
ATOM    889  CB  VAL A 115      10.019  -8.680 -14.945  1.00 11.39           C
ATOM    890  CG1 VAL A 115       9.518  -7.767 -16.031  1.00 12.88           C
ATOM    891  CG2 VAL A 115      10.550  -7.884 -13.754  1.00 13.97           C
ATOM    892  N   GLU A 116       7.131 -10.334 -15.939  1.00  9.78           N
ATOM    893  CA  GLU A 116       6.525 -11.097 -17.035  1.00 10.42           C
ATOM    894  C   GLU A 116       6.224 -10.107 -18.148  1.00  9.75           C
ATOM    895  O   GLU A 116       5.476  -9.171 -17.932  1.00 10.84           O
ATOM    896  CB  GLU A 116       5.239 -11.754 -16.602  1.00 11.51           C
ATOM    897  CG  GLU A 116       4.614 -12.546 -17.735  1.00 16.46           C
ATOM    898  CD  GLU A 116       3.178 -12.883 -17.453  1.00 22.70           C
ATOM    899  OE1 GLU A 116       2.307 -11.956 -17.511  1.00 23.66           O
ATOM    900  OE2 GLU A 116       2.960 -14.076 -17.145  1.00 34.02           O
ATOM    901  N  ACYS A 117       6.720 -10.373 -19.353  1.00  9.47           N
ATOM    902  CA ACYS A 117       6.671  -9.476 -20.517  1.00 10.62           C
ATOM    903  C  ACYS A 117       5.873 -10.227 -21.576  1.00  9.68           C
ATOM    904  O  ACYS A 117       6.306 -11.284 -21.988  1.00 11.42           O
ATOM    905  CB ACYS A 117       8.119  -9.245 -21.051  1.00 10.74           C
ATOM    906  SG ACYS A 117       9.238  -8.709 -19.695  1.00 11.45           S
ATOM    907  N   VAL A 118       4.796  -9.626 -22.087  1.00  9.42           N
ATOM    908  CA  VAL A 118       3.980 -10.290 -23.113  1.00 10.00           C
ATOM    909  C   VAL A 118       3.894  -9.445 -24.323  1.00  9.70           C
ATOM    910  O   VAL A 118       3.574  -8.261 -24.236  1.00 10.63           O
ATOM    911  CB  VAL A 118       2.573 -10.579 -22.553  1.00 12.02           C
ATOM    912  CG1 VAL A 118       1.634 -11.067 -23.669  1.00 15.09           C
ATOM    913  CG2 VAL A 118       2.636 -11.612 -21.447  1.00 12.62           C
ATOM    914  N   MET A 119       4.146 -10.034 -25.483  1.00 11.42           N
ATOM    915  CA  MET A 119       3.903  -9.361 -26.792  1.00 11.84           C
ATOM    916  C   MET A 119       3.267 -10.424 -27.685  1.00 11.80           C
ATOM    917  O   MET A 119       3.885 -11.446 -27.960  1.00 12.05           O
ATOM    918  CB  MET A 119       5.218  -8.902 -27.413  1.00 11.93           C
ATOM    919  CG  MET A 119       5.039  -8.257 -28.779  1.00 12.92           C
ATOM    920  SD  MET A 119       4.118  -6.713 -28.609  1.00 15.71           S
ATOM    921  CE  MET A 119       3.938  -6.229 -30.344  1.00 16.33           C
ATOM    922  N   LYS A 120       2.011 -10.215 -28.069  1.00 14.26           N
ATOM    923  CA  LYS A 120       1.291 -11.198 -28.893  1.00 14.50           C
ATOM    924  C   LYS A 120       1.375 -12.591 -28.224  1.00 13.27           C
ATOM    925  O   LYS A 120       0.976 -12.727 -27.066  1.00 14.93           O
ATOM    926  CB  LYS A 120       1.777 -11.160 -30.341  1.00 16.49           C
ATOM    927  CG  LYS A 120       1.551  -9.845 -30.995  1.00 20.22           C
ATOM    928  CD  LYS A 120       2.218  -9.755 -32.380  1.00 27.87           C
ATOM    929  CE  LYS A 120       1.888  -8.506 -33.139  1.00 37.29           C
ATOM    930  NZ  LYS A 120       2.621  -8.541 -34.424  1.00 50.57           N
ATOM    931  N   GLY A 121       1.816 -13.633 -28.914  1.00 13.60           N
ATOM    932  CA  GLY A 121       1.882 -14.943 -28.344  1.00 14.44           C
ATOM    933  C   GLY A 121       3.086 -15.268 -27.532  1.00 13.38           C
ATOM    934  O   GLY A 121       3.232 -16.389 -27.072  1.00 15.61           O
ATOM    935  N   VAL A 122       4.007 -14.304 -27.356  1.00 13.10           N
ATOM    936  CA  VAL A 122       5.256 -14.534 -26.652  1.00 12.63           C
ATOM    937  C   VAL A 122       5.189 -14.028 -25.247  1.00 11.54           C
ATOM    938  O   VAL A 122       4.731 -12.924 -24.981  1.00 14.22           O
ATOM    939  CB  VAL A 122       6.433 -13.902 -27.406  1.00 14.75           C
ATOM    940  CG1 VAL A 122       7.712 -14.113 -26.598  1.00 18.98           C
ATOM    941  CG2 VAL A 122       6.549 -14.463 -28.826  1.00 20.02           C
ATOM    942  N   THR A 123       5.617 -14.886 -24.316  1.00 11.46           N
ATOM    943  CA  THR A 123       5.675 -14.506 -22.893  1.00 11.33           C
ATOM    944  C   THR A 123       7.113 -14.758 -22.411  1.00 11.34           C
ATOM    945  O   THR A 123       7.641 -15.873 -22.526  1.00 15.44           O
ATOM    946  CB  THR A 123       4.692 -15.334 -22.022  1.00 13.08           C
ATOM    947  OG1 THR A 123       3.356 -15.254 -22.484  1.00 15.10           O
ATOM    948  CG2 THR A 123       4.739 -14.822 -20.563  1.00 14.63           C
ATOM    949  N   SER A 124       7.768 -13.725 -21.887  1.00  9.64           N
ATOM    950  CA  SER A 124       9.091 -13.824 -21.307  1.00  9.56           C
ATOM    951  C   SER A 124       9.022 -13.581 -19.813  1.00  9.23           C
ATOM    952  O   SER A 124       8.286 -12.696 -19.360  1.00 11.14           O
ATOM    953  CB  SER A 124      10.037 -12.829 -21.968  1.00  9.87           C
ATOM    954  OG  SER A 124      11.304 -12.732 -21.386  1.00 10.49           O
ATOM    955  N   THR A 125       9.796 -14.356 -19.049  1.00  9.50           N
ATOM    956  CA  THR A 125       9.827 -14.247 -17.609  1.00 10.34           C
ATOM    957  C   THR A 125      11.260 -13.970 -17.172  1.00  9.76           C
ATOM    958  O   THR A 125      12.143 -14.785 -17.501  1.00 11.30           O
ATOM    959  CB  THR A 125       9.282 -15.525 -16.973  1.00 12.94           C
ATOM    960  OG1 THR A 125       7.973 -15.746 -17.426  1.00 14.77           O
ATOM    961  CG2 THR A 125       9.283 -15.394 -15.433  1.00 17.70           C
ATOM    962  N   ARG A 126      11.460 -12.923 -16.389  1.00  9.93           N
ATOM    963  CA  ARG A 126      12.759 -12.496 -15.901  1.00 10.10           C
ATOM    964  C   ARG A 126      12.691 -12.405 -14.390  1.00  9.95           C
ATOM    965  O   ARG A 126      11.747 -11.842 -13.856  1.00 13.05           O
ATOM    966  CB  ARG A 126      13.142 -11.150 -16.537  1.00 11.81           C
ATOM    967  CG  ARG A 126      13.370 -11.341 -18.033  1.00 13.85           C
ATOM    968  CD  ARG A 126      13.223 -10.118 -18.859  1.00 16.38           C
ATOM    969  NE  ARG A 126      14.201  -9.088 -18.685  1.00 15.55           N
ATOM    970  CZ  ARG A 126      15.447  -9.083 -19.189  1.00 14.44           C
ATOM    971  NH1 ARG A 126      15.943 -10.126 -19.804  1.00 14.51           N
ATOM    972  NH2 ARG A 126      16.241  -8.007 -19.078  1.00 18.58           N
ATOM    973  N   VAL A 127      13.669 -12.993 -13.718  1.00 10.20           N
ATOM    974  CA  VAL A 127      13.662 -13.054 -12.269  1.00 10.08           C
ATOM    975  C   VAL A 127      14.863 -12.309 -11.757  1.00  9.92           C
ATOM    976  O   VAL A 127      15.981 -12.507 -12.243  1.00 10.39           O
ATOM    977  CB  VAL A 127      13.654 -14.504 -11.745  1.00 11.88           C
ATOM    978  CG1 VAL A 127      13.659 -14.539 -10.212  1.00 15.27           C
ATOM    979  CG2 VAL A 127      12.462 -15.269 -12.287  1.00 15.08           C
ATOM    980  N   TYR A 128      14.622 -11.512 -10.706  1.00 10.18           N
ATOM    981  CA  TYR A 128      15.651 -10.704 -10.067  1.00  9.97           C
ATOM    982  C   TYR A 128      15.687 -11.075  -8.595  1.00 11.42           C
ATOM    983  O   TYR A 128      14.644 -11.355  -7.964  1.00 12.86           O
ATOM    984  CB  TYR A 128      15.291  -9.212 -10.180  1.00 10.59           C
ATOM    985  CG  TYR A 128      15.198  -8.653 -11.551  1.00 10.00           C
ATOM    986  CD1 TYR A 128      14.157  -9.002 -12.397  1.00 11.50           C
ATOM    987  CD2 TYR A 128      16.176  -7.795 -12.033  1.00 11.03           C
ATOM    988  CE1 TYR A 128      14.107  -8.488 -13.688  1.00 11.52           C
ATOM    989  CE2 TYR A 128      16.118  -7.278 -13.323  1.00 11.91           C
ATOM    990  CZ  TYR A 128      15.057  -7.645 -14.137  1.00 12.67           C
ATOM    991  OH  TYR A 128      14.943  -7.213 -15.440  1.00 16.41           O
ATOM    992  N   GLU A 129      16.901 -10.962  -8.044  1.00 10.97           N
ATOM    993  CA  GLU A 129      17.078 -11.112  -6.601  1.00 12.40           C
ATOM    994  C   GLU A 129      17.705  -9.859  -6.036  1.00 11.14           C
ATOM    995  O   GLU A 129      18.221  -9.034  -6.735  1.00 13.13           O
ATOM    996  CB  GLU A 129      17.839 -12.364  -6.266  1.00 18.09           C
ATOM    997  CG  GLU A 129      16.917 -13.593  -6.582  1.00 20.48           C
ATOM    998  CD  GLU A 129      17.395 -14.959  -6.089  1.00 25.90           C
ATOM    999  OE1 GLU A 129      18.399 -15.044  -5.326  1.00 34.40           O
ATOM   1000  OE2 GLU A 129      16.751 -15.954  -6.514  1.00 27.18           O
ATOM   1001  N   ARG A 130      17.548  -9.640  -4.734  1.00 12.58           N
ATOM   1002  CA  ARG A 130      18.078  -8.443  -4.102  1.00 14.50           C
ATOM   1003  C   ARG A 130      19.554  -8.396  -4.230  1.00 14.56           C
ATOM   1004  O   ARG A 130      20.235  -9.405  -4.004  1.00 16.18           O
ATOM   1005  CB  ARG A 130      17.667  -8.332  -2.631  1.00 18.11           C
ATOM   1006  CG  ARG A 130      16.270  -7.785  -2.403  1.00 20.09           C
ATOM   1007  CD  ARG A 130      16.048  -7.419  -0.946  1.00 23.02           C
ATOM   1008  NE  ARG A 130      14.614  -7.326  -0.791  1.00 25.25           N
ATOM   1009  CZ  ARG A 130      13.911  -6.255  -1.054  1.00 21.29           C
ATOM   1010  NH1 ARG A 130      14.486  -5.105  -1.461  1.00 25.97           N
ATOM   1011  NH2 ARG A 130      12.594  -6.339  -0.879  1.00 29.50           N
ATOM   1012  N   ALA A 131      20.084  -7.228  -4.550  1.00 16.97           N
ATOM   1013  CA  ALA A 131      21.534  -7.059  -4.628  1.00 21.31           C
ATOM   1014  C   ALA A 131      22.210  -7.262  -3.263  1.00 27.07           C
ATOM   1015  O   ALA A 131      21.586  -7.024  -2.214  1.00 31.22           O
ATOM   1016  CB  ALA A 131      21.857  -5.718  -5.251  1.00 29.86           C
ATOM   1017  OXT ALA A 131      23.358  -7.778  -3.182  1.00 41.47           O
HETATM 1018  CL1 65Y X 132      15.958  -4.015 -26.594  1.00 20.00          CL
HETATM 1019  C1  65Y X 132      17.024  -5.294 -21.441  1.00 20.00           C
HETATM 1020  C2  65Y X 132      18.359  -5.333 -21.193  1.00 20.00           C
HETATM 1021  C3  65Y X 132      19.027  -4.248 -20.755  1.00 20.00           C
HETATM 1022  C4  65Y X 132      18.338  -3.039 -20.560  1.00 20.00           C
HETATM 1023  C5  65Y X 132      16.978  -2.983 -20.823  1.00 20.00           C
HETATM 1024  C6  65Y X 132      16.262  -4.126 -21.285  1.00 20.00           C
HETATM 1025  C7  65Y X 132      14.849  -4.125 -21.586  1.00 20.00           C
HETATM 1026  C8  65Y X 132      13.455  -4.055 -25.571  1.00 20.00           C
HETATM 1027  C9  65Y X 132      14.803  -4.030 -25.281  1.00 20.00           C
HETATM 1028  C10 65Y X 132      15.295  -4.054 -24.009  1.00 20.00           C
HETATM 1029  C11 65Y X 132      12.563  -4.107 -24.540  1.00 20.00           C
HETATM 1030  C12 65Y X 132      13.031  -4.103 -23.219  1.00 20.00           C
HETATM 1031  C13 65Y X 132      14.430  -4.086 -22.941  1.00 20.00           C
HETATM 1032  C14 65Y X 132      13.887  -4.188 -20.586  1.00 20.00           C
HETATM 1033  C15 65Y X 132      12.527  -4.234 -20.904  1.00 20.00           C
HETATM 1034  N1  65Y X 132      12.114  -4.159 -22.200  1.00 20.00           N
HETATM 1035  C16 65Y X 132      11.485  -4.358 -19.842  1.00 20.00           C
HETATM 1036  C17 65Y X 132      14.371  -4.213 -19.189  1.00 20.00           C
HETATM 1037  O1  65Y X 132      14.516  -3.115 -18.592  1.00 20.00           O
HETATM 1038  O2  65Y X 132      14.692  -5.288 -18.646  1.00 20.00           O
HETATM 1039  C18 65Y X 132      10.477  -3.276 -19.818  1.00 20.00           C
HETATM 1040  C19 65Y X 132      10.824  -5.698 -20.033  1.00 20.00           C
HETATM 1041  C20 65Y X 132      19.102  -1.847 -20.047  1.00 20.00           C
HETATM 1042  C21 65Y X 132      18.383  -0.536 -20.292  1.00 20.00           C
HETATM 1043  C22 65Y X 132      19.325  -1.981 -18.577  1.00 20.00           C
