# Supplementary material for: New computational protein design methods for de novo small molecule binding sites
Source: PLoS Comput Biol. 2020 Oct 5;16(10):e1008178. doi: 10.1371/journal.pcbi.1008178 (PMC7575090; doi:10.1371/journal.pcbi.1008178)
Supplement: S3 File — PDB files for the protein-ligand complexes used for the binding site sequence recovery benchmark. Files have been cleaned to remove residues with missing backbone atoms and all other extraneous small molecules. These complexes have been renumbered for compatibility with Rosetta, where position numbering corresponds to column “Designable_positions” in S4 Table. (GZ) [file pcbi.1008178.s003.tar.gz › BindingSiteRecoveryPDBs/6m9b-clean.pdb]

ATOM      1  N   ALA A   1      14.571  23.087  73.918  1.00 42.31           N
ATOM      2  CA  ALA A   1      14.160  23.065  75.316  1.00 46.90           C
ATOM      3  C   ALA A   1      13.299  24.272  75.674  1.00 43.70           C
ATOM      4  O   ALA A   1      12.516  24.224  76.623  1.00 36.06           O
ATOM      5  CB  ALA A   1      15.383  23.013  76.219  1.00 48.60           C
ATOM      6  HA  ALA A   1      13.634  22.265  75.477  1.00 56.28           H
ATOM      7  HB1 ALA A   1      15.092  22.998  77.144  1.00 58.31           H
ATOM      8  HB2 ALA A   1      15.889  22.210  76.018  1.00 58.31           H
ATOM      9  HB3 ALA A   1      15.929  23.798  76.056  1.00 58.31           H
ATOM     10  N   GLY A   2      13.460  25.356  74.916  1.00 37.41           N
ATOM     11  CA  GLY A   2      12.757  26.591  75.191  1.00 27.60           C
ATOM     12  C   GLY A   2      11.255  26.456  75.116  1.00 29.32           C
ATOM     13  O   GLY A   2      10.529  27.337  75.595  1.00 29.19           O
ATOM     14  H   GLY A   2      13.977  25.394  74.231  1.00 44.90           H
ATOM     15  HA2 GLY A   2      12.991  26.900  76.081  1.00 33.12           H
ATOM     16  HA3 GLY A   2      13.034  27.266  74.552  1.00 33.12           H
ATOM     17  N   ILE A   3      10.765  25.383  74.489  1.00 23.21           N
ATOM     18  CA  ILE A   3       9.324  25.201  74.386  1.00 20.91           C
ATOM     19  C   ILE A   3       8.713  24.721  75.704  1.00 20.87           C
ATOM     20  O   ILE A   3       7.587  25.094  76.038  1.00 21.42           O
ATOM     21  CB  ILE A   3       8.971  24.212  73.254  1.00 21.72           C
ATOM     22  CG1 ILE A   3       9.329  24.825  71.890  1.00 25.26           C
ATOM     23  CG2 ILE A   3       7.483  23.863  73.249  1.00 23.65           C
ATOM     24  CD1 ILE A   3       9.266  23.854  70.744  1.00 21.13           C
ATOM     25  H   ILE A   3      11.236  24.763  74.124  1.00 27.86           H
ATOM     26  HA  ILE A   3       8.918  26.055  74.167  1.00 25.09           H
ATOM     27  HB  ILE A   3       9.485  23.398  73.377  1.00 26.06           H
ATOM     28 HG12 ILE A   3       8.708  25.546  71.700  1.00 30.31           H
ATOM     29 HG13 ILE A   3      10.233  25.174  71.932  1.00 30.31           H
ATOM     30 HG21 ILE A   3       7.307  23.241  72.526  1.00 28.38           H
ATOM     31 HG22 ILE A   3       7.252  23.456  74.099  1.00 28.38           H
ATOM     32 HG23 ILE A   3       6.970  24.675  73.121  1.00 28.38           H
ATOM     33 HD11 ILE A   3       9.504  24.317  69.925  1.00 25.36           H
ATOM     34 HD12 ILE A   3       9.891  23.131  70.909  1.00 25.36           H
ATOM     35 HD13 ILE A   3       8.364  23.504  70.677  1.00 25.36           H
ATOM     36  N   THR A   4       9.452  23.913  76.454  1.00 23.20           N
ATOM     37  CA  THR A   4       8.900  23.304  77.648  1.00 22.11           C
ATOM     38  C   THR A   4       8.525  24.350  78.689  1.00 22.96           C
ATOM     39  O   THR A   4       9.342  25.192  79.056  1.00 26.96           O
ATOM     40  CB  THR A   4       9.885  22.306  78.260  1.00 25.93           C
ATOM     41  OG1 THR A   4      10.092  21.237  77.335  1.00 26.64           O
ATOM     42  CG2 THR A   4       9.376  21.744  79.592  1.00 27.33           C
ATOM     43  H   THR A   4      10.270  23.705  76.292  1.00 27.85           H
ATOM     44  HA  THR A   4       8.094  22.819  77.410  1.00 26.53           H
ATOM     45  HB  THR A   4      10.730  22.753  78.424  1.00 31.12           H
ATOM     46  HG1 THR A   4      10.632  20.679  77.656  1.00 31.97           H
ATOM     47 HG21 THR A   4      10.020  21.116  79.955  1.00 32.80           H
ATOM     48 HG22 THR A   4       9.246  22.465  80.228  1.00 32.80           H
ATOM     49 HG23 THR A   4       8.531  21.287  79.457  1.00 32.80           H
ATOM     50  N   GLY A   5       7.296  24.254  79.186  1.00 23.47           N
ATOM     51  CA  GLY A   5       6.844  25.112  80.271  1.00 23.55           C
ATOM     52  C   GLY A   5       5.413  25.595  80.120  1.00 23.32           C
ATOM     53  O   GLY A   5       4.596  24.989  79.416  1.00 21.76           O
ATOM     54  H   GLY A   5       6.702  23.697  78.909  1.00 28.16           H
ATOM     55  HA2 GLY A   5       6.912  24.627  81.109  1.00 28.26           H
ATOM     56  HA3 GLY A   5       7.422  25.889  80.324  1.00 28.26           H
ATOM     57  N   THR A   6       5.113  26.679  80.835  1.00 23.84           N
ATOM     58  CA  THR A   6       3.777  27.249  80.899  1.00 24.95           C
ATOM     59  C   THR A   6       3.712  28.492  80.014  1.00 28.33           C
ATOM     60  O   THR A   6       4.548  29.395  80.116  1.00 25.81           O
ATOM     61  CB  THR A   6       3.388  27.607  82.349  1.00 30.78           C
ATOM     62  OG1 THR A   6       3.429  26.427  83.170  1.00 29.11           O
ATOM     63  CG2 THR A   6       1.987  28.223  82.396  1.00 28.68           C
ATOM     64  H   THR A   6       5.690  27.112  81.304  1.00 28.61           H
ATOM     65  HA  THR A   6       3.137  26.602  80.564  1.00 29.94           H
ATOM     66  HB  THR A   6       4.017  28.259  82.696  1.00 36.93           H
ATOM     67  HG1 THR A   6       3.217  26.620  83.960  1.00 34.93           H
ATOM     68 HG21 THR A   6       1.753  28.444  83.311  1.00 34.41           H
ATOM     69 HG22 THR A   6       1.962  29.031  81.860  1.00 34.41           H
ATOM     70 HG23 THR A   6       1.336  27.593  82.048  1.00 34.41           H
ATOM     71  N   TRP A   7       2.719  28.507  79.127  1.00 22.28           N
ATOM     72  CA  TRP A   7       2.485  29.628  78.237  1.00 19.81           C
ATOM     73  C   TRP A   7       1.064  30.157  78.389  1.00 22.85           C
ATOM     74  O   TRP A   7       0.156  29.423  78.757  1.00 22.39           O
ATOM     75  CB  TRP A   7       2.703  29.218  76.791  1.00 18.24           C
ATOM     76  CG  TRP A   7       4.039  28.696  76.473  1.00 19.28           C
ATOM     77  CD1 TRP A   7       4.527  27.444  76.725  1.00 21.69           C
ATOM     78  CD2 TRP A   7       5.078  29.409  75.810  1.00 19.51           C
ATOM     79  NE1 TRP A   7       5.827  27.339  76.262  1.00 21.93           N
ATOM     80  CE2 TRP A   7       6.174  28.533  75.678  1.00 23.95           C
ATOM     81  CE3 TRP A   7       5.182  30.708  75.296  1.00 20.15           C
ATOM     82  CZ2 TRP A   7       7.355  28.919  75.065  1.00 20.35           C
ATOM     83  CZ3 TRP A   7       6.356  31.087  74.694  1.00 21.36           C
ATOM     84  CH2 TRP A   7       7.421  30.198  74.575  1.00 21.58           C
ATOM     85  H   TRP A   7       2.158  27.863  79.023  1.00 26.73           H
ATOM     86  HA  TRP A   7       3.103  30.344  78.450  1.00 23.77           H
ATOM     87  HB2 TRP A   7       2.060  28.527  76.569  1.00 21.89           H
ATOM     88  HB3 TRP A   7       2.552  29.993  76.227  1.00 21.89           H
ATOM     89  HD1 TRP A   7       4.058  26.766  77.155  1.00 26.03           H
ATOM     90  HE1 TRP A   7       6.323  26.638  76.308  1.00 26.32           H
ATOM     91  HE3 TRP A   7       4.468  31.300  75.357  1.00 24.17           H
ATOM     92  HZ2 TRP A   7       8.078  28.337  74.997  1.00 24.42           H
ATOM     93  HZ3 TRP A   7       6.436  31.945  74.345  1.00 25.63           H
ATOM     94  HH2 TRP A   7       8.207  30.487  74.170  1.00 25.90           H
ATOM     95  N   TYR A   8       0.886  31.434  78.080  1.00 19.13           N
ATOM     96  CA  TYR A   8      -0.415  32.076  78.149  1.00 19.23           C
ATOM     97  C   TYR A   8      -0.729  32.796  76.843  1.00 20.15           C
ATOM     98  O   TYR A   8       0.147  33.476  76.278  1.00 20.30           O
ATOM     99  CB  TYR A   8      -0.446  33.060  79.299  1.00 24.46           C
ATOM    100  CG  TYR A   8       0.187  32.568  80.598  1.00 21.43           C
ATOM    101  CD1 TYR A   8      -0.562  31.858  81.518  1.00 26.53           C
ATOM    102  CD2 TYR A   8       1.514  32.833  80.896  1.00 23.39           C
ATOM    103  CE1 TYR A   8      -0.017  31.427  82.700  1.00 27.21           C
ATOM    104  CE2 TYR A   8       2.072  32.399  82.084  1.00 29.78           C
ATOM    105  CZ  TYR A   8       1.296  31.690  82.974  1.00 29.95           C
ATOM    106  OH  TYR A   8       1.814  31.242  84.159  1.00 25.17           O
ATOM    107  H   TYR A   8       1.517  31.959  77.822  1.00 22.96           H
ATOM    108  HA  TYR A   8      -1.098  31.404  78.301  1.00 23.08           H
ATOM    109  HB2 TYR A   8       0.027  33.863  79.030  1.00 29.35           H
ATOM    110  HB3 TYR A   8      -1.372  33.279  79.491  1.00 29.35           H
ATOM    111  HD1 TYR A   8      -1.456  31.678  81.336  1.00 31.83           H
ATOM    112  HD2 TYR A   8       2.034  33.313  80.293  1.00 28.07           H
ATOM    113  HE1 TYR A   8      -0.534  30.947  83.306  1.00 32.65           H
ATOM    114  HE2 TYR A   8       2.964  32.577  82.276  1.00 35.74           H
ATOM    115  HH  TYR A   8       2.623  31.459  84.220  1.00 30.20           H
ATOM    116  N   ASN A   9      -1.967  32.671  76.356  1.00 19.27           N
ATOM    117  CA  ASN A   9      -2.345  33.439  75.184  1.00 18.61           C
ATOM    118  C   ASN A   9      -3.168  34.671  75.516  1.00 18.68           C
ATOM    119  O   ASN A   9      -3.390  35.010  76.696  1.00 20.50           O
ATOM    120  CB  ASN A   9      -3.072  32.569  74.137  1.00 16.80           C
ATOM    121  CG  ASN A   9      -4.486  32.181  74.522  1.00 17.92           C
ATOM    122  OD1 ASN A   9      -5.076  32.715  75.448  1.00 19.43           O
ATOM    123  ND2 ASN A   9      -5.056  31.264  73.751  1.00 18.85           N
ATOM    124  H   ASN A   9      -2.583  32.165  76.678  1.00 23.12           H
ATOM    125  HA  ASN A   9      -1.529  33.754  74.765  1.00 22.34           H
ATOM    126  HB2 ASN A   9      -3.118  33.060  73.303  1.00 20.16           H
ATOM    127  HB3 ASN A   9      -2.567  31.751  74.008  1.00 20.16           H
ATOM    128 HD21 ASN A   9      -5.858  31.001  73.916  1.00 22.62           H
ATOM    129 HD22 ASN A   9      -4.624  30.932  73.086  1.00 22.62           H
ATOM    130  N   GLN A  10      -3.571  35.364  74.463  1.00 17.88           N
ATOM    131  CA  GLN A  10      -4.190  36.686  74.597  1.00 19.25           C
ATOM    132  C   GLN A  10      -5.595  36.621  75.199  1.00 21.11           C
ATOM    133  O   GLN A  10      -6.130  37.651  75.629  1.00 25.24           O
ATOM    134  CB  GLN A  10      -4.229  37.405  73.225  1.00 19.98           C
ATOM    135  CG  GLN A  10      -5.252  36.865  72.224  1.00 18.23           C
ATOM    136  CD  GLN A  10      -4.940  35.490  71.648  1.00 18.05           C
ATOM    137  OE1 GLN A  10      -3.800  34.993  71.720  1.00 19.44           O
ATOM    138  NE2 GLN A  10      -5.971  34.855  71.081  1.00 20.11           N
ATOM    139  H   GLN A  10      -3.499  35.094  73.649  1.00 21.45           H
ATOM    140  HA  GLN A  10      -3.643  37.222  75.192  1.00 23.10           H
ATOM    141  HB2 GLN A  10      -4.436  38.341  73.375  1.00 23.98           H
ATOM    142  HB3 GLN A  10      -3.353  37.330  72.814  1.00 23.98           H
ATOM    143  HG2 GLN A  10      -6.113  36.807  72.667  1.00 21.88           H
ATOM    144  HG3 GLN A  10      -5.311  37.486  71.481  1.00 21.88           H
ATOM    145 HE21 GLN A  10      -6.746  35.227  71.059  1.00 24.13           H
ATOM    146 HE22 GLN A  10      -5.858  34.075  70.737  1.00 24.13           H
ATOM    147  N   LEU A  11      -6.171  35.421  75.263  1.00 21.23           N
ATOM    148  CA  LEU A  11      -7.478  35.193  75.894  1.00 20.86           C
ATOM    149  C   LEU A  11      -7.389  34.895  77.381  1.00 25.67           C
ATOM    150  O   LEU A  11      -8.410  34.898  78.072  1.00 29.02           O
ATOM    151  CB  LEU A  11      -8.204  34.027  75.223  1.00 21.16           C
ATOM    152  CG  LEU A  11      -8.540  34.185  73.741  1.00 21.68           C
ATOM    153  CD1 LEU A  11      -9.077  32.894  73.146  1.00 22.26           C
ATOM    154  CD2 LEU A  11      -9.545  35.322  73.541  1.00 24.93           C
ATOM    155  H   LEU A  11      -5.819  34.706  74.940  1.00 25.48           H
ATOM    156  HA  LEU A  11      -8.022  35.988  75.782  1.00 25.03           H
ATOM    157  HB2 LEU A  11      -7.649  33.236  75.307  1.00 25.40           H
ATOM    158  HB3 LEU A  11      -9.041  33.881  75.692  1.00 25.40           H
ATOM    159  HG  LEU A  11      -7.730  34.418  73.261  1.00 26.02           H
ATOM    160 HD11 LEU A  11      -9.276  33.039  72.208  1.00 26.72           H
ATOM    161 HD12 LEU A  11      -8.404  32.201  73.239  1.00 26.72           H
ATOM    162 HD13 LEU A  11      -9.883  32.640  73.621  1.00 26.72           H
ATOM    163 HD21 LEU A  11      -9.744  35.404  72.595  1.00 29.92           H
ATOM    164 HD22 LEU A  11     -10.355  35.116  74.033  1.00 29.92           H
ATOM    165 HD23 LEU A  11      -9.157  36.147  73.872  1.00 29.92           H
ATOM    166  N   GLY A  12      -6.182  34.623  77.863  1.00 21.87           N
ATOM    167  CA  GLY A  12      -5.987  34.187  79.233  1.00 24.81           C
ATOM    168  C   GLY A  12      -5.932  32.682  79.400  1.00 23.81           C
ATOM    169  O   GLY A  12      -5.898  32.192  80.534  1.00 26.92           O
ATOM    170  H   GLY A  12      -5.454  34.686  77.410  1.00 26.25           H
ATOM    171  HA2 GLY A  12      -5.157  34.558  79.569  1.00 29.78           H
ATOM    172  HA3 GLY A  12      -6.714  34.525  79.780  1.00 29.78           H
ATOM    173  N   SER A  13      -5.926  31.932  78.300  1.00 21.10           N
ATOM    174  CA  SER A  13      -5.788  30.473  78.363  1.00 19.85           C
ATOM    175  C   SER A  13      -4.371  30.069  78.749  1.00 20.74           C
ATOM    176  O   SER A  13      -3.418  30.807  78.501  1.00 22.90           O
ATOM    177  CB  SER A  13      -6.153  29.822  77.023  1.00 19.94           C
ATOM    178  OG  SER A  13      -7.485  30.167  76.666  1.00 22.36           O
ATOM    179  H   SER A  13      -6.001  32.242  77.502  1.00 25.32           H
ATOM    180  HA  SER A  13      -6.393  30.127  79.039  1.00 23.82           H
ATOM    181  HB2 SER A  13      -5.546  30.142  76.337  1.00 23.92           H
ATOM    182  HB3 SER A  13      -6.084  28.858  77.108  1.00 23.92           H
ATOM    183  HG  SER A  13      -7.687  29.811  75.932  1.00 26.83           H
ATOM    184  N   THR A  14      -4.258  28.894  79.350  1.00 18.80           N
ATOM    185  CA  THR A  14      -2.985  28.373  79.857  1.00 20.94           C
ATOM    186  C   THR A  14      -2.609  27.067  79.146  1.00 23.32           C
ATOM    187  O   THR A  14      -3.368  26.095  79.139  1.00 22.95           O
ATOM    188  CB  THR A  14      -3.028  28.136  81.392  1.00 22.67           C
ATOM    189  OG1 THR A  14      -3.278  29.375  82.078  1.00 26.75           O
ATOM    190  CG2 THR A  14      -1.705  27.578  81.889  1.00 29.01           C
ATOM    191  H   THR A  14      -4.921  28.361  79.482  1.00 22.56           H
ATOM    192  HA  THR A  14      -2.287  29.022  79.676  1.00 25.13           H
ATOM    193  HB  THR A  14      -3.729  27.500  81.604  1.00 27.21           H
ATOM    194  HG1 THR A  14      -4.015  29.695  81.832  1.00 32.10           H
ATOM    195 HG21 THR A  14      -1.745  27.435  82.848  1.00 34.81           H
ATOM    196 HG22 THR A  14      -1.516  26.733  81.452  1.00 34.81           H
ATOM    197 HG23 THR A  14      -0.988  28.202  81.693  1.00 34.81           H
ATOM    198  N   PHE A  15      -1.403  27.068  78.580  1.00 20.19           N
ATOM    199  CA  PHE A  15      -0.857  26.000  77.753  1.00 18.03           C
ATOM    200  C   PHE A  15       0.381  25.469  78.479  1.00 22.76           C
ATOM    201  O   PHE A  15       1.356  26.198  78.639  1.00 21.99           O
ATOM    202  CB  PHE A  15      -0.548  26.582  76.367  1.00 16.85           C
ATOM    203  CG  PHE A  15       0.221  25.699  75.445  1.00 20.59           C
ATOM    204  CD1 PHE A  15      -0.051  24.353  75.316  1.00 19.29           C
ATOM    205  CD2 PHE A  15       1.185  26.263  74.612  1.00 19.11           C
ATOM    206  CE1 PHE A  15       0.641  23.577  74.402  1.00 16.44           C
ATOM    207  CE2 PHE A  15       1.882  25.502  73.750  1.00 19.86           C
ATOM    208  CZ  PHE A  15       1.622  24.135  73.642  1.00 18.37           C
ATOM    209  H   PHE A  15      -0.852  27.722  78.671  1.00 24.23           H
ATOM    210  HA  PHE A  15      -1.504  25.283  77.661  1.00 21.63           H
ATOM    211  HB2 PHE A  15      -1.388  26.794  75.931  1.00 20.22           H
ATOM    212  HB3 PHE A  15      -0.033  27.396  76.485  1.00 20.22           H
ATOM    213  HD1 PHE A  15      -0.711  23.964  75.843  1.00 23.14           H
ATOM    214  HD2 PHE A  15       1.379  27.170  74.684  1.00 22.93           H
ATOM    215  HE1 PHE A  15       0.470  22.665  74.343  1.00 19.73           H
ATOM    216  HE2 PHE A  15       2.537  25.891  73.216  1.00 23.83           H
ATOM    217  HZ  PHE A  15       2.094  23.615  73.032  1.00 22.05           H
ATOM    218  N   ILE A  16       0.283  24.243  78.998  1.00 21.09           N
ATOM    219  CA  ILE A  16       1.328  23.583  79.796  1.00 18.80           C
ATOM    220  C   ILE A  16       1.893  22.455  78.940  1.00 24.63           C
ATOM    221  O   ILE A  16       1.159  21.525  78.581  1.00 24.76           O
ATOM    222  CB  ILE A  16       0.770  23.013  81.106  1.00 22.61           C
ATOM    223  CG1 ILE A  16       0.002  24.090  81.894  1.00 35.37           C
ATOM    224  CG2 ILE A  16       1.894  22.360  81.907  1.00 25.64           C
ATOM    225  CD1 ILE A  16       0.625  24.558  83.165  1.00 45.06           C
ATOM    226  H   ILE A  16      -0.413  23.749  78.896  1.00 25.30           H
ATOM    227  HA  ILE A  16       2.038  24.212  80.001  1.00 22.56           H
ATOM    228  HB  ILE A  16       0.136  22.316  80.873  1.00 27.13           H
ATOM    229 HG12 ILE A  16      -0.102  24.867  81.322  1.00 42.45           H
ATOM    230 HG13 ILE A  16      -0.873  23.736  82.116  1.00 42.45           H
ATOM    231 HG21 ILE A  16       1.528  22.004  82.732  1.00 30.77           H
ATOM    232 HG22 ILE A  16       2.282  21.644  81.380  1.00 30.77           H
ATOM    233 HG23 ILE A  16       2.569  23.028  82.106  1.00 30.77           H
ATOM    234 HD11 ILE A  16       0.053  25.230  83.568  1.00 54.07           H
ATOM    235 HD12 ILE A  16       0.721  23.802  83.766  1.00 54.07           H
ATOM    236 HD13 ILE A  16       1.496  24.937  82.969  1.00 54.07           H
ATOM    237  N   VAL A  17       3.162  22.549  78.552  1.00 21.21           N
ATOM    238  CA  VAL A  17       3.692  21.606  77.559  1.00 20.29           C
ATOM    239  C   VAL A  17       5.095  21.155  77.897  1.00 21.39           C
ATOM    240  O   VAL A  17       5.866  21.903  78.484  1.00 23.26           O
ATOM    241  CB  VAL A  17       3.656  22.231  76.129  1.00 18.12           C
ATOM    242  CG1 VAL A  17       4.610  23.436  76.010  1.00 21.31           C
ATOM    243  CG2 VAL A  17       3.978  21.174  75.069  1.00 17.32           C
ATOM    244  H   VAL A  17       3.727  23.131  78.838  1.00 25.46           H
ATOM    245  HA  VAL A  17       3.127  20.818  77.549  1.00 24.35           H
ATOM    246  HB  VAL A  17       2.757  22.552  75.957  1.00 21.74           H
ATOM    247 HG11 VAL A  17       4.556  23.793  75.110  1.00 25.58           H
ATOM    248 HG12 VAL A  17       4.344  24.114  76.651  1.00 25.58           H
ATOM    249 HG13 VAL A  17       5.515  23.141  76.196  1.00 25.58           H
ATOM    250 HG21 VAL A  17       3.948  21.588  74.193  1.00 20.78           H
ATOM    251 HG22 VAL A  17       4.864  20.819  75.238  1.00 20.78           H
ATOM    252 HG23 VAL A  17       3.320  20.463  75.123  1.00 20.78           H
ATOM    253  N   THR A  18       5.392  19.901  77.545  1.00 19.68           N
ATOM    254  CA  THR A  18       6.730  19.342  77.600  1.00 20.85           C
ATOM    255  C   THR A  18       7.168  18.935  76.207  1.00 22.39           C
ATOM    256  O   THR A  18       6.461  18.204  75.511  1.00 21.39           O
ATOM    257  CB  THR A  18       6.782  18.118  78.511  1.00 26.20           C
ATOM    258  OG1 THR A  18       6.399  18.515  79.834  1.00 31.64           O
ATOM    259  CG2 THR A  18       8.168  17.550  78.542  1.00 27.64           C
ATOM    260  H   THR A  18       4.805  19.340  77.261  1.00 23.61           H
ATOM    261  HA  THR A  18       7.348  20.007  77.938  1.00 25.02           H
ATOM    262  HB  THR A  18       6.173  17.438  78.184  1.00 31.44           H
ATOM    263  HG1 THR A  18       5.620  18.827  79.826  1.00 37.96           H
ATOM    264 HG21 THR A  18       8.196  16.773  79.122  1.00 33.16           H
ATOM    265 HG22 THR A  18       8.438  17.285  77.648  1.00 33.16           H
ATOM    266 HG23 THR A  18       8.791  18.215  78.875  1.00 33.16           H
ATOM    267  N   ALA A  19       8.345  19.411  75.811  1.00 25.79           N
ATOM    268  CA  ALA A  19       8.937  19.038  74.536  1.00 23.17           C
ATOM    269  C   ALA A  19       9.964  17.922  74.726  1.00 22.82           C
ATOM    270  O   ALA A  19      10.963  18.097  75.410  1.00 29.19           O
ATOM    271  CB  ALA A  19       9.575  20.253  73.879  1.00 25.24           C
ATOM    272  H   ALA A  19       8.824  19.959  76.271  1.00 30.94           H
ATOM    273  HA  ALA A  19       8.241  18.708  73.947  1.00 27.80           H
ATOM    274  HB1 ALA A  19       9.965  19.985  73.032  1.00 30.29           H
ATOM    275  HB2 ALA A  19       8.893  20.927  73.732  1.00 30.29           H
ATOM    276  HB3 ALA A  19      10.265  20.602  74.464  1.00 30.29           H
ATOM    277  N   GLY A  20       9.682  16.766  74.133  1.00 22.30           N
ATOM    278  CA  GLY A  20      10.568  15.617  74.158  1.00 23.81           C
ATOM    279  C   GLY A  20      11.705  15.683  73.155  1.00 26.13           C
ATOM    280  O   GLY A  20      11.618  16.377  72.150  1.00 27.93           O
ATOM    281  H   GLY A  20       8.955  16.623  73.696  1.00 26.76           H
ATOM    282  HA2 GLY A  20      10.953  15.532  75.044  1.00 28.58           H
ATOM    283  HA3 GLY A  20      10.052  14.816  73.975  1.00 28.58           H
ATOM    284  N   ALA A  21      12.783  14.958  73.417  1.00 27.60           N
ATOM    285  CA  ALA A  21      13.954  15.027  72.553  1.00 29.27           C
ATOM    286  C   ALA A  21      13.666  14.454  71.171  1.00 28.69           C
ATOM    287  O   ALA A  21      14.409  14.700  70.219  1.00 36.69           O
ATOM    288  CB  ALA A  21      15.113  14.281  73.179  1.00 31.36           C
ATOM    289  H   ALA A  21      12.864  14.421  74.084  1.00 33.12           H
ATOM    290  HA  ALA A  21      14.215  15.955  72.446  1.00 35.12           H
ATOM    291  HB1 ALA A  21      15.881  14.339  72.589  1.00 37.63           H
ATOM    292  HB2 ALA A  21      15.323  14.685  74.035  1.00 37.63           H
ATOM    293  HB3 ALA A  21      14.861  13.353  73.304  1.00 37.63           H
ATOM    294  N   ASP A  22      12.597  13.667  71.094  1.00 31.89           N
ATOM    295  CA  ASP A  22      12.213  12.955  69.883  1.00 38.52           C
ATOM    296  C   ASP A  22      11.244  13.755  69.012  1.00 30.01           C
ATOM    297  O   ASP A  22      10.901  13.331  67.909  1.00 34.25           O
ATOM    298  CB  ASP A  22      11.568  11.616  70.259  1.00 42.34           C
ATOM    299  CG  ASP A  22      10.341  11.783  71.172  1.00 49.11           C
ATOM    300  OD1 ASP A  22      10.175  12.859  71.814  1.00 29.65           O
ATOM    301  OD2 ASP A  22       9.538  10.824  71.248  1.00 56.01           O
ATOM    302  H   ASP A  22      12.063  13.526  71.754  1.00 38.27           H
ATOM    303  HA  ASP A  22      13.007  12.770  69.359  1.00 46.22           H
ATOM    304  HB2 ASP A  22      11.281  11.166  69.449  1.00 50.81           H
ATOM    305  HB3 ASP A  22      12.220  11.073  70.729  1.00 50.81           H
ATOM    306  N   GLY A  23      10.808  14.905  69.512  1.00 23.44           N
ATOM    307  CA  GLY A  23       9.856  15.728  68.788  1.00 22.12           C
ATOM    308  C   GLY A  23       8.421  15.672  69.293  1.00 20.88           C
ATOM    309  O   GLY A  23       7.550  16.259  68.685  1.00 19.90           O
ATOM    310  H   GLY A  23      11.051  15.230  70.270  1.00 28.12           H
ATOM    311  HA2 GLY A  23      10.148  16.652  68.828  1.00 26.55           H
ATOM    312  HA3 GLY A  23       9.853  15.457  67.857  1.00 26.55           H
ATOM    313  N   ALA A  24       8.181  14.970  70.394  1.00 21.10           N
ATOM    314  CA  ALA A  24       6.855  14.918  71.002  1.00 20.18           C
ATOM    315  C   ALA A  24       6.521  16.183  71.779  1.00 19.43           C
ATOM    316  O   ALA A  24       7.406  16.804  72.390  1.00 22.00           O
ATOM    317  CB  ALA A  24       6.759  13.728  71.921  1.00 24.85           C
ATOM    318  H   ALA A  24       8.775  14.510  70.813  1.00 25.32           H
ATOM    319  HA  ALA A  24       6.191  14.812  70.303  1.00 24.22           H
ATOM    320  HB1 ALA A  24       5.875  13.706  72.318  1.00 29.81           H
ATOM    321  HB2 ALA A  24       6.912  12.920  71.407  1.00 29.81           H
ATOM    322  HB3 ALA A  24       7.432  13.811  72.615  1.00 29.81           H
ATOM    323  N   LEU A  25       5.237  16.559  71.753  1.00 18.40           N
ATOM    324  CA  LEU A  25       4.689  17.565  72.652  1.00 17.86           C
ATOM    325  C   LEU A  25       3.607  16.879  73.469  1.00 18.19           C
ATOM    326  O   LEU A  25       2.781  16.166  72.918  1.00 19.85           O
ATOM    327  CB  LEU A  25       4.108  18.749  71.889  1.00 18.61           C
ATOM    328  CG  LEU A  25       5.054  19.619  71.046  1.00 17.99           C
ATOM    329  CD1 LEU A  25       4.198  20.663  70.391  1.00 18.77           C
ATOM    330  CD2 LEU A  25       6.115  20.255  71.901  1.00 19.13           C
ATOM    331  H   LEU A  25       4.656  16.235  71.209  1.00 22.08           H
ATOM    332  HA  LEU A  25       5.382  17.885  73.251  1.00 21.43           H
ATOM    333  HB2 LEU A  25       3.429  18.407  71.286  1.00 22.33           H
ATOM    334  HB3 LEU A  25       3.686  19.338  72.534  1.00 22.33           H
ATOM    335  HG  LEU A  25       5.478  19.081  70.359  1.00 21.59           H
ATOM    336 HD11 LEU A  25       4.761  21.236  69.846  1.00 22.53           H
ATOM    337 HD12 LEU A  25       3.536  20.224  69.834  1.00 22.53           H
ATOM    338 HD13 LEU A  25       3.759  21.187  71.078  1.00 22.53           H
ATOM    339 HD21 LEU A  25       6.692  20.795  71.338  1.00 22.95           H
ATOM    340 HD22 LEU A  25       5.689  20.813  72.570  1.00 22.95           H
ATOM    341 HD23 LEU A  25       6.633  19.557  72.333  1.00 22.95           H
ATOM    342  N   THR A  26       3.668  17.061  74.778  1.00 18.80           N
ATOM    343  CA ATHR A  26       2.716  16.480  75.713  1.00 18.79           C
ATOM    344  C   THR A  26       2.365  17.536  76.745  1.00 18.83           C
ATOM    345  O   THR A  26       3.249  18.272  77.174  1.00 27.10           O
ATOM    346  CB ATHR A  26       3.302  15.245  76.432  1.00 19.96           C
ATOM    347  OG1ATHR A  26       3.873  14.342  75.475  1.00 25.46           O
ATOM    348  CG2ATHR A  26       2.229  14.528  77.238  1.00 23.47           C
ATOM    349  H  ATHR A  26       4.273  17.536  75.163  1.00 22.55           H
ATOM    350  HA ATHR A  26       1.909  16.217  75.244  1.00 22.55           H
ATOM    351  HB ATHR A  26       3.995  15.535  77.045  1.00 23.95           H
ATOM    352  HG1ATHR A  26       4.487  14.725  75.049  1.00 30.56           H
ATOM    353 HG21ATHR A  26       2.611  13.755  77.683  1.00 28.16           H
ATOM    354 HG22ATHR A  26       1.861  15.127  77.906  1.00 28.16           H
ATOM    355 HG23ATHR A  26       1.515  14.233  76.651  1.00 28.16           H
ATOM    356  N   GLY A  27       1.113  17.582  77.188  1.00 19.76           N
ATOM    357  CA  GLY A  27       0.783  18.459  78.286  1.00 22.11           C
ATOM    358  C   GLY A  27      -0.702  18.659  78.504  1.00 22.79           C
ATOM    359  O   GLY A  27      -1.489  17.749  78.277  1.00 19.17           O
ATOM    360  H   GLY A  27       0.455  17.126  76.874  1.00 23.71           H
ATOM    361  HA2 GLY A  27       1.161  18.098  79.103  1.00 26.53           H
ATOM    362  HA3 GLY A  27       1.184  19.328  78.127  1.00 26.53           H
ATOM    363  N   THR A  28      -1.064  19.850  78.979  1.00 18.97           N
ATOM    364  CA  THR A  28      -2.468  20.177  79.250  1.00 19.44           C
ATOM    365  C   THR A  28      -2.808  21.558  78.761  1.00 17.47           C
ATOM    366  O   THR A  28      -1.934  22.438  78.689  1.00 20.76           O
ATOM    367  CB  THR A  28      -2.816  20.093  80.759  1.00 21.05           C
ATOM    368  OG1 THR A  28      -2.028  21.039  81.508  1.00 24.12           O
ATOM    369  CG2 THR A  28      -2.583  18.686  81.267  1.00 26.32           C
ATOM    370  H   THR A  28      -0.516  20.489  79.155  1.00 22.76           H
ATOM    371  HA  THR A  28      -3.034  19.546  78.778  1.00 23.33           H
ATOM    372  HB  THR A  28      -3.756  20.302  80.878  1.00 25.26           H
ATOM    373  HG1 THR A  28      -2.220  20.990  82.325  1.00 28.95           H
ATOM    374 HG21 THR A  28      -2.800  18.634  82.211  1.00 31.58           H
ATOM    375 HG22 THR A  28      -3.142  18.061  80.780  1.00 31.58           H
ATOM    376 HG23 THR A  28      -1.653  18.440  81.144  1.00 31.58           H
ATOM    377  N   TYR A  29      -4.089  21.753  78.434  1.00 18.97           N
ATOM    378  CA  TYR A  29      -4.593  23.036  77.989  1.00 16.38           C
ATOM    379  C   TYR A  29      -5.810  23.412  78.820  1.00 18.62           C
ATOM    380  O   TYR A  29      -6.678  22.578  79.049  1.00 20.15           O
ATOM    381  CB  TYR A  29      -4.958  22.990  76.493  1.00 20.10           C
ATOM    382  CG  TYR A  29      -5.029  24.353  75.835  1.00 16.10           C
ATOM    383  CD1 TYR A  29      -6.151  25.162  75.953  1.00 19.25           C
ATOM    384  CD2 TYR A  29      -3.955  24.834  75.116  1.00 16.12           C
ATOM    385  CE1 TYR A  29      -6.199  26.415  75.337  1.00 17.25           C
ATOM    386  CE2 TYR A  29      -3.980  26.072  74.506  1.00 15.89           C
ATOM    387  CZ  TYR A  29      -5.101  26.860  74.615  1.00 19.27           C
ATOM    388  OH  TYR A  29      -5.096  28.099  74.007  1.00 18.97           O
ATOM    389  H   TYR A  29      -4.691  21.139  78.466  1.00 22.77           H
ATOM    390  HA  TYR A  29      -3.911  23.713  78.119  1.00 19.65           H
ATOM    391  HB2 TYR A  29      -4.288  22.470  76.024  1.00 24.12           H
ATOM    392  HB3 TYR A  29      -5.827  22.570  76.397  1.00 24.12           H
ATOM    393  HD1 TYR A  29      -6.887  24.858  76.432  1.00 23.10           H
ATOM    394  HD2 TYR A  29      -3.195  24.306  75.033  1.00 19.35           H
ATOM    395  HE1 TYR A  29      -6.956  26.950  75.418  1.00 20.70           H
ATOM    396  HE2 TYR A  29      -3.243  26.371  74.024  1.00 19.07           H
ATOM    397  HH  TYR A  29      -5.825  28.492  74.149  1.00 22.76           H
ATOM    398  N   GLU A  30      -5.873  24.673  79.256  1.00 21.79           N
ATOM    399  CA  GLU A  30      -7.030  25.206  79.993  1.00 20.98           C
ATOM    400  C   GLU A  30      -7.481  26.466  79.267  1.00 18.50           C
ATOM    401  O   GLU A  30      -6.742  27.451  79.223  1.00 20.49           O
ATOM    402  CB  GLU A  30      -6.685  25.522  81.448  1.00 23.66           C
ATOM    403  CG  GLU A  30      -7.899  25.934  82.280  1.00 25.73           C
ATOM    404  CD  GLU A  30      -7.654  25.847  83.787  1.00 38.99           C
ATOM    405  OE1 GLU A  30      -6.523  25.503  84.200  1.00 30.51           O
ATOM    406  OE2 GLU A  30      -8.605  26.113  84.556  1.00 45.75           O
ATOM    407  H   GLU A  30      -5.247  25.251  79.137  1.00 26.14           H
ATOM    408  HA  GLU A  30      -7.755  24.561  79.978  1.00 25.17           H
ATOM    409  HB2 GLU A  30      -6.296  24.733  81.857  1.00 28.39           H
ATOM    410  HB3 GLU A  30      -6.048  26.253  81.468  1.00 28.39           H
ATOM    411  HG2 GLU A  30      -8.129  26.852  82.067  1.00 30.88           H
ATOM    412  HG3 GLU A  30      -8.641  25.348  82.064  1.00 30.88           H
ATOM    413  N   SER A  31      -8.676  26.428  78.692  1.00 18.55           N
ATOM    414  CA  SER A  31      -9.219  27.581  77.974  1.00 19.15           C
ATOM    415  C   SER A  31      -9.994  28.553  78.832  1.00 20.01           C
ATOM    416  O   SER A  31     -10.848  28.151  79.626  1.00 24.43           O
ATOM    417  CB  SER A  31     -10.150  27.114  76.861  1.00 18.67           C
ATOM    418  OG  SER A  31     -10.645  28.218  76.099  1.00 18.36           O
ATOM    419  H   SER A  31      -9.198  25.744  78.702  1.00 22.25           H
ATOM    420  HA  SER A  31      -8.486  28.066  77.564  1.00 22.97           H
ATOM    421  HB2 SER A  31      -9.660  26.519  76.271  1.00 22.40           H
ATOM    422  HB3 SER A  31     -10.900  26.643  77.256  1.00 22.40           H
ATOM    423  HG  SER A  31     -11.155  27.942  75.491  1.00 22.03           H
ATOM    424  N   ALA A  32      -9.755  29.843  78.610  1.00 21.58           N
ATOM    425  CA  ALA A  32     -10.493  30.876  79.321  1.00 19.42           C
ATOM    426  C   ALA A  32     -11.869  31.123  78.697  1.00 19.46           C
ATOM    427  O   ALA A  32     -12.698  31.814  79.297  1.00 21.08           O
ATOM    428  CB  ALA A  32      -9.704  32.164  79.349  1.00 27.42           C
ATOM    429  H   ALA A  32      -9.171  30.143  78.053  1.00 25.90           H
ATOM    430  HA  ALA A  32     -10.629  30.589  80.238  1.00 23.30           H
ATOM    431  HB1 ALA A  32     -10.214  32.836  79.827  1.00 32.90           H
ATOM    432  HB2 ALA A  32      -8.859  32.007  79.799  1.00 32.90           H
ATOM    433  HB3 ALA A  32      -9.544  32.456  78.437  1.00 32.90           H
ATOM    434  N   VAL A  33     -12.106  30.559  77.513  1.00 19.04           N
ATOM    435  CA  VAL A  33     -13.345  30.771  76.770  1.00 18.53           C
ATOM    436  C   VAL A  33     -13.917  29.456  76.227  1.00 18.19           C
ATOM    437  O   VAL A  33     -13.232  28.410  76.175  1.00 18.28           O
ATOM    438  CB  VAL A  33     -13.157  31.761  75.559  1.00 20.99           C
ATOM    439  CG1 VAL A  33     -12.679  33.095  76.029  1.00 19.34           C
ATOM    440  CG2 VAL A  33     -12.179  31.231  74.551  1.00 17.55           C
ATOM    441  H   VAL A  33     -11.552  30.038  77.112  1.00 22.85           H
ATOM    442  HA  VAL A  33     -14.005  31.157  77.367  1.00 22.24           H
ATOM    443  HB  VAL A  33     -14.010  31.886  75.115  1.00 25.19           H
ATOM    444 HG11 VAL A  33     -12.573  33.680  75.263  1.00 23.21           H
ATOM    445 HG12 VAL A  33     -13.333  33.466  76.642  1.00 23.21           H
ATOM    446 HG13 VAL A  33     -11.828  32.983  76.481  1.00 23.21           H
ATOM    447 HG21 VAL A  33     -12.095  31.871  73.827  1.00 21.06           H
ATOM    448 HG22 VAL A  33     -11.319  31.104  74.982  1.00 21.06           H
ATOM    449 HG23 VAL A  33     -12.506  30.384  74.209  1.00 21.06           H
ATOM    450  N   GLY A  34     -15.181  29.505  75.815  1.00 20.37           N
ATOM    451  CA  GLY A  34     -15.797  28.381  75.151  1.00 21.08           C
ATOM    452  C   GLY A  34     -16.405  27.352  76.085  1.00 19.17           C
ATOM    453  O   GLY A  34     -16.574  27.577  77.299  1.00 20.17           O
ATOM    454  H   GLY A  34     -15.698  30.185  75.911  1.00 24.45           H
ATOM    455  HA2 GLY A  34     -16.499  28.707  74.566  1.00 25.30           H
ATOM    456  HA3 GLY A  34     -15.132  27.934  74.605  1.00 25.30           H
ATOM    457  N   ASN A  35     -16.783  26.229  75.483  1.00 18.99           N
ATOM    458  CA  ASN A  35     -17.443  25.149  76.215  1.00 20.00           C
ATOM    459  C   ASN A  35     -16.375  24.261  76.812  1.00 20.15           C
ATOM    460  O   ASN A  35     -16.107  23.175  76.305  1.00 20.75           O
ATOM    461  CB  ASN A  35     -18.360  24.364  75.289  1.00 20.21           C
ATOM    462  CG  ASN A  35     -19.209  23.354  76.024  1.00 21.58           C
ATOM    463  OD1 ASN A  35     -19.251  23.329  77.250  1.00 26.28           O
ATOM    464  ND2 ASN A  35     -19.883  22.499  75.268  1.00 27.42           N
ATOM    465  H   ASN A  35     -16.668  26.066  74.647  1.00 22.79           H
ATOM    466  HA  ASN A  35     -17.975  25.521  76.936  1.00 24.00           H
ATOM    467  HB2 ASN A  35     -18.954  24.981  74.834  1.00 24.25           H
ATOM    468  HB3 ASN A  35     -17.819  23.885  74.640  1.00 24.25           H
ATOM    469 HD21 ASN A  35     -20.383  21.902  75.634  1.00 32.90           H
ATOM    470 HD22 ASN A  35     -19.821  22.541  74.411  1.00 32.90           H
ATOM    471  N   ALA A  36     -15.752  24.761  77.871  1.00 22.81           N
ATOM    472  CA  ALA A  36     -14.529  24.177  78.405  1.00 21.99           C
ATOM    473  C   ALA A  36     -14.423  24.453  79.883  1.00 24.39           C
ATOM    474  O   ALA A  36     -14.740  25.558  80.344  1.00 24.95           O
ATOM    475  CB  ALA A  36     -13.336  24.742  77.693  1.00 18.37           C
ATOM    476  H   ALA A  36     -16.023  25.452  78.305  1.00 27.37           H
ATOM    477  HA  ALA A  36     -14.542  23.217  78.271  1.00 26.39           H
ATOM    478  HB1 ALA A  36     -12.531  24.343  78.061  1.00 22.04           H
ATOM    479  HB2 ALA A  36     -13.406  24.535  76.748  1.00 22.04           H
ATOM    480  HB3 ALA A  36     -13.317  25.703  77.822  1.00 22.04           H
ATOM    481  N   GLU A  37     -13.966  23.447  80.622  1.00 21.32           N
ATOM    482  CA  GLU A  37     -13.812  23.529  82.056  1.00 22.63           C
ATOM    483  C   GLU A  37     -12.570  22.749  82.482  1.00 23.98           C
ATOM    484  O   GLU A  37     -12.388  21.591  82.083  1.00 25.62           O
ATOM    485  CB  GLU A  37     -15.072  22.969  82.731  1.00 30.43           C
ATOM    486  CG  GLU A  37     -14.993  22.753  84.204  1.00 40.17           C
ATOM    487  CD  GLU A  37     -16.264  22.124  84.752  1.00 38.33           C
ATOM    488  OE1 GLU A  37     -17.159  21.751  83.949  1.00 34.73           O
ATOM    489  OE2 GLU A  37     -16.360  22.004  85.983  1.00 43.71           O
ATOM    490  H   GLU A  37     -13.733  22.686  80.297  1.00 25.58           H
ATOM    491  HA  GLU A  37     -13.703  24.455  82.320  1.00 27.16           H
ATOM    492  HB2 GLU A  37     -15.803  23.586  82.570  1.00 36.51           H
ATOM    493  HB3 GLU A  37     -15.279  22.112  82.326  1.00 36.51           H
ATOM    494  HG2 GLU A  37     -14.252  22.158  84.400  1.00 48.20           H
ATOM    495  HG3 GLU A  37     -14.863  23.607  84.645  1.00 48.20           H
ATOM    496  N   SER A  38     -11.714  23.396  83.268  1.00 23.59           N
ATOM    497  CA  SER A  38     -10.506  22.755  83.780  1.00 23.43           C
ATOM    498  C   SER A  38      -9.523  22.386  82.662  1.00 21.38           C
ATOM    499  O   SER A  38      -9.526  23.015  81.614  1.00 22.17           O
ATOM    500  CB  SER A  38     -10.895  21.525  84.608  1.00 28.99           C
ATOM    501  OG  SER A  38      -9.816  21.074  85.393  1.00 34.92           O
ATOM    502  H   SER A  38     -11.810  24.213  83.520  1.00 28.31           H
ATOM    503  HA  SER A  38     -10.054  23.376  84.373  1.00 28.11           H
ATOM    504  HB2 SER A  38     -11.632  21.760  85.194  1.00 34.79           H
ATOM    505  HB3 SER A  38     -11.165  20.813  84.007  1.00 34.79           H
ATOM    506  HG  SER A  38     -10.046  20.401  85.839  1.00 41.90           H
ATOM    507  N   ARG A  39      -8.670  21.396  82.919  1.00 23.51           N
ATOM    508  CA  ARG A  39      -7.586  21.044  82.006  1.00 21.59           C
ATOM    509  C   ARG A  39      -7.973  19.908  81.051  1.00 19.90           C
ATOM    510  O   ARG A  39      -8.726  18.997  81.414  1.00 22.77           O
ATOM    511  CB  ARG A  39      -6.337  20.660  82.824  1.00 21.25           C
ATOM    512  CG  ARG A  39      -5.739  21.856  83.570  1.00 27.33           C
ATOM    513  CD  ARG A  39      -4.474  21.501  84.342  1.00 43.46           C
ATOM    514  NE  ARG A  39      -4.591  20.212  85.013  1.00 66.53           N
ATOM    515  CZ  ARG A  39      -5.244  20.010  86.153  1.00 74.36           C
ATOM    516  NH1 ARG A  39      -5.855  21.015  86.770  1.00 78.24           N
ATOM    517  NH2 ARG A  39      -5.289  18.791  86.674  1.00 68.96           N
ATOM    518  H   ARG A  39      -8.699  20.906  83.626  1.00 28.21           H
ATOM    519  HA  ARG A  39      -7.364  21.821  81.470  1.00 25.91           H
ATOM    520  HB2 ARG A  39      -6.582  19.988  83.480  1.00 25.50           H
ATOM    521  HB3 ARG A  39      -5.660  20.310  82.224  1.00 25.50           H
ATOM    522  HG2 ARG A  39      -5.514  22.548  82.929  1.00 32.80           H
ATOM    523  HG3 ARG A  39      -6.392  22.191  84.204  1.00 32.80           H
ATOM    524  HD2 ARG A  39      -3.726  21.454  83.726  1.00 52.15           H
ATOM    525  HD3 ARG A  39      -4.310  22.179  85.016  1.00 52.15           H
ATOM    526  HE  ARG A  39      -4.211  19.535  84.644  1.00 79.83           H
ATOM    527 HH11 ARG A  39      -5.829  21.806  86.434  1.00 93.88           H
ATOM    528 HH12 ARG A  39      -6.276  20.875  87.507  1.00 93.88           H
ATOM    529 HH21 ARG A  39      -4.894  18.138  86.277  1.00 82.76           H
ATOM    530 HH22 ARG A  39      -5.710  18.654  87.411  1.00 82.76           H
ATOM    531  N   TYR A  40      -7.446  19.978  79.824  1.00 18.49           N
ATOM    532  CA  TYR A  40      -7.630  18.935  78.813  1.00 17.10           C
ATOM    533  C   TYR A  40      -6.268  18.441  78.359  1.00 18.82           C
ATOM    534  O   TYR A  40      -5.321  19.216  78.282  1.00 21.44           O
ATOM    535  CB  TYR A  40      -8.403  19.465  77.594  1.00 19.47           C
ATOM    536  CG  TYR A  40      -9.796  19.899  77.971  1.00 16.98           C
ATOM    537  CD1 TYR A  40     -10.016  21.136  78.555  1.00 17.93           C
ATOM    538  CD2 TYR A  40     -10.895  19.080  77.730  1.00 16.40           C
ATOM    539  CE1 TYR A  40     -11.304  21.543  78.936  1.00 22.65           C
ATOM    540  CE2 TYR A  40     -12.192  19.474  78.107  1.00 18.27           C
ATOM    541  CZ  TYR A  40     -12.386  20.705  78.693  1.00 20.92           C
ATOM    542  OH  TYR A  40     -13.664  21.082  79.060  1.00 19.63           O
ATOM    543  H   TYR A  40      -6.966  20.636  79.550  1.00 22.19           H
ATOM    544  HA  TYR A  40      -8.121  18.190  79.194  1.00 20.52           H
ATOM    545  HB2 TYR A  40      -7.935  20.231  77.226  1.00 23.36           H
ATOM    546  HB3 TYR A  40      -8.473  18.763  76.929  1.00 23.36           H
ATOM    547  HD1 TYR A  40      -9.292  21.695  78.726  1.00 21.52           H
ATOM    548  HD2 TYR A  40     -10.766  18.245  77.342  1.00 19.68           H
ATOM    549  HE1 TYR A  40     -11.435  22.374  79.334  1.00 27.18           H
ATOM    550  HE2 TYR A  40     -12.917  18.913  77.946  1.00 21.93           H
ATOM    551  HH  TYR A  40     -14.212  20.481  78.852  1.00 23.56           H
ATOM    552  N   VAL A  41      -6.185  17.161  78.043  1.00 17.16           N
ATOM    553  CA  VAL A  41      -4.979  16.584  77.469  1.00 17.07           C
ATOM    554  C   VAL A  41      -4.674  17.160  76.083  1.00 18.94           C
ATOM    555  O   VAL A  41      -5.563  17.334  75.248  1.00 18.52           O
ATOM    556  CB  VAL A  41      -5.110  15.041  77.376  1.00 18.86           C
ATOM    557  CG1 VAL A  41      -3.913  14.406  76.619  1.00 20.90           C
ATOM    558  CG2 VAL A  41      -5.241  14.453  78.752  1.00 20.53           C
ATOM    559  H   VAL A  41      -6.823  16.595  78.152  1.00 20.59           H
ATOM    560  HA  VAL A  41      -4.228  16.785  78.049  1.00 20.49           H
ATOM    561  HB  VAL A  41      -5.918  14.826  76.885  1.00 22.63           H
ATOM    562 HG11 VAL A  41      -4.036  13.445  76.585  1.00 25.08           H
ATOM    563 HG12 VAL A  41      -3.881  14.769  75.720  1.00 25.08           H
ATOM    564 HG13 VAL A  41      -3.093  14.619  77.091  1.00 25.08           H
ATOM    565 HG21 VAL A  41      -5.322  13.489  78.676  1.00 24.64           H
ATOM    566 HG22 VAL A  41      -4.451  14.679  79.268  1.00 24.64           H
ATOM    567 HG23 VAL A  41      -6.032  14.819  79.178  1.00 24.64           H
ATOM    568  N   LEU A  42      -3.394  17.449  75.835  1.00 16.02           N
ATOM    569  CA  LEU A  42      -2.923  17.732  74.501  1.00 14.44           C
ATOM    570  C   LEU A  42      -1.748  16.859  74.128  1.00 15.49           C
ATOM    571  O   LEU A  42      -0.972  16.388  74.986  1.00 18.16           O
ATOM    572  CB  LEU A  42      -2.509  19.178  74.344  1.00 19.33           C
ATOM    573  CG  LEU A  42      -1.260  19.634  75.112  1.00 19.36           C
ATOM    574  CD1 LEU A  42      -0.032  19.576  74.219  1.00 19.21           C
ATOM    575  CD2 LEU A  42      -1.475  21.058  75.620  1.00 21.91           C
ATOM    576  H   LEU A  42      -2.781  17.484  76.437  1.00 19.22           H
ATOM    577  HA  LEU A  42      -3.639  17.556  73.870  1.00 17.32           H
ATOM    578  HB2 LEU A  42      -2.341  19.343  73.403  1.00 23.19           H
ATOM    579  HB3 LEU A  42      -3.245  19.736  74.639  1.00 23.19           H
ATOM    580  HG  LEU A  42      -1.116  19.051  75.875  1.00 23.23           H
ATOM    581 HD11 LEU A  42       0.741  19.868  74.727  1.00 23.05           H
ATOM    582 HD12 LEU A  42       0.096  18.663  73.917  1.00 23.05           H
ATOM    583 HD13 LEU A  42      -0.168  20.161  73.458  1.00 23.05           H
ATOM    584 HD21 LEU A  42      -0.685  21.343  76.105  1.00 26.30           H
ATOM    585 HD22 LEU A  42      -1.628  21.643  74.862  1.00 26.30           H
ATOM    586 HD23 LEU A  42      -2.247  21.070  76.208  1.00 26.30           H
ATOM    587  N   THR A  43      -1.635  16.657  72.825  1.00 16.59           N
ATOM    588  CA ATHR A  43      -0.469  15.987  72.252  1.00 13.33           C
ATOM    589  C   THR A  43      -0.155  16.638  70.929  1.00 13.31           C
ATOM    590  O   THR A  43      -1.030  17.178  70.235  1.00 13.91           O
ATOM    591  CB ATHR A  43      -0.652  14.462  72.024  1.00 18.73           C
ATOM    592  OG1ATHR A  43      -1.776  14.219  71.163  1.00 15.46           O
ATOM    593  CG2ATHR A  43      -0.823  13.713  73.347  1.00 28.68           C
ATOM    594  H  ATHR A  43      -2.222  16.898  72.244  1.00 19.91           H
ATOM    595  HA ATHR A  43       0.291  16.114  72.841  1.00 16.00           H
ATOM    596  HB ATHR A  43       0.146  14.116  71.594  1.00 22.47           H
ATOM    597  HG1ATHR A  43      -1.872  13.394  71.041  1.00 18.55           H
ATOM    598 HG21ATHR A  43      -0.935  12.765  73.179  1.00 34.41           H
ATOM    599 HG22ATHR A  43      -0.041  13.845  73.906  1.00 34.41           H
ATOM    600 HG23ATHR A  43      -1.605  14.045  73.816  1.00 34.41           H
ATOM    601  N   GLY A  44       1.114  16.589  70.568  1.00 15.22           N
ATOM    602  CA  GLY A  44       1.537  17.203  69.339  1.00 15.95           C
ATOM    603  C   GLY A  44       2.948  16.828  68.957  1.00 13.17           C
ATOM    604  O   GLY A  44       3.519  15.893  69.493  1.00 15.64           O
ATOM    605  H   GLY A  44       1.742  16.208  71.015  1.00 18.27           H
ATOM    606  HA2 GLY A  44       0.943  16.932  68.621  1.00 19.14           H
ATOM    607  HA3 GLY A  44       1.490  18.168  69.428  1.00 19.14           H
ATOM    608  N   ARG A  45       3.493  17.583  67.999  1.00 14.16           N
ATOM    609  CA  ARG A  45       4.833  17.324  67.468  1.00 12.93           C
ATOM    610  C   ARG A  45       5.524  18.656  67.210  1.00 15.29           C
ATOM    611  O   ARG A  45       4.852  19.650  66.914  1.00 13.62           O
ATOM    612  CB  ARG A  45       4.767  16.542  66.161  1.00 16.94           C
ATOM    613  CG  ARG A  45       4.084  15.182  66.230  1.00 16.61           C
ATOM    614  CD  ARG A  45       4.921  14.170  66.995  1.00 18.29           C
ATOM    615  NE  ARG A  45       6.161  13.893  66.285  1.00 16.35           N
ATOM    616  CZ  ARG A  45       7.170  13.212  66.792  1.00 16.02           C
ATOM    617  NH1 ARG A  45       7.084  12.710  68.028  1.00 19.68           N
ATOM    618  NH2 ARG A  45       8.270  13.062  66.073  1.00 22.91           N
ATOM    619  H   ARG A  45       3.102  18.257  67.636  1.00 16.99           H
ATOM    620  HA  ARG A  45       5.353  16.818  68.112  1.00 15.52           H
ATOM    621  HB2 ARG A  45       4.283  17.075  65.511  1.00 20.33           H
ATOM    622  HB3 ARG A  45       5.672  16.395  65.848  1.00 20.33           H
ATOM    623  HG2 ARG A  45       3.231  15.275  66.684  1.00 19.94           H
ATOM    624  HG3 ARG A  45       3.949  14.846  65.330  1.00 19.94           H
ATOM    625  HD2 ARG A  45       5.142  14.528  67.869  1.00 21.95           H
ATOM    626  HD3 ARG A  45       4.426  13.341  67.083  1.00 21.95           H
ATOM    627  HE  ARG A  45       6.241  14.192  65.483  1.00 19.62           H
ATOM    628 HH11 ARG A  45       6.369  12.827  68.491  1.00 23.62           H
ATOM    629 HH12 ARG A  45       7.741  12.264  68.358  1.00 23.62           H
ATOM    630 HH21 ARG A  45       8.310  13.385  65.277  1.00 27.50           H
ATOM    631 HH22 ARG A  45       8.929  12.608  66.386  1.00 27.50           H
ATOM    632  N   TYR A  46       6.857  18.674  67.288  1.00 15.77           N
ATOM    633  CA  TYR A  46       7.602  19.862  66.897  1.00 13.56           C
ATOM    634  C   TYR A  46       8.858  19.416  66.178  1.00 15.58           C
ATOM    635  O   TYR A  46       9.300  18.265  66.321  1.00 17.17           O
ATOM    636  CB  TYR A  46       7.953  20.746  68.123  1.00 14.38           C
ATOM    637  CG  TYR A  46       9.067  20.211  68.991  1.00 13.81           C
ATOM    638  CD1 TYR A  46       8.860  19.160  69.882  1.00 16.44           C
ATOM    639  CD2 TYR A  46      10.358  20.718  68.892  1.00 20.15           C
ATOM    640  CE1 TYR A  46       9.883  18.664  70.662  1.00 20.58           C
ATOM    641  CE2 TYR A  46      11.394  20.211  69.668  1.00 18.44           C
ATOM    642  CZ  TYR A  46      11.168  19.195  70.536  1.00 20.09           C
ATOM    643  OH  TYR A  46      12.236  18.745  71.278  1.00 22.70           O
ATOM    644  H   TYR A  46       7.343  18.020  67.562  1.00 18.92           H
ATOM    645  HA  TYR A  46       7.068  20.390  66.283  1.00 16.28           H
ATOM    646  HB2 TYR A  46       8.223  21.621  67.805  1.00 17.26           H
ATOM    647  HB3 TYR A  46       7.163  20.830  68.679  1.00 17.26           H
ATOM    648  HD1 TYR A  46       8.008  18.797  69.967  1.00 19.72           H
ATOM    649  HD2 TYR A  46      10.532  21.411  68.297  1.00 24.18           H
ATOM    650  HE1 TYR A  46       9.723  17.965  71.253  1.00 24.70           H
ATOM    651  HE2 TYR A  46      12.248  20.571  69.590  1.00 22.12           H
ATOM    652  HH  TYR A  46      11.990  18.128  71.792  1.00 27.25           H
ATOM    653  N   ASP A  47       9.437  20.347  65.426  1.00 15.79           N
ATOM    654  CA  ASP A  47      10.736  20.134  64.776  1.00 19.51           C
ATOM    655  C   ASP A  47      11.890  20.140  65.796  1.00 19.08           C
ATOM    656  O   ASP A  47      12.290  21.179  66.311  1.00 19.42           O
ATOM    657  CB  ASP A  47      10.948  21.209  63.703  1.00 15.69           C
ATOM    658  CG  ASP A  47      12.265  21.072  62.980  1.00 18.81           C
ATOM    659  OD1 ASP A  47      12.997  20.065  63.181  1.00 19.44           O
ATOM    660  OD2 ASP A  47      12.533  21.992  62.170  1.00 19.59           O
ATOM    661  H   ASP A  47       9.097  21.121  65.271  1.00 18.95           H
ATOM    662  HA  ASP A  47      10.731  19.269  64.336  1.00 23.42           H
ATOM    663  HB2 ASP A  47      10.237  21.143  63.046  1.00 18.82           H
ATOM    664  HB3 ASP A  47      10.928  22.083  64.125  1.00 18.82           H
ATOM    665  N   SER A  48      12.444  18.970  66.091  1.00 18.20           N
ATOM    666  CA  SER A  48      13.453  18.876  67.143  1.00 20.26           C
ATOM    667  C   SER A  48      14.872  19.123  66.624  1.00 22.41           C
ATOM    668  O   SER A  48      15.848  18.925  67.348  1.00 26.74           O
ATOM    669  CB  SER A  48      13.329  17.508  67.830  1.00 24.05           C
ATOM    670  OG  SER A  48      13.403  16.440  66.909  1.00 26.33           O
ATOM    671  H   SER A  48      12.257  18.224  65.704  1.00 21.84           H
ATOM    672  HA  SER A  48      13.265  19.555  67.809  1.00 24.31           H
ATOM    673  HB2 SER A  48      14.050  17.416  68.473  1.00 28.86           H
ATOM    674  HB3 SER A  48      12.475  17.466  68.288  1.00 28.86           H
ATOM    675  HG  SER A  48      12.782  16.503  66.346  1.00 31.59           H
ATOM    676  N   ALA A  49      14.989  19.558  65.372  1.00 21.65           N
ATOM    677  CA  ALA A  49      16.262  19.989  64.798  1.00 21.15           C
ATOM    678  C   ALA A  49      16.020  21.179  63.874  1.00 23.71           C
ATOM    679  O   ALA A  49      16.250  21.097  62.659  1.00 27.93           O
ATOM    680  CB  ALA A  49      16.942  18.868  64.037  1.00 24.04           C
ATOM    681  H   ALA A  49      14.330  19.614  64.823  1.00 25.99           H
ATOM    682  HA  ALA A  49      16.854  20.274  65.511  1.00 25.38           H
ATOM    683  HB1 ALA A  49      17.780  19.197  63.674  1.00 28.84           H
ATOM    684  HB2 ALA A  49      17.111  18.132  64.645  1.00 28.84           H
ATOM    685  HB3 ALA A  49      16.361  18.577  63.317  1.00 28.84           H
ATOM    686  N   PRO A  50      15.544  22.293  64.444  1.00 23.53           N
ATOM    687  CA  PRO A  50      15.235  23.469  63.625  1.00 23.63           C
ATOM    688  C   PRO A  50      16.473  24.107  63.001  1.00 23.07           C
ATOM    689  O   PRO A  50      17.596  23.817  63.386  1.00 27.28           O
ATOM    690  CB  PRO A  50      14.580  24.421  64.624  1.00 24.20           C
ATOM    691  CG  PRO A  50      15.204  24.054  65.940  1.00 23.52           C
ATOM    692  CD  PRO A  50      15.358  22.553  65.886  1.00 26.12           C
ATOM    693  HA  PRO A  50      14.599  23.242  62.929  1.00 28.36           H
ATOM    694  HB2 PRO A  50      14.785  25.339  64.387  1.00 29.04           H
ATOM    695  HB3 PRO A  50      13.622  24.273  64.641  1.00 29.04           H
ATOM    696  HG2 PRO A  50      16.068  24.486  66.026  1.00 28.22           H
ATOM    697  HG3 PRO A  50      14.615  24.314  66.666  1.00 28.22           H
ATOM    698  HD2 PRO A  50      16.141  22.274  66.385  1.00 31.34           H
ATOM    699  HD3 PRO A  50      14.553  22.118  66.209  1.00 31.34           H
ATOM    700  N   ALA A  51      16.235  24.948  62.004  1.00 24.23           N
ATOM    701  CA  ALA A  51      17.275  25.755  61.391  1.00 23.47           C
ATOM    702  C   ALA A  51      17.951  26.623  62.451  1.00 28.89           C
ATOM    703  O   ALA A  51      17.359  26.903  63.496  1.00 29.76           O
ATOM    704  CB  ALA A  51      16.671  26.624  60.276  1.00 31.88           C
ATOM    705  H   ALA A  51      15.457  25.071  61.658  1.00 29.08           H
ATOM    706  HA  ALA A  51      17.945  25.173  60.998  1.00 28.17           H
ATOM    707  HB1 ALA A  51      17.375  27.157  59.875  1.00 38.26           H
ATOM    708  HB2 ALA A  51      16.272  26.046  59.607  1.00 38.26           H
ATOM    709  HB3 ALA A  51      15.994  27.203  60.660  1.00 38.26           H
ATOM    710  N   THR A  52      19.184  27.049  62.185  1.00 28.67           N
ATOM    711  CA  THR A  52      19.940  27.840  63.146  1.00 32.69           C
ATOM    712  C   THR A  52      20.189  29.242  62.600  1.00 45.09           C
ATOM    713  O   THR A  52      21.120  29.932  63.024  1.00 44.27           O
ATOM    714  CB  THR A  52      21.287  27.176  63.492  1.00 36.53           C
ATOM    715  OG1 THR A  52      22.009  26.891  62.291  1.00 41.68           O
ATOM    716  CG2 THR A  52      21.057  25.882  64.232  1.00 36.39           C
ATOM    717  H   THR A  52      19.604  26.892  61.452  1.00 34.41           H
ATOM    718  HA  THR A  52      19.426  27.922  63.964  1.00 39.22           H
ATOM    719  HB  THR A  52      21.809  27.769  64.055  1.00 43.84           H
ATOM    720  HG1 THR A  52      22.744  26.529  62.477  1.00 50.02           H
ATOM    721 HG21 THR A  52      21.907  25.468  64.448  1.00 43.67           H
ATOM    722 HG22 THR A  52      20.572  26.052  65.055  1.00 43.67           H
ATOM    723 HG23 THR A  52      20.540  25.273  63.682  1.00 43.67           H
ATOM    724  N   ASP A  53      19.341  29.645  61.658  1.00 30.43           N
ATOM    725  CA  ASP A  53      19.463  30.932  60.964  1.00 43.79           C
ATOM    726  C   ASP A  53      18.532  32.004  61.518  1.00 47.29           C
ATOM    727  O   ASP A  53      18.302  33.022  60.870  1.00 52.94           O
ATOM    728  CB  ASP A  53      19.176  30.751  59.473  1.00 39.82           C
ATOM    729  CG  ASP A  53      17.737  30.351  59.195  1.00 42.22           C
ATOM    730  OD1 ASP A  53      16.998  29.998  60.152  1.00 34.55           O
ATOM    731  OD2 ASP A  53      17.348  30.372  58.010  1.00 44.30           O
ATOM    732  H   ASP A  53      18.668  29.179  61.394  1.00 36.51           H
ATOM    733  HA  ASP A  53      20.374  31.252  61.056  1.00 52.55           H
ATOM    734  HB2 ASP A  53      19.348  31.589  59.015  1.00 47.79           H
ATOM    735  HB3 ASP A  53      19.754  30.056  59.122  1.00 47.79           H
ATOM    736  N   GLY A  54      17.987  31.764  62.706  1.00 39.25           N
ATOM    737  CA  GLY A  54      17.047  32.684  63.323  1.00 41.85           C
ATOM    738  C   GLY A  54      15.584  32.408  63.000  1.00 38.70           C
ATOM    739  O   GLY A  54      14.699  33.106  63.495  1.00 39.87           O
ATOM    740  H   GLY A  54      18.150  31.064  63.178  1.00 47.10           H
ATOM    741  HA2 GLY A  54      17.154  32.645  64.287  1.00 50.23           H
ATOM    742  HA3 GLY A  54      17.253  33.587  63.034  1.00 50.23           H
ATOM    743  N   SER A  55      15.323  31.395  62.183  1.00 25.67           N
ATOM    744  CA  SER A  55      13.950  31.005  61.888  1.00 23.65           C
ATOM    745  C   SER A  55      13.291  30.378  63.100  1.00 21.82           C
ATOM    746  O   SER A  55      13.950  29.808  63.971  1.00 23.75           O
ATOM    747  CB  SER A  55      13.884  30.000  60.729  1.00 31.98           C
ATOM    748  OG  SER A  55      14.218  30.599  59.496  1.00 48.26           O
ATOM    749  H   SER A  55      15.920  30.918  61.788  1.00 30.80           H
ATOM    750  HA  SER A  55      13.441  31.791  61.637  1.00 28.38           H
ATOM    751  HB2 SER A  55      14.508  29.278  60.905  1.00 38.38           H
ATOM    752  HB3 SER A  55      12.982  29.648  60.671  1.00 38.38           H
ATOM    753  HG  SER A  55      14.998  30.907  59.528  1.00 57.91           H
ATOM    754  N   GLY A  56      11.972  30.442  63.124  1.00 18.89           N
ATOM    755  CA  GLY A  56      11.222  29.810  64.186  1.00 17.62           C
ATOM    756  C   GLY A  56      11.243  28.294  64.092  1.00 17.53           C
ATOM    757  O   GLY A  56      11.696  27.735  63.121  1.00 18.42           O
ATOM    758  H   GLY A  56      11.490  30.845  62.538  1.00 22.67           H
ATOM    759  HA2 GLY A  56      11.594  30.070  65.043  1.00 21.15           H
ATOM    760  HA3 GLY A  56      10.299  30.107  64.150  1.00 21.15           H
ATOM    761  N   THR A  57      10.738  27.652  65.135  1.00 15.71           N
ATOM    762  CA  THR A  57      10.658  26.203  65.241  1.00 16.73           C
ATOM    763  C   THR A  57       9.209  25.782  65.029  1.00 15.35           C
ATOM    764  O   THR A  57       8.337  26.114  65.829  1.00 15.13           O
ATOM    765  CB  THR A  57      11.139  25.703  66.629  1.00 15.82           C
ATOM    766  OG1 THR A  57      12.499  26.082  66.850  1.00 19.41           O
ATOM    767  CG2 THR A  57      11.029  24.195  66.714  1.00 18.84           C
ATOM    768  H   THR A  57      10.422  28.054  65.826  1.00 18.86           H
ATOM    769  HA  THR A  57      11.206  25.793  64.554  1.00 20.08           H
ATOM    770  HB  THR A  57      10.581  26.090  67.321  1.00 18.99           H
ATOM    771  HG1 THR A  57      12.572  26.919  66.824  1.00 23.29           H
ATOM    772 HG21 THR A  57      11.331  23.889  67.584  1.00 22.61           H
ATOM    773 HG22 THR A  57      10.107  23.922  66.587  1.00 22.61           H
ATOM    774 HG23 THR A  57      11.577  23.783  66.028  1.00 22.61           H
ATOM    775  N   ALA A  58       8.959  25.044  63.958  1.00 13.83           N
ATOM    776  CA  ALA A  58       7.600  24.656  63.605  1.00 14.44           C
ATOM    777  C   ALA A  58       7.045  23.624  64.572  1.00 14.57           C
ATOM    778  O   ALA A  58       7.775  22.767  65.044  1.00 15.29           O
ATOM    779  CB  ALA A  58       7.545  24.133  62.206  1.00 14.72           C
ATOM    780  H   ALA A  58       9.561  24.753  63.416  1.00 16.59           H
ATOM    781  HA  ALA A  58       7.030  25.440  63.650  1.00 17.33           H
ATOM    782  HB1 ALA A  58       6.631  23.883  61.998  1.00 17.67           H
ATOM    783  HB2 ALA A  58       7.845  24.827  61.598  1.00 17.67           H
ATOM    784  HB3 ALA A  58       8.124  23.358  62.136  1.00 17.67           H
ATOM    785  N   LEU A  59       5.755  23.739  64.879  1.00 13.77           N
ATOM    786  CA  LEU A  59       5.092  22.846  65.841  1.00 12.82           C
ATOM    787  C   LEU A  59       3.578  22.829  65.624  1.00 14.64           C
ATOM    788  O   LEU A  59       3.035  23.687  64.935  1.00 14.07           O
ATOM    789  CB  LEU A  59       5.425  23.245  67.299  1.00 15.28           C
ATOM    790  CG  LEU A  59       5.236  24.716  67.688  1.00 24.18           C
ATOM    791  CD1 LEU A  59       3.821  25.116  67.834  1.00 27.72           C
ATOM    792  CD2 LEU A  59       5.985  24.972  68.993  1.00 31.29           C
ATOM    793  H   LEU A  59       5.233  24.333  64.542  1.00 16.52           H
ATOM    794  HA  LEU A  59       5.419  21.944  65.702  1.00 15.39           H
ATOM    795  HB2 LEU A  59       4.861  22.721  67.890  1.00 18.33           H
ATOM    796  HB3 LEU A  59       6.354  23.024  67.466  1.00 18.33           H
ATOM    797  HG  LEU A  59       5.634  25.275  67.002  1.00 29.02           H
ATOM    798 HD11 LEU A  59       3.782  26.053  68.079  1.00 33.26           H
ATOM    799 HD12 LEU A  59       3.365  24.975  66.990  1.00 33.26           H
ATOM    800 HD13 LEU A  59       3.411  24.575  68.527  1.00 33.26           H
ATOM    801 HD21 LEU A  59       5.870  25.902  69.245  1.00 37.54           H
ATOM    802 HD22 LEU A  59       5.623  24.394  69.683  1.00 37.54           H
ATOM    803 HD23 LEU A  59       6.926  24.779  68.860  1.00 37.54           H
ATOM    804  N   GLY A  60       2.905  21.841  66.212  1.00 13.23           N
ATOM    805  CA  GLY A  60       1.465  21.859  66.255  1.00 12.78           C
ATOM    806  C   GLY A  60       1.019  20.946  67.362  1.00 12.74           C
ATOM    807  O   GLY A  60       1.776  20.052  67.808  1.00 12.89           O
ATOM    808  H   GLY A  60       3.266  21.156  66.589  1.00 15.88           H
ATOM    809  HA2 GLY A  60       1.145  22.758  66.430  1.00 15.34           H
ATOM    810  HA3 GLY A  60       1.099  21.546  65.413  1.00 15.34           H
ATOM    811  N   TRP A  61      -0.211  21.147  67.822  1.00 11.76           N
ATOM    812  CA  TRP A  61      -0.781  20.225  68.788  1.00 12.02           C
ATOM    813  C   TRP A  61      -2.304  20.222  68.690  1.00 14.55           C
ATOM    814  O   TRP A  61      -2.914  21.121  68.077  1.00 13.30           O
ATOM    815  CB  TRP A  61      -0.324  20.568  70.228  1.00 13.46           C
ATOM    816  CG  TRP A  61      -0.879  21.875  70.807  1.00 11.59           C
ATOM    817  CD1 TRP A  61      -1.992  22.022  71.584  1.00 13.41           C
ATOM    818  CD2 TRP A  61      -0.314  23.192  70.668  1.00 11.86           C
ATOM    819  NE1 TRP A  61      -2.147  23.336  71.941  1.00 14.65           N
ATOM    820  CE2 TRP A  61      -1.149  24.075  71.362  1.00 12.81           C
ATOM    821  CE3 TRP A  61       0.818  23.710  70.002  1.00 13.14           C
ATOM    822  CZ2 TRP A  61      -0.897  25.456  71.435  1.00 14.76           C
ATOM    823  CZ3 TRP A  61       1.054  25.092  70.074  1.00 14.68           C
ATOM    824  CH2 TRP A  61       0.196  25.930  70.784  1.00 14.71           C
ATOM    825  H   TRP A  61      -0.726  21.797  67.595  1.00 14.12           H
ATOM    826  HA  TRP A  61      -0.470  19.329  68.584  1.00 14.43           H
ATOM    827  HB2 TRP A  61      -0.603  19.849  70.817  1.00 16.16           H
ATOM    828  HB3 TRP A  61       0.643  20.635  70.235  1.00 16.16           H
ATOM    829  HD1 TRP A  61      -2.551  21.328  71.850  1.00 16.09           H
ATOM    830  HE1 TRP A  61      -2.795  23.652  72.410  1.00 17.58           H
ATOM    831  HE3 TRP A  61       1.385  23.153  69.519  1.00 15.76           H
ATOM    832  HZ2 TRP A  61      -1.458  26.024  71.912  1.00 17.72           H
ATOM    833  HZ3 TRP A  61       1.791  25.454  69.637  1.00 17.62           H
ATOM    834  HH2 TRP A  61       0.381  26.841  70.818  1.00 17.65           H
ATOM    835  N   THR A  62      -2.894  19.188  69.295  1.00 13.59           N
ATOM    836  CA  THR A  62      -4.342  18.975  69.314  1.00 13.63           C
ATOM    837  C   THR A  62      -4.904  18.823  70.713  1.00 12.10           C
ATOM    838  O   THR A  62      -4.304  18.195  71.568  1.00 14.94           O
ATOM    839  CB  THR A  62      -4.729  17.670  68.524  1.00 13.37           C
ATOM    840  OG1 THR A  62      -4.171  17.688  67.201  1.00 14.96           O
ATOM    841  CG2 THR A  62      -6.257  17.497  68.444  1.00 15.76           C
ATOM    842  H   THR A  62      -2.459  18.577  69.716  1.00 16.31           H
ATOM    843  HA  THR A  62      -4.781  19.729  68.890  1.00 16.35           H
ATOM    844  HB  THR A  62      -4.372  16.904  69.000  1.00 16.05           H
ATOM    845  HG1 THR A  62      -3.334  17.736  67.243  1.00 17.95           H
ATOM    846 HG21 THR A  62      -6.474  16.688  67.954  1.00 18.91           H
ATOM    847 HG22 THR A  62      -6.631  17.435  69.337  1.00 18.91           H
ATOM    848 HG23 THR A  62      -6.654  18.257  67.989  1.00 18.91           H
ATOM    849  N   VAL A  63      -6.070  19.427  70.942  1.00 12.72           N
ATOM    850  CA  VAL A  63      -6.904  19.167  72.116  1.00 13.86           C
ATOM    851  C   VAL A  63      -8.239  18.649  71.618  1.00 14.71           C
ATOM    852  O   VAL A  63      -8.899  19.337  70.811  1.00 16.16           O
ATOM    853  CB  VAL A  63      -7.141  20.444  72.958  1.00 14.78           C
ATOM    854  CG1 VAL A  63      -8.193  20.200  74.051  1.00 18.03           C
ATOM    855  CG2 VAL A  63      -5.841  20.914  73.586  1.00 18.16           C
ATOM    856  H   VAL A  63      -6.410  20.013  70.411  1.00 15.27           H
ATOM    857  HA  VAL A  63      -6.490  18.491  72.675  1.00 16.63           H
ATOM    858  HB  VAL A  63      -7.468  21.150  72.379  1.00 17.73           H
ATOM    859 HG11 VAL A  63      -8.316  21.018  74.558  1.00 21.64           H
ATOM    860 HG12 VAL A  63      -9.028  19.941  73.632  1.00 21.64           H
ATOM    861 HG13 VAL A  63      -7.881  19.492  74.636  1.00 21.64           H
ATOM    862 HG21 VAL A  63      -6.014  21.714  74.108  1.00 21.79           H
ATOM    863 HG22 VAL A  63      -5.496  20.212  74.160  1.00 21.79           H
ATOM    864 HG23 VAL A  63      -5.203  21.110  72.882  1.00 21.79           H
ATOM    865  N   ALA A  64      -8.672  17.480  72.103  1.00 17.01           N
ATOM    866  CA  ALA A  64     -10.086  17.112  72.002  1.00 13.75           C
ATOM    867  C   ALA A  64     -10.750  17.538  73.292  1.00 14.77           C
ATOM    868  O   ALA A  64     -10.275  17.177  74.363  1.00 16.36           O
ATOM    869  CB  ALA A  64     -10.260  15.618  71.768  1.00 17.34           C
ATOM    870  H   ALA A  64      -8.175  16.893  72.487  1.00 20.41           H
ATOM    871  HA  ALA A  64     -10.497  17.592  71.266  1.00 16.50           H
ATOM    872  HB1 ALA A  64     -11.207  15.417  71.707  1.00 20.81           H
ATOM    873  HB2 ALA A  64      -9.816  15.375  70.941  1.00 20.81           H
ATOM    874  HB3 ALA A  64      -9.866  15.135  72.510  1.00 20.81           H
ATOM    875  N   TRP A  65     -11.847  18.294  73.194  1.00 14.64           N
ATOM    876  CA  TRP A  65     -12.457  18.969  74.346  1.00 14.81           C
ATOM    877  C   TRP A  65     -13.398  18.063  75.136  1.00 20.01           C
ATOM    878  O   TRP A  65     -14.555  18.399  75.421  1.00 19.04           O
ATOM    879  CB  TRP A  65     -13.168  20.239  73.846  1.00 16.88           C
ATOM    880  CG  TRP A  65     -12.208  21.205  73.219  1.00 15.83           C
ATOM    881  CD1 TRP A  65     -12.017  21.432  71.880  1.00 16.03           C
ATOM    882  CD2 TRP A  65     -11.305  22.073  73.908  1.00 16.64           C
ATOM    883  NE1 TRP A  65     -11.045  22.387  71.699  1.00 14.90           N
ATOM    884  CE2 TRP A  65     -10.580  22.785  72.927  1.00 13.92           C
ATOM    885  CE3 TRP A  65     -11.022  22.302  75.262  1.00 16.18           C
ATOM    886  CZ2 TRP A  65      -9.603  23.731  73.263  1.00 14.99           C
ATOM    887  CZ3 TRP A  65     -10.053  23.240  75.588  1.00 20.26           C
ATOM    888  CH2 TRP A  65      -9.356  23.939  74.590  1.00 16.14           C
ATOM    889  H   TRP A  65     -12.265  18.434  72.455  1.00 17.56           H
ATOM    890  HA  TRP A  65     -11.750  19.249  74.948  1.00 17.77           H
ATOM    891  HB2 TRP A  65     -13.829  19.993  73.180  1.00 20.25           H
ATOM    892  HB3 TRP A  65     -13.596  20.681  74.596  1.00 20.25           H
ATOM    893  HD1 TRP A  65     -12.475  21.001  71.196  1.00 19.24           H
ATOM    894  HE1 TRP A  65     -10.763  22.676  70.940  1.00 17.88           H
ATOM    895  HE3 TRP A  65     -11.476  21.838  75.927  1.00 19.42           H
ATOM    896  HZ2 TRP A  65      -9.143  24.203  72.607  1.00 17.99           H
ATOM    897  HZ3 TRP A  65      -9.855  23.401  76.482  1.00 24.31           H
ATOM    898  HH2 TRP A  65      -8.711  24.562  74.839  1.00 19.37           H
ATOM    899  N   LYS A  66     -12.840  16.915  75.520  1.00 16.96           N
ATOM    900  CA  LYS A  66     -13.424  15.998  76.481  1.00 19.94           C
ATOM    901  C   LYS A  66     -12.462  15.792  77.647  1.00 19.39           C
ATOM    902  O   LYS A  66     -11.270  15.535  77.439  1.00 21.57           O
ATOM    903  CB  LYS A  66     -13.717  14.647  75.818  1.00 21.47           C
ATOM    904  CG  LYS A  66     -14.238  13.566  76.781  1.00 23.32           C
ATOM    905  CD  LYS A  66     -14.285  12.214  76.092  1.00 27.66           C
ATOM    906  CE  LYS A  66     -14.774  11.091  77.014  1.00 38.46           C
ATOM    907  NZ  LYS A  66     -13.824  10.767  78.122  1.00 40.68           N
ATOM    908  H   LYS A  66     -12.084  16.639  75.218  1.00 20.35           H
ATOM    909  HA  LYS A  66     -14.255  16.365  76.822  1.00 23.93           H
ATOM    910  HB2 LYS A  66     -14.389  14.778  75.131  1.00 25.76           H
ATOM    911  HB3 LYS A  66     -12.899  14.315  75.416  1.00 25.76           H
ATOM    912  HG2 LYS A  66     -13.644  13.501  77.545  1.00 27.98           H
ATOM    913  HG3 LYS A  66     -15.136  13.795  77.069  1.00 27.98           H
ATOM    914  HD2 LYS A  66     -14.890  12.265  75.336  1.00 33.19           H
ATOM    915  HD3 LYS A  66     -13.393  11.984  75.788  1.00 33.19           H
ATOM    916  HE2 LYS A  66     -15.616  11.359  77.414  1.00 46.15           H
ATOM    917  HE3 LYS A  66     -14.901  10.286  76.487  1.00 46.15           H
ATOM    918  HZ1 LYS A  66     -13.695  11.486  78.631  1.00 48.81           H
ATOM    919  HZ2 LYS A  66     -14.156  10.112  78.624  1.00 48.81           H
ATOM    920  HZ3 LYS A  66     -13.043  10.507  77.785  1.00 48.81           H
ATOM    921  N   ASN A  67     -12.983  15.897  78.857  1.00 19.67           N
ATOM    922  CA  ASN A  67     -12.237  15.509  80.044  1.00 20.46           C
ATOM    923  C   ASN A  67     -13.223  14.922  81.025  1.00 22.37           C
ATOM    924  O   ASN A  67     -14.315  14.541  80.627  1.00 22.96           O
ATOM    925  CB  ASN A  67     -11.433  16.684  80.614  1.00 27.10           C
ATOM    926  CG  ASN A  67     -12.291  17.863  81.056  1.00 22.55           C
ATOM    927  OD1 ASN A  67     -13.502  17.756  81.215  1.00 22.21           O
ATOM    928  ND2 ASN A  67     -11.631  18.986  81.326  1.00 22.80           N
ATOM    929  H   ASN A  67     -13.774  16.193  79.020  1.00 23.61           H
ATOM    930  HA  ASN A  67     -11.609  14.811  79.803  1.00 24.55           H
ATOM    931  HB2 ASN A  67     -10.934  16.375  81.386  1.00 32.52           H
ATOM    932  HB3 ASN A  67     -10.820  17.002  79.933  1.00 32.52           H
ATOM    933 HD21 ASN A  67     -12.060  19.686  81.580  1.00 27.36           H
ATOM    934 HD22 ASN A  67     -10.775  19.012  81.247  1.00 27.36           H
ATOM    935  N   ASN A  68     -12.853  14.810  82.294  1.00 25.26           N
ATOM    936  CA  ASN A  68     -13.729  14.124  83.229  1.00 25.96           C
ATOM    937  C   ASN A  68     -14.915  14.979  83.657  1.00 26.54           C
ATOM    938  O   ASN A  68     -15.839  14.494  84.315  1.00 29.72           O
ATOM    939  CB  ASN A  68     -12.931  13.671  84.447  1.00 31.60           C
ATOM    940  CG  ASN A  68     -11.984  12.524  84.118  1.00 48.62           C
ATOM    941  OD1 ASN A  68     -12.257  11.721  83.226  1.00 50.93           O
ATOM    942  ND2 ASN A  68     -10.869  12.448  84.830  1.00 54.83           N
ATOM    943  H   ASN A  68     -12.122  15.114  82.631  1.00 30.32           H
ATOM    944  HA  ASN A  68     -14.082  13.330  82.797  1.00 31.16           H
ATOM    945  HB2 ASN A  68     -12.402  14.415  84.775  1.00 37.93           H
ATOM    946  HB3 ASN A  68     -13.545  13.369  85.135  1.00 37.93           H
ATOM    947 HD21 ASN A  68     -10.304  11.817  84.679  1.00 65.79           H
ATOM    948 HD22 ASN A  68     -10.709  13.029  85.444  1.00 65.79           H
ATOM    949  N   TYR A  69     -14.898  16.242  83.260  1.00 25.51           N
ATOM    950  CA  TYR A  69     -15.897  17.198  83.700  1.00 26.51           C
ATOM    951  C   TYR A  69     -16.935  17.439  82.626  1.00 26.09           C
ATOM    952  O   TYR A  69     -18.106  17.663  82.939  1.00 27.50           O
ATOM    953  CB  TYR A  69     -15.220  18.511  84.102  1.00 29.21           C
ATOM    954  CG  TYR A  69     -14.236  18.351  85.237  1.00 26.97           C
ATOM    955  CD1 TYR A  69     -14.678  18.251  86.551  1.00 34.37           C
ATOM    956  CD2 TYR A  69     -12.875  18.295  85.002  1.00 34.53           C
ATOM    957  CE1 TYR A  69     -13.788  18.104  87.596  1.00 40.74           C
ATOM    958  CE2 TYR A  69     -11.973  18.138  86.048  1.00 37.28           C
ATOM    959  CZ  TYR A  69     -12.437  18.050  87.338  1.00 38.39           C
ATOM    960  OH  TYR A  69     -11.553  17.893  88.386  1.00 50.15           O
ATOM    961  H   TYR A  69     -14.309  16.574  82.728  1.00 30.61           H
ATOM    962  HA  TYR A  69     -16.351  16.844  84.481  1.00 31.81           H
ATOM    963  HB2 TYR A  69     -14.739  18.864  83.337  1.00 35.05           H
ATOM    964  HB3 TYR A  69     -15.901  19.143  84.384  1.00 35.05           H
ATOM    965  HD1 TYR A  69     -15.590  18.289  86.730  1.00 41.25           H
ATOM    966  HD2 TYR A  69     -12.558  18.356  84.130  1.00 41.44           H
ATOM    967  HE1 TYR A  69     -14.099  18.038  88.470  1.00 48.88           H
ATOM    968  HE2 TYR A  69     -11.060  18.103  85.876  1.00 44.74           H
ATOM    969  HH  TYR A  69     -10.764  17.876  88.096  1.00 60.18           H
ATOM    970  N   ARG A  70     -16.523  17.421  81.359  1.00 25.58           N
ATOM    971  CA  ARG A  70     -17.492  17.591  80.295  1.00 25.32           C
ATOM    972  C   ARG A  70     -16.921  17.292  78.924  1.00 27.85           C
ATOM    973  O   ARG A  70     -15.721  17.091  78.761  1.00 23.42           O
ATOM    974  CB  ARG A  70     -18.039  19.006  80.294  1.00 39.08           C
ATOM    975  CG  ARG A  70     -17.021  20.028  79.914  1.00 31.41           C
ATOM    976  CD  ARG A  70     -17.700  21.351  79.640  1.00 28.97           C
ATOM    977  NE  ARG A  70     -17.971  22.107  80.852  1.00 29.89           N
ATOM    978  CZ  ARG A  70     -18.453  23.343  80.860  1.00 46.07           C
ATOM    979  NH1 ARG A  70     -18.731  23.944  79.714  1.00 44.57           N
ATOM    980  NH2 ARG A  70     -18.658  23.967  82.014  1.00 35.74           N
ATOM    981  H   ARG A  70     -15.710  17.313  81.099  1.00 30.70           H
ATOM    982  HA  ARG A  70     -18.233  16.985  80.447  1.00 30.39           H
ATOM    983  HB2 ARG A  70     -18.769  19.061  79.657  1.00 46.90           H
ATOM    984  HB3 ARG A  70     -18.360  19.221  81.184  1.00 46.90           H
ATOM    985  HG2 ARG A  70     -16.393  20.148  80.643  1.00 37.69           H
ATOM    986  HG3 ARG A  70     -16.561  19.745  79.109  1.00 37.69           H
ATOM    987  HD2 ARG A  70     -17.126  21.889  79.073  1.00 34.76           H
ATOM    988  HD3 ARG A  70     -18.546  21.186  79.195  1.00 34.76           H
ATOM    989  HE  ARG A  70     -17.897  21.699  81.606  1.00 35.86           H
ATOM    990 HH11 ARG A  70     -18.593  23.536  78.969  1.00 53.49           H
ATOM    991 HH12 ARG A  70     -19.047  24.745  79.713  1.00 53.49           H
ATOM    992 HH21 ARG A  70     -18.480  23.570  82.755  1.00 42.89           H
ATOM    993 HH22 ARG A  70     -18.978  24.766  82.020  1.00 42.89           H
ATOM    994  N   ASN A  71     -17.809  17.306  77.940  1.00 22.29           N
ATOM    995  CA  ASN A  71     -17.453  16.960  76.570  1.00 20.98           C
ATOM    996  C   ASN A  71     -18.166  17.885  75.601  1.00 20.61           C
ATOM    997  O   ASN A  71     -19.392  17.913  75.568  1.00 23.42           O
ATOM    998  CB  ASN A  71     -17.822  15.505  76.301  1.00 21.81           C
ATOM    999  CG  ASN A  71     -17.295  15.008  74.971  1.00 21.79           C
ATOM   1000  OD1 ASN A  71     -16.703  15.754  74.197  1.00 23.76           O
ATOM   1001  ND2 ASN A  71     -17.497  13.722  74.720  1.00 24.64           N
ATOM   1002  H   ASN A  71     -18.637  17.515  78.040  1.00 26.75           H
ATOM   1003  HA  ASN A  71     -16.496  17.063  76.448  1.00 25.18           H
ATOM   1004  HB2 ASN A  71     -17.445  14.948  77.000  1.00 26.17           H
ATOM   1005  HB3 ASN A  71     -18.788  15.419  76.292  1.00 26.17           H
ATOM   1006 HD21 ASN A  71     -17.221  13.379  73.981  1.00 29.57           H
ATOM   1007 HD22 ASN A  71     -17.904  13.230  75.296  1.00 29.57           H
ATOM   1008  N   ALA A  72     -17.397  18.653  74.829  1.00 19.17           N
ATOM   1009  CA  ALA A  72     -17.953  19.630  73.900  1.00 20.93           C
ATOM   1010  C   ALA A  72     -18.122  19.057  72.483  1.00 21.59           C
ATOM   1011  O   ALA A  72     -18.638  19.747  71.581  1.00 22.67           O
ATOM   1012  CB  ALA A  72     -17.060  20.876  73.861  1.00 17.59           C
ATOM   1013  H   ALA A  72     -16.538  18.625  74.828  1.00 23.00           H
ATOM   1014  HA  ALA A  72     -18.828  19.901  74.217  1.00 25.11           H
ATOM   1015  HB1 ALA A  72     -17.440  21.517  73.240  1.00 21.11           H
ATOM   1016  HB2 ALA A  72     -17.018  21.261  74.750  1.00 21.11           H
ATOM   1017  HB3 ALA A  72     -16.172  20.618  73.568  1.00 21.11           H
ATOM   1018  N   HIS A  73     -17.671  17.816  72.294  1.00 19.64           N
ATOM   1019  CA  HIS A  73     -17.702  17.132  70.991  1.00 17.87           C
ATOM   1020  C   HIS A  73     -17.046  17.969  69.903  1.00 18.61           C
ATOM   1021  O   HIS A  73     -17.639  18.244  68.844  1.00 21.54           O
ATOM   1022  CB  HIS A  73     -19.130  16.803  70.573  1.00 20.24           C
ATOM   1023  CG  HIS A  73     -19.879  15.960  71.560  1.00 20.95           C
ATOM   1024  ND1 HIS A  73     -19.432  14.725  71.974  1.00 23.08           N
ATOM   1025  CD2 HIS A  73     -21.047  16.177  72.213  1.00 22.88           C
ATOM   1026  CE1 HIS A  73     -20.290  14.217  72.844  1.00 26.86           C
ATOM   1027  NE2 HIS A  73     -21.283  15.074  73.000  1.00 27.51           N
ATOM   1028  H   HIS A  73     -17.332  17.334  72.920  1.00 23.56           H
ATOM   1029  HA  HIS A  73     -17.212  16.298  71.063  1.00 21.44           H
ATOM   1030  HB2 HIS A  73     -19.621  17.632  70.460  1.00 24.29           H
ATOM   1031  HB3 HIS A  73     -19.105  16.320  69.732  1.00 24.29           H
ATOM   1032  HD1 HIS A  73     -18.706  14.345  71.712  1.00 27.69           H
ATOM   1033  HD2 HIS A  73     -21.590  16.928  72.138  1.00 27.45           H
ATOM   1034  HE1 HIS A  73     -20.213  13.392  73.266  1.00 32.23           H
ATOM   1035  N   SER A  74     -15.827  18.385  70.192  1.00 18.54           N
ATOM   1036  CA  SER A  74     -15.083  19.274  69.329  1.00 14.66           C
ATOM   1037  C   SER A  74     -13.608  19.053  69.550  1.00 14.45           C
ATOM   1038  O   SER A  74     -13.208  18.405  70.519  1.00 16.65           O
ATOM   1039  CB  SER A  74     -15.473  20.711  69.635  1.00 16.54           C
ATOM   1040  OG  SER A  74     -15.085  21.035  70.944  1.00 19.74           O
ATOM   1041  H   SER A  74     -15.400  18.159  70.904  1.00 22.25           H
ATOM   1042  HA  SER A  74     -15.293  19.083  68.402  1.00 17.60           H
ATOM   1043  HB2 SER A  74     -15.024  21.304  69.012  1.00 19.85           H
ATOM   1044  HB3 SER A  74     -16.435  20.805  69.554  1.00 19.85           H
ATOM   1045  HG  SER A  74     -15.298  21.828  71.118  1.00 23.68           H
ATOM   1046  N   ALA A  75     -12.787  19.544  68.630  1.00 14.13           N
ATOM   1047  CA  ALA A  75     -11.335  19.464  68.755  1.00 14.54           C
ATOM   1048  C   ALA A  75     -10.701  20.685  68.128  1.00 13.98           C
ATOM   1049  O   ALA A  75     -11.151  21.164  67.092  1.00 15.93           O
ATOM   1050  CB  ALA A  75     -10.806  18.232  68.096  1.00 15.29           C
ATOM   1051  H   ALA A  75     -13.050  19.935  67.910  1.00 16.96           H
ATOM   1052  HA  ALA A  75     -11.092  19.440  69.694  1.00 17.45           H
ATOM   1053  HB1 ALA A  75      -9.842  18.209  68.197  1.00 18.35           H
ATOM   1054  HB2 ALA A  75     -11.202  17.454  68.519  1.00 18.35           H
ATOM   1055  HB3 ALA A  75     -11.041  18.252  67.155  1.00 18.35           H
ATOM   1056  N   THR A  76      -9.616  21.150  68.729  1.00 14.61           N
ATOM   1057  CA  THR A  76      -8.852  22.253  68.162  1.00 12.20           C
ATOM   1058  C   THR A  76      -7.450  21.792  67.860  1.00 11.84           C
ATOM   1059  O   THR A  76      -6.830  21.111  68.681  1.00 13.12           O
ATOM   1060  CB  THR A  76      -8.780  23.440  69.128  1.00 14.74           C
ATOM   1061  OG1 THR A  76     -10.103  23.890  69.444  1.00 14.42           O
ATOM   1062  CG2 THR A  76      -7.980  24.596  68.530  1.00 12.90           C
ATOM   1063  H   THR A  76      -9.300  20.844  69.468  1.00 17.53           H
ATOM   1064  HA  THR A  76      -9.267  22.548  67.337  1.00 14.64           H
ATOM   1065  HB  THR A  76      -8.337  23.158  69.944  1.00 17.69           H
ATOM   1066  HG1 THR A  76     -10.067  24.541  69.973  1.00 17.31           H
ATOM   1067 HG21 THR A  76      -7.947  25.335  69.157  1.00 15.48           H
ATOM   1068 HG22 THR A  76      -7.074  24.306  68.336  1.00 15.48           H
ATOM   1069 HG23 THR A  76      -8.397  24.897  67.708  1.00 15.48           H
ATOM   1070  N   THR A  77      -6.942  22.203  66.701  1.00 12.28           N
ATOM   1071  CA  THR A  77      -5.530  22.043  66.395  1.00 11.48           C
ATOM   1072  C   THR A  77      -4.911  23.423  66.220  1.00 13.07           C
ATOM   1073  O   THR A  77      -5.488  24.282  65.583  1.00 13.80           O
ATOM   1074  CB  THR A  77      -5.252  21.229  65.132  1.00 12.32           C
ATOM   1075  OG1 THR A  77      -5.728  21.920  63.969  1.00 13.95           O
ATOM   1076  CG2 THR A  77      -5.903  19.841  65.196  1.00 17.76           C
ATOM   1077  H   THR A  77      -7.398  22.577  66.076  1.00 14.73           H
ATOM   1078  HA  THR A  77      -5.090  21.606  67.140  1.00 13.78           H
ATOM   1079  HB  THR A  77      -4.294  21.102  65.048  1.00 14.78           H
ATOM   1080  HG1 THR A  77      -5.571  21.466  63.280  1.00 16.74           H
ATOM   1081 HG21 THR A  77      -5.710  19.347  64.384  1.00 21.31           H
ATOM   1082 HG22 THR A  77      -5.555  19.347  65.955  1.00 21.31           H
ATOM   1083 HG23 THR A  77      -6.864  19.930  65.291  1.00 21.31           H
ATOM   1084  N   TRP A  78      -3.751  23.609  66.841  1.00 11.94           N
ATOM   1085  CA  TRP A  78      -2.919  24.804  66.694  1.00 12.04           C
ATOM   1086  C   TRP A  78      -1.698  24.449  65.870  1.00 13.42           C
ATOM   1087  O   TRP A  78      -0.999  23.487  66.201  1.00 13.78           O
ATOM   1088  CB  TRP A  78      -2.435  25.345  68.053  1.00 10.42           C
ATOM   1089  CG  TRP A  78      -3.457  25.942  68.950  1.00 10.56           C
ATOM   1090  CD1 TRP A  78      -3.685  27.275  69.168  1.00 12.60           C
ATOM   1091  CD2 TRP A  78      -4.363  25.246  69.819  1.00 12.31           C
ATOM   1092  NE1 TRP A  78      -4.654  27.450  70.116  1.00 14.01           N
ATOM   1093  CE2 TRP A  78      -5.096  26.220  70.525  1.00 14.09           C
ATOM   1094  CE3 TRP A  78      -4.614  23.894  70.073  1.00 14.88           C
ATOM   1095  CZ2 TRP A  78      -6.068  25.884  71.473  1.00 14.39           C
ATOM   1096  CZ3 TRP A  78      -5.581  23.557  71.015  1.00 12.16           C
ATOM   1097  CH2 TRP A  78      -6.294  24.540  71.707  1.00 15.05           C
ATOM   1098  H   TRP A  78      -3.409  23.030  67.377  1.00 14.33           H
ATOM   1099  HA  TRP A  78      -3.417  25.499  66.237  1.00 14.45           H
ATOM   1100  HB2 TRP A  78      -2.022  24.614  68.538  1.00 12.50           H
ATOM   1101  HB3 TRP A  78      -1.770  26.031  67.884  1.00 12.50           H
ATOM   1102  HD1 TRP A  78      -3.227  27.966  68.746  1.00 15.12           H
ATOM   1103  HE1 TRP A  78      -4.955  28.208  70.390  1.00 16.81           H
ATOM   1104  HE3 TRP A  78      -4.130  23.232  69.634  1.00 17.86           H
ATOM   1105  HZ2 TRP A  78      -6.552  26.539  71.922  1.00 17.26           H
ATOM   1106  HZ3 TRP A  78      -5.756  22.661  71.188  1.00 14.60           H
ATOM   1107  HH2 TRP A  78      -6.949  24.286  72.316  1.00 18.06           H
ATOM   1108  N   SER A  79      -1.427  25.256  64.858  1.00 11.08           N
ATOM   1109  CA  SER A  79      -0.268  25.118  63.980  1.00 12.17           C
ATOM   1110  C   SER A  79       0.522  26.421  64.024  1.00 11.49           C
ATOM   1111  O   SER A  79      -0.052  27.500  63.877  1.00 12.99           O
ATOM   1112  CB  SER A  79      -0.752  24.778  62.582  1.00 11.76           C
ATOM   1113  OG  SER A  79       0.337  24.582  61.707  1.00 16.23           O
ATOM   1114  H   SER A  79      -1.924  25.926  64.648  1.00 13.30           H
ATOM   1115  HA  SER A  79       0.300  24.398  64.297  1.00 14.61           H
ATOM   1116  HB2 SER A  79      -1.278  23.963  62.620  1.00 14.11           H
ATOM   1117  HB3 SER A  79      -1.297  25.509  62.250  1.00 14.11           H
ATOM   1118  HG  SER A  79       0.057  24.395  60.937  1.00 19.48           H
ATOM   1119  N   GLY A  80       1.831  26.365  64.292  1.00 13.50           N
ATOM   1120  CA  GLY A  80       2.562  27.604  64.424  1.00 12.51           C
ATOM   1121  C   GLY A  80       4.042  27.418  64.577  1.00 12.52           C
ATOM   1122  O   GLY A  80       4.605  26.396  64.144  1.00 13.52           O
ATOM   1123  H   GLY A  80       2.294  25.648  64.396  1.00 16.20           H
ATOM   1124  HA2 GLY A  80       2.405  28.152  63.639  1.00 15.01           H
ATOM   1125  HA3 GLY A  80       2.235  28.086  65.200  1.00 15.01           H
ATOM   1126  N   GLN A  81       4.697  28.410  65.167  1.00 12.77           N
ATOM   1127  CA  GLN A  81       6.138  28.318  65.370  1.00 15.06           C
ATOM   1128  C   GLN A  81       6.550  29.003  66.653  1.00 17.56           C
ATOM   1129  O   GLN A  81       5.976  30.021  67.026  1.00 16.19           O
ATOM   1130  CB  GLN A  81       6.911  28.908  64.191  1.00 17.40           C
ATOM   1131  CG  GLN A  81       6.625  30.344  63.823  1.00 17.29           C
ATOM   1132  CD  GLN A  81       7.390  30.780  62.573  1.00 17.30           C
ATOM   1133  OE1 GLN A  81       8.567  30.476  62.401  1.00 17.41           O
ATOM   1134  NE2 GLN A  81       6.705  31.498  61.686  1.00 20.60           N
ATOM   1135  H   GLN A  81       4.338  29.136  65.456  1.00 15.33           H
ATOM   1136  HA  GLN A  81       6.382  27.382  65.444  1.00 18.07           H
ATOM   1137  HB2 GLN A  81       7.858  28.849  64.393  1.00 20.88           H
ATOM   1138  HB3 GLN A  81       6.719  28.370  63.407  1.00 20.88           H
ATOM   1139  HG2 GLN A  81       5.676  30.444  63.646  1.00 20.75           H
ATOM   1140  HG3 GLN A  81       6.891  30.919  64.556  1.00 20.75           H
ATOM   1141 HE21 GLN A  81       5.880  31.690  61.835  1.00 24.73           H
ATOM   1142 HE22 GLN A  81       7.087  31.769  60.965  1.00 24.73           H
ATOM   1143  N   TYR A  82       7.537  28.409  67.310  1.00 15.42           N
ATOM   1144  CA  TYR A  82       8.170  28.971  68.489  1.00 15.21           C
ATOM   1145  C   TYR A  82       9.285  29.901  68.068  1.00 24.15           C
ATOM   1146  O   TYR A  82      10.098  29.546  67.216  1.00 19.37           O
ATOM   1147  CB  TYR A  82       8.727  27.846  69.388  1.00 17.01           C
ATOM   1148  CG  TYR A  82       9.770  28.252  70.382  1.00 16.64           C
ATOM   1149  CD1 TYR A  82       9.410  28.670  71.651  1.00 21.00           C
ATOM   1150  CD2 TYR A  82      11.113  28.188  70.069  1.00 20.52           C
ATOM   1151  CE1 TYR A  82      10.338  29.035  72.575  1.00 21.77           C
ATOM   1152  CE2 TYR A  82      12.071  28.549  71.001  1.00 22.63           C
ATOM   1153  CZ  TYR A  82      11.671  28.962  72.254  1.00 21.72           C
ATOM   1154  OH  TYR A  82      12.619  29.325  73.166  1.00 25.00           O
ATOM   1155  H   TYR A  82       7.868  27.649  67.080  1.00 18.50           H
ATOM   1156  HA  TYR A  82       7.519  29.479  68.998  1.00 18.26           H
ATOM   1157  HB2 TYR A  82       7.989  27.460  69.885  1.00 20.41           H
ATOM   1158  HB3 TYR A  82       9.121  27.168  68.817  1.00 20.41           H
ATOM   1159  HD1 TYR A  82       8.508  28.715  71.874  1.00 25.21           H
ATOM   1160  HD2 TYR A  82      11.377  27.902  69.225  1.00 24.63           H
ATOM   1161  HE1 TYR A  82      10.074  29.315  73.421  1.00 26.13           H
ATOM   1162  HE2 TYR A  82      12.975  28.508  70.786  1.00 27.16           H
ATOM   1163  HH  TYR A  82      13.386  29.230  72.837  1.00 30.00           H
ATOM   1164  N   VAL A  83       9.341  31.076  68.693  1.00 18.88           N
ATOM   1165  CA  VAL A  83      10.422  32.012  68.482  1.00 21.98           C
ATOM   1166  C   VAL A  83      11.034  32.342  69.844  1.00 22.33           C
ATOM   1167  O   VAL A  83      10.334  32.787  70.745  1.00 26.90           O
ATOM   1168  CB  VAL A  83       9.914  33.275  67.781  1.00 27.97           C
ATOM   1169  CG1 VAL A  83      11.073  34.165  67.405  1.00 37.43           C
ATOM   1170  CG2 VAL A  83       9.088  32.891  66.540  1.00 31.79           C
ATOM   1171  H   VAL A  83       8.749  31.351  69.254  1.00 22.65           H
ATOM   1172  HA  VAL A  83      11.104  31.603  67.926  1.00 26.38           H
ATOM   1173  HB  VAL A  83       9.339  33.766  68.388  1.00 33.56           H
ATOM   1174 HG11 VAL A  83      10.731  34.958  66.963  1.00 44.92           H
ATOM   1175 HG12 VAL A  83      11.553  34.415  68.210  1.00 44.92           H
ATOM   1176 HG13 VAL A  83      11.662  33.679  66.806  1.00 44.92           H
ATOM   1177 HG21 VAL A  83       8.774  33.700  66.108  1.00 38.15           H
ATOM   1178 HG22 VAL A  83       9.650  32.387  65.931  1.00 38.15           H
ATOM   1179 HG23 VAL A  83       8.333  32.350  66.819  1.00 38.15           H
ATOM   1180  N   GLY A  84      12.325  32.084  70.006  1.00 30.52           N
ATOM   1181  CA  GLY A  84      12.975  32.267  71.292  1.00 29.43           C
ATOM   1182  C   GLY A  84      13.423  33.694  71.575  1.00 30.49           C
ATOM   1183  O   GLY A  84      12.978  34.625  70.912  1.00 39.56           O
ATOM   1184  H   GLY A  84      12.847  31.802  69.384  1.00 36.62           H
ATOM   1185  HA2 GLY A  84      12.363  31.999  71.996  1.00 35.32           H
ATOM   1186  HA3 GLY A  84      13.755  31.693  71.336  1.00 35.32           H
ATOM   1187  N   GLY A  85      14.295  33.861  72.568  1.00 35.41           N
ATOM   1188  CA  GLY A  85      14.849  35.167  72.900  1.00 38.10           C
ATOM   1189  C   GLY A  85      14.150  35.851  74.061  1.00 35.13           C
ATOM   1190  O   GLY A  85      13.326  35.248  74.759  1.00 34.29           O
ATOM   1191  H   GLY A  85      14.583  33.224  73.069  1.00 42.49           H
ATOM   1192  HA2 GLY A  85      15.786  35.067  73.127  1.00 45.72           H
ATOM   1193  HA3 GLY A  85      14.785  35.746  72.124  1.00 45.72           H
ATOM   1194  N   ALA A  86      14.464  37.130  74.244  1.00 36.31           N
ATOM   1195  CA  ALA A  86      14.030  37.878  75.417  1.00 40.12           C
ATOM   1196  C   ALA A  86      12.516  37.915  75.529  1.00 37.89           C
ATOM   1197  O   ALA A  86      11.964  37.868  76.633  1.00 40.14           O
ATOM   1198  CB  ALA A  86      14.586  39.285  75.371  1.00 43.36           C
ATOM   1199  H   ALA A  86      14.935  37.593  73.694  1.00 43.57           H
ATOM   1200  HA  ALA A  86      14.378  37.446  76.212  1.00 48.14           H
ATOM   1201  HB1 ALA A  86      14.288  39.768  76.158  1.00 52.03           H
ATOM   1202  HB2 ALA A  86      15.555  39.241  75.357  1.00 52.03           H
ATOM   1203  HB3 ALA A  86      14.263  39.726  74.569  1.00 52.03           H
ATOM   1204  N   GLU A  87      11.855  37.994  74.381  1.00 38.67           N
ATOM   1205  CA  GLU A  87      10.406  38.031  74.320  1.00 34.07           C
ATOM   1206  C   GLU A  87       9.911  36.825  73.528  1.00 31.40           C
ATOM   1207  O   GLU A  87       9.343  36.952  72.443  1.00 30.73           O
ATOM   1208  CB  GLU A  87       9.949  39.355  73.713  1.00 41.85           C
ATOM   1209  CG  GLU A  87      10.401  40.541  74.580  1.00 56.40           C
ATOM   1210  CD  GLU A  87      10.188  41.888  73.930  1.00 71.24           C
ATOM   1211  OE1 GLU A  87       9.306  41.996  73.053  1.00 71.79           O
ATOM   1212  OE2 GLU A  87      10.907  42.842  74.304  1.00 78.66           O
ATOM   1213  H   GLU A  87      12.234  38.028  73.610  1.00 46.41           H
ATOM   1214  HA  GLU A  87      10.047  37.970  75.220  1.00 40.88           H
ATOM   1215  HB2 GLU A  87      10.338  39.456  72.830  1.00 50.22           H
ATOM   1216  HB3 GLU A  87       8.981  39.368  73.659  1.00 50.22           H
ATOM   1217  HG2 GLU A  87       9.901  40.530  75.411  1.00 67.67           H
ATOM   1218  HG3 GLU A  87      11.349  40.448  74.766  1.00 67.67           H
ATOM   1219  N   ALA A  88      10.145  35.651  74.099  1.00 25.21           N
ATOM   1220  CA  ALA A  88       9.766  34.380  73.482  1.00 24.46           C
ATOM   1221  C   ALA A  88       8.284  34.285  73.216  1.00 21.25           C
ATOM   1222  O   ALA A  88       7.471  34.743  74.010  1.00 22.05           O
ATOM   1223  CB  ALA A  88      10.206  33.216  74.383  1.00 27.06           C
ATOM   1224  H   ALA A  88      10.530  35.559  74.862  1.00 30.25           H
ATOM   1225  HA  ALA A  88      10.227  34.293  72.633  1.00 29.36           H
ATOM   1226  HB1 ALA A  88       9.950  32.379  73.964  1.00 32.47           H
ATOM   1227  HB2 ALA A  88      11.169  33.250  74.494  1.00 32.47           H
ATOM   1228  HB3 ALA A  88       9.770  33.302  75.245  1.00 32.47           H
ATOM   1229  N   ARG A  89       7.936  33.668  72.091  1.00 20.21           N
ATOM   1230  CA  ARG A  89       6.543  33.515  71.687  1.00 18.54           C
ATOM   1231  C   ARG A  89       6.311  32.227  70.958  1.00 17.55           C
ATOM   1232  O   ARG A  89       7.215  31.680  70.332  1.00 18.58           O
ATOM   1233  CB  ARG A  89       6.111  34.661  70.772  1.00 24.59           C
ATOM   1234  CG  ARG A  89       6.003  35.985  71.480  1.00 40.06           C
ATOM   1235  CD  ARG A  89       5.461  37.088  70.584  1.00 55.42           C
ATOM   1236  NE  ARG A  89       5.421  38.373  71.287  1.00 67.55           N
ATOM   1237  CZ  ARG A  89       4.366  38.861  71.936  1.00 75.68           C
ATOM   1238  NH1 ARG A  89       3.224  38.191  71.981  1.00 77.56           N
ATOM   1239  NH2 ARG A  89       4.452  40.038  72.541  1.00 80.95           N
ATOM   1240  H   ARG A  89       8.497  33.325  71.537  1.00 24.26           H
ATOM   1241  HA  ARG A  89       5.978  33.525  72.475  1.00 22.25           H
ATOM   1242  HB2 ARG A  89       6.763  34.757  70.060  1.00 29.51           H
ATOM   1243  HB3 ARG A  89       5.241  34.452  70.397  1.00 29.51           H
ATOM   1244  HG2 ARG A  89       5.403  35.891  72.237  1.00 48.07           H
ATOM   1245  HG3 ARG A  89       6.883  36.253  71.787  1.00 48.07           H
ATOM   1246  HD2 ARG A  89       6.036  37.182  69.809  1.00 66.50           H
ATOM   1247  HD3 ARG A  89       4.559  36.863  70.309  1.00 66.50           H
ATOM   1248  HE  ARG A  89       6.136  38.850  71.279  1.00 81.06           H
ATOM   1249 HH11 ARG A  89       3.159  37.426  71.593  1.00 93.08           H
ATOM   1250 HH12 ARG A  89       2.550  38.518  72.402  1.00 93.08           H
ATOM   1251 HH21 ARG A  89       5.188  40.482  72.515  1.00 97.14           H
ATOM   1252 HH22 ARG A  89       3.772  40.359  72.958  1.00 97.14           H
ATOM   1253  N   ILE A  90       5.092  31.737  71.061  1.00 16.20           N
ATOM   1254  CA  ILE A  90       4.605  30.720  70.132  1.00 15.18           C
ATOM   1255  C   ILE A  90       3.448  31.363  69.377  1.00 17.83           C
ATOM   1256  O   ILE A  90       2.397  31.666  69.962  1.00 16.30           O
ATOM   1257  CB  ILE A  90       4.154  29.451  70.831  1.00 15.83           C
ATOM   1258  CG1 ILE A  90       5.309  28.902  71.676  1.00 18.51           C
ATOM   1259  CG2 ILE A  90       3.643  28.419  69.784  1.00 17.01           C
ATOM   1260  CD1 ILE A  90       4.944  27.656  72.460  1.00 21.86           C
ATOM   1261  H   ILE A  90       4.521  31.972  71.658  1.00 19.44           H
ATOM   1262  HA  ILE A  90       5.304  30.494  69.498  1.00 18.21           H
ATOM   1263  HB  ILE A  90       3.419  29.673  71.424  1.00 19.00           H
ATOM   1264 HG12 ILE A  90       6.048  28.679  71.090  1.00 22.21           H
ATOM   1265 HG13 ILE A  90       5.584  29.582  72.310  1.00 22.21           H
ATOM   1266 HG21 ILE A  90       3.359  27.615  70.246  1.00 20.41           H
ATOM   1267 HG22 ILE A  90       2.896  28.805  69.299  1.00 20.41           H
ATOM   1268 HG23 ILE A  90       4.364  28.210  69.169  1.00 20.41           H
ATOM   1269 HD11 ILE A  90       5.717  27.366  72.969  1.00 26.23           H
ATOM   1270 HD12 ILE A  90       4.211  27.865  73.061  1.00 26.23           H
ATOM   1271 HD13 ILE A  90       4.676  26.960  71.840  1.00 26.23           H
ATOM   1272  N   ASN A  91       3.669  31.604  68.086  1.00 14.33           N
ATOM   1273  CA  ASN A  91       2.680  32.237  67.215  1.00 13.79           C
ATOM   1274  C   ASN A  91       1.910  31.186  66.437  1.00 13.69           C
ATOM   1275  O   ASN A  91       2.508  30.429  65.686  1.00 15.72           O
ATOM   1276  CB  ASN A  91       3.372  33.191  66.268  1.00 15.58           C
ATOM   1277  CG  ASN A  91       4.049  34.293  67.008  1.00 24.40           C
ATOM   1278  OD1 ASN A  91       3.468  34.824  67.949  1.00 25.65           O
ATOM   1279  ND2 ASN A  91       5.294  34.618  66.637  1.00 29.34           N
ATOM   1280  H   ASN A  91       4.402  31.405  67.682  1.00 17.20           H
ATOM   1281  HA  ASN A  91       2.051  32.742  67.754  1.00 16.55           H
ATOM   1282  HB2 ASN A  91       4.043  32.708  65.760  1.00 18.70           H
ATOM   1283  HB3 ASN A  91       2.716  33.583  65.671  1.00 18.70           H
ATOM   1284 HD21 ASN A  91       5.713  35.250  67.044  1.00 35.21           H
ATOM   1285 HD22 ASN A  91       5.676  34.196  65.992  1.00 35.21           H
ATOM   1286  N   THR A  92       0.596  31.166  66.608  1.00 12.23           N
ATOM   1287  CA  THR A  92      -0.227  30.098  66.025  1.00 11.16           C
ATOM   1288  C   THR A  92      -1.426  30.575  65.241  1.00 11.64           C
ATOM   1289  O   THR A  92      -1.941  31.680  65.454  1.00 13.60           O
ATOM   1290  CB  THR A  92      -0.784  29.123  67.054  1.00 11.99           C
ATOM   1291  OG1 THR A  92      -1.831  29.729  67.815  1.00 14.19           O
ATOM   1292  CG2 THR A  92       0.326  28.568  67.959  1.00 14.77           C
ATOM   1293  H   THR A  92       0.152  31.752  67.053  1.00 14.68           H
ATOM   1294  HA  THR A  92       0.330  29.588  65.417  1.00 13.39           H
ATOM   1295  HB  THR A  92      -1.162  28.368  66.576  1.00 14.39           H
ATOM   1296  HG1 THR A  92      -1.538  30.404  68.219  1.00 17.03           H
ATOM   1297 HG21 THR A  92      -0.051  27.950  68.605  1.00 17.73           H
ATOM   1298 HG22 THR A  92       0.986  28.100  67.425  1.00 17.73           H
ATOM   1299 HG23 THR A  92       0.760  29.294  68.434  1.00 17.73           H
ATOM   1300  N   GLN A  93      -1.866  29.699  64.335  1.00 12.78           N
ATOM   1301  CA  GLN A  93      -3.220  29.732  63.823  1.00 13.73           C
ATOM   1302  C   GLN A  93      -3.887  28.423  64.203  1.00 12.58           C
ATOM   1303  O   GLN A  93      -3.204  27.417  64.437  1.00 12.54           O
ATOM   1304  CB  GLN A  93      -3.221  29.984  62.307  1.00 14.19           C
ATOM   1305  CG  GLN A  93      -2.654  31.389  62.046  1.00 17.83           C
ATOM   1306  CD  GLN A  93      -2.666  31.872  60.624  1.00 28.12           C
ATOM   1307  OE1 GLN A  93      -3.610  32.497  60.204  1.00 30.09           O
ATOM   1308  NE2 GLN A  93      -1.577  31.638  59.893  1.00 36.14           N
ATOM   1309  H   GLN A  93      -1.385  29.068  64.001  1.00 15.34           H
ATOM   1310  HA  GLN A  93      -3.706  30.455  64.250  1.00 16.48           H
ATOM   1311  HB2 GLN A  93      -2.656  29.331  61.864  1.00 17.03           H
ATOM   1312  HB3 GLN A  93      -4.128  29.944  61.966  1.00 17.03           H
ATOM   1313  HG2 GLN A  93      -3.168  32.025  62.568  1.00 21.39           H
ATOM   1314  HG3 GLN A  93      -1.731  31.403  62.345  1.00 21.39           H
ATOM   1315 HE21 GLN A  93      -0.906  31.226  60.240  1.00 43.37           H
ATOM   1316 HE22 GLN A  93      -1.545  31.899  59.074  1.00 43.37           H
ATOM   1317  N   TRP A  94      -5.207  28.443  64.367  1.00 11.07           N
ATOM   1318  CA  TRP A  94      -5.920  27.250  64.837  1.00 11.11           C
ATOM   1319  C   TRP A  94      -7.210  26.978  64.082  1.00 11.38           C
ATOM   1320  O   TRP A  94      -7.787  27.864  63.477  1.00 11.59           O
ATOM   1321  CB  TRP A  94      -6.187  27.345  66.364  1.00 11.96           C
ATOM   1322  CG  TRP A  94      -6.906  28.563  66.905  1.00 12.48           C
ATOM   1323  CD1 TRP A  94      -6.351  29.624  67.552  1.00 14.11           C
ATOM   1324  CD2 TRP A  94      -8.317  28.833  66.843  1.00 13.95           C
ATOM   1325  NE1 TRP A  94      -7.314  30.516  67.918  1.00 14.11           N
ATOM   1326  CE2 TRP A  94      -8.534  30.061  67.471  1.00 12.92           C
ATOM   1327  CE3 TRP A  94      -9.422  28.136  66.323  1.00 12.77           C
ATOM   1328  CZ2 TRP A  94      -9.796  30.622  67.582  1.00 15.02           C
ATOM   1329  CZ3 TRP A  94     -10.656  28.698  66.433  1.00 13.71           C
ATOM   1330  CH2 TRP A  94     -10.842  29.925  67.056  1.00 14.79           C
ATOM   1331  H   TRP A  94      -5.710  29.123  64.216  1.00 13.29           H
ATOM   1332  HA  TRP A  94      -5.343  26.483  64.697  1.00 13.33           H
ATOM   1333  HB2 TRP A  94      -6.715  26.572  66.620  1.00 14.36           H
ATOM   1334  HB3 TRP A  94      -5.330  27.302  66.817  1.00 14.36           H
ATOM   1335  HD1 TRP A  94      -5.446  29.714  67.742  1.00 16.93           H
ATOM   1336  HE1 TRP A  94      -7.175  31.263  68.320  1.00 16.93           H
ATOM   1337  HE3 TRP A  94      -9.309  27.319  65.893  1.00 15.32           H
ATOM   1338  HZ2 TRP A  94      -9.926  31.439  68.007  1.00 18.02           H
ATOM   1339  HZ3 TRP A  94     -11.393  28.250  66.084  1.00 16.45           H
ATOM   1340  HH2 TRP A  94     -11.701  30.276  67.122  1.00 17.75           H
ATOM   1341  N   LEU A  95      -7.615  25.711  64.113  1.00 11.56           N
ATOM   1342  CA  LEU A  95      -8.849  25.220  63.506  1.00 13.35           C
ATOM   1343  C   LEU A  95      -9.609  24.447  64.578  1.00 12.87           C
ATOM   1344  O   LEU A  95      -9.079  23.456  65.115  1.00 12.40           O
ATOM   1345  CB  LEU A  95      -8.578  24.277  62.328  1.00 12.12           C
ATOM   1346  CG  LEU A  95      -7.923  24.921  61.124  1.00 10.85           C
ATOM   1347  CD1 LEU A  95      -7.447  23.801  60.218  1.00 15.17           C
ATOM   1348  CD2 LEU A  95      -8.820  25.841  60.432  1.00 13.71           C
ATOM   1349  H   LEU A  95      -7.166  25.088  64.500  1.00 13.87           H
ATOM   1350  HA  LEU A  95      -9.393  25.963  63.203  1.00 16.03           H
ATOM   1351  HB2 LEU A  95      -7.994  23.565  62.632  1.00 14.54           H
ATOM   1352  HB3 LEU A  95      -9.423  23.901  62.034  1.00 14.54           H
ATOM   1353  HG  LEU A  95      -7.145  25.422  61.417  1.00 13.02           H
ATOM   1354 HD11 LEU A  95      -7.022  24.186  59.436  1.00 18.21           H
ATOM   1355 HD12 LEU A  95      -6.812  23.251  60.703  1.00 18.21           H
ATOM   1356 HD13 LEU A  95      -8.211  23.266  59.950  1.00 18.21           H
ATOM   1357 HD21 LEU A  95      -8.354  26.225  59.672  1.00 16.45           H
ATOM   1358 HD22 LEU A  95      -9.601  25.352  60.129  1.00 16.45           H
ATOM   1359 HD23 LEU A  95      -9.087  26.543  61.046  1.00 16.45           H
ATOM   1360  N   LEU A  96     -10.826  24.882  64.885  1.00 11.18           N
ATOM   1361  CA ALEU A  96     -11.692  24.211  65.850  1.00 12.43           C
ATOM   1362  C   LEU A  96     -12.856  23.575  65.107  1.00 11.77           C
ATOM   1363  O   LEU A  96     -13.699  24.285  64.574  1.00 13.70           O
ATOM   1364  CB ALEU A  96     -12.204  25.202  66.900  1.00 14.04           C
ATOM   1365  CG ALEU A  96     -12.997  24.684  68.110  1.00 14.74           C
ATOM   1366  CD1ALEU A  96     -13.103  25.795  69.136  1.00 21.82           C
ATOM   1367  CD2ALEU A  96     -14.388  24.188  67.750  1.00 19.75           C
ATOM   1368  H  ALEU A  96     -11.182  25.583  64.537  1.00 13.42           H
ATOM   1369  HA ALEU A  96     -11.194  23.512  66.302  1.00 14.92           H
ATOM   1370  HB2ALEU A  96     -11.434  25.674  67.256  1.00 16.85           H
ATOM   1371  HB3ALEU A  96     -12.777  25.839  66.446  1.00 16.85           H
ATOM   1372  HG ALEU A  96     -12.511  23.947  68.514  1.00 17.69           H
ATOM   1373 HD11ALEU A  96     -13.603  25.471  69.901  1.00 26.18           H
ATOM   1374 HD12ALEU A  96     -12.210  26.056  69.410  1.00 26.18           H
ATOM   1375 HD13ALEU A  96     -13.561  26.550  68.736  1.00 26.18           H
ATOM   1376 HD21ALEU A  96     -14.830  23.877  68.555  1.00 23.70           H
ATOM   1377 HD22ALEU A  96     -14.891  24.919  67.357  1.00 23.70           H
ATOM   1378 HD23ALEU A  96     -14.309  23.460  67.113  1.00 23.70           H
ATOM   1379  N   THR A  97     -12.880  22.247  65.083  1.00 15.55           N
ATOM   1380  CA  THR A  97     -13.927  21.495  64.394  1.00 14.67           C
ATOM   1381  C   THR A  97     -14.879  20.892  65.419  1.00 15.40           C
ATOM   1382  O   THR A  97     -14.453  20.192  66.345  1.00 15.74           O
ATOM   1383  CB  THR A  97     -13.362  20.374  63.495  1.00 17.57           C
ATOM   1384  OG1 THR A  97     -12.432  20.934  62.562  1.00 16.80           O
ATOM   1385  CG2 THR A  97     -14.472  19.732  62.674  1.00 16.98           C
ATOM   1386  H   THR A  97     -12.292  21.749  65.466  1.00 18.66           H
ATOM   1387  HA  THR A  97     -14.434  22.102  63.833  1.00 17.61           H
ATOM   1388  HB  THR A  97     -12.928  19.694  64.035  1.00 21.08           H
ATOM   1389  HG1 THR A  97     -11.800  21.304  62.973  1.00 20.15           H
ATOM   1390 HG21 THR A  97     -14.107  19.030  62.114  1.00 20.38           H
ATOM   1391 HG22 THR A  97     -15.140  19.349  63.264  1.00 20.38           H
ATOM   1392 HG23 THR A  97     -14.895  20.398  62.110  1.00 20.38           H
ATOM   1393  N   SER A  98     -16.181  21.140  65.236  1.00 15.68           N
ATOM   1394  CA  SER A  98     -17.208  20.518  66.046  1.00 17.38           C
ATOM   1395  C   SER A  98     -17.791  19.336  65.281  1.00 25.73           C
ATOM   1396  O   SER A  98     -17.879  19.365  64.051  1.00 20.19           O
ATOM   1397  CB  SER A  98     -18.293  21.538  66.383  1.00 20.95           C
ATOM   1398  OG  SER A  98     -17.776  22.572  67.199  1.00 28.54           O
ATOM   1399  H   SER A  98     -16.489  21.675  64.637  1.00 18.82           H
ATOM   1400  HA  SER A  98     -16.820  20.193  66.874  1.00 20.85           H
ATOM   1401  HB2 SER A  98     -18.630  21.924  65.559  1.00 25.14           H
ATOM   1402  HB3 SER A  98     -19.011  21.090  66.857  1.00 25.14           H
ATOM   1403  HG  SER A  98     -17.152  22.968  66.800  1.00 34.24           H
ATOM   1404  N   GLY A  99     -18.164  18.285  65.986  1.00 20.78           N
ATOM   1405  CA  GLY A  99     -18.879  17.189  65.358  1.00 20.01           C
ATOM   1406  C   GLY A  99     -20.238  17.692  64.913  1.00 22.18           C
ATOM   1407  O   GLY A  99     -20.947  18.286  65.705  1.00 31.02           O
ATOM   1408  H   GLY A  99     -18.016  18.180  66.827  1.00 24.93           H
ATOM   1409  HA2 GLY A  99     -18.388  16.867  64.586  1.00 24.01           H
ATOM   1410  HA3 GLY A  99     -18.998  16.461  65.988  1.00 24.01           H
ATOM   1411  N   THR A 100     -20.587  17.486  63.644  1.00 21.60           N
ATOM   1412  CA  THR A 100     -21.855  17.958  63.072  1.00 20.49           C
ATOM   1413  C   THR A 100     -22.541  16.876  62.265  1.00 22.59           C
ATOM   1414  O   THR A 100     -21.918  15.896  61.879  1.00 22.15           O
ATOM   1415  CB  THR A 100     -21.668  19.170  62.136  1.00 24.44           C
ATOM   1416  OG1 THR A 100     -20.952  18.789  60.944  1.00 22.53           O
ATOM   1417  CG2 THR A 100     -20.936  20.296  62.836  1.00 25.16           C
ATOM   1418  H   THR A 100     -20.095  17.066  63.077  1.00 25.92           H
ATOM   1419  HA  THR A 100     -22.450  18.221  63.792  1.00 24.59           H
ATOM   1420  HB  THR A 100     -22.543  19.502  61.880  1.00 29.33           H
ATOM   1421  HG1 THR A 100     -21.378  18.195  60.530  1.00 27.03           H
ATOM   1422 HG21 THR A 100     -20.828  21.047  62.232  1.00 30.20           H
ATOM   1423 HG22 THR A 100     -21.439  20.586  63.613  1.00 30.20           H
ATOM   1424 HG23 THR A 100     -20.060  19.994  63.123  1.00 30.20           H
ATOM   1425  N   THR A 101     -23.830  17.076  61.985  1.00 24.34           N
ATOM   1426  CA  THR A 101     -24.497  16.286  60.968  1.00 23.94           C
ATOM   1427  C   THR A 101     -23.863  16.648  59.632  1.00 25.79           C
ATOM   1428  O   THR A 101     -23.195  17.674  59.522  1.00 21.68           O
ATOM   1429  CB  THR A 101     -25.998  16.555  60.925  1.00 24.45           C
ATOM   1430  OG1 THR A 101     -26.232  17.929  60.593  1.00 27.81           O
ATOM   1431  CG2 THR A 101     -26.630  16.247  62.279  1.00 37.01           C
ATOM   1432  H   THR A 101     -24.331  17.659  62.370  1.00 29.20           H
ATOM   1433  HA  THR A 101     -24.353  15.341  61.137  1.00 28.73           H
ATOM   1434  HB  THR A 101     -26.410  15.985  60.257  1.00 29.34           H
ATOM   1435  HG1 THR A 101     -25.879  18.428  61.170  1.00 33.37           H
ATOM   1436 HG21 THR A 101     -27.584  16.420  62.246  1.00 44.41           H
ATOM   1437 HG22 THR A 101     -26.486  15.316  62.508  1.00 44.41           H
ATOM   1438 HG23 THR A 101     -26.232  16.806  62.965  1.00 44.41           H
ATOM   1439  N   GLU A 102     -24.078  15.827  58.611  1.00 29.67           N
ATOM   1440  CA  GLU A 102     -23.522  16.145  57.302  1.00 39.55           C
ATOM   1441  C   GLU A 102     -24.153  17.417  56.729  1.00 26.10           C
ATOM   1442  O   GLU A 102     -23.462  18.209  56.099  1.00 25.60           O
ATOM   1443  CB  GLU A 102     -23.700  14.967  56.341  1.00 50.43           C
ATOM   1444  CG  GLU A 102     -22.664  13.856  56.535  1.00 66.86           C
ATOM   1445  CD  GLU A 102     -21.224  14.364  56.435  1.00 81.60           C
ATOM   1446  OE1 GLU A 102     -20.659  14.352  55.319  1.00 84.30           O
ATOM   1447  OE2 GLU A 102     -20.655  14.778  57.473  1.00 85.80           O
ATOM   1448  H   GLU A 102     -24.531  15.097  58.646  1.00 35.61           H
ATOM   1449  HA  GLU A 102     -22.570  16.305  57.399  1.00 47.45           H
ATOM   1450  HB2 GLU A 102     -24.579  14.580  56.478  1.00 60.52           H
ATOM   1451  HB3 GLU A 102     -23.622  15.291  55.430  1.00 60.52           H
ATOM   1452  HG2 GLU A 102     -22.783  13.463  57.414  1.00 80.23           H
ATOM   1453  HG3 GLU A 102     -22.792  13.181  55.850  1.00 80.23           H
ATOM   1454  N   ALA A 103     -25.439  17.624  56.992  1.00 25.32           N
ATOM   1455  CA  ALA A 103     -26.139  18.820  56.538  1.00 30.65           C
ATOM   1456  C   ALA A 103     -25.535  20.113  57.079  1.00 29.13           C
ATOM   1457  O   ALA A 103     -25.637  21.166  56.441  1.00 30.00           O
ATOM   1458  CB  ALA A 103     -27.622  18.725  56.932  1.00 33.79           C
ATOM   1459  H   ALA A 103     -25.934  17.080  57.438  1.00 30.38           H
ATOM   1460  HA  ALA A 103     -26.094  18.856  55.570  1.00 36.78           H
ATOM   1461  HB1 ALA A 103     -28.081  19.523  56.627  1.00 40.54           H
ATOM   1462  HB2 ALA A 103     -28.009  17.939  56.515  1.00 40.54           H
ATOM   1463  HB3 ALA A 103     -27.687  18.653  57.897  1.00 40.54           H
ATOM   1464  N   ASN A 104     -24.913  20.029  58.253  1.00 26.18           N
ATOM   1465  CA  ASN A 104     -24.319  21.199  58.907  1.00 21.63           C
ATOM   1466  C   ASN A 104     -22.812  21.237  58.830  1.00 19.25           C
ATOM   1467  O   ASN A 104     -22.183  22.076  59.468  1.00 20.83           O
ATOM   1468  CB  ASN A 104     -24.735  21.248  60.373  1.00 23.97           C
ATOM   1469  CG  ASN A 104     -26.209  21.522  60.545  1.00 26.98           C
ATOM   1470  OD1 ASN A 104     -26.816  22.249  59.755  1.00 27.38           O
ATOM   1471  ND2 ASN A 104     -26.806  20.910  61.568  1.00 28.81           N
ATOM   1472  H   ASN A 104     -24.819  19.299  58.697  1.00 31.41           H
ATOM   1473  HA  ASN A 104     -24.657  22.000  58.477  1.00 25.96           H
ATOM   1474  HB2 ASN A 104     -24.537  20.393  60.787  1.00 28.76           H
ATOM   1475  HB3 ASN A 104     -24.243  21.955  60.818  1.00 28.76           H
ATOM   1476 HD21 ASN A 104     -27.645  21.032  61.711  1.00 34.57           H
ATOM   1477 HD22 ASN A 104     -26.352  20.394  62.085  1.00 34.57           H
ATOM   1478  N   ALA A 105     -22.213  20.315  58.085  1.00 20.72           N
ATOM   1479  CA  ALA A 105     -20.760  20.271  57.976  1.00 19.22           C
ATOM   1480  C   ALA A 105     -20.152  21.572  57.445  1.00 18.19           C
ATOM   1481  O   ALA A 105     -19.008  21.902  57.766  1.00 19.22           O
ATOM   1482  CB  ALA A 105     -20.342  19.099  57.097  1.00 26.95           C
ATOM   1483  H   ALA A 105     -22.622  19.707  57.635  1.00 24.86           H
ATOM   1484  HA  ALA A 105     -20.391  20.118  58.860  1.00 23.06           H
ATOM   1485  HB1 ALA A 105     -19.374  19.082  57.034  1.00 32.34           H
ATOM   1486  HB2 ALA A 105     -20.662  18.275  57.497  1.00 32.34           H
ATOM   1487  HB3 ALA A 105     -20.730  19.212  56.215  1.00 32.34           H
ATOM   1488  N   TRP A 106     -20.904  22.327  56.647  1.00 18.43           N
ATOM   1489  CA  TRP A 106     -20.373  23.579  56.117  1.00 17.16           C
ATOM   1490  C   TRP A 106     -20.006  24.571  57.214  1.00 18.11           C
ATOM   1491  O   TRP A 106     -19.122  25.410  57.014  1.00 19.77           O
ATOM   1492  CB  TRP A 106     -21.376  24.218  55.140  1.00 22.09           C
ATOM   1493  CG  TRP A 106     -22.604  24.783  55.802  1.00 18.45           C
ATOM   1494  CD1 TRP A 106     -23.771  24.132  56.054  1.00 19.23           C
ATOM   1495  CD2 TRP A 106     -22.764  26.111  56.321  1.00 19.56           C
ATOM   1496  NE1 TRP A 106     -24.649  24.965  56.699  1.00 21.33           N
ATOM   1497  CE2 TRP A 106     -24.058  26.193  56.862  1.00 22.32           C
ATOM   1498  CE3 TRP A 106     -21.931  27.241  56.374  1.00 22.34           C
ATOM   1499  CZ2 TRP A 106     -24.555  27.361  57.438  1.00 22.96           C
ATOM   1500  CZ3 TRP A 106     -22.417  28.393  56.947  1.00 22.63           C
ATOM   1501  CH2 TRP A 106     -23.721  28.446  57.477  1.00 23.21           C
ATOM   1502  H   TRP A 106     -21.707  22.142  56.402  1.00 22.12           H
ATOM   1503  HA  TRP A 106     -19.565  23.383  55.619  1.00 20.60           H
ATOM   1504  HB2 TRP A 106     -20.935  24.943  54.670  1.00 26.51           H
ATOM   1505  HB3 TRP A 106     -21.666  23.544  54.505  1.00 26.51           H
ATOM   1506  HD1 TRP A 106     -23.944  23.246  55.832  1.00 23.08           H
ATOM   1507  HE1 TRP A 106     -25.450  24.760  56.936  1.00 25.60           H
ATOM   1508  HE3 TRP A 106     -21.072  27.215  56.018  1.00 26.80           H
ATOM   1509  HZ2 TRP A 106     -25.411  27.396  57.798  1.00 27.56           H
ATOM   1510  HZ3 TRP A 106     -21.877  29.149  56.983  1.00 27.16           H
ATOM   1511  HH2 TRP A 106     -24.023  29.237  57.862  1.00 27.85           H
ATOM   1512  N   LYS A 107     -20.662  24.496  58.371  1.00 17.19           N
ATOM   1513  CA  LYS A 107     -20.335  25.385  59.490  1.00 16.96           C
ATOM   1514  C   LYS A 107     -19.660  24.661  60.672  1.00 14.64           C
ATOM   1515  O   LYS A 107     -19.784  25.102  61.798  1.00 20.48           O
ATOM   1516  CB  LYS A 107     -21.602  26.115  59.957  1.00 19.84           C
ATOM   1517  CG  LYS A 107     -22.809  25.217  60.182  1.00 17.80           C
ATOM   1518  CD  LYS A 107     -23.930  25.993  60.818  1.00 22.31           C
ATOM   1519  CE  LYS A 107     -25.243  25.222  60.794  1.00 27.52           C
ATOM   1520  NZ  LYS A 107     -26.370  26.033  61.341  1.00 31.06           N
ATOM   1521  H   LYS A 107     -21.298  23.941  58.535  1.00 20.63           H
ATOM   1522  HA  LYS A 107     -19.714  26.059  59.172  1.00 20.35           H
ATOM   1523  HB2 LYS A 107     -21.409  26.563  60.796  1.00 23.81           H
ATOM   1524  HB3 LYS A 107     -21.846  26.772  59.286  1.00 23.81           H
ATOM   1525  HG2 LYS A 107     -23.118  24.872  59.330  1.00 21.36           H
ATOM   1526  HG3 LYS A 107     -22.564  24.489  60.775  1.00 21.36           H
ATOM   1527  HD2 LYS A 107     -23.705  26.178  61.743  1.00 26.78           H
ATOM   1528  HD3 LYS A 107     -24.058  26.823  60.333  1.00 26.78           H
ATOM   1529  HE2 LYS A 107     -25.458  24.985  59.878  1.00 33.03           H
ATOM   1530  HE3 LYS A 107     -25.154  24.423  61.335  1.00 33.03           H
ATOM   1531  HZ1 LYS A 107     -26.198  26.261  62.184  1.00 37.27           H
ATOM   1532  HZ2 LYS A 107     -26.474  26.773  60.857  1.00 37.27           H
ATOM   1533  HZ3 LYS A 107     -27.124  25.562  61.316  1.00 37.27           H
ATOM   1534  N   SER A 108     -18.927  23.593  60.386  1.00 16.70           N
ATOM   1535  CA  SER A 108     -18.284  22.787  61.435  1.00 17.78           C
ATOM   1536  C   SER A 108     -17.026  23.422  62.015  1.00 15.23           C
ATOM   1537  O   SER A 108     -16.619  23.029  63.105  1.00 15.82           O
ATOM   1538  CB  SER A 108     -17.929  21.409  60.886  1.00 19.83           C
ATOM   1539  OG  SER A 108     -16.928  21.525  59.892  1.00 20.52           O
ATOM   1540  H   SER A 108     -18.781  23.307  59.588  1.00 20.04           H
ATOM   1541  HA  SER A 108     -18.914  22.663  62.162  1.00 21.34           H
ATOM   1542  HB2 SER A 108     -17.597  20.854  61.609  1.00 23.80           H
ATOM   1543  HB3 SER A 108     -18.721  21.009  60.495  1.00 23.80           H
ATOM   1544  HG  SER A 108     -17.203  22.006  59.261  1.00 24.63           H
ATOM   1545  N   THR A 109     -16.392  24.364  61.301  1.00 14.68           N
ATOM   1546  CA  THR A 109     -15.003  24.723  61.620  1.00 12.72           C
ATOM   1547  C   THR A 109     -14.756  26.236  61.773  1.00 14.93           C
ATOM   1548  O   THR A 109     -14.967  27.021  60.819  1.00 17.79           O
ATOM   1549  CB  THR A 109     -14.025  24.208  60.550  1.00 16.65           C
ATOM   1550  OG1 THR A 109     -14.297  22.825  60.229  1.00 19.71           O
ATOM   1551  CG2 THR A 109     -12.568  24.322  61.045  1.00 16.66           C
ATOM   1552  H   THR A 109     -16.734  24.799  60.643  1.00 17.62           H
ATOM   1553  HA  THR A 109     -14.764  24.303  62.461  1.00 15.27           H
ATOM   1554  HB  THR A 109     -14.116  24.746  59.748  1.00 19.99           H
ATOM   1555  HG1 THR A 109     -15.080  22.747  59.935  1.00 23.65           H
ATOM   1556 HG21 THR A 109     -11.960  23.994  60.363  1.00 20.00           H
ATOM   1557 HG22 THR A 109     -12.355  25.248  61.238  1.00 20.00           H
ATOM   1558 HG23 THR A 109     -12.450  23.796  61.851  1.00 20.00           H
ATOM   1559  N   LEU A 110     -14.317  26.620  62.976  1.00 14.67           N
ATOM   1560  CA  LEU A 110     -13.858  27.975  63.294  1.00 14.66           C
ATOM   1561  C   LEU A 110     -12.364  28.088  63.085  1.00 16.60           C
ATOM   1562  O   LEU A 110     -11.633  27.114  63.239  1.00 14.45           O
ATOM   1563  CB  LEU A 110     -14.188  28.354  64.744  1.00 16.28           C
ATOM   1564  CG  LEU A 110     -15.658  28.540  65.076  1.00 16.70           C
ATOM   1565  CD1 LEU A 110     -15.832  28.596  66.594  1.00 22.09           C
ATOM   1566  CD2 LEU A 110     -16.225  29.812  64.438  1.00 18.93           C
ATOM   1567  H   LEU A 110     -14.275  26.089  63.650  1.00 17.61           H
ATOM   1568  HA  LEU A 110     -14.297  28.609  62.705  1.00 17.59           H
ATOM   1569  HB2 LEU A 110     -13.848  27.656  65.325  1.00 19.53           H
ATOM   1570  HB3 LEU A 110     -13.739  29.189  64.949  1.00 19.53           H
ATOM   1571  HG  LEU A 110     -16.161  27.782  64.740  1.00 20.04           H
ATOM   1572 HD11 LEU A 110     -16.772  28.715  66.800  1.00 26.51           H
ATOM   1573 HD12 LEU A 110     -15.511  27.765  66.979  1.00 26.51           H
ATOM   1574 HD13 LEU A 110     -15.319  29.342  66.943  1.00 26.51           H
ATOM   1575 HD21 LEU A 110     -17.162  29.892  64.675  1.00 22.71           H
ATOM   1576 HD22 LEU A 110     -15.732  30.578  64.772  1.00 22.71           H
ATOM   1577 HD23 LEU A 110     -16.130  29.751  63.475  1.00 22.71           H
ATOM   1578  N   VAL A 111     -11.927  29.271  62.663  1.00 15.75           N
ATOM   1579  CA  VAL A 111     -10.505  29.534  62.478  1.00 13.27           C
ATOM   1580  C   VAL A 111     -10.144  30.784  63.246  1.00 12.02           C
ATOM   1581  O   VAL A 111     -10.940  31.730  63.345  1.00 14.35           O
ATOM   1582  CB  VAL A 111     -10.140  29.691  60.988  1.00 11.70           C
ATOM   1583  CG1 VAL A 111     -10.867  30.878  60.363  1.00 14.82           C
ATOM   1584  CG2 VAL A 111      -8.650  29.848  60.773  1.00 12.27           C
ATOM   1585  H   VAL A 111     -12.436  29.939  62.476  1.00 18.90           H
ATOM   1586  HA  VAL A 111      -9.992  28.795  62.841  1.00 15.92           H
ATOM   1587  HB  VAL A 111     -10.422  28.892  60.515  1.00 14.04           H
ATOM   1588 HG11 VAL A 111     -10.615  30.946  59.429  1.00 17.78           H
ATOM   1589 HG12 VAL A 111     -11.824  30.737  60.439  1.00 17.78           H
ATOM   1590 HG13 VAL A 111     -10.614  31.687  60.835  1.00 17.78           H
ATOM   1591 HG21 VAL A 111      -8.476  29.943  59.824  1.00 14.72           H
ATOM   1592 HG22 VAL A 111      -8.345  30.639  61.246  1.00 14.72           H
ATOM   1593 HG23 VAL A 111      -8.197  29.062  61.117  1.00 14.72           H
ATOM   1594  N   GLY A 112      -8.946  30.777  63.821  1.00 11.88           N
ATOM   1595  CA  GLY A 112      -8.430  31.942  64.517  1.00 13.35           C
ATOM   1596  C   GLY A 112      -6.920  31.898  64.672  1.00 13.32           C
ATOM   1597  O   GLY A 112      -6.225  31.109  64.045  1.00 13.58           O
ATOM   1598  H   GLY A 112      -8.411  30.104  63.820  1.00 14.25           H
ATOM   1599  HA2 GLY A 112      -8.666  32.744  64.025  1.00 16.02           H
ATOM   1600  HA3 GLY A 112      -8.829  31.994  65.400  1.00 16.02           H
ATOM   1601  N   HIS A 113      -6.417  32.809  65.496  1.00 13.37           N
ATOM   1602  CA  HIS A 113      -4.998  32.926  65.739  1.00 13.52           C
ATOM   1603  C   HIS A 113      -4.753  33.266  67.208  1.00 15.11           C
ATOM   1604  O   HIS A 113      -5.414  34.142  67.756  1.00 17.16           O
ATOM   1605  CB  HIS A 113      -4.404  33.980  64.781  1.00 12.48           C
ATOM   1606  CG  HIS A 113      -5.164  35.265  64.739  1.00 16.93           C
ATOM   1607  ND1 HIS A 113      -4.809  36.361  65.490  1.00 23.60           N
ATOM   1608  CD2 HIS A 113      -6.260  35.628  64.029  1.00 17.80           C
ATOM   1609  CE1 HIS A 113      -5.654  37.350  65.242  1.00 20.98           C
ATOM   1610  NE2 HIS A 113      -6.551  36.927  64.369  1.00 21.62           N
ATOM   1611  H   HIS A 113      -6.892  33.379  65.931  1.00 16.05           H
ATOM   1612  HA  HIS A 113      -4.572  32.075  65.552  1.00 16.22           H
ATOM   1613  HB2 HIS A 113      -3.498  34.182  65.063  1.00 14.98           H
ATOM   1614  HB3 HIS A 113      -4.393  33.614  63.883  1.00 14.98           H
ATOM   1615  HD1 HIS A 113      -4.141  36.400  66.029  1.00 28.32           H
ATOM   1616  HD2 HIS A 113      -6.733  35.095  63.432  1.00 21.36           H
ATOM   1617  HE1 HIS A 113      -5.630  38.195  65.630  1.00 25.18           H
ATOM   1618  N   ASP A 114      -3.832  32.525  67.839  1.00 13.52           N
ATOM   1619  CA  ASP A 114      -3.422  32.717  69.224  1.00 15.42           C
ATOM   1620  C   ASP A 114      -1.921  32.993  69.277  1.00 17.52           C
ATOM   1621  O   ASP A 114      -1.129  32.271  68.663  1.00 15.35           O
ATOM   1622  CB  ASP A 114      -3.699  31.474  70.060  1.00 14.51           C
ATOM   1623  CG  ASP A 114      -5.164  31.259  70.389  1.00 19.86           C
ATOM   1624  OD1 ASP A 114      -6.020  32.106  70.085  1.00 18.79           O
ATOM   1625  OD2 ASP A 114      -5.446  30.204  70.992  1.00 15.91           O
ATOM   1626  H   ASP A 114      -3.415  31.875  67.459  1.00 16.22           H
ATOM   1627  HA  ASP A 114      -3.896  33.470  69.609  1.00 18.50           H
ATOM   1628  HB2 ASP A 114      -3.389  30.695  69.571  1.00 17.41           H
ATOM   1629  HB3 ASP A 114      -3.216  31.549  70.897  1.00 17.41           H
ATOM   1630  N   THR A 115      -1.546  34.016  70.032  1.00 16.95           N
ATOM   1631  CA  THR A 115      -0.157  34.281  70.363  1.00 15.73           C
ATOM   1632  C   THR A 115       0.116  33.951  71.832  1.00 16.72           C
ATOM   1633  O   THR A 115      -0.529  34.492  72.709  1.00 18.37           O
ATOM   1634  CB  THR A 115       0.225  35.738  70.099  1.00 21.78           C
ATOM   1635  OG1 THR A 115      -0.009  36.058  68.725  1.00 44.28           O
ATOM   1636  CG2 THR A 115       1.695  35.933  70.382  1.00 21.88           C
ATOM   1637  H   THR A 115      -2.094  34.584  70.372  1.00 20.34           H
ATOM   1638  HA  THR A 115       0.412  33.716  69.817  1.00 18.87           H
ATOM   1639  HB  THR A 115      -0.290  36.327  70.672  1.00 26.14           H
ATOM   1640  HG1 THR A 115      -0.821  35.949  68.539  1.00 53.14           H
ATOM   1641 HG21 THR A 115       1.944  36.856  70.216  1.00 26.26           H
ATOM   1642 HG22 THR A 115       1.887  35.716  71.308  1.00 26.26           H
ATOM   1643 HG23 THR A 115       2.222  35.356  69.807  1.00 26.26           H
ATOM   1644  N   PHE A 116       1.039  33.029  72.064  1.00 17.26           N
ATOM   1645  CA  PHE A 116       1.406  32.599  73.410  1.00 19.34           C
ATOM   1646  C   PHE A 116       2.689  33.259  73.858  1.00 20.32           C
ATOM   1647  O   PHE A 116       3.639  33.355  73.092  1.00 21.56           O
ATOM   1648  CB  PHE A 116       1.574  31.084  73.460  1.00 17.10           C
ATOM   1649  CG  PHE A 116       0.295  30.326  73.178  1.00 16.03           C
ATOM   1650  CD1 PHE A 116      -0.500  29.900  74.231  1.00 18.55           C
ATOM   1651  CD2 PHE A 116      -0.120  30.055  71.873  1.00 14.51           C
ATOM   1652  CE1 PHE A 116      -1.680  29.221  73.993  1.00 17.92           C
ATOM   1653  CE2 PHE A 116      -1.286  29.369  71.637  1.00 15.35           C
ATOM   1654  CZ  PHE A 116      -2.079  28.962  72.692  1.00 14.95           C
ATOM   1655  H   PHE A 116       1.478  32.626  71.444  1.00 20.71           H
ATOM   1656  HA  PHE A 116       0.702  32.848  74.029  1.00 23.20           H
ATOM   1657  HB2 PHE A 116       2.230  30.820  72.795  1.00 20.52           H
ATOM   1658  HB3 PHE A 116       1.881  30.831  74.344  1.00 20.52           H
ATOM   1659  HD1 PHE A 116      -0.241  30.081  75.106  1.00 22.26           H
ATOM   1660  HD2 PHE A 116       0.403  30.333  71.156  1.00 17.42           H
ATOM   1661  HE1 PHE A 116      -2.207  28.939  74.706  1.00 21.50           H
ATOM   1662  HE2 PHE A 116      -1.553  29.196  70.763  1.00 18.42           H
ATOM   1663  HZ  PHE A 116      -2.867  28.495  72.530  1.00 17.95           H
ATOM   1664  N   THR A 117       2.689  33.742  75.080  1.00 21.15           N
ATOM   1665  CA  THR A 117       3.901  34.310  75.690  1.00 22.48           C
ATOM   1666  C   THR A 117       4.208  33.653  77.019  1.00 24.19           C
ATOM   1667  O   THR A 117       3.371  32.939  77.566  1.00 24.30           O
ATOM   1668  CB  THR A 117       3.759  35.827  75.901  1.00 27.70           C
ATOM   1669  OG1 THR A 117       2.639  36.082  76.757  1.00 36.64           O
ATOM   1670  CG2 THR A 117       3.537  36.532  74.573  1.00 28.00           C
ATOM   1671  H   THR A 117       2.000  33.759  75.594  1.00 25.38           H
ATOM   1672  HA  THR A 117       4.654  34.158  75.098  1.00 26.98           H
ATOM   1673  HB  THR A 117       4.567  36.177  76.308  1.00 33.24           H
ATOM   1674  HG1 THR A 117       2.553  36.908  76.879  1.00 43.97           H
ATOM   1675 HG21 THR A 117       3.449  37.487  74.715  1.00 33.60           H
ATOM   1676 HG22 THR A 117       4.290  36.369  73.982  1.00 33.60           H
ATOM   1677 HG23 THR A 117       2.729  36.199  74.153  1.00 33.60           H
ATOM   1678  N   LYS A 118       5.404  33.910  77.560  1.00 25.88           N
ATOM   1679  CA  LYS A 118       5.797  33.343  78.843  1.00 29.32           C
ATOM   1680  C   LYS A 118       5.215  34.140  80.004  1.00 30.31           C
ATOM   1681  O   LYS A 118       5.261  33.691  81.141  1.00 32.47           O
ATOM   1682  CB  LYS A 118       7.324  33.303  78.966  1.00 43.03           C
ATOM   1683  CG  LYS A 118       8.019  32.403  77.947  1.00 38.30           C
ATOM   1684  CD  LYS A 118       7.776  30.934  78.206  1.00 40.39           C
ATOM   1685  CE  LYS A 118       8.487  30.442  79.461  1.00 58.25           C
ATOM   1686  NZ  LYS A 118       7.960  29.118  79.907  1.00 69.28           N
ATOM   1687  H   LYS A 118       6.003  34.411  77.199  1.00 31.06           H
ATOM   1688  HA  LYS A 118       5.465  32.434  78.904  1.00 35.18           H
ATOM   1689  HB2 LYS A 118       7.668  34.202  78.847  1.00 51.64           H
ATOM   1690  HB3 LYS A 118       7.555  32.979  79.850  1.00 51.64           H
ATOM   1691  HG2 LYS A 118       7.683  32.611  77.061  1.00 45.96           H
ATOM   1692  HG3 LYS A 118       8.975  32.561  77.986  1.00 45.96           H
ATOM   1693  HD2 LYS A 118       6.824  30.784  78.320  1.00 48.46           H
ATOM   1694  HD3 LYS A 118       8.105  30.420  77.452  1.00 48.46           H
ATOM   1695  HE2 LYS A 118       9.434  30.346  79.276  1.00 69.90           H
ATOM   1696  HE3 LYS A 118       8.348  31.081  80.178  1.00 69.90           H
ATOM   1697  HZ1 LYS A 118       7.091  29.182  80.087  1.00 83.13           H
ATOM   1698  HZ2 LYS A 118       8.079  28.513  79.265  1.00 83.13           H
ATOM   1699  HZ3 LYS A 118       8.389  28.852  80.639  1.00 83.13           H
ATOM   1700  N   VAL A 119       4.691  35.328  79.704  1.00 40.82           N
ATOM   1701  CA  VAL A 119       3.995  36.165  80.684  1.00 48.46           C
ATOM   1702  C   VAL A 119       2.496  36.229  80.400  1.00 54.18           C
ATOM   1703  O   VAL A 119       1.710  36.675  81.239  1.00 59.15           O
ATOM   1704  CB  VAL A 119       4.577  37.572  80.677  1.00 54.36           C
ATOM   1705  CG2 VAL A 119       6.088  37.595  80.631  1.00 55.87           C
ATOM   1706  HB  VAL A 119       4.247  38.045  79.896  1.00 65.23           H
ATOM   1707 HG21 VAL A 119       6.384  37.293  79.758  1.00 67.04           H
ATOM   1708 HG22 VAL A 119       6.397  38.500  80.792  1.00 67.04           H
ATOM   1709  N   GLY D 120     -14.311  32.864  30.412  1.00 51.18           N
ATOM   1710  CA  GLY D 120     -14.774  31.575  30.893  1.00 37.94           C
ATOM   1711  C   GLY D 120     -15.504  31.688  32.220  1.00 30.76           C
ATOM   1712  O   GLY D 120     -16.272  30.802  32.595  1.00 31.45           O
ATOM   1713  HA2 GLY D 120     -15.377  31.184  30.241  1.00 45.53           H
ATOM   1714  HA3 GLY D 120     -14.016  30.981  31.007  1.00 45.53           H
ATOM   1715  N   ILE D 121     -15.267  32.778  32.944  1.00 26.13           N
ATOM   1716  CA  ILE D 121     -15.803  32.910  34.297  1.00 22.22           C
ATOM   1717  C   ILE D 121     -17.252  33.399  34.284  1.00 26.36           C
ATOM   1718  O   ILE D 121     -18.051  32.981  35.117  1.00 24.41           O
ATOM   1719  CB  ILE D 121     -14.932  33.862  35.139  1.00 22.64           C
ATOM   1720  CG1 ILE D 121     -13.578  33.204  35.429  1.00 30.48           C
ATOM   1721  CG2 ILE D 121     -15.597  34.201  36.485  1.00 21.11           C
ATOM   1722  CD1 ILE D 121     -12.506  34.161  35.958  1.00 22.25           C
ATOM   1723  H   ILE D 121     -14.802  33.451  32.679  1.00 31.36           H
ATOM   1724  HA  ILE D 121     -15.788  32.039  34.725  1.00 26.67           H
ATOM   1725  HB  ILE D 121     -14.787  34.681  34.642  1.00 27.17           H
ATOM   1726 HG12 ILE D 121     -13.706  32.510  36.095  1.00 36.58           H
ATOM   1727 HG13 ILE D 121     -13.242  32.811  34.608  1.00 36.58           H
ATOM   1728 HG21 ILE D 121     -15.018  34.800  36.981  1.00 25.33           H
ATOM   1729 HG22 ILE D 121     -16.450  34.630  36.316  1.00 25.33           H
ATOM   1730 HG23 ILE D 121     -15.732  33.381  36.985  1.00 25.33           H
ATOM   1731 HD11 ILE D 121     -11.688  33.664  36.113  1.00 26.70           H
ATOM   1732 HD12 ILE D 121     -12.351  34.856  35.300  1.00 26.70           H
ATOM   1733 HD13 ILE D 121     -12.817  34.555  36.788  1.00 26.70           H
ATOM   1734  N   THR D 122     -17.583  34.290  33.365  1.00 26.01           N
ATOM   1735  CA  THR D 122     -18.915  34.894  33.353  1.00 24.15           C
ATOM   1736  C   THR D 122     -19.980  33.832  33.222  1.00 31.44           C
ATOM   1737  O   THR D 122     -19.910  32.976  32.333  1.00 28.83           O
ATOM   1738  CB  THR D 122     -19.060  35.909  32.219  1.00 28.82           C
ATOM   1739  OG1 THR D 122     -18.229  37.034  32.511  1.00 26.48           O
ATOM   1740  CG2 THR D 122     -20.485  36.395  32.087  1.00 28.61           C
ATOM   1741  H   THR D 122     -17.061  34.566  32.739  1.00 31.22           H
ATOM   1742  HA  THR D 122     -19.058  35.360  34.192  1.00 28.98           H
ATOM   1743  HB  THR D 122     -18.787  35.507  31.380  1.00 34.58           H
ATOM   1744  HG1 THR D 122     -18.293  37.606  31.899  1.00 31.77           H
ATOM   1745 HG21 THR D 122     -20.550  37.037  31.362  1.00 34.33           H
ATOM   1746 HG22 THR D 122     -21.074  35.647  31.900  1.00 34.33           H
ATOM   1747 HG23 THR D 122     -20.768  36.821  32.911  1.00 34.33           H
ATOM   1748  N   GLY D 123     -20.952  33.880  34.129  1.00 27.48           N
ATOM   1749  CA  GLY D 123     -22.094  32.996  34.031  1.00 28.33           C
ATOM   1750  C   GLY D 123     -22.578  32.502  35.368  1.00 26.29           C
ATOM   1751  O   GLY D 123     -22.280  33.068  36.432  1.00 24.70           O
ATOM   1752  H   GLY D 123     -20.969  34.413  34.803  1.00 32.98           H
ATOM   1753  HA2 GLY D 123     -22.825  33.463  33.596  1.00 33.99           H
ATOM   1754  HA3 GLY D 123     -21.859  32.227  33.489  1.00 33.99           H
ATOM   1755  N   THR D 124     -23.343  31.422  35.301  1.00 26.40           N
ATOM   1756  CA  THR D 124     -23.964  30.839  36.473  1.00 26.21           C
ATOM   1757  C   THR D 124     -23.181  29.637  36.951  1.00 29.93           C
ATOM   1758  O   THR D 124     -22.830  28.754  36.161  1.00 28.32           O
ATOM   1759  CB  THR D 124     -25.413  30.434  36.142  1.00 29.39           C
ATOM   1760  OG1 THR D 124     -26.129  31.610  35.755  1.00 31.99           O
ATOM   1761  CG2 THR D 124     -26.084  29.790  37.360  1.00 31.93           C
ATOM   1762  H   THR D 124     -23.519  31.002  34.571  1.00 31.68           H
ATOM   1763  HA  THR D 124     -23.984  31.495  37.187  1.00 31.45           H
ATOM   1764  HB  THR D 124     -25.415  29.795  35.413  1.00 35.27           H
ATOM   1765  HG1 THR D 124     -25.769  31.956  35.080  1.00 38.39           H
ATOM   1766 HG21 THR D 124     -26.995  29.539  37.142  1.00 38.32           H
ATOM   1767 HG22 THR D 124     -25.593  28.997  37.627  1.00 38.32           H
ATOM   1768 HG23 THR D 124     -26.098  30.417  38.100  1.00 38.32           H
ATOM   1769  N   TRP D 125     -22.902  29.617  38.257  1.00 25.77           N
ATOM   1770  CA  TRP D 125     -22.106  28.562  38.882  1.00 24.65           C
ATOM   1771  C   TRP D 125     -22.827  27.989  40.099  1.00 23.37           C
ATOM   1772  O   TRP D 125     -23.586  28.696  40.749  1.00 25.22           O
ATOM   1773  CB  TRP D 125     -20.762  29.114  39.296  1.00 22.19           C
ATOM   1774  CG  TRP D 125     -19.865  29.524  38.182  1.00 20.83           C
ATOM   1775  CD1 TRP D 125     -19.801  30.750  37.568  1.00 22.34           C
ATOM   1776  CD2 TRP D 125     -18.844  28.724  37.585  1.00 21.71           C
ATOM   1777  NE1 TRP D 125     -18.812  30.746  36.612  1.00 24.23           N
ATOM   1778  CE2 TRP D 125     -18.212  29.515  36.600  1.00 24.42           C
ATOM   1779  CE3 TRP D 125     -18.409  27.406  37.778  1.00 23.24           C
ATOM   1780  CZ2 TRP D 125     -17.165  29.035  35.823  1.00 24.54           C
ATOM   1781  CZ3 TRP D 125     -17.383  26.925  36.996  1.00 22.01           C
ATOM   1782  CH2 TRP D 125     -16.761  27.735  36.041  1.00 23.26           C
ATOM   1783  H   TRP D 125     -23.169  30.218  38.812  1.00 30.93           H
ATOM   1784  HA  TRP D 125     -21.962  27.846  38.245  1.00 29.58           H
ATOM   1785  HB2 TRP D 125     -20.909  29.894  39.853  1.00 26.62           H
ATOM   1786  HB3 TRP D 125     -20.297  28.434  39.808  1.00 26.62           H
ATOM   1787  HD1 TRP D 125     -20.347  31.476  37.768  1.00 26.81           H
ATOM   1788  HE1 TRP D 125     -18.604  31.408  36.104  1.00 29.07           H
ATOM   1789  HE3 TRP D 125     -18.809  26.865  38.420  1.00 27.89           H
ATOM   1790  HZ2 TRP D 125     -16.761  29.565  35.174  1.00 29.45           H
ATOM   1791  HZ3 TRP D 125     -17.083  26.054  37.122  1.00 26.41           H
ATOM   1792  HH2 TRP D 125     -16.074  27.381  35.524  1.00 27.91           H
ATOM   1793  N   TYR D 126     -22.611  26.705  40.386  1.00 22.46           N
ATOM   1794  CA  TYR D 126     -23.277  26.043  41.506  1.00 23.93           C
ATOM   1795  C   TYR D 126     -22.259  25.319  42.367  1.00 22.48           C
ATOM   1796  O   TYR D 126     -21.371  24.653  41.824  1.00 23.38           O
ATOM   1797  CB  TYR D 126     -24.300  25.031  41.016  1.00 26.47           C
ATOM   1798  CG  TYR D 126     -25.235  25.525  39.953  1.00 25.98           C
ATOM   1799  CD1 TYR D 126     -26.399  26.195  40.291  1.00 27.30           C
ATOM   1800  CD2 TYR D 126     -24.957  25.308  38.618  1.00 27.22           C
ATOM   1801  CE1 TYR D 126     -27.267  26.639  39.319  1.00 28.75           C
ATOM   1802  CE2 TYR D 126     -25.812  25.751  37.641  1.00 28.58           C
ATOM   1803  CZ  TYR D 126     -26.952  26.427  38.003  1.00 29.22           C
ATOM   1804  OH  TYR D 126     -27.818  26.861  37.036  1.00 32.63           O
ATOM   1805  H   TYR D 126     -22.081  26.193  39.943  1.00 26.95           H
ATOM   1806  HA  TYR D 126     -23.731  26.704  42.052  1.00 28.72           H
ATOM   1807  HB2 TYR D 126     -23.826  24.265  40.654  1.00 31.76           H
ATOM   1808  HB3 TYR D 126     -24.840  24.750  41.771  1.00 31.76           H
ATOM   1809  HD1 TYR D 126     -26.599  26.343  41.188  1.00 32.75           H
ATOM   1810  HD2 TYR D 126     -24.179  24.859  38.378  1.00 32.66           H
ATOM   1811  HE1 TYR D 126     -28.045  27.094  39.551  1.00 34.50           H
ATOM   1812  HE2 TYR D 126     -25.616  25.607  36.744  1.00 34.29           H
ATOM   1813  HH  TYR D 126     -28.484  27.231  37.391  1.00 39.15           H
ATOM   1814  N   ASN D 127     -22.364  25.426  43.693  1.00 21.21           N
ATOM   1815  CA  ASN D 127     -21.442  24.673  44.542  1.00 21.15           C
ATOM   1816  C   ASN D 127     -22.093  23.409  45.115  1.00 20.93           C
ATOM   1817  O   ASN D 127     -23.246  23.093  44.815  1.00 25.07           O
ATOM   1818  CB  ASN D 127     -20.853  25.528  45.676  1.00 20.12           C
ATOM   1819  CG  ASN D 127     -21.852  25.886  46.766  1.00 19.21           C
ATOM   1820  OD1 ASN D 127     -22.954  25.362  46.832  1.00 19.57           O
ATOM   1821  ND2 ASN D 127     -21.432  26.775  47.657  1.00 19.84           N
ATOM   1822  H   ASN D 127     -22.938  25.910  44.113  1.00 25.45           H
ATOM   1823  HA  ASN D 127     -20.698  24.383  43.991  1.00 25.39           H
ATOM   1824  HB2 ASN D 127     -20.127  25.037  46.091  1.00 24.14           H
ATOM   1825  HB3 ASN D 127     -20.517  26.356  45.299  1.00 24.14           H
ATOM   1826 HD21 ASN D 127     -21.951  27.019  48.298  1.00 23.81           H
ATOM   1827 HD22 ASN D 127     -20.641  27.106  47.594  1.00 23.81           H
ATOM   1828  N   GLN D 128     -21.333  22.702  45.939  1.00 19.70           N
ATOM   1829  CA  GLN D 128     -21.734  21.391  46.413  1.00 22.18           C
ATOM   1830  C   GLN D 128     -22.921  21.447  47.373  1.00 25.02           C
ATOM   1831  O   GLN D 128     -23.520  20.413  47.685  1.00 27.07           O
ATOM   1832  CB  GLN D 128     -20.537  20.693  47.081  1.00 19.95           C
ATOM   1833  CG  GLN D 128     -20.119  21.232  48.444  1.00 19.52           C
ATOM   1834  CD  GLN D 128     -19.445  22.591  48.407  1.00 16.84           C
ATOM   1835  OE1 GLN D 128     -18.960  23.053  47.370  1.00 19.39           O
ATOM   1836  NE2 GLN D 128     -19.400  23.230  49.563  1.00 23.16           N
ATOM   1837  H   GLN D 128     -20.572  22.965  46.241  1.00 23.64           H
ATOM   1838  HA  GLN D 128     -21.999  20.854  45.650  1.00 26.62           H
ATOM   1839  HB2 GLN D 128     -20.757  19.756  47.197  1.00 23.94           H
ATOM   1840  HB3 GLN D 128     -19.770  20.773  46.492  1.00 23.94           H
ATOM   1841  HG2 GLN D 128     -20.909  21.310  49.001  1.00 23.43           H
ATOM   1842  HG3 GLN D 128     -19.496  20.606  48.846  1.00 23.43           H
ATOM   1843 HE21 GLN D 128     -19.739  22.870  50.267  1.00 27.79           H
ATOM   1844 HE22 GLN D 128     -19.032  24.005  49.612  1.00 27.79           H
ATOM   1845  N   LEU D 129     -23.241  22.642  47.856  1.00 23.45           N
ATOM   1846  CA  LEU D 129     -24.373  22.855  48.753  1.00 24.54           C
ATOM   1847  C   LEU D 129     -25.636  23.169  47.975  1.00 28.53           C
ATOM   1848  O   LEU D 129     -26.732  23.158  48.531  1.00 33.87           O
ATOM   1849  CB  LEU D 129     -24.099  24.006  49.718  1.00 23.89           C
ATOM   1850  CG  LEU D 129     -22.914  23.869  50.666  1.00 24.43           C
ATOM   1851  CD1 LEU D 129     -22.644  25.160  51.402  1.00 24.84           C
ATOM   1852  CD2 LEU D 129     -23.204  22.775  51.639  1.00 29.10           C
ATOM   1853  H   LEU D 129     -22.808  23.363  47.674  1.00 28.14           H
ATOM   1854  HA  LEU D 129     -24.526  22.051  49.273  1.00 29.45           H
ATOM   1855  HB2 LEU D 129     -23.951  24.807  49.193  1.00 28.67           H
ATOM   1856  HB3 LEU D 129     -24.889  24.129  50.268  1.00 28.67           H
ATOM   1857  HG  LEU D 129     -22.121  23.630  50.161  1.00 29.32           H
ATOM   1858 HD11 LEU D 129     -21.886  25.033  51.994  1.00 29.80           H
ATOM   1859 HD12 LEU D 129     -22.448  25.856  50.756  1.00 29.80           H
ATOM   1860 HD13 LEU D 129     -23.430  25.399  51.918  1.00 29.80           H
ATOM   1861 HD21 LEU D 129     -22.452  22.684  52.244  1.00 34.92           H
ATOM   1862 HD22 LEU D 129     -24.005  23.000  52.137  1.00 34.92           H
ATOM   1863 HD23 LEU D 129     -23.338  21.947  51.151  1.00 34.92           H
ATOM   1864  N   GLY D 130     -25.473  23.464  46.693  1.00 28.39           N
ATOM   1865  CA  GLY D 130     -26.591  23.861  45.862  1.00 29.70           C
ATOM   1866  C   GLY D 130     -26.810  25.367  45.812  1.00 31.13           C
ATOM   1867  O   GLY D 130     -27.855  25.817  45.348  1.00 33.98           O
ATOM   1868  H   GLY D 130     -24.719  23.440  46.281  1.00 34.07           H
ATOM   1869  HA2 GLY D 130     -26.443  23.546  44.957  1.00 35.64           H
ATOM   1870  HA3 GLY D 130     -27.401  23.448  46.199  1.00 35.64           H
ATOM   1871  N   SER D 131     -25.847  26.147  46.311  1.00 23.19           N
ATOM   1872  CA  SER D 131     -25.891  27.609  46.215  1.00 27.70           C
ATOM   1873  C   SER D 131     -25.641  28.044  44.775  1.00 29.58           C
ATOM   1874  O   SER D 131     -24.971  27.336  44.031  1.00 25.14           O
ATOM   1875  CB  SER D 131     -24.858  28.256  47.142  1.00 21.35           C
ATOM   1876  OG  SER D 131     -25.074  27.855  48.493  1.00 21.08           O
ATOM   1877  H   SER D 131     -25.149  25.849  46.715  1.00 27.83           H
ATOM   1878  HA  SER D 131     -26.772  27.920  46.478  1.00 33.24           H
ATOM   1879  HB2 SER D 131     -23.970  27.978  46.868  1.00 25.63           H
ATOM   1880  HB3 SER D 131     -24.938  29.221  47.082  1.00 25.63           H
ATOM   1881  HG  SER D 131     -24.503  28.214  48.994  1.00 25.30           H
ATOM   1882  N   THR D 132     -26.159  29.215  44.409  1.00 26.26           N
ATOM   1883  CA  THR D 132     -26.065  29.738  43.045  1.00 24.78           C
ATOM   1884  C   THR D 132     -25.276  31.053  43.032  1.00 24.76           C
ATOM   1885  O   THR D 132     -25.632  32.030  43.696  1.00 28.03           O
ATOM   1886  CB  THR D 132     -27.484  29.940  42.423  1.00 28.11           C
ATOM   1887  OG1 THR D 132     -28.148  28.679  42.329  1.00 31.92           O
ATOM   1888  CG2 THR D 132     -27.405  30.551  41.025  1.00 31.67           C
ATOM   1889  H   THR D 132     -26.581  29.737  44.946  1.00 31.51           H
ATOM   1890  HA  THR D 132     -25.587  29.098  42.495  1.00 29.73           H
ATOM   1891  HB  THR D 132     -28.001  30.535  42.988  1.00 33.73           H
ATOM   1892  HG1 THR D 132     -28.228  28.338  43.093  1.00 38.31           H
ATOM   1893 HG21 THR D 132     -28.297  30.665  40.662  1.00 38.01           H
ATOM   1894 HG22 THR D 132     -26.967  31.415  41.065  1.00 38.01           H
ATOM   1895 HG23 THR D 132     -26.898  29.968  40.437  1.00 38.01           H
ATOM   1896  N   PHE D 133     -24.212  31.049  42.235  1.00 25.15           N
ATOM   1897  CA  PHE D 133     -23.245  32.146  42.100  1.00 23.16           C
ATOM   1898  C   PHE D 133     -23.360  32.681  40.660  1.00 24.94           C
ATOM   1899  O   PHE D 133     -23.000  31.982  39.726  1.00 26.41           O
ATOM   1900  CB  PHE D 133     -21.859  31.590  42.443  1.00 20.64           C
ATOM   1901  CG  PHE D 133     -20.694  32.494  42.149  1.00 22.64           C
ATOM   1902  CD1 PHE D 133     -20.689  33.837  42.492  1.00 22.74           C
ATOM   1903  CD2 PHE D 133     -19.532  31.945  41.624  1.00 25.28           C
ATOM   1904  CE1 PHE D 133     -19.578  34.628  42.239  1.00 23.77           C
ATOM   1905  CE2 PHE D 133     -18.428  32.720  41.373  1.00 23.16           C
ATOM   1906  CZ  PHE D 133     -18.440  34.065  41.678  1.00 19.09           C
ATOM   1907  H   PHE D 133     -24.017  30.381  41.730  1.00 30.18           H
ATOM   1908  HA  PHE D 133     -23.462  32.859  42.721  1.00 27.79           H
ATOM   1909  HB2 PHE D 133     -21.837  31.390  43.392  1.00 24.76           H
ATOM   1910  HB3 PHE D 133     -21.725  30.773  41.938  1.00 24.76           H
ATOM   1911  HD1 PHE D 133     -21.453  34.220  42.860  1.00 27.29           H
ATOM   1912  HD2 PHE D 133     -19.513  31.041  41.406  1.00 30.34           H
ATOM   1913  HE1 PHE D 133     -19.593  35.534  42.449  1.00 28.53           H
ATOM   1914  HE2 PHE D 133     -17.668  32.337  40.997  1.00 27.80           H
ATOM   1915  HZ  PHE D 133     -17.692  34.591  41.510  1.00 22.91           H
ATOM   1916  N   ILE D 134     -23.917  33.893  40.509  1.00 23.67           N
ATOM   1917  CA  ILE D 134     -24.165  34.559  39.221  1.00 25.16           C
ATOM   1918  C   ILE D 134     -23.135  35.669  39.091  1.00 25.78           C
ATOM   1919  O   ILE D 134     -23.118  36.579  39.920  1.00 28.73           O
ATOM   1920  CB  ILE D 134     -25.600  35.171  39.149  1.00 27.02           C
ATOM   1921  CG1 ILE D 134     -26.672  34.105  39.370  1.00 41.67           C
ATOM   1922  CG2 ILE D 134     -25.816  35.923  37.828  1.00 34.63           C
ATOM   1923  CD1 ILE D 134     -26.837  33.135  38.241  1.00 56.72           C
ATOM   1924  H   ILE D 134     -24.172  34.372  41.177  1.00 28.41           H
ATOM   1925  HA  ILE D 134     -24.050  33.931  38.492  1.00 30.20           H
ATOM   1926  HB  ILE D 134     -25.678  35.817  39.868  1.00 32.42           H
ATOM   1927 HG12 ILE D 134     -26.442  33.595  40.163  1.00 50.00           H
ATOM   1928 HG13 ILE D 134     -27.525  34.547  39.504  1.00 50.00           H
ATOM   1929 HG21 ILE D 134     -26.714  36.289  37.817  1.00 41.56           H
ATOM   1930 HG22 ILE D 134     -25.166  36.640  37.763  1.00 41.56           H
ATOM   1931 HG23 ILE D 134     -25.701  35.304  37.090  1.00 41.56           H
ATOM   1932 HD11 ILE D 134     -27.534  32.500  38.469  1.00 68.06           H
ATOM   1933 HD12 ILE D 134     -27.083  33.623  37.439  1.00 68.06           H
ATOM   1934 HD13 ILE D 134     -25.998  32.669  38.100  1.00 68.06           H
ATOM   1935  N   VAL D 135     -22.226  35.572  38.131  1.00 25.32           N
ATOM   1936  CA  VAL D 135     -21.115  36.520  38.084  1.00 22.39           C
ATOM   1937  C   VAL D 135     -20.778  36.984  36.663  1.00 25.64           C
ATOM   1938  O   VAL D 135     -20.927  36.241  35.698  1.00 24.31           O
ATOM   1939  CB  VAL D 135     -19.870  35.909  38.758  1.00 23.40           C
ATOM   1940  CG1 VAL D 135     -19.329  34.715  37.966  1.00 24.07           C
ATOM   1941  CG2 VAL D 135     -18.823  36.960  38.969  1.00 19.74           C
ATOM   1942  H   VAL D 135     -22.226  34.981  37.506  1.00 30.38           H
ATOM   1943  HA  VAL D 135     -21.364  37.307  38.594  1.00 26.87           H
ATOM   1944  HB  VAL D 135     -20.128  35.580  39.633  1.00 28.08           H
ATOM   1945 HG11 VAL D 135     -18.549  34.362  38.422  1.00 28.89           H
ATOM   1946 HG12 VAL D 135     -20.017  34.034  37.911  1.00 28.89           H
ATOM   1947 HG13 VAL D 135     -19.085  35.012  37.075  1.00 28.89           H
ATOM   1948 HG21 VAL D 135     -18.050  36.555  39.393  1.00 23.69           H
ATOM   1949 HG22 VAL D 135     -18.571  37.332  38.109  1.00 23.69           H
ATOM   1950 HG23 VAL D 135     -19.185  37.657  39.538  1.00 23.69           H
ATOM   1951  N   THR D 136     -20.370  38.245  36.560  1.00 22.96           N
ATOM   1952  CA  THR D 136     -19.824  38.792  35.329  1.00 24.41           C
ATOM   1953  C   THR D 136     -18.393  39.216  35.580  1.00 23.25           C
ATOM   1954  O   THR D 136     -18.084  39.914  36.557  1.00 22.87           O
ATOM   1955  CB  THR D 136     -20.609  39.986  34.816  1.00 27.83           C
ATOM   1956  OG1 THR D 136     -21.951  39.584  34.539  1.00 30.87           O
ATOM   1957  CG2 THR D 136     -19.975  40.507  33.549  1.00 30.51           C
ATOM   1958  H   THR D 136     -20.401  38.814  37.205  1.00 27.55           H
ATOM   1959  HA  THR D 136     -19.825  38.106  34.643  1.00 29.30           H
ATOM   1960  HB  THR D 136     -20.607  40.692  35.481  1.00 33.40           H
ATOM   1961  HG1 THR D 136     -22.314  39.292  35.238  1.00 37.05           H
ATOM   1962 HG21 THR D 136     -20.474  41.270  33.219  1.00 36.61           H
ATOM   1963 HG22 THR D 136     -19.061  40.780  33.724  1.00 36.61           H
ATOM   1964 HG23 THR D 136     -19.973  39.814  32.870  1.00 36.61           H
ATOM   1965  N   ALA D 137     -17.521  38.750  34.700  1.00 26.06           N
ATOM   1966  CA  ALA D 137     -16.112  39.091  34.750  1.00 29.70           C
ATOM   1967  C   ALA D 137     -15.833  40.215  33.755  1.00 23.21           C
ATOM   1968  O   ALA D 137     -15.944  40.033  32.547  1.00 27.26           O
ATOM   1969  CB  ALA D 137     -15.262  37.854  34.454  1.00 26.29           C
ATOM   1970  H   ALA D 137     -17.726  38.224  34.052  1.00 31.27           H
ATOM   1971  HA  ALA D 137     -15.889  39.408  35.639  1.00 35.64           H
ATOM   1972  HB1 ALA D 137     -14.324  38.100  34.491  1.00 31.54           H
ATOM   1973  HB2 ALA D 137     -15.453  37.174  35.119  1.00 31.54           H
ATOM   1974  HB3 ALA D 137     -15.483  37.524  33.569  1.00 31.54           H
ATOM   1975  N   GLY D 138     -15.485  41.382  34.284  1.00 23.44           N
ATOM   1976  CA  GLY D 138     -15.231  42.564  33.476  1.00 26.36           C
ATOM   1977  C   GLY D 138     -13.842  42.568  32.885  1.00 25.84           C
ATOM   1978  O   GLY D 138     -12.935  41.955  33.428  1.00 23.27           O
ATOM   1979  H   GLY D 138     -15.389  41.515  35.128  1.00 28.13           H
ATOM   1980  HA2 GLY D 138     -15.874  42.604  32.751  1.00 31.63           H
ATOM   1981  HA3 GLY D 138     -15.334  43.358  34.023  1.00 31.63           H
ATOM   1982  N   ALA D 139     -13.672  43.277  31.770  1.00 27.77           N
ATOM   1983  CA  ALA D 139     -12.386  43.323  31.105  1.00 28.29           C
ATOM   1984  C   ALA D 139     -11.319  43.896  32.028  1.00 32.71           C
ATOM   1985  O   ALA D 139     -10.141  43.563  31.905  1.00 40.56           O
ATOM   1986  CB  ALA D 139     -12.479  44.156  29.837  1.00 27.52           C
ATOM   1987  H   ALA D 139     -14.288  43.736  31.383  1.00 33.32           H
ATOM   1988  HA  ALA D 139     -12.122  42.423  30.858  1.00 33.95           H
ATOM   1989  HB1 ALA D 139     -11.609  44.175  29.408  1.00 33.03           H
ATOM   1990  HB2 ALA D 139     -13.133  43.755  29.243  1.00 33.03           H
ATOM   1991  HB3 ALA D 139     -12.752  45.057  30.071  1.00 33.03           H
ATOM   1992  N   ASP D 140     -11.751  44.761  32.944  1.00 25.06           N
ATOM   1993  CA  ASP D 140     -10.860  45.434  33.885  1.00 36.71           C
ATOM   1994  C   ASP D 140     -10.446  44.647  35.153  1.00 25.64           C
ATOM   1995  O   ASP D 140      -9.776  45.201  35.994  1.00 25.65           O
ATOM   1996  CB  ASP D 140     -11.532  46.727  34.341  1.00 49.08           C
ATOM   1997  CG  ASP D 140     -12.837  46.468  35.084  1.00 49.58           C
ATOM   1998  OD1 ASP D 140     -13.363  45.330  34.981  1.00 29.12           O
ATOM   1999  OD2 ASP D 140     -13.333  47.395  35.761  1.00 47.76           O
ATOM   2000  H   ASP D 140     -12.577  44.978  33.042  1.00 30.07           H
ATOM   2001  HA  ASP D 140     -10.047  45.677  33.416  1.00 44.05           H
ATOM   2002  HB2 ASP D 140     -10.934  47.203  34.939  1.00 58.90           H
ATOM   2003  HB3 ASP D 140     -11.731  47.273  33.564  1.00 58.90           H
ATOM   2004  N   GLY D 141     -10.849  43.386  35.281  1.00 21.13           N
ATOM   2005  CA  GLY D 141     -10.541  42.589  36.446  1.00 19.87           C
ATOM   2006  C   GLY D 141     -11.626  42.548  37.501  1.00 18.51           C
ATOM   2007  O   GLY D 141     -11.426  41.946  38.544  1.00 17.92           O
ATOM   2008  H   GLY D 141     -11.312  42.967  34.690  1.00 25.35           H
ATOM   2009  HA2 GLY D 141     -10.363  41.678  36.165  1.00 23.85           H
ATOM   2010  HA3 GLY D 141      -9.736  42.938  36.860  1.00 23.85           H
ATOM   2011  N   ALA D 142     -12.757  43.190  37.242  1.00 21.70           N
ATOM   2012  CA  ALA D 142     -13.842  43.204  38.208  1.00 20.19           C
ATOM   2013  C   ALA D 142     -14.714  41.962  38.126  1.00 19.32           C
ATOM   2014  O   ALA D 142     -14.890  41.374  37.054  1.00 21.70           O
ATOM   2015  CB  ALA D 142     -14.694  44.443  38.017  1.00 22.94           C
ATOM   2016  H   ALA D 142     -12.919  43.624  36.517  1.00 26.04           H
ATOM   2017  HA  ALA D 142     -13.464  43.240  39.100  1.00 24.23           H
ATOM   2018  HB1 ALA D 142     -15.413  44.435  38.669  1.00 27.53           H
ATOM   2019  HB2 ALA D 142     -14.140  45.229  38.144  1.00 27.53           H
ATOM   2020  HB3 ALA D 142     -15.062  44.438  37.120  1.00 27.53           H
ATOM   2021  N   LEU D 143     -15.260  41.587  39.279  1.00 18.57           N
ATOM   2022  CA  LEU D 143     -16.307  40.571  39.407  1.00 20.85           C
ATOM   2023  C   LEU D 143     -17.504  41.270  40.024  1.00 19.21           C
ATOM   2024  O   LEU D 143     -17.366  42.000  40.999  1.00 21.45           O
ATOM   2025  CB  LEU D 143     -15.887  39.397  40.281  1.00 20.85           C
ATOM   2026  CG  LEU D 143     -14.714  38.545  39.809  1.00 19.04           C
ATOM   2027  CD1 LEU D 143     -14.534  37.462  40.813  1.00 16.28           C
ATOM   2028  CD2 LEU D 143     -14.943  37.973  38.413  1.00 20.28           C
ATOM   2029  H   LEU D 143     -15.029  41.922  40.037  1.00 22.29           H
ATOM   2030  HA  LEU D 143     -16.555  40.239  38.530  1.00 25.01           H
ATOM   2031  HB2 LEU D 143     -15.651  39.744  41.155  1.00 25.02           H
ATOM   2032  HB3 LEU D 143     -16.650  38.803  40.371  1.00 25.02           H
ATOM   2033  HG  LEU D 143     -13.909  39.085  39.791  1.00 22.85           H
ATOM   2034 HD11 LEU D 143     -13.792  36.900  40.541  1.00 19.54           H
ATOM   2035 HD12 LEU D 143     -14.347  37.862  41.677  1.00 19.54           H
ATOM   2036 HD13 LEU D 143     -15.348  36.937  40.860  1.00 19.54           H
ATOM   2037 HD21 LEU D 143     -14.172  37.442  38.160  1.00 24.33           H
ATOM   2038 HD22 LEU D 143     -15.738  37.418  38.426  1.00 24.33           H
ATOM   2039 HD23 LEU D 143     -15.061  38.706  37.788  1.00 24.33           H
ATOM   2040  N   THR D 144     -18.661  41.054  39.423  1.00 20.29           N
ATOM   2041  CA  THR D 144     -19.920  41.625  39.883  1.00 21.22           C
ATOM   2042  C   THR D 144     -20.985  40.592  39.664  1.00 23.07           C
ATOM   2043  O   THR D 144     -21.002  39.937  38.625  1.00 29.47           O
ATOM   2044  CB  THR D 144     -20.321  42.902  39.105  1.00 25.96           C
ATOM   2045  OG1 THR D 144     -20.624  42.553  37.752  1.00 40.27           O
ATOM   2046  CG2 THR D 144     -19.219  43.900  39.104  1.00 25.15           C
ATOM   2047  H   THR D 144     -18.747  40.563  38.722  1.00 24.35           H
ATOM   2048  HA  THR D 144     -19.868  41.832  40.830  1.00 25.47           H
ATOM   2049  HB  THR D 144     -21.101  43.304  39.519  1.00 31.15           H
ATOM   2050  HG1 THR D 144     -19.951  42.205  37.388  1.00 48.33           H
ATOM   2051 HG21 THR D 144     -19.001  44.153  40.015  1.00 30.18           H
ATOM   2052 HG22 THR D 144     -18.431  43.522  38.684  1.00 30.18           H
ATOM   2053 HG23 THR D 144     -19.489  44.691  38.613  1.00 30.18           H
ATOM   2054  N   GLY D 145     -21.923  40.497  40.597  1.00 22.45           N
ATOM   2055  CA  GLY D 145     -23.040  39.603  40.409  1.00 24.88           C
ATOM   2056  C   GLY D 145     -23.868  39.445  41.659  1.00 23.71           C
ATOM   2057  O   GLY D 145     -23.958  40.367  42.453  1.00 23.63           O
ATOM   2058  H   GLY D 145     -21.932  40.935  41.337  1.00 26.94           H
ATOM   2059  HA2 GLY D 145     -23.612  39.945  39.703  1.00 29.85           H
ATOM   2060  HA3 GLY D 145     -22.714  38.729  40.144  1.00 29.85           H
ATOM   2061  N   THR D 146     -24.481  38.274  41.810  1.00 24.09           N
ATOM   2062  CA  THR D 146     -25.307  37.974  42.968  1.00 24.43           C
ATOM   2063  C   THR D 146     -25.020  36.579  43.488  1.00 23.62           C
ATOM   2064  O   THR D 146     -24.575  35.712  42.736  1.00 26.55           O
ATOM   2065  CB  THR D 146     -26.812  38.069  42.642  1.00 27.49           C
ATOM   2066  OG1 THR D 146     -27.143  37.136  41.605  1.00 29.09           O
ATOM   2067  CG2 THR D 146     -27.156  39.462  42.183  1.00 28.94           C
ATOM   2068  H   THR D 146     -24.431  37.629  41.244  1.00 28.90           H
ATOM   2069  HA  THR D 146     -25.108  38.608  43.675  1.00 29.31           H
ATOM   2070  HB  THR D 146     -27.330  37.869  43.437  1.00 32.99           H
ATOM   2071  HG1 THR D 146     -27.962  37.185  41.425  1.00 34.91           H
ATOM   2072 HG21 THR D 146     -28.103  39.519  41.978  1.00 34.73           H
ATOM   2073 HG22 THR D 146     -26.945  40.102  42.880  1.00 34.73           H
ATOM   2074 HG23 THR D 146     -26.648  39.684  41.387  1.00 34.73           H
ATOM   2075  N   TYR D 147     -25.317  36.357  44.768  1.00 24.15           N
ATOM   2076  CA  TYR D 147     -25.069  35.069  45.386  1.00 22.61           C
ATOM   2077  C   TYR D 147     -26.341  34.666  46.102  1.00 25.90           C
ATOM   2078  O   TYR D 147     -26.944  35.484  46.789  1.00 25.84           O
ATOM   2079  CB  TYR D 147     -23.896  35.125  46.381  1.00 22.25           C
ATOM   2080  CG  TYR D 147     -23.320  33.767  46.710  1.00 21.42           C
ATOM   2081  CD1 TYR D 147     -22.188  33.322  46.063  1.00 20.85           C
ATOM   2082  CD2 TYR D 147     -23.903  32.941  47.666  1.00 21.83           C
ATOM   2083  CE1 TYR D 147     -21.646  32.105  46.339  1.00 18.15           C
ATOM   2084  CE2 TYR D 147     -23.367  31.693  47.955  1.00 21.68           C
ATOM   2085  CZ  TYR D 147     -22.225  31.290  47.283  1.00 19.05           C
ATOM   2086  OH  TYR D 147     -21.668  30.065  47.531  1.00 19.60           O
ATOM   2087  H   TYR D 147     -25.664  36.941  45.295  1.00 28.98           H
ATOM   2088  HA  TYR D 147     -24.870  34.409  44.704  1.00 27.14           H
ATOM   2089  HB2 TYR D 147     -23.187  35.665  46.000  1.00 26.71           H
ATOM   2090  HB3 TYR D 147     -24.206  35.525  47.209  1.00 26.71           H
ATOM   2091  HD1 TYR D 147     -21.786  33.865  45.424  1.00 25.02           H
ATOM   2092  HD2 TYR D 147     -24.668  33.225  48.111  1.00 26.20           H
ATOM   2093  HE1 TYR D 147     -20.883  31.823  45.887  1.00 21.78           H
ATOM   2094  HE2 TYR D 147     -23.761  31.143  48.594  1.00 26.02           H
ATOM   2095  HH  TYR D 147     -22.108  29.663  48.123  1.00 23.52           H
ATOM   2096  N   GLU D 148     -26.729  33.407  45.946  1.00 25.38           N
ATOM   2097  CA  GLU D 148     -27.888  32.867  46.664  1.00 25.54           C
ATOM   2098  C   GLU D 148     -27.454  31.597  47.354  1.00 24.64           C
ATOM   2099  O   GLU D 148     -27.099  30.628  46.694  1.00 25.95           O
ATOM   2100  CB  GLU D 148     -29.045  32.594  45.709  1.00 32.89           C
ATOM   2101  CG  GLU D 148     -30.290  32.061  46.418  1.00 30.30           C
ATOM   2102  CD  GLU D 148     -31.536  32.090  45.553  1.00 37.95           C
ATOM   2103  OE1 GLU D 148     -31.436  32.383  44.337  1.00 39.15           O
ATOM   2104  OE2 GLU D 148     -32.635  31.829  46.097  1.00 39.82           O
ATOM   2105  H   GLU D 148     -26.340  32.839  45.430  1.00 30.46           H
ATOM   2106  HA  GLU D 148     -28.182  33.502  47.336  1.00 30.65           H
ATOM   2107  HB2 GLU D 148     -29.286  33.421  45.262  1.00 39.46           H
ATOM   2108  HB3 GLU D 148     -28.766  31.933  45.057  1.00 39.46           H
ATOM   2109  HG2 GLU D 148     -30.131  31.141  46.681  1.00 36.36           H
ATOM   2110  HG3 GLU D 148     -30.460  32.604  47.203  1.00 36.36           H
ATOM   2111  N   SER D 149     -27.488  31.610  48.681  1.00 23.43           N
ATOM   2112  CA  SER D 149     -27.033  30.467  49.464  1.00 23.78           C
ATOM   2113  C   SER D 149     -28.126  29.457  49.775  1.00 23.20           C
ATOM   2114  O   SER D 149     -29.249  29.824  50.120  1.00 27.68           O
ATOM   2115  CB  SER D 149     -26.417  30.942  50.776  1.00 23.14           C
ATOM   2116  OG  SER D 149     -25.996  29.834  51.547  1.00 20.72           O
ATOM   2117  H   SER D 149     -27.771  32.270  49.155  1.00 28.11           H
ATOM   2118  HA  SER D 149     -26.341  30.005  48.964  1.00 28.54           H
ATOM   2119  HB2 SER D 149     -25.650  31.504  50.581  1.00 27.77           H
ATOM   2120  HB3 SER D 149     -27.080  31.444  51.275  1.00 27.77           H
ATOM   2121  HG  SER D 149     -25.658  30.099  52.269  1.00 24.86           H
ATOM   2122  N   ALA D 150     -27.757  28.180  49.700  1.00 23.96           N
ATOM   2123  CA  ALA D 150     -28.678  27.089  49.990  1.00 25.65           C
ATOM   2124  C   ALA D 150     -28.813  26.875  51.492  1.00 24.83           C
ATOM   2125  O   ALA D 150     -29.721  26.159  51.949  1.00 26.25           O
ATOM   2126  CB  ALA D 150     -28.210  25.801  49.316  1.00 31.64           C
ATOM   2127  H   ALA D 150     -26.968  27.919  49.481  1.00 28.76           H
ATOM   2128  HA  ALA D 150     -29.554  27.312  49.638  1.00 30.78           H
ATOM   2129  HB1 ALA D 150     -28.838  25.091  49.523  1.00 37.97           H
ATOM   2130  HB2 ALA D 150     -28.173  25.942  48.357  1.00 37.97           H
ATOM   2131  HB3 ALA D 150     -27.329  25.572  49.651  1.00 37.97           H
ATOM   2132  N   VAL D 151     -27.929  27.507  52.256  1.00 23.57           N
ATOM   2133  CA  VAL D 151     -27.840  27.284  53.698  1.00 23.73           C
ATOM   2134  C   VAL D 151     -27.599  28.574  54.465  1.00 24.30           C
ATOM   2135  O   VAL D 151     -27.203  29.600  53.886  1.00 24.76           O
ATOM   2136  CB  VAL D 151     -26.695  26.285  54.077  1.00 22.96           C
ATOM   2137  CG1 VAL D 151     -26.899  24.951  53.412  1.00 26.42           C
ATOM   2138  CG2 VAL D 151     -25.324  26.839  53.711  1.00 21.79           C
ATOM   2139  H   VAL D 151     -27.361  28.081  51.959  1.00 28.29           H
ATOM   2140  HA  VAL D 151     -28.678  26.906  54.008  1.00 28.48           H
ATOM   2141  HB  VAL D 151     -26.710  26.142  55.036  1.00 27.56           H
ATOM   2142 HG11 VAL D 151     -26.175  24.358  53.666  1.00 31.71           H
ATOM   2143 HG12 VAL D 151     -27.748  24.581  53.701  1.00 31.71           H
ATOM   2144 HG13 VAL D 151     -26.903  25.076  52.450  1.00 31.71           H
ATOM   2145 HG21 VAL D 151     -24.646  26.192  53.961  1.00 26.14           H
ATOM   2146 HG22 VAL D 151     -25.293  26.998  52.755  1.00 26.14           H
ATOM   2147 HG23 VAL D 151     -25.181  27.670  54.191  1.00 26.14           H
ATOM   2148  N   GLY D 152     -27.821  28.506  55.779  1.00 25.31           N
ATOM   2149  CA  GLY D 152     -27.429  29.575  56.676  1.00 24.52           C
ATOM   2150  C   GLY D 152     -28.472  30.664  56.787  1.00 24.71           C
ATOM   2151  O   GLY D 152     -29.616  30.473  56.365  1.00 27.52           O
ATOM   2152  H   GLY D 152     -28.201  27.842  56.172  1.00 30.37           H
ATOM   2153  HA2 GLY D 152     -27.272  29.211  57.561  1.00 29.42           H
ATOM   2154  HA3 GLY D 152     -26.603  29.974  56.359  1.00 29.42           H
ATOM   2155  N   ASN D 153     -28.094  31.776  57.418  1.00 25.34           N
ATOM   2156  CA  ASN D 153     -29.050  32.866  57.649  1.00 31.29           C
ATOM   2157  C   ASN D 153     -29.115  33.767  56.432  1.00 25.57           C
ATOM   2158  O   ASN D 153     -28.548  34.859  56.417  1.00 27.01           O
ATOM   2159  CB  ASN D 153     -28.671  33.663  58.900  1.00 31.29           C
ATOM   2160  CG  ASN D 153     -29.758  34.650  59.321  1.00 38.34           C
ATOM   2161  OD1 ASN D 153     -30.852  34.704  58.733  1.00 44.04           O
ATOM   2162  ND2 ASN D 153     -29.463  35.431  60.355  1.00 41.38           N
ATOM   2163  H   ASN D 153     -27.303  31.925  57.720  1.00 30.41           H
ATOM   2164  HA  ASN D 153     -29.932  32.488  57.790  1.00 37.55           H
ATOM   2165  HB2 ASN D 153     -28.525  33.047  59.635  1.00 37.55           H
ATOM   2166  HB3 ASN D 153     -27.862  34.166  58.722  1.00 37.55           H
ATOM   2167 HD21 ASN D 153     -30.037  36.007  60.636  1.00 49.66           H
ATOM   2168 HD22 ASN D 153     -28.699  35.362  60.742  1.00 49.66           H
ATOM   2169  N   ALA D 154     -29.827  33.281  55.419  1.00 25.38           N
ATOM   2170  CA  ALA D 154     -29.839  33.878  54.093  1.00 28.36           C
ATOM   2171  C   ALA D 154     -31.111  33.527  53.345  1.00 26.70           C
ATOM   2172  O   ALA D 154     -31.622  32.411  53.454  1.00 28.31           O
ATOM   2173  CB  ALA D 154     -28.634  33.406  53.297  1.00 27.06           C
ATOM   2174  H   ALA D 154     -30.326  32.583  55.481  1.00 30.45           H
ATOM   2175  HA  ALA D 154     -29.791  34.843  54.175  1.00 34.03           H
ATOM   2176  HB1 ALA D 154     -28.659  33.813  52.417  1.00 32.48           H
ATOM   2177  HB2 ALA D 154     -27.826  33.671  53.763  1.00 32.48           H
ATOM   2178  HB3 ALA D 154     -28.669  32.440  53.217  1.00 32.48           H
ATOM   2179  N   GLU D 155     -31.623  34.488  52.583  1.00 27.00           N
ATOM   2180  CA  GLU D 155     -32.732  34.212  51.668  1.00 28.93           C
ATOM   2181  C   GLU D 155     -32.636  35.139  50.463  1.00 30.27           C
ATOM   2182  O   GLU D 155     -32.250  36.311  50.580  1.00 28.79           O
ATOM   2183  CB  GLU D 155     -34.110  34.354  52.357  1.00 31.65           C
ATOM   2184  CG  GLU D 155     -34.527  35.765  52.711  1.00 32.81           C
ATOM   2185  CD  GLU D 155     -35.892  35.818  53.409  1.00 36.94           C
ATOM   2186  OE1 GLU D 155     -35.908  35.788  54.653  1.00 41.95           O
ATOM   2187  OE2 GLU D 155     -36.928  35.900  52.717  1.00 48.42           O
ATOM   2188  H   GLU D 155     -31.350  35.304  52.575  1.00 32.41           H
ATOM   2189  HA  GLU D 155     -32.653  33.300  51.348  1.00 34.72           H
ATOM   2190  HB2 GLU D 155     -34.787  33.992  51.763  1.00 37.98           H
ATOM   2191  HB3 GLU D 155     -34.095  33.842  53.180  1.00 37.98           H
ATOM   2192  HG2 GLU D 155     -33.868  36.149  53.310  1.00 39.38           H
ATOM   2193  HG3 GLU D 155     -34.585  36.292  51.898  1.00 39.38           H
ATOM   2194  N   SER D 156     -32.951  34.584  49.298  1.00 28.73           N
ATOM   2195  CA  SER D 156     -32.893  35.325  48.044  1.00 28.85           C
ATOM   2196  C   SER D 156     -31.441  35.691  47.686  1.00 26.94           C
ATOM   2197  O   SER D 156     -30.488  35.055  48.150  1.00 27.69           O
ATOM   2198  CB  SER D 156     -33.789  36.573  48.136  1.00 35.20           C
ATOM   2199  OG  SER D 156     -33.954  37.178  46.875  1.00 34.95           O
ATOM   2200  H   SER D 156     -33.205  33.767  49.206  1.00 34.48           H
ATOM   2201  HA  SER D 156     -33.240  34.764  47.333  1.00 34.62           H
ATOM   2202  HB2 SER D 156     -34.659  36.311  48.475  1.00 42.24           H
ATOM   2203  HB3 SER D 156     -33.378  37.212  48.739  1.00 42.24           H
ATOM   2204  HG  SER D 156     -34.445  37.856  46.943  1.00 41.94           H
ATOM   2205  N   ARG D 157     -31.296  36.693  46.833  1.00 29.37           N
ATOM   2206  CA  ARG D 157     -30.004  37.075  46.286  1.00 26.78           C
ATOM   2207  C   ARG D 157     -29.322  38.175  47.089  1.00 24.72           C
ATOM   2208  O   ARG D 157     -29.976  39.055  47.657  1.00 27.36           O
ATOM   2209  CB  ARG D 157     -30.192  37.526  44.830  1.00 26.37           C
ATOM   2210  CG  ARG D 157     -30.494  36.397  43.878  1.00 34.28           C
ATOM   2211  CD  ARG D 157     -31.043  36.901  42.554  1.00 46.71           C
ATOM   2212  NE  ARG D 157     -30.914  35.890  41.510  1.00 65.82           N
ATOM   2213  CZ  ARG D 157     -31.373  36.019  40.267  1.00 81.44           C
ATOM   2214  NH1 ARG D 157     -32.007  37.126  39.893  1.00 83.52           N
ATOM   2215  NH2 ARG D 157     -31.197  35.034  39.393  1.00 80.30           N
ATOM   2216  H   ARG D 157     -31.947  37.179  46.549  1.00 35.25           H
ATOM   2217  HA  ARG D 157     -29.421  36.300  46.287  1.00 32.13           H
ATOM   2218  HB2 ARG D 157     -30.930  38.154  44.790  1.00 31.64           H
ATOM   2219  HB3 ARG D 157     -29.377  37.958  44.529  1.00 31.64           H
ATOM   2220  HG2 ARG D 157     -29.679  35.904  43.700  1.00 41.13           H
ATOM   2221  HG3 ARG D 157     -31.158  35.813  44.278  1.00 41.13           H
ATOM   2222  HD2 ARG D 157     -31.984  37.115  42.657  1.00 56.05           H
ATOM   2223  HD3 ARG D 157     -30.547  37.688  42.280  1.00 56.05           H
ATOM   2224  HE  ARG D 157     -30.512  35.157  41.712  1.00 78.98           H
ATOM   2225 HH11 ARG D 157     -32.122  37.766  40.455  1.00100.22           H
ATOM   2226 HH12 ARG D 157     -32.301  37.202  39.088  1.00100.22           H
ATOM   2227 HH21 ARG D 157     -30.788  34.316  39.631  1.00 96.36           H
ATOM   2228 HH22 ARG D 157     -31.494  35.113  38.590  1.00 96.36           H
ATOM   2229  N   TYR D 158     -27.991  38.119  47.100  1.00 23.11           N
ATOM   2230  CA  TYR D 158     -27.150  39.123  47.733  1.00 22.29           C
ATOM   2231  C   TYR D 158     -26.169  39.644  46.712  1.00 22.95           C
ATOM   2232  O   TYR D 158     -25.700  38.886  45.867  1.00 21.29           O
ATOM   2233  CB  TYR D 158     -26.372  38.531  48.933  1.00 21.14           C
ATOM   2234  CG  TYR D 158     -27.311  38.105  50.020  1.00 22.03           C
ATOM   2235  CD1 TYR D 158     -27.997  36.893  49.945  1.00 22.56           C
ATOM   2236  CD2 TYR D 158     -27.541  38.927  51.108  1.00 22.57           C
ATOM   2237  CE1 TYR D 158     -28.882  36.513  50.943  1.00 25.08           C
ATOM   2238  CE2 TYR D 158     -28.425  38.555  52.110  1.00 23.61           C
ATOM   2239  CZ  TYR D 158     -29.086  37.345  52.016  1.00 24.07           C
ATOM   2240  OH  TYR D 158     -29.983  36.968  52.993  1.00 25.27           O
ATOM   2241  H   TYR D 158     -27.541  37.485  46.734  1.00 27.74           H
ATOM   2242  HA  TYR D 158     -27.697  39.861  48.047  1.00 26.75           H
ATOM   2243  HB2 TYR D 158     -25.870  37.754  48.640  1.00 25.37           H
ATOM   2244  HB3 TYR D 158     -25.772  39.203  49.293  1.00 25.37           H
ATOM   2245  HD1 TYR D 158     -27.858  36.331  49.217  1.00 27.07           H
ATOM   2246  HD2 TYR D 158     -27.096  39.741  51.169  1.00 27.09           H
ATOM   2247  HE1 TYR D 158     -29.335  35.703  50.885  1.00 30.09           H
ATOM   2248  HE2 TYR D 158     -28.573  39.115  52.838  1.00 28.33           H
ATOM   2249  HH  TYR D 158     -30.019  37.555  53.592  1.00 30.33           H
ATOM   2250  N   VAL D 159     -25.838  40.921  46.830  1.00 21.63           N
ATOM   2251  CA  VAL D 159     -24.794  41.529  46.017  1.00 21.21           C
ATOM   2252  C   VAL D 159     -23.429  40.941  46.337  1.00 21.10           C
ATOM   2253  O   VAL D 159     -23.101  40.711  47.499  1.00 23.27           O
ATOM   2254  CB  VAL D 159     -24.754  43.071  46.225  1.00 22.35           C
ATOM   2255  CG1 VAL D 159     -23.641  43.707  45.389  1.00 25.34           C
ATOM   2256  CG2 VAL D 159     -26.076  43.707  45.836  1.00 23.89           C
ATOM   2257  H   VAL D 159     -26.209  41.466  47.382  1.00 25.96           H
ATOM   2258  HA  VAL D 159     -24.983  41.358  45.081  1.00 25.45           H
ATOM   2259  HB  VAL D 159     -24.584  43.266  47.160  1.00 26.82           H
ATOM   2260 HG11 VAL D 159     -23.642  44.665  45.540  1.00 30.41           H
ATOM   2261 HG12 VAL D 159     -22.789  43.330  45.659  1.00 30.41           H
ATOM   2262 HG13 VAL D 159     -23.804  43.519  44.451  1.00 30.41           H
ATOM   2263 HG21 VAL D 159     -26.019  44.665  45.976  1.00 28.67           H
ATOM   2264 HG22 VAL D 159     -26.253  43.519  44.901  1.00 28.67           H
ATOM   2265 HG23 VAL D 159     -26.780  43.332  46.388  1.00 28.67           H
ATOM   2266  N   LEU D 160     -22.645  40.699  45.284  1.00 19.64           N
ATOM   2267  CA  LEU D 160     -21.243  40.412  45.415  1.00 18.02           C
ATOM   2268  C   LEU D 160     -20.392  41.293  44.516  1.00 17.99           C
ATOM   2269  O   LEU D 160     -20.826  41.782  43.458  1.00 19.54           O
ATOM   2270  CB  LEU D 160     -20.948  38.941  45.106  1.00 22.13           C
ATOM   2271  CG  LEU D 160     -21.040  38.469  43.657  1.00 23.21           C
ATOM   2272  CD1 LEU D 160     -19.674  38.537  42.972  1.00 20.36           C
ATOM   2273  CD2 LEU D 160     -21.596  37.035  43.595  1.00 24.68           C
ATOM   2274  H   LEU D 160     -22.923  40.698  44.470  1.00 23.57           H
ATOM   2275  HA  LEU D 160     -20.975  40.580  46.332  1.00 21.63           H
ATOM   2276  HB2 LEU D 160     -20.046  38.750  45.406  1.00 26.56           H
ATOM   2277  HB3 LEU D 160     -21.571  38.400  45.617  1.00 26.56           H
ATOM   2278  HG  LEU D 160     -21.649  39.049  43.174  1.00 27.86           H
ATOM   2279 HD11 LEU D 160     -19.766  38.232  42.055  1.00 24.43           H
ATOM   2280 HD12 LEU D 160     -19.360  39.455  42.985  1.00 24.43           H
ATOM   2281 HD13 LEU D 160     -19.053  37.967  43.450  1.00 24.43           H
ATOM   2282 HD21 LEU D 160     -21.646  36.756  42.668  1.00 29.62           H
ATOM   2283 HD22 LEU D 160     -21.004  36.445  44.087  1.00 29.62           H
ATOM   2284 HD23 LEU D 160     -22.481  37.022  43.993  1.00 29.62           H
ATOM   2285  N   THR D 161     -19.169  41.508  44.979  1.00 19.79           N
ATOM   2286  CA  THR D 161     -18.150  42.152  44.175  1.00 17.90           C
ATOM   2287  C   THR D 161     -16.828  41.475  44.468  1.00 18.31           C
ATOM   2288  O   THR D 161     -16.593  40.987  45.576  1.00 16.71           O
ATOM   2289  CB  THR D 161     -18.066  43.664  44.463  1.00 22.61           C
ATOM   2290  OG1 THR D 161     -17.207  44.288  43.514  1.00 27.77           O
ATOM   2291  CG2 THR D 161     -17.587  43.944  45.864  1.00 19.92           C
ATOM   2292  H   THR D 161     -18.904  41.287  45.767  1.00 23.74           H
ATOM   2293  HA  THR D 161     -18.355  42.030  43.235  1.00 21.48           H
ATOM   2294  HB  THR D 161     -18.954  44.045  44.374  1.00 27.14           H
ATOM   2295  HG1 THR D 161     -17.160  45.113  43.668  1.00 33.33           H
ATOM   2296 HG21 THR D 161     -17.545  44.901  46.014  1.00 23.90           H
ATOM   2297 HG22 THR D 161     -18.197  43.550  46.507  1.00 23.90           H
ATOM   2298 HG23 THR D 161     -16.704  43.565  45.994  1.00 23.90           H
ATOM   2299  N   GLY D 162     -15.947  41.460  43.479  1.00 17.10           N
ATOM   2300  CA  GLY D 162     -14.659  40.827  43.671  1.00 17.58           C
ATOM   2301  C   GLY D 162     -13.685  41.220  42.569  1.00 15.15           C
ATOM   2302  O   GLY D 162     -13.930  42.149  41.821  1.00 16.06           O
ATOM   2303  H   GLY D 162     -16.069  41.804  42.700  1.00 20.52           H
ATOM   2304  HA2 GLY D 162     -14.287  41.095  44.526  1.00 21.10           H
ATOM   2305  HA3 GLY D 162     -14.764  39.863  43.665  1.00 21.10           H
ATOM   2306  N   ARG D 163     -12.571  40.508  42.501  1.00 15.54           N
ATOM   2307  CA  ARG D 163     -11.538  40.778  41.497  1.00 17.02           C
ATOM   2308  C   ARG D 163     -10.984  39.456  40.979  1.00 15.15           C
ATOM   2309  O   ARG D 163     -10.969  38.471  41.726  1.00 17.36           O
ATOM   2310  CB  ARG D 163     -10.380  41.590  42.091  1.00 17.18           C
ATOM   2311  CG  ARG D 163     -10.729  42.944  42.743  1.00 17.35           C
ATOM   2312  CD  ARG D 163     -11.053  44.023  41.711  1.00 17.93           C
ATOM   2313  NE  ARG D 163      -9.912  44.282  40.831  1.00 16.27           N
ATOM   2314  CZ  ARG D 163      -9.982  44.942  39.679  1.00 16.59           C
ATOM   2315  NH1 ARG D 163     -11.136  45.446  39.252  1.00 20.31           N
ATOM   2316  NH2 ARG D 163      -8.887  45.113  38.944  1.00 20.30           N
ATOM   2317  H   ARG D 163     -12.381  39.856  43.028  1.00 18.65           H
ATOM   2318  HA  ARG D 163     -11.920  41.271  40.754  1.00 20.42           H
ATOM   2319  HB2 ARG D 163      -9.952  41.048  42.772  1.00 20.62           H
ATOM   2320  HB3 ARG D 163      -9.745  41.771  41.381  1.00 20.62           H
ATOM   2321  HG2 ARG D 163     -11.506  42.831  43.313  1.00 20.81           H
ATOM   2322  HG3 ARG D 163      -9.972  43.247  43.268  1.00 20.81           H
ATOM   2323  HD2 ARG D 163     -11.798  43.731  41.164  1.00 21.52           H
ATOM   2324  HD3 ARG D 163     -11.276  44.849  42.170  1.00 21.52           H
ATOM   2325  HE  ARG D 163      -9.143  43.985  41.076  1.00 19.52           H
ATOM   2326 HH11 ARG D 163     -11.851  45.338  39.719  1.00 24.37           H
ATOM   2327 HH12 ARG D 163     -11.169  45.874  38.507  1.00 24.37           H
ATOM   2328 HH21 ARG D 163      -8.134  44.796  39.213  1.00 24.36           H
ATOM   2329 HH22 ARG D 163      -8.930  45.547  38.203  1.00 24.36           H
ATOM   2330  N   TYR D 164     -10.465  39.447  39.754  1.00 14.54           N
ATOM   2331  CA  TYR D 164      -9.814  38.268  39.234  1.00 14.97           C
ATOM   2332  C   TYR D 164      -8.624  38.707  38.396  1.00 17.78           C
ATOM   2333  O   TYR D 164      -8.520  39.881  37.974  1.00 16.52           O
ATOM   2334  CB  TYR D 164     -10.791  37.408  38.402  1.00 17.22           C
ATOM   2335  CG  TYR D 164     -11.106  37.968  37.022  1.00 18.77           C
ATOM   2336  CD1 TYR D 164     -11.978  39.054  36.848  1.00 17.32           C
ATOM   2337  CD2 TYR D 164     -10.503  37.433  35.883  1.00 18.02           C
ATOM   2338  CE1 TYR D 164     -12.253  39.568  35.596  1.00 19.13           C
ATOM   2339  CE2 TYR D 164     -10.773  37.944  34.631  1.00 19.14           C
ATOM   2340  CZ  TYR D 164     -11.639  39.010  34.479  1.00 22.02           C
ATOM   2341  OH  TYR D 164     -11.858  39.484  33.200  1.00 27.98           O
ATOM   2342  H   TYR D 164     -10.480  40.114  39.211  1.00 17.45           H
ATOM   2343  HA  TYR D 164      -9.486  37.730  39.971  1.00 17.96           H
ATOM   2344  HB2 TYR D 164     -10.403  36.527  38.280  1.00 20.67           H
ATOM   2345  HB3 TYR D 164     -11.627  37.332  38.887  1.00 20.67           H
ATOM   2346  HD1 TYR D 164     -12.389  39.430  37.593  1.00 20.78           H
ATOM   2347  HD2 TYR D 164      -9.917  36.717  35.968  1.00 21.62           H
ATOM   2348  HE1 TYR D 164     -12.835  40.287  35.502  1.00 22.95           H
ATOM   2349  HE2 TYR D 164     -10.362  37.573  33.883  1.00 22.96           H
ATOM   2350  HH  TYR D 164     -12.395  40.129  33.221  1.00 33.57           H
ATOM   2351  N   ASP D 165      -7.695  37.775  38.204  1.00 17.37           N
ATOM   2352  CA  ASP D 165      -6.544  37.990  37.327  1.00 18.36           C
ATOM   2353  C   ASP D 165      -6.971  37.943  35.858  1.00 21.10           C
ATOM   2354  O   ASP D 165      -7.254  36.879  35.316  1.00 20.18           O
ATOM   2355  CB  ASP D 165      -5.471  36.937  37.636  1.00 17.62           C
ATOM   2356  CG  ASP D 165      -4.252  37.062  36.747  1.00 21.85           C
ATOM   2357  OD1 ASP D 165      -4.135  38.067  36.007  1.00 20.59           O
ATOM   2358  OD2 ASP D 165      -3.393  36.155  36.847  1.00 19.73           O
ATOM   2359  H   ASP D 165      -7.708  36.999  38.574  1.00 20.84           H
ATOM   2360  HA  ASP D 165      -6.168  38.866  37.504  1.00 22.03           H
ATOM   2361  HB2 ASP D 165      -5.183  37.040  38.556  1.00 21.14           H
ATOM   2362  HB3 ASP D 165      -5.849  36.053  37.503  1.00 21.14           H
ATOM   2363  N   SER D 166      -7.012  39.109  35.223  1.00 19.27           N
ATOM   2364  CA  SER D 166      -7.492  39.224  33.856  1.00 21.28           C
ATOM   2365  C   SER D 166      -6.411  38.887  32.822  1.00 25.18           C
ATOM   2366  O   SER D 166      -6.662  38.929  31.614  1.00 25.75           O
ATOM   2367  CB  SER D 166      -8.043  40.635  33.627  1.00 22.56           C
ATOM   2368  OG  SER D 166      -7.071  41.632  33.869  1.00 27.24           O
ATOM   2369  H   SER D 166      -6.763  39.856  35.569  1.00 23.12           H
ATOM   2370  HA  SER D 166      -8.223  38.599  33.731  1.00 25.54           H
ATOM   2371  HB2 SER D 166      -8.341  40.708  32.707  1.00 27.07           H
ATOM   2372  HB3 SER D 166      -8.792  40.778  34.226  1.00 27.07           H
ATOM   2373  HG  SER D 166      -7.400  42.393  33.736  1.00 32.68           H
ATOM   2374  N   ALA D 167      -5.219  38.528  33.293  1.00 21.65           N
ATOM   2375  CA  ALA D 167      -4.145  38.073  32.410  1.00 25.62           C
ATOM   2376  C   ALA D 167      -3.398  36.903  33.042  1.00 28.06           C
ATOM   2377  O   ALA D 167      -2.244  37.042  33.423  1.00 27.86           O
ATOM   2378  CB  ALA D 167      -3.171  39.214  32.105  1.00 26.95           C
ATOM   2379  H   ALA D 167      -5.005  38.538  34.126  1.00 25.98           H
ATOM   2380  HA  ALA D 167      -4.528  37.770  31.572  1.00 30.75           H
ATOM   2381  HB1 ALA D 167      -2.472  38.884  31.519  1.00 32.34           H
ATOM   2382  HB2 ALA D 167      -3.654  39.934  31.670  1.00 32.34           H
ATOM   2383  HB3 ALA D 167      -2.784  39.530  32.936  1.00 32.34           H
ATOM   2384  N   PRO D 168      -4.060  35.743  33.155  1.00 26.25           N
ATOM   2385  CA  PRO D 168      -3.477  34.603  33.862  1.00 23.04           C
ATOM   2386  C   PRO D 168      -2.268  34.037  33.137  1.00 24.89           C
ATOM   2387  O   PRO D 168      -1.958  34.419  32.010  1.00 27.76           O
ATOM   2388  CB  PRO D 168      -4.627  33.593  33.921  1.00 26.34           C
ATOM   2389  CG  PRO D 168      -5.479  33.936  32.785  1.00 24.78           C
ATOM   2390  CD  PRO D 168      -5.363  35.416  32.555  1.00 27.75           C
ATOM   2391  HA  PRO D 168      -3.224  34.856  34.763  1.00 27.65           H
ATOM   2392  HB2 PRO D 168      -4.279  32.692  33.831  1.00 31.61           H
ATOM   2393  HB3 PRO D 168      -5.110  33.694  34.757  1.00 31.61           H
ATOM   2394  HG2 PRO D 168      -5.178  33.451  32.002  1.00 29.74           H
ATOM   2395  HG3 PRO D 168      -6.397  33.701  32.993  1.00 29.74           H
ATOM   2396  HD2 PRO D 168      -5.358  35.613  31.605  1.00 33.30           H
ATOM   2397  HD3 PRO D 168      -6.076  35.888  33.014  1.00 33.30           H
ATOM   2398  N   ALA D 169      -1.565  33.143  33.822  1.00 26.20           N
ATOM   2399  CA  ALA D 169      -0.300  32.610  33.319  1.00 26.40           C
ATOM   2400  C   ALA D 169      -0.469  31.856  32.023  1.00 36.91           C
ATOM   2401  O   ALA D 169      -1.491  31.203  31.796  1.00 30.32           O
ATOM   2402  CB  ALA D 169       0.338  31.696  34.365  1.00 26.57           C
ATOM   2403  H   ALA D 169      -1.800  32.825  34.586  1.00 31.44           H
ATOM   2404  HA  ALA D 169       0.308  33.347  33.157  1.00 31.69           H
ATOM   2405  HB1 ALA D 169       1.175  31.352  34.014  1.00 31.89           H
ATOM   2406  HB2 ALA D 169       0.502  32.207  35.172  1.00 31.89           H
ATOM   2407  HB3 ALA D 169      -0.268  30.962  34.555  1.00 31.89           H
ATOM   2408  N   THR D 170       0.573  31.951  31.196  1.00 47.01           N
ATOM   2409  CA  THR D 170       0.658  31.296  29.896  1.00 57.37           C
ATOM   2410  C   THR D 170       0.624  29.778  29.988  1.00 53.89           C
ATOM   2411  O   THR D 170       0.201  29.106  29.046  1.00 57.30           O
ATOM   2412  CB  THR D 170       1.962  31.690  29.171  1.00 64.73           C
ATOM   2413  OG1 THR D 170       2.167  33.103  29.278  1.00 57.60           O
ATOM   2414  CG2 THR D 170       1.923  31.282  27.696  1.00 78.86           C
ATOM   2415  H   THR D 170       1.275  32.413  31.379  1.00 56.41           H
ATOM   2416  HA  THR D 170      -0.090  31.581  29.348  1.00 68.85           H
ATOM   2417  HB  THR D 170       2.707  31.230  29.589  1.00 77.68           H
ATOM   2418  HG1 THR D 170       2.877  33.321  28.884  1.00 69.12           H
ATOM   2419 HG21 THR D 170       2.750  31.538  27.259  1.00 94.63           H
ATOM   2420 HG22 THR D 170       1.811  30.321  27.621  1.00 94.63           H
ATOM   2421 HG23 THR D 170       1.182  31.722  27.250  1.00 94.63           H
ATOM   2422  N   ASP D 171       1.100  29.237  31.108  1.00 46.00           N
ATOM   2423  CA  ASP D 171       1.145  27.785  31.280  1.00 38.95           C
ATOM   2424  C   ASP D 171      -0.243  27.292  31.678  1.00 42.19           C
ATOM   2425  O   ASP D 171      -1.211  28.052  31.644  1.00 54.96           O
ATOM   2426  CB  ASP D 171       2.215  27.374  32.317  1.00 40.68           C
ATOM   2427  CG  ASP D 171       2.017  28.027  33.684  1.00 46.64           C
ATOM   2428  OD1 ASP D 171       0.886  28.432  34.006  1.00 37.58           O
ATOM   2429  OD2 ASP D 171       2.999  28.128  34.449  1.00 51.72           O
ATOM   2430  H   ASP D 171       1.401  29.684  31.779  1.00 55.19           H
ATOM   2431  HA  ASP D 171       1.376  27.375  30.433  1.00 46.74           H
ATOM   2432  HB2 ASP D 171       2.181  26.412  32.438  1.00 48.81           H
ATOM   2433  HB3 ASP D 171       3.089  27.634  31.986  1.00 48.81           H
ATOM   2434  N   GLY D 172      -0.350  26.030  32.066  1.00 35.88           N
ATOM   2435  CA  GLY D 172      -1.639  25.480  32.455  1.00 48.68           C
ATOM   2436  C   GLY D 172      -2.054  25.770  33.895  1.00 45.54           C
ATOM   2437  O   GLY D 172      -2.422  24.839  34.626  1.00 47.63           O
ATOM   2438  H   GLY D 172       0.305  25.474  32.113  1.00 43.06           H
ATOM   2439  HA2 GLY D 172      -2.324  25.837  31.869  1.00 58.41           H
ATOM   2440  HA3 GLY D 172      -1.618  24.517  32.339  1.00 58.41           H
ATOM   2441  N   SER D 173      -2.015  27.042  34.307  1.00 32.56           N
ATOM   2442  CA  SER D 173      -2.370  27.399  35.686  1.00 21.47           C
ATOM   2443  C   SER D 173      -3.733  28.031  35.790  1.00 27.48           C
ATOM   2444  O   SER D 173      -4.212  28.698  34.869  1.00 28.14           O
ATOM   2445  CB  SER D 173      -1.331  28.356  36.300  1.00 28.92           C
ATOM   2446  OG  SER D 173      -0.134  27.683  36.659  1.00 33.21           O
ATOM   2447  H   SER D 173      -1.789  27.709  33.815  1.00 39.07           H
ATOM   2448  HA  SER D 173      -2.379  26.591  36.222  1.00 25.77           H
ATOM   2449  HB2 SER D 173      -1.119  29.045  35.651  1.00 34.71           H
ATOM   2450  HB3 SER D 173      -1.711  28.760  37.096  1.00 34.71           H
ATOM   2451  HG  SER D 173       0.211  27.329  35.980  1.00 39.85           H
ATOM   2452  N   GLY D 174      -4.339  27.842  36.957  1.00 18.90           N
ATOM   2453  CA  GLY D 174      -5.621  28.433  37.253  1.00 18.18           C
ATOM   2454  C   GLY D 174      -5.559  29.940  37.285  1.00 20.43           C
ATOM   2455  O   GLY D 174      -4.486  30.541  37.299  1.00 20.81           O
ATOM   2456  H   GLY D 174      -4.016  27.368  37.599  1.00 22.67           H
ATOM   2457  HA2 GLY D 174      -6.264  28.165  36.577  1.00 21.82           H
ATOM   2458  HA3 GLY D 174      -5.932  28.118  38.116  1.00 21.82           H
ATOM   2459  N   THR D 175      -6.740  30.548  37.270  1.00 19.75           N
ATOM   2460  CA  THR D 175      -6.895  31.988  37.292  1.00 16.81           C
ATOM   2461  C   THR D 175      -7.326  32.412  38.672  1.00 16.66           C
ATOM   2462  O   THR D 175      -8.429  32.084  39.112  1.00 17.89           O
ATOM   2463  CB  THR D 175      -7.964  32.460  36.281  1.00 17.66           C
ATOM   2464  OG1 THR D 175      -7.580  32.087  34.959  1.00 22.36           O
ATOM   2465  CG2 THR D 175      -8.142  33.961  36.354  1.00 21.88           C
ATOM   2466  H   THR D 175      -7.490  30.127  37.246  1.00 23.70           H
ATOM   2467  HA  THR D 175      -6.050  32.416  37.080  1.00 20.17           H
ATOM   2468  HB  THR D 175      -8.813  32.043  36.496  1.00 21.19           H
ATOM   2469  HG1 THR D 175      -8.161  32.343  34.408  1.00 26.83           H
ATOM   2470 HG21 THR D 175      -8.815  34.246  35.716  1.00 26.26           H
ATOM   2471 HG22 THR D 175      -8.424  34.218  37.246  1.00 26.26           H
ATOM   2472 HG23 THR D 175      -7.304  34.404  36.148  1.00 26.26           H
ATOM   2473  N   ALA D 176      -6.461  33.127  39.379  1.00 14.33           N
ATOM   2474  CA  ALA D 176      -6.763  33.493  40.749  1.00 15.35           C
ATOM   2475  C   ALA D 176      -7.883  34.503  40.809  1.00 16.43           C
ATOM   2476  O   ALA D 176      -7.993  35.354  39.935  1.00 17.93           O
ATOM   2477  CB  ALA D 176      -5.532  34.048  41.431  1.00 15.84           C
ATOM   2478  H   ALA D 176      -5.701  33.409  39.091  1.00 17.19           H
ATOM   2479  HA  ALA D 176      -7.045  32.701  41.233  1.00 18.42           H
ATOM   2480  HB1 ALA D 176      -5.757  34.286  42.344  1.00 19.01           H
ATOM   2481  HB2 ALA D 176      -4.837  33.372  41.426  1.00 19.01           H
ATOM   2482  HB3 ALA D 176      -5.232  34.835  40.948  1.00 19.01           H
ATOM   2483  N   LEU D 177      -8.721  34.396  41.833  1.00 14.78           N
ATOM   2484  CA  LEU D 177      -9.848  35.301  42.000  1.00 15.65           C
ATOM   2485  C   LEU D 177     -10.358  35.317  43.444  1.00 17.25           C
ATOM   2486  O   LEU D 177      -9.990  34.473  44.274  1.00 16.34           O
ATOM   2487  CB  LEU D 177     -10.971  34.921  41.022  1.00 16.03           C
ATOM   2488  CG  LEU D 177     -11.501  33.483  41.084  1.00 21.76           C
ATOM   2489  CD1 LEU D 177     -12.323  33.216  42.295  1.00 25.70           C
ATOM   2490  CD2 LEU D 177     -12.338  33.207  39.823  1.00 23.18           C
ATOM   2491  H   LEU D 177      -8.657  33.801  42.450  1.00 17.74           H
ATOM   2492  HA  LEU D 177      -9.558  36.200  41.781  1.00 18.78           H
ATOM   2493  HB2 LEU D 177     -11.725  35.509  41.187  1.00 19.23           H
ATOM   2494  HB3 LEU D 177     -10.646  35.065  40.120  1.00 19.23           H
ATOM   2495  HG  LEU D 177     -10.751  32.868  41.088  1.00 26.11           H
ATOM   2496 HD11 LEU D 177     -12.626  32.294  42.274  1.00 30.85           H
ATOM   2497 HD12 LEU D 177     -11.781  33.368  43.084  1.00 30.85           H
ATOM   2498 HD13 LEU D 177     -13.086  33.815  42.297  1.00 30.85           H
ATOM   2499 HD21 LEU D 177     -12.674  32.298  39.860  1.00 27.81           H
ATOM   2500 HD22 LEU D 177     -13.078  33.833  39.793  1.00 27.81           H
ATOM   2501 HD23 LEU D 177     -11.776  33.320  39.041  1.00 27.81           H
ATOM   2502  N   GLY D 178     -11.193  36.294  43.743  1.00 15.38           N
ATOM   2503  CA  GLY D 178     -11.857  36.331  45.027  1.00 14.38           C
ATOM   2504  C   GLY D 178     -13.064  37.226  44.975  1.00 13.04           C
ATOM   2505  O   GLY D 178     -13.147  38.092  44.106  1.00 14.90           O
ATOM   2506  H   GLY D 178     -11.392  36.946  43.220  1.00 18.46           H
ATOM   2507  HA2 GLY D 178     -12.140  35.438  45.277  1.00 17.26           H
ATOM   2508  HA3 GLY D 178     -11.248  36.667  45.703  1.00 17.26           H
ATOM   2509  N   TRP D 179     -14.038  36.988  45.848  1.00 14.40           N
ATOM   2510  CA  TRP D 179     -15.179  37.894  45.964  1.00 13.56           C
ATOM   2511  C   TRP D 179     -15.731  37.894  47.375  1.00 17.58           C
ATOM   2512  O   TRP D 179     -15.373  37.046  48.213  1.00 16.31           O
ATOM   2513  CB  TRP D 179     -16.292  37.544  44.951  1.00 15.67           C
ATOM   2514  CG  TRP D 179     -17.015  36.251  45.205  1.00 18.94           C
ATOM   2515  CD1 TRP D 179     -18.195  36.082  45.887  1.00 17.56           C
ATOM   2516  CD2 TRP D 179     -16.626  34.947  44.759  1.00 15.67           C
ATOM   2517  NE1 TRP D 179     -18.547  34.753  45.903  1.00 18.88           N
ATOM   2518  CE2 TRP D 179     -17.587  34.038  45.238  1.00 16.56           C
ATOM   2519  CE3 TRP D 179     -15.547  34.459  44.010  1.00 16.41           C
ATOM   2520  CZ2 TRP D 179     -17.526  32.671  44.965  1.00 18.20           C
ATOM   2521  CZ3 TRP D 179     -15.469  33.101  43.777  1.00 18.33           C
ATOM   2522  CH2 TRP D 179     -16.455  32.230  44.239  1.00 17.73           C
ATOM   2523  H   TRP D 179     -14.063  36.314  46.382  1.00 17.28           H
ATOM   2524  HA  TRP D 179     -14.878  38.795  45.767  1.00 16.27           H
ATOM   2525  HB2 TRP D 179     -16.952  38.254  44.964  1.00 18.81           H
ATOM   2526  HB3 TRP D 179     -15.895  37.486  44.068  1.00 18.81           H
ATOM   2527  HD1 TRP D 179     -18.677  36.766  46.293  1.00 21.07           H
ATOM   2528  HE1 TRP D 179     -19.243  34.423  46.287  1.00 22.66           H
ATOM   2529  HE3 TRP D 179     -14.884  35.034  43.702  1.00 19.69           H
ATOM   2530  HZ2 TRP D 179     -18.174  32.083  45.280  1.00 21.84           H
ATOM   2531  HZ3 TRP D 179     -14.757  32.763  43.283  1.00 21.99           H
ATOM   2532  HH2 TRP D 179     -16.375  31.321  44.059  1.00 21.27           H
ATOM   2533  N   THR D 180     -16.553  38.901  47.647  1.00 15.49           N
ATOM   2534  CA  THR D 180     -17.168  39.105  48.962  1.00 16.55           C
ATOM   2535  C   THR D 180     -18.671  39.241  48.828  1.00 18.17           C
ATOM   2536  O   THR D 180     -19.174  39.896  47.897  1.00 17.07           O
ATOM   2537  CB  THR D 180     -16.635  40.396  49.663  1.00 16.67           C
ATOM   2538  OG1 THR D 180     -15.202  40.376  49.730  1.00 18.77           O
ATOM   2539  CG2 THR D 180     -17.234  40.561  51.083  1.00 19.46           C
ATOM   2540  H   THR D 180     -16.777  39.499  47.071  1.00 18.59           H
ATOM   2541  HA  THR D 180     -16.977  38.343  49.532  1.00 19.86           H
ATOM   2542  HB  THR D 180     -16.908  41.166  49.139  1.00 20.01           H
ATOM   2543  HG1 THR D 180     -14.878  40.336  48.956  1.00 22.52           H
ATOM   2544 HG21 THR D 180     -16.889  41.368  51.497  1.00 23.35           H
ATOM   2545 HG22 THR D 180     -18.201  40.623  51.029  1.00 23.35           H
ATOM   2546 HG23 THR D 180     -16.997  39.799  51.633  1.00 23.35           H
ATOM   2547  N   VAL D 181     -19.397  38.625  49.758  1.00 15.45           N
ATOM   2548  CA  VAL D 181     -20.807  38.923  50.014  1.00 17.13           C
ATOM   2549  C   VAL D 181     -20.951  39.445  51.435  1.00 16.98           C
ATOM   2550  O   VAL D 181     -20.507  38.768  52.377  1.00 18.62           O
ATOM   2551  CB  VAL D 181     -21.718  37.665  49.871  1.00 17.52           C
ATOM   2552  CG1 VAL D 181     -23.121  37.938  50.387  1.00 19.35           C
ATOM   2553  CG2 VAL D 181     -21.743  37.178  48.414  1.00 19.97           C
ATOM   2554  H   VAL D 181     -19.084  38.009  50.271  1.00 18.54           H
ATOM   2555  HA  VAL D 181     -21.116  39.605  49.398  1.00 20.55           H
ATOM   2556  HB  VAL D 181     -21.344  36.951  50.411  1.00 21.03           H
ATOM   2557 HG11 VAL D 181     -23.657  37.136  50.281  1.00 23.22           H
ATOM   2558 HG12 VAL D 181     -23.071  38.182  51.324  1.00 23.22           H
ATOM   2559 HG13 VAL D 181     -23.509  38.665  49.875  1.00 23.22           H
ATOM   2560 HG21 VAL D 181     -22.315  36.398  48.352  1.00 23.96           H
ATOM   2561 HG22 VAL D 181     -22.088  37.888  47.850  1.00 23.96           H
ATOM   2562 HG23 VAL D 181     -20.840  36.949  48.143  1.00 23.96           H
ATOM   2563  N   ALA D 182     -21.622  40.588  51.611  1.00 21.24           N
ATOM   2564  CA  ALA D 182     -22.121  40.956  52.931  1.00 20.54           C
ATOM   2565  C   ALA D 182     -23.585  40.501  52.986  1.00 22.61           C
ATOM   2566  O   ALA D 182     -24.374  40.818  52.087  1.00 22.07           O
ATOM   2567  CB  ALA D 182     -21.990  42.467  53.188  1.00 22.03           C
ATOM   2568  H   ALA D 182     -21.796  41.158  50.990  1.00 25.49           H
ATOM   2569  HA  ALA D 182     -21.622  40.481  53.613  1.00 24.65           H
ATOM   2570  HB1 ALA D 182     -22.332  42.667  54.073  1.00 26.43           H
ATOM   2571  HB2 ALA D 182     -21.054  42.717  53.130  1.00 26.43           H
ATOM   2572  HB3 ALA D 182     -22.503  42.946  52.518  1.00 26.43           H
ATOM   2573  N   TRP D 183     -23.955  39.764  54.024  1.00 19.46           N
ATOM   2574  CA  TRP D 183     -25.249  39.075  54.066  1.00 20.57           C
ATOM   2575  C   TRP D 183     -26.393  39.970  54.549  1.00 22.36           C
ATOM   2576  O   TRP D 183     -27.157  39.623  55.454  1.00 23.21           O
ATOM   2577  CB  TRP D 183     -25.083  37.815  54.928  1.00 19.91           C
ATOM   2578  CG  TRP D 183     -24.105  36.855  54.329  1.00 18.48           C
ATOM   2579  CD1 TRP D 183     -22.816  36.605  54.757  1.00 18.97           C
ATOM   2580  CD2 TRP D 183     -24.321  36.001  53.194  1.00 20.19           C
ATOM   2581  NE1 TRP D 183     -22.239  35.648  53.957  1.00 19.63           N
ATOM   2582  CE2 TRP D 183     -23.137  35.267  52.989  1.00 18.54           C
ATOM   2583  CE3 TRP D 183     -25.408  35.783  52.333  1.00 21.54           C
ATOM   2584  CZ2 TRP D 183     -23.011  34.323  51.969  1.00 19.57           C
ATOM   2585  CZ3 TRP D 183     -25.278  34.848  51.312  1.00 22.17           C
ATOM   2586  CH2 TRP D 183     -24.083  34.126  51.145  1.00 19.80           C
ATOM   2587  H   TRP D 183     -23.473  39.643  54.726  1.00 23.35           H
ATOM   2588  HA  TRP D 183     -25.470  38.784  53.168  1.00 24.68           H
ATOM   2589  HB2 TRP D 183     -24.759  38.070  55.806  1.00 23.89           H
ATOM   2590  HB3 TRP D 183     -25.940  37.367  55.005  1.00 23.89           H
ATOM   2591  HD1 TRP D 183     -22.402  37.020  55.479  1.00 22.76           H
ATOM   2592  HE1 TRP D 183     -21.439  35.343  54.043  1.00 23.56           H
ATOM   2593  HE3 TRP D 183     -26.204  36.251  52.447  1.00 25.84           H
ATOM   2594  HZ2 TRP D 183     -22.220  33.849  51.849  1.00 23.49           H
ATOM   2595  HZ3 TRP D 183     -25.991  34.696  50.735  1.00 26.60           H
ATOM   2596  HH2 TRP D 183     -24.016  33.513  50.449  1.00 23.76           H
ATOM   2597  N   LYS D 184     -26.514  41.114  53.885  1.00 23.08           N
ATOM   2598  CA  LYS D 184     -27.613  42.059  54.078  1.00 25.03           C
ATOM   2599  C   LYS D 184     -28.260  42.287  52.735  1.00 25.94           C
ATOM   2600  O   LYS D 184     -27.566  42.590  51.762  1.00 25.52           O
ATOM   2601  CB  LYS D 184     -27.098  43.382  54.655  1.00 25.34           C
ATOM   2602  CG  LYS D 184     -28.138  44.501  54.698  1.00 28.63           C
ATOM   2603  CD  LYS D 184     -27.555  45.784  55.260  1.00 32.15           C
ATOM   2604  CE  LYS D 184     -28.580  46.930  55.185  1.00 39.37           C
ATOM   2605  NZ  LYS D 184     -29.109  47.137  53.807  1.00 41.36           N
ATOM   2606  H   LYS D 184     -25.949  41.376  53.292  1.00 27.70           H
ATOM   2607  HA  LYS D 184     -28.270  41.684  54.686  1.00 30.03           H
ATOM   2608  HB2 LYS D 184     -26.795  43.227  55.564  1.00 30.41           H
ATOM   2609  HB3 LYS D 184     -26.356  43.690  54.111  1.00 30.41           H
ATOM   2610  HG2 LYS D 184     -28.452  44.679  53.798  1.00 34.35           H
ATOM   2611  HG3 LYS D 184     -28.877  44.229  55.264  1.00 34.35           H
ATOM   2612  HD2 LYS D 184     -27.315  45.648  56.190  1.00 38.58           H
ATOM   2613  HD3 LYS D 184     -26.775  46.037  54.743  1.00 38.58           H
ATOM   2614  HE2 LYS D 184     -29.329  46.723  55.767  1.00 47.25           H
ATOM   2615  HE3 LYS D 184     -28.155  47.754  55.471  1.00 47.25           H
ATOM   2616  HZ1 LYS D 184     -29.512  46.396  53.521  1.00 49.63           H
ATOM   2617  HZ2 LYS D 184     -29.697  47.805  53.804  1.00 49.63           H
ATOM   2618  HZ3 LYS D 184     -28.442  47.335  53.252  1.00 49.63           H
ATOM   2619  N   ASN D 185     -29.575  42.138  52.664  1.00 27.62           N
ATOM   2620  CA  ASN D 185     -30.301  42.517  51.465  1.00 28.90           C
ATOM   2621  C   ASN D 185     -31.660  43.073  51.889  1.00 31.22           C
ATOM   2622  O   ASN D 185     -31.813  43.470  53.032  1.00 31.73           O
ATOM   2623  CB  ASN D 185     -30.410  41.342  50.485  1.00 28.48           C
ATOM   2624  CG  ASN D 185     -31.229  40.178  51.011  1.00 29.01           C
ATOM   2625  OD1 ASN D 185     -31.861  40.254  52.060  1.00 29.88           O
ATOM   2626  ND2 ASN D 185     -31.236  39.090  50.248  1.00 28.67           N
ATOM   2627  H   ASN D 185     -30.068  41.820  53.293  1.00 33.14           H
ATOM   2628  HA  ASN D 185     -29.816  43.229  51.019  1.00 34.68           H
ATOM   2629  HB2 ASN D 185     -30.829  41.655  49.668  1.00 34.17           H
ATOM   2630  HB3 ASN D 185     -29.518  41.013  50.292  1.00 34.17           H
ATOM   2631 HD21 ASN D 185     -31.683  38.397  50.492  1.00 34.41           H
ATOM   2632 HD22 ASN D 185     -30.795  39.080  49.511  1.00 34.41           H
ATOM   2633  N   ASN D 186     -32.630  43.135  50.985  1.00 32.79           N
ATOM   2634  CA  ASN D 186     -33.912  43.743  51.339  1.00 35.21           C
ATOM   2635  C   ASN D 186     -34.782  42.838  52.199  1.00 35.99           C
ATOM   2636  O   ASN D 186     -35.827  43.269  52.686  1.00 39.61           O
ATOM   2637  CB  ASN D 186     -34.676  44.157  50.079  1.00 36.86           C
ATOM   2638  CG  ASN D 186     -34.109  45.422  49.442  1.00 51.37           C
ATOM   2639  OD1 ASN D 186     -33.321  46.145  50.058  1.00 47.66           O
ATOM   2640  ND2 ASN D 186     -34.519  45.700  48.208  1.00 52.63           N
ATOM   2641  H   ASN D 186     -32.577  42.840  50.179  1.00 39.34           H
ATOM   2642  HA  ASN D 186     -33.738  44.549  51.851  1.00 42.25           H
ATOM   2643  HB2 ASN D 186     -34.622  43.441  49.427  1.00 44.23           H
ATOM   2644  HB3 ASN D 186     -35.603  44.326  50.311  1.00 44.23           H
ATOM   2645 HD21 ASN D 186     -34.228  46.402  47.807  1.00 63.16           H
ATOM   2646 HD22 ASN D 186     -35.075  45.177  47.812  1.00 63.16           H
ATOM   2647  N   TYR D 187     -34.342  41.602  52.418  1.00 34.48           N
ATOM   2648  CA  TYR D 187     -35.126  40.632  53.175  1.00 36.97           C
ATOM   2649  C   TYR D 187     -34.585  40.411  54.574  1.00 40.05           C
ATOM   2650  O   TYR D 187     -35.348  40.344  55.536  1.00 40.14           O
ATOM   2651  CB  TYR D 187     -35.180  39.303  52.427  1.00 37.11           C
ATOM   2652  CG  TYR D 187     -35.912  39.402  51.114  1.00 37.36           C
ATOM   2653  CD1 TYR D 187     -37.294  39.373  51.070  1.00 49.45           C
ATOM   2654  CD2 TYR D 187     -35.225  39.528  49.927  1.00 39.68           C
ATOM   2655  CE1 TYR D 187     -37.966  39.468  49.874  1.00 56.70           C
ATOM   2656  CE2 TYR D 187     -35.881  39.627  48.729  1.00 43.21           C
ATOM   2657  CZ  TYR D 187     -37.251  39.592  48.703  1.00 55.43           C
ATOM   2658  OH  TYR D 187     -37.902  39.690  47.500  1.00 60.93           O
ATOM   2659  H   TYR D 187     -33.588  41.299  52.137  1.00 41.38           H
ATOM   2660  HA  TYR D 187     -36.035  40.962  53.258  1.00 44.36           H
ATOM   2661  HB2 TYR D 187     -34.274  39.007  52.243  1.00 44.54           H
ATOM   2662  HB3 TYR D 187     -35.638  38.648  52.977  1.00 44.54           H
ATOM   2663  HD1 TYR D 187     -37.776  39.289  51.861  1.00 59.34           H
ATOM   2664  HD2 TYR D 187     -34.295  39.552  49.939  1.00 47.61           H
ATOM   2665  HE1 TYR D 187     -38.896  39.447  49.855  1.00 68.04           H
ATOM   2666  HE2 TYR D 187     -35.400  39.710  47.938  1.00 51.86           H
ATOM   2667  HH  TYR D 187     -37.343  39.759  46.876  1.00 73.11           H
ATOM   2668  N   ARG D 188     -33.270  40.285  54.709  1.00 33.79           N
ATOM   2669  CA  ARG D 188     -32.711  40.125  56.048  1.00 36.24           C
ATOM   2670  C   ARG D 188     -31.277  40.604  56.119  1.00 30.54           C
ATOM   2671  O   ARG D 188     -30.674  40.952  55.100  1.00 30.08           O
ATOM   2672  CB  ARG D 188     -32.817  38.666  56.524  1.00 43.68           C
ATOM   2673  CG  ARG D 188     -32.422  37.590  55.520  1.00 37.03           C
ATOM   2674  CD  ARG D 188     -32.414  36.174  56.164  1.00 39.37           C
ATOM   2675  NE  ARG D 188     -33.652  35.418  55.947  1.00 47.54           N
ATOM   2676  CZ  ARG D 188     -33.913  34.215  56.465  1.00 45.50           C
ATOM   2677  NH1 ARG D 188     -33.027  33.614  57.252  1.00 43.96           N
ATOM   2678  NH2 ARG D 188     -35.068  33.602  56.201  1.00 43.54           N
ATOM   2679  H   ARG D 188     -32.698  40.288  54.067  1.00 40.55           H
ATOM   2680  HA  ARG D 188     -33.228  40.669  56.662  1.00 43.49           H
ATOM   2681  HB2 ARG D 188     -32.246  38.558  57.300  1.00 52.41           H
ATOM   2682  HB3 ARG D 188     -33.738  38.496  56.778  1.00 52.41           H
ATOM   2683  HG2 ARG D 188     -33.058  37.587  54.788  1.00 44.44           H
ATOM   2684  HG3 ARG D 188     -31.530  37.777  55.187  1.00 44.44           H
ATOM   2685  HD2 ARG D 188     -31.683  35.662  55.783  1.00 47.24           H
ATOM   2686  HD3 ARG D 188     -32.286  36.267  57.121  1.00 47.24           H
ATOM   2687  HE  ARG D 188     -34.255  35.776  55.450  1.00 57.05           H
ATOM   2688 HH11 ARG D 188     -32.278  33.999  57.427  1.00 52.75           H
ATOM   2689 HH12 ARG D 188     -33.201  32.840  57.584  1.00 52.75           H
ATOM   2690 HH21 ARG D 188     -35.650  33.982  55.695  1.00 52.25           H
ATOM   2691 HH22 ARG D 188     -35.232  32.829  56.541  1.00 52.25           H
ATOM   2692  N   ASN D 189     -30.775  40.671  57.350  1.00 29.09           N
ATOM   2693  CA  ASN D 189     -29.399  41.058  57.625  1.00 27.64           C
ATOM   2694  C   ASN D 189     -28.823  40.159  58.702  1.00 26.36           C
ATOM   2695  O   ASN D 189     -29.284  40.206  59.846  1.00 28.47           O
ATOM   2696  CB  ASN D 189     -29.321  42.517  58.070  1.00 29.65           C
ATOM   2697  CG  ASN D 189     -27.889  43.006  58.218  1.00 29.03           C
ATOM   2698  OD1 ASN D 189     -26.929  42.261  57.991  1.00 27.97           O
ATOM   2699  ND2 ASN D 189     -27.741  44.272  58.585  1.00 31.11           N
ATOM   2700  H   ASN D 189     -31.227  40.492  58.059  1.00 34.91           H
ATOM   2701  HA  ASN D 189     -28.867  40.953  56.821  1.00 33.17           H
ATOM   2702  HB2 ASN D 189     -29.762  43.073  57.409  1.00 35.58           H
ATOM   2703  HB3 ASN D 189     -29.761  42.610  58.930  1.00 35.58           H
ATOM   2704 HD21 ASN D 189     -26.953  44.602  58.684  1.00 37.34           H
ATOM   2705 HD22 ASN D 189     -28.433  44.763  58.724  1.00 37.34           H
ATOM   2706  N   ALA D 190     -27.833  39.340  58.329  1.00 24.49           N
ATOM   2707  CA  ALA D 190     -27.192  38.376  59.228  1.00 23.46           C
ATOM   2708  C   ALA D 190     -26.009  38.959  60.018  1.00 24.57           C
ATOM   2709  O   ALA D 190     -25.424  38.267  60.858  1.00 24.78           O
ATOM   2710  CB  ALA D 190     -26.739  37.164  58.422  1.00 22.14           C
ATOM   2711  H   ALA D 190     -27.506  39.326  57.533  1.00 29.39           H
ATOM   2712  HA  ALA D 190     -27.850  38.070  59.872  1.00 28.15           H
ATOM   2713  HB1 ALA D 190     -26.316  36.528  59.020  1.00 26.56           H
ATOM   2714  HB2 ALA D 190     -27.513  36.758  58.001  1.00 26.56           H
ATOM   2715  HB3 ALA D 190     -26.108  37.454  57.745  1.00 26.56           H
ATOM   2716  N   HIS D 191     -25.659  40.216  59.723  1.00 24.67           N
ATOM   2717  CA  HIS D 191     -24.510  40.897  60.333  1.00 22.19           C
ATOM   2718  C   HIS D 191     -23.228  40.056  60.174  1.00 24.54           C
ATOM   2719  O   HIS D 191     -22.528  39.773  61.147  1.00 22.73           O
ATOM   2720  CB  HIS D 191     -24.774  41.206  61.809  1.00 28.85           C
ATOM   2721  CG  HIS D 191     -25.998  42.039  62.037  1.00 28.73           C
ATOM   2722  ND1 HIS D 191     -26.256  43.190  61.325  1.00 26.38           N
ATOM   2723  CD2 HIS D 191     -27.039  41.879  62.888  1.00 30.79           C
ATOM   2724  CE1 HIS D 191     -27.402  43.707  61.733  1.00 28.45           C
ATOM   2725  NE2 HIS D 191     -27.901  42.928  62.675  1.00 31.25           N
ATOM   2726  H   HIS D 191     -26.083  40.707  59.158  1.00 29.61           H
ATOM   2727  HA  HIS D 191     -24.368  41.740  59.876  1.00 26.63           H
ATOM   2728  HB2 HIS D 191     -24.889  40.370  62.288  1.00 34.62           H
ATOM   2729  HB3 HIS D 191     -24.014  41.689  62.169  1.00 34.62           H
ATOM   2730  HD1 HIS D 191     -25.750  43.522  60.714  1.00 31.66           H
ATOM   2731  HD2 HIS D 191     -27.153  41.186  63.498  1.00 36.94           H
ATOM   2732  HE1 HIS D 191     -27.794  44.484  61.407  1.00 34.14           H
ATOM   2733  N   SER D 192     -22.945  39.684  58.928  1.00 22.78           N
ATOM   2734  CA  SER D 192     -21.850  38.781  58.589  1.00 17.88           C
ATOM   2735  C   SER D 192     -21.427  38.999  57.140  1.00 17.97           C
ATOM   2736  O   SER D 192     -22.161  39.601  56.350  1.00 19.96           O
ATOM   2737  CB  SER D 192     -22.260  37.323  58.789  1.00 22.23           C
ATOM   2738  OG  SER D 192     -23.253  36.968  57.842  1.00 24.44           O
ATOM   2739  H   SER D 192     -23.388  39.951  58.241  1.00 27.33           H
ATOM   2740  HA  SER D 192     -21.090  38.967  59.161  1.00 21.46           H
ATOM   2741  HB2 SER D 192     -21.484  36.754  58.666  1.00 26.68           H
ATOM   2742  HB3 SER D 192     -22.618  37.212  59.684  1.00 26.68           H
ATOM   2743  HG  SER D 192     -23.480  36.166  57.951  1.00 29.32           H
ATOM   2744  N   ALA D 193     -20.232  38.508  56.802  1.00 17.81           N
ATOM   2745  CA  ALA D 193     -19.715  38.617  55.448  1.00 18.42           C
ATOM   2746  C   ALA D 193     -18.854  37.420  55.147  1.00 15.37           C
ATOM   2747  O   ALA D 193     -18.165  36.925  56.038  1.00 17.73           O
ATOM   2748  CB  ALA D 193     -18.928  39.909  55.286  1.00 19.79           C
ATOM   2749  H   ALA D 193     -19.703  38.106  57.346  1.00 21.37           H
ATOM   2750  HA  ALA D 193     -20.455  38.629  54.821  1.00 22.10           H
ATOM   2751  HB1 ALA D 193     -18.592  39.961  54.377  1.00 23.74           H
ATOM   2752  HB2 ALA D 193     -19.514  40.661  55.466  1.00 23.74           H
ATOM   2753  HB3 ALA D 193     -18.188  39.908  55.912  1.00 23.74           H
ATOM   2754  N   THR D 194     -18.917  36.932  53.909  1.00 17.13           N
ATOM   2755  CA  THR D 194     -18.076  35.817  53.497  1.00 13.08           C
ATOM   2756  C   THR D 194     -17.189  36.288  52.377  1.00 14.29           C
ATOM   2757  O   THR D 194     -17.667  36.999  51.493  1.00 14.63           O
ATOM   2758  CB  THR D 194     -18.905  34.603  53.007  1.00 15.10           C
ATOM   2759  OG1 THR D 194     -19.760  34.163  54.061  1.00 17.38           O
ATOM   2760  CG2 THR D 194     -18.006  33.457  52.596  1.00 15.47           C
ATOM   2761  H   THR D 194     -19.438  37.230  53.293  1.00 20.56           H
ATOM   2762  HA  THR D 194     -17.518  35.535  54.238  1.00 15.69           H
ATOM   2763  HB  THR D 194     -19.441  34.864  52.242  1.00 18.11           H
ATOM   2764  HG1 THR D 194     -20.215  33.504  53.806  1.00 20.86           H
ATOM   2765 HG21 THR D 194     -18.542  32.707  52.293  1.00 18.56           H
ATOM   2766 HG22 THR D 194     -17.420  33.737  51.875  1.00 18.56           H
ATOM   2767 HG23 THR D 194     -17.465  33.173  53.349  1.00 18.56           H
ATOM   2768  N   THR D 195     -15.902  35.913  52.439  1.00 14.97           N
ATOM   2769  CA  THR D 195     -15.028  36.089  51.299  1.00 14.91           C
ATOM   2770  C   THR D 195     -14.601  34.719  50.821  1.00 14.63           C
ATOM   2771  O   THR D 195     -14.254  33.856  51.603  1.00 15.59           O
ATOM   2772  CB  THR D 195     -13.767  36.927  51.586  1.00 14.28           C
ATOM   2773  OG1 THR D 195     -12.963  36.232  52.542  1.00 14.99           O
ATOM   2774  CG2 THR D 195     -14.105  38.313  52.103  1.00 17.71           C
ATOM   2775  H   THR D 195     -15.526  35.559  53.127  1.00 17.96           H
ATOM   2776  HA  THR D 195     -15.520  36.520  50.584  1.00 17.90           H
ATOM   2777  HB  THR D 195     -13.262  37.029  50.764  1.00 17.14           H
ATOM   2778  HG1 THR D 195     -12.270  36.675  52.711  1.00 17.98           H
ATOM   2779 HG21 THR D 195     -13.290  38.812  52.272  1.00 21.25           H
ATOM   2780 HG22 THR D 195     -14.636  38.791  51.446  1.00 21.25           H
ATOM   2781 HG23 THR D 195     -14.611  38.245  52.928  1.00 21.25           H
ATOM   2782  N   TRP D 196     -14.654  34.543  49.506  1.00 13.79           N
ATOM   2783  CA  TRP D 196     -14.126  33.358  48.826  1.00 14.10           C
ATOM   2784  C   TRP D 196     -12.853  33.709  48.084  1.00 14.24           C
ATOM   2785  O   TRP D 196     -12.842  34.689  47.340  1.00 15.07           O
ATOM   2786  CB  TRP D 196     -15.125  32.809  47.797  1.00 12.90           C
ATOM   2787  CG  TRP D 196     -16.405  32.207  48.291  1.00 13.72           C
ATOM   2788  CD1 TRP D 196     -16.701  30.873  48.380  1.00 14.46           C
ATOM   2789  CD2 TRP D 196     -17.597  32.899  48.706  1.00 13.67           C
ATOM   2790  NE1 TRP D 196     -17.961  30.694  48.860  1.00 15.17           N
ATOM   2791  CE2 TRP D 196     -18.546  31.921  49.053  1.00 16.70           C
ATOM   2792  CE3 TRP D 196     -17.941  34.241  48.829  1.00 18.10           C
ATOM   2793  CZ2 TRP D 196     -19.832  32.250  49.492  1.00 15.96           C
ATOM   2794  CZ3 TRP D 196     -19.201  34.570  49.274  1.00 16.76           C
ATOM   2795  CH2 TRP D 196     -20.136  33.580  49.600  1.00 17.00           C
ATOM   2796  H   TRP D 196     -15.003  35.114  48.966  1.00 16.55           H
ATOM   2797  HA  TRP D 196     -13.930  32.665  49.475  1.00 16.92           H
ATOM   2798  HB2 TRP D 196     -15.369  33.537  47.203  1.00 15.48           H
ATOM   2799  HB3 TRP D 196     -14.673  32.122  47.282  1.00 15.48           H
ATOM   2800  HD1 TRP D 196     -16.109  30.185  48.176  1.00 17.36           H
ATOM   2801  HE1 TRP D 196     -18.344  29.934  48.984  1.00 18.20           H
ATOM   2802  HE3 TRP D 196     -17.333  34.906  48.600  1.00 21.72           H
ATOM   2803  HZ2 TRP D 196     -20.446  31.593  49.730  1.00 19.15           H
ATOM   2804  HZ3 TRP D 196     -19.439  35.466  49.352  1.00 20.11           H
ATOM   2805  HH2 TRP D 196     -20.976  33.831  49.910  1.00 20.40           H
ATOM   2806  N   SER D 197     -11.820  32.891  48.270  1.00 10.39           N
ATOM   2807  CA  SER D 197     -10.520  33.065  47.627  1.00 12.21           C
ATOM   2808  C   SER D 197     -10.208  31.757  46.902  1.00 12.58           C
ATOM   2809  O   SER D 197     -10.297  30.672  47.490  1.00 15.27           O
ATOM   2810  CB  SER D 197      -9.462  33.388  48.668  1.00 11.97           C
ATOM   2811  OG  SER D 197      -8.223  33.592  48.028  1.00 17.27           O
ATOM   2812  H   SER D 197     -11.850  32.202  48.784  1.00 12.47           H
ATOM   2813  HA  SER D 197     -10.560  33.787  46.980  1.00 14.65           H
ATOM   2814  HB2 SER D 197      -9.715  34.196  49.142  1.00 14.37           H
ATOM   2815  HB3 SER D 197      -9.385  32.646  49.288  1.00 14.37           H
ATOM   2816  HG  SER D 197      -7.631  33.771  48.597  1.00 20.73           H
ATOM   2817  N   GLY D 198      -9.890  31.814  45.618  1.00 14.13           N
ATOM   2818  CA  GLY D 198      -9.634  30.587  44.898  1.00 15.39           C
ATOM   2819  C   GLY D 198      -9.123  30.754  43.508  1.00 14.50           C
ATOM   2820  O   GLY D 198      -8.479  31.754  43.168  1.00 14.57           O
ATOM   2821  H   GLY D 198      -9.818  32.533  45.152  1.00 16.95           H
ATOM   2822  HA2 GLY D 198      -8.984  30.064  45.393  1.00 18.46           H
ATOM   2823  HA3 GLY D 198     -10.456  30.074  44.852  1.00 18.46           H
ATOM   2824  N   GLN D 199      -9.368  29.746  42.681  1.00 15.43           N
ATOM   2825  CA  GLN D 199      -8.961  29.826  41.281  1.00 14.78           C
ATOM   2826  C   GLN D 199      -9.946  29.134  40.365  1.00 18.36           C
ATOM   2827  O   GLN D 199     -10.527  28.103  40.711  1.00 19.63           O
ATOM   2828  CB  GLN D 199      -7.573  29.240  41.059  1.00 20.09           C
ATOM   2829  CG  GLN D 199      -7.328  27.853  41.624  1.00 18.71           C
ATOM   2830  CD  GLN D 199      -5.884  27.412  41.428  1.00 19.49           C
ATOM   2831  OE1 GLN D 199      -5.266  27.696  40.421  1.00 17.51           O
ATOM   2832  NE2 GLN D 199      -5.344  26.721  42.414  1.00 20.24           N
ATOM   2833  H   GLN D 199      -9.763  29.013  42.900  1.00 18.52           H
ATOM   2834  HA  GLN D 199      -8.928  30.761  41.023  1.00 17.73           H
ATOM   2835  HB2 GLN D 199      -7.412  29.195  40.104  1.00 24.10           H
ATOM   2836  HB3 GLN D 199      -6.924  29.835  41.466  1.00 24.10           H
ATOM   2837  HG2 GLN D 199      -7.518  27.857  42.575  1.00 22.46           H
ATOM   2838  HG3 GLN D 199      -7.903  27.217  41.170  1.00 22.46           H
ATOM   2839 HE21 GLN D 199      -5.806  26.543  43.118  1.00 24.29           H
ATOM   2840 HE22 GLN D 199      -4.531  26.448  42.353  1.00 24.29           H
ATOM   2841  N   TYR D 200     -10.128  29.754  39.205  1.00 18.39           N
ATOM   2842  CA  TYR D 200     -10.881  29.219  38.100  1.00 20.11           C
ATOM   2843  C   TYR D 200      -9.999  28.318  37.262  1.00 20.41           C
ATOM   2844  O   TYR D 200      -8.887  28.684  36.888  1.00 22.06           O
ATOM   2845  CB  TYR D 200     -11.461  30.360  37.250  1.00 23.28           C
ATOM   2846  CG  TYR D 200     -11.914  29.962  35.848  1.00 21.16           C
ATOM   2847  CD1 TYR D 200     -13.189  29.486  35.627  1.00 22.25           C
ATOM   2848  CD2 TYR D 200     -11.066  30.078  34.764  1.00 21.88           C
ATOM   2849  CE1 TYR D 200     -13.612  29.130  34.378  1.00 23.92           C
ATOM   2850  CE2 TYR D 200     -11.466  29.717  33.497  1.00 24.65           C
ATOM   2851  CZ  TYR D 200     -12.753  29.240  33.306  1.00 26.98           C
ATOM   2852  OH  TYR D 200     -13.192  28.884  32.051  1.00 31.89           O
ATOM   2853  H   TYR D 200      -9.802  30.531  39.036  1.00 22.07           H
ATOM   2854  HA  TYR D 200     -11.618  28.689  38.442  1.00 24.13           H
ATOM   2855  HB2 TYR D 200     -12.231  30.727  37.712  1.00 27.94           H
ATOM   2856  HB3 TYR D 200     -10.783  31.046  37.153  1.00 27.94           H
ATOM   2857  HD1 TYR D 200     -13.775  29.406  36.345  1.00 26.70           H
ATOM   2858  HD2 TYR D 200     -10.201  30.395  34.895  1.00 26.26           H
ATOM   2859  HE1 TYR D 200     -14.476  28.810  34.253  1.00 28.70           H
ATOM   2860  HE2 TYR D 200     -10.883  29.801  32.777  1.00 29.58           H
ATOM   2861  HH  TYR D 200     -12.578  28.996  31.489  1.00 38.26           H
ATOM   2862  N   VAL D 201     -10.536  27.141  36.949  1.00 22.38           N
ATOM   2863  CA  VAL D 201      -9.893  26.173  36.078  1.00 27.71           C
ATOM   2864  C   VAL D 201     -10.854  25.822  34.940  1.00 29.87           C
ATOM   2865  O   VAL D 201     -11.902  25.224  35.165  1.00 29.36           O
ATOM   2866  CB  VAL D 201      -9.498  24.909  36.864  1.00 28.74           C
ATOM   2867  CG1 VAL D 201      -8.775  23.923  35.970  1.00 42.69           C
ATOM   2868  CG2 VAL D 201      -8.651  25.288  38.089  1.00 35.74           C
ATOM   2869  H   VAL D 201     -11.300  26.875  37.242  1.00 26.86           H
ATOM   2870  HA  VAL D 201      -9.091  26.563  35.696  1.00 33.25           H
ATOM   2871  HB  VAL D 201     -10.306  24.478  37.186  1.00 34.49           H
ATOM   2872 HG11 VAL D 201      -8.539  23.140  36.491  1.00 51.23           H
ATOM   2873 HG12 VAL D 201      -9.361  23.672  35.239  1.00 51.23           H
ATOM   2874 HG13 VAL D 201      -7.973  24.343  35.621  1.00 51.23           H
ATOM   2875 HG21 VAL D 201      -8.414  24.479  38.570  1.00 42.89           H
ATOM   2876 HG22 VAL D 201      -7.849  25.743  37.790  1.00 42.89           H
ATOM   2877 HG23 VAL D 201      -9.170  25.873  38.662  1.00 42.89           H
ATOM   2878  N   GLY D 202     -10.505  26.205  33.718  1.00 30.85           N
ATOM   2879  CA  GLY D 202     -11.398  26.012  32.591  1.00 34.48           C
ATOM   2880  C   GLY D 202     -11.443  24.577  32.101  1.00 39.96           C
ATOM   2881  O   GLY D 202     -11.014  23.659  32.795  1.00 43.65           O
ATOM   2882  H   GLY D 202      -9.757  26.578  33.517  1.00 37.01           H
ATOM   2883  HA2 GLY D 202     -12.296  26.275  32.846  1.00 41.38           H
ATOM   2884  HA3 GLY D 202     -11.112  26.576  31.856  1.00 41.38           H
ATOM   2885  N   GLY D 203     -11.971  24.393  30.897  1.00 37.30           N
ATOM   2886  CA  GLY D 203     -12.014  23.086  30.264  1.00 43.88           C
ATOM   2887  C   GLY D 203     -13.362  22.400  30.357  1.00 37.81           C
ATOM   2888  O   GLY D 203     -14.368  23.024  30.696  1.00 43.37           O
ATOM   2889  H   GLY D 203     -12.316  25.021  30.421  1.00 44.76           H
ATOM   2890  HA2 GLY D 203     -11.788  23.180  29.325  1.00 52.66           H
ATOM   2891  HA3 GLY D 203     -11.353  22.510  30.679  1.00 52.66           H
ATOM   2892  N   ALA D 204     -13.366  21.101  30.064  1.00 42.01           N
ATOM   2893  CA  ALA D 204     -14.589  20.315  29.936  1.00 38.93           C
ATOM   2894  C   ALA D 204     -15.387  20.247  31.222  1.00 48.71           C
ATOM   2895  O   ALA D 204     -16.616  20.331  31.207  1.00 51.50           O
ATOM   2896  CB  ALA D 204     -14.253  18.918  29.478  1.00 41.95           C
ATOM   2897  H   ALA D 204     -12.651  20.641  29.932  1.00 50.41           H
ATOM   2898  HA  ALA D 204     -15.152  20.722  29.260  1.00 46.71           H
ATOM   2899  HB1 ALA D 204     -15.074  18.407  29.397  1.00 50.34           H
ATOM   2900  HB2 ALA D 204     -13.807  18.967  28.618  1.00 50.34           H
ATOM   2901  HB3 ALA D 204     -13.668  18.504  30.131  1.00 50.34           H
ATOM   2902  N   GLU D 205     -14.678  20.061  32.330  1.00 43.85           N
ATOM   2903  CA  GLU D 205     -15.283  20.115  33.651  1.00 41.83           C
ATOM   2904  C   GLU D 205     -14.717  21.337  34.358  1.00 37.28           C
ATOM   2905  O   GLU D 205     -13.959  21.232  35.333  1.00 40.35           O
ATOM   2906  CB  GLU D 205     -15.014  18.836  34.446  1.00 43.36           C
ATOM   2907  CG  GLU D 205     -15.552  17.555  33.793  1.00 58.64           C
ATOM   2908  CD  GLU D 205     -14.629  16.980  32.725  1.00 76.64           C
ATOM   2909  OE1 GLU D 205     -13.425  17.312  32.722  1.00 85.14           O
ATOM   2910  OE2 GLU D 205     -15.112  16.186  31.887  1.00 84.14           O
ATOM   2911  H   GLU D 205     -13.833  19.900  32.341  1.00 52.62           H
ATOM   2912  HA  GLU D 205     -16.242  20.227  33.563  1.00 50.19           H
ATOM   2913  HB2 GLU D 205     -14.055  18.732  34.550  1.00 52.03           H
ATOM   2914  HB3 GLU D 205     -15.430  18.920  35.318  1.00 52.03           H
ATOM   2915  HG2 GLU D 205     -15.670  16.880  34.480  1.00 70.37           H
ATOM   2916  HG3 GLU D 205     -16.405  17.752  33.375  1.00 70.37           H
ATOM   2917  N   ALA D 206     -15.084  22.504  33.839  1.00 30.44           N
ATOM   2918  CA  ALA D 206     -14.673  23.777  34.428  1.00 28.21           C
ATOM   2919  C   ALA D 206     -15.073  23.869  35.892  1.00 26.40           C
ATOM   2920  O   ALA D 206     -16.163  23.441  36.276  1.00 26.92           O
ATOM   2921  CB  ALA D 206     -15.273  24.923  33.647  1.00 29.30           C
ATOM   2922  H   ALA D 206     -15.577  22.587  33.139  1.00 36.52           H
ATOM   2923  HA  ALA D 206     -13.707  23.851  34.376  1.00 33.85           H
ATOM   2924  HB1 ALA D 206     -14.992  25.759  34.049  1.00 35.16           H
ATOM   2925  HB2 ALA D 206     -14.963  24.875  32.729  1.00 35.16           H
ATOM   2926  HB3 ALA D 206     -16.240  24.850  33.675  1.00 35.16           H
ATOM   2927  N   ARG D 207     -14.182  24.432  36.707  1.00 24.43           N
ATOM   2928  CA  ARG D 207     -14.448  24.584  38.128  1.00 22.76           C
ATOM   2929  C   ARG D 207     -13.931  25.890  38.644  1.00 20.98           C
ATOM   2930  O   ARG D 207     -12.940  26.411  38.147  1.00 20.88           O
ATOM   2931  CB  ARG D 207     -13.790  23.454  38.944  1.00 29.72           C
ATOM   2932  CG  ARG D 207     -14.469  22.102  38.768  1.00 51.38           C
ATOM   2933  CD  ARG D 207     -13.936  21.033  39.725  1.00 65.46           C
ATOM   2934  NE  ARG D 207     -14.601  19.740  39.527  1.00 68.48           N
ATOM   2935  CZ  ARG D 207     -14.262  18.850  38.594  1.00 75.96           C
ATOM   2936  NH1 ARG D 207     -13.261  19.094  37.752  1.00 76.74           N
ATOM   2937  NH2 ARG D 207     -14.927  17.707  38.494  1.00 77.53           N
ATOM   2938  H   ARG D 207     -13.416  24.732  36.457  1.00 29.32           H
ATOM   2939  HA  ARG D 207     -15.405  24.553  38.280  1.00 27.32           H
ATOM   2940  HB2 ARG D 207     -12.866  23.361  38.662  1.00 35.66           H
ATOM   2941  HB3 ARG D 207     -13.826  23.685  39.885  1.00 35.66           H
ATOM   2942  HG2 ARG D 207     -15.419  22.203  38.934  1.00 61.65           H
ATOM   2943  HG3 ARG D 207     -14.322  21.791  37.861  1.00 61.65           H
ATOM   2944  HD2 ARG D 207     -12.986  20.912  39.570  1.00 78.55           H
ATOM   2945  HD3 ARG D 207     -14.092  21.317  40.639  1.00 78.55           H
ATOM   2946  HE  ARG D 207     -15.255  19.542  40.049  1.00 82.17           H
ATOM   2947 HH11 ARG D 207     -12.823  19.833  37.808  1.00 92.09           H
ATOM   2948 HH12 ARG D 207     -13.051  18.514  37.154  1.00 92.09           H
ATOM   2949 HH21 ARG D 207     -15.576  17.539  39.033  1.00 93.04           H
ATOM   2950 HH22 ARG D 207     -14.709  17.133  37.892  1.00 93.04           H
ATOM   2951  N   ILE D 208     -14.573  26.392  39.685  1.00 19.89           N
ATOM   2952  CA  ILE D 208     -13.932  27.395  40.544  1.00 18.54           C
ATOM   2953  C   ILE D 208     -13.730  26.790  41.936  1.00 17.83           C
ATOM   2954  O   ILE D 208     -14.696  26.494  42.640  1.00 18.86           O
ATOM   2955  CB  ILE D 208     -14.761  28.666  40.635  1.00 17.99           C
ATOM   2956  CG1 ILE D 208     -15.009  29.225  39.228  1.00 20.57           C
ATOM   2957  CG2 ILE D 208     -14.070  29.678  41.538  1.00 20.13           C
ATOM   2958  CD1 ILE D 208     -15.970  30.367  39.190  1.00 24.79           C
ATOM   2959  H   ILE D 208     -15.372  26.178  39.920  1.00 23.87           H
ATOM   2960  HA  ILE D 208     -13.062  27.622  40.179  1.00 22.25           H
ATOM   2961  HB  ILE D 208     -15.618  28.443  41.029  1.00 21.59           H
ATOM   2962 HG12 ILE D 208     -14.166  29.535  38.862  1.00 24.68           H
ATOM   2963 HG13 ILE D 208     -15.369  28.517  38.670  1.00 24.68           H
ATOM   2964 HG21 ILE D 208     -14.613  30.481  41.584  1.00 24.16           H
ATOM   2965 HG22 ILE D 208     -13.970  29.295  42.423  1.00 24.16           H
ATOM   2966 HG23 ILE D 208     -13.199  29.888  41.167  1.00 24.16           H
ATOM   2967 HD11 ILE D 208     -16.073  30.662  38.272  1.00 29.75           H
ATOM   2968 HD12 ILE D 208     -16.825  30.072  39.541  1.00 29.75           H
ATOM   2969 HD13 ILE D 208     -15.621  31.091  39.733  1.00 29.75           H
ATOM   2970  N   ASN D 209     -12.467  26.573  42.299  1.00 16.99           N
ATOM   2971  CA  ASN D 209     -12.095  25.925  43.564  1.00 17.35           C
ATOM   2972  C   ASN D 209     -11.730  26.954  44.593  1.00 15.30           C
ATOM   2973  O   ASN D 209     -10.787  27.713  44.408  1.00 17.38           O
ATOM   2974  CB  ASN D 209     -10.937  24.971  43.343  1.00 18.59           C
ATOM   2975  CG  ASN D 209     -11.309  23.839  42.413  1.00 26.48           C
ATOM   2976  OD1 ASN D 209     -12.390  23.257  42.529  1.00 27.22           O
ATOM   2977  ND2 ASN D 209     -10.435  23.541  41.465  1.00 30.64           N
ATOM   2978  H   ASN D 209     -11.789  26.797  41.819  1.00 20.39           H
ATOM   2979  HA  ASN D 209     -12.850  25.415  43.897  1.00 20.82           H
ATOM   2980  HB2 ASN D 209     -10.196  25.456  42.949  1.00 22.31           H
ATOM   2981  HB3 ASN D 209     -10.672  24.589  44.194  1.00 22.31           H
ATOM   2982 HD21 ASN D 209     -10.602  22.904  40.912  1.00 36.77           H
ATOM   2983 HD22 ASN D 209      -9.700  23.983  41.403  1.00 36.77           H
ATOM   2984  N   THR D 210     -12.507  26.984  45.668  1.00 14.38           N
ATOM   2985  CA  THR D 210     -12.351  28.031  46.681  1.00 15.47           C
ATOM   2986  C   THR D 210     -12.187  27.541  48.114  1.00 13.61           C
ATOM   2987  O   THR D 210     -12.579  26.435  48.473  1.00 14.19           O
ATOM   2988  CB  THR D 210     -13.549  28.999  46.728  1.00 15.42           C
ATOM   2989  OG1 THR D 210     -14.687  28.376  47.332  1.00 16.90           O
ATOM   2990  CG2 THR D 210     -13.889  29.542  45.346  1.00 16.66           C
ATOM   2991  H   THR D 210     -13.129  26.415  45.838  1.00 17.25           H
ATOM   2992  HA  THR D 210     -11.563  28.552  46.461  1.00 18.57           H
ATOM   2993  HB  THR D 210     -13.298  29.759  47.276  1.00 18.50           H
ATOM   2994  HG1 THR D 210     -14.911  27.697  46.891  1.00 20.28           H
ATOM   2995 HG21 THR D 210     -14.645  30.147  45.404  1.00 19.99           H
ATOM   2996 HG22 THR D 210     -13.128  30.022  44.982  1.00 19.99           H
ATOM   2997 HG23 THR D 210     -14.115  28.812  44.749  1.00 19.99           H
ATOM   2998  N   GLN D 211     -11.579  28.419  48.907  1.00 13.52           N
ATOM   2999  CA  GLN D 211     -11.677  28.388  50.363  1.00 13.53           C
ATOM   3000  C   GLN D 211     -12.319  29.698  50.799  1.00 13.34           C
ATOM   3001  O   GLN D 211     -12.232  30.705  50.078  1.00 15.00           O
ATOM   3002  CB  GLN D 211     -10.297  28.167  50.988  1.00 15.30           C
ATOM   3003  CG  GLN D 211      -9.762  26.834  50.534  1.00 18.27           C
ATOM   3004  CD  GLN D 211      -8.527  26.388  51.241  1.00 19.71           C
ATOM   3005  OE1 GLN D 211      -8.595  25.810  52.303  1.00 21.64           O
ATOM   3006  NE2 GLN D 211      -7.384  26.647  50.634  1.00 19.03           N
ATOM   3007  H   GLN D 211     -11.089  29.062  48.615  1.00 16.22           H
ATOM   3008  HA  GLN D 211     -12.256  27.658  50.633  1.00 16.24           H
ATOM   3009  HB2 GLN D 211      -9.689  28.864  50.694  1.00 18.36           H
ATOM   3010  HB3 GLN D 211     -10.372  28.161  51.955  1.00 18.36           H
ATOM   3011  HG2 GLN D 211     -10.444  26.160  50.680  1.00 21.93           H
ATOM   3012  HG3 GLN D 211      -9.555  26.888  49.588  1.00 21.93           H
ATOM   3013 HE21 GLN D 211      -7.383  27.051  49.875  1.00 22.84           H
ATOM   3014 HE22 GLN D 211      -6.641  26.412  50.998  1.00 22.84           H
ATOM   3015  N   TRP D 212     -13.034  29.685  51.923  1.00 13.21           N
ATOM   3016  CA  TRP D 212     -13.780  30.871  52.319  1.00 12.30           C
ATOM   3017  C   TRP D 212     -13.663  31.151  53.797  1.00 13.42           C
ATOM   3018  O   TRP D 212     -13.365  30.262  54.579  1.00 12.38           O
ATOM   3019  CB  TRP D 212     -15.266  30.759  51.874  1.00 10.95           C
ATOM   3020  CG  TRP D 212     -16.039  29.580  52.283  1.00 12.25           C
ATOM   3021  CD1 TRP D 212     -16.404  28.537  51.495  1.00 15.07           C
ATOM   3022  CD2 TRP D 212     -16.603  29.319  53.586  1.00 14.68           C
ATOM   3023  NE1 TRP D 212     -17.165  27.653  52.200  1.00 15.39           N
ATOM   3024  CE2 TRP D 212     -17.285  28.094  53.496  1.00 15.49           C
ATOM   3025  CE3 TRP D 212     -16.581  29.997  54.828  1.00 13.35           C
ATOM   3026  CZ2 TRP D 212     -17.938  27.530  54.572  1.00 13.36           C
ATOM   3027  CZ3 TRP D 212     -17.254  29.436  55.893  1.00 14.62           C
ATOM   3028  CH2 TRP D 212     -17.912  28.207  55.764  1.00 15.06           C
ATOM   3029  H   TRP D 212     -13.101  29.017  52.460  1.00 15.86           H
ATOM   3030  HA  TRP D 212     -13.400  31.633  51.854  1.00 14.76           H
ATOM   3031  HB2 TRP D 212     -15.736  31.534  52.219  1.00 13.14           H
ATOM   3032  HB3 TRP D 212     -15.287  30.784  50.905  1.00 13.14           H
ATOM   3033  HD1 TRP D 212     -16.192  28.454  50.593  1.00 18.09           H
ATOM   3034  HE1 TRP D 212     -17.483  26.915  51.894  1.00 18.47           H
ATOM   3035  HE3 TRP D 212     -16.143  30.813  54.917  1.00 16.03           H
ATOM   3036  HZ2 TRP D 212     -18.387  26.719  54.491  1.00 16.03           H
ATOM   3037  HZ3 TRP D 212     -17.245  29.866  56.718  1.00 17.54           H
ATOM   3038  HH2 TRP D 212     -18.350  27.846  56.501  1.00 18.07           H
ATOM   3039  N   LEU D 213     -13.872  32.422  54.139  1.00 13.99           N
ATOM   3040  CA  LEU D 213     -13.878  32.915  55.508  1.00 13.47           C
ATOM   3041  C   LEU D 213     -15.166  33.680  55.725  1.00 14.95           C
ATOM   3042  O   LEU D 213     -15.439  34.660  55.018  1.00 14.93           O
ATOM   3043  CB  LEU D 213     -12.705  33.853  55.788  1.00 13.45           C
ATOM   3044  CG  LEU D 213     -11.324  33.225  55.687  1.00 14.22           C
ATOM   3045  CD1 LEU D 213     -10.362  34.384  55.718  1.00 15.15           C
ATOM   3046  CD2 LEU D 213     -11.057  32.235  56.800  1.00 14.33           C
ATOM   3047  H   LEU D 213     -14.018  33.043  53.563  1.00 16.79           H
ATOM   3048  HA  LEU D 213     -13.843  32.171  56.129  1.00 16.17           H
ATOM   3049  HB2 LEU D 213     -12.739  34.585  55.151  1.00 16.14           H
ATOM   3050  HB3 LEU D 213     -12.800  34.203  56.687  1.00 16.14           H
ATOM   3051  HG  LEU D 213     -11.234  32.769  54.835  1.00 17.06           H
ATOM   3052 HD11 LEU D 213      -9.455  34.044  55.656  1.00 18.18           H
ATOM   3053 HD12 LEU D 213     -10.548  34.969  54.967  1.00 18.18           H
ATOM   3054 HD13 LEU D 213     -10.478  34.868  56.551  1.00 18.18           H
ATOM   3055 HD21 LEU D 213     -10.167  31.866  56.687  1.00 17.19           H
ATOM   3056 HD22 LEU D 213     -11.120  32.694  57.652  1.00 17.19           H
ATOM   3057 HD23 LEU D 213     -11.717  31.526  56.757  1.00 17.19           H
ATOM   3058  N  ALEU D 214     -15.958  33.245  56.700  1.00 14.11           N
ATOM   3059  CA ALEU D 214     -17.224  33.885  57.036  1.00 14.31           C
ATOM   3060  C  ALEU D 214     -17.097  34.527  58.419  1.00 15.83           C
ATOM   3061  O  ALEU D 214     -17.038  33.822  59.426  1.00 17.06           O
ATOM   3062  CB ALEU D 214     -18.355  32.852  56.990  1.00 14.72           C
ATOM   3063  CG ALEU D 214     -19.680  33.147  57.704  1.00 16.85           C
ATOM   3064  CD1ALEU D 214     -20.272  34.496  57.314  1.00 17.62           C
ATOM   3065  CD2ALEU D 214     -20.671  32.028  57.398  1.00 26.10           C
ATOM   3066  H  ALEU D 214     -15.777  32.564  57.192  1.00 16.94           H
ATOM   3067  HA ALEU D 214     -17.418  34.581  56.389  1.00 17.17           H
ATOM   3068  HB2ALEU D 214     -18.572  32.697  56.058  1.00 17.67           H
ATOM   3069  HB3ALEU D 214     -18.014  32.028  57.372  1.00 17.67           H
ATOM   3070  HG ALEU D 214     -19.526  33.154  58.661  1.00 20.22           H
ATOM   3071 HD11ALEU D 214     -21.105  34.625  57.795  1.00 21.15           H
ATOM   3072 HD12ALEU D 214     -19.643  35.196  57.548  1.00 21.15           H
ATOM   3073 HD13ALEU D 214     -20.437  34.504  56.359  1.00 21.15           H
ATOM   3074 HD21ALEU D 214     -21.508  32.216  57.850  1.00 31.32           H
ATOM   3075 HD22ALEU D 214     -20.813  31.987  56.439  1.00 31.32           H
ATOM   3076 HD23ALEU D 214     -20.305  31.188  57.715  1.00 31.32           H
ATOM   3077  N   THR D 215     -17.042  35.860  58.455  1.00 15.32           N
ATOM   3078  CA  THR D 215     -16.885  36.590  59.709  1.00 16.25           C
ATOM   3079  C   THR D 215     -18.228  37.175  60.111  1.00 17.88           C
ATOM   3080  O   THR D 215     -18.880  37.834  59.314  1.00 17.04           O
ATOM   3081  CB  THR D 215     -15.852  37.726  59.617  1.00 18.76           C
ATOM   3082  OG1 THR D 215     -14.590  37.175  59.231  1.00 18.64           O
ATOM   3083  CG2 THR D 215     -15.661  38.390  60.961  1.00 20.74           C
ATOM   3084  H  ATHR D 215     -17.094  36.366  57.761  1.00 18.38           H
ATOM   3085  HA  THR D 215     -16.600  35.975  60.404  1.00 19.50           H
ATOM   3086  HB  THR D 215     -16.140  38.389  58.971  1.00 22.51           H
ATOM   3087  HG1 THR D 215     -14.659  36.797  58.484  1.00 22.36           H
ATOM   3088 HG21 THR D 215     -15.008  39.103  60.889  1.00 24.88           H
ATOM   3089 HG22 THR D 215     -16.503  38.762  61.269  1.00 24.88           H
ATOM   3090 HG23 THR D 215     -15.348  37.740  61.610  1.00 24.88           H
ATOM   3091  N   SER D 216     -18.643  36.922  61.353  1.00 18.42           N
ATOM   3092  CA  SER D 216     -19.807  37.584  61.927  1.00 19.94           C
ATOM   3093  C   SER D 216     -19.369  38.762  62.777  1.00 18.09           C
ATOM   3094  O   SER D 216     -18.297  38.716  63.408  1.00 21.47           O
ATOM   3095  CB  SER D 216     -20.610  36.611  62.769  1.00 25.41           C
ATOM   3096  OG  SER D 216     -21.051  35.504  62.003  1.00 34.35           O
ATOM   3097  H   SER D 216     -18.261  36.364  61.885  1.00 22.10           H
ATOM   3098  HA  SER D 216     -20.375  37.914  61.214  1.00 23.93           H
ATOM   3099  HB2 SER D 216     -20.052  36.288  63.494  1.00 30.50           H
ATOM   3100  HB3 SER D 216     -21.384  37.071  63.129  1.00 30.50           H
ATOM   3101  HG  SER D 216     -20.390  35.093  61.686  1.00 41.22           H
ATOM   3102  N   GLY D 217     -20.185  39.816  62.817  1.00 22.72           N
ATOM   3103  CA  GLY D 217     -19.939  40.900  63.745  1.00 22.83           C
ATOM   3104  C   GLY D 217     -20.094  40.400  65.181  1.00 26.51           C
ATOM   3105  O   GLY D 217     -21.122  39.818  65.525  1.00 30.41           O
ATOM   3106  H   GLY D 217     -20.879  39.921  62.319  1.00 27.27           H
ATOM   3107  HA2 GLY D 217     -19.040  41.242  63.625  1.00 27.40           H
ATOM   3108  HA3 GLY D 217     -20.573  41.618  63.592  1.00 27.40           H
ATOM   3109  N   THR D 218     -19.083  40.612  66.019  1.00 23.54           N
ATOM   3110  CA  THR D 218     -19.134  40.137  67.414  1.00 21.45           C
ATOM   3111  C   THR D 218     -18.707  41.220  68.376  1.00 23.65           C
ATOM   3112  O   THR D 218     -18.090  42.198  67.978  1.00 25.16           O
ATOM   3113  CB  THR D 218     -18.233  38.909  67.637  1.00 26.27           C
ATOM   3114  OG1 THR D 218     -16.855  39.289  67.548  1.00 27.20           O
ATOM   3115  CG2 THR D 218     -18.537  37.833  66.617  1.00 29.29           C
ATOM   3116  H   THR D 218     -18.358  41.025  65.813  1.00 28.25           H
ATOM   3117  HA  THR D 218     -20.046  39.885  67.630  1.00 25.74           H
ATOM   3118  HB  THR D 218     -18.406  38.544  68.519  1.00 31.52           H
ATOM   3119  HG1 THR D 218     -16.678  39.866  68.132  1.00 32.64           H
ATOM   3120 HG21 THR D 218     -17.964  37.064  66.766  1.00 35.15           H
ATOM   3121 HG22 THR D 218     -19.463  37.556  66.693  1.00 35.15           H
ATOM   3122 HG23 THR D 218     -18.382  38.173  65.722  1.00 35.15           H
ATOM   3123  N   THR D 219     -19.038  41.063  69.654  1.00 24.11           N
ATOM   3124  CA  THR D 219     -18.371  41.854  70.670  1.00 24.88           C
ATOM   3125  C   THR D 219     -16.900  41.457  70.704  1.00 24.60           C
ATOM   3126  O   THR D 219     -16.510  40.398  70.202  1.00 25.22           O
ATOM   3127  CB  THR D 219     -18.974  41.651  72.048  1.00 27.46           C
ATOM   3128  OG1 THR D 219     -18.693  40.316  72.488  1.00 30.22           O
ATOM   3129  CG2 THR D 219     -20.473  41.888  72.002  1.00 28.08           C
ATOM   3130  H   THR D 219     -19.633  40.517  69.950  1.00 28.93           H
ATOM   3131  HA  THR D 219     -18.432  42.795  70.441  1.00 29.85           H
ATOM   3132  HB  THR D 219     -18.582  42.285  72.669  1.00 32.96           H
ATOM   3133  HG1 THR D 219     -19.022  40.190  73.251  1.00 36.26           H
ATOM   3134 HG21 THR D 219     -20.856  41.757  72.883  1.00 33.70           H
ATOM   3135 HG22 THR D 219     -20.657  42.794  71.709  1.00 33.70           H
ATOM   3136 HG23 THR D 219     -20.888  41.266  71.383  1.00 33.70           H
ATOM   3137  N   GLU D 220     -16.077  42.302  71.309  1.00 29.48           N
ATOM   3138  CA  GLU D 220     -14.664  41.987  71.431  1.00 29.20           C
ATOM   3139  C   GLU D 220     -14.437  40.709  72.239  1.00 24.83           C
ATOM   3140  O   GLU D 220     -13.547  39.933  71.929  1.00 27.57           O
ATOM   3141  CB  GLU D 220     -13.916  43.166  72.058  1.00 44.76           C
ATOM   3142  CG  GLU D 220     -13.497  44.221  71.029  1.00 58.51           C
ATOM   3143  CD  GLU D 220     -12.601  43.643  69.934  1.00 66.18           C
ATOM   3144  OE1 GLU D 220     -11.430  43.319  70.227  1.00 68.72           O
ATOM   3145  OE2 GLU D 220     -13.073  43.493  68.784  1.00 67.29           O
ATOM   3146  H   GLU D 220     -16.308  43.055  71.653  1.00 35.38           H
ATOM   3147  HA  GLU D 220     -14.299  41.844  70.543  1.00 35.04           H
ATOM   3148  HB2 GLU D 220     -14.492  43.595  72.709  1.00 53.72           H
ATOM   3149  HB3 GLU D 220     -13.114  42.836  72.491  1.00 53.72           H
ATOM   3150  HG2 GLU D 220     -14.291  44.585  70.607  1.00 70.21           H
ATOM   3151  HG3 GLU D 220     -13.006  44.926  71.479  1.00 70.21           H
ATOM   3152  N   ALA D 221     -15.240  40.506  73.276  1.00 25.45           N
ATOM   3153  CA  ALA D 221     -15.122  39.314  74.115  1.00 28.44           C
ATOM   3154  C   ALA D 221     -15.315  38.015  73.329  1.00 28.75           C
ATOM   3155  O   ALA D 221     -14.733  36.983  73.682  1.00 25.95           O
ATOM   3156  CB  ALA D 221     -16.128  39.376  75.240  1.00 30.75           C
ATOM   3157  H   ALA D 221     -15.865  41.045  73.519  1.00 30.53           H
ATOM   3158  HA  ALA D 221     -14.235  39.295  74.509  1.00 34.12           H
ATOM   3159  HB1 ALA D 221     -16.038  38.580  75.787  1.00 36.90           H
ATOM   3160  HB2 ALA D 221     -15.955  40.167  75.774  1.00 36.90           H
ATOM   3161  HB3 ALA D 221     -17.020  39.420  74.862  1.00 36.90           H
ATOM   3162  N   ASN D 222     -16.149  38.070  72.291  1.00 26.91           N
ATOM   3163  CA  ASN D 222     -16.482  36.887  71.478  1.00 24.93           C
ATOM   3164  C   ASN D 222     -15.755  36.841  70.149  1.00 20.64           C
ATOM   3165  O   ASN D 222     -16.040  35.990  69.299  1.00 19.64           O
ATOM   3166  CB  ASN D 222     -17.985  36.825  71.217  1.00 26.35           C
ATOM   3167  CG  ASN D 222     -18.782  36.569  72.473  1.00 27.62           C
ATOM   3168  OD1 ASN D 222     -18.351  35.831  73.359  1.00 28.61           O
ATOM   3169  ND2 ASN D 222     -19.948  37.201  72.568  1.00 31.08           N
ATOM   3170  H   ASN D 222     -16.542  38.788  72.030  1.00 32.29           H
ATOM   3171  HA  ASN D 222     -16.236  36.091  71.975  1.00 29.92           H
ATOM   3172  HB2 ASN D 222     -18.276  37.671  70.843  1.00 31.62           H
ATOM   3173  HB3 ASN D 222     -18.168  36.105  70.593  1.00 31.62           H
ATOM   3174 HD21 ASN D 222     -20.442  37.090  73.264  1.00 37.30           H
ATOM   3175 HD22 ASN D 222     -20.209  37.720  71.934  1.00 37.30           H
ATOM   3176  N   ALA D 223     -14.807  37.751  69.958  1.00 20.50           N
ATOM   3177  CA  ALA D 223     -14.107  37.839  68.698  1.00 19.50           C
ATOM   3178  C   ALA D 223     -13.347  36.560  68.351  1.00 17.08           C
ATOM   3179  O   ALA D 223     -13.170  36.249  67.173  1.00 18.05           O
ATOM   3180  CB  ALA D 223     -13.156  39.055  68.714  1.00 25.61           C
ATOM   3181  H   ALA D 223     -14.556  38.327  70.545  1.00 24.60           H
ATOM   3182  HA  ALA D 223     -14.759  37.988  67.996  1.00 23.40           H
ATOM   3183  HB1 ALA D 223     -12.692  39.103  67.863  1.00 30.74           H
ATOM   3184  HB2 ALA D 223     -13.677  39.861  68.852  1.00 30.74           H
ATOM   3185  HB3 ALA D 223     -12.516  38.947  69.435  1.00 30.74           H
ATOM   3186  N   TRP D 224     -12.928  35.799  69.362  1.00 19.46           N
ATOM   3187  CA  TRP D 224     -12.201  34.545  69.101  1.00 17.40           C
ATOM   3188  C   TRP D 224     -13.045  33.569  68.277  1.00 18.34           C
ATOM   3189  O   TRP D 224     -12.496  32.731  67.553  1.00 18.34           O
ATOM   3190  CB  TRP D 224     -11.752  33.874  70.413  1.00 18.48           C
ATOM   3191  CG  TRP D 224     -12.891  33.311  71.221  1.00 16.80           C
ATOM   3192  CD1 TRP D 224     -13.632  33.962  72.163  1.00 18.55           C
ATOM   3193  CD2 TRP D 224     -13.438  31.977  71.143  1.00 17.15           C
ATOM   3194  NE1 TRP D 224     -14.597  33.131  72.679  1.00 19.00           N
ATOM   3195  CE2 TRP D 224     -14.494  31.906  72.069  1.00 19.73           C
ATOM   3196  CE3 TRP D 224     -13.123  30.837  70.374  1.00 17.40           C
ATOM   3197  CZ2 TRP D 224     -15.246  30.738  72.263  1.00 22.39           C
ATOM   3198  CZ3 TRP D 224     -13.866  29.685  70.565  1.00 19.76           C
ATOM   3199  CH2 TRP D 224     -14.913  29.641  71.500  1.00 23.25           C
ATOM   3200  H   TRP D 224     -13.048  35.977  70.195  1.00 23.35           H
ATOM   3201  HA  TRP D 224     -11.404  34.750  68.587  1.00 20.88           H
ATOM   3202  HB2 TRP D 224     -11.148  33.144  70.202  1.00 22.18           H
ATOM   3203  HB3 TRP D 224     -11.295  34.531  70.961  1.00 22.18           H
ATOM   3204  HD1 TRP D 224     -13.505  34.847  72.417  1.00 22.26           H
ATOM   3205  HE1 TRP D 224     -15.166  33.342  73.288  1.00 22.80           H
ATOM   3206  HE3 TRP D 224     -12.428  30.857  69.756  1.00 20.88           H
ATOM   3207  HZ2 TRP D 224     -15.942  30.706  72.879  1.00 26.87           H
ATOM   3208  HZ3 TRP D 224     -13.669  28.926  70.066  1.00 23.72           H
ATOM   3209  HH2 TRP D 224     -15.396  28.853  71.603  1.00 27.90           H
ATOM   3210  N   LYS D 225     -14.360  33.667  68.376  1.00 16.08           N
ATOM   3211  CA  LYS D 225     -15.240  32.763  67.629  1.00 18.21           C
ATOM   3212  C   LYS D 225     -16.020  33.471  66.515  1.00 19.00           C
ATOM   3213  O   LYS D 225     -17.099  33.037  66.126  1.00 21.58           O
ATOM   3214  CB  LYS D 225     -16.203  32.048  68.586  1.00 17.98           C
ATOM   3215  CG  LYS D 225     -17.019  32.919  69.524  1.00 19.64           C
ATOM   3216  CD  LYS D 225     -18.051  32.065  70.222  1.00 24.62           C
ATOM   3217  CE  LYS D 225     -18.735  32.840  71.289  1.00 28.02           C
ATOM   3218  NZ  LYS D 225     -19.703  31.958  72.012  1.00 31.83           N
ATOM   3219  H   LYS D 225     -14.772  34.242  68.865  1.00 19.30           H
ATOM   3220  HA  LYS D 225     -14.691  32.082  67.210  1.00 21.85           H
ATOM   3221  HB2 LYS D 225     -16.832  31.537  68.053  1.00 21.57           H
ATOM   3222  HB3 LYS D 225     -15.685  31.442  69.138  1.00 21.57           H
ATOM   3223  HG2 LYS D 225     -16.437  33.314  70.193  1.00 23.57           H
ATOM   3224  HG3 LYS D 225     -17.476  33.608  69.017  1.00 23.57           H
ATOM   3225  HD2 LYS D 225     -18.716  31.773  69.580  1.00 29.55           H
ATOM   3226  HD3 LYS D 225     -17.615  31.300  70.630  1.00 29.55           H
ATOM   3227  HE2 LYS D 225     -18.079  33.167  71.925  1.00 33.62           H
ATOM   3228  HE3 LYS D 225     -19.224  33.578  70.893  1.00 33.62           H
ATOM   3229  HZ1 LYS D 225     -19.272  31.272  72.381  1.00 38.19           H
ATOM   3230  HZ2 LYS D 225     -20.115  32.419  72.652  1.00 38.19           H
ATOM   3231  HZ3 LYS D 225     -20.312  31.645  71.443  1.00 38.19           H
ATOM   3232  N   SER D 226     -15.427  34.520  65.957  1.00 16.85           N
ATOM   3233  CA  SER D 226     -16.075  35.318  64.932  1.00 16.58           C
ATOM   3234  C   SER D 226     -16.087  34.706  63.518  1.00 15.01           C
ATOM   3235  O   SER D 226     -16.901  35.122  62.678  1.00 18.37           O
ATOM   3236  CB  SER D 226     -15.405  36.700  64.846  1.00 14.71           C
ATOM   3237  OG  SER D 226     -14.098  36.583  64.349  1.00 19.11           O
ATOM   3238  H   SER D 226     -14.637  34.792  66.161  1.00 20.22           H
ATOM   3239  HA  SER D 226     -16.999  35.458  65.193  1.00 19.90           H
ATOM   3240  HB2 SER D 226     -15.921  37.265  64.250  1.00 17.65           H
ATOM   3241  HB3 SER D 226     -15.374  37.092  65.732  1.00 17.65           H
ATOM   3242  HG  SER D 226     -13.738  37.341  64.305  1.00 22.93           H
ATOM   3243  N   THR D 227     -15.181  33.769  63.229  1.00 16.72           N
ATOM   3244  CA  THR D 227     -14.872  33.399  61.856  1.00 13.96           C
ATOM   3245  C   THR D 227     -14.907  31.895  61.576  1.00 16.59           C
ATOM   3246  O   THR D 227     -14.155  31.120  62.171  1.00 17.08           O
ATOM   3247  CB  THR D 227     -13.479  33.911  61.448  1.00 16.50           C
ATOM   3248  OG1 THR D 227     -13.371  35.297  61.778  1.00 21.23           O
ATOM   3249  CG2 THR D 227     -13.255  33.763  59.937  1.00 15.48           C
ATOM   3250  H   THR D 227     -14.732  33.332  63.818  1.00 20.06           H
ATOM   3251  HA  THR D 227     -15.522  33.820  61.272  1.00 16.75           H
ATOM   3252  HB  THR D 227     -12.795  33.407  61.916  1.00 19.80           H
ATOM   3253  HG1 THR D 227     -13.475  35.404  62.605  1.00 25.47           H
ATOM   3254 HG21 THR D 227     -12.373  34.091  59.700  1.00 18.57           H
ATOM   3255 HG22 THR D 227     -13.324  32.830  59.681  1.00 18.57           H
ATOM   3256 HG23 THR D 227     -13.922  34.274  59.452  1.00 18.57           H
ATOM   3257  N   LEU D 228     -15.783  31.507  60.653  1.00 14.04           N
ATOM   3258  CA  LEU D 228     -15.846  30.143  60.126  1.00 11.48           C
ATOM   3259  C   LEU D 228     -14.985  30.044  58.873  1.00 13.25           C
ATOM   3260  O   LEU D 228     -14.776  31.029  58.147  1.00 16.00           O
ATOM   3261  CB  LEU D 228     -17.277  29.740  59.791  1.00 15.72           C
ATOM   3262  CG  LEU D 228     -18.214  29.577  60.960  1.00 16.95           C
ATOM   3263  CD1 LEU D 228     -19.627  29.551  60.425  1.00 20.08           C
ATOM   3264  CD2 LEU D 228     -17.900  28.304  61.727  1.00 18.97           C
ATOM   3265  H   LEU D 228     -16.370  32.031  60.305  1.00 16.85           H
ATOM   3266  HA  LEU D 228     -15.499  29.524  60.787  1.00 13.77           H
ATOM   3267  HB2 LEU D 228     -17.656  30.418  59.210  1.00 18.86           H
ATOM   3268  HB3 LEU D 228     -17.251  28.891  59.322  1.00 18.86           H
ATOM   3269  HG  LEU D 228     -18.122  30.333  61.560  1.00 20.34           H
ATOM   3270 HD11 LEU D 228     -20.243  29.447  61.167  1.00 24.10           H
ATOM   3271 HD12 LEU D 228     -19.805  30.385  59.962  1.00 24.10           H
ATOM   3272 HD13 LEU D 228     -19.719  28.806  59.811  1.00 24.10           H
ATOM   3273 HD21 LEU D 228     -18.517  28.225  62.471  1.00 22.76           H
ATOM   3274 HD22 LEU D 228     -18.000  27.544  61.132  1.00 22.76           H
ATOM   3275 HD23 LEU D 228     -16.989  28.350  62.055  1.00 22.76           H
ATOM   3276  N   VAL D 229     -14.437  28.859  58.650  1.00 14.23           N
ATOM   3277  CA  VAL D 229     -13.640  28.593  57.454  1.00 12.71           C
ATOM   3278  C   VAL D 229     -14.217  27.362  56.789  1.00 12.39           C
ATOM   3279  O   VAL D 229     -14.653  26.434  57.458  1.00 14.34           O
ATOM   3280  CB  VAL D 229     -12.131  28.371  57.765  1.00 13.26           C
ATOM   3281  CG1 VAL D 229     -11.909  27.157  58.654  1.00 16.19           C
ATOM   3282  CG2 VAL D 229     -11.323  28.259  56.491  1.00 13.52           C
ATOM   3283  H   VAL D 229     -14.510  28.184  59.179  1.00 17.07           H
ATOM   3284  HA  VAL D 229     -13.720  29.340  56.840  1.00 15.25           H
ATOM   3285  HB  VAL D 229     -11.803  29.146  58.247  1.00 15.91           H
ATOM   3286 HG11 VAL D 229     -10.959  27.058  58.821  1.00 19.43           H
ATOM   3287 HG12 VAL D 229     -12.381  27.289  59.491  1.00 19.43           H
ATOM   3288 HG13 VAL D 229     -12.250  26.369  58.202  1.00 19.43           H
ATOM   3289 HG21 VAL D 229     -10.391  28.122  56.720  1.00 16.22           H
ATOM   3290 HG22 VAL D 229     -11.651  27.507  55.974  1.00 16.22           H
ATOM   3291 HG23 VAL D 229     -11.422  29.079  55.982  1.00 16.22           H
ATOM   3292  N   GLY D 230     -14.182  27.339  55.471  1.00 12.01           N
ATOM   3293  CA  GLY D 230     -14.642  26.194  54.716  1.00 12.22           C
ATOM   3294  C   GLY D 230     -14.117  26.261  53.299  1.00 11.75           C
ATOM   3295  O   GLY D 230     -13.227  27.061  52.973  1.00 14.51           O
ATOM   3296  H   GLY D 230     -13.891  27.984  54.983  1.00 14.41           H
ATOM   3297  HA2 GLY D 230     -14.327  25.376  55.131  1.00 14.67           H
ATOM   3298  HA3 GLY D 230     -15.612  26.182  54.692  1.00 14.67           H
ATOM   3299  N   HIS D 231     -14.636  25.367  52.462  1.00 14.31           N
ATOM   3300  CA  HIS D 231     -14.217  25.246  51.081  1.00 12.83           C
ATOM   3301  C   HIS D 231     -15.411  24.885  50.210  1.00 14.07           C
ATOM   3302  O   HIS D 231     -16.180  23.985  50.556  1.00 17.71           O
ATOM   3303  CB  HIS D 231     -13.104  24.204  50.936  1.00 14.86           C
ATOM   3304  CG  HIS D 231     -13.370  22.923  51.663  1.00 15.55           C
ATOM   3305  ND1 HIS D 231     -13.832  21.787  51.036  1.00 22.79           N
ATOM   3306  CD2 HIS D 231     -13.262  22.612  52.974  1.00 17.09           C
ATOM   3307  CE1 HIS D 231     -13.981  20.825  51.930  1.00 22.86           C
ATOM   3308  NE2 HIS D 231     -13.644  21.298  53.113  1.00 24.48           N
ATOM   3309  H   HIS D 231     -15.250  24.806  52.682  1.00 17.17           H
ATOM   3310  HA  HIS D 231     -13.870  26.100  50.778  1.00 15.39           H
ATOM   3311  HB2 HIS D 231     -12.995  23.993  49.995  1.00 17.83           H
ATOM   3312  HB3 HIS D 231     -12.280  24.577  51.286  1.00 17.83           H
ATOM   3313  HD2 HIS D 231     -12.975  23.179  53.653  1.00 20.51           H
ATOM   3314  HE1 HIS D 231     -14.277  19.961  51.754  1.00 27.43           H
ATOM   3315  HE2 HIS D 231     -13.660  20.857  53.851  1.00 29.37           H
ATOM   3316  N   ASP D 232     -15.540  25.611  49.101  1.00 16.78           N
ATOM   3317  CA  ASP D 232     -16.629  25.428  48.135  1.00 15.52           C
ATOM   3318  C   ASP D 232     -16.043  25.152  46.768  1.00 18.97           C
ATOM   3319  O   ASP D 232     -15.134  25.854  46.339  1.00 16.67           O
ATOM   3320  CB  ASP D 232     -17.516  26.680  48.032  1.00 16.82           C
ATOM   3321  CG  ASP D 232     -18.436  26.877  49.217  1.00 20.53           C
ATOM   3322  OD1 ASP D 232     -18.583  25.975  50.074  1.00 21.79           O
ATOM   3323  OD2 ASP D 232     -19.048  27.968  49.253  1.00 18.91           O
ATOM   3324  H   ASP D 232     -14.993  26.235  48.878  1.00 20.13           H
ATOM   3325  HA  ASP D 232     -17.180  24.674  48.398  1.00 18.62           H
ATOM   3326  HB2 ASP D 232     -16.946  27.462  47.966  1.00 20.19           H
ATOM   3327  HB3 ASP D 232     -18.067  26.607  47.237  1.00 20.19           H
ATOM   3328  N   THR D 233     -16.569  24.141  46.089  1.00 21.14           N
ATOM   3329  CA  THR D 233     -16.214  23.870  44.712  1.00 18.58           C
ATOM   3330  C   THR D 233     -17.421  24.181  43.846  1.00 18.25           C
ATOM   3331  O   THR D 233     -18.494  23.610  44.052  1.00 21.21           O
ATOM   3332  CB  THR D 233     -15.804  22.409  44.478  1.00 24.83           C
ATOM   3333  OG1 THR D 233     -14.723  22.061  45.350  1.00 46.58           O
ATOM   3334  CG2 THR D 233     -15.334  22.246  43.051  1.00 23.58           C
ATOM   3335  H   THR D 233     -17.144  23.590  46.413  1.00 25.37           H
ATOM   3336  HA  THR D 233     -15.481  24.446  44.444  1.00 22.30           H
ATOM   3337  HB  THR D 233     -16.560  21.821  44.632  1.00 29.79           H
ATOM   3338  HG1 THR D 233     -14.062  22.557  45.200  1.00 55.90           H
ATOM   3339 HG21 THR D 233     -15.072  21.326  42.891  1.00 28.30           H
ATOM   3340 HG22 THR D 233     -16.048  22.482  42.437  1.00 28.30           H
ATOM   3341 HG23 THR D 233     -14.572  22.823  42.885  1.00 28.30           H
ATOM   3342  N   PHE D 234     -17.232  25.087  42.893  1.00 18.35           N
ATOM   3343  CA  PHE D 234     -18.283  25.523  41.980  1.00 19.70           C
ATOM   3344  C   PHE D 234     -18.133  24.886  40.601  1.00 22.60           C
ATOM   3345  O   PHE D 234     -17.018  24.815  40.069  1.00 21.91           O
ATOM   3346  CB  PHE D 234     -18.248  27.046  41.829  1.00 19.12           C
ATOM   3347  CG  PHE D 234     -18.571  27.795  43.098  1.00 21.54           C
ATOM   3348  CD1 PHE D 234     -19.885  28.167  43.368  1.00 21.08           C
ATOM   3349  CD2 PHE D 234     -17.574  28.115  44.019  1.00 20.12           C
ATOM   3350  CE1 PHE D 234     -20.190  28.847  44.528  1.00 19.50           C
ATOM   3351  CE2 PHE D 234     -17.871  28.801  45.174  1.00 18.73           C
ATOM   3352  CZ  PHE D 234     -19.183  29.151  45.447  1.00 17.43           C
ATOM   3353  H   PHE D 234     -16.478  25.475  42.750  1.00 22.02           H
ATOM   3354  HA  PHE D 234     -19.148  25.271  42.341  1.00 23.64           H
ATOM   3355  HB2 PHE D 234     -17.358  27.311  41.547  1.00 22.95           H
ATOM   3356  HB3 PHE D 234     -18.897  27.308  41.158  1.00 22.95           H
ATOM   3357  HD1 PHE D 234     -20.560  27.955  42.764  1.00 25.30           H
ATOM   3358  HD2 PHE D 234     -16.694  27.871  43.845  1.00 24.14           H
ATOM   3359  HE1 PHE D 234     -21.069  29.091  44.706  1.00 23.39           H
ATOM   3360  HE2 PHE D 234     -17.198  29.004  45.783  1.00 22.47           H
ATOM   3361  HZ  PHE D 234     -19.388  29.619  46.224  1.00 20.92           H
ATOM   3362  N   THR D 235     -19.252  24.433  40.050  1.00 22.17           N
ATOM   3363  CA ATHR D 235     -19.321  23.753  38.760  1.00 23.74           C
ATOM   3364  C   THR D 235     -20.355  24.456  37.880  1.00 24.99           C
ATOM   3365  O   THR D 235     -21.210  25.169  38.391  1.00 25.21           O
ATOM   3366  CB ATHR D 235     -19.709  22.268  38.939  1.00 27.99           C
ATOM   3367  OG1ATHR D 235     -18.951  21.697  40.010  1.00 30.39           O
ATOM   3368  CG2ATHR D 235     -19.465  21.463  37.673  1.00 29.83           C
ATOM   3369  H  ATHR D 235     -20.022  24.513  40.424  1.00 26.61           H
ATOM   3370  HA ATHR D 235     -18.457  23.798  38.321  1.00 28.48           H
ATOM   3371  HB ATHR D 235     -20.653  22.211  39.154  1.00 33.59           H
ATOM   3372  HG1ATHR D 235     -19.159  20.889  40.111  1.00 36.47           H
ATOM   3373 HG21ATHR D 235     -19.717  20.537  37.815  1.00 35.80           H
ATOM   3374 HG22ATHR D 235     -19.992  21.825  36.944  1.00 35.80           H
ATOM   3375 HG23ATHR D 235     -18.526  21.501  37.433  1.00 35.80           H
ATOM   3376  N   LYS D 236     -20.287  24.229  36.571  1.00 26.35           N
ATOM   3377  CA  LYS D 236     -21.277  24.772  35.655  1.00 28.90           C
ATOM   3378  C   LYS D 236     -22.588  23.986  35.684  1.00 29.60           C
ATOM   3379  O   LYS D 236     -23.606  24.492  35.240  1.00 31.83           O
ATOM   3380  CB  LYS D 236     -20.710  24.804  34.231  1.00 32.32           C
ATOM   3381  CG  LYS D 236     -19.507  25.743  34.047  1.00 34.75           C
ATOM   3382  CD  LYS D 236     -19.893  27.224  34.094  1.00 47.43           C
ATOM   3383  CE  LYS D 236     -19.351  27.980  32.868  1.00 58.58           C
ATOM   3384  NZ  LYS D 236     -19.359  29.485  33.008  1.00 56.22           N
ATOM   3385  H   LYS D 236     -19.673  23.762  36.189  1.00 31.62           H
ATOM   3386  HA  LYS D 236     -21.474  25.685  35.916  1.00 34.68           H
ATOM   3387  HB2 LYS D 236     -20.424  23.909  33.990  1.00 38.79           H
ATOM   3388  HB3 LYS D 236     -21.408  25.098  33.625  1.00 38.79           H
ATOM   3389  HG2 LYS D 236     -18.867  25.579  34.757  1.00 41.70           H
ATOM   3390  HG3 LYS D 236     -19.098  25.568  33.185  1.00 41.70           H
ATOM   3391  HD2 LYS D 236     -20.859  27.304  34.099  1.00 56.92           H
ATOM   3392  HD3 LYS D 236     -19.517  27.629  34.892  1.00 56.92           H
ATOM   3393  HE2 LYS D 236     -18.435  27.703  32.713  1.00 70.30           H
ATOM   3394  HE3 LYS D 236     -19.896  27.754  32.098  1.00 70.30           H
ATOM   3395  HZ1 LYS D 236     -19.035  29.861  32.269  1.00 67.47           H
ATOM   3396  HZ2 LYS D 236     -20.190  29.774  33.139  1.00 67.47           H
ATOM   3397  HZ3 LYS D 236     -18.855  29.728  33.701  1.00 67.47           H
ATOM   3398  N   VAL D 237     -22.544  22.754  36.193  1.00 33.24           N
ATOM   3399  CA  VAL D 237     -23.733  21.904  36.379  1.00 38.48           C
ATOM   3400  C   VAL D 237     -24.025  21.694  37.868  1.00 49.36           C
ATOM   3401  O   VAL D 237     -23.095  21.524  38.656  1.00 59.27           O
ATOM   3402  CB  VAL D 237     -23.551  20.520  35.741  1.00 46.16           C
ATOM   3403  CG1 VAL D 237     -24.914  19.910  35.426  1.00 48.10           C
ATOM   3404  CG2 VAL D 237     -22.689  20.608  34.491  1.00 52.61           C
ATOM   3405  H   VAL D 237     -21.816  22.373  36.447  1.00 39.89           H
ATOM   3406  HA  VAL D 237     -24.503  22.332  35.972  1.00 46.18           H
ATOM   3407  HB  VAL D 237     -23.102  19.938  36.374  1.00 55.40           H
ATOM   3408 HG11 VAL D 237     -24.784  19.037  35.023  1.00 57.71           H
ATOM   3409 HG12 VAL D 237     -25.419  19.823  36.249  1.00 57.71           H
ATOM   3410 HG13 VAL D 237     -25.385  20.492  34.808  1.00 57.71           H
ATOM   3411 HG21 VAL D 237     -22.593  19.721  34.112  1.00 63.13           H
ATOM   3412 HG22 VAL D 237     -23.120  21.197  33.852  1.00 63.13           H
ATOM   3413 HG23 VAL D 237     -21.819  20.962  34.732  1.00 63.13           H
ATOM   3414  N   LYS D 238     -25.299  21.692  38.252  1.00 56.90           N
ATOM   3415  CA  LYS D 238     -25.682  21.547  39.662  1.00 63.62           C
ATOM   3416  C   LYS D 238     -24.996  20.367  40.352  1.00 60.50           C
ATOM   3417  O   LYS D 238     -25.516  19.256  40.361  1.00 67.18           O
ATOM   3418  CB  LYS D 238     -27.200  21.392  39.783  1.00 67.62           C
ATOM   3419  CG  LYS D 238     -27.976  22.677  39.507  1.00 69.83           C
ATOM   3420  CD  LYS D 238     -28.936  23.032  40.641  1.00 66.56           C
ATOM   3421  CE  LYS D 238     -28.192  23.350  41.935  1.00 53.28           C
ATOM   3422  NZ  LYS D 238     -29.041  24.093  42.910  1.00 53.78           N
ATOM   3423  H   LYS D 238     -25.966  21.773  37.715  1.00 68.28           H
ATOM   3424  HA  LYS D 238     -25.429  22.355  40.136  1.00 76.34           H
ATOM   3425  HB2 LYS D 238     -27.498  20.724  39.146  1.00 81.14           H
ATOM   3426  HB3 LYS D 238     -27.414  21.105  40.684  1.00 81.14           H
ATOM   3427  HG2 LYS D 238     -27.348  23.410  39.403  1.00 83.80           H
ATOM   3428  HG3 LYS D 238     -28.496  22.566  38.696  1.00 83.80           H
ATOM   3429  HD2 LYS D 238     -29.453  23.813  40.389  1.00 79.87           H
ATOM   3430  HD3 LYS D 238     -29.525  22.280  40.807  1.00 79.87           H
ATOM   3431  HE2 LYS D 238     -27.910  22.520  42.351  1.00 63.94           H
ATOM   3432  HE3 LYS D 238     -27.419  23.899  41.729  1.00 63.94           H
ATOM   3433  HZ1 LYS D 238     -29.756  23.608  43.121  1.00 64.53           H
ATOM   3434  HZ2 LYS D 238     -28.577  24.261  43.651  1.00 64.53           H
ATOM   3435  HZ3 LYS D 238     -29.308  24.864  42.555  1.00 64.53           H
HETATM 3436  N1  BTN X 239      -8.061  29.513  71.946  1.00 20.00           N
HETATM 3437  S1  BTN X 239      -9.648  26.733  71.171  1.00 20.00           S
HETATM 3438  C1  BTN X 239     -10.941  27.679  71.799  1.00 20.00           C
HETATM 3439  N2  BTN X 239      -9.622  29.069  73.434  1.00 20.00           N
HETATM 3440  C2  BTN X 239      -8.346  29.333  73.235  1.00 20.00           C
HETATM 3441  O1  BTN X 239      -7.372  29.439  74.197  1.00 20.00           O
HETATM 3442  C3  BTN X 239     -10.329  29.032  72.170  1.00 20.00           C
HETATM 3443  C4  BTN X 239      -9.239  29.348  71.149  1.00 20.00           C
HETATM 3444  C5  BTN X 239      -9.149  28.168  70.219  1.00 20.00           C
HETATM 3445  C6  BTN X 239     -11.683  26.998  72.954  1.00 20.00           C
HETATM 3446  C7  BTN X 239     -12.679  25.947  72.509  1.00 20.00           C
HETATM 3447  C8  BTN X 239     -13.369  25.256  73.693  1.00 20.00           C
HETATM 3448  C9  BTN X 239     -14.224  24.059  73.299  1.00 20.00           C
HETATM 3449  C10 BTN X 239     -15.474  24.419  72.527  1.00 20.00           C
HETATM 3450  O2  BTN X 239     -15.962  23.635  71.658  1.00 20.00           O
HETATM 3451  O3  BTN X 239     -16.062  25.523  72.787  1.00 20.00           O
HETATM 3452  H1  BTN X 239      -7.407  30.193  71.679  1.00 20.00           H
HETATM 3453  H2  BTN X 239      -9.888  28.441  74.137  1.00 20.00           H
HETATM 3454  H3  BTN X 239     -11.664  27.854  71.003  1.00 20.00           H
HETATM 3455  H4  BTN X 239     -11.095  29.807  72.144  1.00 20.00           H
HETATM 3456  H5  BTN X 239      -9.476  30.261  70.602  1.00 20.00           H
HETATM 3457  H6  BTN X 239      -8.127  28.047  69.858  1.00 20.00           H
HETATM 3458  H7  BTN X 239      -9.811  28.306  69.365  1.00 20.00           H
HETATM 3459  H8  BTN X 239     -10.953  26.533  73.616  1.00 20.00           H
HETATM 3460  H9  BTN X 239     -12.208  27.759  73.532  1.00 20.00           H
HETATM 3461  H10 BTN X 239     -13.435  26.415  71.878  1.00 20.00           H
HETATM 3462  H11 BTN X 239     -12.164  25.198  71.907  1.00 20.00           H
HETATM 3463  H12 BTN X 239     -13.997  25.983  74.208  1.00 20.00           H
HETATM 3464  H13 BTN X 239     -12.607  24.926  74.400  1.00 20.00           H
HETATM 3465  H14 BTN X 239     -14.512  23.521  74.202  1.00 20.00           H
HETATM 3466  H15 BTN X 239     -13.621  23.380  72.696  1.00 20.00           H
