# Supplementary material for: New computational protein design methods for de novo small molecule binding sites
Source: PLoS Comput Biol. 2020 Oct 5;16(10):e1008178. doi: 10.1371/journal.pcbi.1008178 (PMC7575090; doi:10.1371/journal.pcbi.1008178)
Supplement: S3 File — PDB files for the protein-ligand complexes used for the binding site sequence recovery benchmark. Files have been cleaned to remove residues with missing backbone atoms and all other extraneous small molecules. These complexes have been renumbered for compatibility with Rosetta, where position numbering corresponds to column “Designable_positions” in S4 Table. (GZ) [file pcbi.1008178.s003.tar.gz › BindingSiteRecoveryPDBs/1TOU-clean.pdb]

ATOM      1  N   CYS A   1       4.940  -1.211  13.093  1.00 48.62           N
ATOM      2  CA  CYS A   1       4.689  -0.036  12.203  1.00 48.82           C
ATOM      3  C   CYS A   1       3.883  -0.474  11.002  1.00 47.54           C
ATOM      4  O   CYS A   1       4.116  -1.561  10.477  1.00 47.64           O
ATOM      5  CB  CYS A   1       6.010   0.531  11.689  1.00 49.21           C
ATOM      6  SG  CYS A   1       6.410  -0.002   9.996  1.00 53.55           S
ATOM      7  N   ASP A   2       2.946   0.364  10.563  1.00 46.27           N
ATOM      8  CA  ASP A   2       2.222   0.116   9.309  1.00 44.66           C
ATOM      9  C   ASP A   2       1.544   1.345   8.624  1.00 42.66           C
ATOM     10  O   ASP A   2       0.964   1.222   7.535  1.00 42.22           O
ATOM     11  CB  ASP A   2       1.302  -1.149   9.365  1.00 45.53           C
ATOM     12  CG  ASP A   2       0.988  -1.662  10.813  1.00 48.12           C
ATOM     13  OD1 ASP A   2       1.788  -2.452  11.378  1.00 49.77           O
ATOM     14  OD2 ASP A   2      -0.070  -1.398  11.436  1.00 50.45           O
ATOM     15  N   ALA A   3       1.627   2.525   9.252  1.00 39.89           N
ATOM     16  CA  ALA A   3       1.312   3.800   8.571  1.00 36.45           C
ATOM     17  C   ALA A   3       2.468   4.184   7.636  1.00 34.05           C
ATOM     18  O   ALA A   3       2.474   5.255   7.018  1.00 34.14           O
ATOM     19  CB  ALA A   3       1.068   4.903   9.591  1.00 36.95           C
ATOM     20  N   PHE A   4       3.439   3.282   7.544  1.00 30.53           N
ATOM     21  CA  PHE A   4       4.619   3.446   6.708  1.00 27.53           C
ATOM     22  C   PHE A   4       4.440   2.663   5.416  1.00 25.91           C
ATOM     23  O   PHE A   4       5.201   2.846   4.471  1.00 24.92           O
ATOM     24  CB  PHE A   4       5.834   2.877   7.429  1.00 26.86           C
ATOM     25  CG  PHE A   4       6.311   3.705   8.568  1.00 25.75           C
ATOM     26  CD1 PHE A   4       7.261   4.695   8.364  1.00 24.09           C
ATOM     27  CD2 PHE A   4       5.853   3.469   9.855  1.00 24.55           C
ATOM     28  CE1 PHE A   4       7.730   5.453   9.414  1.00 23.81           C
ATOM     29  CE2 PHE A   4       6.323   4.219  10.920  1.00 24.83           C
ATOM     30  CZ  PHE A   4       7.257   5.221  10.700  1.00 25.18           C
ATOM     31  N   VAL A   5       3.443   1.774   5.401  1.00 24.10           N
ATOM     32  CA  VAL A   5       3.214   0.880   4.269  1.00 22.25           C
ATOM     33  C   VAL A   5       2.935   1.677   3.004  1.00 21.93           C
ATOM     34  O   VAL A   5       2.128   2.614   3.012  1.00 21.05           O
ATOM     35  CB  VAL A   5       2.056  -0.134   4.544  1.00 22.64           C
ATOM     36  CG1 VAL A   5       1.689  -0.903   3.265  1.00 20.85           C
ATOM     37  CG2 VAL A   5       2.447  -1.108   5.653  1.00 20.29           C
ATOM     38  N   GLY A   6       3.630   1.316   1.932  1.00 21.49           N
ATOM     39  CA  GLY A   6       3.411   1.941   0.631  1.00 21.52           C
ATOM     40  C   GLY A   6       4.671   1.958  -0.209  1.00 21.31           C
ATOM     41  O   GLY A   6       5.705   1.383   0.161  1.00 20.78           O
ATOM     42  N   THR A   7       4.569   2.609  -1.356  1.00 21.18           N
ATOM     43  CA  THR A   7       5.717   2.817  -2.227  1.00 21.14           C
ATOM     44  C   THR A   7       6.016   4.296  -2.184  1.00 21.38           C
ATOM     45  O   THR A   7       5.094   5.122  -2.324  1.00 20.91           O
ATOM     46  CB  THR A   7       5.393   2.308  -3.638  1.00 21.09           C
ATOM     47  OG1 THR A   7       5.166   0.899  -3.549  1.00 20.61           O
ATOM     48  CG2 THR A   7       6.610   2.434  -4.578  1.00 21.96           C
ATOM     49  N   TRP A   8       7.294   4.606  -1.947  1.00 20.70           N
ATOM     50  CA  TRP A   8       7.771   5.964  -1.688  1.00 20.70           C
ATOM     51  C   TRP A   8       8.934   6.360  -2.603  1.00 21.22           C
ATOM     52  O   TRP A   8       9.873   5.577  -2.790  1.00 21.61           O
ATOM     53  CB  TRP A   8       8.226   6.062  -0.232  1.00 20.16           C
ATOM     54  CG  TRP A   8       7.189   5.667   0.765  1.00 19.57           C
ATOM     55  CD1 TRP A   8       6.985   4.412   1.308  1.00 19.80           C
ATOM     56  CD2 TRP A   8       6.204   6.523   1.365  1.00 19.46           C
ATOM     57  NE1 TRP A   8       5.943   4.449   2.205  1.00 20.01           N
ATOM     58  CE2 TRP A   8       5.442   5.728   2.257  1.00 20.07           C
ATOM     59  CE3 TRP A   8       5.889   7.885   1.241  1.00 18.14           C
ATOM     60  CZ2 TRP A   8       4.391   6.251   3.024  1.00 20.52           C
ATOM     61  CZ3 TRP A   8       4.854   8.407   2.009  1.00 19.83           C
ATOM     62  CH2 TRP A   8       4.111   7.585   2.888  1.00 20.09           C
ATOM     63  N   LYS A   9       8.887   7.574  -3.157  1.00 20.78           N
ATOM     64  CA  LYS A   9       9.873   8.025  -4.136  1.00 21.84           C
ATOM     65  C   LYS A   9      10.704   9.144  -3.511  1.00 20.82           C
ATOM     66  O   LYS A   9      10.148  10.075  -2.944  1.00 20.74           O
ATOM     67  CB  LYS A   9       9.155   8.538  -5.405  1.00 22.23           C
ATOM     68  CG  LYS A   9      10.060   9.025  -6.537  1.00 24.48           C
ATOM     69  CD  LYS A   9       9.204   9.475  -7.763  1.00 25.31           C
ATOM     70  CE  LYS A   9      10.005   9.449  -9.098  1.00 28.30           C
ATOM     71  NZ  LYS A   9       9.204   9.908 -10.298  1.00 30.06           N
ATOM     72  N   LEU A  10      12.029   9.062  -3.605  1.00 19.99           N
ATOM     73  CA  LEU A  10      12.853  10.144  -3.073  1.00 19.03           C
ATOM     74  C   LEU A  10      12.573  11.434  -3.841  1.00 18.69           C
ATOM     75  O   LEU A  10      12.666  11.448  -5.067  1.00 18.26           O
ATOM     76  CB  LEU A  10      14.339   9.810  -3.150  1.00 19.01           C
ATOM     77  CG  LEU A  10      15.259  10.880  -2.506  1.00 18.85           C
ATOM     78  CD1 LEU A  10      15.332  10.744  -0.980  1.00 18.96           C
ATOM     79  CD2 LEU A  10      16.642  10.842  -3.118  1.00 18.14           C
ATOM     80  N   VAL A  11      12.224  12.505  -3.114  1.00 18.34           N
ATOM     81  CA  VAL A  11      12.000  13.824  -3.719  1.00 17.79           C
ATOM     82  C   VAL A  11      13.002  14.922  -3.278  1.00 18.33           C
ATOM     83  O   VAL A  11      13.203  15.893  -4.007  1.00 18.26           O
ATOM     84  CB  VAL A  11      10.519  14.319  -3.573  1.00 17.73           C
ATOM     85  CG1 VAL A  11       9.528  13.348  -4.286  1.00 16.21           C
ATOM     86  CG2 VAL A  11      10.145  14.534  -2.117  1.00 16.66           C
ATOM     87  N   SER A  12      13.633  14.769  -2.107  1.00 18.02           N
ATOM     88  CA  SER A  12      14.729  15.680  -1.713  1.00 18.11           C
ATOM     89  C   SER A  12      15.756  14.993  -0.817  1.00 18.27           C
ATOM     90  O   SER A  12      15.426  14.030  -0.111  1.00 17.66           O
ATOM     91  CB  SER A  12      14.188  16.950  -1.043  1.00 18.20           C
ATOM     92  OG  SER A  12      13.518  16.647   0.162  1.00 20.16           O
ATOM     93  N   SER A  13      17.000  15.474  -0.861  1.00 17.68           N
ATOM     94  CA  SER A  13      18.069  14.927  -0.017  1.00 17.57           C
ATOM     95  C   SER A  13      19.012  16.041   0.438  1.00 17.93           C
ATOM     96  O   SER A  13      19.431  16.863  -0.371  1.00 18.48           O
ATOM     97  CB  SER A  13      18.849  13.867  -0.804  1.00 17.56           C
ATOM     98  OG  SER A  13      19.846  13.236  -0.026  1.00 15.63           O
ATOM     99  N   GLU A  14      19.339  16.077   1.728  1.00 18.58           N
ATOM    100  CA  GLU A  14      20.277  17.085   2.254  1.00 18.98           C
ATOM    101  C   GLU A  14      21.393  16.383   3.004  1.00 18.50           C
ATOM    102  O   GLU A  14      21.125  15.554   3.863  1.00 18.17           O
ATOM    103  CB  GLU A  14      19.559  18.069   3.191  1.00 18.96           C
ATOM    104  CG  GLU A  14      18.609  19.018   2.452  1.00 22.06           C
ATOM    105  CD  GLU A  14      17.313  19.290   3.194  1.00 24.74           C
ATOM    106  OE1 GLU A  14      16.253  19.292   2.525  1.00 26.33           O
ATOM    107  OE2 GLU A  14      17.344  19.506   4.427  1.00 25.12           O
ATOM    108  N   ASN A  15      22.632  16.723   2.668  1.00 18.13           N
ATOM    109  CA  ASN A  15      23.841  16.238   3.380  1.00 18.26           C
ATOM    110  C   ASN A  15      24.170  14.756   3.218  1.00 17.84           C
ATOM    111  O   ASN A  15      24.943  14.207   4.011  1.00 17.43           O
ATOM    112  CB  ASN A  15      23.828  16.601   4.882  1.00 17.82           C
ATOM    113  CG  ASN A  15      23.562  18.069   5.136  1.00 18.45           C
ATOM    114  OD1 ASN A  15      23.905  18.924   4.320  1.00 17.66           O
ATOM    115  ND2 ASN A  15      22.923  18.369   6.279  1.00 18.88           N
ATOM    116  N   PHE A  16      23.591  14.113   2.204  1.00 18.57           N
ATOM    117  CA  PHE A  16      23.782  12.667   2.002  1.00 18.99           C
ATOM    118  C   PHE A  16      25.224  12.288   1.675  1.00 19.16           C
ATOM    119  O   PHE A  16      25.741  11.282   2.188  1.00 19.59           O
ATOM    120  CB  PHE A  16      22.819  12.083   0.957  1.00 18.61           C
ATOM    121  CG  PHE A  16      22.696  10.568   1.034  1.00 20.45           C
ATOM    122  CD1 PHE A  16      22.361   9.940   2.241  1.00 20.19           C
ATOM    123  CD2 PHE A  16      22.904   9.774  -0.094  1.00 20.66           C
ATOM    124  CE1 PHE A  16      22.242   8.528   2.321  1.00 20.10           C
ATOM    125  CE2 PHE A  16      22.777   8.359  -0.030  1.00 19.66           C
ATOM    126  CZ  PHE A  16      22.455   7.746   1.183  1.00 21.17           C
ATOM    127  N   ASP A  17      25.878  13.095   0.841  1.00 19.50           N
ATOM    128  CA  ASP A  17      27.290  12.862   0.523  1.00 19.72           C
ATOM    129  C   ASP A  17      28.148  12.920   1.794  1.00 19.81           C
ATOM    130  O   ASP A  17      28.963  12.017   2.043  1.00 19.15           O
ATOM    131  CB  ASP A  17      27.778  13.857  -0.526  1.00 19.92           C
ATOM    132  CG  ASP A  17      29.165  13.530  -1.029  1.00 22.08           C
ATOM    133  OD1 ASP A  17      29.393  12.389  -1.513  1.00 23.00           O
ATOM    134  OD2 ASP A  17      30.095  14.349  -0.959  1.00 24.10           O
ATOM    135  N   ASP A  18      27.939  13.970   2.603  1.00 19.88           N
ATOM    136  CA  ASP A  18      28.635  14.144   3.883  1.00 20.01           C
ATOM    137  C   ASP A  18      28.381  12.943   4.787  1.00 19.63           C
ATOM    138  O   ASP A  18      29.290  12.441   5.422  1.00 18.87           O
ATOM    139  CB  ASP A  18      28.145  15.399   4.623  1.00 20.64           C
ATOM    140  CG  ASP A  18      28.765  16.696   4.099  1.00 23.50           C
ATOM    141  OD1 ASP A  18      29.732  16.655   3.291  1.00 22.45           O
ATOM    142  OD2 ASP A  18      28.306  17.813   4.441  1.00 25.67           O
ATOM    143  N   TYR A  19      27.128  12.498   4.847  1.00 19.57           N
ATOM    144  CA  TYR A  19      26.774  11.329   5.657  1.00 18.89           C
ATOM    145  C   TYR A  19      27.537  10.094   5.173  1.00 18.73           C
ATOM    146  O   TYR A  19      28.158   9.411   5.961  1.00 19.82           O
ATOM    147  CB  TYR A  19      25.253  11.107   5.679  1.00 18.37           C
ATOM    148  CG  TYR A  19      24.840   9.781   6.303  1.00 19.19           C
ATOM    149  CD1 TYR A  19      24.810   9.608   7.697  1.00 16.79           C
ATOM    150  CD2 TYR A  19      24.512   8.688   5.497  1.00 18.88           C
ATOM    151  CE1 TYR A  19      24.451   8.376   8.264  1.00 17.82           C
ATOM    152  CE2 TYR A  19      24.144   7.447   6.061  1.00 17.11           C
ATOM    153  CZ  TYR A  19      24.121   7.298   7.427  1.00 18.42           C
ATOM    154  OH  TYR A  19      23.767   6.073   7.958  1.00 19.87           O
ATOM    155  N   MET A  20      27.490   9.819   3.875  1.00 19.19           N
ATOM    156  CA  MET A  20      28.222   8.694   3.296  1.00 19.34           C
ATOM    157  C   MET A  20      29.731   8.778   3.565  1.00 20.19           C
ATOM    158  O   MET A  20      30.362   7.791   3.941  1.00 19.23           O
ATOM    159  CB  MET A  20      27.963   8.618   1.803  1.00 18.93           C
ATOM    160  CG  MET A  20      26.570   8.137   1.432  1.00 18.66           C
ATOM    161  SD  MET A  20      26.472   7.802  -0.337  1.00 19.33           S
ATOM    162  CE  MET A  20      26.458   9.469  -1.004  1.00 18.82           C
ATOM    163  N   LYS A  21      30.301   9.969   3.387  1.00 20.75           N
ATOM    164  CA  LYS A  21      31.702  10.182   3.707  1.00 21.87           C
ATOM    165  C   LYS A  21      32.017   9.781   5.163  1.00 22.23           C
ATOM    166  O   LYS A  21      32.972   9.027   5.426  1.00 21.24           O
ATOM    167  CB  LYS A  21      32.092  11.633   3.434  1.00 21.82           C
ATOM    168  CG  LYS A  21      33.584  11.879   3.542  1.00 25.03           C
ATOM    169  CD  LYS A  21      33.982  13.192   2.893  1.00 27.21           C
ATOM    170  CE  LYS A  21      35.483  13.431   3.046  1.00 30.87           C
ATOM    171  NZ  LYS A  21      35.830  14.859   2.746  1.00 34.14           N
ATOM    172  N   GLU A  22      31.197  10.276   6.093  1.00 22.34           N
ATOM    173  CA  GLU A  22      31.348  10.004   7.523  1.00 22.92           C
ATOM    174  C   GLU A  22      31.237   8.518   7.873  1.00 22.62           C
ATOM    175  O   GLU A  22      31.979   8.003   8.719  1.00 22.41           O
ATOM    176  CB  GLU A  22      30.290  10.799   8.303  1.00 23.90           C
ATOM    177  CG  GLU A  22      30.763  11.288   9.657  1.00 25.58           C
ATOM    178  CD  GLU A  22      31.903  12.297   9.570  1.00 28.48           C
ATOM    179  OE1 GLU A  22      32.093  12.931   8.519  1.00 31.29           O
ATOM    180  OE2 GLU A  22      32.612  12.469  10.567  1.00 30.87           O
ATOM    181  N   VAL A  23      30.317   7.832   7.210  1.00 22.12           N
ATOM    182  CA  VAL A  23      30.152   6.391   7.368  1.00 22.08           C
ATOM    183  C   VAL A  23      31.412   5.628   6.868  1.00 22.54           C
ATOM    184  O   VAL A  23      31.717   4.549   7.349  1.00 23.08           O
ATOM    185  CB  VAL A  23      28.838   5.923   6.653  1.00 22.46           C
ATOM    186  CG1 VAL A  23      28.785   4.428   6.498  1.00 21.29           C
ATOM    187  CG2 VAL A  23      27.608   6.424   7.428  1.00 21.91           C
ATOM    188  N   GLY A  24      32.146   6.211   5.925  1.00 22.48           N
ATOM    189  CA  GLY A  24      33.368   5.594   5.413  1.00 22.66           C
ATOM    190  C   GLY A  24      33.244   5.137   3.980  1.00 23.06           C
ATOM    191  O   GLY A  24      34.113   4.419   3.473  1.00 23.73           O
ATOM    192  N   VAL A  25      32.174   5.565   3.313  1.00 23.18           N
ATOM    193  CA  VAL A  25      31.896   5.172   1.923  1.00 23.82           C
ATOM    194  C   VAL A  25      32.939   5.760   0.960  1.00 24.44           C
ATOM    195  O   VAL A  25      33.201   6.954   0.990  1.00 24.01           O
ATOM    196  CB  VAL A  25      30.453   5.597   1.500  1.00 24.12           C
ATOM    197  CG1 VAL A  25      30.146   5.190   0.059  1.00 23.28           C
ATOM    198  CG2 VAL A  25      29.400   5.010   2.458  1.00 24.32           C
ATOM    199  N   GLY A  26      33.532   4.910   0.123  1.00 25.12           N
ATOM    200  CA  GLY A  26      34.484   5.347  -0.903  1.00 26.10           C
ATOM    201  C   GLY A  26      33.856   6.278  -1.923  1.00 26.84           C
ATOM    202  O   GLY A  26      32.646   6.242  -2.140  1.00 26.86           O
ATOM    203  N   PHE A  27      34.684   7.110  -2.554  1.00 27.69           N
ATOM    204  CA  PHE A  27      34.208   8.145  -3.464  1.00 27.80           C
ATOM    205  C   PHE A  27      33.374   7.648  -4.648  1.00 27.65           C
ATOM    206  O   PHE A  27      32.348   8.245  -4.966  1.00 27.41           O
ATOM    207  CB  PHE A  27      35.364   9.019  -3.971  1.00 28.53           C
ATOM    208  CG  PHE A  27      34.919  10.126  -4.895  1.00 29.09           C
ATOM    209  CD1 PHE A  27      34.489  11.345  -4.380  1.00 30.06           C
ATOM    210  CD2 PHE A  27      34.900   9.935  -6.275  1.00 30.42           C
ATOM    211  CE1 PHE A  27      34.067  12.364  -5.224  1.00 30.59           C
ATOM    212  CE2 PHE A  27      34.475  10.950  -7.129  1.00 30.26           C
ATOM    213  CZ  PHE A  27      34.067  12.166  -6.606  1.00 30.44           C
ATOM    214  N   ALA A  28      33.818   6.578  -5.307  1.00 27.93           N
ATOM    215  CA  ALA A  28      33.118   6.072  -6.497  1.00 27.67           C
ATOM    216  C   ALA A  28      31.692   5.643  -6.160  1.00 27.04           C
ATOM    217  O   ALA A  28      30.767   5.895  -6.930  1.00 27.02           O
ATOM    218  CB  ALA A  28      33.897   4.913  -7.158  1.00 28.03           C
ATOM    219  N   THR A  29      31.521   5.007  -5.007  1.00 26.53           N
ATOM    220  CA  THR A  29      30.190   4.637  -4.542  1.00 26.02           C
ATOM    221  C   THR A  29      29.354   5.889  -4.230  1.00 26.18           C
ATOM    222  O   THR A  29      28.226   6.013  -4.718  1.00 25.91           O
ATOM    223  CB  THR A  29      30.278   3.665  -3.352  1.00 26.14           C
ATOM    224  OG1 THR A  29      30.903   2.439  -3.784  1.00 25.54           O
ATOM    225  CG2 THR A  29      28.883   3.214  -2.875  1.00 24.48           C
ATOM    226  N   ARG A  30      29.916   6.825  -3.461  1.00 25.69           N
ATOM    227  CA  ARG A  30      29.229   8.099  -3.168  1.00 25.68           C
ATOM    228  C   ARG A  30      28.718   8.814  -4.423  1.00 25.88           C
ATOM    229  O   ARG A  30      27.599   9.336  -4.439  1.00 24.98           O
ATOM    230  CB  ARG A  30      30.143   9.058  -2.405  1.00 25.15           C
ATOM    231  CG  ARG A  30      30.452   8.652  -1.001  1.00 25.06           C
ATOM    232  CD  ARG A  30      30.843   9.795  -0.094  1.00 27.70           C
ATOM    233  NE  ARG A  30      31.899  10.638  -0.651  1.00 29.73           N
ATOM    234  CZ  ARG A  30      33.199  10.406  -0.505  1.00 32.46           C
ATOM    235  NH1 ARG A  30      33.632   9.345   0.171  1.00 33.69           N
ATOM    236  NH2 ARG A  30      34.075  11.233  -1.040  1.00 32.85           N
ATOM    237  N   LYS A  31      29.552   8.850  -5.466  1.00 26.79           N
ATOM    238  CA  LYS A  31      29.173   9.470  -6.730  1.00 27.55           C
ATOM    239  C   LYS A  31      27.908   8.825  -7.304  1.00 27.46           C
ATOM    240  O   LYS A  31      26.969   9.530  -7.678  1.00 28.00           O
ATOM    241  CB  LYS A  31      30.334   9.455  -7.755  1.00 28.06           C
ATOM    242  CG  LYS A  31      29.895   9.903  -9.169  1.00 29.81           C
ATOM    243  CD  LYS A  31      30.937  10.776  -9.901  1.00 33.47           C
ATOM    244  CE  LYS A  31      30.253  11.602 -11.038  1.00 32.46           C
ATOM    245  NZ  LYS A  31      30.908  12.934 -11.365  1.00 33.48           N
ATOM    246  N   VAL A  32      27.871   7.496  -7.352  1.00 26.84           N
ATOM    247  CA  VAL A  32      26.699   6.815  -7.900  1.00 27.21           C
ATOM    248  C   VAL A  32      25.500   6.827  -6.938  1.00 27.13           C
ATOM    249  O   VAL A  32      24.374   7.106  -7.358  1.00 27.82           O
ATOM    250  CB  VAL A  32      27.025   5.387  -8.376  1.00 26.95           C
ATOM    251  CG1 VAL A  32      25.787   4.729  -8.934  1.00 27.75           C
ATOM    252  CG2 VAL A  32      28.087   5.432  -9.467  1.00 28.11           C
ATOM    253  N   ALA A  33      25.745   6.538  -5.658  1.00 26.64           N
ATOM    254  CA  ALA A  33      24.681   6.541  -4.634  1.00 26.80           C
ATOM    255  C   ALA A  33      24.010   7.905  -4.453  1.00 27.18           C
ATOM    256  O   ALA A  33      22.798   7.976  -4.226  1.00 27.44           O
ATOM    257  CB  ALA A  33      25.213   6.032  -3.301  1.00 26.10           C
ATOM    258  N   GLY A  34      24.799   8.975  -4.536  1.00 27.68           N
ATOM    259  CA  GLY A  34      24.299  10.332  -4.337  1.00 29.16           C
ATOM    260  C   GLY A  34      23.452  10.870  -5.480  1.00 30.14           C
ATOM    261  O   GLY A  34      22.645  11.783  -5.276  1.00 29.99           O
ATOM    262  N   MET A  35      23.656  10.333  -6.685  1.00 31.18           N
ATOM    263  CA  MET A  35      22.854  10.714  -7.857  1.00 32.77           C
ATOM    264  C   MET A  35      21.537   9.949  -7.926  1.00 31.18           C
ATOM    265  O   MET A  35      20.583  10.437  -8.519  1.00 31.09           O
ATOM    266  CB  MET A  35      23.616  10.465  -9.158  1.00 32.78           C
ATOM    267  CG  MET A  35      24.665  11.499  -9.513  1.00 34.95           C
ATOM    268  SD  MET A  35      25.358  11.221 -11.167  1.00 38.94           S
ATOM    269  CE  MET A  35      26.076   9.568 -11.010  1.00 38.51           C
ATOM    270  N   ALA A  36      21.503   8.757  -7.327  1.00 30.27           N
ATOM    271  CA  ALA A  36      20.340   7.853  -7.388  1.00 29.25           C
ATOM    272  C   ALA A  36      19.149   8.460  -6.692  1.00 28.00           C
ATOM    273  O   ALA A  36      19.299   9.175  -5.713  1.00 28.17           O
ATOM    274  CB  ALA A  36      20.669   6.491  -6.762  1.00 28.98           C
ATOM    275  N   LYS A  37      17.962   8.189  -7.214  1.00 27.25           N
ATOM    276  CA  LYS A  37      16.737   8.620  -6.566  1.00 26.77           C
ATOM    277  C   LYS A  37      15.870   7.376  -6.315  1.00 25.78           C
ATOM    278  O   LYS A  37      15.004   7.022  -7.126  1.00 25.35           O
ATOM    279  CB  LYS A  37      16.009   9.698  -7.385  1.00 27.54           C
ATOM    280  CG  LYS A  37      16.780  11.021  -7.498  1.00 30.15           C
ATOM    281  CD  LYS A  37      15.855  12.157  -7.924  1.00 35.12           C
ATOM    282  CE  LYS A  37      16.513  13.532  -7.737  1.00 38.26           C
ATOM    283  NZ  LYS A  37      15.557  14.678  -8.002  1.00 39.84           N
ATOM    284  N   PRO A  38      16.140   6.702  -5.200  1.00 24.88           N
ATOM    285  CA  PRO A  38      15.521   5.410  -4.917  1.00 24.48           C
ATOM    286  C   PRO A  38      14.028   5.455  -4.651  1.00 24.29           C
ATOM    287  O   PRO A  38      13.462   6.489  -4.235  1.00 23.15           O
ATOM    288  CB  PRO A  38      16.254   4.919  -3.652  1.00 24.59           C
ATOM    289  CG  PRO A  38      16.877   6.139  -3.043  1.00 25.00           C
ATOM    290  CD  PRO A  38      17.075   7.126  -4.136  1.00 24.51           C
ATOM    291  N   ASN A  39      13.397   4.320  -4.913  1.00 24.24           N
ATOM    292  CA  ASN A  39      12.080   4.062  -4.391  1.00 24.57           C
ATOM    293  C   ASN A  39      12.245   3.187  -3.169  1.00 24.56           C
ATOM    294  O   ASN A  39      13.101   2.301  -3.136  1.00 24.88           O
ATOM    295  CB  ASN A  39      11.210   3.374  -5.433  1.00 24.86           C
ATOM    296  CG  ASN A  39      10.873   4.295  -6.592  1.00 27.14           C
ATOM    297  OD1 ASN A  39      10.175   5.294  -6.419  1.00 28.41           O
ATOM    298  ND2 ASN A  39      11.385   3.976  -7.775  1.00 27.02           N
ATOM    299  N   MET A  40      11.434   3.441  -2.159  1.00 24.17           N
ATOM    300  CA  MET A  40      11.423   2.597  -0.979  1.00 24.20           C
ATOM    301  C   MET A  40      10.040   1.964  -0.888  1.00 23.17           C
ATOM    302  O   MET A  40       9.028   2.654  -1.033  1.00 23.38           O
ATOM    303  CB  MET A  40      11.789   3.422   0.245  1.00 23.88           C
ATOM    304  CG  MET A  40      11.652   2.717   1.587  1.00 25.27           C
ATOM    305  SD  MET A  40      12.380   3.734   2.876  1.00 27.13           S
ATOM    306  CE  MET A  40      11.477   5.248   2.646  1.00 27.47           C
ATOM    307  N   ILE A  41      10.004   0.646  -0.717  1.00 21.80           N
ATOM    308  CA  ILE A  41       8.737  -0.097  -0.634  1.00 20.80           C
ATOM    309  C   ILE A  41       8.634  -0.793   0.720  1.00 20.18           C
ATOM    310  O   ILE A  41       9.403  -1.706   1.028  1.00 18.75           O
ATOM    311  CB  ILE A  41       8.608  -1.124  -1.780  1.00 20.85           C
ATOM    312  CG1 ILE A  41       8.911  -0.455  -3.126  1.00 21.72           C
ATOM    313  CG2 ILE A  41       7.195  -1.771  -1.754  1.00 20.86           C
ATOM    314  CD1 ILE A  41       9.613  -1.333  -4.138  1.00 25.45           C
ATOM    315  N   ILE A  42       7.692  -0.327   1.527  1.00 19.98           N
ATOM    316  CA  ILE A  42       7.508  -0.851   2.870  1.00 20.40           C
ATOM    317  C   ILE A  42       6.237  -1.681   2.911  1.00 20.50           C
ATOM    318  O   ILE A  42       5.187  -1.231   2.472  1.00 20.11           O
ATOM    319  CB  ILE A  42       7.463   0.293   3.910  1.00 20.25           C
ATOM    320  CG1 ILE A  42       8.734   1.147   3.777  1.00 22.04           C
ATOM    321  CG2 ILE A  42       7.301  -0.277   5.334  1.00 20.79           C
ATOM    322  CD1 ILE A  42       8.832   2.291   4.728  1.00 22.82           C
ATOM    323  N   SER A  43       6.366  -2.897   3.429  1.00 20.81           N
ATOM    324  CA  SER A  43       5.255  -3.831   3.581  1.00 21.29           C
ATOM    325  C   SER A  43       5.363  -4.550   4.927  1.00 22.11           C
ATOM    326  O   SER A  43       6.447  -4.605   5.541  1.00 22.18           O
ATOM    327  CB  SER A  43       5.241  -4.833   2.427  1.00 20.80           C
ATOM    328  OG  SER A  43       6.411  -5.631   2.456  1.00 19.69           O
ATOM    329  N   VAL A  44       4.237  -5.069   5.411  1.00 22.75           N
ATOM    330  CA  VAL A  44       4.208  -5.724   6.720  1.00 23.50           C
ATOM    331  C   VAL A  44       3.361  -6.978   6.605  1.00 24.21           C
ATOM    332  O   VAL A  44       2.289  -6.946   6.000  1.00 23.32           O
ATOM    333  CB  VAL A  44       3.642  -4.789   7.854  1.00 23.77           C
ATOM    334  CG1 VAL A  44       3.691  -5.478   9.217  1.00 24.09           C
ATOM    335  CG2 VAL A  44       4.410  -3.452   7.933  1.00 24.57           C
ATOM    336  N   ASN A  45       3.866  -8.073   7.173  1.00 25.54           N
ATOM    337  CA  ASN A  45       3.158  -9.350   7.253  1.00 27.59           C
ATOM    338  C   ASN A  45       3.285  -9.895   8.685  1.00 27.65           C
ATOM    339  O   ASN A  45       4.314 -10.451   9.046  1.00 27.82           O
ATOM    340  CB  ASN A  45       3.751 -10.366   6.262  1.00 28.19           C
ATOM    341  CG  ASN A  45       3.413 -10.054   4.810  1.00 31.42           C
ATOM    342  OD1 ASN A  45       2.240  -9.900   4.445  1.00 36.06           O
ATOM    343  ND2 ASN A  45       4.442  -9.987   3.966  1.00 32.83           N
ATOM    344  N   GLY A  46       2.238  -9.732   9.490  1.00 27.97           N
ATOM    345  CA  GLY A  46       2.297 -10.053  10.919  1.00 28.22           C
ATOM    346  C   GLY A  46       3.324  -9.213  11.675  1.00 27.91           C
ATOM    347  O   GLY A  46       3.238  -7.986  11.713  1.00 28.05           O
ATOM    348  N   ASP A  47       4.308  -9.865  12.283  1.00 28.03           N
ATOM    349  CA  ASP A  47       5.338  -9.111  13.000  1.00 27.72           C
ATOM    350  C   ASP A  47       6.598  -8.836  12.148  1.00 26.39           C
ATOM    351  O   ASP A  47       7.537  -8.171  12.601  1.00 26.12           O
ATOM    352  CB  ASP A  47       5.666  -9.760  14.353  1.00 29.30           C
ATOM    353  CG  ASP A  47       5.615 -11.264  14.302  1.00 31.67           C
ATOM    354  OD1 ASP A  47       6.288 -11.839  13.415  1.00 37.68           O
ATOM    355  OD2 ASP A  47       4.932 -11.954  15.094  1.00 31.57           O
ATOM    356  N   VAL A  48       6.604  -9.328  10.914  1.00 24.85           N
ATOM    357  CA  VAL A  48       7.715  -9.039   9.987  1.00 23.69           C
ATOM    358  C   VAL A  48       7.450  -7.816   9.108  1.00 22.52           C
ATOM    359  O   VAL A  48       6.474  -7.761   8.342  1.00 21.63           O
ATOM    360  CB  VAL A  48       8.093 -10.240   9.094  1.00 23.78           C
ATOM    361  CG1 VAL A  48       9.334  -9.919   8.290  1.00 23.21           C
ATOM    362  CG2 VAL A  48       8.320 -11.488   9.925  1.00 24.19           C
ATOM    363  N   ILE A  49       8.338  -6.836   9.230  1.00 21.16           N
ATOM    364  CA  ILE A  49       8.321  -5.664   8.371  1.00 20.25           C
ATOM    365  C   ILE A  49       9.404  -5.812   7.292  1.00 20.03           C
ATOM    366  O   ILE A  49      10.545  -6.183   7.586  1.00 18.95           O
ATOM    367  CB  ILE A  49       8.548  -4.385   9.222  1.00 20.24           C
ATOM    368  CG1 ILE A  49       7.424  -4.227  10.263  1.00 20.78           C
ATOM    369  CG2 ILE A  49       8.706  -3.143   8.326  1.00 19.91           C
ATOM    370  CD1 ILE A  49       7.743  -3.255  11.410  1.00 20.95           C
ATOM    371  N   THR A  50       9.038  -5.520   6.046  1.00 19.37           N
ATOM    372  CA  THR A  50       9.986  -5.557   4.932  1.00 18.78           C
ATOM    373  C   THR A  50      10.183  -4.147   4.366  1.00 18.65           C
ATOM    374  O   THR A  50       9.211  -3.467   4.041  1.00 18.66           O
ATOM    375  CB  THR A  50       9.479  -6.530   3.859  1.00 18.44           C
ATOM    376  OG1 THR A  50       9.569  -7.868   4.361  1.00 18.74           O
ATOM    377  CG2 THR A  50      10.408  -6.543   2.598  1.00 19.52           C
ATOM    378  N   ILE A  51      11.437  -3.701   4.300  1.00 18.86           N
ATOM    379  CA  ILE A  51      11.781  -2.441   3.620  1.00 18.88           C
ATOM    380  C   ILE A  51      12.734  -2.721   2.443  1.00 18.71           C
ATOM    381  O   ILE A  51      13.869  -3.190   2.639  1.00 17.74           O
ATOM    382  CB  ILE A  51      12.400  -1.397   4.583  1.00 19.20           C
ATOM    383  CG1 ILE A  51      11.451  -1.091   5.752  1.00 19.63           C
ATOM    384  CG2 ILE A  51      12.775  -0.120   3.799  1.00 19.29           C
ATOM    385  CD1 ILE A  51      12.034  -0.166   6.804  1.00 19.31           C
ATOM    386  N   LYS A  52      12.230  -2.451   1.238  1.00 18.00           N
ATOM    387  CA  LYS A  52      12.968  -2.559   0.001  1.00 18.58           C
ATOM    388  C   LYS A  52      13.390  -1.171  -0.433  1.00 19.14           C
ATOM    389  O   LYS A  52      12.630  -0.211  -0.312  1.00 18.65           O
ATOM    390  CB  LYS A  52      12.079  -3.132  -1.113  1.00 18.23           C
ATOM    391  CG  LYS A  52      11.591  -4.562  -0.880  1.00 19.74           C
ATOM    392  CD  LYS A  52      10.586  -4.966  -1.935  1.00 19.73           C
ATOM    393  CE  LYS A  52      10.108  -6.397  -1.715  1.00 20.67           C
ATOM    394  NZ  LYS A  52       9.462  -6.839  -2.953  1.00 21.90           N
ATOM    395  N   SER A  53      14.588  -1.084  -0.986  1.00 19.71           N
ATOM    396  CA  SER A  53      15.036   0.121  -1.649  1.00 20.98           C
ATOM    397  C   SER A  53      15.444  -0.288  -3.040  1.00 22.08           C
ATOM    398  O   SER A  53      16.235  -1.233  -3.198  1.00 21.78           O
ATOM    399  CB  SER A  53      16.231   0.718  -0.906  1.00 21.18           C
ATOM    400  OG  SER A  53      16.741   1.859  -1.580  1.00 22.11           O
ATOM    401  N   GLU A  54      14.915   0.411  -4.044  1.00 22.41           N
ATOM    402  CA  GLU A  54      15.240   0.128  -5.444  1.00 23.78           C
ATOM    403  C   GLU A  54      15.824   1.351  -6.127  1.00 22.72           C
ATOM    404  O   GLU A  54      15.187   2.401  -6.163  1.00 22.54           O
ATOM    405  CB  GLU A  54      13.993  -0.342  -6.218  1.00 23.53           C
ATOM    406  CG  GLU A  54      13.458  -1.693  -5.746  1.00 26.71           C
ATOM    407  CD  GLU A  54      12.227  -2.176  -6.492  1.00 27.85           C
ATOM    408  OE1 GLU A  54      11.775  -1.506  -7.454  1.00 32.80           O
ATOM    409  OE2 GLU A  54      11.711  -3.254  -6.110  1.00 34.47           O
ATOM    410  N   SER A  55      17.014   1.217  -6.700  1.00 22.94           N
ATOM    411  CA  SER A  55      17.606   2.326  -7.485  1.00 22.89           C
ATOM    412  C   SER A  55      18.541   1.842  -8.583  1.00 22.91           C
ATOM    413  O   SER A  55      18.905   0.664  -8.610  1.00 22.07           O
ATOM    414  CB  SER A  55      18.343   3.325  -6.581  1.00 22.76           C
ATOM    415  OG  SER A  55      19.664   2.909  -6.299  1.00 22.82           O
ATOM    416  N   THR A  56      18.924   2.767  -9.476  1.00 22.81           N
ATOM    417  CA  THR A  56      19.919   2.502 -10.514  1.00 23.49           C
ATOM    418  C   THR A  56      21.284   2.189  -9.892  1.00 23.37           C
ATOM    419  O   THR A  56      22.139   1.555 -10.513  1.00 23.71           O
ATOM    420  CB  THR A  56      20.034   3.709 -11.483  1.00 23.88           C
ATOM    421  OG1 THR A  56      20.416   4.883 -10.759  1.00 24.37           O
ATOM    422  CG2 THR A  56      18.648   4.077 -12.058  1.00 23.92           C
ATOM    423  N   PHE A  57      21.488   2.639  -8.663  1.00 23.18           N
ATOM    424  CA  PHE A  57      22.724   2.340  -7.949  1.00 22.92           C
ATOM    425  C   PHE A  57      22.707   0.890  -7.436  1.00 23.15           C
ATOM    426  O   PHE A  57      23.465   0.032  -7.930  1.00 22.84           O
ATOM    427  CB  PHE A  57      22.944   3.361  -6.812  1.00 23.29           C
ATOM    428  CG  PHE A  57      23.867   2.878  -5.733  1.00 21.59           C
ATOM    429  CD1 PHE A  57      25.113   2.355  -6.043  1.00 22.49           C
ATOM    430  CD2 PHE A  57      23.477   2.932  -4.406  1.00 23.06           C
ATOM    431  CE1 PHE A  57      25.970   1.875  -5.039  1.00 23.33           C
ATOM    432  CE2 PHE A  57      24.326   2.469  -3.393  1.00 22.22           C
ATOM    433  CZ  PHE A  57      25.564   1.950  -3.711  1.00 23.72           C
ATOM    434  N   LYS A  58      21.825   0.602  -6.479  1.00 22.76           N
ATOM    435  CA  LYS A  58      21.769  -0.738  -5.885  1.00 23.37           C
ATOM    436  C   LYS A  58      20.373  -1.027  -5.342  1.00 22.42           C
ATOM    437  O   LYS A  58      19.734  -0.136  -4.819  1.00 22.49           O
ATOM    438  CB  LYS A  58      22.802  -0.847  -4.755  1.00 24.01           C
ATOM    439  CG  LYS A  58      23.336  -2.250  -4.541  1.00 27.05           C
ATOM    440  CD  LYS A  58      24.733  -2.239  -3.947  1.00 34.54           C
ATOM    441  CE  LYS A  58      25.129  -3.642  -3.468  1.00 38.01           C
ATOM    442  NZ  LYS A  58      26.278  -3.633  -2.483  1.00 40.73           N
ATOM    443  N   ASN A  59      19.880  -2.253  -5.485  1.00 21.23           N
ATOM    444  CA  ASN A  59      18.687  -2.627  -4.724  1.00 20.95           C
ATOM    445  C   ASN A  59      19.104  -3.225  -3.390  1.00 20.79           C
ATOM    446  O   ASN A  59      20.110  -3.936  -3.313  1.00 20.89           O
ATOM    447  CB  ASN A  59      17.821  -3.630  -5.483  1.00 21.61           C
ATOM    448  CG  ASN A  59      17.269  -3.073  -6.786  1.00 22.14           C
ATOM    449  OD1 ASN A  59      17.354  -1.870  -7.070  1.00 21.64           O
ATOM    450  ND2 ASN A  59      16.700  -3.956  -7.588  1.00 23.14           N
ATOM    451  N   THR A  60      18.362  -2.935  -2.328  1.00 19.67           N
ATOM    452  CA  THR A  60      18.601  -3.635  -1.074  1.00 19.64           C
ATOM    453  C   THR A  60      17.266  -4.006  -0.463  1.00 19.17           C
ATOM    454  O   THR A  60      16.225  -3.439  -0.832  1.00 18.96           O
ATOM    455  CB  THR A  60      19.369  -2.759  -0.062  1.00 19.59           C
ATOM    456  OG1 THR A  60      18.593  -1.591   0.217  1.00 19.89           O
ATOM    457  CG2 THR A  60      20.693  -2.238  -0.633  1.00 20.13           C
ATOM    458  N   GLU A  61      17.303  -4.945   0.472  1.00 18.54           N
ATOM    459  CA  GLU A  61      16.113  -5.314   1.232  1.00 18.47           C
ATOM    460  C   GLU A  61      16.484  -5.747   2.629  1.00 19.05           C
ATOM    461  O   GLU A  61      17.445  -6.495   2.818  1.00 18.88           O
ATOM    462  CB  GLU A  61      15.363  -6.449   0.528  1.00 17.92           C
ATOM    463  CG  GLU A  61      14.094  -6.911   1.239  1.00 18.33           C
ATOM    464  CD  GLU A  61      13.354  -7.952   0.428  1.00 18.32           C
ATOM    465  OE1 GLU A  61      13.115  -7.719  -0.782  1.00 19.00           O
ATOM    466  OE2 GLU A  61      13.022  -9.010   0.996  1.00 17.56           O
ATOM    467  N   ILE A  62      15.713  -5.284   3.608  1.00 19.28           N
ATOM    468  CA  ILE A  62      15.760  -5.850   4.956  1.00 20.61           C
ATOM    469  C   ILE A  62      14.377  -6.298   5.392  1.00 20.69           C
ATOM    470  O   ILE A  62      13.395  -5.603   5.134  1.00 20.55           O
ATOM    471  CB  ILE A  62      16.342  -4.862   5.992  1.00 20.38           C
ATOM    472  CG1 ILE A  62      15.596  -3.513   5.960  1.00 20.70           C
ATOM    473  CG2 ILE A  62      17.859  -4.719   5.801  1.00 20.81           C
ATOM    474  CD1 ILE A  62      15.915  -2.574   7.123  1.00 20.49           C
ATOM    475  N   SER A  63      14.317  -7.455   6.055  1.00 20.61           N
ATOM    476  CA  SER A  63      13.104  -7.901   6.742  1.00 20.90           C
ATOM    477  C   SER A  63      13.465  -8.120   8.204  1.00 20.96           C
ATOM    478  O   SER A  63      14.521  -8.681   8.517  1.00 20.80           O
ATOM    479  CB  SER A  63      12.529  -9.192   6.136  1.00 21.23           C
ATOM    480  OG  SER A  63      11.952  -8.942   4.868  1.00 21.88           O
ATOM    481  N   PHE A  64      12.606  -7.648   9.101  1.00 20.21           N
ATOM    482  CA  PHE A  64      12.949  -7.638  10.498  1.00 20.19           C
ATOM    483  C   PHE A  64      11.699  -7.663  11.349  1.00 21.09           C
ATOM    484  O   PHE A  64      10.588  -7.336  10.880  1.00 20.77           O
ATOM    485  CB  PHE A  64      13.792  -6.396  10.849  1.00 19.86           C
ATOM    486  CG  PHE A  64      13.141  -5.096  10.444  1.00 19.31           C
ATOM    487  CD1 PHE A  64      13.286  -4.612   9.139  1.00 20.24           C
ATOM    488  CD2 PHE A  64      12.341  -4.391  11.343  1.00 19.51           C
ATOM    489  CE1 PHE A  64      12.651  -3.428   8.743  1.00 19.69           C
ATOM    490  CE2 PHE A  64      11.707  -3.209  10.963  1.00 19.26           C
ATOM    491  CZ  PHE A  64      11.871  -2.728   9.657  1.00 19.74           C
ATOM    492  N   ILE A  65      11.902  -8.075  12.601  1.00 20.97           N
ATOM    493  CA  ILE A  65      10.916  -7.927  13.663  1.00 21.21           C
ATOM    494  C   ILE A  65      11.427  -6.829  14.610  1.00 21.28           C
ATOM    495  O   ILE A  65      12.607  -6.772  14.934  1.00 21.18           O
ATOM    496  CB  ILE A  65      10.700  -9.302  14.391  1.00 21.80           C
ATOM    497  CG1 ILE A  65      10.010 -10.299  13.439  1.00 20.97           C
ATOM    498  CG2 ILE A  65       9.841  -9.132  15.667  1.00 21.40           C
ATOM    499  CD1 ILE A  65      10.319 -11.762  13.719  1.00 25.17           C
ATOM    500  N   LEU A  66      10.534  -5.943  15.020  1.00 21.77           N
ATOM    501  CA  LEU A  66      10.868  -4.889  15.956  1.00 22.50           C
ATOM    502  C   LEU A  66      11.544  -5.470  17.217  1.00 23.01           C
ATOM    503  O   LEU A  66      11.056  -6.445  17.810  1.00 22.95           O
ATOM    504  CB  LEU A  66       9.610  -4.086  16.307  1.00 21.62           C
ATOM    505  CG  LEU A  66       8.927  -3.279  15.192  1.00 21.92           C
ATOM    506  CD1 LEU A  66       7.581  -2.730  15.657  1.00 20.80           C
ATOM    507  CD2 LEU A  66       9.835  -2.139  14.627  1.00 22.13           C
ATOM    508  N   GLY A  67      12.693  -4.900  17.573  1.00 23.73           N
ATOM    509  CA  GLY A  67      13.418  -5.259  18.799  1.00 24.49           C
ATOM    510  C   GLY A  67      14.290  -6.494  18.691  1.00 25.06           C
ATOM    511  O   GLY A  67      14.833  -6.958  19.687  1.00 25.98           O
ATOM    512  N   GLN A  68      14.417  -7.038  17.488  1.00 25.54           N
ATOM    513  CA  GLN A  68      15.237  -8.215  17.249  1.00 25.57           C
ATOM    514  C   GLN A  68      16.418  -7.834  16.366  1.00 25.94           C
ATOM    515  O   GLN A  68      16.254  -7.423  15.201  1.00 25.81           O
ATOM    516  CB  GLN A  68      14.419  -9.328  16.605  1.00 25.76           C
ATOM    517  CG  GLN A  68      15.236 -10.558  16.248  1.00 26.96           C
ATOM    518  CD  GLN A  68      14.467 -11.527  15.370  1.00 30.74           C
ATOM    519  OE1 GLN A  68      13.548 -12.217  15.834  1.00 31.51           O
ATOM    520  NE2 GLN A  68      14.843 -11.590  14.103  1.00 30.10           N
ATOM    521  N   GLU A  69      17.614  -7.953  16.935  1.00 25.85           N
ATOM    522  CA  GLU A  69      18.827  -7.637  16.210  1.00 25.07           C
ATOM    523  C   GLU A  69      18.977  -8.622  15.060  1.00 24.39           C
ATOM    524  O   GLU A  69      18.634  -9.796  15.208  1.00 23.77           O
ATOM    525  CB  GLU A  69      20.033  -7.681  17.138  1.00 24.84           C
ATOM    526  CG  GLU A  69      21.310  -7.113  16.529  1.00 26.26           C
ATOM    527  CD  GLU A  69      22.499  -7.191  17.468  1.00 26.61           C
ATOM    528  OE1 GLU A  69      22.870  -8.308  17.872  1.00 26.65           O
ATOM    529  OE2 GLU A  69      23.071  -6.133  17.790  1.00 29.91           O
ATOM    530  N   PHE A  70      19.491  -8.135  13.928  1.00 23.05           N
ATOM    531  CA  PHE A  70      19.680  -8.949  12.738  1.00 22.79           C
ATOM    532  C   PHE A  70      20.919  -8.478  11.977  1.00 22.98           C
ATOM    533  O   PHE A  70      21.399  -7.360  12.207  1.00 23.14           O
ATOM    534  CB  PHE A  70      18.406  -8.962  11.859  1.00 22.28           C
ATOM    535  CG  PHE A  70      18.042  -7.612  11.234  1.00 22.18           C
ATOM    536  CD1 PHE A  70      17.377  -6.630  11.973  1.00 21.51           C
ATOM    537  CD2 PHE A  70      18.327  -7.359   9.888  1.00 20.49           C
ATOM    538  CE1 PHE A  70      17.039  -5.383  11.397  1.00 21.94           C
ATOM    539  CE2 PHE A  70      17.980  -6.137   9.294  1.00 20.63           C
ATOM    540  CZ  PHE A  70      17.344  -5.139  10.053  1.00 20.04           C
ATOM    541  N   ASP A  71      21.463  -9.347  11.124  1.00 22.57           N
ATOM    542  CA  ASP A  71      22.629  -9.016  10.305  1.00 22.88           C
ATOM    543  C   ASP A  71      22.157  -8.336   9.044  1.00 22.75           C
ATOM    544  O   ASP A  71      21.244  -8.831   8.360  1.00 22.57           O
ATOM    545  CB  ASP A  71      23.441 -10.258   9.930  1.00 23.12           C
ATOM    546  CG  ASP A  71      23.997 -10.970  11.131  1.00 24.06           C
ATOM    547  OD1 ASP A  71      24.763 -10.361  11.884  1.00 22.74           O
ATOM    548  OD2 ASP A  71      23.714 -12.148  11.408  1.00 26.92           O
ATOM    549  N   GLU A  72      22.764  -7.192   8.748  1.00 21.84           N
ATOM    550  CA  GLU A  72      22.412  -6.452   7.552  1.00 21.34           C
ATOM    551  C   GLU A  72      23.651  -6.214   6.690  1.00 21.70           C
ATOM    552  O   GLU A  72      24.706  -5.881   7.212  1.00 21.25           O
ATOM    553  CB  GLU A  72      21.716  -5.139   7.931  1.00 21.13           C
ATOM    554  CG  GLU A  72      21.684  -4.135   6.789  1.00 21.09           C
ATOM    555  CD  GLU A  72      20.885  -2.886   7.082  1.00 20.96           C
ATOM    556  OE1 GLU A  72      20.675  -2.549   8.271  1.00 20.12           O
ATOM    557  OE2 GLU A  72      20.486  -2.229   6.098  1.00 19.38           O
ATOM    558  N   VAL A  73      23.530  -6.449   5.377  1.00 21.92           N
ATOM    559  CA  VAL A  73      24.534  -5.982   4.415  1.00 22.08           C
ATOM    560  C   VAL A  73      23.985  -4.690   3.797  1.00 21.91           C
ATOM    561  O   VAL A  73      22.900  -4.698   3.201  1.00 21.42           O
ATOM    562  CB  VAL A  73      24.825  -7.025   3.293  1.00 22.58           C
ATOM    563  CG1 VAL A  73      25.849  -6.465   2.291  1.00 24.01           C
ATOM    564  CG2 VAL A  73      25.323  -8.373   3.861  1.00 21.72           C
ATOM    565  N   THR A  74      24.712  -3.585   3.956  1.00 21.29           N
ATOM    566  CA  THR A  74      24.231  -2.300   3.452  1.00 21.41           C
ATOM    567  C   THR A  74      24.520  -2.162   1.961  1.00 21.23           C
ATOM    568  O   THR A  74      25.237  -2.984   1.379  1.00 20.68           O
ATOM    569  CB  THR A  74      24.802  -1.100   4.253  1.00 20.85           C
ATOM    570  OG1 THR A  74      26.234  -1.095   4.185  1.00 21.69           O
ATOM    571  CG2 THR A  74      24.504  -1.253   5.757  1.00 20.48           C
ATOM    572  N   ALA A  75      23.955  -1.121   1.353  1.00 20.68           N
ATOM    573  CA  ALA A  75      24.229  -0.822  -0.055  1.00 21.35           C
ATOM    574  C   ALA A  75      25.732  -0.597  -0.331  1.00 21.35           C
ATOM    575  O   ALA A  75      26.214  -0.936  -1.408  1.00 21.57           O
ATOM    576  CB  ALA A  75      23.398   0.376  -0.526  1.00 21.00           C
ATOM    577  N   ASP A  76      26.457  -0.036   0.638  1.00 21.27           N
ATOM    578  CA  ASP A  76      27.917   0.126   0.526  1.00 21.95           C
ATOM    579  C   ASP A  76      28.732  -1.081   1.013  1.00 22.97           C
ATOM    580  O   ASP A  76      29.954  -0.981   1.176  1.00 23.56           O
ATOM    581  CB  ASP A  76      28.399   1.397   1.232  1.00 21.07           C
ATOM    582  CG  ASP A  76      28.082   1.412   2.707  1.00 20.74           C
ATOM    583  OD1 ASP A  76      26.918   1.127   3.065  1.00 21.92           O
ATOM    584  OD2 ASP A  76      28.912   1.745   3.587  1.00 18.50           O
ATOM    585  N   ASP A  77      28.064  -2.212   1.231  1.00 23.82           N
ATOM    586  CA  ASP A  77      28.725  -3.467   1.608  1.00 24.92           C
ATOM    587  C   ASP A  77      29.305  -3.519   3.031  1.00 24.73           C
ATOM    588  O   ASP A  77      30.272  -4.251   3.282  1.00 25.06           O
ATOM    589  CB  ASP A  77      29.812  -3.851   0.584  1.00 25.88           C
ATOM    590  CG  ASP A  77      29.242  -4.248  -0.756  1.00 29.01           C
ATOM    591  OD1 ASP A  77      28.142  -4.849  -0.809  1.00 34.25           O
ATOM    592  OD2 ASP A  77      29.834  -4.004  -1.833  1.00 35.47           O
ATOM    593  N   ARG A  78      28.752  -2.736   3.955  1.00 23.95           N
ATOM    594  CA  ARG A  78      29.117  -2.889   5.364  1.00 23.54           C
ATOM    595  C   ARG A  78      28.324  -4.072   5.905  1.00 23.61           C
ATOM    596  O   ARG A  78      27.177  -4.284   5.499  1.00 23.19           O
ATOM    597  CB  ARG A  78      28.782  -1.634   6.181  1.00 23.30           C
ATOM    598  CG  ARG A  78      29.792  -0.496   6.128  1.00 22.52           C
ATOM    599  CD  ARG A  78      29.273   0.804   6.761  1.00 22.87           C
ATOM    600  NE  ARG A  78      28.087   1.287   6.037  1.00 20.94           N
ATOM    601  CZ  ARG A  78      26.923   1.641   6.572  1.00 20.57           C
ATOM    602  NH1 ARG A  78      26.730   1.644   7.893  1.00 20.73           N
ATOM    603  NH2 ARG A  78      25.944   2.037   5.765  1.00 21.10           N
ATOM    604  N   LYS A  79      28.933  -4.836   6.806  1.00 23.69           N
ATOM    605  CA  LYS A  79      28.222  -5.886   7.528  1.00 24.26           C
ATOM    606  C   LYS A  79      27.982  -5.364   8.940  1.00 23.81           C
ATOM    607  O   LYS A  79      28.912  -5.196   9.739  1.00 23.87           O
ATOM    608  CB  LYS A  79      29.022  -7.192   7.528  1.00 25.36           C
ATOM    609  CG  LYS A  79      29.377  -7.673   6.118  1.00 28.39           C
ATOM    610  CD  LYS A  79      30.486  -8.705   6.152  1.00 35.21           C
ATOM    611  CE  LYS A  79      30.805  -9.217   4.756  1.00 37.84           C
ATOM    612  NZ  LYS A  79      31.722 -10.396   4.838  1.00 41.76           N
ATOM    613  N   VAL A  80      26.726  -5.058   9.221  1.00 22.94           N
ATOM    614  CA  VAL A  80      26.373  -4.361  10.425  1.00 22.06           C
ATOM    615  C   VAL A  80      25.360  -5.182  11.204  1.00 21.55           C
ATOM    616  O   VAL A  80      24.664  -6.024  10.640  1.00 21.00           O
ATOM    617  CB  VAL A  80      25.762  -2.962  10.110  1.00 22.23           C
ATOM    618  CG1 VAL A  80      26.689  -2.145   9.203  1.00 20.86           C
ATOM    619  CG2 VAL A  80      24.360  -3.108   9.483  1.00 21.09           C
ATOM    620  N   LYS A  81      25.298  -4.917  12.501  1.00 21.03           N
ATOM    621  CA  LYS A  81      24.259  -5.442  13.363  1.00 21.48           C
ATOM    622  C   LYS A  81      23.194  -4.363  13.523  1.00 20.94           C
ATOM    623  O   LYS A  81      23.479  -3.273  14.026  1.00 20.68           O
ATOM    624  CB  LYS A  81      24.849  -5.805  14.725  1.00 21.95           C
ATOM    625  CG  LYS A  81      25.865  -6.910  14.683  1.00 22.81           C
ATOM    626  CD  LYS A  81      25.216  -8.258  14.416  1.00 24.73           C
ATOM    627  CE  LYS A  81      26.251  -9.377  14.503  1.00 25.65           C
ATOM    628  NZ  LYS A  81      25.604 -10.699  14.236  1.00 28.08           N
ATOM    629  N   SER A  82      21.982  -4.665  13.055  1.00 20.38           N
ATOM    630  CA  SER A  82      20.893  -3.694  13.011  1.00 19.81           C
ATOM    631  C   SER A  82      19.787  -4.042  13.991  1.00 19.88           C
ATOM    632  O   SER A  82      19.401  -5.216  14.130  1.00 19.78           O
ATOM    633  CB  SER A  82      20.293  -3.610  11.611  1.00 19.56           C
ATOM    634  OG  SER A  82      21.217  -3.074  10.678  1.00 20.22           O
ATOM    635  N   THR A  83      19.287  -3.026  14.678  1.00 18.92           N
ATOM    636  CA  THR A  83      18.145  -3.196  15.568  1.00 19.72           C
ATOM    637  C   THR A  83      17.181  -2.073  15.245  1.00 19.98           C
ATOM    638  O   THR A  83      17.567  -0.901  15.189  1.00 19.25           O
ATOM    639  CB  THR A  83      18.578  -3.161  17.042  1.00 20.09           C
ATOM    640  OG1 THR A  83      19.503  -4.225  17.285  1.00 20.29           O
ATOM    641  CG2 THR A  83      17.404  -3.541  17.960  1.00 20.71           C
ATOM    642  N   ILE A  84      15.933  -2.445  14.978  1.00 20.11           N
ATOM    643  CA  ILE A  84      14.910  -1.478  14.617  1.00 19.83           C
ATOM    644  C   ILE A  84      13.767  -1.600  15.621  1.00 20.47           C
ATOM    645  O   ILE A  84      13.283  -2.709  15.896  1.00 19.57           O
ATOM    646  CB  ILE A  84      14.422  -1.714  13.169  1.00 20.32           C
ATOM    647  CG1 ILE A  84      15.616  -1.757  12.198  1.00 18.45           C
ATOM    648  CG2 ILE A  84      13.391  -0.652  12.758  1.00 20.34           C
ATOM    649  CD1 ILE A  84      15.239  -1.835  10.769  1.00 18.12           C
ATOM    650  N   THR A  85      13.373  -0.462  16.185  1.00 20.84           N
ATOM    651  CA  THR A  85      12.244  -0.404  17.103  1.00 22.63           C
ATOM    652  C   THR A  85      11.249   0.668  16.666  1.00 23.40           C
ATOM    653  O   THR A  85      11.551   1.470  15.780  1.00 23.02           O
ATOM    654  CB  THR A  85      12.726  -0.136  18.540  1.00 22.51           C
ATOM    655  OG1 THR A  85      13.576   1.023  18.556  1.00 23.44           O
ATOM    656  CG2 THR A  85      13.639  -1.266  19.037  1.00 22.06           C
ATOM    657  N   LEU A  86      10.076   0.686  17.301  1.00 24.86           N
ATOM    658  CA  LEU A  86       9.058   1.704  17.037  1.00 26.29           C
ATOM    659  C   LEU A  86       8.820   2.545  18.288  1.00 27.44           C
ATOM    660  O   LEU A  86       8.425   2.029  19.345  1.00 28.28           O
ATOM    661  CB  LEU A  86       7.760   1.046  16.547  1.00 26.24           C
ATOM    662  CG  LEU A  86       6.573   1.902  16.086  1.00 26.05           C
ATOM    663  CD1 LEU A  86       6.843   2.469  14.714  1.00 26.01           C
ATOM    664  CD2 LEU A  86       5.291   1.056  16.072  1.00 26.85           C
ATOM    665  N   ASP A  87       9.054   3.846  18.152  1.00 28.15           N
ATOM    666  CA  ASP A  87       9.240   4.747  19.276  1.00 29.02           C
ATOM    667  C   ASP A  87       8.467   6.028  18.952  1.00 28.84           C
ATOM    668  O   ASP A  87       8.934   6.853  18.177  1.00 28.31           O
ATOM    669  CB  ASP A  87      10.747   5.028  19.432  1.00 30.13           C
ATOM    670  CG  ASP A  87      11.091   5.870  20.664  1.00 32.58           C
ATOM    671  OD1 ASP A  87      12.304   6.093  20.913  1.00 35.38           O
ATOM    672  OD2 ASP A  87      10.237   6.350  21.440  1.00 35.06           O
ATOM    673  N   GLY A  88       7.264   6.149  19.520  1.00 28.75           N
ATOM    674  CA  GLY A  88       6.378   7.285  19.278  1.00 28.65           C
ATOM    675  C   GLY A  88       5.994   7.407  17.814  1.00 28.48           C
ATOM    676  O   GLY A  88       5.891   8.519  17.284  1.00 28.42           O
ATOM    677  N   GLY A  89       5.803   6.261  17.156  1.00 27.76           N
ATOM    678  CA  GLY A  89       5.482   6.233  15.729  1.00 27.08           C
ATOM    679  C   GLY A  89       6.679   6.449  14.815  1.00 26.54           C
ATOM    680  O   GLY A  89       6.523   6.532  13.590  1.00 26.82           O
ATOM    681  N   VAL A  90       7.871   6.541  15.403  1.00 25.18           N
ATOM    682  CA  VAL A  90       9.100   6.667  14.633  1.00 23.84           C
ATOM    683  C   VAL A  90       9.826   5.324  14.635  1.00 23.42           C
ATOM    684  O   VAL A  90      10.022   4.711  15.690  1.00 22.47           O
ATOM    685  CB  VAL A  90      10.017   7.786  15.172  1.00 23.97           C
ATOM    686  CG1 VAL A  90      11.325   7.889  14.357  1.00 23.88           C
ATOM    687  CG2 VAL A  90       9.286   9.146  15.190  1.00 23.85           C
ATOM    688  N   LEU A  91      10.199   4.875  13.440  1.00 22.36           N
ATOM    689  CA  LEU A  91      10.998   3.674  13.273  1.00 22.26           C
ATOM    690  C   LEU A  91      12.459   4.038  13.496  1.00 22.09           C
ATOM    691  O   LEU A  91      13.030   4.839  12.748  1.00 22.28           O
ATOM    692  CB  LEU A  91      10.797   3.098  11.872  1.00 22.34           C
ATOM    693  CG  LEU A  91       9.640   2.127  11.656  1.00 23.59           C
ATOM    694  CD1 LEU A  91       9.426   1.904  10.160  1.00 24.29           C
ATOM    695  CD2 LEU A  91       9.879   0.780  12.363  1.00 23.38           C
ATOM    696  N   VAL A  92      13.048   3.481  14.549  1.00 21.60           N
ATOM    697  CA  VAL A  92      14.401   3.861  14.935  1.00 21.30           C
ATOM    698  C   VAL A  92      15.305   2.681  14.619  1.00 21.29           C
ATOM    699  O   VAL A  92      15.205   1.614  15.245  1.00 21.11           O
ATOM    700  CB  VAL A  92      14.493   4.289  16.432  1.00 21.17           C
ATOM    701  CG1 VAL A  92      15.966   4.599  16.827  1.00 22.30           C
ATOM    702  CG2 VAL A  92      13.571   5.505  16.726  1.00 20.79           C
ATOM    703  N   HIS A  93      16.176   2.895  13.640  1.00 20.70           N
ATOM    704  CA  HIS A  93      17.085   1.876  13.129  1.00 20.73           C
ATOM    705  C   HIS A  93      18.526   2.261  13.471  1.00 21.01           C
ATOM    706  O   HIS A  93      19.003   3.328  13.072  1.00 21.78           O
ATOM    707  CB  HIS A  93      16.865   1.731  11.614  1.00 19.78           C
ATOM    708  CG  HIS A  93      17.755   0.732  10.939  1.00 18.70           C
ATOM    709  ND1 HIS A  93      17.814   0.617   9.568  1.00 16.37           N
ATOM    710  CD2 HIS A  93      18.636  -0.173  11.430  1.00 16.10           C
ATOM    711  CE1 HIS A  93      18.677  -0.328   9.243  1.00 17.85           C
ATOM    712  NE2 HIS A  93      19.200  -0.816  10.356  1.00 16.13           N
ATOM    713  N   VAL A  94      19.192   1.398  14.236  1.00 20.90           N
ATOM    714  CA  VAL A  94      20.612   1.554  14.560  1.00 20.87           C
ATOM    715  C   VAL A  94      21.409   0.409  13.934  1.00 20.63           C
ATOM    716  O   VAL A  94      21.033  -0.764  14.059  1.00 19.57           O
ATOM    717  CB  VAL A  94      20.869   1.671  16.094  1.00 20.74           C
ATOM    718  CG1 VAL A  94      22.354   1.895  16.407  1.00 19.50           C
ATOM    719  CG2 VAL A  94      20.130   2.865  16.618  1.00 22.27           C
ATOM    720  N   GLN A  95      22.473   0.790  13.229  1.00 20.10           N
ATOM    721  CA  GLN A  95      23.451  -0.118  12.655  1.00 20.36           C
ATOM    722  C   GLN A  95      24.755   0.029  13.424  1.00 20.95           C
ATOM    723  O   GLN A  95      25.246   1.146  13.623  1.00 20.31           O
ATOM    724  CB  GLN A  95      23.700   0.208  11.184  1.00 20.49           C
ATOM    725  CG  GLN A  95      22.447   0.198  10.288  1.00 20.91           C
ATOM    726  CD  GLN A  95      22.770   0.591   8.864  1.00 19.62           C
ATOM    727  OE1 GLN A  95      23.649   1.414   8.636  1.00 19.17           O
ATOM    728  NE2 GLN A  95      22.075  -0.001   7.908  1.00 16.97           N
ATOM    729  N   LYS A  96      25.305  -1.105  13.855  1.00 21.58           N
ATOM    730  CA  LYS A  96      26.508  -1.142  14.697  1.00 22.80           C
ATOM    731  C   LYS A  96      27.553  -2.006  14.013  1.00 22.38           C
ATOM    732  O   LYS A  96      27.247  -3.107  13.556  1.00 21.83           O
ATOM    733  CB  LYS A  96      26.179  -1.700  16.096  1.00 22.57           C
ATOM    734  CG  LYS A  96      25.359  -0.742  16.950  1.00 23.47           C
ATOM    735  CD  LYS A  96      25.061  -1.291  18.329  1.00 25.18           C
ATOM    736  CE  LYS A  96      24.084  -0.364  19.054  1.00 29.37           C
ATOM    737  NZ  LYS A  96      23.627  -0.908  20.362  1.00 33.41           N
ATOM    738  N   TRP A  97      28.778  -1.492  13.912  1.00 22.23           N
ATOM    739  CA  TRP A  97      29.857  -2.224  13.237  1.00 22.26           C
ATOM    740  C   TRP A  97      31.176  -1.563  13.589  1.00 23.32           C
ATOM    741  O   TRP A  97      31.268  -0.323  13.630  1.00 22.77           O
ATOM    742  CB  TRP A  97      29.653  -2.276  11.700  1.00 21.06           C
ATOM    743  CG  TRP A  97      30.093  -1.009  10.947  1.00 20.63           C
ATOM    744  CD1 TRP A  97      31.211  -0.867  10.167  1.00 19.14           C
ATOM    745  CD2 TRP A  97      29.440   0.270  10.943  1.00 18.55           C
ATOM    746  NE1 TRP A  97      31.282   0.411   9.668  1.00 19.00           N
ATOM    747  CE2 TRP A  97      30.209   1.131  10.128  1.00 19.30           C
ATOM    748  CE3 TRP A  97      28.269   0.771  11.532  1.00 17.70           C
ATOM    749  CZ2 TRP A  97      29.860   2.472   9.900  1.00 18.58           C
ATOM    750  CZ3 TRP A  97      27.920   2.090  11.312  1.00 19.37           C
ATOM    751  CH2 TRP A  97      28.715   2.931  10.493  1.00 20.19           C
ATOM    752  N   ASP A  98      32.180  -2.395  13.867  1.00 24.03           N
ATOM    753  CA  ASP A  98      33.522  -1.921  14.208  1.00 24.89           C
ATOM    754  C   ASP A  98      33.516  -0.860  15.294  1.00 25.10           C
ATOM    755  O   ASP A  98      34.227   0.134  15.188  1.00 25.75           O
ATOM    756  CB  ASP A  98      34.225  -1.392  12.952  1.00 25.21           C
ATOM    757  CG  ASP A  98      34.557  -2.489  11.970  1.00 26.41           C
ATOM    758  OD1 ASP A  98      34.582  -3.672  12.392  1.00 27.56           O
ATOM    759  OD2 ASP A  98      34.807  -2.268  10.763  1.00 26.99           O
ATOM    760  N   GLY A  99      32.714  -1.069  16.336  1.00 25.21           N
ATOM    761  CA  GLY A  99      32.648  -0.135  17.460  1.00 25.40           C
ATOM    762  C   GLY A  99      32.036   1.210  17.097  1.00 25.49           C
ATOM    763  O   GLY A  99      32.066   2.143  17.903  1.00 26.25           O
ATOM    764  N   LYS A 100      31.501   1.314  15.879  1.00 24.84           N
ATOM    765  CA  LYS A 100      30.814   2.530  15.415  1.00 24.26           C
ATOM    766  C   LYS A 100      29.319   2.284  15.311  1.00 23.70           C
ATOM    767  O   LYS A 100      28.864   1.140  15.354  1.00 23.81           O
ATOM    768  CB  LYS A 100      31.325   2.945  14.044  1.00 24.14           C
ATOM    769  CG  LYS A 100      32.798   3.309  13.987  1.00 25.91           C
ATOM    770  CD  LYS A 100      33.212   3.663  12.563  1.00 27.68           C
ATOM    771  CE  LYS A 100      33.529   2.435  11.723  1.00 29.42           C
ATOM    772  NZ  LYS A 100      34.305   2.815  10.492  1.00 31.34           N
ATOM    773  N   SER A 101      28.549   3.356  15.177  1.00 23.14           N
ATOM    774  CA  SER A 101      27.130   3.203  14.921  1.00 22.39           C
ATOM    775  C   SER A 101      26.569   4.360  14.115  1.00 22.01           C
ATOM    776  O   SER A 101      27.078   5.492  14.137  1.00 22.18           O
ATOM    777  CB  SER A 101      26.339   3.031  16.226  1.00 22.83           C
ATOM    778  OG  SER A 101      26.285   4.239  16.951  1.00 23.83           O
ATOM    779  N   THR A 102      25.508   4.060  13.394  1.00 20.55           N
ATOM    780  CA  THR A 102      24.749   5.091  12.752  1.00 20.03           C
ATOM    781  C   THR A 102      23.276   4.848  13.036  1.00 19.73           C
ATOM    782  O   THR A 102      22.849   3.710  13.253  1.00 19.12           O
ATOM    783  CB  THR A 102      25.095   5.134  11.243  1.00 19.80           C
ATOM    784  OG1 THR A 102      24.390   6.209  10.615  1.00 20.03           O
ATOM    785  CG2 THR A 102      24.630   3.871  10.528  1.00 18.78           C
ATOM    786  N   THR A 103      22.517   5.932  13.071  1.00 20.22           N
ATOM    787  CA  THR A 103      21.109   5.863  13.398  1.00 20.37           C
ATOM    788  C   THR A 103      20.267   6.420  12.250  1.00 20.28           C
ATOM    789  O   THR A 103      20.559   7.492  11.710  1.00 20.50           O
ATOM    790  CB  THR A 103      20.842   6.588  14.719  1.00 20.74           C
ATOM    791  OG1 THR A 103      21.472   5.846  15.777  1.00 22.32           O
ATOM    792  CG2 THR A 103      19.377   6.510  15.089  1.00 20.57           C
ATOM    793  N   ILE A 104      19.227   5.671  11.886  1.00 20.43           N
ATOM    794  CA  ILE A 104      18.353   6.019  10.767  1.00 20.39           C
ATOM    795  C   ILE A 104      16.914   6.012  11.253  1.00 20.99           C
ATOM    796  O   ILE A 104      16.380   4.958  11.616  1.00 21.08           O
ATOM    797  CB  ILE A 104      18.533   5.014   9.621  1.00 20.44           C
ATOM    798  CG1 ILE A 104      19.985   5.018   9.132  1.00 20.78           C
ATOM    799  CG2 ILE A 104      17.554   5.319   8.474  1.00 19.55           C
ATOM    800  CD1 ILE A 104      20.420   3.762   8.463  1.00 22.61           C
ATOM    801  N   LYS A 105      16.309   7.198  11.290  1.00 21.56           N
ATOM    802  CA  LYS A 105      14.927   7.369  11.754  1.00 21.77           C
ATOM    803  C   LYS A 105      14.038   7.593  10.558  1.00 22.07           C
ATOM    804  O   LYS A 105      14.308   8.465   9.742  1.00 22.29           O
ATOM    805  CB  LYS A 105      14.805   8.554  12.716  1.00 21.30           C
ATOM    806  CG  LYS A 105      15.370   8.273  14.092  1.00 22.70           C
ATOM    807  CD  LYS A 105      15.417   9.532  14.952  1.00 25.76           C
ATOM    808  CE  LYS A 105      16.381   9.317  16.105  1.00 26.72           C
ATOM    809  NZ  LYS A 105      15.923  10.050  17.322  1.00 30.04           N
ATOM    810  N   ARG A 106      12.997   6.782  10.444  1.00 22.33           N
ATOM    811  CA  ARG A 106      12.013   6.955   9.403  1.00 22.95           C
ATOM    812  C   ARG A 106      10.727   7.368  10.103  1.00 24.25           C
ATOM    813  O   ARG A 106      10.225   6.661  11.000  1.00 22.91           O
ATOM    814  CB  ARG A 106      11.842   5.651   8.609  1.00 23.37           C
ATOM    815  CG  ARG A 106      13.153   5.144   7.931  1.00 21.30           C
ATOM    816  CD  ARG A 106      13.138   3.667   7.506  1.00 24.48           C
ATOM    817  NE  ARG A 106      14.375   3.284   6.799  1.00 25.59           N
ATOM    818  CZ  ARG A 106      15.348   2.527   7.304  1.00 26.24           C
ATOM    819  NH1 ARG A 106      15.262   2.034   8.521  1.00 25.89           N
ATOM    820  NH2 ARG A 106      16.421   2.246   6.575  1.00 28.92           N
ATOM    821  N   LYS A 107      10.217   8.536   9.727  1.00 25.39           N
ATOM    822  CA  LYS A 107       8.985   9.041  10.334  1.00 27.38           C
ATOM    823  C   LYS A 107       7.971   9.469   9.273  1.00 27.81           C
ATOM    824  O   LYS A 107       8.336   9.826   8.149  1.00 27.27           O
ATOM    825  CB  LYS A 107       9.287  10.187  11.312  1.00 26.50           C
ATOM    826  CG  LYS A 107       9.768  11.472  10.653  1.00 29.07           C
ATOM    827  CD  LYS A 107      10.024  12.584  11.659  1.00 30.20           C
ATOM    828  CE  LYS A 107      11.488  12.646  12.081  1.00 35.19           C
ATOM    829  NZ  LYS A 107      11.788  13.947  12.787  1.00 37.34           N
ATOM    830  N   ARG A 108       6.697   9.402   9.636  1.00 28.90           N
ATOM    831  CA  ARG A 108       5.638   9.981   8.823  1.00 30.50           C
ATOM    832  C   ARG A 108       5.424  11.431   9.249  1.00 31.33           C
ATOM    833  O   ARG A 108       5.352  11.724  10.448  1.00 31.67           O
ATOM    834  CB  ARG A 108       4.356   9.161   8.964  1.00 30.19           C
ATOM    835  CG  ARG A 108       4.441   7.751   8.369  1.00 32.37           C
ATOM    836  CD  ARG A 108       4.704   7.696   6.839  1.00 35.09           C
ATOM    837  NE  ARG A 108       4.270   8.922   6.170  1.00 37.04           N
ATOM    838  CZ  ARG A 108       3.008   9.255   5.935  1.00 36.33           C
ATOM    839  NH1 ARG A 108       2.013   8.452   6.285  1.00 36.85           N
ATOM    840  NH2 ARG A 108       2.744  10.404   5.346  1.00 36.63           N
ATOM    841  N   GLU A 109       5.369  12.328   8.265  1.00 32.22           N
ATOM    842  CA  GLU A 109       5.179  13.764   8.482  1.00 33.72           C
ATOM    843  C   GLU A 109       4.318  14.279   7.340  1.00 33.55           C
ATOM    844  O   GLU A 109       4.749  14.272   6.193  1.00 33.33           O
ATOM    845  CB  GLU A 109       6.514  14.519   8.496  1.00 33.31           C
ATOM    846  CG  GLU A 109       6.367  16.036   8.640  1.00 35.14           C
ATOM    847  CD  GLU A 109       7.698  16.790   8.595  1.00 36.04           C
ATOM    848  OE1 GLU A 109       8.747  16.185   8.916  1.00 39.17           O
ATOM    849  OE2 GLU A 109       7.696  17.998   8.242  1.00 38.88           O
ATOM    850  N   ASP A 110       3.099  14.710   7.658  1.00 33.65           N
ATOM    851  CA  ASP A 110       2.124  15.044   6.631  1.00 33.71           C
ATOM    852  C   ASP A 110       1.930  13.833   5.717  1.00 33.39           C
ATOM    853  O   ASP A 110       1.531  12.767   6.175  1.00 33.36           O
ATOM    854  CB  ASP A 110       2.571  16.276   5.839  1.00 33.66           C
ATOM    855  CG  ASP A 110       2.713  17.517   6.705  1.00 34.81           C
ATOM    856  OD1 ASP A 110       2.140  17.571   7.815  1.00 35.23           O
ATOM    857  OD2 ASP A 110       3.378  18.505   6.339  1.00 36.30           O
ATOM    858  N   ASP A 111       2.234  13.985   4.434  1.00 33.20           N
ATOM    859  CA  ASP A 111       2.078  12.878   3.490  1.00 33.15           C
ATOM    860  C   ASP A 111       3.454  12.394   2.994  1.00 32.33           C
ATOM    861  O   ASP A 111       3.554  11.620   2.042  1.00 32.80           O
ATOM    862  CB  ASP A 111       1.145  13.278   2.341  1.00 33.64           C
ATOM    863  CG  ASP A 111       1.475  14.634   1.774  1.00 34.61           C
ATOM    864  OD1 ASP A 111       2.512  15.205   2.184  1.00 35.81           O
ATOM    865  OD2 ASP A 111       0.754  15.217   0.927  1.00 36.50           O
ATOM    866  N   LYS A 112       4.498  12.854   3.682  1.00 31.06           N
ATOM    867  CA  LYS A 112       5.878  12.501   3.392  1.00 29.58           C
ATOM    868  C   LYS A 112       6.383  11.406   4.327  1.00 28.39           C
ATOM    869  O   LYS A 112       5.883  11.224   5.440  1.00 27.77           O
ATOM    870  CB  LYS A 112       6.803  13.710   3.563  1.00 30.03           C
ATOM    871  CG  LYS A 112       6.325  15.017   2.945  1.00 32.64           C
ATOM    872  CD  LYS A 112       7.090  16.204   3.561  1.00 36.24           C
ATOM    873  CE  LYS A 112       6.414  17.546   3.238  1.00 38.75           C
ATOM    874  NZ  LYS A 112       7.375  18.690   3.418  1.00 41.25           N
ATOM    875  N   LEU A 113       7.372  10.661   3.846  1.00 26.62           N
ATOM    876  CA  LEU A 113       8.127   9.759   4.679  1.00 24.75           C
ATOM    877  C   LEU A 113       9.493  10.430   4.798  1.00 23.75           C
ATOM    878  O   LEU A 113      10.180  10.669   3.785  1.00 22.58           O
ATOM    879  CB  LEU A 113       8.211   8.379   4.034  1.00 25.06           C
ATOM    880  CG  LEU A 113       8.856   7.231   4.818  1.00 25.63           C
ATOM    881  CD1 LEU A 113       8.322   7.134   6.225  1.00 26.32           C
ATOM    882  CD2 LEU A 113       8.574   5.928   4.117  1.00 26.60           C
ATOM    883  N   VAL A 114       9.858  10.781   6.025  1.00 21.97           N
ATOM    884  CA  VAL A 114      11.079  11.537   6.249  1.00 22.17           C
ATOM    885  C   VAL A 114      12.133  10.617   6.849  1.00 21.36           C
ATOM    886  O   VAL A 114      11.882   9.962   7.853  1.00 21.17           O
ATOM    887  CB  VAL A 114      10.843  12.765   7.154  1.00 21.71           C
ATOM    888  CG1 VAL A 114      12.160  13.484   7.474  1.00 22.98           C
ATOM    889  CG2 VAL A 114       9.836  13.728   6.500  1.00 21.58           C
ATOM    890  N   VAL A 115      13.303  10.571   6.212  1.00 20.95           N
ATOM    891  CA  VAL A 115      14.399   9.749   6.700  1.00 19.45           C
ATOM    892  C   VAL A 115      15.546  10.612   7.211  1.00 20.42           C
ATOM    893  O   VAL A 115      16.144  11.403   6.457  1.00 19.67           O
ATOM    894  CB  VAL A 115      14.891   8.761   5.617  1.00 20.01           C
ATOM    895  CG1 VAL A 115      15.957   7.807   6.179  1.00 18.17           C
ATOM    896  CG2 VAL A 115      13.727   7.970   5.056  1.00 18.28           C
ATOM    897  N   GLU A 116      15.861  10.448   8.491  1.00 20.15           N
ATOM    898  CA  GLU A 116      16.974  11.155   9.084  1.00 20.54           C
ATOM    899  C   GLU A 116      18.122  10.192   9.339  1.00 20.39           C
ATOM    900  O   GLU A 116      17.952   9.205  10.049  1.00 19.73           O
ATOM    901  CB  GLU A 116      16.543  11.809  10.388  1.00 21.03           C
ATOM    902  CG  GLU A 116      17.647  12.650  11.009  1.00 23.72           C
ATOM    903  CD  GLU A 116      17.397  12.917  12.478  1.00 27.10           C
ATOM    904  OE1 GLU A 116      17.487  11.957  13.289  1.00 27.61           O
ATOM    905  OE2 GLU A 116      17.105  14.085  12.812  1.00 29.83           O
ATOM    906  N   CYS A 117      19.287  10.468   8.747  1.00 20.52           N
ATOM    907  CA  CYS A 117      20.444   9.579   8.906  1.00 21.18           C
ATOM    908  C   CYS A 117      21.566  10.315   9.608  1.00 20.97           C
ATOM    909  O   CYS A 117      22.025  11.351   9.131  1.00 20.75           O
ATOM    910  CB  CYS A 117      20.934   9.054   7.551  1.00 21.45           C
ATOM    911  SG  CYS A 117      19.633   8.548   6.392  1.00 25.46           S
ATOM    912  N   VAL A 118      22.010   9.767  10.734  1.00 20.91           N
ATOM    913  CA  VAL A 118      22.977  10.446  11.590  1.00 20.49           C
ATOM    914  C   VAL A 118      24.247   9.618  11.683  1.00 20.64           C
ATOM    915  O   VAL A 118      24.196   8.415  11.947  1.00 20.06           O
ATOM    916  CB  VAL A 118      22.379  10.741  13.005  1.00 21.03           C
ATOM    917  CG1 VAL A 118      23.455  11.230  13.986  1.00 20.59           C
ATOM    918  CG2 VAL A 118      21.239  11.783  12.906  1.00 20.66           C
ATOM    919  N   MET A 119      25.384  10.257  11.414  1.00 20.72           N
ATOM    920  CA  MET A 119      26.681   9.631  11.647  1.00 21.37           C
ATOM    921  C   MET A 119      27.615  10.687  12.232  1.00 21.63           C
ATOM    922  O   MET A 119      27.902  11.693  11.577  1.00 20.82           O
ATOM    923  CB  MET A 119      27.256   9.065  10.340  1.00 21.56           C
ATOM    924  CG  MET A 119      28.623   8.427  10.481  1.00 22.51           C
ATOM    925  SD  MET A 119      28.591   6.916  11.465  1.00 23.61           S
ATOM    926  CE  MET A 119      30.364   6.637  11.625  1.00 24.13           C
ATOM    927  N   LYS A 120      28.075  10.459  13.461  1.00 21.48           N
ATOM    928  CA  LYS A 120      28.913  11.434  14.157  1.00 23.12           C
ATOM    929  C   LYS A 120      28.231  12.799  14.112  1.00 22.28           C
ATOM    930  O   LYS A 120      27.072  12.916  14.506  1.00 23.00           O
ATOM    931  CB  LYS A 120      30.334  11.470  13.559  1.00 22.66           C
ATOM    932  CG  LYS A 120      31.178  10.245  13.876  1.00 25.10           C
ATOM    933  CD  LYS A 120      32.540  10.279  13.152  1.00 26.40           C
ATOM    934  CE  LYS A 120      33.518  11.239  13.859  1.00 33.49           C
ATOM    935  NZ  LYS A 120      34.663  11.663  12.994  1.00 37.21           N
ATOM    936  N   GLY A 121      28.924  13.817  13.619  1.00 21.74           N
ATOM    937  CA  GLY A 121      28.381  15.179  13.616  1.00 21.24           C
ATOM    938  C   GLY A 121      27.535  15.511  12.397  1.00 21.13           C
ATOM    939  O   GLY A 121      27.095  16.666  12.228  1.00 21.19           O
ATOM    940  N   VAL A 122      27.274  14.498  11.568  1.00 20.24           N
ATOM    941  CA  VAL A 122      26.586  14.704  10.297  1.00 20.21           C
ATOM    942  C   VAL A 122      25.160  14.202  10.349  1.00 19.81           C
ATOM    943  O   VAL A 122      24.907  13.077  10.777  1.00 19.35           O
ATOM    944  CB  VAL A 122      27.350  14.050   9.109  1.00 20.60           C
ATOM    945  CG1 VAL A 122      26.546  14.165   7.809  1.00 21.23           C
ATOM    946  CG2 VAL A 122      28.733  14.711   8.927  1.00 20.94           C
ATOM    947  N   THR A 123      24.224  15.055   9.933  1.00 19.73           N
ATOM    948  CA  THR A 123      22.828  14.659   9.822  1.00 19.13           C
ATOM    949  C   THR A 123      22.314  14.925   8.418  1.00 19.09           C
ATOM    950  O   THR A 123      22.346  16.071   7.931  1.00 18.24           O
ATOM    951  CB  THR A 123      21.955  15.447  10.818  1.00 19.81           C
ATOM    952  OG1 THR A 123      22.375  15.182  12.156  1.00 20.47           O
ATOM    953  CG2 THR A 123      20.507  14.947  10.771  1.00 18.56           C
ATOM    954  N   SER A 124      21.807  13.863   7.799  1.00 18.80           N
ATOM    955  CA  SER A 124      21.242  13.926   6.467  1.00 19.05           C
ATOM    956  C   SER A 124      19.746  13.676   6.524  1.00 19.32           C
ATOM    957  O   SER A 124      19.276  12.734   7.191  1.00 18.91           O
ATOM    958  CB  SER A 124      21.918  12.917   5.525  1.00 19.12           C
ATOM    959  OG  SER A 124      21.210  12.825   4.298  1.00 18.93           O
ATOM    960  N   THR A 125      19.002  14.523   5.819  1.00 18.46           N
ATOM    961  CA  THR A 125      17.560  14.402   5.777  1.00 19.38           C
ATOM    962  C   THR A 125      17.093  14.079   4.365  1.00 19.62           C
ATOM    963  O   THR A 125      17.453  14.767   3.407  1.00 19.08           O
ATOM    964  CB  THR A 125      16.928  15.701   6.282  1.00 19.59           C
ATOM    965  OG1 THR A 125      17.344  15.899   7.629  1.00 20.27           O
ATOM    966  CG2 THR A 125      15.423  15.576   6.393  1.00 20.19           C
ATOM    967  N   ARG A 126      16.302  13.018   4.253  1.00 20.25           N
ATOM    968  CA  ARG A 126      15.809  12.549   2.959  1.00 21.35           C
ATOM    969  C   ARG A 126      14.303  12.422   3.005  1.00 21.31           C
ATOM    970  O   ARG A 126      13.756  11.778   3.899  1.00 21.07           O
ATOM    971  CB  ARG A 126      16.491  11.224   2.572  1.00 21.84           C
ATOM    972  CG  ARG A 126      17.923  11.449   2.084  1.00 23.90           C
ATOM    973  CD  ARG A 126      18.834  10.260   2.110  1.00 25.39           C
ATOM    974  NE  ARG A 126      18.626   9.291   1.016  1.00 25.04           N
ATOM    975  CZ  ARG A 126      19.066   9.395  -0.239  1.00 24.86           C
ATOM    976  NH1 ARG A 126      19.717  10.475  -0.670  1.00 23.98           N
ATOM    977  NH2 ARG A 126      18.843   8.391  -1.081  1.00 24.08           N
ATOM    978  N   VAL A 127      13.634  13.087   2.060  1.00 21.65           N
ATOM    979  CA  VAL A 127      12.174  13.093   2.024  1.00 21.29           C
ATOM    980  C   VAL A 127      11.663  12.301   0.832  1.00 20.93           C
ATOM    981  O   VAL A 127      12.145  12.473  -0.290  1.00 20.50           O
ATOM    982  CB  VAL A 127      11.597  14.530   1.996  1.00 21.57           C
ATOM    983  CG1 VAL A 127      10.074  14.496   2.033  1.00 21.27           C
ATOM    984  CG2 VAL A 127      12.134  15.346   3.163  1.00 21.60           C
ATOM    985  N   TYR A 128      10.697  11.425   1.113  1.00 20.92           N
ATOM    986  CA  TYR A 128      10.032  10.605   0.119  1.00 21.00           C
ATOM    987  C   TYR A 128       8.547  10.947   0.110  1.00 21.89           C
ATOM    988  O   TYR A 128       7.958  11.192   1.167  1.00 22.30           O
ATOM    989  CB  TYR A 128      10.169   9.116   0.468  1.00 20.74           C
ATOM    990  CG  TYR A 128      11.576   8.531   0.403  1.00 20.11           C
ATOM    991  CD1 TYR A 128      12.543   8.851   1.358  1.00 17.69           C
ATOM    992  CD2 TYR A 128      11.923   7.622  -0.606  1.00 20.40           C
ATOM    993  CE1 TYR A 128      13.838   8.288   1.297  1.00 17.55           C
ATOM    994  CE2 TYR A 128      13.216   7.065  -0.687  1.00 19.86           C
ATOM    995  CZ  TYR A 128      14.158   7.396   0.266  1.00 19.49           C
ATOM    996  OH  TYR A 128      15.419   6.836   0.175  1.00 19.49           O
ATOM    997  N   GLU A 129       7.936  10.928  -1.071  1.00 22.06           N
ATOM    998  CA  GLU A 129       6.483  11.031  -1.180  1.00 23.79           C
ATOM    999  C   GLU A 129       5.895   9.793  -1.865  1.00 23.09           C
ATOM   1000  O   GLU A 129       6.618   9.054  -2.543  1.00 23.05           O
ATOM   1001  CB  GLU A 129       6.084  12.350  -1.866  1.00 23.67           C
ATOM   1002  CG  GLU A 129       6.257  13.541  -0.918  1.00 26.24           C
ATOM   1003  CD  GLU A 129       6.144  14.912  -1.564  1.00 27.05           C
ATOM   1004  OE1 GLU A 129       5.956  15.015  -2.797  1.00 32.26           O
ATOM   1005  OE2 GLU A 129       6.253  15.904  -0.819  1.00 30.15           O
ATOM   1006  N   ARG A 130       4.604   9.535  -1.659  1.00 23.03           N
ATOM   1007  CA  ARG A 130       3.974   8.346  -2.253  1.00 23.57           C
ATOM   1008  C   ARG A 130       4.099   8.352  -3.770  1.00 23.61           C
ATOM   1009  O   ARG A 130       3.896   9.388  -4.404  1.00 22.46           O
ATOM   1010  CB  ARG A 130       2.504   8.221  -1.861  1.00 24.04           C
ATOM   1011  CG  ARG A 130       2.300   7.960  -0.419  1.00 25.16           C
ATOM   1012  CD  ARG A 130       0.930   7.470  -0.051  1.00 27.45           C
ATOM   1013  NE  ARG A 130       0.828   7.359   1.401  1.00 28.59           N
ATOM   1014  CZ  ARG A 130       1.028   6.246   2.090  1.00 31.46           C
ATOM   1015  NH1 ARG A 130       1.317   5.108   1.469  1.00 31.44           N
ATOM   1016  NH2 ARG A 130       0.917   6.269   3.413  1.00 33.88           N
ATOM   1017  N   ALA A 131       4.440   7.198  -4.342  1.00 23.80           N
ATOM   1018  CA  ALA A 131       4.698   7.107  -5.786  1.00 25.12           C
ATOM   1019  C   ALA A 131       3.405   7.131  -6.607  1.00 25.77           C
ATOM   1020  O   ALA A 131       2.309   7.079  -6.035  1.00 26.53           O
ATOM   1021  CB  ALA A 131       5.507   5.857  -6.108  1.00 25.72           C
HETATM 1022  C1  B1V X 132      19.291   5.197   1.121  1.00 20.00           C
HETATM 1023  N1  B1V X 132      18.300   6.119   1.125  1.00 20.00           N
HETATM 1024  C2  B1V X 132      17.933   6.711   2.270  1.00 20.00           C
HETATM 1025  C3  B1V X 132      18.577   6.384   3.460  1.00 20.00           C
HETATM 1026  C4  B1V X 132      19.587   5.422   3.430  1.00 20.00           C
HETATM 1027  N2  B1V X 132      19.925   4.853   2.250  1.00 20.00           N
HETATM 1028  O1  B1V X 132      16.936   7.635   2.246  1.00 20.00           O
HETATM 1029  S1  B1V X 132      19.716   4.453  -0.402  1.00 20.00           S
HETATM 1030  C5  B1V X 132      21.066   3.337   0.070  1.00 20.00           C
HETATM 1031  C6  B1V X 132      22.416   3.990  -0.169  1.00 20.00           C
HETATM 1032  N3  B1V X 132      23.475   3.806   0.761  1.00 20.00           N
HETATM 1033  C7  B1V X 132      23.024   3.854   2.166  1.00 20.00           C
HETATM 1034  C8  B1V X 132      24.151   3.395   3.096  1.00 20.00           C
HETATM 1035  C9  B1V X 132      25.489   4.096   2.810  1.00 20.00           C
HETATM 1036  C10 B1V X 132      25.787   4.378   1.332  1.00 20.00           C
HETATM 1037  C11 B1V X 132      24.550   4.796   0.548  1.00 20.00           C
HETATM 1038  O2  B1V X 132      22.621   4.646  -1.183  1.00 20.00           O
HETATM 1039  C12 B1V X 132      20.312   5.057   4.636  1.00 20.00           C
HETATM 1040  F1  B1V X 132      19.673   5.436   5.648  1.00 20.00           F
HETATM 1041  F2  B1V X 132      20.480   3.746   4.679  1.00 20.00           F
HETATM 1042  F3  B1V X 132      21.491   5.646   4.624  1.00 20.00           F
