# Supplementary material for: New computational protein design methods for de novo small molecule binding sites
Source: PLoS Comput Biol. 2020 Oct 5;16(10):e1008178. doi: 10.1371/journal.pcbi.1008178 (PMC7575090; doi:10.1371/journal.pcbi.1008178)
Supplement: S3 File — PDB files for the protein-ligand complexes used for the binding site sequence recovery benchmark. Files have been cleaned to remove residues with missing backbone atoms and all other extraneous small molecules. These complexes have been renumbered for compatibility with Rosetta, where position numbering corresponds to column “Designable_positions” in S4 Table. (GZ) [file pcbi.1008178.s003.tar.gz › BindingSiteRecoveryPDBs/4QAC-clean.pdb]

ATOM      1  N   ASP A   1     -71.537 -31.100  -1.648  1.00 28.27           N
ATOM      2  CA  ASP A   1     -70.782 -30.872  -2.877  1.00 29.03           C
ATOM      3  C   ASP A   1     -70.017 -29.554  -2.803  1.00 33.08           C
ATOM      4  O   ASP A   1     -70.402 -28.646  -2.061  1.00 30.34           O
ATOM      5  CB  ASP A   1     -71.705 -30.906  -4.100  1.00 34.34           C
ATOM      6  CG  ASP A   1     -72.745 -29.799  -4.084  1.00 37.05           C
ATOM      7  OD1 ASP A   1     -72.905 -29.102  -5.116  1.00 34.97           O
ATOM      8  OD2 ASP A   1     -73.413 -29.630  -3.040  1.00 36.24           O
ATOM      9  N   TYR A   2     -68.936 -29.446  -3.572  1.00 28.68           N
ATOM     10  CA  TYR A   2     -68.003 -28.325  -3.412  1.00 33.51           C
ATOM     11  C   TYR A   2     -68.630 -26.981  -3.780  1.00 32.87           C
ATOM     12  O   TYR A   2     -68.181 -25.934  -3.311  1.00 36.00           O
ATOM     13  CB  TYR A   2     -66.721 -28.556  -4.227  1.00 35.95           C
ATOM     14  CG  TYR A   2     -67.013 -28.781  -5.689  1.00 35.76           C
ATOM     15  CD1 TYR A   2     -67.127 -27.706  -6.567  1.00 37.13           C
ATOM     16  CD2 TYR A   2     -67.212 -30.064  -6.184  1.00 31.19           C
ATOM     17  CE1 TYR A   2     -67.417 -27.906  -7.897  1.00 39.78           C
ATOM     18  CE2 TYR A   2     -67.497 -30.275  -7.509  1.00 38.94           C
ATOM     19  CZ  TYR A   2     -67.601 -29.196  -8.358  1.00 38.87           C
ATOM     20  OH  TYR A   2     -67.891 -29.416  -9.674  1.00 43.53           O
ATOM     21  N   LYS A   3     -69.666 -27.006  -4.615  1.00 27.62           N
ATOM     22  CA  LYS A   3     -70.290 -25.760  -5.052  1.00 34.82           C
ATOM     23  C   LYS A   3     -71.112 -25.112  -3.933  1.00 32.00           C
ATOM     24  O   LYS A   3     -71.489 -23.946  -4.023  1.00 30.91           O
ATOM     25  CB  LYS A   3     -71.150 -25.965  -6.310  1.00 37.03           C
ATOM     26  CG  LYS A   3     -71.312 -24.697  -7.136  1.00 44.02           C
ATOM     27  CD  LYS A   3     -72.090 -24.925  -8.426  1.00 48.53           C
ATOM     28  CE  LYS A   3     -72.201 -23.621  -9.232  1.00 55.35           C
ATOM     29  NZ  LYS A   3     -72.921 -23.762 -10.546  1.00 52.86           N
ATOM     30  N   ASP A   4     -71.391 -25.867  -2.880  1.00 25.72           N
ATOM     31  CA  ASP A   4     -72.119 -25.304  -1.751  1.00 27.19           C
ATOM     32  C   ASP A   4     -71.221 -25.138  -0.524  1.00 25.14           C
ATOM     33  O   ASP A   4     -71.697 -24.761   0.545  1.00 23.78           O
ATOM     34  CB  ASP A   4     -73.353 -26.156  -1.422  1.00 23.48           C
ATOM     35  CG  ASP A   4     -74.374 -26.178  -2.561  1.00 29.07           C
ATOM     36  OD1 ASP A   4     -74.792 -25.090  -3.016  1.00 30.68           O
ATOM     37  OD2 ASP A   4     -74.747 -27.284  -3.004  1.00 25.76           O
ATOM     38  N   ASP A   5     -69.926 -25.396  -0.675  1.00 21.13           N
ATOM     39  CA  ASP A   5     -69.014 -25.301   0.476  1.00 29.52           C
ATOM     40  C   ASP A   5     -69.070 -23.941   1.203  1.00 24.19           C
ATOM     41  O   ASP A   5     -68.952 -23.881   2.426  1.00 24.47           O
ATOM     42  CB  ASP A   5     -67.560 -25.661   0.088  1.00 25.07           C
ATOM     43  CG  ASP A   5     -67.344 -27.169  -0.104  1.00 29.19           C
ATOM     44  OD1 ASP A   5     -68.299 -27.950   0.111  1.00 24.23           O
ATOM     45  OD2 ASP A   5     -66.206 -27.573  -0.464  1.00 32.55           O
ATOM     46  N   ASP A   6     -69.288 -22.863   0.454  1.00 20.95           N
ATOM     47  CA  ASP A   6     -69.263 -21.508   1.014  1.00 21.68           C
ATOM     48  C   ASP A   6     -70.622 -20.910   1.365  1.00 22.62           C
ATOM     49  O   ASP A   6     -70.753 -19.698   1.506  1.00 24.54           O
ATOM     50  CB  ASP A   6     -68.527 -20.552   0.073  1.00 25.61           C
ATOM     51  CG  ASP A   6     -67.035 -20.743   0.101  1.00 23.88           C
ATOM     52  OD1 ASP A   6     -66.531 -21.404   1.037  1.00 27.47           O
ATOM     53  OD2 ASP A   6     -66.368 -20.222  -0.813  1.00 25.96           O
ATOM     54  N   ASP A   7     -71.633 -21.754   1.492  1.00 22.40           N
ATOM     55  CA  ASP A   7     -72.945 -21.299   1.935  1.00 29.68           C
ATOM     56  C   ASP A   7     -72.895 -21.177   3.467  1.00 23.69           C
ATOM     57  O   ASP A   7     -72.918 -22.193   4.172  1.00 18.73           O
ATOM     58  CB  ASP A   7     -74.019 -22.300   1.481  1.00 24.09           C
ATOM     59  CG  ASP A   7     -75.432 -21.847   1.803  1.00 30.29           C
ATOM     60  OD1 ASP A   7     -75.690 -21.393   2.943  1.00 25.73           O
ATOM     61  OD2 ASP A   7     -76.298 -21.966   0.908  1.00 35.08           O
ATOM     62  N   LYS A   8     -72.814 -19.943   3.975  1.00 23.20           N
ATOM     63  CA  LYS A   8     -72.542 -19.720   5.404  1.00 20.91           C
ATOM     64  C   LYS A   8     -73.615 -20.268   6.348  1.00 21.65           C
ATOM     65  O   LYS A   8     -73.310 -20.836   7.401  1.00 20.40           O
ATOM     66  CB  LYS A   8     -72.317 -18.230   5.718  1.00 24.83           C
ATOM     67  CG  LYS A   8     -71.909 -18.006   7.184  1.00 18.84           C
ATOM     68  CD  LYS A   8     -71.965 -16.539   7.646  1.00 17.77           C
ATOM     69  CE  LYS A   8     -71.422 -16.412   9.095  1.00 21.47           C
ATOM     70  NZ  LYS A   8     -70.929 -15.042   9.430  1.00 18.79           N
ATOM     71  N   LEU A   9     -74.874 -20.078   5.988  1.00 18.59           N
ATOM     72  CA  LEU A   9     -75.945 -20.553   6.842  1.00 18.14           C
ATOM     73  C   LEU A   9     -75.916 -22.075   6.895  1.00 20.80           C
ATOM     74  O   LEU A   9     -76.165 -22.669   7.949  1.00 17.52           O
ATOM     75  CB  LEU A   9     -77.296 -20.056   6.329  1.00 18.03           C
ATOM     76  CG  LEU A   9     -78.500 -20.490   7.152  1.00 17.38           C
ATOM     77  CD1 LEU A   9     -78.381 -19.885   8.562  1.00 16.95           C
ATOM     78  CD2 LEU A   9     -79.817 -20.073   6.450  1.00 18.24           C
ATOM     79  N   ASP A  10     -75.617 -22.706   5.760  1.00 18.81           N
ATOM     80  CA  ASP A  10     -75.427 -24.152   5.727  1.00 22.80           C
ATOM     81  C   ASP A  10     -74.305 -24.586   6.703  1.00 13.85           C
ATOM     82  O   ASP A  10     -74.471 -25.544   7.468  1.00 14.35           O
ATOM     83  CB  ASP A  10     -75.093 -24.631   4.301  1.00 22.54           C
ATOM     84  CG  ASP A  10     -76.333 -24.816   3.393  1.00 28.82           C
ATOM     85  OD1 ASP A  10     -77.491 -24.672   3.852  1.00 22.91           O
ATOM     86  OD2 ASP A  10     -76.132 -25.137   2.188  1.00 27.97           O
ATOM     87  N   ARG A  11     -73.175 -23.884   6.688  1.00 14.76           N
ATOM     88  CA  ARG A  11     -72.047 -24.246   7.571  1.00 14.82           C
ATOM     89  C   ARG A  11     -72.420 -24.134   9.043  1.00 14.58           C
ATOM     90  O   ARG A  11     -72.022 -24.974   9.864  1.00 13.84           O
ATOM     91  CB  ARG A  11     -70.806 -23.378   7.309  1.00 12.64           C
ATOM     92  CG  ARG A  11     -70.183 -23.560   5.941  1.00 13.50           C
ATOM     93  CD  ARG A  11     -68.909 -22.743   5.819  1.00 11.81           C
ATOM     94  NE  ARG A  11     -67.722 -23.394   6.398  1.00 11.07           N
ATOM     95  CZ  ARG A  11     -66.861 -24.146   5.706  1.00 17.35           C
ATOM     96  NH1 ARG A  11     -67.066 -24.366   4.413  1.00 13.19           N
ATOM     97  NH2 ARG A  11     -65.806 -24.690   6.305  1.00 13.59           N
ATOM     98  N   ALA A  12     -73.171 -23.078   9.365  1.00 13.22           N
ATOM     99  CA  ALA A  12     -73.586 -22.797  10.739  1.00 15.69           C
ATOM    100  C   ALA A  12     -74.599 -23.825  11.182  1.00 14.63           C
ATOM    101  O   ALA A  12     -74.666 -24.175  12.348  1.00 12.06           O
ATOM    102  CB  ALA A  12     -74.178 -21.391  10.852  1.00 11.44           C
ATOM    103  N   ASP A  13     -75.396 -24.311  10.234  1.00 15.34           N
ATOM    104  CA  ASP A  13     -76.370 -25.349  10.534  1.00 10.87           C
ATOM    105  C   ASP A  13     -75.663 -26.676  10.783  1.00 11.58           C
ATOM    106  O   ASP A  13     -76.066 -27.428  11.659  1.00 11.19           O
ATOM    107  CB  ASP A  13     -77.415 -25.474   9.400  1.00 13.06           C
ATOM    108  CG  ASP A  13     -78.448 -24.360   9.439  1.00 16.11           C
ATOM    109  OD1 ASP A  13     -78.472 -23.616  10.452  1.00 13.52           O
ATOM    110  OD2 ASP A  13     -79.238 -24.219   8.480  1.00 12.77           O
ATOM    111  N   ILE A  14     -74.614 -26.955  10.006  1.00 11.49           N
ATOM    112  CA  ILE A  14     -73.814 -28.164  10.181  1.00 11.12           C
ATOM    113  C   ILE A  14     -73.116 -28.160  11.544  1.00 11.56           C
ATOM    114  O   ILE A  14     -73.176 -29.146  12.290  1.00  9.04           O
ATOM    115  CB  ILE A  14     -72.795 -28.324   9.024  1.00 13.90           C
ATOM    116  CG1 ILE A  14     -73.549 -28.669   7.734  1.00 12.56           C
ATOM    117  CG2 ILE A  14     -71.735 -29.387   9.346  1.00  9.77           C
ATOM    118  CD1 ILE A  14     -72.746 -28.444   6.475  1.00 12.24           C
ATOM    119  N   LEU A  15     -72.508 -27.031  11.887  1.00 10.84           N
ATOM    120  CA  LEU A  15     -71.885 -26.856  13.190  1.00 13.82           C
ATOM    121  C   LEU A  15     -72.883 -27.107  14.329  1.00 15.65           C
ATOM    122  O   LEU A  15     -72.585 -27.840  15.284  1.00 14.03           O
ATOM    123  CB  LEU A  15     -71.269 -25.459  13.288  1.00 11.74           C
ATOM    124  CG  LEU A  15     -70.498 -25.128  14.567  1.00 21.80           C
ATOM    125  CD1 LEU A  15     -69.524 -26.252  14.896  1.00 18.32           C
ATOM    126  CD2 LEU A  15     -69.753 -23.801  14.385  1.00 18.29           C
ATOM    127  N   TYR A  16     -74.073 -26.525  14.214  1.00 12.52           N
ATOM    128  CA  TYR A  16     -75.139 -26.757  15.193  1.00 13.34           C
ATOM    129  C   TYR A  16     -75.481 -28.247  15.318  1.00 12.48           C
ATOM    130  O   TYR A  16     -75.594 -28.787  16.424  1.00 12.99           O
ATOM    131  CB  TYR A  16     -76.370 -25.924  14.815  1.00 14.84           C
ATOM    132  CG  TYR A  16     -77.688 -26.344  15.451  1.00 14.24           C
ATOM    133  CD1 TYR A  16     -77.959 -26.093  16.793  1.00 15.02           C
ATOM    134  CD2 TYR A  16     -78.671 -26.948  14.686  1.00 13.12           C
ATOM    135  CE1 TYR A  16     -79.182 -26.459  17.370  1.00 15.15           C
ATOM    136  CE2 TYR A  16     -79.888 -27.313  15.244  1.00 17.39           C
ATOM    137  CZ  TYR A  16     -80.142 -27.071  16.576  1.00 18.67           C
ATOM    138  OH  TYR A  16     -81.369 -27.457  17.082  1.00 18.37           O
ATOM    139  N   ASN A  17     -75.632 -28.911  14.179  1.00 10.44           N
ATOM    140  CA  ASN A  17     -75.920 -30.344  14.162  1.00 12.40           C
ATOM    141  C   ASN A  17     -74.834 -31.170  14.839  1.00 12.03           C
ATOM    142  O   ASN A  17     -75.115 -32.085  15.619  1.00 13.19           O
ATOM    143  CB  ASN A  17     -76.089 -30.844  12.726  1.00  9.16           C
ATOM    144  CG  ASN A  17     -77.260 -30.196  12.008  1.00 11.90           C
ATOM    145  OD1 ASN A  17     -78.245 -29.784  12.634  1.00 13.14           O
ATOM    146  ND2 ASN A  17     -77.168 -30.126  10.680  1.00 14.65           N
ATOM    147  N   ILE A  18     -73.594 -30.854  14.515  1.00  9.82           N
ATOM    148  CA  ILE A  18     -72.458 -31.545  15.085  1.00 11.14           C
ATOM    149  C   ILE A  18     -72.446 -31.387  16.599  1.00 15.52           C
ATOM    150  O   ILE A  18     -72.267 -32.361  17.334  1.00 11.67           O
ATOM    151  CB  ILE A  18     -71.135 -31.037  14.458  1.00 11.89           C
ATOM    152  CG1 ILE A  18     -71.031 -31.523  12.998  1.00 12.80           C
ATOM    153  CG2 ILE A  18     -69.909 -31.488  15.274  1.00 13.08           C
ATOM    154  CD1 ILE A  18     -69.768 -31.061  12.286  1.00  8.14           C
ATOM    155  N   ARG A  19     -72.676 -30.168  17.072  1.00 15.40           N
ATOM    156  CA  ARG A  19     -72.625 -29.925  18.505  1.00 17.10           C
ATOM    157  C   ARG A  19     -73.806 -30.571  19.223  1.00 15.85           C
ATOM    158  O   ARG A  19     -73.702 -30.913  20.386  1.00 15.25           O
ATOM    159  CB  ARG A  19     -72.507 -28.417  18.785  1.00 19.01           C
ATOM    160  CG  ARG A  19     -71.096 -27.879  18.476  1.00 22.58           C
ATOM    161  CD  ARG A  19     -71.052 -26.368  18.442  1.00 23.33           C
ATOM    162  NE  ARG A  19     -69.683 -25.867  18.600  1.00 25.03           N
ATOM    163  CZ  ARG A  19     -69.322 -24.607  18.382  1.00 24.58           C
ATOM    164  NH1 ARG A  19     -70.231 -23.724  17.986  1.00 22.40           N
ATOM    165  NH2 ARG A  19     -68.059 -24.241  18.559  1.00 24.47           N
ATOM    166  N   GLN A  20     -74.906 -30.794  18.510  1.00 16.60           N
ATOM    167  CA  GLN A  20     -76.050 -31.475  19.116  1.00 18.10           C
ATOM    168  C   GLN A  20     -75.806 -32.968  19.298  1.00 19.69           C
ATOM    169  O   GLN A  20     -76.304 -33.572  20.240  1.00 17.13           O
ATOM    170  CB  GLN A  20     -77.320 -31.261  18.278  1.00 17.77           C
ATOM    171  CG  GLN A  20     -77.911 -29.884  18.400  1.00 17.72           C
ATOM    172  CD  GLN A  20     -79.414 -29.889  18.304  1.00 26.92           C
ATOM    173  OE1 GLN A  20     -79.996 -30.311  17.284  1.00 28.86           O
ATOM    174  NE2 GLN A  20     -80.068 -29.432  19.372  1.00 21.24           N
ATOM    175  N   THR A  21     -75.038 -33.552  18.386  1.00 16.66           N
ATOM    176  CA  THR A  21     -74.819 -35.002  18.345  1.00 18.58           C
ATOM    177  C   THR A  21     -73.557 -35.400  19.106  1.00 19.18           C
ATOM    178  O   THR A  21     -73.525 -36.408  19.815  1.00 19.09           O
ATOM    179  CB  THR A  21     -74.665 -35.453  16.878  1.00 18.59           C
ATOM    180  OG1 THR A  21     -75.859 -35.109  16.172  1.00 19.41           O
ATOM    181  CG2 THR A  21     -74.416 -36.948  16.779  1.00 18.09           C
ATOM    182  N   SER A  22     -72.521 -34.589  18.951  1.00 14.55           N
ATOM    183  CA  SER A  22     -71.218 -34.867  19.527  1.00 17.98           C
ATOM    184  C   SER A  22     -71.259 -35.145  21.030  1.00 21.01           C
ATOM    185  O   SER A  22     -71.866 -34.401  21.812  1.00 18.08           O
ATOM    186  CB  SER A  22     -70.262 -33.708  19.241  1.00 15.07           C
ATOM    187  OG  SER A  22     -69.008 -33.944  19.854  1.00 21.11           O
ATOM    188  N   ARG A  23     -70.613 -36.232  21.427  1.00 15.25           N
ATOM    189  CA  ARG A  23     -70.356 -36.477  22.842  1.00 15.38           C
ATOM    190  C   ARG A  23     -68.849 -36.438  23.080  1.00 14.23           C
ATOM    191  O   ARG A  23     -68.169 -37.457  22.928  1.00 15.42           O
ATOM    192  CB  ARG A  23     -70.913 -37.844  23.244  1.00 18.34           C
ATOM    193  CG  ARG A  23     -72.372 -38.078  22.873  1.00 21.45           C
ATOM    194  CD  ARG A  23     -72.832 -39.403  23.447  1.00 25.35           C
ATOM    195  NE  ARG A  23     -74.156 -39.826  22.994  1.00 33.03           N
ATOM    196  CZ  ARG A  23     -75.287 -39.608  23.659  1.00 33.51           C
ATOM    197  NH1 ARG A  23     -75.273 -38.952  24.813  1.00 26.62           N
ATOM    198  NH2 ARG A  23     -76.436 -40.040  23.160  1.00 34.69           N
ATOM    199  N   PRO A  24     -68.317 -35.258  23.433  1.00 13.53           N
ATOM    200  CA  PRO A  24     -66.857 -35.073  23.509  1.00 16.37           C
ATOM    201  C   PRO A  24     -66.127 -36.052  24.436  1.00 17.38           C
ATOM    202  O   PRO A  24     -64.913 -36.254  24.292  1.00 13.16           O
ATOM    203  CB  PRO A  24     -66.712 -33.640  24.055  1.00 17.98           C
ATOM    204  CG  PRO A  24     -68.023 -32.954  23.662  1.00 20.32           C
ATOM    205  CD  PRO A  24     -69.056 -34.043  23.832  1.00 14.33           C
ATOM    206  N   ASP A  25     -66.849 -36.641  25.388  1.00 17.33           N
ATOM    207  CA  ASP A  25     -66.209 -37.468  26.420  1.00 19.40           C
ATOM    208  C   ASP A  25     -66.451 -38.970  26.247  1.00 18.52           C
ATOM    209  O   ASP A  25     -65.975 -39.771  27.040  1.00 17.41           O
ATOM    210  CB  ASP A  25     -66.669 -37.025  27.816  1.00 18.85           C
ATOM    211  CG  ASP A  25     -66.139 -35.647  28.199  1.00 21.80           C
ATOM    212  OD1 ASP A  25     -65.029 -35.278  27.750  1.00 20.52           O
ATOM    213  OD2 ASP A  25     -66.833 -34.938  28.954  1.00 28.04           O
ATOM    214  N   VAL A  26     -67.176 -39.337  25.200  1.00 13.93           N
ATOM    215  CA  VAL A  26     -67.566 -40.717  24.958  1.00 15.05           C
ATOM    216  C   VAL A  26     -66.934 -41.217  23.667  1.00 18.96           C
ATOM    217  O   VAL A  26     -67.095 -40.581  22.627  1.00 19.92           O
ATOM    218  CB  VAL A  26     -69.109 -40.816  24.814  1.00 13.63           C
ATOM    219  CG1 VAL A  26     -69.547 -42.261  24.581  1.00 18.06           C
ATOM    220  CG2 VAL A  26     -69.791 -40.249  26.025  1.00 15.24           C
ATOM    221  N   ILE A  27     -66.214 -42.338  23.718  1.00 18.59           N
ATOM    222  CA  ILE A  27     -65.593 -42.874  22.501  1.00 18.28           C
ATOM    223  C   ILE A  27     -66.673 -43.260  21.489  1.00 19.52           C
ATOM    224  O   ILE A  27     -67.670 -43.895  21.851  1.00 16.92           O
ATOM    225  CB  ILE A  27     -64.652 -44.090  22.767  1.00 18.68           C
ATOM    226  CG1 ILE A  27     -65.411 -45.220  23.471  1.00 20.51           C
ATOM    227  CG2 ILE A  27     -63.425 -43.670  23.587  1.00 18.06           C
ATOM    228  CD1 ILE A  27     -64.677 -46.567  23.501  1.00 24.57           C
ATOM    229  N   PRO A  28     -66.473 -42.887  20.211  1.00 17.89           N
ATOM    230  CA  PRO A  28     -67.515 -43.105  19.207  1.00 21.10           C
ATOM    231  C   PRO A  28     -67.424 -44.526  18.662  1.00 24.42           C
ATOM    232  O   PRO A  28     -67.092 -44.736  17.493  1.00 20.01           O
ATOM    233  CB  PRO A  28     -67.168 -42.071  18.129  1.00 13.14           C
ATOM    234  CG  PRO A  28     -65.641 -42.051  18.160  1.00 20.99           C
ATOM    235  CD  PRO A  28     -65.299 -42.190  19.648  1.00 19.70           C
ATOM    236  N   THR A  29     -67.702 -45.502  19.521  1.00 22.30           N
ATOM    237  CA  THR A  29     -67.604 -46.898  19.121  1.00 23.85           C
ATOM    238  C   THR A  29     -68.813 -47.280  18.265  1.00 27.99           C
ATOM    239  O   THR A  29     -69.953 -46.912  18.581  1.00 25.01           O
ATOM    240  CB  THR A  29     -67.438 -47.825  20.347  1.00 26.18           C
ATOM    241  OG1 THR A  29     -67.441 -49.192  19.918  1.00 41.91           O
ATOM    242  CG2 THR A  29     -68.553 -47.599  21.350  1.00 25.86           C
ATOM    243  N   GLN A  30     -68.543 -47.980  17.163  1.00 32.32           N
ATOM    244  CA  GLN A  30     -69.566 -48.416  16.201  1.00 38.51           C
ATOM    245  C   GLN A  30     -69.662 -49.940  16.157  1.00 39.91           C
ATOM    246  O   GLN A  30     -68.676 -50.603  15.824  1.00 42.30           O
ATOM    247  CB  GLN A  30     -69.214 -47.918  14.789  1.00 37.52           C
ATOM    248  CG  GLN A  30     -69.458 -46.436  14.552  1.00 45.26           C
ATOM    249  CD  GLN A  30     -68.814 -45.919  13.268  1.00 51.17           C
ATOM    250  OE1 GLN A  30     -68.487 -44.731  13.163  1.00 41.61           O
ATOM    251  NE2 GLN A  30     -68.637 -46.806  12.283  1.00 55.08           N
ATOM    252  N   ARG A  31     -70.827 -50.474  16.502  1.00 39.40           N
ATOM    253  CA  ARG A  31     -71.032 -51.911  16.499  1.00 45.75           C
ATOM    254  C   ARG A  31     -70.018 -52.563  17.425  1.00 43.98           C
ATOM    255  O   ARG A  31     -69.541 -53.666  17.159  1.00 41.54           O
ATOM    256  CB  ARG A  31     -70.890 -52.471  15.082  1.00 46.32           C
ATOM    257  CG  ARG A  31     -72.020 -52.078  14.144  1.00 53.26           C
ATOM    258  CD  ARG A  31     -71.623 -52.274  12.690  1.00 58.26           C
ATOM    259  NE  ARG A  31     -72.775 -52.576  11.845  1.00 71.06           N
ATOM    260  CZ  ARG A  31     -72.769 -53.475  10.867  1.00 70.40           C
ATOM    261  NH1 ARG A  31     -71.668 -54.167  10.606  1.00 68.20           N
ATOM    262  NH2 ARG A  31     -73.863 -53.684  10.148  1.00 65.05           N
ATOM    263  N   ASP A  32     -69.694 -51.878  18.517  1.00 48.86           N
ATOM    264  CA  ASP A  32     -68.782 -52.436  19.500  1.00 55.60           C
ATOM    265  C   ASP A  32     -67.467 -52.890  18.860  1.00 43.46           C
ATOM    266  O   ASP A  32     -66.832 -53.824  19.349  1.00 47.59           O
ATOM    267  CB  ASP A  32     -69.439 -53.606  20.236  1.00 48.77           C
ATOM    268  CG  ASP A  32     -68.965 -53.732  21.670  1.00 60.62           C
ATOM    269  OD1 ASP A  32     -68.324 -52.785  22.171  1.00 56.53           O
ATOM    270  OD2 ASP A  32     -69.233 -54.779  22.297  1.00 68.86           O
ATOM    271  N   ARG A  33     -67.003 -52.211  17.815  1.00 38.16           N
ATOM    272  CA  ARG A  33     -65.688 -52.527  17.238  1.00 39.30           C
ATOM    273  C   ARG A  33     -64.733 -51.371  17.525  1.00 33.00           C
ATOM    274  O   ARG A  33     -65.097 -50.217  17.300  1.00 32.88           O
ATOM    275  CB  ARG A  33     -65.802 -52.761  15.731  1.00 37.77           C
ATOM    276  CG  ARG A  33     -66.215 -54.174  15.352  1.00 42.94           C
ATOM    277  CD  ARG A  33     -65.636 -54.576  14.006  1.00 48.59           C
ATOM    278  NE  ARG A  33     -66.346 -53.947  12.895  1.00 62.51           N
ATOM    279  CZ  ARG A  33     -67.325 -54.528  12.210  1.00 71.73           C
ATOM    280  NH1 ARG A  33     -67.716 -55.756  12.520  1.00 71.54           N
ATOM    281  NH2 ARG A  33     -67.915 -53.880  11.214  1.00 72.53           N
ATOM    282  N   PRO A  34     -63.538 -51.624  18.046  1.00 28.97           N
ATOM    283  CA  PRO A  34     -62.767 -50.527  18.651  1.00 27.74           C
ATOM    284  C   PRO A  34     -62.517 -49.381  17.669  1.00 28.81           C
ATOM    285  O   PRO A  34     -62.199 -49.645  16.510  1.00 31.46           O
ATOM    286  CB  PRO A  34     -61.444 -51.200  19.022  1.00 28.41           C
ATOM    287  CG  PRO A  34     -61.310 -52.317  18.045  1.00 27.53           C
ATOM    288  CD  PRO A  34     -62.706 -52.813  17.792  1.00 27.02           C
ATOM    289  N   VAL A  35     -62.671 -48.131  18.116  1.00 24.05           N
ATOM    290  CA  VAL A  35     -62.591 -47.031  17.196  1.00 20.56           C
ATOM    291  C   VAL A  35     -61.219 -47.159  16.580  1.00 19.94           C
ATOM    292  O   VAL A  35     -60.212 -47.293  17.275  1.00 20.44           O
ATOM    293  CB  VAL A  35     -62.708 -45.676  17.914  1.00 22.87           C
ATOM    294  CG1 VAL A  35     -62.504 -44.535  16.930  1.00 14.30           C
ATOM    295  CG2 VAL A  35     -64.057 -45.559  18.607  1.00 19.30           C
ATOM    296  N   ALA A  36     -61.196 -47.110  15.260  1.00 21.75           N
ATOM    297  CA  ALA A  36     -59.950 -47.169  14.505  1.00 19.92           C
ATOM    298  C   ALA A  36     -59.385 -45.765  14.305  1.00 21.81           C
ATOM    299  O   ALA A  36     -59.998 -44.913  13.639  1.00 17.92           O
ATOM    300  CB  ALA A  36     -60.147 -47.869  13.175  1.00 21.23           C
ATOM    301  N   VAL A  37     -58.220 -45.526  14.901  1.00 15.43           N
ATOM    302  CA  VAL A  37     -57.556 -44.233  14.792  1.00 19.83           C
ATOM    303  C   VAL A  37     -56.280 -44.365  13.996  1.00 24.21           C
ATOM    304  O   VAL A  37     -55.397 -45.138  14.356  1.00 25.93           O
ATOM    305  CB  VAL A  37     -57.191 -43.649  16.181  1.00 19.33           C
ATOM    306  CG1 VAL A  37     -56.397 -42.347  16.024  1.00 15.51           C
ATOM    307  CG2 VAL A  37     -58.451 -43.436  17.016  1.00 15.07           C
ATOM    308  N   SER A  38     -56.181 -43.615  12.908  1.00 20.93           N
ATOM    309  CA  SER A  38     -54.935 -43.556  12.172  1.00 21.99           C
ATOM    310  C   SER A  38     -54.054 -42.471  12.767  1.00 26.81           C
ATOM    311  O   SER A  38     -54.538 -41.402  13.138  1.00 23.94           O
ATOM    312  CB  SER A  38     -55.182 -43.273  10.695  1.00 24.13           C
ATOM    313  OG  SER A  38     -56.241 -44.081  10.225  1.00 31.21           O
ATOM    314  N   VAL A  39     -52.760 -42.766  12.874  1.00 24.84           N
ATOM    315  CA  VAL A  39     -51.771 -41.815  13.345  1.00 21.04           C
ATOM    316  C   VAL A  39     -50.564 -41.913  12.431  1.00 30.76           C
ATOM    317  O   VAL A  39     -50.049 -43.005  12.196  1.00 30.58           O
ATOM    318  CB  VAL A  39     -51.284 -42.139  14.760  1.00 25.35           C
ATOM    319  CG1 VAL A  39     -50.420 -40.997  15.272  1.00 24.18           C
ATOM    320  CG2 VAL A  39     -52.457 -42.380  15.689  1.00 22.70           C
ATOM    321  N   SER A  40     -50.124 -40.771  11.916  1.00 22.05           N
ATOM    322  CA  SER A  40     -48.901 -40.697  11.129  1.00 30.07           C
ATOM    323  C   SER A  40     -48.129 -39.468  11.583  1.00 28.09           C
ATOM    324  O   SER A  40     -48.731 -38.444  11.899  1.00 27.34           O
ATOM    325  CB  SER A  40     -49.239 -40.600   9.639  1.00 30.49           C
ATOM    326  OG  SER A  40     -48.084 -40.373   8.856  1.00 40.71           O
ATOM    327  N   LEU A  41     -46.805 -39.568  11.645  1.00 25.31           N
ATOM    328  CA  LEU A  41     -45.978 -38.398  11.916  1.00 25.56           C
ATOM    329  C   LEU A  41     -45.138 -38.028  10.691  1.00 29.01           C
ATOM    330  O   LEU A  41     -44.430 -38.873  10.131  1.00 24.88           O
ATOM    331  CB  LEU A  41     -45.046 -38.636  13.103  1.00 21.28           C
ATOM    332  CG  LEU A  41     -45.605 -39.234  14.391  1.00 29.73           C
ATOM    333  CD1 LEU A  41     -44.631 -38.979  15.535  1.00 25.02           C
ATOM    334  CD2 LEU A  41     -47.006 -38.710  14.724  1.00 25.32           C
ATOM    335  N   LYS A  42     -45.225 -36.766  10.276  1.00 24.05           N
ATOM    336  CA  LYS A  42     -44.291 -36.201   9.306  1.00 19.12           C
ATOM    337  C   LYS A  42     -43.458 -35.177  10.058  1.00 26.01           C
ATOM    338  O   LYS A  42     -44.001 -34.233  10.655  1.00 20.87           O
ATOM    339  CB  LYS A  42     -45.048 -35.526   8.174  1.00 20.95           C
ATOM    340  CG  LYS A  42     -46.119 -36.397   7.538  1.00 30.51           C
ATOM    341  CD  LYS A  42     -45.533 -37.404   6.540  1.00 33.05           C
ATOM    342  CE  LYS A  42     -46.643 -38.027   5.692  1.00 42.52           C
ATOM    343  NZ  LYS A  42     -46.161 -38.447   4.335  1.00 46.76           N
ATOM    344  N   PHE A  43     -42.144 -35.368  10.067  1.00 17.52           N
ATOM    345  CA  PHE A  43     -41.285 -34.483  10.840  1.00 18.08           C
ATOM    346  C   PHE A  43     -41.075 -33.145  10.150  1.00 22.37           C
ATOM    347  O   PHE A  43     -40.893 -33.086   8.936  1.00 21.95           O
ATOM    348  CB  PHE A  43     -39.963 -35.171  11.184  1.00 18.48           C
ATOM    349  CG  PHE A  43     -40.132 -36.296  12.169  1.00 25.40           C
ATOM    350  CD1 PHE A  43     -40.472 -37.573  11.734  1.00 25.44           C
ATOM    351  CD2 PHE A  43     -40.003 -36.067  13.540  1.00 24.08           C
ATOM    352  CE1 PHE A  43     -40.654 -38.619  12.644  1.00 28.57           C
ATOM    353  CE2 PHE A  43     -40.178 -37.107  14.465  1.00 25.34           C
ATOM    354  CZ  PHE A  43     -40.505 -38.385  14.011  1.00 28.32           C
ATOM    355  N   ILE A  44     -41.140 -32.071  10.932  1.00 19.94           N
ATOM    356  CA  ILE A  44     -40.982 -30.717  10.413  1.00 18.09           C
ATOM    357  C   ILE A  44     -39.559 -30.284  10.673  1.00 21.50           C
ATOM    358  O   ILE A  44     -38.911 -29.665   9.831  1.00 24.48           O
ATOM    359  CB  ILE A  44     -41.888 -29.698  11.141  1.00 18.50           C
ATOM    360  CG1 ILE A  44     -43.371 -30.097  11.040  1.00 22.82           C
ATOM    361  CG2 ILE A  44     -41.608 -28.268  10.639  1.00 18.06           C
ATOM    362  CD1 ILE A  44     -43.781 -30.576   9.679  1.00 24.13           C
ATOM    363  N   ASN A  45     -39.077 -30.603  11.864  1.00 20.20           N
ATOM    364  CA  ASN A  45     -37.766 -30.147  12.263  1.00 19.73           C
ATOM    365  C   ASN A  45     -37.181 -30.973  13.390  1.00 22.09           C
ATOM    366  O   ASN A  45     -37.898 -31.628  14.141  1.00 23.60           O
ATOM    367  CB  ASN A  45     -37.823 -28.668  12.665  1.00 20.15           C
ATOM    368  CG  ASN A  45     -36.550 -27.911  12.307  1.00 25.27           C
ATOM    369  OD1 ASN A  45     -35.433 -28.421  12.466  1.00 21.27           O
ATOM    370  ND2 ASN A  45     -36.718 -26.683  11.811  1.00 26.60           N
ATOM    371  N   ILE A  46     -35.856 -30.956  13.477  1.00 23.47           N
ATOM    372  CA  ILE A  46     -35.141 -31.459  14.639  1.00 20.95           C
ATOM    373  C   ILE A  46     -34.317 -30.278  15.107  1.00 23.55           C
ATOM    374  O   ILE A  46     -33.453 -29.796  14.375  1.00 21.47           O
ATOM    375  CB  ILE A  46     -34.211 -32.623  14.274  1.00 22.51           C
ATOM    376  CG1 ILE A  46     -35.026 -33.803  13.731  1.00 21.93           C
ATOM    377  CG2 ILE A  46     -33.398 -33.040  15.490  1.00 28.62           C
ATOM    378  CD1 ILE A  46     -34.198 -34.828  12.948  1.00 28.64           C
ATOM    379  N   LEU A  47     -34.600 -29.795  16.313  1.00 26.89           N
ATOM    380  CA  LEU A  47     -34.101 -28.487  16.749  1.00 27.88           C
ATOM    381  C   LEU A  47     -32.874 -28.560  17.638  1.00 31.27           C
ATOM    382  O   LEU A  47     -31.979 -27.725  17.536  1.00 34.81           O
ATOM    383  CB  LEU A  47     -35.210 -27.685  17.448  1.00 28.30           C
ATOM    384  CG  LEU A  47     -36.433 -27.314  16.597  1.00 23.64           C
ATOM    385  CD1 LEU A  47     -37.536 -26.693  17.437  1.00 21.59           C
ATOM    386  CD2 LEU A  47     -36.026 -26.372  15.480  1.00 21.67           C
ATOM    387  N   GLU A  48     -32.839 -29.547  18.522  1.00 30.05           N
ATOM    388  CA  GLU A  48     -31.705 -29.712  19.423  1.00 31.05           C
ATOM    389  C   GLU A  48     -31.585 -31.159  19.833  1.00 35.23           C
ATOM    390  O   GLU A  48     -32.567 -31.805  20.194  1.00 34.66           O
ATOM    391  CB  GLU A  48     -31.837 -28.830  20.669  1.00 34.07           C
ATOM    392  CG  GLU A  48     -30.560 -28.064  21.029  1.00 40.79           C
ATOM    393  CD  GLU A  48     -30.371 -26.778  20.220  1.00 45.74           C
ATOM    394  OE1 GLU A  48     -31.377 -26.199  19.739  1.00 48.89           O
ATOM    395  OE2 GLU A  48     -29.208 -26.339  20.067  1.00 47.61           O
ATOM    396  N   VAL A  49     -30.367 -31.667  19.761  1.00 32.29           N
ATOM    397  CA  VAL A  49     -30.095 -33.048  20.088  1.00 29.89           C
ATOM    398  C   VAL A  49     -29.001 -33.027  21.147  1.00 34.93           C
ATOM    399  O   VAL A  49     -28.153 -32.133  21.146  1.00 36.90           O
ATOM    400  CB  VAL A  49     -29.677 -33.821  18.821  1.00 34.67           C
ATOM    401  CG1 VAL A  49     -29.224 -35.210  19.155  1.00 37.48           C
ATOM    402  CG2 VAL A  49     -30.830 -33.875  17.837  1.00 30.33           C
ATOM    403  N   ASN A  50     -29.051 -33.966  22.085  1.00 35.53           N
ATOM    404  CA  ASN A  50     -28.075 -34.015  23.177  1.00 41.21           C
ATOM    405  C   ASN A  50     -27.543 -35.433  23.374  1.00 38.64           C
ATOM    406  O   ASN A  50     -28.195 -36.264  24.017  1.00 36.17           O
ATOM    407  CB  ASN A  50     -28.688 -33.476  24.478  1.00 37.58           C
ATOM    408  CG  ASN A  50     -27.647 -33.207  25.561  1.00 39.91           C
ATOM    409  OD1 ASN A  50     -26.742 -34.017  25.803  1.00 38.96           O
ATOM    410  ND2 ASN A  50     -27.776 -32.060  26.222  1.00 41.72           N
ATOM    411  N   GLU A  51     -26.361 -35.687  22.810  1.00 36.90           N
ATOM    412  CA  GLU A  51     -25.712 -37.005  22.825  1.00 42.08           C
ATOM    413  C   GLU A  51     -25.431 -37.545  24.228  1.00 36.25           C
ATOM    414  O   GLU A  51     -25.336 -38.758  24.422  1.00 41.41           O
ATOM    415  CB  GLU A  51     -24.397 -36.953  22.030  1.00 42.06           C
ATOM    416  CG  GLU A  51     -24.464 -37.522  20.622  1.00 48.68           C
ATOM    417  CD  GLU A  51     -23.296 -37.077  19.739  1.00 54.88           C
ATOM    418  OE1 GLU A  51     -22.936 -35.877  19.766  1.00 53.33           O
ATOM    419  OE2 GLU A  51     -22.744 -37.928  19.006  1.00 52.71           O
ATOM    420  N   ILE A  52     -25.305 -36.643  25.195  1.00 33.90           N
ATOM    421  CA  ILE A  52     -24.939 -37.014  26.564  1.00 43.99           C
ATOM    422  C   ILE A  52     -26.153 -37.449  27.383  1.00 40.81           C
ATOM    423  O   ILE A  52     -26.081 -38.368  28.198  1.00 40.92           O
ATOM    424  CB  ILE A  52     -24.231 -35.838  27.302  1.00 45.90           C
ATOM    425  CG1 ILE A  52     -22.930 -35.442  26.585  1.00 43.79           C
ATOM    426  CG2 ILE A  52     -23.960 -36.193  28.755  1.00 42.29           C
ATOM    427  CD1 ILE A  52     -21.980 -36.602  26.339  1.00 35.02           C
ATOM    428  N   THR A  53     -27.274 -36.778  27.164  1.00 43.07           N
ATOM    429  CA  THR A  53     -28.480 -37.050  27.939  1.00 38.15           C
ATOM    430  C   THR A  53     -29.463 -37.912  27.162  1.00 36.97           C
ATOM    431  O   THR A  53     -30.489 -38.312  27.694  1.00 40.85           O
ATOM    432  CB  THR A  53     -29.179 -35.754  28.336  1.00 33.40           C
ATOM    433  OG1 THR A  53     -29.523 -35.035  27.148  1.00 33.87           O
ATOM    434  CG2 THR A  53     -28.257 -34.899  29.194  1.00 33.83           C
ATOM    435  N   ASN A  54     -29.144 -38.183  25.901  1.00 35.38           N
ATOM    436  CA  ASN A  54     -30.041 -38.938  25.036  1.00 39.76           C
ATOM    437  C   ASN A  54     -31.426 -38.291  24.911  1.00 35.92           C
ATOM    438  O   ASN A  54     -32.452 -38.977  24.965  1.00 29.54           O
ATOM    439  CB  ASN A  54     -30.153 -40.392  25.516  1.00 36.36           C
ATOM    440  CG  ASN A  54     -29.120 -41.296  24.869  1.00 37.21           C
ATOM    441  OD1 ASN A  54     -28.927 -41.268  23.644  1.00 38.21           O
ATOM    442  ND2 ASN A  54     -28.457 -42.109  25.683  1.00 38.15           N
ATOM    443  N   GLU A  55     -31.439 -36.968  24.753  1.00 30.35           N
ATOM    444  CA  GLU A  55     -32.681 -36.224  24.562  1.00 30.54           C
ATOM    445  C   GLU A  55     -32.713 -35.531  23.204  1.00 34.61           C
ATOM    446  O   GLU A  55     -31.687 -35.069  22.691  1.00 34.00           O
ATOM    447  CB  GLU A  55     -32.882 -35.200  25.685  1.00 32.77           C
ATOM    448  CG  GLU A  55     -32.850 -35.803  27.091  1.00 35.22           C
ATOM    449  CD  GLU A  55     -33.044 -34.765  28.188  1.00 38.22           C
ATOM    450  OE1 GLU A  55     -33.467 -33.630  27.856  1.00 35.64           O
ATOM    451  OE2 GLU A  55     -32.776 -35.086  29.378  1.00 32.36           O
ATOM    452  N   VAL A  56     -33.905 -35.462  22.623  1.00 28.91           N
ATOM    453  CA  VAL A  56     -34.085 -34.782  21.348  1.00 27.73           C
ATOM    454  C   VAL A  56     -35.306 -33.854  21.385  1.00 29.65           C
ATOM    455  O   VAL A  56     -36.350 -34.200  21.933  1.00 24.94           O
ATOM    456  CB  VAL A  56     -34.191 -35.797  20.186  1.00 27.71           C
ATOM    457  CG1 VAL A  56     -35.428 -36.669  20.345  1.00 25.61           C
ATOM    458  CG2 VAL A  56     -34.222 -35.084  18.874  1.00 31.97           C
ATOM    459  N   ASP A  57     -35.150 -32.659  20.829  1.00 28.60           N
ATOM    460  CA  ASP A  57     -36.251 -31.715  20.683  1.00 31.89           C
ATOM    461  C   ASP A  57     -36.645 -31.716  19.201  1.00 26.01           C
ATOM    462  O   ASP A  57     -35.800 -31.464  18.339  1.00 27.03           O
ATOM    463  CB  ASP A  57     -35.794 -30.320  21.146  1.00 30.86           C
ATOM    464  CG  ASP A  57     -36.959 -29.362  21.394  1.00 32.84           C
ATOM    465  OD1 ASP A  57     -37.985 -29.454  20.686  1.00 30.91           O
ATOM    466  OD2 ASP A  57     -36.849 -28.501  22.297  1.00 34.12           O
ATOM    467  N   VAL A  58     -37.903 -32.039  18.898  1.00 21.66           N
ATOM    468  CA  VAL A  58     -38.366 -32.122  17.505  1.00 19.36           C
ATOM    469  C   VAL A  58     -39.693 -31.411  17.265  1.00 18.65           C
ATOM    470  O   VAL A  58     -40.468 -31.190  18.184  1.00 24.53           O
ATOM    471  CB  VAL A  58     -38.551 -33.587  17.030  1.00 22.11           C
ATOM    472  CG1 VAL A  58     -37.223 -34.337  17.034  1.00 23.95           C
ATOM    473  CG2 VAL A  58     -39.579 -34.307  17.892  1.00 21.50           C
ATOM    474  N   VAL A  59     -39.956 -31.059  16.018  1.00 21.69           N
ATOM    475  CA  VAL A  59     -41.272 -30.566  15.650  1.00 23.74           C
ATOM    476  C   VAL A  59     -41.831 -31.521  14.604  1.00 20.92           C
ATOM    477  O   VAL A  59     -41.132 -31.892  13.658  1.00 20.06           O
ATOM    478  CB  VAL A  59     -41.219 -29.105  15.146  1.00 21.46           C
ATOM    479  CG1 VAL A  59     -42.632 -28.588  14.812  1.00 16.22           C
ATOM    480  CG2 VAL A  59     -40.559 -28.219  16.193  1.00 19.71           C
ATOM    481  N   PHE A  60     -43.076 -31.951  14.788  1.00 18.83           N
ATOM    482  CA  PHE A  60     -43.677 -32.887  13.848  1.00 14.38           C
ATOM    483  C   PHE A  60     -45.135 -32.584  13.547  1.00 16.87           C
ATOM    484  O   PHE A  60     -45.833 -31.976  14.346  1.00 19.26           O
ATOM    485  CB  PHE A  60     -43.509 -34.331  14.337  1.00 18.81           C
ATOM    486  CG  PHE A  60     -44.058 -34.573  15.710  1.00 20.53           C
ATOM    487  CD1 PHE A  60     -45.345 -35.060  15.885  1.00 21.59           C
ATOM    488  CD2 PHE A  60     -43.288 -34.307  16.832  1.00 20.79           C
ATOM    489  CE1 PHE A  60     -45.853 -35.287  17.160  1.00 19.76           C
ATOM    490  CE2 PHE A  60     -43.788 -34.528  18.109  1.00 20.08           C
ATOM    491  CZ  PHE A  60     -45.072 -35.017  18.269  1.00 21.03           C
ATOM    492  N   TRP A  61     -45.579 -32.997  12.366  1.00 16.31           N
ATOM    493  CA  TRP A  61     -46.967 -32.853  11.978  1.00 17.22           C
ATOM    494  C   TRP A  61     -47.655 -34.158  12.364  1.00 22.03           C
ATOM    495  O   TRP A  61     -47.375 -35.207  11.776  1.00 22.41           O
ATOM    496  CB  TRP A  61     -47.080 -32.605  10.466  1.00 16.39           C
ATOM    497  CG  TRP A  61     -48.472 -32.222   9.993  1.00 18.83           C
ATOM    498  CD1 TRP A  61     -49.508 -31.785  10.768  1.00 19.16           C
ATOM    499  CD2 TRP A  61     -48.961 -32.238   8.652  1.00 18.87           C
ATOM    500  NE1 TRP A  61     -50.608 -31.531   9.993  1.00 16.65           N
ATOM    501  CE2 TRP A  61     -50.300 -31.812   8.676  1.00 20.38           C
ATOM    502  CE3 TRP A  61     -48.405 -32.589   7.412  1.00 25.10           C
ATOM    503  CZ2 TRP A  61     -51.090 -31.710   7.537  1.00 21.24           C
ATOM    504  CZ3 TRP A  61     -49.193 -32.492   6.264  1.00 23.34           C
ATOM    505  CH2 TRP A  61     -50.515 -32.057   6.338  1.00 26.61           C
ATOM    506  N   GLN A  62     -48.546 -34.099  13.356  1.00 18.00           N
ATOM    507  CA  GLN A  62     -49.199 -35.304  13.869  1.00 15.92           C
ATOM    508  C   GLN A  62     -50.556 -35.537  13.214  1.00 20.20           C
ATOM    509  O   GLN A  62     -51.580 -35.036  13.687  1.00 20.49           O
ATOM    510  CB  GLN A  62     -49.345 -35.261  15.405  1.00 19.99           C
ATOM    511  CG  GLN A  62     -49.905 -36.556  15.988  1.00 19.47           C
ATOM    512  CD  GLN A  62     -50.249 -36.458  17.455  1.00 30.17           C
ATOM    513  OE1 GLN A  62     -51.426 -36.387  17.828  1.00 32.01           O
ATOM    514  NE2 GLN A  62     -49.227 -36.475  18.304  1.00 36.45           N
ATOM    515  N   GLN A  63     -50.559 -36.314  12.131  1.00 19.44           N
ATOM    516  CA  GLN A  63     -51.765 -36.561  11.345  1.00 20.68           C
ATOM    517  C   GLN A  63     -52.643 -37.635  11.975  1.00 16.93           C
ATOM    518  O   GLN A  63     -52.310 -38.816  11.949  1.00 21.06           O
ATOM    519  CB  GLN A  63     -51.401 -36.964   9.907  1.00 22.02           C
ATOM    520  CG  GLN A  63     -50.696 -35.883   9.096  1.00 24.49           C
ATOM    521  CD  GLN A  63     -50.152 -36.393   7.762  1.00 28.71           C
ATOM    522  OE1 GLN A  63     -49.776 -37.558   7.635  1.00 30.76           O
ATOM    523  NE2 GLN A  63     -50.110 -35.514   6.764  1.00 28.48           N
ATOM    524  N   THR A  64     -53.780 -37.223  12.525  1.00 14.03           N
ATOM    525  CA  THR A  64     -54.697 -38.156  13.171  1.00 14.84           C
ATOM    526  C   THR A  64     -56.101 -38.095  12.568  1.00 15.34           C
ATOM    527  O   THR A  64     -56.686 -37.016  12.427  1.00 17.83           O
ATOM    528  CB  THR A  64     -54.754 -37.871  14.676  1.00 18.60           C
ATOM    529  OG1 THR A  64     -53.648 -37.026  15.016  1.00 23.32           O
ATOM    530  CG2 THR A  64     -54.638 -39.155  15.458  1.00 18.57           C
ATOM    531  N   THR A  65     -56.636 -39.253  12.183  1.00 14.99           N
ATOM    532  CA  THR A  65     -57.986 -39.316  11.658  1.00 12.88           C
ATOM    533  C   THR A  65     -58.732 -40.498  12.243  1.00 15.37           C
ATOM    534  O   THR A  65     -58.131 -41.502  12.612  1.00 14.41           O
ATOM    535  CB  THR A  65     -58.017 -39.438  10.114  1.00 14.54           C
ATOM    536  OG1 THR A  65     -57.532 -40.732   9.743  1.00 20.03           O
ATOM    537  CG2 THR A  65     -57.155 -38.377   9.460  1.00 15.02           C
ATOM    538  N   TRP A  66     -60.054 -40.373  12.305  1.00 14.01           N
ATOM    539  CA  TRP A  66     -60.918 -41.451  12.745  1.00 12.55           C
ATOM    540  C   TRP A  66     -62.303 -41.155  12.203  1.00 18.29           C
ATOM    541  O   TRP A  66     -62.500 -40.183  11.478  1.00 17.67           O
ATOM    542  CB  TRP A  66     -60.950 -41.561  14.271  1.00 14.20           C
ATOM    543  CG  TRP A  66     -61.437 -40.311  14.981  1.00 14.83           C
ATOM    544  CD1 TRP A  66     -62.701 -40.069  15.459  1.00 10.55           C
ATOM    545  CD2 TRP A  66     -60.665 -39.138  15.279  1.00 11.73           C
ATOM    546  NE1 TRP A  66     -62.754 -38.816  16.038  1.00 11.68           N
ATOM    547  CE2 TRP A  66     -61.517 -38.226  15.945  1.00 14.75           C
ATOM    548  CE3 TRP A  66     -59.335 -38.771  15.050  1.00 12.25           C
ATOM    549  CZ2 TRP A  66     -61.084 -36.967  16.380  1.00 11.62           C
ATOM    550  CZ3 TRP A  66     -58.901 -37.520  15.485  1.00 16.51           C
ATOM    551  CH2 TRP A  66     -59.775 -36.632  16.143  1.00 14.42           C
ATOM    552  N   SER A  67     -63.271 -41.990  12.534  1.00 15.94           N
ATOM    553  CA  SER A  67     -64.617 -41.727  12.056  1.00 22.51           C
ATOM    554  C   SER A  67     -65.619 -41.679  13.205  1.00 21.36           C
ATOM    555  O   SER A  67     -65.438 -42.325  14.234  1.00 19.78           O
ATOM    556  CB  SER A  67     -65.015 -42.742  10.975  1.00 22.05           C
ATOM    557  OG  SER A  67     -66.376 -43.110  11.098  1.00 32.19           O
ATOM    558  N   ASP A  68     -66.653 -40.868  13.038  1.00 20.09           N
ATOM    559  CA  ASP A  68     -67.804 -40.899  13.926  1.00 18.68           C
ATOM    560  C   ASP A  68     -69.027 -40.737  13.045  1.00 20.92           C
ATOM    561  O   ASP A  68     -69.448 -39.610  12.763  1.00 18.75           O
ATOM    562  CB  ASP A  68     -67.734 -39.755  14.934  1.00 18.22           C
ATOM    563  CG  ASP A  68     -68.877 -39.791  15.951  1.00 21.15           C
ATOM    564  OD1 ASP A  68     -69.912 -40.453  15.691  1.00 19.57           O
ATOM    565  OD2 ASP A  68     -68.745 -39.148  17.023  1.00 19.68           O
ATOM    566  N   ARG A  69     -69.601 -41.854  12.612  1.00 22.50           N
ATOM    567  CA  ARG A  69     -70.689 -41.806  11.628  1.00 26.96           C
ATOM    568  C   ARG A  69     -71.952 -41.118  12.124  1.00 21.45           C
ATOM    569  O   ARG A  69     -72.791 -40.730  11.318  1.00 16.26           O
ATOM    570  CB  ARG A  69     -71.019 -43.201  11.104  1.00 31.33           C
ATOM    571  CG  ARG A  69     -69.877 -43.846  10.354  1.00 43.53           C
ATOM    572  CD  ARG A  69     -70.312 -45.156   9.729  1.00 52.71           C
ATOM    573  NE  ARG A  69     -69.171 -45.962   9.302  1.00 62.43           N
ATOM    574  CZ  ARG A  69     -69.275 -47.123   8.662  1.00 69.66           C
ATOM    575  NH1 ARG A  69     -70.472 -47.618   8.370  1.00 64.76           N
ATOM    576  NH2 ARG A  69     -68.183 -47.790   8.311  1.00 69.07           N
ATOM    577  N   THR A  70     -72.087 -40.960  13.440  1.00 17.24           N
ATOM    578  CA  THR A  70     -73.218 -40.202  13.992  1.00 17.99           C
ATOM    579  C   THR A  70     -73.141 -38.724  13.576  1.00 18.08           C
ATOM    580  O   THR A  70     -74.139 -38.018  13.594  1.00 14.62           O
ATOM    581  CB  THR A  70     -73.324 -40.302  15.547  1.00 22.71           C
ATOM    582  OG1 THR A  70     -72.142 -39.758  16.153  1.00 22.24           O
ATOM    583  CG2 THR A  70     -73.520 -41.747  16.006  1.00 23.40           C
ATOM    584  N   LEU A  71     -71.953 -38.257  13.208  1.00 15.88           N
ATOM    585  CA  LEU A  71     -71.789 -36.856  12.809  1.00 17.40           C
ATOM    586  C   LEU A  71     -72.096 -36.617  11.320  1.00 18.81           C
ATOM    587  O   LEU A  71     -72.218 -35.468  10.883  1.00 14.96           O
ATOM    588  CB  LEU A  71     -70.372 -36.370  13.114  1.00 15.27           C
ATOM    589  CG  LEU A  71     -69.913 -36.398  14.572  1.00 15.62           C
ATOM    590  CD1 LEU A  71     -68.458 -35.944  14.654  1.00 19.08           C
ATOM    591  CD2 LEU A  71     -70.821 -35.524  15.474  1.00 13.10           C
ATOM    592  N   ALA A  72     -72.217 -37.695  10.548  1.00 14.52           N
ATOM    593  CA  ALA A  72     -72.387 -37.574   9.101  1.00 14.40           C
ATOM    594  C   ALA A  72     -73.648 -36.795   8.720  1.00 17.00           C
ATOM    595  O   ALA A  72     -74.633 -36.760   9.466  1.00 14.42           O
ATOM    596  CB  ALA A  72     -72.404 -38.954   8.448  1.00 16.86           C
ATOM    597  N   TRP A  73     -73.619 -36.159   7.556  1.00 16.63           N
ATOM    598  CA  TRP A  73     -74.830 -35.552   7.031  1.00 14.48           C
ATOM    599  C   TRP A  73     -74.862 -35.644   5.511  1.00 11.32           C
ATOM    600  O   TRP A  73     -73.837 -35.836   4.858  1.00 12.63           O
ATOM    601  CB  TRP A  73     -74.945 -34.082   7.455  1.00  9.13           C
ATOM    602  CG  TRP A  73     -73.887 -33.191   6.805  1.00 11.65           C
ATOM    603  CD1 TRP A  73     -74.024 -32.464   5.661  1.00 11.43           C
ATOM    604  CD2 TRP A  73     -72.543 -32.946   7.276  1.00 13.84           C
ATOM    605  NE1 TRP A  73     -72.857 -31.784   5.386  1.00 15.13           N
ATOM    606  CE2 TRP A  73     -71.937 -32.053   6.371  1.00 16.45           C
ATOM    607  CE3 TRP A  73     -71.808 -33.381   8.379  1.00  9.96           C
ATOM    608  CZ2 TRP A  73     -70.614 -31.599   6.529  1.00 14.28           C
ATOM    609  CZ3 TRP A  73     -70.508 -32.933   8.534  1.00 13.01           C
ATOM    610  CH2 TRP A  73     -69.921 -32.049   7.617  1.00 11.16           C
ATOM    611  N   ASN A  74     -76.058 -35.471   4.973  1.00 10.20           N
ATOM    612  CA  ASN A  74     -76.304 -35.499   3.537  1.00 14.11           C
ATOM    613  C   ASN A  74     -75.831 -34.180   2.929  1.00 15.24           C
ATOM    614  O   ASN A  74     -76.492 -33.140   3.055  1.00 15.54           O
ATOM    615  CB  ASN A  74     -77.808 -35.747   3.272  1.00 18.06           C
ATOM    616  CG  ASN A  74     -78.090 -36.268   1.849  1.00 18.39           C
ATOM    617  OD1 ASN A  74     -77.295 -36.045   0.933  1.00 14.57           O
ATOM    618  ND2 ASN A  74     -79.252 -36.925   1.663  1.00 32.06           N
ATOM    619  N   SER A  75     -74.682 -34.222   2.266  1.00 11.32           N
ATOM    620  CA  SER A  75     -74.121 -33.035   1.651  1.00 16.75           C
ATOM    621  C   SER A  75     -74.411 -32.919   0.141  1.00 15.55           C
ATOM    622  O   SER A  75     -73.648 -32.303  -0.582  1.00 18.33           O
ATOM    623  CB  SER A  75     -72.611 -32.980   1.900  1.00 15.90           C
ATOM    624  OG  SER A  75     -71.993 -34.189   1.502  1.00 18.74           O
ATOM    625  N   SER A  76     -75.508 -33.492  -0.324  1.00 15.53           N
ATOM    626  CA  SER A  76     -75.915 -33.324  -1.727  1.00 20.83           C
ATOM    627  C   SER A  76     -75.989 -31.859  -2.142  1.00 21.01           C
ATOM    628  O   SER A  76     -75.607 -31.497  -3.249  1.00 22.93           O
ATOM    629  CB  SER A  76     -77.277 -33.976  -1.964  1.00 21.08           C
ATOM    630  OG  SER A  76     -77.176 -35.383  -1.899  1.00 28.39           O
ATOM    631  N   HIS A  77     -76.488 -31.008  -1.254  1.00 17.66           N
ATOM    632  CA  HIS A  77     -76.557 -29.581  -1.565  1.00 19.07           C
ATOM    633  C   HIS A  77     -76.083 -28.706  -0.410  1.00 20.73           C
ATOM    634  O   HIS A  77     -76.683 -27.674  -0.126  1.00 21.54           O
ATOM    635  CB  HIS A  77     -77.985 -29.196  -1.961  1.00 20.43           C
ATOM    636  CG  HIS A  77     -78.503 -29.954  -3.141  1.00 22.47           C
ATOM    637  ND1 HIS A  77     -79.261 -31.103  -3.017  1.00 22.42           N
ATOM    638  CD2 HIS A  77     -78.352 -29.751  -4.472  1.00 20.81           C
ATOM    639  CE1 HIS A  77     -79.571 -31.556  -4.216  1.00 26.76           C
ATOM    640  NE2 HIS A  77     -79.029 -30.757  -5.119  1.00 22.24           N
ATOM    641  N   SER A  78     -75.002 -29.116   0.245  1.00 17.22           N
ATOM    642  CA  SER A  78     -74.449 -28.356   1.363  1.00 18.72           C
ATOM    643  C   SER A  78     -72.938 -28.612   1.435  1.00 18.05           C
ATOM    644  O   SER A  78     -72.431 -29.400   0.645  1.00 17.60           O
ATOM    645  CB  SER A  78     -75.183 -28.724   2.663  1.00 16.52           C
ATOM    646  OG  SER A  78     -74.961 -30.063   3.025  1.00 14.39           O
ATOM    647  N   PRO A  79     -72.207 -27.927   2.346  1.00 16.50           N
ATOM    648  CA  PRO A  79     -70.750 -28.145   2.412  1.00 17.53           C
ATOM    649  C   PRO A  79     -70.357 -29.596   2.689  1.00 16.07           C
ATOM    650  O   PRO A  79     -71.063 -30.299   3.416  1.00 18.67           O
ATOM    651  CB  PRO A  79     -70.315 -27.269   3.600  1.00 17.93           C
ATOM    652  CG  PRO A  79     -71.344 -26.161   3.644  1.00 16.70           C
ATOM    653  CD  PRO A  79     -72.636 -26.789   3.191  1.00 17.69           C
ATOM    654  N   ASP A  80     -69.241 -30.030   2.114  1.00 15.79           N
ATOM    655  CA  ASP A  80     -68.720 -31.374   2.353  1.00 17.70           C
ATOM    656  C   ASP A  80     -67.960 -31.476   3.669  1.00 17.14           C
ATOM    657  O   ASP A  80     -67.809 -32.565   4.210  1.00 18.29           O
ATOM    658  CB  ASP A  80     -67.773 -31.781   1.226  1.00 21.10           C
ATOM    659  CG  ASP A  80     -68.450 -31.802  -0.125  1.00 28.77           C
ATOM    660  OD1 ASP A  80     -69.641 -32.181  -0.184  1.00 25.19           O
ATOM    661  OD2 ASP A  80     -67.788 -31.421  -1.115  1.00 33.73           O
ATOM    662  N   GLN A  81     -67.458 -30.340   4.156  1.00 14.79           N
ATOM    663  CA  GLN A  81     -66.673 -30.288   5.379  1.00 14.52           C
ATOM    664  C   GLN A  81     -66.851 -28.939   6.071  1.00 17.44           C
ATOM    665  O   GLN A  81     -67.267 -27.961   5.440  1.00 13.36           O
ATOM    666  CB  GLN A  81     -65.181 -30.461   5.079  1.00 13.88           C
ATOM    667  CG  GLN A  81     -64.766 -31.740   4.376  1.00 20.14           C
ATOM    668  CD  GLN A  81     -63.266 -31.797   4.135  1.00 21.70           C
ATOM    669  OE1 GLN A  81     -62.511 -31.047   4.751  1.00 21.64           O
ATOM    670  NE2 GLN A  81     -62.826 -32.688   3.241  1.00 23.04           N
ATOM    671  N   VAL A  82     -66.532 -28.904   7.371  1.00 11.59           N
ATOM    672  CA  VAL A  82     -66.359 -27.663   8.119  1.00 13.41           C
ATOM    673  C   VAL A  82     -65.239 -27.838   9.149  1.00 14.71           C
ATOM    674  O   VAL A  82     -64.887 -28.963   9.504  1.00 13.29           O
ATOM    675  CB  VAL A  82     -67.638 -27.277   8.886  1.00 13.55           C
ATOM    676  CG1 VAL A  82     -68.797 -26.999   7.918  1.00 14.94           C
ATOM    677  CG2 VAL A  82     -67.993 -28.371   9.892  1.00  8.72           C
ATOM    678  N   SER A  83     -64.673 -26.736   9.628  1.00 12.50           N
ATOM    679  CA  SER A  83     -63.711 -26.818  10.733  1.00 12.75           C
ATOM    680  C   SER A  83     -64.483 -26.666  12.050  1.00 12.71           C
ATOM    681  O   SER A  83     -65.487 -25.960  12.102  1.00 12.40           O
ATOM    682  CB  SER A  83     -62.633 -25.738  10.605  1.00 12.93           C
ATOM    683  OG  SER A  83     -62.037 -25.765   9.308  1.00 12.23           O
ATOM    684  N   VAL A  84     -64.031 -27.361  13.096  1.00 13.54           N
ATOM    685  CA  VAL A  84     -64.729 -27.426  14.370  1.00 10.73           C
ATOM    686  C   VAL A  84     -63.679 -27.355  15.478  1.00 14.41           C
ATOM    687  O   VAL A  84     -62.635 -28.007  15.372  1.00 10.95           O
ATOM    688  CB  VAL A  84     -65.497 -28.763  14.491  1.00 13.58           C
ATOM    689  CG1 VAL A  84     -66.278 -28.836  15.802  1.00 12.22           C
ATOM    690  CG2 VAL A  84     -66.436 -28.958  13.313  1.00 10.25           C
ATOM    691  N   PRO A  85     -63.927 -26.550  16.534  1.00 12.20           N
ATOM    692  CA  PRO A  85     -62.965 -26.566  17.650  1.00 15.77           C
ATOM    693  C   PRO A  85     -62.922 -27.975  18.252  1.00 15.71           C
ATOM    694  O   PRO A  85     -63.988 -28.606  18.385  1.00 12.50           O
ATOM    695  CB  PRO A  85     -63.576 -25.580  18.672  1.00 15.29           C
ATOM    696  CG  PRO A  85     -64.549 -24.720  17.862  1.00 14.04           C
ATOM    697  CD  PRO A  85     -65.068 -25.646  16.783  1.00 10.91           C
ATOM    698  N   ILE A  86     -61.734 -28.474  18.591  1.00 14.44           N
ATOM    699  CA  ILE A  86     -61.639 -29.830  19.143  1.00 15.77           C
ATOM    700  C   ILE A  86     -62.377 -29.968  20.474  1.00 15.20           C
ATOM    701  O   ILE A  86     -62.774 -31.073  20.878  1.00 15.33           O
ATOM    702  CB  ILE A  86     -60.183 -30.314  19.295  1.00 14.92           C
ATOM    703  CG1 ILE A  86     -59.417 -29.454  20.294  1.00 12.94           C
ATOM    704  CG2 ILE A  86     -59.490 -30.370  17.934  1.00 15.91           C
ATOM    705  CD1 ILE A  86     -57.967 -29.939  20.559  1.00 13.27           C
ATOM    706  N   SER A  87     -62.582 -28.839  21.145  1.00 15.46           N
ATOM    707  CA  SER A  87     -63.308 -28.826  22.422  1.00 16.84           C
ATOM    708  C   SER A  87     -64.765 -29.241  22.240  1.00 15.49           C
ATOM    709  O   SER A  87     -65.410 -29.668  23.187  1.00 15.09           O
ATOM    710  CB  SER A  87     -63.228 -27.451  23.097  1.00 19.26           C
ATOM    711  OG  SER A  87     -63.881 -26.470  22.309  1.00 22.81           O
ATOM    712  N   SER A  88     -65.284 -29.131  21.018  1.00 14.34           N
ATOM    713  CA  SER A  88     -66.659 -29.573  20.751  1.00 14.40           C
ATOM    714  C   SER A  88     -66.706 -31.037  20.304  1.00 15.31           C
ATOM    715  O   SER A  88     -67.779 -31.565  20.029  1.00 15.88           O
ATOM    716  CB  SER A  88     -67.321 -28.687  19.682  1.00 16.31           C
ATOM    717  OG  SER A  88     -67.423 -27.345  20.122  1.00 21.22           O
ATOM    718  N   LEU A  89     -65.548 -31.695  20.231  1.00 12.65           N
ATOM    719  CA  LEU A  89     -65.467 -33.041  19.647  1.00 12.53           C
ATOM    720  C   LEU A  89     -64.800 -34.043  20.563  1.00 16.13           C
ATOM    721  O   LEU A  89     -64.001 -33.673  21.420  1.00 14.52           O
ATOM    722  CB  LEU A  89     -64.630 -33.012  18.364  1.00 11.87           C
ATOM    723  CG  LEU A  89     -65.204 -32.271  17.182  1.00 12.39           C
ATOM    724  CD1 LEU A  89     -64.229 -32.399  16.030  1.00 10.98           C
ATOM    725  CD2 LEU A  89     -66.569 -32.877  16.833  1.00 10.22           C
ATOM    726  N   TRP A  90     -65.081 -35.324  20.349  1.00 14.24           N
ATOM    727  CA  TRP A  90     -64.236 -36.348  20.942  1.00 14.97           C
ATOM    728  C   TRP A  90     -62.917 -36.420  20.164  1.00 16.55           C
ATOM    729  O   TRP A  90     -62.894 -36.398  18.928  1.00 12.60           O
ATOM    730  CB  TRP A  90     -64.921 -37.712  20.982  1.00 16.45           C
ATOM    731  CG  TRP A  90     -64.028 -38.803  21.562  1.00 15.10           C
ATOM    732  CD1 TRP A  90     -63.915 -39.163  22.875  1.00 16.95           C
ATOM    733  CD2 TRP A  90     -63.136 -39.666  20.833  1.00 14.35           C
ATOM    734  NE1 TRP A  90     -63.018 -40.201  23.009  1.00 13.86           N
ATOM    735  CE2 TRP A  90     -62.522 -40.524  21.772  1.00 15.78           C
ATOM    736  CE3 TRP A  90     -62.800 -39.791  19.479  1.00 18.12           C
ATOM    737  CZ2 TRP A  90     -61.585 -41.500  21.400  1.00 16.22           C
ATOM    738  CZ3 TRP A  90     -61.864 -40.766  19.105  1.00 17.59           C
ATOM    739  CH2 TRP A  90     -61.271 -41.605  20.068  1.00 17.28           C
ATOM    740  N   VAL A  91     -61.820 -36.462  20.914  1.00 15.45           N
ATOM    741  CA  VAL A  91     -60.486 -36.633  20.359  1.00 19.02           C
ATOM    742  C   VAL A  91     -59.823 -37.803  21.110  1.00 18.80           C
ATOM    743  O   VAL A  91     -60.031 -37.955  22.318  1.00 18.12           O
ATOM    744  CB  VAL A  91     -59.661 -35.326  20.469  1.00 17.74           C
ATOM    745  CG1 VAL A  91     -58.215 -35.564  20.091  1.00 24.80           C
ATOM    746  CG2 VAL A  91     -60.260 -34.244  19.561  1.00 16.95           C
ATOM    747  N   PRO A  92     -59.078 -38.665  20.386  1.00 18.29           N
ATOM    748  CA  PRO A  92     -58.375 -39.789  21.028  1.00 19.43           C
ATOM    749  C   PRO A  92     -57.382 -39.318  22.088  1.00 17.74           C
ATOM    750  O   PRO A  92     -56.682 -38.346  21.834  1.00 18.94           O
ATOM    751  CB  PRO A  92     -57.621 -40.468  19.859  1.00 20.05           C
ATOM    752  CG  PRO A  92     -57.694 -39.491  18.695  1.00 20.35           C
ATOM    753  CD  PRO A  92     -58.966 -38.708  18.916  1.00 15.82           C
ATOM    754  N   ASP A  93     -57.328 -39.994  23.237  1.00 15.85           N
ATOM    755  CA  ASP A  93     -56.432 -39.606  24.328  1.00 18.89           C
ATOM    756  C   ASP A  93     -55.012 -40.143  24.127  1.00 17.47           C
ATOM    757  O   ASP A  93     -54.487 -40.886  24.969  1.00 15.50           O
ATOM    758  CB  ASP A  93     -56.976 -40.065  25.691  1.00 14.07           C
ATOM    759  CG  ASP A  93     -57.140 -41.579  25.786  1.00 21.62           C
ATOM    760  OD1 ASP A  93     -57.465 -42.211  24.736  1.00 18.33           O
ATOM    761  OD2 ASP A  93     -56.940 -42.139  26.904  1.00 13.76           O
ATOM    762  N   LEU A  94     -54.387 -39.737  23.028  1.00 17.98           N
ATOM    763  CA  LEU A  94     -53.054 -40.228  22.675  1.00 16.94           C
ATOM    764  C   LEU A  94     -51.982 -39.600  23.567  1.00 17.32           C
ATOM    765  O   LEU A  94     -52.068 -38.429  23.940  1.00 16.96           O
ATOM    766  CB  LEU A  94     -52.746 -39.976  21.185  1.00 18.44           C
ATOM    767  CG  LEU A  94     -53.653 -40.691  20.171  1.00 19.20           C
ATOM    768  CD1 LEU A  94     -53.315 -40.306  18.725  1.00 22.09           C
ATOM    769  CD2 LEU A  94     -53.589 -42.197  20.345  1.00 15.97           C
ATOM    770  N   ALA A  95     -50.995 -40.406  23.939  1.00 14.07           N
ATOM    771  CA  ALA A  95     -49.818 -39.930  24.654  1.00 17.31           C
ATOM    772  C   ALA A  95     -48.577 -40.563  24.019  1.00 18.59           C
ATOM    773  O   ALA A  95     -48.621 -41.691  23.522  1.00 19.26           O
ATOM    774  CB  ALA A  95     -49.904 -40.272  26.132  1.00 16.88           C
ATOM    775  N   ALA A  96     -47.482 -39.821  24.006  1.00 17.76           N
ATOM    776  CA  ALA A  96     -46.207 -40.358  23.549  1.00 17.96           C
ATOM    777  C   ALA A  96     -45.451 -40.853  24.783  1.00 19.44           C
ATOM    778  O   ALA A  96     -45.100 -40.059  25.669  1.00 17.52           O
ATOM    779  CB  ALA A  96     -45.420 -39.295  22.804  1.00 21.30           C
ATOM    780  N   TYR A  97     -45.232 -42.164  24.865  1.00 23.24           N
ATOM    781  CA  TYR A  97     -44.741 -42.760  26.116  1.00 21.22           C
ATOM    782  C   TYR A  97     -43.371 -42.207  26.556  1.00 20.88           C
ATOM    783  O   TYR A  97     -43.114 -42.049  27.747  1.00 25.45           O
ATOM    784  CB  TYR A  97     -44.691 -44.298  26.028  1.00 19.29           C
ATOM    785  CG  TYR A  97     -45.967 -44.990  25.580  1.00 21.20           C
ATOM    786  CD1 TYR A  97     -47.226 -44.418  25.786  1.00 24.11           C
ATOM    787  CD2 TYR A  97     -45.912 -46.232  24.965  1.00 23.23           C
ATOM    788  CE1 TYR A  97     -48.390 -45.067  25.368  1.00 22.40           C
ATOM    789  CE2 TYR A  97     -47.063 -46.887  24.547  1.00 24.37           C
ATOM    790  CZ  TYR A  97     -48.295 -46.306  24.749  1.00 26.67           C
ATOM    791  OH  TYR A  97     -49.425 -46.982  24.333  1.00 23.31           O
ATOM    792  N   ASN A  98     -42.493 -41.912  25.600  1.00 21.42           N
ATOM    793  CA  ASN A  98     -41.158 -41.423  25.952  1.00 20.00           C
ATOM    794  C   ASN A  98     -40.969 -39.920  25.751  1.00 22.67           C
ATOM    795  O   ASN A  98     -39.844 -39.447  25.581  1.00 22.97           O
ATOM    796  CB  ASN A  98     -40.064 -42.201  25.218  1.00 20.43           C
ATOM    797  CG  ASN A  98     -40.260 -42.206  23.728  1.00 24.10           C
ATOM    798  OD1 ASN A  98     -41.391 -42.331  23.236  1.00 23.97           O
ATOM    799  ND2 ASN A  98     -39.166 -42.064  22.987  1.00 25.22           N
ATOM    800  N   ALA A  99     -42.062 -39.163  25.782  1.00 19.85           N
ATOM    801  CA  ALA A  99     -41.938 -37.709  25.768  1.00 22.20           C
ATOM    802  C   ALA A  99     -41.597 -37.233  27.178  1.00 19.54           C
ATOM    803  O   ALA A  99     -42.105 -37.769  28.168  1.00 21.30           O
ATOM    804  CB  ALA A  99     -43.216 -37.039  25.239  1.00 19.17           C
ATOM    805  N   ILE A 100     -40.704 -36.252  27.278  1.00 20.27           N
ATOM    806  CA  ILE A 100     -40.299 -35.738  28.589  1.00 21.05           C
ATOM    807  C   ILE A 100     -40.757 -34.294  28.814  1.00 22.33           C
ATOM    808  O   ILE A 100     -40.456 -33.684  29.837  1.00 20.05           O
ATOM    809  CB  ILE A 100     -38.775 -35.878  28.812  1.00 23.74           C
ATOM    810  CG1 ILE A 100     -37.991 -35.102  27.752  1.00 19.33           C
ATOM    811  CG2 ILE A 100     -38.374 -37.340  28.792  1.00 22.18           C
ATOM    812  CD1 ILE A 100     -36.493 -34.997  28.036  1.00 23.54           C
ATOM    813  N   SER A 101     -41.487 -33.752  27.840  1.00 18.29           N
ATOM    814  CA  SER A 101     -42.144 -32.456  27.997  1.00 21.58           C
ATOM    815  C   SER A 101     -43.586 -32.571  27.514  1.00 18.54           C
ATOM    816  O   SER A 101     -43.906 -33.445  26.692  1.00 18.69           O
ATOM    817  CB  SER A 101     -41.411 -31.374  27.193  1.00 18.39           C
ATOM    818  OG  SER A 101     -41.711 -31.485  25.809  1.00 19.11           O
ATOM    819  N   LYS A 102     -44.451 -31.685  27.996  1.00 21.39           N
ATOM    820  CA  LYS A 102     -45.823 -31.590  27.484  1.00 19.56           C
ATOM    821  C   LYS A 102     -45.790 -31.195  26.007  1.00 19.69           C
ATOM    822  O   LYS A 102     -44.945 -30.393  25.599  1.00 20.98           O
ATOM    823  CB  LYS A 102     -46.628 -30.549  28.291  1.00 24.02           C
ATOM    824  CG  LYS A 102     -47.486 -31.147  29.401  1.00 30.58           C
ATOM    825  CD  LYS A 102     -47.981 -30.093  30.402  1.00 29.35           C
ATOM    826  CE  LYS A 102     -48.767 -28.982  29.711  1.00 39.87           C
ATOM    827  NZ  LYS A 102     -49.958 -29.484  28.955  1.00 40.32           N
ATOM    828  N   PRO A 103     -46.703 -31.756  25.197  1.00 21.10           N
ATOM    829  CA  PRO A 103     -46.681 -31.381  23.779  1.00 17.30           C
ATOM    830  C   PRO A 103     -47.045 -29.910  23.606  1.00 15.00           C
ATOM    831  O   PRO A 103     -48.036 -29.437  24.145  1.00 19.34           O
ATOM    832  CB  PRO A 103     -47.749 -32.290  23.149  1.00 19.18           C
ATOM    833  CG  PRO A 103     -48.655 -32.686  24.301  1.00 18.92           C
ATOM    834  CD  PRO A 103     -47.772 -32.723  25.518  1.00 17.04           C
ATOM    835  N   GLU A 104     -46.216 -29.184  22.873  1.00 17.83           N
ATOM    836  CA  GLU A 104     -46.484 -27.781  22.584  1.00 19.13           C
ATOM    837  C   GLU A 104     -47.165 -27.705  21.204  1.00 17.38           C
ATOM    838  O   GLU A 104     -46.526 -27.941  20.158  1.00 15.98           O
ATOM    839  CB  GLU A 104     -45.172 -26.989  22.636  1.00 16.77           C
ATOM    840  CG  GLU A 104     -45.266 -25.506  22.291  1.00 20.63           C
ATOM    841  CD  GLU A 104     -43.918 -24.787  22.451  1.00 27.54           C
ATOM    842  OE1 GLU A 104     -42.972 -25.407  22.999  1.00 37.82           O
ATOM    843  OE2 GLU A 104     -43.798 -23.605  22.036  1.00 24.61           O
ATOM    844  N   VAL A 105     -48.471 -27.426  21.215  1.00 12.60           N
ATOM    845  CA  VAL A 105     -49.275 -27.393  19.994  1.00 15.24           C
ATOM    846  C   VAL A 105     -49.092 -26.034  19.337  1.00 17.40           C
ATOM    847  O   VAL A 105     -49.410 -25.008  19.936  1.00 15.43           O
ATOM    848  CB  VAL A 105     -50.784 -27.659  20.277  1.00 15.36           C
ATOM    849  CG1 VAL A 105     -51.608 -27.652  18.963  1.00 12.71           C
ATOM    850  CG2 VAL A 105     -50.966 -28.990  21.005  1.00 13.79           C
ATOM    851  N   LEU A 106     -48.565 -26.029  18.112  1.00 14.76           N
ATOM    852  CA  LEU A 106     -48.207 -24.782  17.424  1.00 14.78           C
ATOM    853  C   LEU A 106     -49.343 -24.175  16.609  1.00 16.03           C
ATOM    854  O   LEU A 106     -49.310 -23.004  16.253  1.00 16.06           O
ATOM    855  CB  LEU A 106     -46.975 -25.008  16.527  1.00 14.44           C
ATOM    856  CG  LEU A 106     -45.788 -25.556  17.339  1.00 15.73           C
ATOM    857  CD1 LEU A 106     -44.643 -26.002  16.450  1.00 18.57           C
ATOM    858  CD2 LEU A 106     -45.320 -24.528  18.348  1.00 14.17           C
ATOM    859  N   THR A 107     -50.360 -24.975  16.332  1.00 17.45           N
ATOM    860  CA  THR A 107     -51.362 -24.619  15.338  1.00 13.95           C
ATOM    861  C   THR A 107     -52.753 -24.451  15.982  1.00 17.10           C
ATOM    862  O   THR A 107     -52.960 -24.879  17.122  1.00 12.26           O
ATOM    863  CB  THR A 107     -51.367 -25.699  14.235  1.00 17.09           C
ATOM    864  OG1 THR A 107     -51.301 -26.992  14.853  1.00 12.99           O
ATOM    865  CG2 THR A 107     -50.166 -25.515  13.307  1.00 15.41           C
ATOM    866  N   PRO A 108     -53.698 -23.809  15.262  1.00 17.23           N
ATOM    867  CA  PRO A 108     -55.090 -23.679  15.727  1.00 15.68           C
ATOM    868  C   PRO A 108     -55.725 -25.028  16.056  1.00 16.04           C
ATOM    869  O   PRO A 108     -55.668 -25.976  15.247  1.00 11.50           O
ATOM    870  CB  PRO A 108     -55.805 -23.079  14.507  1.00 15.46           C
ATOM    871  CG  PRO A 108     -54.745 -22.254  13.848  1.00 14.31           C
ATOM    872  CD  PRO A 108     -53.462 -23.043  14.021  1.00 12.84           C
ATOM    873  N   GLN A 109     -56.364 -25.106  17.216  1.00 11.00           N
ATOM    874  CA  GLN A 109     -56.929 -26.364  17.668  1.00 10.55           C
ATOM    875  C   GLN A 109     -58.325 -26.608  17.054  1.00 12.13           C
ATOM    876  O   GLN A 109     -59.321 -26.727  17.753  1.00 16.28           O
ATOM    877  CB  GLN A 109     -56.913 -26.412  19.205  1.00 12.78           C
ATOM    878  CG  GLN A 109     -55.489 -26.326  19.805  1.00 13.60           C
ATOM    879  CD  GLN A 109     -55.447 -26.566  21.333  1.00 22.06           C
ATOM    880  OE1 GLN A 109     -56.467 -26.856  21.959  1.00 26.99           O
ATOM    881  NE2 GLN A 109     -54.262 -26.440  21.925  1.00 22.82           N
ATOM    882  N   LEU A 110     -58.356 -26.664  15.724  1.00 12.80           N
ATOM    883  CA  LEU A 110     -59.548 -26.970  14.945  1.00 16.75           C
ATOM    884  C   LEU A 110     -59.372 -28.316  14.245  1.00 16.14           C
ATOM    885  O   LEU A 110     -58.275 -28.639  13.783  1.00 12.14           O
ATOM    886  CB  LEU A 110     -59.768 -25.897  13.876  1.00 13.29           C
ATOM    887  CG  LEU A 110     -59.976 -24.447  14.328  1.00 16.52           C
ATOM    888  CD1 LEU A 110     -60.053 -23.487  13.126  1.00 11.85           C
ATOM    889  CD2 LEU A 110     -61.239 -24.333  15.176  1.00 16.28           C
ATOM    890  N   ALA A 111     -60.444 -29.099  14.170  1.00 12.28           N
ATOM    891  CA  ALA A 111     -60.439 -30.338  13.384  1.00 14.57           C
ATOM    892  C   ALA A 111     -61.288 -30.110  12.144  1.00 16.04           C
ATOM    893  O   ALA A 111     -62.096 -29.186  12.121  1.00 16.16           O
ATOM    894  CB  ALA A 111     -61.019 -31.481  14.193  1.00 12.42           C
ATOM    895  N   ARG A 112     -61.123 -30.950  11.122  1.00 14.06           N
ATOM    896  CA  ARG A 112     -62.088 -30.996  10.021  1.00 13.97           C
ATOM    897  C   ARG A 112     -63.037 -32.166  10.236  1.00 13.32           C
ATOM    898  O   ARG A 112     -62.603 -33.274  10.561  1.00 13.57           O
ATOM    899  CB  ARG A 112     -61.377 -31.131   8.667  1.00 15.37           C
ATOM    900  CG  ARG A 112     -60.595 -29.901   8.257  1.00 19.95           C
ATOM    901  CD  ARG A 112     -61.534 -28.752   7.916  1.00 19.89           C
ATOM    902  NE  ARG A 112     -62.027 -28.832   6.538  1.00 16.44           N
ATOM    903  CZ  ARG A 112     -62.601 -27.824   5.886  1.00 17.00           C
ATOM    904  NH1 ARG A 112     -62.782 -26.652   6.491  1.00 12.36           N
ATOM    905  NH2 ARG A 112     -62.991 -27.994   4.626  1.00 17.42           N
ATOM    906  N   VAL A 113     -64.333 -31.913  10.076  1.00 10.99           N
ATOM    907  CA  VAL A 113     -65.331 -32.975  10.099  1.00 10.03           C
ATOM    908  C   VAL A 113     -65.905 -33.062   8.680  1.00 15.18           C
ATOM    909  O   VAL A 113     -66.341 -32.044   8.117  1.00 13.83           O
ATOM    910  CB  VAL A 113     -66.461 -32.701  11.126  1.00 10.19           C
ATOM    911  CG1 VAL A 113     -67.544 -33.757  11.007  1.00 11.49           C
ATOM    912  CG2 VAL A 113     -65.913 -32.649  12.580  1.00  7.47           C
ATOM    913  N   VAL A 114     -65.867 -34.264   8.103  1.00 12.84           N
ATOM    914  CA  VAL A 114     -66.364 -34.491   6.743  1.00 16.13           C
ATOM    915  C   VAL A 114     -67.776 -35.055   6.817  1.00 15.52           C
ATOM    916  O   VAL A 114     -68.168 -35.618   7.842  1.00 12.46           O
ATOM    917  CB  VAL A 114     -65.431 -35.428   5.964  1.00 14.14           C
ATOM    918  CG1 VAL A 114     -65.758 -35.411   4.458  1.00 14.22           C
ATOM    919  CG2 VAL A 114     -63.994 -35.000   6.188  1.00 14.22           C
ATOM    920  N   SER A 115     -68.540 -34.907   5.738  1.00 13.44           N
ATOM    921  CA  SER A 115     -69.968 -35.220   5.771  1.00 15.97           C
ATOM    922  C   SER A 115     -70.228 -36.710   5.872  1.00 12.65           C
ATOM    923  O   SER A 115     -71.340 -37.120   6.206  1.00 15.05           O
ATOM    924  CB  SER A 115     -70.697 -34.628   4.560  1.00 15.00           C
ATOM    925  OG  SER A 115     -70.360 -35.328   3.383  1.00 13.58           O
ATOM    926  N   ASP A 116     -69.210 -37.520   5.592  1.00 11.74           N
ATOM    927  CA  ASP A 116     -69.323 -38.976   5.793  1.00 16.12           C
ATOM    928  C   ASP A 116     -68.980 -39.372   7.230  1.00 17.59           C
ATOM    929  O   ASP A 116     -68.995 -40.551   7.585  1.00 21.02           O
ATOM    930  CB  ASP A 116     -68.454 -39.765   4.796  1.00 17.54           C
ATOM    931  CG  ASP A 116     -66.970 -39.455   4.920  1.00 20.37           C
ATOM    932  OD1 ASP A 116     -66.574 -38.696   5.831  1.00 16.87           O
ATOM    933  OD2 ASP A 116     -66.176 -39.983   4.105  1.00 22.06           O
ATOM    934  N   GLY A 117     -68.667 -38.382   8.057  1.00 19.56           N
ATOM    935  CA  GLY A 117     -68.370 -38.643   9.456  1.00 14.69           C
ATOM    936  C   GLY A 117     -66.883 -38.783   9.754  1.00 16.77           C
ATOM    937  O   GLY A 117     -66.492 -39.077  10.894  1.00 20.57           O
ATOM    938  N   GLU A 118     -66.038 -38.582   8.749  1.00 12.00           N
ATOM    939  CA  GLU A 118     -64.604 -38.632   9.014  1.00 15.13           C
ATOM    940  C   GLU A 118     -64.207 -37.391   9.817  1.00 15.28           C
ATOM    941  O   GLU A 118     -64.717 -36.294   9.570  1.00 15.34           O
ATOM    942  CB  GLU A 118     -63.764 -38.718   7.726  1.00 16.50           C
ATOM    943  CG  GLU A 118     -62.299 -38.987   8.059  1.00 19.66           C
ATOM    944  CD  GLU A 118     -61.347 -38.954   6.868  1.00 22.07           C
ATOM    945  OE1 GLU A 118     -61.791 -38.753   5.723  1.00 17.56           O
ATOM    946  OE2 GLU A 118     -60.130 -39.126   7.090  1.00 25.42           O
ATOM    947  N   VAL A 119     -63.316 -37.568  10.787  1.00 13.07           N
ATOM    948  CA  VAL A 119     -62.797 -36.446  11.557  1.00 13.10           C
ATOM    949  C   VAL A 119     -61.282 -36.396  11.412  1.00 14.51           C
ATOM    950  O   VAL A 119     -60.600 -37.395  11.646  1.00 13.58           O
ATOM    951  CB  VAL A 119     -63.083 -36.574  13.056  1.00 14.91           C
ATOM    952  CG1 VAL A 119     -62.477 -35.373  13.777  1.00  8.94           C
ATOM    953  CG2 VAL A 119     -64.596 -36.692  13.333  1.00 12.45           C
ATOM    954  N   LEU A 120     -60.756 -35.233  11.034  1.00 10.86           N
ATOM    955  CA  LEU A 120     -59.323 -35.079  10.843  1.00 13.87           C
ATOM    956  C   LEU A 120     -58.763 -34.006  11.770  1.00 16.66           C
ATOM    957  O   LEU A 120     -59.215 -32.862  11.756  1.00 15.90           O
ATOM    958  CB  LEU A 120     -58.998 -34.725   9.386  1.00 14.67           C
ATOM    959  CG  LEU A 120     -59.512 -35.657   8.284  1.00 18.47           C
ATOM    960  CD1 LEU A 120     -60.756 -35.072   7.655  1.00 18.75           C
ATOM    961  CD2 LEU A 120     -58.456 -35.899   7.201  1.00 20.18           C
ATOM    962  N   TYR A 121     -57.776 -34.376  12.577  1.00 12.76           N
ATOM    963  CA  TYR A 121     -57.097 -33.404  13.420  1.00 18.15           C
ATOM    964  C   TYR A 121     -55.606 -33.573  13.219  1.00 16.39           C
ATOM    965  O   TYR A 121     -55.041 -34.628  13.495  1.00 16.45           O
ATOM    966  CB  TYR A 121     -57.484 -33.566  14.900  1.00 16.29           C
ATOM    967  CG  TYR A 121     -56.841 -32.536  15.814  1.00 19.99           C
ATOM    968  CD1 TYR A 121     -56.901 -31.178  15.512  1.00 17.30           C
ATOM    969  CD2 TYR A 121     -56.190 -32.919  16.982  1.00 16.11           C
ATOM    970  CE1 TYR A 121     -56.309 -30.225  16.340  1.00 17.92           C
ATOM    971  CE2 TYR A 121     -55.597 -31.974  17.829  1.00 16.80           C
ATOM    972  CZ  TYR A 121     -55.660 -30.623  17.493  1.00 18.19           C
ATOM    973  OH  TYR A 121     -55.072 -29.664  18.301  1.00 21.36           O
ATOM    974  N   MET A 122     -54.966 -32.535  12.706  1.00 15.63           N
ATOM    975  CA  MET A 122     -53.579 -32.660  12.334  1.00 17.86           C
ATOM    976  C   MET A 122     -52.787 -31.461  12.832  1.00 16.36           C
ATOM    977  O   MET A 122     -52.486 -30.553  12.060  1.00 14.95           O
ATOM    978  CB  MET A 122     -53.471 -32.825  10.802  1.00 18.21           C
ATOM    979  CG  MET A 122     -54.387 -33.940  10.220  1.00 15.80           C
ATOM    980  SD  MET A 122     -54.014 -34.472   8.523  1.00 22.87           S
ATOM    981  CE  MET A 122     -54.225 -32.944   7.622  1.00 28.17           C
ATOM    982  N   PRO A 123     -52.444 -31.458  14.130  1.00 15.40           N
ATOM    983  CA  PRO A 123     -51.678 -30.353  14.714  1.00 13.93           C
ATOM    984  C   PRO A 123     -50.178 -30.435  14.423  1.00 16.19           C
ATOM    985  O   PRO A 123     -49.625 -31.523  14.237  1.00 12.89           O
ATOM    986  CB  PRO A 123     -51.886 -30.553  16.215  1.00 14.54           C
ATOM    987  CG  PRO A 123     -51.984 -32.070  16.361  1.00 15.17           C
ATOM    988  CD  PRO A 123     -52.750 -32.507  15.122  1.00 16.45           C
ATOM    989  N   SER A 124     -49.519 -29.283  14.390  1.00 14.30           N
ATOM    990  CA  SER A 124     -48.072 -29.283  14.420  1.00 17.21           C
ATOM    991  C   SER A 124     -47.667 -29.209  15.883  1.00 16.96           C
ATOM    992  O   SER A 124     -48.225 -28.418  16.651  1.00 18.34           O
ATOM    993  CB  SER A 124     -47.509 -28.116  13.624  1.00 16.31           C
ATOM    994  OG  SER A 124     -46.111 -28.090  13.775  1.00 21.06           O
ATOM    995  N   ILE A 125     -46.724 -30.053  16.284  1.00 15.81           N
ATOM    996  CA  ILE A 125     -46.354 -30.158  17.695  1.00 14.02           C
ATOM    997  C   ILE A 125     -44.842 -30.079  17.885  1.00 18.23           C
ATOM    998  O   ILE A 125     -44.076 -30.699  17.142  1.00 18.32           O
ATOM    999  CB  ILE A 125     -46.907 -31.473  18.324  1.00 13.86           C
ATOM   1000  CG1 ILE A 125     -48.443 -31.422  18.373  1.00 17.21           C
ATOM   1001  CG2 ILE A 125     -46.330 -31.707  19.721  1.00 14.95           C
ATOM   1002  CD1 ILE A 125     -49.118 -32.767  18.596  1.00 19.87           C
ATOM   1003  N   ARG A 126     -44.414 -29.300  18.873  1.00 15.09           N
ATOM   1004  CA  ARG A 126     -43.033 -29.354  19.329  1.00 16.47           C
ATOM   1005  C   ARG A 126     -42.984 -30.093  20.657  1.00 18.69           C
ATOM   1006  O   ARG A 126     -43.710 -29.756  21.603  1.00 16.41           O
ATOM   1007  CB  ARG A 126     -42.443 -27.957  19.496  1.00 14.77           C
ATOM   1008  CG  ARG A 126     -41.018 -28.003  19.985  1.00 19.15           C
ATOM   1009  CD  ARG A 126     -40.397 -26.628  20.021  1.00 21.66           C
ATOM   1010  NE  ARG A 126     -39.112 -26.654  20.718  1.00 20.29           N
ATOM   1011  CZ  ARG A 126     -38.222 -25.668  20.704  1.00 27.15           C
ATOM   1012  NH1 ARG A 126     -38.463 -24.557  20.017  1.00 20.83           N
ATOM   1013  NH2 ARG A 126     -37.091 -25.797  21.385  1.00 25.58           N
ATOM   1014  N   GLN A 127     -42.142 -31.114  20.722  1.00 15.36           N
ATOM   1015  CA  GLN A 127     -42.024 -31.914  21.939  1.00 18.31           C
ATOM   1016  C   GLN A 127     -40.599 -32.460  22.125  1.00 21.15           C
ATOM   1017  O   GLN A 127     -39.894 -32.716  21.136  1.00 17.75           O
ATOM   1018  CB  GLN A 127     -43.053 -33.051  21.917  1.00 18.97           C
ATOM   1019  CG  GLN A 127     -43.401 -33.628  23.308  1.00 18.22           C
ATOM   1020  CD  GLN A 127     -44.691 -34.434  23.282  1.00 17.02           C
ATOM   1021  OE1 GLN A 127     -45.112 -34.911  22.229  1.00 18.51           O
ATOM   1022  NE2 GLN A 127     -45.330 -34.576  24.432  1.00 14.79           N
ATOM   1023  N   ARG A 128     -40.187 -32.610  23.391  1.00 20.67           N
ATOM   1024  CA  ARG A 128     -38.915 -33.245  23.766  1.00 18.70           C
ATOM   1025  C   ARG A 128     -39.120 -34.729  24.100  1.00 24.17           C
ATOM   1026  O   ARG A 128     -40.093 -35.101  24.776  1.00 18.68           O
ATOM   1027  CB  ARG A 128     -38.302 -32.569  25.007  1.00 21.83           C
ATOM   1028  CG  ARG A 128     -37.601 -31.232  24.778  1.00 32.59           C
ATOM   1029  CD  ARG A 128     -36.525 -30.992  25.854  1.00 36.15           C
ATOM   1030  NE  ARG A 128     -35.274 -31.711  25.569  1.00 46.56           N
ATOM   1031  CZ  ARG A 128     -34.163 -31.139  25.101  1.00 45.79           C
ATOM   1032  NH1 ARG A 128     -34.133 -29.829  24.878  1.00 52.20           N
ATOM   1033  NH2 ARG A 128     -33.079 -31.870  24.866  1.00 40.98           N
ATOM   1034  N   PHE A 129     -38.190 -35.565  23.644  1.00 19.89           N
ATOM   1035  CA  PHE A 129     -38.253 -37.005  23.863  1.00 23.41           C
ATOM   1036  C   PHE A 129     -36.945 -37.558  24.427  1.00 25.61           C
ATOM   1037  O   PHE A 129     -35.867 -37.015  24.184  1.00 27.54           O
ATOM   1038  CB  PHE A 129     -38.562 -37.733  22.551  1.00 20.51           C
ATOM   1039  CG  PHE A 129     -39.912 -37.387  21.962  1.00 26.37           C
ATOM   1040  CD1 PHE A 129     -40.058 -36.304  21.097  1.00 22.38           C
ATOM   1041  CD2 PHE A 129     -41.036 -38.148  22.268  1.00 23.04           C
ATOM   1042  CE1 PHE A 129     -41.309 -35.981  20.556  1.00 25.53           C
ATOM   1043  CE2 PHE A 129     -42.291 -37.828  21.730  1.00 18.93           C
ATOM   1044  CZ  PHE A 129     -42.426 -36.747  20.886  1.00 18.51           C
ATOM   1045  N   SER A 130     -37.051 -38.651  25.174  1.00 25.72           N
ATOM   1046  CA  SER A 130     -35.882 -39.443  25.559  1.00 27.05           C
ATOM   1047  C   SER A 130     -35.797 -40.666  24.643  1.00 24.73           C
ATOM   1048  O   SER A 130     -36.736 -41.465  24.582  1.00 28.82           O
ATOM   1049  CB  SER A 130     -35.990 -39.875  27.025  1.00 26.94           C
ATOM   1050  OG  SER A 130     -35.460 -41.172  27.200  1.00 28.25           O
ATOM   1051  N   CYS A 131     -34.706 -40.750  23.874  1.00 26.28           N
ATOM   1052  CA  CYS A 131     -34.506 -41.788  22.849  1.00 25.37           C
ATOM   1053  C   CYS A 131     -33.021 -41.991  22.488  1.00 31.08           C
ATOM   1054  O   CYS A 131     -32.183 -41.156  22.829  1.00 28.90           O
ATOM   1055  CB  CYS A 131     -35.313 -41.461  21.591  1.00 30.47           C
ATOM   1056  SG  CYS A 131     -34.987 -39.822  20.900  1.00 40.88           S
ATOM   1057  N   ASP A 132     -32.696 -43.092  21.803  1.00 33.35           N
ATOM   1058  CA  ASP A 132     -31.307 -43.377  21.431  1.00 32.41           C
ATOM   1059  C   ASP A 132     -30.725 -42.336  20.470  1.00 33.80           C
ATOM   1060  O   ASP A 132     -31.060 -42.301  19.281  1.00 30.03           O
ATOM   1061  CB  ASP A 132     -31.180 -44.769  20.811  1.00 35.25           C
ATOM   1062  CG  ASP A 132     -29.748 -45.295  20.841  1.00 37.53           C
ATOM   1063  OD1 ASP A 132     -28.807 -44.486  21.007  1.00 34.10           O
ATOM   1064  OD2 ASP A 132     -29.564 -46.526  20.697  1.00 38.59           O
ATOM   1065  N   VAL A 133     -29.838 -41.495  20.995  1.00 33.40           N
ATOM   1066  CA  VAL A 133     -29.236 -40.421  20.206  1.00 33.98           C
ATOM   1067  C   VAL A 133     -27.893 -40.852  19.586  1.00 40.92           C
ATOM   1068  O   VAL A 133     -27.455 -40.301  18.570  1.00 39.74           O
ATOM   1069  CB  VAL A 133     -29.096 -39.136  21.066  1.00 33.66           C
ATOM   1070  CG1 VAL A 133     -28.141 -38.150  20.442  1.00 39.37           C
ATOM   1071  CG2 VAL A 133     -30.463 -38.496  21.280  1.00 34.27           C
ATOM   1072  N   SER A 134     -27.273 -41.865  20.190  1.00 34.93           N
ATOM   1073  CA  SER A 134     -25.978 -42.386  19.747  1.00 39.04           C
ATOM   1074  C   SER A 134     -25.908 -42.627  18.237  1.00 39.61           C
ATOM   1075  O   SER A 134     -26.872 -43.089  17.625  1.00 37.98           O
ATOM   1076  CB  SER A 134     -25.635 -43.677  20.507  1.00 38.18           C
ATOM   1077  OG  SER A 134     -26.492 -44.744  20.131  1.00 38.77           O
ATOM   1078  N   GLY A 135     -24.769 -42.285  17.639  1.00 42.77           N
ATOM   1079  CA  GLY A 135     -24.559 -42.487  16.216  1.00 37.05           C
ATOM   1080  C   GLY A 135     -24.966 -41.312  15.351  1.00 40.07           C
ATOM   1081  O   GLY A 135     -24.941 -41.399  14.124  1.00 33.88           O
ATOM   1082  N   VAL A 136     -25.334 -40.206  15.990  1.00 43.26           N
ATOM   1083  CA  VAL A 136     -25.871 -39.043  15.274  1.00 44.81           C
ATOM   1084  C   VAL A 136     -24.840 -38.398  14.327  1.00 43.69           C
ATOM   1085  O   VAL A 136     -25.204 -37.752  13.335  1.00 39.82           O
ATOM   1086  CB  VAL A 136     -26.484 -38.002  16.270  1.00 43.10           C
ATOM   1087  CG1 VAL A 136     -25.429 -37.486  17.221  1.00 43.21           C
ATOM   1088  CG2 VAL A 136     -27.162 -36.848  15.538  1.00 38.64           C
ATOM   1089  N   ASP A 137     -23.557 -38.607  14.623  1.00 48.57           N
ATOM   1090  CA  ASP A 137     -22.470 -38.042  13.815  1.00 46.38           C
ATOM   1091  C   ASP A 137     -21.939 -38.988  12.735  1.00 48.34           C
ATOM   1092  O   ASP A 137     -21.108 -38.596  11.921  1.00 52.38           O
ATOM   1093  CB  ASP A 137     -21.315 -37.580  14.705  1.00 45.25           C
ATOM   1094  CG  ASP A 137     -21.675 -36.370  15.546  1.00 56.09           C
ATOM   1095  OD1 ASP A 137     -22.873 -36.186  15.830  1.00 56.91           O
ATOM   1096  OD2 ASP A 137     -20.763 -35.605  15.929  1.00 63.56           O
ATOM   1097  N   THR A 138     -22.422 -40.226  12.732  1.00 47.08           N
ATOM   1098  CA  THR A 138     -22.026 -41.212  11.731  1.00 45.27           C
ATOM   1099  C   THR A 138     -22.852 -41.055  10.457  1.00 48.98           C
ATOM   1100  O   THR A 138     -23.610 -40.092  10.316  1.00 48.86           O
ATOM   1101  CB  THR A 138     -22.192 -42.647  12.267  1.00 45.32           C
ATOM   1102  OG1 THR A 138     -23.551 -43.076  12.099  1.00 48.11           O
ATOM   1103  CG2 THR A 138     -21.822 -42.707  13.736  1.00 41.24           C
ATOM   1104  N   GLU A 139     -22.716 -42.015   9.546  1.00 42.18           N
ATOM   1105  CA  GLU A 139     -23.463 -42.014   8.290  1.00 44.08           C
ATOM   1106  C   GLU A 139     -24.680 -42.906   8.411  1.00 42.13           C
ATOM   1107  O   GLU A 139     -25.658 -42.756   7.685  1.00 41.50           O
ATOM   1108  CB  GLU A 139     -22.583 -42.529   7.154  1.00 43.89           C
ATOM   1109  CG  GLU A 139     -21.169 -42.018   7.205  1.00 50.76           C
ATOM   1110  CD  GLU A 139     -20.579 -41.851   5.825  1.00 58.20           C
ATOM   1111  OE1 GLU A 139     -21.355 -41.933   4.843  1.00 57.76           O
ATOM   1112  OE2 GLU A 139     -19.346 -41.637   5.729  1.00 56.74           O
ATOM   1113  N   SER A 140     -24.587 -43.860   9.329  1.00 44.60           N
ATOM   1114  CA  SER A 140     -25.695 -44.738   9.662  1.00 45.84           C
ATOM   1115  C   SER A 140     -26.747 -43.945  10.433  1.00 44.88           C
ATOM   1116  O   SER A 140     -27.917 -44.329  10.489  1.00 46.16           O
ATOM   1117  CB  SER A 140     -25.193 -45.919  10.499  1.00 45.78           C
ATOM   1118  OG  SER A 140     -24.154 -45.513  11.378  1.00 55.27           O
ATOM   1119  N   GLY A 141     -26.310 -42.835  11.022  1.00 41.45           N
ATOM   1120  CA  GLY A 141     -27.180 -41.941  11.759  1.00 37.53           C
ATOM   1121  C   GLY A 141     -27.527 -42.449  13.144  1.00 44.62           C
ATOM   1122  O   GLY A 141     -26.906 -43.382  13.666  1.00 43.33           O
ATOM   1123  N   ALA A 142     -28.509 -41.803  13.761  1.00 42.08           N
ATOM   1124  CA  ALA A 142     -29.074 -42.307  14.997  1.00 36.80           C
ATOM   1125  C   ALA A 142     -30.494 -42.732  14.688  1.00 35.94           C
ATOM   1126  O   ALA A 142     -31.099 -42.246  13.725  1.00 34.71           O
ATOM   1127  CB  ALA A 142     -29.054 -41.239  16.079  1.00 33.96           C
ATOM   1128  N   THR A 143     -31.019 -43.651  15.486  1.00 32.38           N
ATOM   1129  CA  THR A 143     -32.407 -44.052  15.340  1.00 35.32           C
ATOM   1130  C   THR A 143     -33.158 -43.778  16.645  1.00 38.44           C
ATOM   1131  O   THR A 143     -32.980 -44.471  17.655  1.00 34.69           O
ATOM   1132  CB  THR A 143     -32.541 -45.522  14.874  1.00 39.21           C
ATOM   1133  OG1 THR A 143     -31.828 -45.696  13.640  1.00 39.20           O
ATOM   1134  CG2 THR A 143     -34.003 -45.891  14.656  1.00 38.08           C
ATOM   1135  N   CYS A 144     -33.994 -42.748  16.613  1.00 34.53           N
ATOM   1136  CA  CYS A 144     -34.794 -42.393  17.769  1.00 37.13           C
ATOM   1137  C   CYS A 144     -36.206 -42.885  17.521  1.00 31.60           C
ATOM   1138  O   CYS A 144     -36.841 -42.525  16.530  1.00 29.54           O
ATOM   1139  CB  CYS A 144     -34.790 -40.880  17.984  1.00 37.06           C
ATOM   1140  SG  CYS A 144     -36.201 -40.256  18.925  1.00 48.58           S
ATOM   1141  N   ARG A 145     -36.690 -43.719  18.431  1.00 30.25           N
ATOM   1142  CA  ARG A 145     -38.003 -44.327  18.288  1.00 35.14           C
ATOM   1143  C   ARG A 145     -38.994 -43.648  19.228  1.00 29.20           C
ATOM   1144  O   ARG A 145     -38.716 -43.495  20.411  1.00 26.96           O
ATOM   1145  CB  ARG A 145     -37.912 -45.837  18.550  1.00 33.84           C
ATOM   1146  CG  ARG A 145     -36.664 -46.460  17.921  1.00 30.94           C
ATOM   1147  CD  ARG A 145     -36.709 -47.982  17.897  1.00 39.79           C
ATOM   1148  NE  ARG A 145     -35.396 -48.545  17.579  1.00 43.65           N
ATOM   1149  CZ  ARG A 145     -35.030 -48.996  16.382  1.00 45.27           C
ATOM   1150  NH1 ARG A 145     -35.880 -48.970  15.362  1.00 43.27           N
ATOM   1151  NH2 ARG A 145     -33.808 -49.482  16.210  1.00 44.63           N
ATOM   1152  N   ILE A 146     -40.135 -43.221  18.684  1.00 22.43           N
ATOM   1153  CA  ILE A 146     -41.200 -42.592  19.474  1.00 26.69           C
ATOM   1154  C   ILE A 146     -42.439 -43.464  19.424  1.00 23.95           C
ATOM   1155  O   ILE A 146     -42.867 -43.860  18.345  1.00 21.89           O
ATOM   1156  CB  ILE A 146     -41.578 -41.202  18.910  1.00 26.51           C
ATOM   1157  CG1 ILE A 146     -40.390 -40.240  19.011  1.00 24.55           C
ATOM   1158  CG2 ILE A 146     -42.809 -40.631  19.635  1.00 21.44           C
ATOM   1159  CD1 ILE A 146     -40.587 -38.948  18.227  1.00 28.30           C
ATOM   1160  N   LYS A 147     -43.008 -43.771  20.583  1.00 23.22           N
ATOM   1161  CA  LYS A 147     -44.213 -44.593  20.643  1.00 24.19           C
ATOM   1162  C   LYS A 147     -45.410 -43.760  21.088  1.00 22.11           C
ATOM   1163  O   LYS A 147     -45.332 -43.015  22.056  1.00 23.70           O
ATOM   1164  CB  LYS A 147     -44.010 -45.785  21.588  1.00 29.65           C
ATOM   1165  CG  LYS A 147     -42.925 -46.750  21.115  1.00 40.04           C
ATOM   1166  CD  LYS A 147     -42.249 -47.467  22.281  1.00 42.04           C
ATOM   1167  CE  LYS A 147     -42.169 -48.968  22.024  1.00 47.14           C
ATOM   1168  NZ  LYS A 147     -43.522 -49.537  21.725  1.00 44.38           N
ATOM   1169  N   ILE A 148     -46.515 -43.887  20.364  1.00 24.87           N
ATOM   1170  CA  ILE A 148     -47.718 -43.124  20.660  1.00 25.92           C
ATOM   1171  C   ILE A 148     -48.902 -44.082  20.704  1.00 21.23           C
ATOM   1172  O   ILE A 148     -49.102 -44.857  19.772  1.00 23.30           O
ATOM   1173  CB  ILE A 148     -47.947 -42.042  19.579  1.00 22.79           C
ATOM   1174  CG1 ILE A 148     -46.854 -40.973  19.672  1.00 23.93           C
ATOM   1175  CG2 ILE A 148     -49.320 -41.404  19.740  1.00 21.97           C
ATOM   1176  CD1 ILE A 148     -46.747 -40.095  18.455  1.00 27.46           C
ATOM   1177  N   GLY A 149     -49.667 -44.048  21.792  1.00 19.61           N
ATOM   1178  CA  GLY A 149     -50.834 -44.903  21.930  1.00 17.39           C
ATOM   1179  C   GLY A 149     -51.914 -44.262  22.770  1.00 18.73           C
ATOM   1180  O   GLY A 149     -51.658 -43.281  23.463  1.00 18.68           O
ATOM   1181  N   SER A 150     -53.129 -44.805  22.715  1.00 19.70           N
ATOM   1182  CA  SER A 150     -54.181 -44.354  23.621  1.00 15.54           C
ATOM   1183  C   SER A 150     -53.755 -44.569  25.077  1.00 17.32           C
ATOM   1184  O   SER A 150     -53.280 -45.650  25.439  1.00 17.23           O
ATOM   1185  CB  SER A 150     -55.492 -45.090  23.352  1.00 16.12           C
ATOM   1186  OG  SER A 150     -56.428 -44.750  24.365  1.00 18.23           O
ATOM   1187  N   TRP A 151     -53.922 -43.553  25.920  1.00 16.01           N
ATOM   1188  CA  TRP A 151     -53.518 -43.703  27.311  1.00 17.39           C
ATOM   1189  C   TRP A 151     -54.478 -44.579  28.097  1.00 20.23           C
ATOM   1190  O   TRP A 151     -54.045 -45.470  28.827  1.00 16.94           O
ATOM   1191  CB  TRP A 151     -53.342 -42.345  28.013  1.00 16.69           C
ATOM   1192  CG  TRP A 151     -52.563 -42.420  29.343  1.00 17.57           C
ATOM   1193  CD1 TRP A 151     -53.008 -42.044  30.585  1.00 16.60           C
ATOM   1194  CD2 TRP A 151     -51.212 -42.883  29.534  1.00 16.40           C
ATOM   1195  NE1 TRP A 151     -52.019 -42.242  31.532  1.00 16.72           N
ATOM   1196  CE2 TRP A 151     -50.909 -42.750  30.913  1.00 17.28           C
ATOM   1197  CE3 TRP A 151     -50.232 -43.391  28.678  1.00 17.44           C
ATOM   1198  CZ2 TRP A 151     -49.670 -43.118  31.446  1.00 19.89           C
ATOM   1199  CZ3 TRP A 151     -48.998 -43.741  29.210  1.00 19.44           C
ATOM   1200  CH2 TRP A 151     -48.731 -43.606  30.579  1.00 18.57           C
ATOM   1201  N   THR A 152     -55.780 -44.332  27.965  1.00 16.72           N
ATOM   1202  CA  THR A 152     -56.731 -45.015  28.847  1.00 16.60           C
ATOM   1203  C   THR A 152     -57.612 -46.038  28.150  1.00 20.10           C
ATOM   1204  O   THR A 152     -58.340 -46.787  28.800  1.00 22.68           O
ATOM   1205  CB  THR A 152     -57.617 -44.029  29.662  1.00 20.37           C
ATOM   1206  OG1 THR A 152     -58.498 -43.312  28.778  1.00 16.64           O
ATOM   1207  CG2 THR A 152     -56.744 -43.064  30.479  1.00 15.29           C
ATOM   1208  N   HIS A 153     -57.562 -46.063  26.828  1.00 19.20           N
ATOM   1209  CA  HIS A 153     -58.352 -47.042  26.089  1.00 24.14           C
ATOM   1210  C   HIS A 153     -57.465 -48.131  25.502  1.00 19.86           C
ATOM   1211  O   HIS A 153     -56.594 -47.868  24.671  1.00 23.20           O
ATOM   1212  CB  HIS A 153     -59.214 -46.385  24.999  1.00 18.96           C
ATOM   1213  CG  HIS A 153     -60.158 -45.357  25.526  1.00 21.14           C
ATOM   1214  ND1 HIS A 153     -59.861 -44.009  25.548  1.00 21.39           N
ATOM   1215  CD2 HIS A 153     -61.393 -45.474  26.078  1.00 16.43           C
ATOM   1216  CE1 HIS A 153     -60.869 -43.345  26.080  1.00 15.98           C
ATOM   1217  NE2 HIS A 153     -61.811 -44.210  26.408  1.00 18.87           N
ATOM   1218  N   HIS A 154     -57.700 -49.356  25.957  1.00 20.90           N
ATOM   1219  CA  HIS A 154     -57.005 -50.538  25.457  1.00 20.77           C
ATOM   1220  C   HIS A 154     -57.592 -50.972  24.117  1.00 22.03           C
ATOM   1221  O   HIS A 154     -58.524 -50.343  23.610  1.00 20.96           O
ATOM   1222  CB  HIS A 154     -57.124 -51.660  26.485  1.00 27.59           C
ATOM   1223  CG  HIS A 154     -58.526 -51.942  26.899  1.00 25.37           C
ATOM   1224  ND1 HIS A 154     -59.412 -52.652  26.099  1.00 29.09           N
ATOM   1225  CD2 HIS A 154     -59.217 -51.616  28.014  1.00 26.47           C
ATOM   1226  CE1 HIS A 154     -60.566 -52.753  26.717  1.00 30.86           C
ATOM   1227  NE2 HIS A 154     -60.481 -52.133  27.886  1.00 30.72           N
ATOM   1228  N   SER A 155     -57.058 -52.054  23.559  1.00 21.21           N
ATOM   1229  CA  SER A 155     -57.306 -52.412  22.162  1.00 22.77           C
ATOM   1230  C   SER A 155     -58.758 -52.726  21.778  1.00 22.84           C
ATOM   1231  O   SER A 155     -59.123 -52.566  20.617  1.00 24.97           O
ATOM   1232  CB  SER A 155     -56.370 -53.545  21.720  1.00 24.48           C
ATOM   1233  OG  SER A 155     -56.596 -54.713  22.481  1.00 18.68           O
ATOM   1234  N   ARG A 156     -59.587 -53.164  22.725  1.00 26.90           N
ATOM   1235  CA  ARG A 156     -61.006 -53.406  22.425  1.00 24.65           C
ATOM   1236  C   ARG A 156     -61.749 -52.101  22.137  1.00 26.27           C
ATOM   1237  O   ARG A 156     -62.792 -52.106  21.481  1.00 25.46           O
ATOM   1238  CB  ARG A 156     -61.726 -54.116  23.580  1.00 33.71           C
ATOM   1239  CG  ARG A 156     -61.279 -55.535  23.934  1.00 34.93           C
ATOM   1240  CD  ARG A 156     -62.272 -56.141  24.942  1.00 42.60           C
ATOM   1241  NE  ARG A 156     -63.067 -55.094  25.597  1.00 50.60           N
ATOM   1242  CZ  ARG A 156     -63.297 -55.010  26.911  1.00 56.64           C
ATOM   1243  NH1 ARG A 156     -62.806 -55.927  27.740  1.00 51.37           N
ATOM   1244  NH2 ARG A 156     -64.027 -54.005  27.397  1.00 51.83           N
ATOM   1245  N   GLU A 157     -61.212 -50.995  22.646  1.00 22.78           N
ATOM   1246  CA  GLU A 157     -61.872 -49.692  22.571  1.00 23.75           C
ATOM   1247  C   GLU A 157     -61.252 -48.779  21.517  1.00 20.37           C
ATOM   1248  O   GLU A 157     -61.959 -48.136  20.744  1.00 17.30           O
ATOM   1249  CB  GLU A 157     -61.842 -49.006  23.941  1.00 19.36           C
ATOM   1250  CG  GLU A 157     -62.703 -49.672  25.018  1.00 21.11           C
ATOM   1251  CD  GLU A 157     -62.408 -49.124  26.405  1.00 24.52           C
ATOM   1252  OE1 GLU A 157     -63.167 -49.409  27.364  1.00 24.20           O
ATOM   1253  OE2 GLU A 157     -61.402 -48.399  26.536  1.00 28.34           O
ATOM   1254  N   ILE A 158     -59.927 -48.717  21.500  1.00 17.81           N
ATOM   1255  CA  ILE A 158     -59.218 -47.950  20.486  1.00 20.05           C
ATOM   1256  C   ILE A 158     -58.088 -48.775  19.873  1.00 22.56           C
ATOM   1257  O   ILE A 158     -57.291 -49.362  20.589  1.00 21.53           O
ATOM   1258  CB  ILE A 158     -58.594 -46.657  21.062  1.00 19.01           C
ATOM   1259  CG1 ILE A 158     -59.676 -45.656  21.483  1.00 20.72           C
ATOM   1260  CG2 ILE A 158     -57.657 -46.016  20.043  1.00 18.17           C
ATOM   1261  CD1 ILE A 158     -59.091 -44.367  22.100  1.00 18.05           C
ATOM   1262  N   SER A 159     -58.031 -48.819  18.544  1.00 22.85           N
ATOM   1263  CA  SER A 159     -56.891 -49.398  17.848  1.00 25.46           C
ATOM   1264  C   SER A 159     -56.157 -48.297  17.095  1.00 24.64           C
ATOM   1265  O   SER A 159     -56.774 -47.382  16.549  1.00 25.55           O
ATOM   1266  CB  SER A 159     -57.331 -50.500  16.884  1.00 26.91           C
ATOM   1267  OG  SER A 159     -58.165 -49.987  15.869  1.00 27.83           O
ATOM   1268  N   VAL A 160     -54.835 -48.362  17.083  1.00 26.95           N
ATOM   1269  CA  VAL A 160     -54.081 -47.370  16.344  1.00 30.58           C
ATOM   1270  C   VAL A 160     -53.369 -48.032  15.185  1.00 30.12           C
ATOM   1271  O   VAL A 160     -52.839 -49.132  15.319  1.00 35.23           O
ATOM   1272  CB  VAL A 160     -53.106 -46.577  17.242  1.00 26.32           C
ATOM   1273  CG1 VAL A 160     -53.872 -45.600  18.109  1.00 32.97           C
ATOM   1274  CG2 VAL A 160     -52.299 -47.513  18.089  1.00 24.41           C
ATOM   1275  N   ASP A 161     -53.392 -47.367  14.037  1.00 30.84           N
ATOM   1276  CA  ASP A 161     -52.852 -47.937  12.814  1.00 33.51           C
ATOM   1277  C   ASP A 161     -52.136 -46.845  12.027  1.00 37.25           C
ATOM   1278  O   ASP A 161     -52.717 -45.797  11.757  1.00 36.92           O
ATOM   1279  CB  ASP A 161     -53.986 -48.564  11.994  1.00 38.43           C
ATOM   1280  CG  ASP A 161     -54.934 -49.415  12.854  1.00 46.39           C
ATOM   1281  OD1 ASP A 161     -54.498 -50.485  13.345  1.00 45.81           O
ATOM   1282  OD2 ASP A 161     -56.108 -49.009  13.051  1.00 44.65           O
ATOM   1283  N   PRO A 162     -50.858 -47.076  11.676  1.00 40.30           N
ATOM   1284  CA  PRO A 162     -50.077 -46.052  10.963  1.00 39.17           C
ATOM   1285  C   PRO A 162     -50.605 -45.775   9.563  1.00 47.36           C
ATOM   1286  O   PRO A 162     -50.867 -46.716   8.812  1.00 50.86           O
ATOM   1287  CB  PRO A 162     -48.671 -46.661  10.886  1.00 40.99           C
ATOM   1288  CG  PRO A 162     -48.879 -48.135  11.062  1.00 41.15           C
ATOM   1289  CD  PRO A 162     -50.058 -48.276  11.980  1.00 40.53           C
ATOM   1290  N   THR A 163     -50.750 -44.495   9.222  1.00 49.13           N
ATOM   1291  CA  THR A 163     -51.310 -44.097   7.930  1.00 51.22           C
ATOM   1292  C   THR A 163     -50.447 -44.602   6.784  1.00 41.83           C
ATOM   1293  O   THR A 163     -50.963 -45.182   5.833  1.00 50.51           O
ATOM   1294  CB  THR A 163     -51.472 -42.557   7.814  1.00 47.73           C
ATOM   1295  OG1 THR A 163     -52.173 -42.050   8.960  1.00 45.31           O
ATOM   1296  CG2 THR A 163     -52.220 -42.178   6.534  1.00 49.66           C
ATOM   1297  N   ASP A 164     -40.798 -38.472   0.391  1.00 42.13           N
ATOM   1298  CA  ASP A 164     -41.996 -38.414   1.220  1.00 41.53           C
ATOM   1299  C   ASP A 164     -41.643 -38.042   2.663  1.00 43.21           C
ATOM   1300  O   ASP A 164     -42.310 -37.192   3.257  1.00 39.83           O
ATOM   1301  CB  ASP A 164     -42.757 -39.749   1.168  1.00 39.82           C
ATOM   1302  CG  ASP A 164     -44.276 -39.570   1.159  1.00 44.70           C
ATOM   1303  OD1 ASP A 164     -44.758 -38.457   0.842  1.00 47.47           O
ATOM   1304  OD2 ASP A 164     -44.995 -40.554   1.452  1.00 43.86           O
ATOM   1305  N   ASP A 165     -40.592 -38.657   3.212  1.00 34.36           N
ATOM   1306  CA  ASP A 165     -40.228 -38.466   4.630  1.00 40.78           C
ATOM   1307  C   ASP A 165     -39.841 -37.031   4.980  1.00 39.79           C
ATOM   1308  O   ASP A 165     -40.156 -36.545   6.065  1.00 37.94           O
ATOM   1309  CB  ASP A 165     -39.079 -39.398   5.061  1.00 39.15           C
ATOM   1310  CG  ASP A 165     -39.501 -40.862   5.193  1.00 40.88           C
ATOM   1311  OD1 ASP A 165     -38.635 -41.744   4.994  1.00 41.58           O
ATOM   1312  OD2 ASP A 165     -40.677 -41.140   5.504  1.00 36.90           O
ATOM   1313  N   SER A 166     -39.140 -36.363   4.068  1.00 34.12           N
ATOM   1314  CA  SER A 166     -38.671 -35.009   4.330  1.00 30.53           C
ATOM   1315  C   SER A 166     -39.478 -33.949   3.591  1.00 35.40           C
ATOM   1316  O   SER A 166     -39.018 -32.814   3.448  1.00 37.51           O
ATOM   1317  CB  SER A 166     -37.179 -34.866   3.984  1.00 35.47           C
ATOM   1318  OG  SER A 166     -36.355 -35.527   4.933  1.00 41.77           O
ATOM   1319  N   GLU A 167     -40.671 -34.315   3.117  1.00 35.45           N
ATOM   1320  CA  GLU A 167     -41.496 -33.398   2.320  1.00 32.24           C
ATOM   1321  C   GLU A 167     -41.825 -32.114   3.087  1.00 30.90           C
ATOM   1322  O   GLU A 167     -41.863 -31.020   2.506  1.00 27.76           O
ATOM   1323  CB  GLU A 167     -42.793 -34.077   1.851  1.00 33.72           C
ATOM   1324  CG  GLU A 167     -43.743 -33.143   1.112  1.00 32.91           C
ATOM   1325  CD  GLU A 167     -45.126 -33.737   0.907  1.00 43.28           C
ATOM   1326  OE1 GLU A 167     -45.322 -34.923   1.269  1.00 44.81           O
ATOM   1327  OE2 GLU A 167     -46.018 -33.016   0.384  1.00 40.44           O
ATOM   1328  N   TYR A 168     -42.049 -32.252   4.393  1.00 27.58           N
ATOM   1329  CA  TYR A 168     -42.357 -31.103   5.245  1.00 22.83           C
ATOM   1330  C   TYR A 168     -41.198 -30.768   6.167  1.00 23.54           C
ATOM   1331  O   TYR A 168     -41.336 -29.954   7.075  1.00 27.13           O
ATOM   1332  CB  TYR A 168     -43.601 -31.390   6.075  1.00 24.93           C
ATOM   1333  CG  TYR A 168     -44.744 -31.935   5.254  1.00 23.31           C
ATOM   1334  CD1 TYR A 168     -45.183 -33.243   5.420  1.00 23.06           C
ATOM   1335  CD2 TYR A 168     -45.368 -31.153   4.302  1.00 21.08           C
ATOM   1336  CE1 TYR A 168     -46.226 -33.755   4.666  1.00 25.97           C
ATOM   1337  CE2 TYR A 168     -46.419 -31.659   3.538  1.00 27.86           C
ATOM   1338  CZ  TYR A 168     -46.842 -32.960   3.726  1.00 27.87           C
ATOM   1339  OH  TYR A 168     -47.890 -33.463   2.977  1.00 33.05           O
ATOM   1340  N   PHE A 169     -40.055 -31.400   5.930  1.00 23.79           N
ATOM   1341  CA  PHE A 169     -38.906 -31.231   6.807  1.00 23.62           C
ATOM   1342  C   PHE A 169     -38.074 -29.996   6.456  1.00 26.52           C
ATOM   1343  O   PHE A 169     -37.724 -29.765   5.296  1.00 26.40           O
ATOM   1344  CB  PHE A 169     -38.036 -32.491   6.814  1.00 26.87           C
ATOM   1345  CG  PHE A 169     -36.931 -32.458   7.842  1.00 26.10           C
ATOM   1346  CD1 PHE A 169     -37.231 -32.450   9.202  1.00 23.44           C
ATOM   1347  CD2 PHE A 169     -35.595 -32.432   7.446  1.00 22.69           C
ATOM   1348  CE1 PHE A 169     -36.204 -32.416  10.165  1.00 28.53           C
ATOM   1349  CE2 PHE A 169     -34.566 -32.397   8.384  1.00 23.89           C
ATOM   1350  CZ  PHE A 169     -34.865 -32.389   9.746  1.00 26.97           C
ATOM   1351  N   SER A 170     -37.754 -29.204   7.473  1.00 27.29           N
ATOM   1352  CA  SER A 170     -37.020 -27.956   7.279  1.00 27.22           C
ATOM   1353  C   SER A 170     -35.625 -28.169   6.678  1.00 29.67           C
ATOM   1354  O   SER A 170     -34.790 -28.899   7.224  1.00 24.58           O
ATOM   1355  CB  SER A 170     -36.900 -27.214   8.604  1.00 24.88           C
ATOM   1356  OG  SER A 170     -35.995 -26.134   8.499  1.00 28.52           O
ATOM   1357  N   GLN A 171     -35.372 -27.507   5.559  1.00 24.85           N
ATOM   1358  CA  GLN A 171     -34.047 -27.528   4.953  1.00 29.05           C
ATOM   1359  C   GLN A 171     -33.004 -26.791   5.806  1.00 31.46           C
ATOM   1360  O   GLN A 171     -31.811 -26.843   5.512  1.00 31.59           O
ATOM   1361  CB  GLN A 171     -34.106 -26.924   3.550  1.00 29.92           C
ATOM   1362  CG  GLN A 171     -34.586 -25.484   3.511  1.00 30.30           C
ATOM   1363  CD  GLN A 171     -34.885 -25.018   2.096  1.00 39.83           C
ATOM   1364  OE1 GLN A 171     -34.047 -25.137   1.198  1.00 43.75           O
ATOM   1365  NE2 GLN A 171     -36.094 -24.500   1.887  1.00 32.39           N
ATOM   1366  N   TYR A 172     -33.445 -26.118   6.868  1.00 24.28           N
ATOM   1367  CA  TYR A 172     -32.523 -25.324   7.678  1.00 26.09           C
ATOM   1368  C   TYR A 172     -32.127 -25.990   8.980  1.00 29.03           C
ATOM   1369  O   TYR A 172     -31.347 -25.436   9.768  1.00 25.97           O
ATOM   1370  CB  TYR A 172     -33.097 -23.931   7.941  1.00 26.36           C
ATOM   1371  CG  TYR A 172     -33.470 -23.232   6.668  1.00 30.87           C
ATOM   1372  CD1 TYR A 172     -32.496 -22.873   5.740  1.00 26.02           C
ATOM   1373  CD2 TYR A 172     -34.798 -22.950   6.374  1.00 27.10           C
ATOM   1374  CE1 TYR A 172     -32.840 -22.236   4.555  1.00 26.65           C
ATOM   1375  CE2 TYR A 172     -35.150 -22.320   5.187  1.00 27.62           C
ATOM   1376  CZ  TYR A 172     -34.164 -21.965   4.287  1.00 28.99           C
ATOM   1377  OH  TYR A 172     -34.516 -21.330   3.124  1.00 34.78           O
ATOM   1378  N   SER A 173     -32.668 -27.178   9.211  1.00 30.24           N
ATOM   1379  CA  SER A 173     -32.258 -27.954  10.362  1.00 26.33           C
ATOM   1380  C   SER A 173     -30.783 -28.284  10.215  1.00 29.21           C
ATOM   1381  O   SER A 173     -30.309 -28.523   9.101  1.00 31.86           O
ATOM   1382  CB  SER A 173     -33.062 -29.254  10.458  1.00 23.12           C
ATOM   1383  OG  SER A 173     -32.610 -30.040  11.557  1.00 23.18           O
ATOM   1384  N   ARG A 174     -30.077 -28.292  11.346  1.00 25.87           N
ATOM   1385  CA  ARG A 174     -28.721 -28.822  11.468  1.00 31.95           C
ATOM   1386  C   ARG A 174     -28.658 -30.305  11.106  1.00 35.25           C
ATOM   1387  O   ARG A 174     -27.581 -30.883  10.985  1.00 30.04           O
ATOM   1388  CB  ARG A 174     -28.249 -28.668  12.918  1.00 31.02           C
ATOM   1389  CG  ARG A 174     -27.264 -27.553  13.171  1.00 35.22           C
ATOM   1390  CD  ARG A 174     -27.559 -26.838  14.490  1.00 35.81           C
ATOM   1391  NE  ARG A 174     -27.258 -27.618  15.696  1.00 48.88           N
ATOM   1392  CZ  ARG A 174     -28.149 -27.935  16.641  1.00 45.79           C
ATOM   1393  NH1 ARG A 174     -29.413 -27.553  16.530  1.00 33.37           N
ATOM   1394  NH2 ARG A 174     -27.775 -28.640  17.706  1.00 52.02           N
ATOM   1395  N   PHE A 175     -29.822 -30.927  10.955  1.00 34.59           N
ATOM   1396  CA  PHE A 175     -29.897 -32.369  10.795  1.00 29.53           C
ATOM   1397  C   PHE A 175     -30.644 -32.734   9.521  1.00 29.88           C
ATOM   1398  O   PHE A 175     -31.248 -31.870   8.885  1.00 30.69           O
ATOM   1399  CB  PHE A 175     -30.563 -32.984  12.034  1.00 31.69           C
ATOM   1400  CG  PHE A 175     -29.920 -32.564  13.334  1.00 31.08           C
ATOM   1401  CD1 PHE A 175     -30.330 -31.409  13.992  1.00 29.35           C
ATOM   1402  CD2 PHE A 175     -28.892 -33.316  13.892  1.00 32.75           C
ATOM   1403  CE1 PHE A 175     -29.732 -31.013  15.189  1.00 33.03           C
ATOM   1404  CE2 PHE A 175     -28.288 -32.929  15.093  1.00 28.94           C
ATOM   1405  CZ  PHE A 175     -28.706 -31.774  15.738  1.00 34.47           C
ATOM   1406  N   GLU A 176     -30.578 -34.010   9.137  1.00 32.44           N
ATOM   1407  CA  GLU A 176     -31.279 -34.508   7.950  1.00 32.59           C
ATOM   1408  C   GLU A 176     -31.835 -35.899   8.232  1.00 28.96           C
ATOM   1409  O   GLU A 176     -31.295 -36.630   9.059  1.00 32.51           O
ATOM   1410  CB  GLU A 176     -30.362 -34.517   6.711  1.00 29.01           C
ATOM   1411  CG  GLU A 176     -29.034 -35.252   6.906  1.00 33.59           C
ATOM   1412  CD  GLU A 176     -28.081 -35.135   5.707  1.00 37.36           C
ATOM   1413  OE1 GLU A 176     -28.545 -34.847   4.579  1.00 40.98           O
ATOM   1414  OE2 GLU A 176     -26.860 -35.334   5.894  1.00 38.45           O
ATOM   1415  N   ILE A 177     -32.923 -36.256   7.556  1.00 29.39           N
ATOM   1416  CA  ILE A 177     -33.568 -37.554   7.772  1.00 32.24           C
ATOM   1417  C   ILE A 177     -33.169 -38.591   6.722  1.00 31.26           C
ATOM   1418  O   ILE A 177     -33.346 -38.381   5.522  1.00 33.69           O
ATOM   1419  CB  ILE A 177     -35.115 -37.431   7.775  1.00 33.00           C
ATOM   1420  CG1 ILE A 177     -35.584 -36.543   8.935  1.00 27.38           C
ATOM   1421  CG2 ILE A 177     -35.770 -38.810   7.865  1.00 27.10           C
ATOM   1422  CD1 ILE A 177     -37.036 -36.092   8.792  1.00 25.32           C
ATOM   1423  N   LEU A 178     -32.649 -39.719   7.191  1.00 35.19           N
ATOM   1424  CA  LEU A 178     -32.278 -40.826   6.313  1.00 37.70           C
ATOM   1425  C   LEU A 178     -33.493 -41.706   6.024  1.00 37.90           C
ATOM   1426  O   LEU A 178     -33.669 -42.171   4.902  1.00 39.51           O
ATOM   1427  CB  LEU A 178     -31.162 -41.667   6.949  1.00 36.78           C
ATOM   1428  CG  LEU A 178     -29.991 -40.921   7.602  1.00 38.44           C
ATOM   1429  CD1 LEU A 178     -28.985 -41.903   8.182  1.00 34.95           C
ATOM   1430  CD2 LEU A 178     -29.310 -39.979   6.617  1.00 37.10           C
ATOM   1431  N   ASP A 179     -34.336 -41.912   7.040  1.00 34.22           N
ATOM   1432  CA  ASP A 179     -35.474 -42.832   6.933  1.00 31.22           C
ATOM   1433  C   ASP A 179     -36.469 -42.679   8.093  1.00 29.97           C
ATOM   1434  O   ASP A 179     -36.072 -42.462   9.244  1.00 27.57           O
ATOM   1435  CB  ASP A 179     -34.962 -44.281   6.888  1.00 31.63           C
ATOM   1436  CG  ASP A 179     -36.058 -45.289   6.562  1.00 36.85           C
ATOM   1437  OD1 ASP A 179     -37.021 -44.933   5.846  1.00 36.48           O
ATOM   1438  OD2 ASP A 179     -35.953 -46.448   7.022  1.00 42.44           O
ATOM   1439  N   VAL A 180     -37.761 -42.788   7.794  1.00 32.55           N
ATOM   1440  CA  VAL A 180     -38.764 -42.877   8.861  1.00 34.15           C
ATOM   1441  C   VAL A 180     -39.605 -44.125   8.673  1.00 30.66           C
ATOM   1442  O   VAL A 180     -40.187 -44.334   7.617  1.00 31.42           O
ATOM   1443  CB  VAL A 180     -39.683 -41.630   8.955  1.00 29.87           C
ATOM   1444  CG1 VAL A 180     -40.769 -41.847  10.008  1.00 28.31           C
ATOM   1445  CG2 VAL A 180     -38.878 -40.402   9.306  1.00 30.00           C
ATOM   1446  N   THR A 181     -39.648 -44.965   9.698  1.00 26.16           N
ATOM   1447  CA  THR A 181     -40.479 -46.155   9.639  1.00 31.38           C
ATOM   1448  C   THR A 181     -41.497 -46.161  10.781  1.00 30.05           C
ATOM   1449  O   THR A 181     -41.200 -45.735  11.911  1.00 30.16           O
ATOM   1450  CB  THR A 181     -39.629 -47.430   9.618  1.00 31.22           C
ATOM   1451  OG1 THR A 181     -38.745 -47.421  10.744  1.00 37.52           O
ATOM   1452  CG2 THR A 181     -38.806 -47.484   8.336  1.00 31.67           C
ATOM   1453  N   GLN A 182     -42.704 -46.621  10.466  1.00 26.99           N
ATOM   1454  CA  GLN A 182     -43.828 -46.562  11.387  1.00 29.21           C
ATOM   1455  C   GLN A 182     -44.454 -47.941  11.546  1.00 35.35           C
ATOM   1456  O   GLN A 182     -45.109 -48.435  10.628  1.00 43.34           O
ATOM   1457  CB  GLN A 182     -44.900 -45.607  10.848  1.00 38.75           C
ATOM   1458  CG  GLN A 182     -44.504 -44.145  10.777  1.00 35.87           C
ATOM   1459  CD  GLN A 182     -45.713 -43.224  10.845  1.00 37.55           C
ATOM   1460  OE1 GLN A 182     -45.641 -42.129  11.401  1.00 29.51           O
ATOM   1461  NE2 GLN A 182     -46.835 -43.671  10.285  1.00 46.24           N
ATOM   1462  N   LYS A 183     -44.264 -48.556  12.707  1.00 35.31           N
ATOM   1463  CA  LYS A 183     -44.856 -49.861  12.959  1.00 34.03           C
ATOM   1464  C   LYS A 183     -45.825 -49.873  14.137  1.00 32.87           C
ATOM   1465  O   LYS A 183     -45.802 -48.997  15.000  1.00 33.43           O
ATOM   1466  CB  LYS A 183     -43.779 -50.937  13.107  1.00 33.95           C
ATOM   1467  CG  LYS A 183     -43.149 -51.324  11.773  1.00 46.52           C
ATOM   1468  CD  LYS A 183     -42.388 -52.644  11.867  1.00 59.74           C
ATOM   1469  CE  LYS A 183     -42.236 -53.301  10.498  1.00 58.18           C
ATOM   1470  NZ  LYS A 183     -41.710 -54.693  10.594  1.00 62.20           N
ATOM   1471  N   LYS A 184     -46.675 -50.889  14.146  1.00 30.66           N
ATOM   1472  CA  LYS A 184     -47.757 -50.999  15.096  1.00 33.54           C
ATOM   1473  C   LYS A 184     -47.472 -52.086  16.130  1.00 34.56           C
ATOM   1474  O   LYS A 184     -47.130 -53.212  15.769  1.00 34.02           O
ATOM   1475  CB  LYS A 184     -49.041 -51.330  14.338  1.00 31.91           C
ATOM   1476  CG  LYS A 184     -50.209 -51.638  15.233  1.00 31.36           C
ATOM   1477  CD  LYS A 184     -51.386 -52.134  14.433  1.00 34.53           C
ATOM   1478  CE  LYS A 184     -52.576 -52.348  15.340  1.00 27.67           C
ATOM   1479  NZ  LYS A 184     -53.790 -52.745  14.578  1.00 41.26           N
ATOM   1480  N   ASN A 185     -47.610 -51.740  17.409  1.00 35.46           N
ATOM   1481  CA  ASN A 185     -47.466 -52.690  18.512  1.00 31.14           C
ATOM   1482  C   ASN A 185     -48.789 -52.846  19.229  1.00 29.09           C
ATOM   1483  O   ASN A 185     -49.631 -51.955  19.182  1.00 26.90           O
ATOM   1484  CB  ASN A 185     -46.447 -52.200  19.552  1.00 29.71           C
ATOM   1485  CG  ASN A 185     -45.031 -52.215  19.041  1.00 40.23           C
ATOM   1486  OD1 ASN A 185     -44.370 -51.175  18.980  1.00 41.99           O
ATOM   1487  ND2 ASN A 185     -44.542 -53.402  18.685  1.00 44.08           N
ATOM   1488  N   SER A 186     -48.947 -53.972  19.917  1.00 25.38           N
ATOM   1489  CA  SER A 186     -50.074 -54.206  20.816  1.00 30.27           C
ATOM   1490  C   SER A 186     -49.509 -54.820  22.093  1.00 27.44           C
ATOM   1491  O   SER A 186     -49.193 -55.998  22.113  1.00 38.07           O
ATOM   1492  CB  SER A 186     -51.081 -55.155  20.167  1.00 25.92           C
ATOM   1493  OG  SER A 186     -52.088 -55.546  21.083  1.00 31.45           O
ATOM   1494  N   VAL A 187     -49.386 -54.024  23.152  1.00 24.86           N
ATOM   1495  CA  VAL A 187     -48.559 -54.392  24.300  1.00 27.17           C
ATOM   1496  C   VAL A 187     -49.370 -54.547  25.588  1.00 27.58           C
ATOM   1497  O   VAL A 187     -50.236 -53.723  25.885  1.00 33.39           O
ATOM   1498  CB  VAL A 187     -47.420 -53.348  24.511  1.00 25.19           C
ATOM   1499  CG1 VAL A 187     -46.522 -53.749  25.670  1.00 28.72           C
ATOM   1500  CG2 VAL A 187     -46.600 -53.189  23.234  1.00 26.54           C
ATOM   1501  N   THR A 188     -49.097 -55.613  26.339  1.00 26.08           N
ATOM   1502  CA  THR A 188     -49.722 -55.835  27.644  1.00 31.21           C
ATOM   1503  C   THR A 188     -48.714 -55.564  28.758  1.00 31.18           C
ATOM   1504  O   THR A 188     -47.613 -56.116  28.769  1.00 29.57           O
ATOM   1505  CB  THR A 188     -50.249 -57.282  27.789  1.00 28.18           C
ATOM   1506  OG1 THR A 188     -50.946 -57.659  26.598  1.00 26.70           O
ATOM   1507  CG2 THR A 188     -51.188 -57.389  28.964  1.00 28.35           C
ATOM   1508  N   TYR A 189     -49.094 -54.715  29.700  1.00 31.81           N
ATOM   1509  CA  TYR A 189     -48.192 -54.333  30.775  1.00 31.50           C
ATOM   1510  C   TYR A 189     -48.587 -55.055  32.060  1.00 35.89           C
ATOM   1511  O   TYR A 189     -49.736 -55.468  32.208  1.00 31.30           O
ATOM   1512  CB  TYR A 189     -48.207 -52.807  30.954  1.00 28.46           C
ATOM   1513  CG  TYR A 189     -47.910 -52.079  29.658  1.00 31.57           C
ATOM   1514  CD1 TYR A 189     -46.608 -51.942  29.196  1.00 31.63           C
ATOM   1515  CD2 TYR A 189     -48.933 -51.555  28.885  1.00 29.43           C
ATOM   1516  CE1 TYR A 189     -46.329 -51.287  28.000  1.00 29.60           C
ATOM   1517  CE2 TYR A 189     -48.669 -50.899  27.684  1.00 29.97           C
ATOM   1518  CZ  TYR A 189     -47.367 -50.768  27.247  1.00 31.55           C
ATOM   1519  OH  TYR A 189     -47.111 -50.118  26.057  1.00 30.12           O
ATOM   1520  N   SER A 190     -47.636 -55.207  32.983  1.00 35.51           N
ATOM   1521  CA  SER A 190     -47.878 -55.908  34.247  1.00 34.02           C
ATOM   1522  C   SER A 190     -48.990 -55.239  35.045  1.00 35.25           C
ATOM   1523  O   SER A 190     -49.634 -55.870  35.880  1.00 40.79           O
ATOM   1524  CB  SER A 190     -46.595 -55.977  35.089  1.00 38.92           C
ATOM   1525  OG  SER A 190     -46.445 -54.820  35.900  1.00 40.11           O
ATOM   1526  N   CYS A 191     -49.215 -53.955  34.783  1.00 36.98           N
ATOM   1527  CA  CYS A 191     -50.241 -53.186  35.482  1.00 30.78           C
ATOM   1528  C   CYS A 191     -51.646 -53.710  35.196  1.00 33.35           C
ATOM   1529  O   CYS A 191     -52.505 -53.709  36.075  1.00 37.64           O
ATOM   1530  CB  CYS A 191     -50.172 -51.713  35.060  1.00 31.85           C
ATOM   1531  SG  CYS A 191     -50.977 -51.372  33.446  1.00 56.07           S
ATOM   1532  N   CYS A 192     -51.874 -54.154  33.960  1.00 34.61           N
ATOM   1533  CA  CYS A 192     -53.234 -54.354  33.455  1.00 34.70           C
ATOM   1534  C   CYS A 192     -53.347 -55.603  32.598  1.00 29.03           C
ATOM   1535  O   CYS A 192     -52.390 -55.981  31.924  1.00 35.79           O
ATOM   1536  CB  CYS A 192     -53.674 -53.134  32.624  1.00 38.58           C
ATOM   1537  SG  CYS A 192     -53.009 -51.533  33.190  1.00 50.42           S
ATOM   1538  N   PRO A 193     -54.529 -56.238  32.606  1.00 31.45           N
ATOM   1539  CA  PRO A 193     -54.761 -57.437  31.787  1.00 33.64           C
ATOM   1540  C   PRO A 193     -54.915 -57.134  30.290  1.00 31.68           C
ATOM   1541  O   PRO A 193     -54.471 -57.952  29.485  1.00 28.20           O
ATOM   1542  CB  PRO A 193     -56.067 -58.002  32.354  1.00 30.39           C
ATOM   1543  CG  PRO A 193     -56.781 -56.803  32.899  1.00 35.68           C
ATOM   1544  CD  PRO A 193     -55.706 -55.885  33.423  1.00 30.67           C
ATOM   1545  N   GLU A 194     -55.516 -55.994  29.935  1.00 25.92           N
ATOM   1546  CA  GLU A 194     -55.772 -55.637  28.531  1.00 30.19           C
ATOM   1547  C   GLU A 194     -54.542 -55.094  27.790  1.00 29.64           C
ATOM   1548  O   GLU A 194     -53.626 -54.541  28.404  1.00 30.17           O
ATOM   1549  CB  GLU A 194     -56.926 -54.629  28.435  1.00 31.93           C
ATOM   1550  CG  GLU A 194     -58.269 -55.155  28.923  1.00 31.50           C
ATOM   1551  CD  GLU A 194     -59.000 -56.001  27.883  1.00 39.60           C
ATOM   1552  OE1 GLU A 194     -58.338 -56.607  27.017  1.00 43.65           O
ATOM   1553  OE2 GLU A 194     -60.249 -56.064  27.927  1.00 44.82           O
ATOM   1554  N   ALA A 195     -54.520 -55.269  26.471  1.00 26.46           N
ATOM   1555  CA  ALA A 195     -53.424 -54.749  25.657  1.00 26.02           C
ATOM   1556  C   ALA A 195     -53.687 -53.316  25.183  1.00 25.64           C
ATOM   1557  O   ALA A 195     -54.826 -52.936  24.933  1.00 27.81           O
ATOM   1558  CB  ALA A 195     -53.151 -55.658  24.472  1.00 25.71           C
ATOM   1559  N   TYR A 196     -52.620 -52.535  25.045  1.00 26.98           N
ATOM   1560  CA  TYR A 196     -52.705 -51.164  24.556  1.00 21.88           C
ATOM   1561  C   TYR A 196     -51.931 -51.049  23.271  1.00 24.09           C
ATOM   1562  O   TYR A 196     -50.730 -51.318  23.236  1.00 25.83           O
ATOM   1563  CB  TYR A 196     -52.110 -50.194  25.588  1.00 23.18           C
ATOM   1564  CG  TYR A 196     -52.924 -50.113  26.836  1.00 22.97           C
ATOM   1565  CD1 TYR A 196     -52.710 -50.993  27.883  1.00 27.61           C
ATOM   1566  CD2 TYR A 196     -53.940 -49.175  26.960  1.00 25.56           C
ATOM   1567  CE1 TYR A 196     -53.474 -50.931  29.037  1.00 25.74           C
ATOM   1568  CE2 TYR A 196     -54.717 -49.108  28.107  1.00 22.47           C
ATOM   1569  CZ  TYR A 196     -54.477 -49.988  29.140  1.00 24.82           C
ATOM   1570  OH  TYR A 196     -55.237 -49.923  30.289  1.00 32.29           O
ATOM   1571  N   GLU A 197     -52.608 -50.638  22.211  1.00 19.64           N
ATOM   1572  CA  GLU A 197     -51.937 -50.491  20.941  1.00 24.33           C
ATOM   1573  C   GLU A 197     -51.096 -49.210  20.928  1.00 26.74           C
ATOM   1574  O   GLU A 197     -51.356 -48.274  21.682  1.00 22.36           O
ATOM   1575  CB  GLU A 197     -52.958 -50.563  19.789  1.00 24.77           C
ATOM   1576  CG  GLU A 197     -53.702 -51.913  19.749  1.00 23.23           C
ATOM   1577  CD  GLU A 197     -54.491 -52.158  18.471  1.00 25.79           C
ATOM   1578  OE1 GLU A 197     -54.404 -51.335  17.535  1.00 28.04           O
ATOM   1579  OE2 GLU A 197     -55.200 -53.189  18.397  1.00 31.90           O
ATOM   1580  N   ASP A 198     -50.050 -49.200  20.109  1.00 24.19           N
ATOM   1581  CA  ASP A 198     -49.298 -47.978  19.843  1.00 23.74           C
ATOM   1582  C   ASP A 198     -48.771 -48.002  18.411  1.00 27.40           C
ATOM   1583  O   ASP A 198     -48.724 -49.058  17.780  1.00 27.81           O
ATOM   1584  CB  ASP A 198     -48.171 -47.743  20.871  1.00 24.18           C
ATOM   1585  CG  ASP A 198     -46.976 -48.704  20.704  1.00 33.46           C
ATOM   1586  OD1 ASP A 198     -46.514 -48.918  19.563  1.00 32.05           O
ATOM   1587  OD2 ASP A 198     -46.475 -49.235  21.727  1.00 33.65           O
ATOM   1588  N   VAL A 199     -48.400 -46.838  17.896  1.00 26.11           N
ATOM   1589  CA  VAL A 199     -47.617 -46.771  16.671  1.00 24.88           C
ATOM   1590  C   VAL A 199     -46.202 -46.408  17.115  1.00 28.85           C
ATOM   1591  O   VAL A 199     -46.017 -45.483  17.908  1.00 24.19           O
ATOM   1592  CB  VAL A 199     -48.181 -45.729  15.676  1.00 25.67           C
ATOM   1593  CG1 VAL A 199     -47.314 -45.652  14.417  1.00 30.46           C
ATOM   1594  CG2 VAL A 199     -49.616 -46.072  15.288  1.00 29.82           C
ATOM   1595  N   GLU A 200     -45.208 -47.167  16.658  1.00 23.67           N
ATOM   1596  CA  GLU A 200     -43.815 -46.850  16.973  1.00 25.36           C
ATOM   1597  C   GLU A 200     -43.219 -46.172  15.755  1.00 28.79           C
ATOM   1598  O   GLU A 200     -43.234 -46.720  14.644  1.00 27.72           O
ATOM   1599  CB  GLU A 200     -43.014 -48.110  17.364  1.00 34.37           C
ATOM   1600  CG  GLU A 200     -41.505 -47.882  17.608  1.00 36.52           C
ATOM   1601  CD  GLU A 200     -40.841 -49.023  18.394  1.00 48.87           C
ATOM   1602  OE1 GLU A 200     -41.496 -50.072  18.610  1.00 55.37           O
ATOM   1603  OE2 GLU A 200     -39.666 -48.866  18.807  1.00 48.73           O
ATOM   1604  N   VAL A 201     -42.743 -44.950  15.947  1.00 29.56           N
ATOM   1605  CA  VAL A 201     -42.169 -44.197  14.846  1.00 26.33           C
ATOM   1606  C   VAL A 201     -40.664 -44.182  15.018  1.00 28.28           C
ATOM   1607  O   VAL A 201     -40.154 -43.663  16.009  1.00 28.67           O
ATOM   1608  CB  VAL A 201     -42.737 -42.776  14.779  1.00 25.47           C
ATOM   1609  CG1 VAL A 201     -42.039 -41.981  13.690  1.00 30.22           C
ATOM   1610  CG2 VAL A 201     -44.225 -42.834  14.497  1.00 25.41           C
ATOM   1611  N   SER A 202     -39.961 -44.792  14.070  1.00 28.96           N
ATOM   1612  CA  SER A 202     -38.505 -44.834  14.115  1.00 28.94           C
ATOM   1613  C   SER A 202     -37.925 -43.773  13.193  1.00 31.74           C
ATOM   1614  O   SER A 202     -38.071 -43.837  11.966  1.00 28.33           O
ATOM   1615  CB  SER A 202     -37.973 -46.220  13.734  1.00 31.16           C
ATOM   1616  OG  SER A 202     -38.188 -47.150  14.777  1.00 34.07           O
ATOM   1617  N   LEU A 203     -37.283 -42.781  13.797  1.00 29.90           N
ATOM   1618  CA  LEU A 203     -36.649 -41.717  13.039  1.00 32.27           C
ATOM   1619  C   LEU A 203     -35.152 -41.999  12.943  1.00 32.04           C
ATOM   1620  O   LEU A 203     -34.442 -41.968  13.950  1.00 34.53           O
ATOM   1621  CB  LEU A 203     -36.904 -40.356  13.703  1.00 25.34           C
ATOM   1622  CG  LEU A 203     -36.196 -39.146  13.082  1.00 35.20           C
ATOM   1623  CD1 LEU A 203     -36.439 -39.093  11.587  1.00 31.18           C
ATOM   1624  CD2 LEU A 203     -36.636 -37.842  13.733  1.00 32.59           C
ATOM   1625  N   ASN A 204     -34.688 -42.289  11.730  1.00 33.82           N
ATOM   1626  CA  ASN A 204     -33.256 -42.432  11.454  1.00 31.05           C
ATOM   1627  C   ASN A 204     -32.701 -41.118  10.884  1.00 29.74           C
ATOM   1628  O   ASN A 204     -33.084 -40.687   9.795  1.00 28.26           O
ATOM   1629  CB  ASN A 204     -33.013 -43.604  10.495  1.00 34.68           C
ATOM   1630  CG  ASN A 204     -31.531 -43.903  10.278  1.00 33.92           C
ATOM   1631  OD1 ASN A 204     -30.668 -43.529  11.083  1.00 36.12           O
ATOM   1632  ND2 ASN A 204     -31.236 -44.590   9.183  1.00 33.84           N
ATOM   1633  N   PHE A 205     -31.808 -40.479  11.637  1.00 33.66           N
ATOM   1634  CA  PHE A 205     -31.326 -39.134  11.303  1.00 35.62           C
ATOM   1635  C   PHE A 205     -29.855 -38.886  11.707  1.00 31.35           C
ATOM   1636  O   PHE A 205     -29.305 -39.577  12.572  1.00 29.93           O
ATOM   1637  CB  PHE A 205     -32.227 -38.090  11.977  1.00 30.00           C
ATOM   1638  CG  PHE A 205     -32.030 -37.994  13.468  1.00 27.78           C
ATOM   1639  CD1 PHE A 205     -32.498 -38.995  14.315  1.00 33.93           C
ATOM   1640  CD2 PHE A 205     -31.374 -36.905  14.022  1.00 27.41           C
ATOM   1641  CE1 PHE A 205     -32.307 -38.913  15.698  1.00 30.45           C
ATOM   1642  CE2 PHE A 205     -31.180 -36.813  15.394  1.00 28.57           C
ATOM   1643  CZ  PHE A 205     -31.647 -37.818  16.234  1.00 26.34           C
ATOM   1644  N   ARG A 206     -29.228 -37.887  11.086  1.00 31.52           N
ATOM   1645  CA  ARG A 206     -27.838 -37.542  11.420  1.00 36.80           C
ATOM   1646  C   ARG A 206     -27.545 -36.055  11.208  1.00 31.17           C
ATOM   1647  O   ARG A 206     -28.284 -35.366  10.502  1.00 29.51           O
ATOM   1648  CB  ARG A 206     -26.867 -38.370  10.574  1.00 31.76           C
ATOM   1649  CG  ARG A 206     -26.803 -37.898   9.125  1.00 36.14           C
ATOM   1650  CD  ARG A 206     -25.850 -38.724   8.274  1.00 38.16           C
ATOM   1651  NE  ARG A 206     -25.936 -38.330   6.872  1.00 38.76           N
ATOM   1652  CZ  ARG A 206     -25.831 -39.169   5.851  1.00 39.85           C
ATOM   1653  NH1 ARG A 206     -25.625 -40.457   6.078  1.00 44.86           N
ATOM   1654  NH2 ARG A 206     -25.931 -38.718   4.610  1.00 34.88           N
ATOM   1655  N   LYS A 207     -26.464 -35.561  11.811  1.00 35.05           N
ATOM   1656  CA  LYS A 207     -26.022 -34.187  11.541  1.00 37.53           C
ATOM   1657  C   LYS A 207     -25.467 -34.081  10.114  1.00 35.74           C
ATOM   1658  O   LYS A 207     -24.775 -34.986   9.649  1.00 34.44           O
ATOM   1659  CB  LYS A 207     -24.964 -33.721  12.557  1.00 32.29           C
ATOM   1660  CG  LYS A 207     -24.555 -32.255  12.361  1.00 35.09           C
ATOM   1661  CD  LYS A 207     -23.471 -31.798  13.339  1.00 40.10           C
ATOM   1662  CE  LYS A 207     -23.042 -30.350  13.076  1.00 39.18           C
ATOM   1663  NZ  LYS A 207     -23.732 -29.345  13.944  1.00 39.25           N
ATOM   1664  N   LYS A 208     -25.787 -32.995   9.411  1.00 36.92           N
ATOM   1665  CA  LYS A 208     -25.235 -32.782   8.073  1.00 38.28           C
ATOM   1666  C   LYS A 208     -23.738 -32.522   8.164  1.00 36.37           C
ATOM   1667  O   LYS A 208     -23.255 -31.991   9.169  1.00 36.29           O
ATOM   1668  CB  LYS A 208     -25.910 -31.602   7.374  1.00 37.23           C
ATOM   1669  CG  LYS A 208     -27.382 -31.788   7.050  1.00 39.33           C
ATOM   1670  CD  LYS A 208     -27.998 -30.435   6.715  1.00 35.75           C
ATOM   1671  CE  LYS A 208     -29.505 -30.486   6.696  1.00 30.84           C
ATOM   1672  NZ  LYS A 208     -30.095 -29.120   6.841  1.00 37.39           N
ATOM   1673  N   GLY A 209     -23.011 -32.896   7.113  1.00 43.43           N
ATOM   1674  CA  GLY A 209     -21.573 -32.696   7.064  1.00 40.37           C
ATOM   1675  C   GLY A 209     -21.198 -31.228   7.005  1.00 44.70           C
ATOM   1676  O   GLY A 209     -20.017 -30.876   6.996  1.00 53.84           O
ATOM   1677  N   ASP B 210     -70.720 -50.590  23.216  1.00 41.48           N
ATOM   1678  CA  ASP B 210     -71.855 -49.806  22.723  1.00 39.64           C
ATOM   1679  C   ASP B 210     -71.800 -48.365  23.239  1.00 30.01           C
ATOM   1680  O   ASP B 210     -71.816 -48.122  24.444  1.00 36.42           O
ATOM   1681  CB  ASP B 210     -73.188 -50.481  23.088  1.00 41.04           C
ATOM   1682  CG  ASP B 210     -74.400 -49.648  22.694  1.00 37.81           C
ATOM   1683  OD1 ASP B 210     -74.695 -49.536  21.478  1.00 45.00           O
ATOM   1684  OD2 ASP B 210     -75.066 -49.114  23.609  1.00 35.07           O
ATOM   1685  N   LYS B 211     -71.728 -47.417  22.308  1.00 36.48           N
ATOM   1686  CA  LYS B 211     -71.553 -46.001  22.628  1.00 30.01           C
ATOM   1687  C   LYS B 211     -72.647 -45.434  23.541  1.00 27.94           C
ATOM   1688  O   LYS B 211     -72.347 -44.800  24.554  1.00 25.54           O
ATOM   1689  CB  LYS B 211     -71.455 -45.174  21.338  1.00 25.58           C
ATOM   1690  CG  LYS B 211     -71.201 -43.704  21.590  1.00 24.54           C
ATOM   1691  CD  LYS B 211     -71.147 -42.906  20.301  1.00 23.59           C
ATOM   1692  CE  LYS B 211     -70.834 -41.426  20.583  1.00 23.47           C
ATOM   1693  NZ  LYS B 211     -70.598 -40.639  19.321  1.00 28.85           N
ATOM   1694  N   LEU B 212     -73.911 -45.662  23.191  1.00 28.90           N
ATOM   1695  CA  LEU B 212     -75.010 -45.151  24.008  1.00 27.67           C
ATOM   1696  C   LEU B 212     -74.926 -45.686  25.426  1.00 28.97           C
ATOM   1697  O   LEU B 212     -75.225 -44.970  26.380  1.00 25.09           O
ATOM   1698  CB  LEU B 212     -76.379 -45.499  23.418  1.00 26.36           C
ATOM   1699  CG  LEU B 212     -77.550 -44.882  24.197  1.00 29.75           C
ATOM   1700  CD1 LEU B 212     -77.462 -43.347  24.193  1.00 21.20           C
ATOM   1701  CD2 LEU B 212     -78.917 -45.370  23.672  1.00 30.24           C
ATOM   1702  N   ASP B 213     -74.526 -46.946  25.566  1.00 28.31           N
ATOM   1703  CA  ASP B 213     -74.385 -47.524  26.890  1.00 31.39           C
ATOM   1704  C   ASP B 213     -73.298 -46.762  27.638  1.00 24.96           C
ATOM   1705  O   ASP B 213     -73.462 -46.452  28.809  1.00 20.42           O
ATOM   1706  CB  ASP B 213     -74.070 -49.024  26.807  1.00 37.10           C
ATOM   1707  CG  ASP B 213     -75.297 -49.863  26.459  1.00 43.78           C
ATOM   1708  OD1 ASP B 213     -75.210 -51.111  26.542  1.00 47.08           O
ATOM   1709  OD2 ASP B 213     -76.342 -49.274  26.102  1.00 39.16           O
ATOM   1710  N   ARG B 214     -72.211 -46.432  26.939  1.00 23.43           N
ATOM   1711  CA  ARG B 214     -71.136 -45.646  27.532  1.00 22.39           C
ATOM   1712  C   ARG B 214     -71.636 -44.253  27.905  1.00 19.53           C
ATOM   1713  O   ARG B 214     -71.364 -43.775  29.001  1.00 16.98           O
ATOM   1714  CB  ARG B 214     -69.926 -45.561  26.590  1.00 21.17           C
ATOM   1715  CG  ARG B 214     -69.438 -46.916  26.072  1.00 23.12           C
ATOM   1716  CD  ARG B 214     -68.185 -46.784  25.217  1.00 23.46           C
ATOM   1717  NE  ARG B 214     -67.003 -46.587  26.054  1.00 27.00           N
ATOM   1718  CZ  ARG B 214     -66.250 -47.572  26.532  1.00 28.57           C
ATOM   1719  NH1 ARG B 214     -66.540 -48.831  26.231  1.00 28.74           N
ATOM   1720  NH2 ARG B 214     -65.203 -47.295  27.307  1.00 26.09           N
ATOM   1721  N   ALA B 215     -72.378 -43.614  26.999  1.00 21.64           N
ATOM   1722  CA  ALA B 215     -72.932 -42.291  27.272  1.00 18.16           C
ATOM   1723  C   ALA B 215     -73.803 -42.316  28.516  1.00 17.89           C
ATOM   1724  O   ALA B 215     -73.794 -41.376  29.310  1.00 17.91           O
ATOM   1725  CB  ALA B 215     -73.727 -41.777  26.086  1.00 16.50           C
ATOM   1726  N   ASP B 216     -74.554 -43.400  28.689  1.00 17.22           N
ATOM   1727  CA  ASP B 216     -75.437 -43.530  29.847  1.00 21.79           C
ATOM   1728  C   ASP B 216     -74.647 -43.722  31.136  1.00 19.31           C
ATOM   1729  O   ASP B 216     -74.988 -43.134  32.172  1.00 16.30           O
ATOM   1730  CB  ASP B 216     -76.458 -44.670  29.650  1.00 17.24           C
ATOM   1731  CG  ASP B 216     -77.563 -44.301  28.665  1.00 20.51           C
ATOM   1732  OD1 ASP B 216     -77.688 -43.102  28.341  1.00 17.57           O
ATOM   1733  OD2 ASP B 216     -78.316 -45.200  28.228  1.00 20.21           O
ATOM   1734  N   ILE B 217     -73.594 -44.536  31.079  1.00 13.69           N
ATOM   1735  CA  ILE B 217     -72.745 -44.722  32.268  1.00 19.64           C
ATOM   1736  C   ILE B 217     -72.107 -43.397  32.703  1.00 18.50           C
ATOM   1737  O   ILE B 217     -72.121 -43.046  33.885  1.00 14.88           O
ATOM   1738  CB  ILE B 217     -71.627 -45.759  32.021  1.00 19.92           C
ATOM   1739  CG1 ILE B 217     -72.238 -47.141  31.774  1.00 19.58           C
ATOM   1740  CG2 ILE B 217     -70.650 -45.793  33.197  1.00 15.47           C
ATOM   1741  CD1 ILE B 217     -71.327 -48.079  30.994  1.00 20.37           C
ATOM   1742  N   LEU B 218     -71.561 -42.659  31.737  1.00 18.66           N
ATOM   1743  CA  LEU B 218     -70.984 -41.338  32.003  1.00 20.18           C
ATOM   1744  C   LEU B 218     -72.008 -40.376  32.619  1.00 20.17           C
ATOM   1745  O   LEU B 218     -71.697 -39.645  33.560  1.00 17.16           O
ATOM   1746  CB  LEU B 218     -70.403 -40.747  30.715  1.00 15.79           C
ATOM   1747  CG  LEU B 218     -69.487 -39.531  30.872  1.00 22.88           C
ATOM   1748  CD1 LEU B 218     -68.452 -39.754  31.956  1.00 24.21           C
ATOM   1749  CD2 LEU B 218     -68.806 -39.203  29.545  1.00 18.56           C
ATOM   1750  N   TYR B 219     -73.228 -40.392  32.087  1.00 18.13           N
ATOM   1751  CA  TYR B 219     -74.334 -39.622  32.668  1.00 15.86           C
ATOM   1752  C   TYR B 219     -74.579 -40.012  34.128  1.00 16.24           C
ATOM   1753  O   TYR B 219     -74.602 -39.151  34.993  1.00 16.97           O
ATOM   1754  CB  TYR B 219     -75.604 -39.789  31.811  1.00 17.83           C
ATOM   1755  CG  TYR B 219     -76.899 -39.247  32.419  1.00 14.05           C
ATOM   1756  CD1 TYR B 219     -77.170 -37.879  32.459  1.00 14.47           C
ATOM   1757  CD2 TYR B 219     -77.863 -40.113  32.923  1.00 15.77           C
ATOM   1758  CE1 TYR B 219     -78.377 -37.384  33.018  1.00 12.56           C
ATOM   1759  CE2 TYR B 219     -79.060 -39.633  33.468  1.00 17.06           C
ATOM   1760  CZ  TYR B 219     -79.311 -38.273  33.510  1.00 14.31           C
ATOM   1761  OH  TYR B 219     -80.503 -37.834  34.061  1.00 19.18           O
ATOM   1762  N   ASN B 220     -74.750 -41.306  34.393  1.00 14.27           N
ATOM   1763  CA  ASN B 220     -74.947 -41.812  35.755  1.00 17.34           C
ATOM   1764  C   ASN B 220     -73.824 -41.379  36.679  1.00 16.77           C
ATOM   1765  O   ASN B 220     -74.062 -40.884  37.783  1.00 16.74           O
ATOM   1766  CB  ASN B 220     -75.020 -43.346  35.758  1.00 14.88           C
ATOM   1767  CG  ASN B 220     -76.161 -43.879  34.918  1.00 15.80           C
ATOM   1768  OD1 ASN B 220     -77.141 -43.174  34.684  1.00 18.38           O
ATOM   1769  ND2 ASN B 220     -76.043 -45.128  34.456  1.00 15.47           N
ATOM   1770  N   ILE B 221     -72.594 -41.576  36.221  1.00 18.48           N
ATOM   1771  CA  ILE B 221     -71.441 -41.154  36.988  1.00 15.12           C
ATOM   1772  C   ILE B 221     -71.529 -39.668  37.284  1.00 16.80           C
ATOM   1773  O   ILE B 221     -71.365 -39.252  38.431  1.00 18.52           O
ATOM   1774  CB  ILE B 221     -70.112 -41.512  36.283  1.00 16.87           C
ATOM   1775  CG1 ILE B 221     -69.893 -43.033  36.343  1.00 16.26           C
ATOM   1776  CG2 ILE B 221     -68.924 -40.813  36.957  1.00 14.43           C
ATOM   1777  CD1 ILE B 221     -68.838 -43.547  35.386  1.00 11.81           C
ATOM   1778  N   ARG B 222     -71.830 -38.854  36.283  1.00 16.70           N
ATOM   1779  CA  ARG B 222     -71.921 -37.413  36.559  1.00 19.32           C
ATOM   1780  C   ARG B 222     -73.112 -37.005  37.431  1.00 19.18           C
ATOM   1781  O   ARG B 222     -73.051 -35.993  38.122  1.00 15.80           O
ATOM   1782  CB  ARG B 222     -71.829 -36.585  35.273  1.00 17.51           C
ATOM   1783  CG  ARG B 222     -70.409 -36.519  34.713  1.00 19.85           C
ATOM   1784  CD  ARG B 222     -70.423 -36.091  33.277  1.00 25.43           C
ATOM   1785  NE  ARG B 222     -69.096 -35.710  32.806  1.00 26.89           N
ATOM   1786  CZ  ARG B 222     -68.806 -35.465  31.536  1.00 29.90           C
ATOM   1787  NH1 ARG B 222     -69.762 -35.576  30.614  1.00 24.11           N
ATOM   1788  NH2 ARG B 222     -67.567 -35.118  31.194  1.00 22.95           N
ATOM   1789  N   GLN B 223     -74.192 -37.784  37.405  1.00 17.80           N
ATOM   1790  CA  GLN B 223     -75.317 -37.520  38.306  1.00 15.47           C
ATOM   1791  C   GLN B 223     -74.921 -37.771  39.756  1.00 17.11           C
ATOM   1792  O   GLN B 223     -75.302 -37.014  40.638  1.00 16.48           O
ATOM   1793  CB  GLN B 223     -76.539 -38.391  37.970  1.00 18.50           C
ATOM   1794  CG  GLN B 223     -77.203 -38.102  36.629  1.00 28.34           C
ATOM   1795  CD  GLN B 223     -77.941 -36.782  36.589  1.00 30.86           C
ATOM   1796  OE1 GLN B 223     -77.340 -35.724  36.365  1.00 33.29           O
ATOM   1797  NE2 GLN B 223     -79.256 -36.834  36.793  1.00 24.13           N
ATOM   1798  N   THR B 224     -74.160 -38.837  39.995  1.00 17.51           N
ATOM   1799  CA  THR B 224     -73.860 -39.279  41.354  1.00 19.81           C
ATOM   1800  C   THR B 224     -72.580 -38.638  41.892  1.00 22.23           C
ATOM   1801  O   THR B 224     -72.417 -38.478  43.100  1.00 18.71           O
ATOM   1802  CB  THR B 224     -73.647 -40.819  41.432  1.00 20.05           C
ATOM   1803  OG1 THR B 224     -74.644 -41.510  40.667  1.00 23.80           O
ATOM   1804  CG2 THR B 224     -73.688 -41.302  42.879  1.00 20.14           C
ATOM   1805  N   SER B 225     -71.651 -38.304  41.001  1.00 18.67           N
ATOM   1806  CA  SER B 225     -70.337 -37.882  41.449  1.00 15.31           C
ATOM   1807  C   SER B 225     -70.409 -36.602  42.290  1.00 17.56           C
ATOM   1808  O   SER B 225     -71.147 -35.665  41.978  1.00 15.23           O
ATOM   1809  CB  SER B 225     -69.380 -37.695  40.263  1.00 18.28           C
ATOM   1810  OG  SER B 225     -68.134 -37.196  40.730  1.00 19.24           O
ATOM   1811  N   ARG B 226     -69.665 -36.583  43.384  1.00 14.23           N
ATOM   1812  CA  ARG B 226     -69.494 -35.353  44.141  1.00 13.56           C
ATOM   1813  C   ARG B 226     -68.009 -34.986  44.107  1.00 15.66           C
ATOM   1814  O   ARG B 226     -67.238 -35.420  44.980  1.00 14.89           O
ATOM   1815  CB  ARG B 226     -69.968 -35.540  45.587  1.00 16.87           C
ATOM   1816  CG  ARG B 226     -71.457 -35.843  45.755  1.00 20.59           C
ATOM   1817  CD  ARG B 226     -71.872 -35.395  47.133  1.00 24.09           C
ATOM   1818  NE  ARG B 226     -73.104 -35.995  47.639  1.00 22.46           N
ATOM   1819  CZ  ARG B 226     -74.252 -35.340  47.779  1.00 22.74           C
ATOM   1820  NH1 ARG B 226     -74.344 -34.059  47.419  1.00 22.04           N
ATOM   1821  NH2 ARG B 226     -75.311 -35.975  48.264  1.00 20.31           N
ATOM   1822  N   PRO B 227     -67.594 -34.185  43.102  1.00 14.50           N
ATOM   1823  CA  PRO B 227     -66.146 -33.986  42.914  1.00 15.83           C
ATOM   1824  C   PRO B 227     -65.414 -33.292  44.061  1.00 10.43           C
ATOM   1825  O   PRO B 227     -64.186 -33.418  44.161  1.00 10.50           O
ATOM   1826  CB  PRO B 227     -66.056 -33.149  41.623  1.00 14.51           C
ATOM   1827  CG  PRO B 227     -67.397 -33.378  40.916  1.00 16.71           C
ATOM   1828  CD  PRO B 227     -68.392 -33.508  42.060  1.00 10.39           C
ATOM   1829  N   ASP B 228     -66.124 -32.558  44.908  1.00 11.37           N
ATOM   1830  CA  ASP B 228     -65.437 -31.837  45.990  1.00 13.50           C
ATOM   1831  C   ASP B 228     -65.617 -32.464  47.382  1.00 16.83           C
ATOM   1832  O   ASP B 228     -65.148 -31.909  48.389  1.00  9.36           O
ATOM   1833  CB  ASP B 228     -65.823 -30.343  46.020  1.00 14.58           C
ATOM   1834  CG  ASP B 228     -65.531 -29.639  44.698  1.00 19.25           C
ATOM   1835  OD1 ASP B 228     -64.460 -29.899  44.111  1.00 15.09           O
ATOM   1836  OD2 ASP B 228     -66.383 -28.845  44.239  1.00 24.66           O
ATOM   1837  N   VAL B 229     -66.263 -33.626  47.434  1.00 11.60           N
ATOM   1838  CA  VAL B 229     -66.507 -34.307  48.706  1.00 13.06           C
ATOM   1839  C   VAL B 229     -65.744 -35.632  48.790  1.00 12.94           C
ATOM   1840  O   VAL B 229     -65.863 -36.454  47.890  1.00  9.92           O
ATOM   1841  CB  VAL B 229     -68.034 -34.579  48.874  1.00 14.70           C
ATOM   1842  CG1 VAL B 229     -68.337 -35.196  50.242  1.00 15.51           C
ATOM   1843  CG2 VAL B 229     -68.810 -33.302  48.695  1.00 12.09           C
ATOM   1844  N   ILE B 230     -64.962 -35.848  49.852  1.00 10.67           N
ATOM   1845  CA  ILE B 230     -64.283 -37.140  50.010  1.00 10.96           C
ATOM   1846  C   ILE B 230     -65.326 -38.252  50.046  1.00 12.88           C
ATOM   1847  O   ILE B 230     -66.356 -38.105  50.701  1.00 14.50           O
ATOM   1848  CB  ILE B 230     -63.353 -37.243  51.282  1.00 14.90           C
ATOM   1849  CG1 ILE B 230     -64.138 -37.082  52.595  1.00 13.44           C
ATOM   1850  CG2 ILE B 230     -62.168 -36.263  51.200  1.00 12.12           C
ATOM   1851  CD1 ILE B 230     -63.236 -37.154  53.843  1.00 17.76           C
ATOM   1852  N   PRO B 231     -65.071 -39.365  49.328  1.00 14.47           N
ATOM   1853  CA  PRO B 231     -66.060 -40.448  49.216  1.00 17.81           C
ATOM   1854  C   PRO B 231     -65.895 -41.443  50.358  1.00 23.17           C
ATOM   1855  O   PRO B 231     -65.634 -42.628  50.123  1.00 20.29           O
ATOM   1856  CB  PRO B 231     -65.689 -41.111  47.889  1.00 16.04           C
ATOM   1857  CG  PRO B 231     -64.167 -40.962  47.843  1.00 15.74           C
ATOM   1858  CD  PRO B 231     -63.897 -39.602  48.467  1.00 14.80           C
ATOM   1859  N   THR B 232     -66.077 -40.997  51.597  1.00 19.99           N
ATOM   1860  CA  THR B 232     -65.907 -41.906  52.727  1.00 21.37           C
ATOM   1861  C   THR B 232     -67.240 -42.386  53.299  1.00 27.98           C
ATOM   1862  O   THR B 232     -68.049 -41.591  53.776  1.00 24.48           O
ATOM   1863  CB  THR B 232     -65.085 -41.254  53.855  1.00 20.38           C
ATOM   1864  OG1 THR B 232     -65.885 -40.274  54.528  1.00 20.64           O
ATOM   1865  CG2 THR B 232     -63.841 -40.586  53.290  1.00 22.06           C
ATOM   1866  N   GLN B 233     -67.465 -43.694  53.216  1.00 29.79           N
ATOM   1867  CA  GLN B 233     -68.685 -44.297  53.738  1.00 40.30           C
ATOM   1868  C   GLN B 233     -68.515 -45.784  54.085  1.00 42.72           C
ATOM   1869  O   GLN B 233     -67.631 -46.449  53.546  1.00 40.34           O
ATOM   1870  CB  GLN B 233     -69.835 -44.120  52.743  1.00 39.98           C
ATOM   1871  CG  GLN B 233     -69.389 -43.969  51.298  1.00 40.93           C
ATOM   1872  CD  GLN B 233     -68.373 -45.018  50.889  1.00 39.75           C
ATOM   1873  OE1 GLN B 233     -68.599 -46.216  51.058  1.00 52.45           O
ATOM   1874  NE2 GLN B 233     -67.247 -44.571  50.347  1.00 44.29           N
ATOM   1875  N   ARG B 234     -69.345 -46.267  55.000  1.00 44.61           N
ATOM   1876  CA  ARG B 234     -70.135 -45.366  55.822  1.00 48.31           C
ATOM   1877  C   ARG B 234     -69.263 -44.519  56.762  1.00 49.01           C
ATOM   1878  O   ARG B 234     -69.486 -43.317  56.906  1.00 46.30           O
ATOM   1879  CB  ARG B 234     -71.168 -46.151  56.634  1.00 51.47           C
ATOM   1880  CG  ARG B 234     -70.739 -47.567  56.981  1.00 52.60           C
ATOM   1881  CD  ARG B 234     -71.533 -48.112  58.157  1.00 62.05           C
ATOM   1882  NE  ARG B 234     -72.853 -48.588  57.753  1.00 67.72           N
ATOM   1883  CZ  ARG B 234     -73.136 -49.855  57.471  1.00 63.33           C
ATOM   1884  NH1 ARG B 234     -72.190 -50.781  57.548  1.00 63.73           N
ATOM   1885  NH2 ARG B 234     -74.365 -50.198  57.111  1.00 61.99           N
ATOM   1886  N   ASP B 235     -68.312 -45.159  57.448  1.00 44.08           N
ATOM   1887  CA  ASP B 235     -67.485 -44.467  58.451  1.00 46.47           C
ATOM   1888  C   ASP B 235     -65.939 -44.507  58.356  1.00 44.40           C
ATOM   1889  O   ASP B 235     -65.269 -44.103  59.306  1.00 43.32           O
ATOM   1890  CB  ASP B 235     -67.911 -44.901  59.859  1.00 45.67           C
ATOM   1891  CG  ASP B 235     -68.872 -43.921  60.504  1.00 49.37           C
ATOM   1892  OD1 ASP B 235     -69.797 -44.372  61.211  1.00 51.40           O
ATOM   1893  OD2 ASP B 235     -68.701 -42.700  60.304  1.00 48.65           O
ATOM   1894  N   ARG B 236     -65.372 -45.001  57.258  1.00 34.93           N
ATOM   1895  CA  ARG B 236     -63.923 -45.265  57.200  1.00 31.90           C
ATOM   1896  C   ARG B 236     -63.146 -44.347  56.251  1.00 29.84           C
ATOM   1897  O   ARG B 236     -63.613 -44.061  55.149  1.00 26.01           O
ATOM   1898  CB  ARG B 236     -63.664 -46.729  56.834  1.00 37.98           C
ATOM   1899  CG  ARG B 236     -64.664 -47.705  57.433  1.00 46.68           C
ATOM   1900  CD  ARG B 236     -65.543 -48.324  56.359  1.00 52.68           C
ATOM   1901  NE  ARG B 236     -65.485 -49.783  56.379  1.00 70.31           N
ATOM   1902  CZ  ARG B 236     -66.323 -50.555  57.063  1.00 75.89           C
ATOM   1903  NH1 ARG B 236     -67.290 -50.008  57.787  1.00 73.20           N
ATOM   1904  NH2 ARG B 236     -66.196 -51.874  57.022  1.00 74.47           N
ATOM   1905  N   PRO B 237     -61.969 -43.872  56.673  1.00 31.13           N
ATOM   1906  CA  PRO B 237     -61.251 -42.890  55.848  1.00 21.09           C
ATOM   1907  C   PRO B 237     -60.907 -43.454  54.469  1.00 23.35           C
ATOM   1908  O   PRO B 237     -60.518 -44.618  54.367  1.00 21.50           O
ATOM   1909  CB  PRO B 237     -59.973 -42.635  56.647  1.00 25.74           C
ATOM   1910  CG  PRO B 237     -60.358 -42.911  58.061  1.00 24.78           C
ATOM   1911  CD  PRO B 237     -61.355 -44.034  58.002  1.00 24.11           C
ATOM   1912  N   VAL B 238     -61.062 -42.642  53.423  1.00 18.77           N
ATOM   1913  CA  VAL B 238     -60.931 -43.135  52.060  1.00 19.83           C
ATOM   1914  C   VAL B 238     -59.583 -43.828  51.943  1.00 18.22           C
ATOM   1915  O   VAL B 238     -58.540 -43.209  52.172  1.00 19.51           O
ATOM   1916  CB  VAL B 238     -60.996 -41.993  51.021  1.00 16.67           C
ATOM   1917  CG1 VAL B 238     -60.852 -42.553  49.625  1.00 15.11           C
ATOM   1918  CG2 VAL B 238     -62.286 -41.234  51.179  1.00 20.50           C
ATOM   1919  N   ALA B 239     -59.610 -45.111  51.592  1.00 15.06           N
ATOM   1920  CA  ALA B 239     -58.389 -45.881  51.400  1.00 23.41           C
ATOM   1921  C   ALA B 239     -57.816 -45.563  50.034  1.00 18.63           C
ATOM   1922  O   ALA B 239     -58.367 -45.967  49.011  1.00 21.21           O
ATOM   1923  CB  ALA B 239     -58.669 -47.371  51.513  1.00 20.91           C
ATOM   1924  N   VAL B 240     -56.706 -44.840  50.016  1.00 20.59           N
ATOM   1925  CA  VAL B 240     -56.064 -44.497  48.754  1.00 21.39           C
ATOM   1926  C   VAL B 240     -54.781 -45.294  48.542  1.00 23.79           C
ATOM   1927  O   VAL B 240     -53.896 -45.298  49.393  1.00 27.86           O
ATOM   1928  CB  VAL B 240     -55.777 -42.984  48.663  1.00 15.96           C
ATOM   1929  CG1 VAL B 240     -54.805 -42.694  47.521  1.00 22.44           C
ATOM   1930  CG2 VAL B 240     -57.079 -42.208  48.506  1.00 16.83           C
ATOM   1931  N   SER B 241     -54.697 -45.984  47.412  1.00 22.87           N
ATOM   1932  CA  SER B 241     -53.482 -46.696  47.040  1.00 27.39           C
ATOM   1933  C   SER B 241     -52.580 -45.804  46.189  1.00 29.51           C
ATOM   1934  O   SER B 241     -53.041 -45.170  45.238  1.00 25.07           O
ATOM   1935  CB  SER B 241     -53.816 -47.981  46.285  1.00 29.60           C
ATOM   1936  OG  SER B 241     -54.479 -48.893  47.136  1.00 38.92           O
ATOM   1937  N   VAL B 242     -51.299 -45.748  46.549  1.00 29.62           N
ATOM   1938  CA  VAL B 242     -50.316 -44.907  45.867  1.00 29.37           C
ATOM   1939  C   VAL B 242     -49.055 -45.706  45.585  1.00 33.55           C
ATOM   1940  O   VAL B 242     -48.448 -46.260  46.502  1.00 36.10           O
ATOM   1941  CB  VAL B 242     -49.882 -43.692  46.722  1.00 27.86           C
ATOM   1942  CG1 VAL B 242     -49.089 -42.701  45.867  1.00 32.61           C
ATOM   1943  CG2 VAL B 242     -51.074 -43.012  47.347  1.00 30.40           C
ATOM   1944  N   SER B 243     -48.656 -45.759  44.320  1.00 27.26           N
ATOM   1945  CA  SER B 243     -47.399 -46.390  43.952  1.00 26.31           C
ATOM   1946  C   SER B 243     -46.715 -45.655  42.804  1.00 26.87           C
ATOM   1947  O   SER B 243     -47.368 -45.252  41.839  1.00 26.01           O
ATOM   1948  CB  SER B 243     -47.636 -47.845  43.570  1.00 33.62           C
ATOM   1949  OG  SER B 243     -46.578 -48.331  42.755  1.00 40.87           O
ATOM   1950  N   LEU B 244     -45.398 -45.484  42.909  1.00 25.13           N
ATOM   1951  CA  LEU B 244     -44.629 -44.849  41.841  1.00 26.14           C
ATOM   1952  C   LEU B 244     -43.842 -45.883  41.045  1.00 27.53           C
ATOM   1953  O   LEU B 244     -43.150 -46.727  41.617  1.00 27.81           O
ATOM   1954  CB  LEU B 244     -43.662 -43.810  42.412  1.00 25.20           C
ATOM   1955  CG  LEU B 244     -44.218 -42.749  43.364  1.00 28.49           C
ATOM   1956  CD1 LEU B 244     -43.144 -41.712  43.702  1.00 27.56           C
ATOM   1957  CD2 LEU B 244     -45.459 -42.074  42.791  1.00 23.31           C
ATOM   1958  N   LYS B 245     -43.960 -45.826  39.725  1.00 23.75           N
ATOM   1959  CA  LYS B 245     -43.072 -46.572  38.848  1.00 26.52           C
ATOM   1960  C   LYS B 245     -42.242 -45.584  38.039  1.00 29.74           C
ATOM   1961  O   LYS B 245     -42.783 -44.825  37.228  1.00 24.93           O
ATOM   1962  CB  LYS B 245     -43.873 -47.473  37.913  1.00 26.02           C
ATOM   1963  CG  LYS B 245     -44.789 -48.442  38.641  1.00 32.01           C
ATOM   1964  CD  LYS B 245     -44.024 -49.366  39.596  1.00 31.77           C
ATOM   1965  CE  LYS B 245     -43.223 -50.440  38.849  1.00 35.84           C
ATOM   1966  NZ  LYS B 245     -42.783 -51.553  39.756  1.00 44.96           N
ATOM   1967  N   PHE B 246     -40.930 -45.573  38.252  1.00 24.02           N
ATOM   1968  CA  PHE B 246     -40.103 -44.610  37.529  1.00 21.16           C
ATOM   1969  C   PHE B 246     -39.985 -44.869  36.021  1.00 24.05           C
ATOM   1970  O   PHE B 246     -39.942 -46.019  35.567  1.00 23.16           O
ATOM   1971  CB  PHE B 246     -38.758 -44.413  38.231  1.00 21.34           C
ATOM   1972  CG  PHE B 246     -38.911 -43.843  39.609  1.00 20.82           C
ATOM   1973  CD1 PHE B 246     -39.080 -44.678  40.706  1.00 25.50           C
ATOM   1974  CD2 PHE B 246     -38.962 -42.468  39.802  1.00 18.13           C
ATOM   1975  CE1 PHE B 246     -39.259 -44.151  41.989  1.00 17.10           C
ATOM   1976  CE2 PHE B 246     -39.144 -41.927  41.085  1.00 21.14           C
ATOM   1977  CZ  PHE B 246     -39.293 -42.772  42.177  1.00 20.75           C
ATOM   1978  N   ILE B 247     -39.976 -43.777  35.258  1.00 21.46           N
ATOM   1979  CA  ILE B 247     -39.887 -43.826  33.810  1.00 23.06           C
ATOM   1980  C   ILE B 247     -38.503 -43.340  33.402  1.00 25.82           C
ATOM   1981  O   ILE B 247     -37.903 -43.841  32.450  1.00 22.06           O
ATOM   1982  CB  ILE B 247     -40.936 -42.885  33.122  1.00 21.15           C
ATOM   1983  CG1 ILE B 247     -42.368 -43.243  33.524  1.00 27.02           C
ATOM   1984  CG2 ILE B 247     -40.787 -42.914  31.608  1.00 17.63           C
ATOM   1985  CD1 ILE B 247     -42.642 -44.713  33.457  1.00 27.71           C
ATOM   1986  N   ASN B 248     -38.011 -42.335  34.116  1.00 23.83           N
ATOM   1987  CA  ASN B 248     -36.769 -41.683  33.723  1.00 23.35           C
ATOM   1988  C   ASN B 248     -36.181 -40.870  34.866  1.00 22.92           C
ATOM   1989  O   ASN B 248     -36.896 -40.447  35.762  1.00 22.30           O
ATOM   1990  CB  ASN B 248     -37.007 -40.796  32.492  1.00 23.28           C
ATOM   1991  CG  ASN B 248     -35.803 -40.754  31.556  1.00 27.49           C
ATOM   1992  OD1 ASN B 248     -34.655 -40.632  31.999  1.00 25.09           O
ATOM   1993  ND2 ASN B 248     -36.061 -40.879  30.252  1.00 22.40           N
ATOM   1994  N   ILE B 249     -34.866 -40.696  34.842  1.00 24.03           N
ATOM   1995  CA  ILE B 249     -34.172 -39.749  35.709  1.00 24.16           C
ATOM   1996  C   ILE B 249     -33.382 -38.874  34.743  1.00 26.79           C
ATOM   1997  O   ILE B 249     -32.596 -39.392  33.943  1.00 24.23           O
ATOM   1998  CB  ILE B 249     -33.226 -40.475  36.700  1.00 27.60           C
ATOM   1999  CG1 ILE B 249     -34.027 -41.378  37.645  1.00 23.07           C
ATOM   2000  CG2 ILE B 249     -32.408 -39.482  37.507  1.00 29.17           C
ATOM   2001  CD1 ILE B 249     -33.224 -42.538  38.199  1.00 26.26           C
ATOM   2002  N   LEU B 250     -33.607 -37.562  34.778  1.00 26.62           N
ATOM   2003  CA  LEU B 250     -33.171 -36.696  33.673  1.00 28.20           C
ATOM   2004  C   LEU B 250     -32.056 -35.752  34.050  1.00 31.62           C
ATOM   2005  O   LEU B 250     -31.038 -35.679  33.373  1.00 39.97           O
ATOM   2006  CB  LEU B 250     -34.346 -35.871  33.135  1.00 27.15           C
ATOM   2007  CG  LEU B 250     -35.488 -36.654  32.496  1.00 30.68           C
ATOM   2008  CD1 LEU B 250     -36.634 -35.731  32.170  1.00 27.90           C
ATOM   2009  CD2 LEU B 250     -34.997 -37.341  31.239  1.00 29.61           C
ATOM   2010  N   GLU B 251     -32.282 -34.986  35.108  1.00 32.72           N
ATOM   2011  CA  GLU B 251     -31.284 -34.057  35.604  1.00 40.25           C
ATOM   2012  C   GLU B 251     -30.964 -34.512  37.002  1.00 39.32           C
ATOM   2013  O   GLU B 251     -31.867 -34.816  37.782  1.00 35.32           O
ATOM   2014  CB  GLU B 251     -31.825 -32.620  35.647  1.00 47.04           C
ATOM   2015  CG  GLU B 251     -32.406 -32.104  34.332  1.00 48.41           C
ATOM   2016  CD  GLU B 251     -33.149 -30.772  34.484  1.00 58.79           C
ATOM   2017  OE1 GLU B 251     -33.568 -30.429  35.618  1.00 50.55           O
ATOM   2018  OE2 GLU B 251     -33.312 -30.066  33.459  1.00 65.62           O
ATOM   2019  N   VAL B 252     -29.678 -34.586  37.308  1.00 34.60           N
ATOM   2020  CA  VAL B 252     -29.232 -34.903  38.654  1.00 34.94           C
ATOM   2021  C   VAL B 252     -28.130 -33.926  39.019  1.00 36.70           C
ATOM   2022  O   VAL B 252     -27.097 -33.878  38.355  1.00 43.73           O
ATOM   2023  CB  VAL B 252     -28.709 -36.350  38.734  1.00 41.04           C
ATOM   2024  CG1 VAL B 252     -27.742 -36.507  39.881  1.00 40.43           C
ATOM   2025  CG2 VAL B 252     -29.867 -37.350  38.845  1.00 33.55           C
ATOM   2026  N   ASN B 253     -28.362 -33.125  40.050  1.00 32.41           N
ATOM   2027  CA  ASN B 253     -27.367 -32.163  40.506  1.00 36.23           C
ATOM   2028  C   ASN B 253     -26.877 -32.513  41.909  1.00 36.91           C
ATOM   2029  O   ASN B 253     -27.567 -32.244  42.899  1.00 31.04           O
ATOM   2030  CB  ASN B 253     -27.933 -30.740  40.469  1.00 34.48           C
ATOM   2031  CG  ASN B 253     -26.865 -29.677  40.664  1.00 34.80           C
ATOM   2032  OD1 ASN B 253     -25.970 -29.817  41.505  1.00 38.37           O
ATOM   2033  ND2 ASN B 253     -26.958 -28.604  39.891  1.00 26.74           N
ATOM   2034  N   GLU B 254     -25.682 -33.106  41.985  1.00 37.10           N
ATOM   2035  CA  GLU B 254     -25.147 -33.614  43.252  1.00 35.73           C
ATOM   2036  C   GLU B 254     -24.757 -32.481  44.196  1.00 33.01           C
ATOM   2037  O   GLU B 254     -24.696 -32.664  45.411  1.00 33.58           O
ATOM   2038  CB  GLU B 254     -23.964 -34.578  43.027  1.00 40.77           C
ATOM   2039  CG  GLU B 254     -23.536 -35.323  44.305  1.00 40.64           C
ATOM   2040  CD  GLU B 254     -22.346 -36.261  44.113  1.00 45.45           C
ATOM   2041  OE1 GLU B 254     -21.738 -36.251  43.018  1.00 50.51           O
ATOM   2042  OE2 GLU B 254     -22.022 -37.012  45.069  1.00 41.38           O
ATOM   2043  N   ILE B 255     -24.520 -31.300  43.633  1.00 30.98           N
ATOM   2044  CA  ILE B 255     -24.188 -30.131  44.450  1.00 37.50           C
ATOM   2045  C   ILE B 255     -25.412 -29.481  45.112  1.00 37.12           C
ATOM   2046  O   ILE B 255     -25.423 -29.291  46.333  1.00 39.12           O
ATOM   2047  CB  ILE B 255     -23.387 -29.077  43.651  1.00 42.22           C
ATOM   2048  CG1 ILE B 255     -21.948 -29.567  43.446  1.00 46.37           C
ATOM   2049  CG2 ILE B 255     -23.391 -27.737  44.385  1.00 37.82           C
ATOM   2050  CD1 ILE B 255     -21.272 -29.005  42.206  1.00 46.65           C
ATOM   2051  N   THR B 256     -26.434 -29.156  44.314  1.00 35.02           N
ATOM   2052  CA  THR B 256     -27.655 -28.525  44.829  1.00 32.20           C
ATOM   2053  C   THR B 256     -28.653 -29.503  45.442  1.00 31.14           C
ATOM   2054  O   THR B 256     -29.683 -29.082  45.981  1.00 26.23           O
ATOM   2055  CB  THR B 256     -28.386 -27.715  43.749  1.00 31.55           C
ATOM   2056  OG1 THR B 256     -28.929 -28.607  42.762  1.00 31.02           O
ATOM   2057  CG2 THR B 256     -27.439 -26.717  43.109  1.00 31.11           C
ATOM   2058  N   ASN B 257     -28.340 -30.794  45.358  1.00 29.98           N
ATOM   2059  CA  ASN B 257     -29.225 -31.848  45.840  1.00 31.38           C
ATOM   2060  C   ASN B 257     -30.616 -31.747  45.227  1.00 31.38           C
ATOM   2061  O   ASN B 257     -31.615 -31.748  45.945  1.00 28.28           O
ATOM   2062  CB  ASN B 257     -29.329 -31.827  47.372  1.00 28.13           C
ATOM   2063  CG  ASN B 257     -28.221 -32.603  48.041  1.00 33.74           C
ATOM   2064  OD1 ASN B 257     -27.772 -33.635  47.537  1.00 32.40           O
ATOM   2065  ND2 ASN B 257     -27.774 -32.113  49.189  1.00 31.94           N
ATOM   2066  N   GLU B 258     -30.676 -31.637  43.906  1.00 28.39           N
ATOM   2067  CA  GLU B 258     -31.955 -31.596  43.208  1.00 28.63           C
ATOM   2068  C   GLU B 258     -31.959 -32.641  42.098  1.00 33.08           C
ATOM   2069  O   GLU B 258     -30.931 -32.879  41.454  1.00 29.56           O
ATOM   2070  CB  GLU B 258     -32.225 -30.191  42.650  1.00 26.52           C
ATOM   2071  CG  GLU B 258     -32.037 -29.054  43.674  1.00 27.06           C
ATOM   2072  CD  GLU B 258     -32.337 -27.661  43.101  1.00 32.75           C
ATOM   2073  OE1 GLU B 258     -32.804 -27.582  41.942  1.00 31.97           O
ATOM   2074  OE2 GLU B 258     -32.111 -26.645  43.810  1.00 35.73           O
ATOM   2075  N   VAL B 259     -33.102 -33.291  41.901  1.00 25.52           N
ATOM   2076  CA  VAL B 259     -33.259 -34.215  40.787  1.00 23.41           C
ATOM   2077  C   VAL B 259     -34.458 -33.832  39.938  1.00 27.32           C
ATOM   2078  O   VAL B 259     -35.368 -33.151  40.392  1.00 27.59           O
ATOM   2079  CB  VAL B 259     -33.424 -35.674  41.255  1.00 28.20           C
ATOM   2080  CG1 VAL B 259     -32.085 -36.286  41.557  1.00 36.00           C
ATOM   2081  CG2 VAL B 259     -34.346 -35.751  42.463  1.00 25.48           C
ATOM   2082  N   ASP B 260     -34.445 -34.275  38.694  1.00 28.86           N
ATOM   2083  CA  ASP B 260     -35.565 -34.067  37.798  1.00 32.30           C
ATOM   2084  C   ASP B 260     -35.963 -35.453  37.305  1.00 30.40           C
ATOM   2085  O   ASP B 260     -35.191 -36.114  36.594  1.00 30.64           O
ATOM   2086  CB  ASP B 260     -35.128 -33.173  36.634  1.00 31.21           C
ATOM   2087  CG  ASP B 260     -36.299 -32.604  35.846  1.00 38.83           C
ATOM   2088  OD1 ASP B 260     -37.304 -33.323  35.651  1.00 33.55           O
ATOM   2089  OD2 ASP B 260     -36.205 -31.437  35.397  1.00 44.54           O
ATOM   2090  N   VAL B 261     -37.145 -35.916  37.706  1.00 22.53           N
ATOM   2091  CA  VAL B 261     -37.576 -37.265  37.335  1.00 25.36           C
ATOM   2092  C   VAL B 261     -38.928 -37.349  36.611  1.00 22.81           C
ATOM   2093  O   VAL B 261     -39.738 -36.419  36.630  1.00 21.78           O
ATOM   2094  CB  VAL B 261     -37.623 -38.193  38.561  1.00 24.71           C
ATOM   2095  CG1 VAL B 261     -36.303 -38.128  39.331  1.00 28.95           C
ATOM   2096  CG2 VAL B 261     -38.767 -37.798  39.463  1.00 19.44           C
ATOM   2097  N   VAL B 262     -39.149 -38.490  35.973  1.00 23.80           N
ATOM   2098  CA  VAL B 262     -40.425 -38.813  35.367  1.00 20.23           C
ATOM   2099  C   VAL B 262     -40.891 -40.117  35.984  1.00 21.07           C
ATOM   2100  O   VAL B 262     -40.173 -41.116  35.938  1.00 19.03           O
ATOM   2101  CB  VAL B 262     -40.294 -38.993  33.856  1.00 19.72           C
ATOM   2102  CG1 VAL B 262     -41.670 -39.262  33.230  1.00 15.68           C
ATOM   2103  CG2 VAL B 262     -39.656 -37.760  33.232  1.00 22.45           C
ATOM   2104  N   PHE B 263     -42.084 -40.097  36.577  1.00 22.96           N
ATOM   2105  CA  PHE B 263     -42.649 -41.284  37.206  1.00 19.46           C
ATOM   2106  C   PHE B 263     -44.111 -41.520  36.836  1.00 23.33           C
ATOM   2107  O   PHE B 263     -44.888 -40.583  36.625  1.00 24.64           O
ATOM   2108  CB  PHE B 263     -42.465 -41.248  38.734  1.00 18.42           C
ATOM   2109  CG  PHE B 263     -43.057 -40.031  39.400  1.00 22.44           C
ATOM   2110  CD1 PHE B 263     -44.290 -40.098  40.035  1.00 22.89           C
ATOM   2111  CD2 PHE B 263     -42.388 -38.816  39.388  1.00 19.67           C
ATOM   2112  CE1 PHE B 263     -44.842 -38.978  40.647  1.00 23.89           C
ATOM   2113  CE2 PHE B 263     -42.933 -37.691  40.005  1.00 19.42           C
ATOM   2114  CZ  PHE B 263     -44.161 -37.773  40.630  1.00 23.10           C
ATOM   2115  N   TRP B 264     -44.468 -42.791  36.736  1.00 23.54           N
ATOM   2116  CA  TRP B 264     -45.852 -43.187  36.604  1.00 22.34           C
ATOM   2117  C   TRP B 264     -46.480 -43.274  37.997  1.00 24.87           C
ATOM   2118  O   TRP B 264     -46.139 -44.163  38.781  1.00 21.96           O
ATOM   2119  CB  TRP B 264     -45.943 -44.541  35.910  1.00 21.96           C
ATOM   2120  CG  TRP B 264     -47.314 -44.839  35.435  1.00 21.28           C
ATOM   2121  CD1 TRP B 264     -48.350 -43.958  35.343  1.00 24.14           C
ATOM   2122  CD2 TRP B 264     -47.815 -46.105  34.992  1.00 21.16           C
ATOM   2123  NE1 TRP B 264     -49.464 -44.594  34.852  1.00 23.33           N
ATOM   2124  CE2 TRP B 264     -49.164 -45.918  34.632  1.00 23.87           C
ATOM   2125  CE3 TRP B 264     -47.254 -47.382  34.860  1.00 26.17           C
ATOM   2126  CZ2 TRP B 264     -49.967 -46.959  34.148  1.00 27.76           C
ATOM   2127  CZ3 TRP B 264     -48.046 -48.417  34.377  1.00 24.68           C
ATOM   2128  CH2 TRP B 264     -49.390 -48.198  34.025  1.00 27.82           C
ATOM   2129  N   GLN B 265     -47.393 -42.353  38.304  1.00 22.74           N
ATOM   2130  CA  GLN B 265     -48.034 -42.319  39.617  1.00 22.28           C
ATOM   2131  C   GLN B 265     -49.360 -43.089  39.624  1.00 25.24           C
ATOM   2132  O   GLN B 265     -50.413 -42.550  39.249  1.00 23.57           O
ATOM   2133  CB  GLN B 265     -48.241 -40.875  40.110  1.00 21.43           C
ATOM   2134  CG  GLN B 265     -49.022 -40.796  41.436  1.00 32.33           C
ATOM   2135  CD  GLN B 265     -49.259 -39.375  41.943  1.00 34.63           C
ATOM   2136  OE1 GLN B 265     -48.339 -38.559  42.009  1.00 40.92           O
ATOM   2137  NE2 GLN B 265     -50.498 -39.087  42.325  1.00 32.56           N
ATOM   2138  N   GLN B 266     -49.300 -44.349  40.059  1.00 26.97           N
ATOM   2139  CA  GLN B 266     -50.483 -45.211  40.134  1.00 26.54           C
ATOM   2140  C   GLN B 266     -51.308 -44.931  41.377  1.00 22.36           C
ATOM   2141  O   GLN B 266     -50.870 -45.191  42.491  1.00 23.44           O
ATOM   2142  CB  GLN B 266     -50.078 -46.689  40.102  1.00 25.64           C
ATOM   2143  CG  GLN B 266     -49.488 -47.137  38.773  1.00 30.58           C
ATOM   2144  CD  GLN B 266     -48.806 -48.490  38.855  1.00 36.22           C
ATOM   2145  OE1 GLN B 266     -48.049 -48.763  39.793  1.00 38.54           O
ATOM   2146  NE2 GLN B 266     -49.071 -49.347  37.871  1.00 36.53           N
ATOM   2147  N   THR B 267     -52.509 -44.402  41.169  1.00 17.56           N
ATOM   2148  CA  THR B 267     -53.398 -44.027  42.262  1.00 20.27           C
ATOM   2149  C   THR B 267     -54.753 -44.698  42.052  1.00 20.75           C
ATOM   2150  O   THR B 267     -55.346 -44.607  40.974  1.00 16.36           O
ATOM   2151  CB  THR B 267     -53.566 -42.486  42.344  1.00 19.29           C
ATOM   2152  OG1 THR B 267     -52.281 -41.862  42.240  1.00 27.28           O
ATOM   2153  CG2 THR B 267     -54.185 -42.071  43.658  1.00 22.37           C
ATOM   2154  N   THR B 268     -55.224 -45.413  43.070  1.00 19.70           N
ATOM   2155  CA  THR B 268     -56.521 -46.078  43.007  1.00 19.14           C
ATOM   2156  C   THR B 268     -57.261 -45.908  44.323  1.00 19.24           C
ATOM   2157  O   THR B 268     -56.649 -45.743  45.379  1.00 18.49           O
ATOM   2158  CB  THR B 268     -56.409 -47.594  42.662  1.00 24.06           C
ATOM   2159  OG1 THR B 268     -55.866 -48.304  43.777  1.00 26.18           O
ATOM   2160  CG2 THR B 268     -55.518 -47.829  41.459  1.00 20.78           C
ATOM   2161  N   TRP B 269     -58.587 -45.928  44.240  1.00 18.34           N
ATOM   2162  CA  TRP B 269     -59.463 -45.853  45.407  1.00 20.97           C
ATOM   2163  C   TRP B 269     -60.840 -46.317  44.975  1.00 20.17           C
ATOM   2164  O   TRP B 269     -61.059 -46.661  43.809  1.00 24.99           O
ATOM   2165  CB  TRP B 269     -59.526 -44.435  46.005  1.00 21.25           C
ATOM   2166  CG  TRP B 269     -60.056 -43.398  45.048  1.00 19.18           C
ATOM   2167  CD1 TRP B 269     -61.354 -42.958  44.936  1.00 16.93           C
ATOM   2168  CD2 TRP B 269     -59.305 -42.687  44.058  1.00 17.41           C
ATOM   2169  NE1 TRP B 269     -61.444 -42.019  43.934  1.00 15.92           N
ATOM   2170  CE2 TRP B 269     -60.202 -41.837  43.378  1.00 17.01           C
ATOM   2171  CE3 TRP B 269     -57.962 -42.695  43.668  1.00 18.64           C
ATOM   2172  CZ2 TRP B 269     -59.795 -40.993  42.343  1.00 16.53           C
ATOM   2173  CZ3 TRP B 269     -57.564 -41.862  42.624  1.00 20.14           C
ATOM   2174  CH2 TRP B 269     -58.478 -41.027  41.977  1.00 15.99           C
ATOM   2175  N   SER B 270     -61.771 -46.343  45.911  1.00 21.11           N
ATOM   2176  CA  SER B 270     -63.097 -46.846  45.601  1.00 22.90           C
ATOM   2177  C   SER B 270     -64.163 -45.817  45.957  1.00 27.28           C
ATOM   2178  O   SER B 270     -64.088 -45.187  47.008  1.00 24.21           O
ATOM   2179  CB  SER B 270     -63.334 -48.174  46.344  1.00 24.59           C
ATOM   2180  OG  SER B 270     -64.661 -48.265  46.833  1.00 33.73           O
ATOM   2181  N   ASP B 271     -65.134 -45.626  45.061  1.00 25.22           N
ATOM   2182  CA  ASP B 271     -66.362 -44.900  45.402  1.00 24.66           C
ATOM   2183  C   ASP B 271     -67.543 -45.769  44.995  1.00 25.50           C
ATOM   2184  O   ASP B 271     -67.932 -45.800  43.822  1.00 22.88           O
ATOM   2185  CB  ASP B 271     -66.431 -43.535  44.697  1.00 23.61           C
ATOM   2186  CG  ASP B 271     -67.633 -42.698  45.154  1.00 25.74           C
ATOM   2187  OD1 ASP B 271     -68.502 -43.236  45.885  1.00 23.94           O
ATOM   2188  OD2 ASP B 271     -67.711 -41.500  44.785  1.00 22.78           O
ATOM   2189  N   ARG B 272     -68.121 -46.479  45.956  1.00 22.38           N
ATOM   2190  CA  ARG B 272     -69.137 -47.478  45.618  1.00 28.43           C
ATOM   2191  C   ARG B 272     -70.469 -46.883  45.167  1.00 24.72           C
ATOM   2192  O   ARG B 272     -71.298 -47.577  44.575  1.00 26.22           O
ATOM   2193  CB  ARG B 272     -69.344 -48.469  46.768  1.00 39.96           C
ATOM   2194  CG  ARG B 272     -69.572 -49.901  46.290  1.00 44.75           C
ATOM   2195  CD  ARG B 272     -68.979 -50.890  47.277  1.00 46.14           C
ATOM   2196  NE  ARG B 272     -67.769 -50.338  47.881  1.00 50.41           N
ATOM   2197  CZ  ARG B 272     -66.916 -51.027  48.636  1.00 60.26           C
ATOM   2198  NH1 ARG B 272     -67.128 -52.316  48.879  1.00 61.38           N
ATOM   2199  NH2 ARG B 272     -65.842 -50.426  49.141  1.00 54.60           N
ATOM   2200  N   THR B 273     -70.670 -45.597  45.433  1.00 22.36           N
ATOM   2201  CA  THR B 273     -71.865 -44.915  44.948  1.00 24.56           C
ATOM   2202  C   THR B 273     -71.828 -44.854  43.424  1.00 25.32           C
ATOM   2203  O   THR B 273     -72.868 -44.747  42.787  1.00 23.15           O
ATOM   2204  CB  THR B 273     -72.018 -43.496  45.536  1.00 21.94           C
ATOM   2205  OG1 THR B 273     -70.990 -42.650  45.008  1.00 27.69           O
ATOM   2206  CG2 THR B 273     -71.906 -43.533  47.057  1.00 27.43           C
ATOM   2207  N   LEU B 274     -70.625 -44.931  42.854  1.00 19.27           N
ATOM   2208  CA  LEU B 274     -70.440 -44.881  41.408  1.00 23.20           C
ATOM   2209  C   LEU B 274     -70.697 -46.225  40.726  1.00 23.63           C
ATOM   2210  O   LEU B 274     -70.771 -46.291  39.504  1.00 19.09           O
ATOM   2211  CB  LEU B 274     -69.026 -44.386  41.048  1.00 21.11           C
ATOM   2212  CG  LEU B 274     -68.671 -42.954  41.474  1.00 18.87           C
ATOM   2213  CD1 LEU B 274     -67.274 -42.560  40.992  1.00 23.60           C
ATOM   2214  CD2 LEU B 274     -69.726 -41.970  40.968  1.00 18.83           C
ATOM   2215  N   ALA B 275     -70.833 -47.292  41.509  1.00 23.16           N
ATOM   2216  CA  ALA B 275     -70.987 -48.634  40.931  1.00 21.30           C
ATOM   2217  C   ALA B 275     -72.275 -48.794  40.108  1.00 22.69           C
ATOM   2218  O   ALA B 275     -73.264 -48.089  40.327  1.00 25.92           O
ATOM   2219  CB  ALA B 275     -70.903 -49.708  42.018  1.00 21.10           C
ATOM   2220  N   TRP B 276     -72.242 -49.712  39.146  1.00 21.83           N
ATOM   2221  CA  TRP B 276     -73.426 -50.078  38.370  1.00 22.72           C
ATOM   2222  C   TRP B 276     -73.352 -51.545  37.956  1.00 22.29           C
ATOM   2223  O   TRP B 276     -72.277 -52.129  37.927  1.00 22.68           O
ATOM   2224  CB  TRP B 276     -73.574 -49.193  37.126  1.00 20.03           C
ATOM   2225  CG  TRP B 276     -72.559 -49.465  36.033  1.00 19.53           C
ATOM   2226  CD1 TRP B 276     -72.723 -50.267  34.936  1.00 21.43           C
ATOM   2227  CD2 TRP B 276     -71.235 -48.920  35.935  1.00 21.41           C
ATOM   2228  NE1 TRP B 276     -71.582 -50.252  34.160  1.00 25.66           N
ATOM   2229  CE2 TRP B 276     -70.652 -49.431  34.753  1.00 21.57           C
ATOM   2230  CE3 TRP B 276     -70.487 -48.043  36.730  1.00 18.56           C
ATOM   2231  CZ2 TRP B 276     -69.355 -49.104  34.351  1.00 22.23           C
ATOM   2232  CZ3 TRP B 276     -69.202 -47.710  36.331  1.00 19.73           C
ATOM   2233  CH2 TRP B 276     -68.646 -48.242  35.149  1.00 21.55           C
ATOM   2234  N   ASN B 277     -74.504 -52.129  37.640  1.00 28.05           N
ATOM   2235  CA  ASN B 277     -74.594 -53.515  37.180  1.00 29.46           C
ATOM   2236  C   ASN B 277     -74.144 -53.610  35.733  1.00 29.47           C
ATOM   2237  O   ASN B 277     -74.798 -53.074  34.842  1.00 28.44           O
ATOM   2238  CB  ASN B 277     -76.040 -54.026  37.342  1.00 33.95           C
ATOM   2239  CG  ASN B 277     -76.260 -55.429  36.769  1.00 44.53           C
ATOM   2240  OD1 ASN B 277     -75.585 -55.855  35.830  1.00 46.55           O
ATOM   2241  ND2 ASN B 277     -77.228 -56.151  37.343  1.00 56.61           N
ATOM   2242  N   SER B 278     -73.029 -54.293  35.495  1.00 29.45           N
ATOM   2243  CA  SER B 278     -72.471 -54.388  34.146  1.00 26.20           C
ATOM   2244  C   SER B 278     -72.633 -55.751  33.468  1.00 26.51           C
ATOM   2245  O   SER B 278     -71.876 -56.075  32.563  1.00 29.20           O
ATOM   2246  CB  SER B 278     -70.986 -54.000  34.158  1.00 32.23           C
ATOM   2247  OG  SER B 278     -70.241 -54.839  35.021  1.00 34.52           O
ATOM   2248  N   SER B 279     -73.619 -56.538  33.885  1.00 33.57           N
ATOM   2249  CA  SER B 279     -73.835 -57.872  33.306  1.00 37.76           C
ATOM   2250  C   SER B 279     -73.988 -57.834  31.791  1.00 40.90           C
ATOM   2251  O   SER B 279     -73.525 -58.741  31.091  1.00 43.03           O
ATOM   2252  CB  SER B 279     -75.061 -58.536  33.931  1.00 46.27           C
ATOM   2253  OG  SER B 279     -74.892 -58.667  35.330  1.00 50.55           O
ATOM   2254  N   HIS B 280     -74.629 -56.777  31.293  1.00 38.26           N
ATOM   2255  CA  HIS B 280     -74.794 -56.580  29.852  1.00 40.06           C
ATOM   2256  C   HIS B 280     -74.469 -55.149  29.413  1.00 41.75           C
ATOM   2257  O   HIS B 280     -75.108 -54.607  28.506  1.00 34.78           O
ATOM   2258  CB  HIS B 280     -76.211 -56.966  29.415  1.00 41.51           C
ATOM   2259  CG  HIS B 280     -76.578 -58.378  29.755  1.00 48.01           C
ATOM   2260  ND1 HIS B 280     -77.315 -58.711  30.875  1.00 51.28           N
ATOM   2261  CD2 HIS B 280     -76.294 -59.546  29.131  1.00 48.18           C
ATOM   2262  CE1 HIS B 280     -77.470 -60.021  30.922  1.00 50.15           C
ATOM   2263  NE2 HIS B 280     -76.864 -60.551  29.877  1.00 50.99           N
ATOM   2264  N   SER B 281     -73.473 -54.550  30.065  1.00 33.28           N
ATOM   2265  CA  SER B 281     -72.972 -53.225  29.695  1.00 29.66           C
ATOM   2266  C   SER B 281     -71.475 -53.161  30.008  1.00 31.54           C
ATOM   2267  O   SER B 281     -70.958 -54.059  30.682  1.00 33.45           O
ATOM   2268  CB  SER B 281     -73.751 -52.135  30.429  1.00 26.55           C
ATOM   2269  OG  SER B 281     -73.360 -52.048  31.778  1.00 35.31           O
ATOM   2270  N   PRO B 282     -70.765 -52.121  29.511  1.00 31.96           N
ATOM   2271  CA  PRO B 282     -69.313 -52.068  29.736  1.00 28.62           C
ATOM   2272  C   PRO B 282     -68.900 -52.110  31.207  1.00 27.50           C
ATOM   2273  O   PRO B 282     -69.602 -51.587  32.075  1.00 31.90           O
ATOM   2274  CB  PRO B 282     -68.917 -50.720  29.127  1.00 27.44           C
ATOM   2275  CG  PRO B 282     -69.932 -50.499  28.056  1.00 27.43           C
ATOM   2276  CD  PRO B 282     -71.212 -51.036  28.613  1.00 30.11           C
ATOM   2277  N   ASP B 283     -67.750 -52.733  31.450  1.00 29.58           N
ATOM   2278  CA  ASP B 283     -67.144 -52.891  32.771  1.00 32.13           C
ATOM   2279  C   ASP B 283     -66.488 -51.615  33.263  1.00 24.69           C
ATOM   2280  O   ASP B 283     -66.345 -51.407  34.468  1.00 21.00           O
ATOM   2281  CB  ASP B 283     -66.035 -53.938  32.672  1.00 33.28           C
ATOM   2282  CG  ASP B 283     -66.449 -55.273  33.202  1.00 40.60           C
ATOM   2283  OD1 ASP B 283     -67.666 -55.484  33.389  1.00 46.13           O
ATOM   2284  OD2 ASP B 283     -65.553 -56.116  33.420  1.00 46.43           O
ATOM   2285  N   GLN B 284     -66.028 -50.802  32.312  1.00 23.66           N
ATOM   2286  CA  GLN B 284     -65.236 -49.609  32.599  1.00 25.86           C
ATOM   2287  C   GLN B 284     -65.479 -48.520  31.560  1.00 23.52           C
ATOM   2288  O   GLN B 284     -65.806 -48.815  30.407  1.00 23.16           O
ATOM   2289  CB  GLN B 284     -63.734 -49.941  32.585  1.00 24.54           C
ATOM   2290  CG  GLN B 284     -63.311 -51.153  33.383  1.00 25.78           C
ATOM   2291  CD  GLN B 284     -61.811 -51.377  33.344  1.00 31.55           C
ATOM   2292  OE1 GLN B 284     -61.067 -50.582  32.768  1.00 29.54           O
ATOM   2293  NE2 GLN B 284     -61.358 -52.458  33.973  1.00 34.72           N
ATOM   2294  N   VAL B 285     -65.300 -47.266  31.978  1.00 18.74           N
ATOM   2295  CA  VAL B 285     -65.224 -46.134  31.057  1.00 19.40           C
ATOM   2296  C   VAL B 285     -64.117 -45.191  31.509  1.00 18.13           C
ATOM   2297  O   VAL B 285     -63.739 -45.184  32.685  1.00 15.56           O
ATOM   2298  CB  VAL B 285     -66.569 -45.361  30.946  1.00 16.07           C
ATOM   2299  CG1 VAL B 285     -67.644 -46.218  30.276  1.00 18.09           C
ATOM   2300  CG2 VAL B 285     -67.023 -44.928  32.297  1.00 19.67           C
ATOM   2301  N   SER B 286     -63.584 -44.415  30.570  1.00 18.62           N
ATOM   2302  CA  SER B 286     -62.658 -43.340  30.906  1.00 16.87           C
ATOM   2303  C   SER B 286     -63.491 -42.099  31.204  1.00 17.38           C
ATOM   2304  O   SER B 286     -64.504 -41.855  30.559  1.00 15.45           O
ATOM   2305  CB  SER B 286     -61.703 -43.059  29.756  1.00 16.71           C
ATOM   2306  OG  SER B 286     -61.054 -44.245  29.340  1.00 21.16           O
ATOM   2307  N   VAL B 287     -63.080 -41.337  32.207  1.00 12.42           N
ATOM   2308  CA  VAL B 287     -63.833 -40.172  32.662  1.00 14.37           C
ATOM   2309  C   VAL B 287     -62.839 -39.036  32.895  1.00 14.18           C
ATOM   2310  O   VAL B 287     -61.747 -39.279  33.411  1.00 15.59           O
ATOM   2311  CB  VAL B 287     -64.583 -40.500  33.983  1.00 15.19           C
ATOM   2312  CG1 VAL B 287     -65.415 -39.311  34.469  1.00 15.22           C
ATOM   2313  CG2 VAL B 287     -65.473 -41.731  33.815  1.00 13.84           C
ATOM   2314  N   PRO B 288     -63.191 -37.798  32.492  1.00 19.08           N
ATOM   2315  CA  PRO B 288     -62.282 -36.669  32.780  1.00 15.93           C
ATOM   2316  C   PRO B 288     -62.215 -36.421  34.278  1.00 17.79           C
ATOM   2317  O   PRO B 288     -63.268 -36.388  34.907  1.00 16.19           O
ATOM   2318  CB  PRO B 288     -62.963 -35.464  32.107  1.00 15.28           C
ATOM   2319  CG  PRO B 288     -63.965 -36.026  31.169  1.00 18.45           C
ATOM   2320  CD  PRO B 288     -64.364 -37.393  31.695  1.00 17.85           C
ATOM   2321  N   ILE B 289     -61.026 -36.234  34.843  1.00 15.69           N
ATOM   2322  CA  ILE B 289     -60.921 -36.076  36.295  1.00 16.84           C
ATOM   2323  C   ILE B 289     -61.673 -34.868  36.847  1.00 18.21           C
ATOM   2324  O   ILE B 289     -61.997 -34.822  38.038  1.00 14.89           O
ATOM   2325  CB  ILE B 289     -59.463 -36.053  36.795  1.00 17.41           C
ATOM   2326  CG1 ILE B 289     -58.668 -34.919  36.159  1.00 16.37           C
ATOM   2327  CG2 ILE B 289     -58.775 -37.389  36.551  1.00 20.01           C
ATOM   2328  CD1 ILE B 289     -57.285 -34.759  36.824  1.00 19.60           C
ATOM   2329  N   SER B 290     -61.953 -33.894  35.985  1.00 16.35           N
ATOM   2330  CA  SER B 290     -62.799 -32.758  36.362  1.00 15.55           C
ATOM   2331  C   SER B 290     -64.197 -33.206  36.799  1.00 14.16           C
ATOM   2332  O   SER B 290     -64.863 -32.519  37.568  1.00 17.40           O
ATOM   2333  CB  SER B 290     -62.894 -31.728  35.224  1.00 17.06           C
ATOM   2334  OG  SER B 290     -63.518 -32.281  34.069  1.00 17.34           O
ATOM   2335  N   SER B 291     -64.644 -34.362  36.319  1.00 14.72           N
ATOM   2336  CA  SER B 291     -65.947 -34.894  36.731  1.00 13.69           C
ATOM   2337  C   SER B 291     -65.904 -35.743  38.001  1.00 12.81           C
ATOM   2338  O   SER B 291     -66.958 -36.133  38.518  1.00 13.77           O
ATOM   2339  CB  SER B 291     -66.583 -35.718  35.610  1.00 14.49           C
ATOM   2340  OG  SER B 291     -66.892 -34.920  34.485  1.00 16.51           O
ATOM   2341  N   LEU B 292     -64.708 -36.040  38.511  1.00 15.77           N
ATOM   2342  CA  LEU B 292     -64.579 -36.954  39.668  1.00 18.22           C
ATOM   2343  C   LEU B 292     -63.895 -36.306  40.850  1.00 17.79           C
ATOM   2344  O   LEU B 292     -63.136 -35.349  40.693  1.00 17.41           O
ATOM   2345  CB  LEU B 292     -63.766 -38.207  39.288  1.00 16.84           C
ATOM   2346  CG  LEU B 292     -64.270 -39.072  38.130  1.00 15.60           C
ATOM   2347  CD1 LEU B 292     -63.205 -40.067  37.703  1.00 15.16           C
ATOM   2348  CD2 LEU B 292     -65.547 -39.796  38.505  1.00 18.55           C
ATOM   2349  N   TRP B 293     -64.145 -36.849  42.040  1.00 15.84           N
ATOM   2350  CA  TRP B 293     -63.286 -36.555  43.174  1.00 14.72           C
ATOM   2351  C   TRP B 293     -61.952 -37.253  42.941  1.00 14.10           C
ATOM   2352  O   TRP B 293     -61.904 -38.390  42.478  1.00 14.22           O
ATOM   2353  CB  TRP B 293     -63.890 -37.053  44.488  1.00 14.15           C
ATOM   2354  CG  TRP B 293     -62.986 -36.801  45.669  1.00 15.15           C
ATOM   2355  CD1 TRP B 293     -62.918 -35.657  46.422  1.00 13.02           C
ATOM   2356  CD2 TRP B 293     -62.028 -37.712  46.237  1.00 13.81           C
ATOM   2357  NE1 TRP B 293     -61.973 -35.800  47.412  1.00 12.17           N
ATOM   2358  CE2 TRP B 293     -61.418 -37.056  47.324  1.00 13.87           C
ATOM   2359  CE3 TRP B 293     -61.633 -39.023  45.933  1.00 15.40           C
ATOM   2360  CZ2 TRP B 293     -60.432 -37.664  48.114  1.00 11.69           C
ATOM   2361  CZ3 TRP B 293     -60.648 -39.624  46.715  1.00 14.17           C
ATOM   2362  CH2 TRP B 293     -60.065 -38.944  47.790  1.00 11.11           C
ATOM   2363  N   VAL B 294     -60.874 -36.558  43.265  1.00 14.49           N
ATOM   2364  CA  VAL B 294     -59.540 -37.112  43.185  1.00 11.87           C
ATOM   2365  C   VAL B 294     -58.825 -36.696  44.472  1.00 13.84           C
ATOM   2366  O   VAL B 294     -59.032 -35.575  44.961  1.00 16.58           O
ATOM   2367  CB  VAL B 294     -58.840 -36.594  41.905  1.00 14.72           C
ATOM   2368  CG1 VAL B 294     -57.341 -36.596  42.050  1.00 19.93           C
ATOM   2369  CG2 VAL B 294     -59.260 -37.440  40.724  1.00 12.47           C
ATOM   2370  N   PRO B 295     -58.030 -37.608  45.070  1.00 16.66           N
ATOM   2371  CA  PRO B 295     -57.394 -37.227  46.346  1.00 15.61           C
ATOM   2372  C   PRO B 295     -56.413 -36.061  46.185  1.00 15.67           C
ATOM   2373  O   PRO B 295     -55.693 -35.984  45.180  1.00 12.02           O
ATOM   2374  CB  PRO B 295     -56.664 -38.514  46.785  1.00 14.17           C
ATOM   2375  CG  PRO B 295     -56.468 -39.302  45.539  1.00 17.21           C
ATOM   2376  CD  PRO B 295     -57.652 -38.969  44.641  1.00 14.01           C
ATOM   2377  N   ASP B 296     -56.411 -35.150  47.156  1.00 15.53           N
ATOM   2378  CA  ASP B 296     -55.552 -33.964  47.097  1.00 16.68           C
ATOM   2379  C   ASP B 296     -54.116 -34.292  47.518  1.00 17.50           C
ATOM   2380  O   ASP B 296     -53.610 -33.764  48.504  1.00 13.46           O
ATOM   2381  CB  ASP B 296     -56.119 -32.821  47.952  1.00 14.71           C
ATOM   2382  CG  ASP B 296     -56.184 -33.164  49.443  1.00 19.02           C
ATOM   2383  OD1 ASP B 296     -56.379 -34.355  49.797  1.00 18.62           O
ATOM   2384  OD2 ASP B 296     -56.038 -32.232  50.270  1.00 18.23           O
ATOM   2385  N   LEU B 297     -53.464 -35.164  46.759  1.00 15.21           N
ATOM   2386  CA  LEU B 297     -52.110 -35.587  47.097  1.00 20.56           C
ATOM   2387  C   LEU B 297     -51.079 -34.512  46.763  1.00 21.31           C
ATOM   2388  O   LEU B 297     -51.244 -33.752  45.810  1.00 14.13           O
ATOM   2389  CB  LEU B 297     -51.754 -36.870  46.348  1.00 18.50           C
ATOM   2390  CG  LEU B 297     -52.607 -38.087  46.676  1.00 16.72           C
ATOM   2391  CD1 LEU B 297     -52.115 -39.243  45.823  1.00 14.34           C
ATOM   2392  CD2 LEU B 297     -52.530 -38.411  48.167  1.00 15.31           C
ATOM   2393  N   ALA B 298     -50.020 -34.453  47.563  1.00 17.67           N
ATOM   2394  CA  ALA B 298     -48.899 -33.563  47.300  1.00 14.07           C
ATOM   2395  C   ALA B 298     -47.593 -34.251  47.668  1.00 17.79           C
ATOM   2396  O   ALA B 298     -47.526 -34.994  48.644  1.00 18.77           O
ATOM   2397  CB  ALA B 298     -49.050 -32.258  48.078  1.00 15.06           C
ATOM   2398  N   ALA B 299     -46.564 -33.992  46.872  1.00 18.63           N
ATOM   2399  CA  ALA B 299     -45.208 -34.459  47.135  1.00 19.43           C
ATOM   2400  C   ALA B 299     -44.457 -33.365  47.877  1.00 15.42           C
ATOM   2401  O   ALA B 299     -44.046 -32.356  47.281  1.00 19.73           O
ATOM   2402  CB  ALA B 299     -44.498 -34.816  45.827  1.00 18.10           C
ATOM   2403  N   TYR B 300     -44.276 -33.582  49.175  1.00 16.98           N
ATOM   2404  CA  TYR B 300     -43.759 -32.572  50.100  1.00 19.81           C
ATOM   2405  C   TYR B 300     -42.400 -31.958  49.694  1.00 19.90           C
ATOM   2406  O   TYR B 300     -42.144 -30.776  49.951  1.00 16.98           O
ATOM   2407  CB  TYR B 300     -43.611 -33.155  51.513  1.00 20.74           C
ATOM   2408  CG  TYR B 300     -44.809 -33.859  52.137  1.00 24.17           C
ATOM   2409  CD1 TYR B 300     -46.101 -33.712  51.634  1.00 22.41           C
ATOM   2410  CD2 TYR B 300     -44.638 -34.651  53.273  1.00 24.87           C
ATOM   2411  CE1 TYR B 300     -47.182 -34.361  52.233  1.00 19.77           C
ATOM   2412  CE2 TYR B 300     -45.712 -35.300  53.884  1.00 20.82           C
ATOM   2413  CZ  TYR B 300     -46.980 -35.151  53.354  1.00 25.00           C
ATOM   2414  OH  TYR B 300     -48.049 -35.793  53.948  1.00 22.95           O
ATOM   2415  N   ASN B 301     -41.522 -32.756  49.089  1.00 19.86           N
ATOM   2416  CA  ASN B 301     -40.170 -32.274  48.758  1.00 24.98           C
ATOM   2417  C   ASN B 301     -39.980 -31.956  47.272  1.00 23.62           C
ATOM   2418  O   ASN B 301     -38.847 -31.802  46.790  1.00 20.87           O
ATOM   2419  CB  ASN B 301     -39.076 -33.241  49.256  1.00 16.68           C
ATOM   2420  CG  ASN B 301     -39.273 -34.667  48.756  1.00 24.48           C
ATOM   2421  OD1 ASN B 301     -40.389 -35.203  48.773  1.00 26.05           O
ATOM   2422  ND2 ASN B 301     -38.188 -35.289  48.306  1.00 25.78           N
ATOM   2423  N   ALA B 302     -41.091 -31.860  46.547  1.00 22.04           N
ATOM   2424  CA  ALA B 302     -41.054 -31.353  45.177  1.00 20.79           C
ATOM   2425  C   ALA B 302     -40.789 -29.849  45.207  1.00 21.40           C
ATOM   2426  O   ALA B 302     -41.242 -29.136  46.110  1.00 21.83           O
ATOM   2427  CB  ALA B 302     -42.359 -31.657  44.440  1.00 20.38           C
ATOM   2428  N   ILE B 303     -40.020 -29.369  44.237  1.00 22.68           N
ATOM   2429  CA  ILE B 303     -39.690 -27.954  44.186  1.00 23.34           C
ATOM   2430  C   ILE B 303     -40.229 -27.303  42.907  1.00 21.83           C
ATOM   2431  O   ILE B 303     -39.978 -26.129  42.645  1.00 23.32           O
ATOM   2432  CB  ILE B 303     -38.174 -27.722  44.347  1.00 20.63           C
ATOM   2433  CG1 ILE B 303     -37.396 -28.536  43.305  1.00 25.71           C
ATOM   2434  CG2 ILE B 303     -37.728 -28.053  45.783  1.00 21.95           C
ATOM   2435  CD1 ILE B 303     -35.888 -28.283  43.310  1.00 25.61           C
ATOM   2436  N   SER B 304     -40.971 -28.080  42.122  1.00 18.33           N
ATOM   2437  CA  SER B 304     -41.705 -27.556  40.964  1.00 19.18           C
ATOM   2438  C   SER B 304     -43.110 -28.159  40.932  1.00 21.92           C
ATOM   2439  O   SER B 304     -43.350 -29.198  41.564  1.00 22.04           O
ATOM   2440  CB  SER B 304     -40.959 -27.862  39.662  1.00 24.22           C
ATOM   2441  OG  SER B 304     -41.037 -29.241  39.324  1.00 30.72           O
ATOM   2442  N   LYS B 305     -44.038 -27.514  40.223  1.00 19.29           N
ATOM   2443  CA  LYS B 305     -45.381 -28.072  40.041  1.00 21.92           C
ATOM   2444  C   LYS B 305     -45.268 -29.350  39.235  1.00 20.82           C
ATOM   2445  O   LYS B 305     -44.373 -29.475  38.397  1.00 18.41           O
ATOM   2446  CB  LYS B 305     -46.312 -27.086  39.311  1.00 19.70           C
ATOM   2447  CG  LYS B 305     -46.427 -25.736  39.992  1.00 25.99           C
ATOM   2448  CD  LYS B 305     -47.452 -24.815  39.322  1.00 28.24           C
ATOM   2449  CE  LYS B 305     -48.878 -25.197  39.720  1.00 31.63           C
ATOM   2450  NZ  LYS B 305     -49.776 -24.015  39.879  1.00 38.42           N
ATOM   2451  N   PRO B 306     -46.165 -30.313  39.482  1.00 20.72           N
ATOM   2452  CA  PRO B 306     -46.007 -31.528  38.681  1.00 22.03           C
ATOM   2453  C   PRO B 306     -46.390 -31.237  37.251  1.00 21.21           C
ATOM   2454  O   PRO B 306     -47.403 -30.584  37.040  1.00 18.35           O
ATOM   2455  CB  PRO B 306     -47.009 -32.504  39.308  1.00 20.00           C
ATOM   2456  CG  PRO B 306     -47.985 -31.636  40.066  1.00 22.48           C
ATOM   2457  CD  PRO B 306     -47.196 -30.450  40.526  1.00 21.27           C
ATOM   2458  N   GLU B 307     -45.586 -31.682  36.291  1.00 20.35           N
ATOM   2459  CA  GLU B 307     -45.928 -31.529  34.883  1.00 19.81           C
ATOM   2460  C   GLU B 307     -46.581 -32.845  34.446  1.00 21.47           C
ATOM   2461  O   GLU B 307     -45.909 -33.876  34.319  1.00 17.54           O
ATOM   2462  CB  GLU B 307     -44.682 -31.217  34.033  1.00 19.06           C
ATOM   2463  CG  GLU B 307     -44.979 -30.894  32.562  1.00 22.25           C
ATOM   2464  CD  GLU B 307     -43.715 -30.784  31.674  1.00 30.13           C
ATOM   2465  OE1 GLU B 307     -42.587 -30.979  32.189  1.00 29.60           O
ATOM   2466  OE2 GLU B 307     -43.850 -30.508  30.449  1.00 29.08           O
ATOM   2467  N   VAL B 308     -47.898 -32.809  34.265  1.00 16.90           N
ATOM   2468  CA  VAL B 308     -48.654 -33.988  33.864  1.00 19.59           C
ATOM   2469  C   VAL B 308     -48.534 -34.186  32.355  1.00 19.00           C
ATOM   2470  O   VAL B 308     -49.036 -33.383  31.575  1.00 17.64           O
ATOM   2471  CB  VAL B 308     -50.145 -33.884  34.303  1.00 14.95           C
ATOM   2472  CG1 VAL B 308     -50.883 -35.185  34.015  1.00 15.88           C
ATOM   2473  CG2 VAL B 308     -50.223 -33.577  35.780  1.00 15.64           C
ATOM   2474  N   LEU B 309     -47.853 -35.258  31.958  1.00 17.37           N
ATOM   2475  CA  LEU B 309     -47.545 -35.515  30.554  1.00 18.74           C
ATOM   2476  C   LEU B 309     -48.681 -36.221  29.791  1.00 18.42           C
ATOM   2477  O   LEU B 309     -48.693 -36.239  28.566  1.00 14.55           O
ATOM   2478  CB  LEU B 309     -46.243 -36.330  30.452  1.00 17.93           C
ATOM   2479  CG  LEU B 309     -44.977 -35.711  31.066  1.00 20.86           C
ATOM   2480  CD1 LEU B 309     -43.799 -36.682  30.998  1.00 21.55           C
ATOM   2481  CD2 LEU B 309     -44.612 -34.421  30.374  1.00 19.27           C
ATOM   2482  N   THR B 310     -49.644 -36.781  30.519  1.00 17.17           N
ATOM   2483  CA  THR B 310     -50.646 -37.663  29.917  1.00 18.28           C
ATOM   2484  C   THR B 310     -52.063 -37.077  30.030  1.00 14.62           C
ATOM   2485  O   THR B 310     -52.301 -36.199  30.878  1.00 16.63           O
ATOM   2486  CB  THR B 310     -50.583 -39.058  30.573  1.00 15.79           C
ATOM   2487  OG1 THR B 310     -50.615 -38.903  31.996  1.00 15.95           O
ATOM   2488  CG2 THR B 310     -49.313 -39.790  30.158  1.00 15.16           C
ATOM   2489  N   PRO B 311     -52.999 -37.550  29.172  1.00 14.84           N
ATOM   2490  CA  PRO B 311     -54.377 -37.035  29.202  1.00 14.10           C
ATOM   2491  C   PRO B 311     -55.003 -37.238  30.566  1.00 14.66           C
ATOM   2492  O   PRO B 311     -54.882 -38.311  31.162  1.00 15.81           O
ATOM   2493  CB  PRO B 311     -55.089 -37.894  28.157  1.00 17.44           C
ATOM   2494  CG  PRO B 311     -53.979 -38.218  27.151  1.00 14.13           C
ATOM   2495  CD  PRO B 311     -52.790 -38.480  28.042  1.00 14.20           C
ATOM   2496  N   GLN B 312     -55.670 -36.213  31.066  1.00 13.03           N
ATOM   2497  CA  GLN B 312     -56.185 -36.255  32.421  1.00 13.48           C
ATOM   2498  C   GLN B 312     -57.522 -36.992  32.536  1.00 19.30           C
ATOM   2499  O   GLN B 312     -58.560 -36.414  32.899  1.00 14.13           O
ATOM   2500  CB  GLN B 312     -56.273 -34.837  32.959  1.00 15.51           C
ATOM   2501  CG  GLN B 312     -54.925 -34.130  32.956  1.00 21.67           C
ATOM   2502  CD  GLN B 312     -54.833 -33.068  34.028  1.00 34.25           C
ATOM   2503  OE1 GLN B 312     -55.540 -32.058  33.980  1.00 39.90           O
ATOM   2504  NE2 GLN B 312     -53.983 -33.307  35.030  1.00 41.05           N
ATOM   2505  N   LEU B 313     -57.466 -38.286  32.236  1.00 15.23           N
ATOM   2506  CA  LEU B 313     -58.629 -39.164  32.271  1.00 17.57           C
ATOM   2507  C   LEU B 313     -58.421 -40.275  33.293  1.00 16.42           C
ATOM   2508  O   LEU B 313     -57.336 -40.856  33.359  1.00 17.11           O
ATOM   2509  CB  LEU B 313     -58.832 -39.804  30.889  1.00 13.88           C
ATOM   2510  CG  LEU B 313     -59.114 -38.893  29.699  1.00 11.72           C
ATOM   2511  CD1 LEU B 313     -59.352 -39.723  28.413  1.00 16.03           C
ATOM   2512  CD2 LEU B 313     -60.334 -38.018  30.005  1.00 13.95           C
ATOM   2513  N   ALA B 314     -59.460 -40.585  34.071  1.00 16.55           N
ATOM   2514  CA  ALA B 314     -59.422 -41.727  34.987  1.00 17.34           C
ATOM   2515  C   ALA B 314     -60.219 -42.879  34.390  1.00 17.88           C
ATOM   2516  O   ALA B 314     -60.985 -42.685  33.439  1.00 18.86           O
ATOM   2517  CB  ALA B 314     -59.988 -41.345  36.347  1.00 12.68           C
ATOM   2518  N   ARG B 315     -60.031 -44.082  34.930  1.00 17.03           N
ATOM   2519  CA  ARG B 315     -60.942 -45.192  34.638  1.00 17.24           C
ATOM   2520  C   ARG B 315     -61.859 -45.402  35.835  1.00 15.54           C
ATOM   2521  O   ARG B 315     -61.415 -45.382  36.986  1.00 15.04           O
ATOM   2522  CB  ARG B 315     -60.175 -46.487  34.317  1.00 21.12           C
ATOM   2523  CG  ARG B 315     -59.452 -46.479  32.986  1.00 18.59           C
ATOM   2524  CD  ARG B 315     -60.418 -46.476  31.830  1.00 23.77           C
ATOM   2525  NE  ARG B 315     -60.800 -47.831  31.429  1.00 21.75           N
ATOM   2526  CZ  ARG B 315     -61.339 -48.120  30.255  1.00 21.96           C
ATOM   2527  NH1 ARG B 315     -61.548 -47.142  29.387  1.00 21.66           N
ATOM   2528  NH2 ARG B 315     -61.655 -49.375  29.943  1.00 21.88           N
ATOM   2529  N   VAL B 316     -63.147 -45.550  35.555  1.00 14.64           N
ATOM   2530  CA  VAL B 316     -64.120 -45.925  36.572  1.00 16.09           C
ATOM   2531  C   VAL B 316     -64.650 -47.311  36.216  1.00 19.65           C
ATOM   2532  O   VAL B 316     -65.138 -47.538  35.096  1.00 16.08           O
ATOM   2533  CB  VAL B 316     -65.278 -44.908  36.690  1.00 13.68           C
ATOM   2534  CG1 VAL B 316     -66.223 -45.298  37.851  1.00 13.44           C
ATOM   2535  CG2 VAL B 316     -64.735 -43.505  36.903  1.00 13.27           C
ATOM   2536  N   VAL B 317     -64.517 -48.232  37.168  1.00 17.03           N
ATOM   2537  CA  VAL B 317     -64.907 -49.632  36.989  1.00 19.59           C
ATOM   2538  C   VAL B 317     -66.278 -49.808  37.611  1.00 19.80           C
ATOM   2539  O   VAL B 317     -66.613 -49.087  38.552  1.00 19.62           O
ATOM   2540  CB  VAL B 317     -63.888 -50.569  37.672  1.00 20.84           C
ATOM   2541  CG1 VAL B 317     -64.185 -52.030  37.360  1.00 20.24           C
ATOM   2542  CG2 VAL B 317     -62.486 -50.218  37.211  1.00 18.93           C
ATOM   2543  N   SER B 318     -67.077 -50.742  37.087  1.00 22.29           N
ATOM   2544  CA  SER B 318     -68.475 -50.898  37.520  1.00 20.79           C
ATOM   2545  C   SER B 318     -68.642 -51.282  38.986  1.00 21.53           C
ATOM   2546  O   SER B 318     -69.739 -51.191  39.520  1.00 20.59           O
ATOM   2547  CB  SER B 318     -69.244 -51.884  36.641  1.00 24.21           C
ATOM   2548  OG  SER B 318     -68.727 -53.191  36.769  1.00 23.81           O
ATOM   2549  N   ASP B 319     -67.568 -51.700  39.647  1.00 22.21           N
ATOM   2550  CA  ASP B 319     -67.675 -52.002  41.076  1.00 24.82           C
ATOM   2551  C   ASP B 319     -67.361 -50.767  41.930  1.00 23.12           C
ATOM   2552  O   ASP B 319     -67.423 -50.812  43.156  1.00 19.25           O
ATOM   2553  CB  ASP B 319     -66.779 -53.184  41.453  1.00 22.21           C
ATOM   2554  CG  ASP B 319     -65.311 -52.905  41.209  1.00 24.57           C
ATOM   2555  OD1 ASP B 319     -64.975 -51.815  40.690  1.00 25.79           O
ATOM   2556  OD2 ASP B 319     -64.479 -53.779  41.535  1.00 32.37           O
ATOM   2557  N   GLY B 320     -67.043 -49.653  41.275  1.00 21.33           N
ATOM   2558  CA  GLY B 320     -66.780 -48.422  42.003  1.00 21.01           C
ATOM   2559  C   GLY B 320     -65.301 -48.083  42.132  1.00 18.07           C
ATOM   2560  O   GLY B 320     -64.939 -47.024  42.643  1.00 16.35           O
ATOM   2561  N   GLU B 321     -64.432 -48.969  41.664  1.00 17.91           N
ATOM   2562  CA  GLU B 321     -63.007 -48.667  41.743  1.00 20.07           C
ATOM   2563  C   GLU B 321     -62.663 -47.539  40.761  1.00 20.21           C
ATOM   2564  O   GLU B 321     -63.084 -47.564  39.609  1.00 16.90           O
ATOM   2565  CB  GLU B 321     -62.144 -49.891  41.437  1.00 17.62           C
ATOM   2566  CG  GLU B 321     -60.669 -49.649  41.765  1.00 24.98           C
ATOM   2567  CD  GLU B 321     -59.741 -50.726  41.211  1.00 37.92           C
ATOM   2568  OE1 GLU B 321     -60.241 -51.744  40.660  1.00 37.61           O
ATOM   2569  OE2 GLU B 321     -58.506 -50.544  41.326  1.00 34.38           O
ATOM   2570  N   VAL B 322     -61.910 -46.550  41.229  1.00 17.55           N
ATOM   2571  CA  VAL B 322     -61.460 -45.465  40.375  1.00 17.24           C
ATOM   2572  C   VAL B 322     -59.946 -45.543  40.275  1.00 17.49           C
ATOM   2573  O   VAL B 322     -59.256 -45.628  41.292  1.00 19.45           O
ATOM   2574  CB  VAL B 322     -61.839 -44.088  40.950  1.00 14.08           C
ATOM   2575  CG1 VAL B 322     -61.345 -42.983  40.030  1.00 13.72           C
ATOM   2576  CG2 VAL B 322     -63.342 -43.984  41.182  1.00 14.96           C
ATOM   2577  N   LEU B 323     -59.437 -45.563  39.050  1.00 17.05           N
ATOM   2578  CA  LEU B 323     -58.001 -45.606  38.849  1.00 20.04           C
ATOM   2579  C   LEU B 323     -57.534 -44.369  38.103  1.00 19.53           C
ATOM   2580  O   LEU B 323     -58.012 -44.069  37.009  1.00 16.62           O
ATOM   2581  CB  LEU B 323     -57.603 -46.867  38.078  1.00 19.67           C
ATOM   2582  CG  LEU B 323     -58.740 -47.790  37.634  1.00 26.94           C
ATOM   2583  CD1 LEU B 323     -58.204 -48.934  36.788  1.00 26.66           C
ATOM   2584  CD2 LEU B 323     -59.503 -48.320  38.838  1.00 22.58           C
ATOM   2585  N   TYR B 324     -56.587 -43.660  38.701  1.00 15.05           N
ATOM   2586  CA  TYR B 324     -55.937 -42.544  38.042  1.00 15.62           C
ATOM   2587  C   TYR B 324     -54.460 -42.874  37.986  1.00 15.94           C
ATOM   2588  O   TYR B 324     -53.852 -43.195  39.008  1.00 18.81           O
ATOM   2589  CB  TYR B 324     -56.165 -41.249  38.822  1.00 14.93           C
ATOM   2590  CG  TYR B 324     -55.724 -40.005  38.084  1.00 17.51           C
ATOM   2591  CD1 TYR B 324     -55.883 -39.896  36.709  1.00 17.58           C
ATOM   2592  CD2 TYR B 324     -55.148 -38.940  38.763  1.00 18.37           C
ATOM   2593  CE1 TYR B 324     -55.482 -38.761  36.031  1.00 19.47           C
ATOM   2594  CE2 TYR B 324     -54.743 -37.800  38.094  1.00 16.09           C
ATOM   2595  CZ  TYR B 324     -54.912 -37.716  36.728  1.00 23.46           C
ATOM   2596  OH  TYR B 324     -54.511 -36.584  36.057  1.00 27.38           O
ATOM   2597  N   MET B 325     -53.876 -42.801  36.798  1.00 13.34           N
ATOM   2598  CA  MET B 325     -52.466 -43.134  36.660  1.00 20.46           C
ATOM   2599  C   MET B 325     -51.739 -42.262  35.624  1.00 14.97           C
ATOM   2600  O   MET B 325     -51.418 -42.728  34.534  1.00 14.80           O
ATOM   2601  CB  MET B 325     -52.315 -44.631  36.339  1.00 16.65           C
ATOM   2602  CG  MET B 325     -53.117 -45.555  37.271  1.00 19.31           C
ATOM   2603  SD  MET B 325     -52.621 -47.270  37.055  1.00 28.86           S
ATOM   2604  CE  MET B 325     -53.930 -48.145  37.883  1.00 39.41           C
ATOM   2605  N   PRO B 326     -51.474 -40.988  35.977  1.00 17.22           N
ATOM   2606  CA  PRO B 326     -50.745 -40.068  35.092  1.00 16.38           C
ATOM   2607  C   PRO B 326     -49.239 -40.331  35.098  1.00 21.27           C
ATOM   2608  O   PRO B 326     -48.675 -40.847  36.076  1.00 17.90           O
ATOM   2609  CB  PRO B 326     -51.022 -38.690  35.717  1.00 12.74           C
ATOM   2610  CG  PRO B 326     -51.194 -38.982  37.192  1.00 18.68           C
ATOM   2611  CD  PRO B 326     -51.894 -40.332  37.236  1.00 16.52           C
ATOM   2612  N   SER B 327     -48.597 -39.983  33.993  1.00 16.60           N
ATOM   2613  CA  SER B 327     -47.145 -39.913  33.936  1.00 19.59           C
ATOM   2614  C   SER B 327     -46.776 -38.466  34.255  1.00 19.66           C
ATOM   2615  O   SER B 327     -47.347 -37.520  33.698  1.00 19.07           O
ATOM   2616  CB  SER B 327     -46.656 -40.317  32.544  1.00 16.74           C
ATOM   2617  OG  SER B 327     -45.261 -40.124  32.429  1.00 26.99           O
ATOM   2618  N   ILE B 328     -45.851 -38.286  35.184  1.00 17.40           N
ATOM   2619  CA  ILE B 328     -45.601 -36.959  35.731  1.00 14.99           C
ATOM   2620  C   ILE B 328     -44.112 -36.673  35.762  1.00 19.38           C
ATOM   2621  O   ILE B 328     -43.324 -37.477  36.279  1.00 21.08           O
ATOM   2622  CB  ILE B 328     -46.191 -36.838  37.159  1.00 19.15           C
ATOM   2623  CG1 ILE B 328     -47.731 -36.841  37.096  1.00 18.37           C
ATOM   2624  CG2 ILE B 328     -45.664 -35.588  37.871  1.00 18.94           C
ATOM   2625  CD1 ILE B 328     -48.394 -36.824  38.441  1.00 16.87           C
ATOM   2626  N   ARG B 329     -43.711 -35.539  35.198  1.00 16.74           N
ATOM   2627  CA  ARG B 329     -42.328 -35.088  35.352  1.00 18.69           C
ATOM   2628  C   ARG B 329     -42.314 -34.038  36.444  1.00 17.67           C
ATOM   2629  O   ARG B 329     -43.133 -33.124  36.442  1.00 19.61           O
ATOM   2630  CB  ARG B 329     -41.774 -34.498  34.052  1.00 17.47           C
ATOM   2631  CG  ARG B 329     -40.305 -34.056  34.153  1.00 19.42           C
ATOM   2632  CD  ARG B 329     -39.865 -33.324  32.899  1.00 20.56           C
ATOM   2633  NE  ARG B 329     -38.514 -32.774  33.009  1.00 28.29           N
ATOM   2634  CZ  ARG B 329     -37.776 -32.370  31.976  1.00 28.54           C
ATOM   2635  NH1 ARG B 329     -38.262 -32.454  30.741  1.00 21.15           N
ATOM   2636  NH2 ARG B 329     -36.553 -31.881  32.180  1.00 24.50           N
ATOM   2637  N   GLN B 330     -41.392 -34.173  37.385  1.00 17.48           N
ATOM   2638  CA  GLN B 330     -41.301 -33.230  38.496  1.00 19.55           C
ATOM   2639  C   GLN B 330     -39.881 -33.151  39.083  1.00 23.77           C
ATOM   2640  O   GLN B 330     -39.085 -34.088  38.961  1.00 22.25           O
ATOM   2641  CB  GLN B 330     -42.290 -33.603  39.592  1.00 18.69           C
ATOM   2642  CG  GLN B 330     -42.616 -32.474  40.554  1.00 17.23           C
ATOM   2643  CD  GLN B 330     -43.798 -32.828  41.425  1.00 23.64           C
ATOM   2644  OE1 GLN B 330     -44.116 -34.012  41.593  1.00 18.44           O
ATOM   2645  NE2 GLN B 330     -44.465 -31.812  41.983  1.00 20.11           N
ATOM   2646  N   ARG B 331     -39.596 -32.022  39.729  1.00 23.64           N
ATOM   2647  CA  ARG B 331     -38.280 -31.710  40.276  1.00 26.20           C
ATOM   2648  C   ARG B 331     -38.298 -31.833  41.797  1.00 26.59           C
ATOM   2649  O   ARG B 331     -39.160 -31.254  42.473  1.00 20.36           O
ATOM   2650  CB  ARG B 331     -37.920 -30.278  39.889  1.00 27.20           C
ATOM   2651  CG  ARG B 331     -36.452 -29.942  39.911  1.00 32.03           C
ATOM   2652  CD  ARG B 331     -36.139 -28.901  38.829  1.00 40.86           C
ATOM   2653  NE  ARG B 331     -37.337 -28.272  38.260  1.00 47.83           N
ATOM   2654  CZ  ARG B 331     -37.824 -28.531  37.046  1.00 46.54           C
ATOM   2655  NH1 ARG B 331     -37.215 -29.407  36.260  1.00 46.33           N
ATOM   2656  NH2 ARG B 331     -38.920 -27.908  36.614  1.00 45.03           N
ATOM   2657  N   PHE B 332     -37.344 -32.581  42.339  1.00 21.99           N
ATOM   2658  CA  PHE B 332     -37.314 -32.829  43.781  1.00 24.69           C
ATOM   2659  C   PHE B 332     -36.022 -32.426  44.471  1.00 26.47           C
ATOM   2660  O   PHE B 332     -34.941 -32.425  43.875  1.00 25.23           O
ATOM   2661  CB  PHE B 332     -37.555 -34.303  44.078  1.00 25.95           C
ATOM   2662  CG  PHE B 332     -38.889 -34.791  43.632  1.00 23.04           C
ATOM   2663  CD1 PHE B 332     -39.046 -35.362  42.384  1.00 21.94           C
ATOM   2664  CD2 PHE B 332     -39.987 -34.694  44.471  1.00 21.76           C
ATOM   2665  CE1 PHE B 332     -40.290 -35.817  41.970  1.00 23.17           C
ATOM   2666  CE2 PHE B 332     -41.233 -35.142  44.066  1.00 23.03           C
ATOM   2667  CZ  PHE B 332     -41.392 -35.702  42.824  1.00 16.28           C
ATOM   2668  N   SER B 333     -36.164 -32.111  45.748  1.00 25.99           N
ATOM   2669  CA  SER B 333     -35.042 -31.858  46.636  1.00 31.24           C
ATOM   2670  C   SER B 333     -34.855 -33.075  47.537  1.00 30.52           C
ATOM   2671  O   SER B 333     -35.665 -33.320  48.434  1.00 28.20           O
ATOM   2672  CB  SER B 333     -35.333 -30.627  47.495  1.00 26.63           C
ATOM   2673  OG  SER B 333     -34.635 -30.694  48.723  1.00 27.35           O
ATOM   2674  N   CYS B 334     -33.798 -33.845  47.259  1.00 28.54           N
ATOM   2675  CA  CYS B 334     -33.500 -35.116  47.937  1.00 36.57           C
ATOM   2676  C   CYS B 334     -31.998 -35.457  47.889  1.00 32.04           C
ATOM   2677  O   CYS B 334     -31.256 -34.869  47.102  1.00 28.36           O
ATOM   2678  CB  CYS B 334     -34.319 -36.254  47.326  1.00 28.69           C
ATOM   2679  SG  CYS B 334     -34.100 -36.459  45.543  1.00 44.36           S
ATOM   2680  N   ASP B 335     -31.553 -36.394  48.730  1.00 31.68           N
ATOM   2681  CA  ASP B 335     -30.124 -36.708  48.846  1.00 36.85           C
ATOM   2682  C   ASP B 335     -29.565 -37.329  47.572  1.00 32.47           C
ATOM   2683  O   ASP B 335     -29.945 -38.440  47.182  1.00 34.74           O
ATOM   2684  CB  ASP B 335     -29.854 -37.620  50.051  1.00 36.25           C
ATOM   2685  CG  ASP B 335     -28.375 -37.788  50.331  1.00 39.56           C
ATOM   2686  OD1 ASP B 335     -27.563 -37.034  49.742  1.00 41.59           O
ATOM   2687  OD2 ASP B 335     -28.024 -38.670  51.145  1.00 41.97           O
ATOM   2688  N   VAL B 336     -28.658 -36.603  46.928  1.00 34.57           N
ATOM   2689  CA  VAL B 336     -28.054 -37.047  45.670  1.00 36.58           C
ATOM   2690  C   VAL B 336     -26.613 -37.549  45.880  1.00 36.60           C
ATOM   2691  O   VAL B 336     -25.965 -38.050  44.959  1.00 38.28           O
ATOM   2692  CB  VAL B 336     -28.090 -35.909  44.627  1.00 37.57           C
ATOM   2693  CG1 VAL B 336     -27.702 -36.420  43.258  1.00 36.11           C
ATOM   2694  CG2 VAL B 336     -29.485 -35.293  44.577  1.00 32.33           C
ATOM   2695  N   SER B 337     -26.129 -37.430  47.110  1.00 38.27           N
ATOM   2696  CA  SER B 337     -24.802 -37.925  47.471  1.00 39.26           C
ATOM   2697  C   SER B 337     -24.642 -39.404  47.114  1.00 37.08           C
ATOM   2698  O   SER B 337     -25.498 -40.227  47.438  1.00 35.00           O
ATOM   2699  CB  SER B 337     -24.566 -37.753  48.969  1.00 31.62           C
ATOM   2700  OG  SER B 337     -25.148 -38.836  49.673  1.00 41.43           O
ATOM   2701  N   GLY B 338     -23.544 -39.737  46.442  1.00 37.49           N
ATOM   2702  CA  GLY B 338     -23.220 -41.126  46.169  1.00 36.53           C
ATOM   2703  C   GLY B 338     -23.751 -41.616  44.841  1.00 39.07           C
ATOM   2704  O   GLY B 338     -23.578 -42.786  44.491  1.00 37.45           O
ATOM   2705  N   VAL B 339     -24.396 -40.719  44.101  1.00 35.42           N
ATOM   2706  CA  VAL B 339     -24.934 -41.057  42.787  1.00 37.75           C
ATOM   2707  C   VAL B 339     -23.853 -41.636  41.867  1.00 40.50           C
ATOM   2708  O   VAL B 339     -24.113 -42.558  41.089  1.00 39.00           O
ATOM   2709  CB  VAL B 339     -25.608 -39.835  42.120  1.00 34.67           C
ATOM   2710  CG1 VAL B 339     -24.621 -38.677  41.972  1.00 42.59           C
ATOM   2711  CG2 VAL B 339     -26.202 -40.212  40.770  1.00 38.63           C
ATOM   2712  N   ASP B 340     -22.633 -41.115  41.993  1.00 44.43           N
ATOM   2713  CA  ASP B 340     -21.520 -41.525  41.137  1.00 44.34           C
ATOM   2714  C   ASP B 340     -20.762 -42.738  41.687  1.00 43.59           C
ATOM   2715  O   ASP B 340     -19.729 -43.134  41.141  1.00 45.93           O
ATOM   2716  CB  ASP B 340     -20.550 -40.356  40.936  1.00 43.85           C
ATOM   2717  CG  ASP B 340     -21.100 -39.287  40.008  1.00 47.57           C
ATOM   2718  OD1 ASP B 340     -21.749 -39.649  39.000  1.00 50.97           O
ATOM   2719  OD2 ASP B 340     -20.872 -38.084  40.280  1.00 49.53           O
ATOM   2720  N   THR B 341     -21.276 -43.327  42.761  1.00 40.77           N
ATOM   2721  CA  THR B 341     -20.637 -44.496  43.360  1.00 41.38           C
ATOM   2722  C   THR B 341     -21.425 -45.769  43.065  1.00 46.68           C
ATOM   2723  O   THR B 341     -22.447 -45.734  42.375  1.00 44.76           O
ATOM   2724  CB  THR B 341     -20.450 -44.340  44.890  1.00 38.78           C
ATOM   2725  OG1 THR B 341     -21.716 -44.475  45.545  1.00 42.71           O
ATOM   2726  CG2 THR B 341     -19.846 -42.987  45.221  1.00 33.94           C
ATOM   2727  N   GLU B 342     -20.947 -46.887  43.604  1.00 46.46           N
ATOM   2728  CA  GLU B 342     -21.567 -48.189  43.377  1.00 53.11           C
ATOM   2729  C   GLU B 342     -22.797 -48.419  44.256  1.00 43.90           C
ATOM   2730  O   GLU B 342     -23.750 -49.077  43.844  1.00 45.73           O
ATOM   2731  CB  GLU B 342     -20.540 -49.309  43.588  1.00 51.73           C
ATOM   2732  CG  GLU B 342     -19.891 -49.812  42.307  1.00 51.90           C
ATOM   2733  CD  GLU B 342     -20.645 -50.979  41.699  1.00 59.45           C
ATOM   2734  OE1 GLU B 342     -21.341 -51.688  42.458  1.00 54.77           O
ATOM   2735  OE2 GLU B 342     -20.542 -51.189  40.468  1.00 67.78           O
ATOM   2736  N   SER B 343     -22.762 -47.885  45.470  1.00 44.92           N
ATOM   2737  CA  SER B 343     -23.901 -47.980  46.373  1.00 44.56           C
ATOM   2738  C   SER B 343     -25.054 -47.125  45.855  1.00 45.31           C
ATOM   2739  O   SER B 343     -26.219 -47.441  46.087  1.00 46.88           O
ATOM   2740  CB  SER B 343     -23.510 -47.552  47.788  1.00 45.74           C
ATOM   2741  OG  SER B 343     -22.987 -46.236  47.802  1.00 47.77           O
ATOM   2742  N   GLY B 344     -24.715 -46.048  45.147  1.00 45.27           N
ATOM   2743  CA  GLY B 344     -25.698 -45.159  44.544  1.00 42.31           C
ATOM   2744  C   GLY B 344     -26.190 -44.080  45.493  1.00 40.05           C
ATOM   2745  O   GLY B 344     -25.817 -44.051  46.674  1.00 41.57           O
ATOM   2746  N   ALA B 345     -27.023 -43.179  44.980  1.00 35.86           N
ATOM   2747  CA  ALA B 345     -27.697 -42.212  45.839  1.00 35.47           C
ATOM   2748  C   ALA B 345     -29.013 -42.816  46.322  1.00 34.76           C
ATOM   2749  O   ALA B 345     -29.465 -43.840  45.805  1.00 36.83           O
ATOM   2750  CB  ALA B 345     -27.945 -40.906  45.093  1.00 34.66           C
ATOM   2751  N   THR B 346     -29.627 -42.201  47.322  1.00 33.91           N
ATOM   2752  CA  THR B 346     -30.960 -42.630  47.726  1.00 37.19           C
ATOM   2753  C   THR B 346     -31.897 -41.435  47.879  1.00 34.62           C
ATOM   2754  O   THR B 346     -31.851 -40.698  48.865  1.00 35.59           O
ATOM   2755  CB  THR B 346     -30.938 -43.525  48.986  1.00 38.55           C
ATOM   2756  OG1 THR B 346     -30.153 -44.696  48.714  1.00 40.84           O
ATOM   2757  CG2 THR B 346     -32.352 -43.960  49.357  1.00 34.24           C
ATOM   2758  N   CYS B 347     -32.750 -41.251  46.878  1.00 34.39           N
ATOM   2759  CA  CYS B 347     -33.662 -40.121  46.865  1.00 35.87           C
ATOM   2760  C   CYS B 347     -35.004 -40.550  47.427  1.00 33.25           C
ATOM   2761  O   CYS B 347     -35.620 -41.504  46.950  1.00 33.50           O
ATOM   2762  CB  CYS B 347     -33.831 -39.584  45.443  1.00 34.52           C
ATOM   2763  SG  CYS B 347     -35.171 -38.385  45.253  1.00 46.17           S
ATOM   2764  N   ARG B 348     -35.446 -39.834  48.451  1.00 30.66           N
ATOM   2765  CA  ARG B 348     -36.699 -40.148  49.136  1.00 29.76           C
ATOM   2766  C   ARG B 348     -37.772 -39.129  48.772  1.00 27.86           C
ATOM   2767  O   ARG B 348     -37.602 -37.927  48.977  1.00 27.67           O
ATOM   2768  CB  ARG B 348     -36.491 -40.203  50.659  1.00 31.25           C
ATOM   2769  CG  ARG B 348     -36.036 -41.564  51.175  1.00 32.51           C
ATOM   2770  CD  ARG B 348     -35.607 -41.506  52.633  1.00 38.51           C
ATOM   2771  NE  ARG B 348     -34.182 -41.792  52.789  1.00 44.89           N
ATOM   2772  CZ  ARG B 348     -33.653 -43.015  52.821  1.00 42.85           C
ATOM   2773  NH1 ARG B 348     -34.426 -44.090  52.712  1.00 39.70           N
ATOM   2774  NH2 ARG B 348     -32.340 -43.161  52.959  1.00 43.16           N
ATOM   2775  N   ILE B 349     -38.870 -39.614  48.207  1.00 29.28           N
ATOM   2776  CA  ILE B 349     -39.988 -38.748  47.845  1.00 26.51           C
ATOM   2777  C   ILE B 349     -41.150 -39.058  48.786  1.00 25.34           C
ATOM   2778  O   ILE B 349     -41.547 -40.216  48.940  1.00 26.13           O
ATOM   2779  CB  ILE B 349     -40.381 -38.944  46.356  1.00 28.86           C
ATOM   2780  CG1 ILE B 349     -39.266 -38.407  45.448  1.00 25.98           C
ATOM   2781  CG2 ILE B 349     -41.702 -38.254  46.036  1.00 25.92           C
ATOM   2782  CD1 ILE B 349     -39.318 -38.924  44.018  1.00 16.76           C
ATOM   2783  N   LYS B 350     -41.661 -38.038  49.465  1.00 26.90           N
ATOM   2784  CA  LYS B 350     -42.827 -38.231  50.329  1.00 27.84           C
ATOM   2785  C   LYS B 350     -44.120 -37.668  49.708  1.00 27.88           C
ATOM   2786  O   LYS B 350     -44.185 -36.495  49.322  1.00 23.35           O
ATOM   2787  CB  LYS B 350     -42.574 -37.665  51.734  1.00 26.84           C
ATOM   2788  CG  LYS B 350     -41.758 -38.601  52.630  1.00 32.93           C
ATOM   2789  CD  LYS B 350     -41.395 -37.962  53.975  1.00 37.55           C
ATOM   2790  CE  LYS B 350     -41.206 -39.014  55.068  1.00 36.82           C
ATOM   2791  NZ  LYS B 350     -42.495 -39.431  55.718  1.00 38.07           N
ATOM   2792  N   ILE B 351     -45.140 -38.521  49.615  1.00 24.11           N
ATOM   2793  CA  ILE B 351     -46.439 -38.141  49.048  1.00 23.86           C
ATOM   2794  C   ILE B 351     -47.576 -38.448  50.019  1.00 23.48           C
ATOM   2795  O   ILE B 351     -47.685 -39.565  50.522  1.00 25.02           O
ATOM   2796  CB  ILE B 351     -46.707 -38.883  47.718  1.00 23.69           C
ATOM   2797  CG1 ILE B 351     -45.656 -38.502  46.671  1.00 19.73           C
ATOM   2798  CG2 ILE B 351     -48.115 -38.567  47.180  1.00 23.95           C
ATOM   2799  CD1 ILE B 351     -45.667 -39.393  45.450  1.00 22.86           C
ATOM   2800  N   GLY B 352     -48.425 -37.463  50.284  1.00 18.87           N
ATOM   2801  CA  GLY B 352     -49.570 -37.660  51.159  1.00 19.90           C
ATOM   2802  C   GLY B 352     -50.696 -36.683  50.864  1.00 21.10           C
ATOM   2803  O   GLY B 352     -50.523 -35.737  50.083  1.00 17.17           O
ATOM   2804  N   SER B 353     -51.858 -36.907  51.470  1.00 19.45           N
ATOM   2805  CA  SER B 353     -52.976 -35.977  51.308  1.00 16.33           C
ATOM   2806  C   SER B 353     -52.651 -34.660  51.979  1.00 17.59           C
ATOM   2807  O   SER B 353     -52.274 -34.629  53.157  1.00 17.50           O
ATOM   2808  CB  SER B 353     -54.272 -36.540  51.903  1.00 16.23           C
ATOM   2809  OG  SER B 353     -55.245 -35.501  52.021  1.00 18.10           O
ATOM   2810  N   TRP B 354     -52.811 -33.565  51.248  1.00 15.20           N
ATOM   2811  CA  TRP B 354     -52.493 -32.249  51.798  1.00 15.40           C
ATOM   2812  C   TRP B 354     -53.444 -31.758  52.904  1.00 20.05           C
ATOM   2813  O   TRP B 354     -53.000 -31.337  53.982  1.00 16.22           O
ATOM   2814  CB  TRP B 354     -52.393 -31.213  50.661  1.00 16.52           C
ATOM   2815  CG  TRP B 354     -51.740 -29.914  51.089  1.00 12.93           C
ATOM   2816  CD1 TRP B 354     -52.315 -28.678  51.127  1.00 17.85           C
ATOM   2817  CD2 TRP B 354     -50.385 -29.737  51.540  1.00 16.18           C
ATOM   2818  NE1 TRP B 354     -51.407 -27.741  51.573  1.00 13.45           N
ATOM   2819  CE2 TRP B 354     -50.213 -28.364  51.828  1.00 14.24           C
ATOM   2820  CE3 TRP B 354     -49.306 -30.605  51.731  1.00 16.57           C
ATOM   2821  CZ2 TRP B 354     -49.007 -27.840  52.306  1.00 16.50           C
ATOM   2822  CZ3 TRP B 354     -48.099 -30.083  52.200  1.00 19.92           C
ATOM   2823  CH2 TRP B 354     -47.964 -28.715  52.489  1.00 16.72           C
ATOM   2824  N   THR B 355     -54.752 -31.791  52.653  1.00 13.59           N
ATOM   2825  CA  THR B 355     -55.684 -31.182  53.612  1.00 11.63           C
ATOM   2826  C   THR B 355     -56.536 -32.185  54.366  1.00 13.47           C
ATOM   2827  O   THR B 355     -57.385 -31.807  55.165  1.00 14.45           O
ATOM   2828  CB  THR B 355     -56.639 -30.182  52.936  1.00 15.69           C
ATOM   2829  OG1 THR B 355     -57.430 -30.877  51.967  1.00 13.50           O
ATOM   2830  CG2 THR B 355     -55.866 -29.040  52.270  1.00 16.86           C
ATOM   2831  N   HIS B 356     -56.335 -33.464  54.089  1.00 14.79           N
ATOM   2832  CA  HIS B 356     -57.112 -34.503  54.761  1.00 19.46           C
ATOM   2833  C   HIS B 356     -56.236 -35.406  55.655  1.00 15.10           C
ATOM   2834  O   HIS B 356     -55.362 -36.125  55.172  1.00 19.32           O
ATOM   2835  CB  HIS B 356     -57.865 -35.344  53.727  1.00 15.72           C
ATOM   2836  CG  HIS B 356     -58.902 -34.582  52.969  1.00 17.66           C
ATOM   2837  ND1 HIS B 356     -58.735 -34.203  51.638  1.00 19.85           N
ATOM   2838  CD2 HIS B 356     -60.135 -34.154  53.317  1.00 11.56           C
ATOM   2839  CE1 HIS B 356     -59.803 -33.559  51.233  1.00 12.68           C
ATOM   2840  NE2 HIS B 356     -60.681 -33.513  52.226  1.00 19.38           N
ATOM   2841  N   HIS B 357     -56.482 -35.371  56.954  1.00 21.00           N
ATOM   2842  CA  HIS B 357     -55.722 -36.196  57.890  1.00 20.90           C
ATOM   2843  C   HIS B 357     -56.220 -37.648  57.949  1.00 21.25           C
ATOM   2844  O   HIS B 357     -57.170 -38.016  57.248  1.00 16.29           O
ATOM   2845  CB  HIS B 357     -55.719 -35.551  59.264  1.00 20.69           C
ATOM   2846  CG  HIS B 357     -57.064 -35.114  59.721  1.00 20.43           C
ATOM   2847  ND1 HIS B 357     -58.048 -36.012  60.106  1.00 18.29           N
ATOM   2848  CD2 HIS B 357     -57.605 -33.885  59.855  1.00 21.39           C
ATOM   2849  CE1 HIS B 357     -59.122 -35.344  60.464  1.00 21.97           C
ATOM   2850  NE2 HIS B 357     -58.890 -34.050  60.321  1.00 22.59           N
ATOM   2851  N   SER B 358     -55.575 -38.458  58.790  1.00 17.42           N
ATOM   2852  CA  SER B 358     -55.723 -39.928  58.779  1.00 20.61           C
ATOM   2853  C   SER B 358     -57.143 -40.441  58.997  1.00 15.64           C
ATOM   2854  O   SER B 358     -57.470 -41.557  58.599  1.00 22.50           O
ATOM   2855  CB  SER B 358     -54.788 -40.577  59.819  1.00 21.84           C
ATOM   2856  OG  SER B 358     -55.099 -40.105  61.123  1.00 19.22           O
ATOM   2857  N   ARG B 359     -57.984 -39.633  59.627  1.00 16.05           N
ATOM   2858  CA  ARG B 359     -59.388 -40.001  59.835  1.00 18.19           C
ATOM   2859  C   ARG B 359     -60.213 -39.877  58.556  1.00 25.06           C
ATOM   2860  O   ARG B 359     -61.305 -40.440  58.459  1.00 24.86           O
ATOM   2861  CB  ARG B 359     -60.013 -39.085  60.879  1.00 23.34           C
ATOM   2862  CG  ARG B 359     -59.026 -38.551  61.889  1.00 34.94           C
ATOM   2863  CD  ARG B 359     -58.822 -39.521  63.044  1.00 36.47           C
ATOM   2864  NE  ARG B 359     -60.069 -40.164  63.470  1.00 51.59           N
ATOM   2865  CZ  ARG B 359     -61.124 -39.537  63.991  1.00 54.68           C
ATOM   2866  NH1 ARG B 359     -61.122 -38.219  64.144  1.00 49.70           N
ATOM   2867  NH2 ARG B 359     -62.195 -40.238  64.345  1.00 52.88           N
ATOM   2868  N   GLU B 360     -59.694 -39.129  57.584  1.00 21.15           N
ATOM   2869  CA  GLU B 360     -60.416 -38.842  56.333  1.00 18.51           C
ATOM   2870  C   GLU B 360     -59.834 -39.589  55.132  1.00 14.90           C
ATOM   2871  O   GLU B 360     -60.541 -40.208  54.349  1.00 14.74           O
ATOM   2872  CB  GLU B 360     -60.419 -37.324  56.093  1.00 15.75           C
ATOM   2873  CG  GLU B 360     -61.301 -36.554  57.095  1.00 14.64           C
ATOM   2874  CD  GLU B 360     -61.119 -35.039  57.040  1.00 18.27           C
ATOM   2875  OE1 GLU B 360     -61.895 -34.306  57.699  1.00 24.64           O
ATOM   2876  OE2 GLU B 360     -60.201 -34.571  56.338  1.00 20.26           O
ATOM   2877  N   ILE B 361     -58.524 -39.536  54.997  1.00 15.52           N
ATOM   2878  CA  ILE B 361     -57.853 -40.298  53.970  1.00 19.35           C
ATOM   2879  C   ILE B 361     -56.712 -41.097  54.572  1.00 19.05           C
ATOM   2880  O   ILE B 361     -55.930 -40.574  55.368  1.00 16.77           O
ATOM   2881  CB  ILE B 361     -57.284 -39.376  52.870  1.00 18.20           C
ATOM   2882  CG1 ILE B 361     -58.434 -38.725  52.096  1.00 17.21           C
ATOM   2883  CG2 ILE B 361     -56.361 -40.153  51.954  1.00 16.39           C
ATOM   2884  CD1 ILE B 361     -57.999 -38.071  50.781  1.00 16.55           C
ATOM   2885  N   SER B 362     -56.634 -42.369  54.203  1.00 20.10           N
ATOM   2886  CA  SER B 362     -55.483 -43.189  54.534  1.00 22.51           C
ATOM   2887  C   SER B 362     -54.697 -43.422  53.260  1.00 25.86           C
ATOM   2888  O   SER B 362     -55.269 -43.645  52.185  1.00 26.90           O
ATOM   2889  CB  SER B 362     -55.913 -44.525  55.135  1.00 23.84           C
ATOM   2890  OG  SER B 362     -56.346 -45.416  54.130  1.00 34.19           O
ATOM   2891  N   VAL B 363     -53.380 -43.373  53.371  1.00 23.52           N
ATOM   2892  CA  VAL B 363     -52.546 -43.543  52.203  1.00 27.53           C
ATOM   2893  C   VAL B 363     -51.742 -44.827  52.325  1.00 30.15           C
ATOM   2894  O   VAL B 363     -51.071 -45.048  53.321  1.00 32.18           O
ATOM   2895  CB  VAL B 363     -51.654 -42.313  52.003  1.00 29.27           C
ATOM   2896  CG1 VAL B 363     -50.553 -42.622  51.027  1.00 35.02           C
ATOM   2897  CG2 VAL B 363     -52.502 -41.141  51.505  1.00 32.46           C
ATOM   2898  N   ASP B 364     -51.782 -45.678  51.295  1.00 30.78           N
ATOM   2899  CA  ASP B 364     -51.119 -46.993  51.361  1.00 31.35           C
ATOM   2900  C   ASP B 364     -50.270 -47.440  50.149  1.00 36.37           C
ATOM   2901  O   ASP B 364     -50.540 -47.068  49.007  1.00 35.62           O
ATOM   2902  CB  ASP B 364     -52.146 -48.081  51.694  1.00 37.35           C
ATOM   2903  CG  ASP B 364     -53.259 -47.576  52.591  1.00 40.79           C
ATOM   2904  OD1 ASP B 364     -53.003 -47.358  53.794  1.00 34.78           O
ATOM   2905  OD2 ASP B 364     -54.391 -47.398  52.093  1.00 37.39           O
ATOM   2906  N   PRO B 365     -49.192 -48.296  50.452  1.00 38.24           N
ATOM   2907  CA  PRO B 365     -48.441 -48.766  49.266  1.00 36.16           C
ATOM   2908  C   PRO B 365     -49.119 -49.929  48.527  1.00 45.24           C
ATOM   2909  O   PRO B 365     -50.047 -50.519  49.081  1.00 49.27           O
ATOM   2910  CB  PRO B 365     -47.077 -49.218  49.833  1.00 40.07           C
ATOM   2911  CG  PRO B 365     -47.069 -48.878  51.285  1.00 37.62           C
ATOM   2912  CD  PRO B 365     -48.504 -48.948  51.669  1.00 34.36           C
ATOM   2913  N   THR B 366     -48.684 -50.247  47.304  1.00 45.07           N
ATOM   2914  CA  THR B 366     -49.407 -51.242  46.492  1.00 50.26           C
ATOM   2915  C   THR B 366     -48.643 -52.518  46.102  1.00 55.57           C
ATOM   2916  O   THR B 366     -49.267 -53.527  45.770  1.00 59.19           O
ATOM   2917  CB  THR B 366     -49.976 -50.638  45.178  1.00 49.43           C
ATOM   2918  OG1 THR B 366     -48.922 -50.485  44.220  1.00 55.21           O
ATOM   2919  CG2 THR B 366     -50.660 -49.294  45.415  1.00 43.99           C
ATOM   2920  N   THR B 367     -47.311 -52.469  46.103  1.00 60.48           N
ATOM   2921  CA  THR B 367     -46.499 -53.618  45.667  1.00 59.48           C
ATOM   2922  C   THR B 367     -45.106 -53.656  46.305  1.00 65.66           C
ATOM   2923  O   THR B 367     -44.885 -53.118  47.395  1.00 66.54           O
ATOM   2924  CB  THR B 367     -46.335 -53.667  44.124  1.00 51.61           C
ATOM   2925  OG1 THR B 367     -47.621 -53.651  43.495  1.00 56.61           O
ATOM   2926  CG2 THR B 367     -45.581 -54.923  43.698  1.00 47.50           C
ATOM   2927  N   SER B 368     -44.148 -55.304  40.622  1.00 51.56           N
ATOM   2928  CA  SER B 368     -43.205 -56.015  39.760  1.00 50.94           C
ATOM   2929  C   SER B 368     -41.857 -55.293  39.655  1.00 53.99           C
ATOM   2930  O   SER B 368     -41.531 -54.448  40.497  1.00 49.25           O
ATOM   2931  CB  SER B 368     -43.808 -56.238  38.366  1.00 53.48           C
ATOM   2932  OG  SER B 368     -42.903 -56.922  37.509  1.00 56.22           O
ATOM   2933  N   ASP B 369     -41.085 -55.646  38.621  1.00 50.60           N
ATOM   2934  CA  ASP B 369     -39.754 -55.079  38.348  1.00 48.91           C
ATOM   2935  C   ASP B 369     -39.717 -53.551  38.461  1.00 48.54           C
ATOM   2936  O   ASP B 369     -40.493 -52.849  37.801  1.00 47.47           O
ATOM   2937  CB  ASP B 369     -39.292 -55.505  36.942  1.00 50.28           C
ATOM   2938  CG  ASP B 369     -37.806 -55.248  36.687  1.00 49.56           C
ATOM   2939  OD1 ASP B 369     -37.198 -54.365  37.339  1.00 45.74           O
ATOM   2940  OD2 ASP B 369     -37.245 -55.939  35.807  1.00 53.02           O
ATOM   2941  N   ASP B 370     -38.802 -53.051  39.289  1.00 42.91           N
ATOM   2942  CA  ASP B 370     -38.645 -51.615  39.520  1.00 41.30           C
ATOM   2943  C   ASP B 370     -38.293 -50.849  38.239  1.00 45.74           C
ATOM   2944  O   ASP B 370     -38.576 -49.655  38.116  1.00 41.17           O
ATOM   2945  CB  ASP B 370     -37.561 -51.379  40.577  1.00 43.80           C
ATOM   2946  CG  ASP B 370     -37.916 -51.982  41.937  1.00 53.35           C
ATOM   2947  OD1 ASP B 370     -38.893 -52.767  42.019  1.00 56.48           O
ATOM   2948  OD2 ASP B 370     -37.209 -51.672  42.926  1.00 45.30           O
ATOM   2949  N   SER B 371     -37.680 -51.550  37.289  1.00 41.01           N
ATOM   2950  CA  SER B 371     -37.230 -50.941  36.048  1.00 38.88           C
ATOM   2951  C   SER B 371     -38.095 -51.313  34.862  1.00 34.45           C
ATOM   2952  O   SER B 371     -37.700 -51.068  33.731  1.00 38.98           O
ATOM   2953  CB  SER B 371     -35.781 -51.346  35.736  1.00 41.69           C
ATOM   2954  OG  SER B 371     -34.873 -50.882  36.724  1.00 43.31           O
ATOM   2955  N   GLU B 372     -39.260 -51.908  35.094  1.00 35.55           N
ATOM   2956  CA  GLU B 372     -40.081 -52.363  33.965  1.00 38.40           C
ATOM   2957  C   GLU B 372     -40.424 -51.238  32.982  1.00 32.04           C
ATOM   2958  O   GLU B 372     -40.424 -51.440  31.772  1.00 33.54           O
ATOM   2959  CB  GLU B 372     -41.377 -53.051  34.417  1.00 37.32           C
ATOM   2960  CG  GLU B 372     -42.287 -53.349  33.222  1.00 39.59           C
ATOM   2961  CD  GLU B 372     -43.620 -53.969  33.583  1.00 46.62           C
ATOM   2962  OE1 GLU B 372     -43.905 -54.139  34.792  1.00 45.30           O
ATOM   2963  OE2 GLU B 372     -44.388 -54.282  32.637  1.00 46.84           O
ATOM   2964  N   TYR B 373     -40.707 -50.049  33.505  1.00 31.91           N
ATOM   2965  CA  TYR B 373     -41.093 -48.931  32.647  1.00 33.03           C
ATOM   2966  C   TYR B 373     -39.974 -47.907  32.498  1.00 27.55           C
ATOM   2967  O   TYR B 373     -40.133 -46.881  31.841  1.00 29.35           O
ATOM   2968  CB  TYR B 373     -42.358 -48.266  33.191  1.00 31.75           C
ATOM   2969  CG  TYR B 373     -43.466 -49.244  33.488  1.00 28.91           C
ATOM   2970  CD1 TYR B 373     -44.101 -49.930  32.469  1.00 29.04           C
ATOM   2971  CD2 TYR B 373     -43.871 -49.483  34.788  1.00 25.05           C
ATOM   2972  CE1 TYR B 373     -45.121 -50.829  32.742  1.00 31.55           C
ATOM   2973  CE2 TYR B 373     -44.879 -50.373  35.068  1.00 27.19           C
ATOM   2974  CZ  TYR B 373     -45.504 -51.043  34.043  1.00 28.65           C
ATOM   2975  OH  TYR B 373     -46.524 -51.929  34.327  1.00 31.98           O
ATOM   2976  N   PHE B 374     -38.837 -48.205  33.112  1.00 29.17           N
ATOM   2977  CA  PHE B 374     -37.709 -47.292  33.132  1.00 26.17           C
ATOM   2978  C   PHE B 374     -36.974 -47.242  31.792  1.00 28.49           C
ATOM   2979  O   PHE B 374     -36.782 -48.271  31.133  1.00 31.42           O
ATOM   2980  CB  PHE B 374     -36.746 -47.689  34.248  1.00 29.08           C
ATOM   2981  CG  PHE B 374     -35.738 -46.634  34.571  1.00 27.57           C
ATOM   2982  CD1 PHE B 374     -36.126 -45.466  35.214  1.00 26.16           C
ATOM   2983  CD2 PHE B 374     -34.402 -46.803  34.231  1.00 28.54           C
ATOM   2984  CE1 PHE B 374     -35.194 -44.478  35.530  1.00 28.28           C
ATOM   2985  CE2 PHE B 374     -33.462 -45.822  34.533  1.00 27.04           C
ATOM   2986  CZ  PHE B 374     -33.859 -44.654  35.186  1.00 27.50           C
ATOM   2987  N   SER B 375     -36.560 -46.039  31.394  1.00 25.87           N
ATOM   2988  CA  SER B 375     -35.932 -45.822  30.087  1.00 26.81           C
ATOM   2989  C   SER B 375     -34.509 -46.363  30.050  1.00 26.76           C
ATOM   2990  O   SER B 375     -33.665 -45.974  30.864  1.00 22.64           O
ATOM   2991  CB  SER B 375     -35.891 -44.324  29.757  1.00 30.44           C
ATOM   2992  OG  SER B 375     -35.118 -44.079  28.586  1.00 29.02           O
ATOM   2993  N   GLN B 376     -34.226 -47.228  29.086  1.00 26.98           N
ATOM   2994  CA  GLN B 376     -32.869 -47.740  28.932  1.00 29.10           C
ATOM   2995  C   GLN B 376     -31.899 -46.625  28.536  1.00 32.11           C
ATOM   2996  O   GLN B 376     -30.691 -46.770  28.686  1.00 32.71           O
ATOM   2997  CB  GLN B 376     -32.824 -48.898  27.927  1.00 35.88           C
ATOM   2998  CG  GLN B 376     -33.035 -48.494  26.479  1.00 31.18           C
ATOM   2999  CD  GLN B 376     -33.326 -49.683  25.572  1.00 39.82           C
ATOM   3000  OE1 GLN B 376     -32.415 -50.280  24.988  1.00 46.27           O
ATOM   3001  NE2 GLN B 376     -34.604 -50.033  25.451  1.00 41.57           N
ATOM   3002  N   TYR B 377     -32.433 -45.496  28.074  1.00 31.76           N
ATOM   3003  CA  TYR B 377     -31.593 -44.397  27.588  1.00 32.78           C
ATOM   3004  C   TYR B 377     -31.227 -43.322  28.618  1.00 28.46           C
ATOM   3005  O   TYR B 377     -30.493 -42.383  28.309  1.00 34.49           O
ATOM   3006  CB  TYR B 377     -32.217 -43.772  26.350  1.00 29.51           C
ATOM   3007  CG  TYR B 377     -32.532 -44.804  25.297  1.00 34.04           C
ATOM   3008  CD1 TYR B 377     -31.517 -45.517  24.671  1.00 34.45           C
ATOM   3009  CD2 TYR B 377     -33.841 -45.075  24.934  1.00 33.15           C
ATOM   3010  CE1 TYR B 377     -31.799 -46.473  23.706  1.00 35.57           C
ATOM   3011  CE2 TYR B 377     -34.134 -46.025  23.964  1.00 37.89           C
ATOM   3012  CZ  TYR B 377     -33.108 -46.718  23.354  1.00 35.44           C
ATOM   3013  OH  TYR B 377     -33.404 -47.662  22.400  1.00 32.78           O
ATOM   3014  N   SER B 378     -31.733 -43.455  29.837  1.00 27.41           N
ATOM   3015  CA  SER B 378     -31.279 -42.583  30.921  1.00 26.32           C
ATOM   3016  C   SER B 378     -29.787 -42.808  31.188  1.00 27.10           C
ATOM   3017  O   SER B 378     -29.256 -43.876  30.891  1.00 25.99           O
ATOM   3018  CB  SER B 378     -32.063 -42.864  32.187  1.00 26.13           C
ATOM   3019  OG  SER B 378     -31.743 -41.915  33.189  1.00 27.38           O
ATOM   3020  N   ARG B 379     -29.114 -41.807  31.743  1.00 25.48           N
ATOM   3021  CA  ARG B 379     -27.722 -41.964  32.154  1.00 34.01           C
ATOM   3022  C   ARG B 379     -27.660 -42.744  33.454  1.00 37.05           C
ATOM   3023  O   ARG B 379     -26.578 -43.028  33.971  1.00 36.51           O
ATOM   3024  CB  ARG B 379     -27.074 -40.598  32.392  1.00 37.45           C
ATOM   3025  CG  ARG B 379     -27.210 -39.620  31.248  1.00 37.24           C
ATOM   3026  CD  ARG B 379     -26.726 -38.249  31.676  1.00 40.24           C
ATOM   3027  NE  ARG B 379     -25.342 -38.305  32.138  1.00 55.63           N
ATOM   3028  CZ  ARG B 379     -24.651 -37.261  32.591  1.00 60.10           C
ATOM   3029  NH1 ARG B 379     -25.217 -36.063  32.649  1.00 53.15           N
ATOM   3030  NH2 ARG B 379     -23.393 -37.418  32.987  1.00 55.12           N
ATOM   3031  N   PHE B 380     -28.830 -43.070  33.996  1.00 31.71           N
ATOM   3032  CA  PHE B 380     -28.911 -43.643  35.334  1.00 30.54           C
ATOM   3033  C   PHE B 380     -29.585 -45.000  35.311  1.00 28.13           C
ATOM   3034  O   PHE B 380     -30.163 -45.394  34.303  1.00 27.57           O
ATOM   3035  CB  PHE B 380     -29.625 -42.668  36.277  1.00 28.19           C
ATOM   3036  CG  PHE B 380     -28.948 -41.321  36.357  1.00 31.80           C
ATOM   3037  CD1 PHE B 380     -29.221 -40.330  35.418  1.00 29.39           C
ATOM   3038  CD2 PHE B 380     -28.008 -41.059  37.346  1.00 31.62           C
ATOM   3039  CE1 PHE B 380     -28.586 -39.092  35.474  1.00 29.18           C
ATOM   3040  CE2 PHE B 380     -27.370 -39.827  37.415  1.00 32.27           C
ATOM   3041  CZ  PHE B 380     -27.654 -38.842  36.469  1.00 36.36           C
ATOM   3042  N   GLU B 381     -29.486 -45.723  36.420  1.00 29.42           N
ATOM   3043  CA  GLU B 381     -30.056 -47.056  36.511  1.00 30.55           C
ATOM   3044  C   GLU B 381     -30.598 -47.269  37.909  1.00 32.15           C
ATOM   3045  O   GLU B 381     -30.101 -46.689  38.867  1.00 34.36           O
ATOM   3046  CB  GLU B 381     -29.021 -48.128  36.162  1.00 31.29           C
ATOM   3047  CG  GLU B 381     -27.774 -48.090  37.019  1.00 39.07           C
ATOM   3048  CD  GLU B 381     -26.747 -49.127  36.607  1.00 45.14           C
ATOM   3049  OE1 GLU B 381     -27.104 -50.061  35.850  1.00 49.05           O
ATOM   3050  OE2 GLU B 381     -25.579 -49.001  37.035  1.00 48.00           O
ATOM   3051  N   ILE B 382     -31.628 -48.096  38.018  1.00 32.27           N
ATOM   3052  CA  ILE B 382     -32.312 -48.272  39.286  1.00 36.36           C
ATOM   3053  C   ILE B 382     -31.772 -49.480  40.041  1.00 34.85           C
ATOM   3054  O   ILE B 382     -31.876 -50.614  39.574  1.00 43.63           O
ATOM   3055  CB  ILE B 382     -33.834 -48.401  39.075  1.00 34.00           C
ATOM   3056  CG1 ILE B 382     -34.390 -47.089  38.517  1.00 34.92           C
ATOM   3057  CG2 ILE B 382     -34.528 -48.774  40.377  1.00 35.85           C
ATOM   3058  CD1 ILE B 382     -35.886 -47.108  38.286  1.00 39.95           C
ATOM   3059  N   LEU B 383     -31.189 -49.227  41.206  1.00 36.93           N
ATOM   3060  CA  LEU B 383     -30.669 -50.294  42.050  1.00 37.00           C
ATOM   3061  C   LEU B 383     -31.808 -50.936  42.823  1.00 39.04           C
ATOM   3062  O   LEU B 383     -31.943 -52.163  42.848  1.00 39.73           O
ATOM   3063  CB  LEU B 383     -29.613 -49.744  43.013  1.00 34.84           C
ATOM   3064  CG  LEU B 383     -28.475 -48.988  42.326  1.00 35.55           C
ATOM   3065  CD1 LEU B 383     -27.437 -48.521  43.339  1.00 41.85           C
ATOM   3066  CD2 LEU B 383     -27.828 -49.847  41.247  1.00 36.25           C
ATOM   3067  N   ASP B 384     -32.635 -50.092  43.438  1.00 39.11           N
ATOM   3068  CA  ASP B 384     -33.786 -50.555  44.201  1.00 34.44           C
ATOM   3069  C   ASP B 384     -34.809 -49.435  44.457  1.00 34.53           C
ATOM   3070  O   ASP B 384     -34.451 -48.266  44.669  1.00 27.47           O
ATOM   3071  CB  ASP B 384     -33.320 -51.161  45.535  1.00 35.87           C
ATOM   3072  CG  ASP B 384     -34.419 -51.941  46.250  1.00 37.74           C
ATOM   3073  OD1 ASP B 384     -35.192 -52.671  45.589  1.00 40.65           O
ATOM   3074  OD2 ASP B 384     -34.510 -51.831  47.487  1.00 44.34           O
ATOM   3075  N   VAL B 385     -36.086 -49.810  44.432  1.00 34.78           N
ATOM   3076  CA  VAL B 385     -37.164 -48.931  44.866  1.00 34.86           C
ATOM   3077  C   VAL B 385     -37.944 -49.611  45.987  1.00 31.49           C
ATOM   3078  O   VAL B 385     -38.459 -50.717  45.815  1.00 29.84           O
ATOM   3079  CB  VAL B 385     -38.148 -48.578  43.708  1.00 33.02           C
ATOM   3080  CG1 VAL B 385     -39.259 -47.678  44.223  1.00 29.50           C
ATOM   3081  CG2 VAL B 385     -37.420 -47.909  42.543  1.00 25.70           C
ATOM   3082  N   THR B 386     -38.009 -48.955  47.141  1.00 24.53           N
ATOM   3083  CA  THR B 386     -38.887 -49.393  48.214  1.00 31.46           C
ATOM   3084  C   THR B 386     -39.854 -48.267  48.599  1.00 34.45           C
ATOM   3085  O   THR B 386     -39.532 -47.080  48.472  1.00 29.03           O
ATOM   3086  CB  THR B 386     -38.105 -49.828  49.462  1.00 32.08           C
ATOM   3087  OG1 THR B 386     -37.596 -48.669  50.129  1.00 36.35           O
ATOM   3088  CG2 THR B 386     -36.952 -50.742  49.083  1.00 27.81           C
ATOM   3089  N   GLN B 387     -41.040 -48.648  49.068  1.00 32.58           N
ATOM   3090  CA  GLN B 387     -42.054 -47.690  49.480  1.00 32.89           C
ATOM   3091  C   GLN B 387     -42.498 -48.049  50.893  1.00 32.95           C
ATOM   3092  O   GLN B 387     -42.718 -49.219  51.197  1.00 34.32           O
ATOM   3093  CB  GLN B 387     -43.233 -47.712  48.492  1.00 28.52           C
ATOM   3094  CG  GLN B 387     -42.781 -47.747  47.024  1.00 29.76           C
ATOM   3095  CD  GLN B 387     -43.850 -47.287  46.039  1.00 35.61           C
ATOM   3096  OE1 GLN B 387     -44.983 -46.983  46.422  1.00 43.12           O
ATOM   3097  NE2 GLN B 387     -43.490 -47.233  44.763  1.00 28.41           N
ATOM   3098  N   LYS B 388     -42.591 -47.047  51.760  1.00 32.10           N
ATOM   3099  CA  LYS B 388     -43.020 -47.257  53.141  1.00 32.69           C
ATOM   3100  C   LYS B 388     -44.106 -46.249  53.501  1.00 27.99           C
ATOM   3101  O   LYS B 388     -44.082 -45.114  53.043  1.00 32.33           O
ATOM   3102  CB  LYS B 388     -41.833 -47.114  54.110  1.00 30.14           C
ATOM   3103  CG  LYS B 388     -40.667 -48.056  53.817  1.00 39.86           C
ATOM   3104  CD  LYS B 388     -39.326 -47.459  54.265  1.00 50.74           C
ATOM   3105  CE  LYS B 388     -38.172 -48.454  54.091  1.00 57.61           C
ATOM   3106  NZ  LYS B 388     -36.881 -47.941  54.651  1.00 54.18           N
ATOM   3107  N   LYS B 389     -45.042 -46.667  54.340  1.00 30.06           N
ATOM   3108  CA  LYS B 389     -46.114 -45.802  54.818  1.00 30.80           C
ATOM   3109  C   LYS B 389     -45.760 -45.155  56.166  1.00 30.41           C
ATOM   3110  O   LYS B 389     -45.139 -45.793  57.012  1.00 35.50           O
ATOM   3111  CB  LYS B 389     -47.381 -46.649  54.950  1.00 32.25           C
ATOM   3112  CG  LYS B 389     -48.580 -45.958  55.541  1.00 37.52           C
ATOM   3113  CD  LYS B 389     -49.701 -46.970  55.788  1.00 38.02           C
ATOM   3114  CE  LYS B 389     -50.955 -46.263  56.265  1.00 30.32           C
ATOM   3115  NZ  LYS B 389     -50.540 -45.108  57.104  1.00 34.87           N
ATOM   3116  N   ASN B 390     -46.131 -43.887  56.360  1.00 33.98           N
ATOM   3117  CA  ASN B 390     -46.030 -43.225  57.674  1.00 31.97           C
ATOM   3118  C   ASN B 390     -47.325 -42.495  58.016  1.00 37.30           C
ATOM   3119  O   ASN B 390     -48.134 -42.208  57.120  1.00 33.69           O
ATOM   3120  CB  ASN B 390     -44.886 -42.197  57.715  1.00 28.27           C
ATOM   3121  CG  ASN B 390     -43.587 -42.740  57.159  1.00 41.68           C
ATOM   3122  OD1 ASN B 390     -43.019 -42.174  56.219  1.00 43.72           O
ATOM   3123  ND2 ASN B 390     -43.102 -43.840  57.739  1.00 34.18           N
ATOM   3124  N   SER B 391     -47.513 -42.209  59.306  1.00 26.00           N
ATOM   3125  CA  SER B 391     -48.520 -41.257  59.786  1.00 31.48           C
ATOM   3126  C   SER B 391     -47.789 -40.252  60.656  1.00 28.75           C
ATOM   3127  O   SER B 391     -47.254 -40.619  61.694  1.00 31.71           O
ATOM   3128  CB  SER B 391     -49.607 -41.929  60.647  1.00 25.20           C
ATOM   3129  OG  SER B 391     -49.946 -43.213  60.157  1.00 35.15           O
ATOM   3130  N   VAL B 392     -47.761 -38.987  60.263  1.00 25.95           N
ATOM   3131  CA  VAL B 392     -47.038 -38.017  61.070  1.00 26.95           C
ATOM   3132  C   VAL B 392     -47.883 -36.820  61.484  1.00 28.44           C
ATOM   3133  O   VAL B 392     -48.594 -36.229  60.677  1.00 26.01           O
ATOM   3134  CB  VAL B 392     -45.651 -37.633  60.441  1.00 33.11           C
ATOM   3135  CG1 VAL B 392     -45.568 -38.064  58.981  1.00 35.17           C
ATOM   3136  CG2 VAL B 392     -45.341 -36.160  60.615  1.00 30.19           C
ATOM   3137  N   THR B 393     -47.828 -36.501  62.773  1.00 29.12           N
ATOM   3138  CA  THR B 393     -48.456 -35.296  63.274  1.00 28.78           C
ATOM   3139  C   THR B 393     -47.414 -34.188  63.194  1.00 33.17           C
ATOM   3140  O   THR B 393     -46.234 -34.413  63.468  1.00 36.72           O
ATOM   3141  CB  THR B 393     -48.965 -35.464  64.717  1.00 28.59           C
ATOM   3142  OG1 THR B 393     -47.847 -35.501  65.606  1.00 41.33           O
ATOM   3143  CG2 THR B 393     -49.754 -36.747  64.857  1.00 22.49           C
ATOM   3144  N   TYR B 394     -47.844 -33.002  62.788  1.00 33.19           N
ATOM   3145  CA  TYR B 394     -46.955 -31.852  62.743  1.00 35.63           C
ATOM   3146  C   TYR B 394     -47.323 -30.907  63.873  1.00 38.90           C
ATOM   3147  O   TYR B 394     -48.451 -30.948  64.365  1.00 37.80           O
ATOM   3148  CB  TYR B 394     -47.055 -31.158  61.383  1.00 34.06           C
ATOM   3149  CG  TYR B 394     -46.716 -32.087  60.248  1.00 32.17           C
ATOM   3150  CD1 TYR B 394     -45.397 -32.355  59.928  1.00 31.26           C
ATOM   3151  CD2 TYR B 394     -47.710 -32.721  59.515  1.00 27.15           C
ATOM   3152  CE1 TYR B 394     -45.068 -33.221  58.900  1.00 24.84           C
ATOM   3153  CE2 TYR B 394     -47.389 -33.594  58.472  1.00 26.12           C
ATOM   3154  CZ  TYR B 394     -46.063 -33.840  58.175  1.00 30.26           C
ATOM   3155  OH  TYR B 394     -45.709 -34.701  57.150  1.00 23.52           O
ATOM   3156  N   SER B 395     -46.378 -30.060  64.279  1.00 42.08           N
ATOM   3157  CA  SER B 395     -46.589 -29.123  65.387  1.00 42.35           C
ATOM   3158  C   SER B 395     -47.737 -28.161  65.104  1.00 39.69           C
ATOM   3159  O   SER B 395     -48.294 -27.560  66.016  1.00 41.40           O
ATOM   3160  CB  SER B 395     -45.306 -28.337  65.681  1.00 41.86           C
ATOM   3161  OG  SER B 395     -44.242 -29.210  66.020  1.00 45.69           O
ATOM   3162  N   CYS B 396     -48.081 -28.033  63.827  1.00 42.96           N
ATOM   3163  CA  CYS B 396     -49.139 -27.143  63.364  1.00 43.09           C
ATOM   3164  C   CYS B 396     -50.543 -27.617  63.752  1.00 39.14           C
ATOM   3165  O   CYS B 396     -51.423 -26.801  64.039  1.00 36.40           O
ATOM   3166  CB  CYS B 396     -49.089 -27.056  61.829  1.00 35.14           C
ATOM   3167  SG  CYS B 396     -49.985 -28.440  60.995  1.00 57.75           S
ATOM   3168  N   CYS B 397     -50.757 -28.933  63.712  1.00 35.17           N
ATOM   3169  CA  CYS B 397     -52.108 -29.504  63.766  1.00 41.11           C
ATOM   3170  C   CYS B 397     -52.167 -30.692  64.716  1.00 36.14           C
ATOM   3171  O   CYS B 397     -51.161 -31.353  64.936  1.00 36.48           O
ATOM   3172  CB  CYS B 397     -52.549 -29.959  62.369  1.00 36.43           C
ATOM   3173  SG  CYS B 397     -51.986 -28.898  61.014  1.00 47.65           S
ATOM   3174  N   PRO B 398     -53.356 -30.983  65.261  1.00 36.46           N
ATOM   3175  CA  PRO B 398     -53.492 -32.106  66.199  1.00 36.01           C
ATOM   3176  C   PRO B 398     -53.580 -33.486  65.528  1.00 36.30           C
ATOM   3177  O   PRO B 398     -53.163 -34.468  66.145  1.00 35.35           O
ATOM   3178  CB  PRO B 398     -54.793 -31.781  66.937  1.00 38.23           C
ATOM   3179  CG  PRO B 398     -55.614 -31.035  65.917  1.00 44.06           C
ATOM   3180  CD  PRO B 398     -54.621 -30.242  65.089  1.00 37.58           C
ATOM   3181  N   GLU B 399     -54.091 -33.564  64.297  1.00 33.00           N
ATOM   3182  CA  GLU B 399     -54.240 -34.859  63.623  1.00 29.07           C
ATOM   3183  C   GLU B 399     -52.992 -35.306  62.860  1.00 28.19           C
ATOM   3184  O   GLU B 399     -52.110 -34.502  62.554  1.00 30.61           O
ATOM   3185  CB  GLU B 399     -55.466 -34.871  62.687  1.00 33.78           C
ATOM   3186  CG  GLU B 399     -56.805 -34.459  63.326  1.00 32.06           C
ATOM   3187  CD  GLU B 399     -57.404 -35.513  64.271  1.00 40.35           C
ATOM   3188  OE1 GLU B 399     -56.779 -36.571  64.505  1.00 40.45           O
ATOM   3189  OE2 GLU B 399     -58.523 -35.284  64.782  1.00 46.91           O
ATOM   3190  N   ALA B 400     -52.911 -36.599  62.558  1.00 25.15           N
ATOM   3191  CA  ALA B 400     -51.790 -37.102  61.778  1.00 27.28           C
ATOM   3192  C   ALA B 400     -52.154 -37.073  60.297  1.00 27.41           C
ATOM   3193  O   ALA B 400     -53.315 -37.261  59.930  1.00 23.91           O
ATOM   3194  CB  ALA B 400     -51.431 -38.520  62.201  1.00 23.69           C
ATOM   3195  N   TYR B 401     -51.159 -36.847  59.450  1.00 22.66           N
ATOM   3196  CA  TYR B 401     -51.340 -37.003  58.015  1.00 20.67           C
ATOM   3197  C   TYR B 401     -50.510 -38.193  57.589  1.00 20.35           C
ATOM   3198  O   TYR B 401     -49.361 -38.336  58.010  1.00 20.73           O
ATOM   3199  CB  TYR B 401     -50.899 -35.727  57.277  1.00 20.12           C
ATOM   3200  CG  TYR B 401     -51.757 -34.542  57.633  1.00 21.49           C
ATOM   3201  CD1 TYR B 401     -51.525 -33.824  58.794  1.00 23.82           C
ATOM   3202  CD2 TYR B 401     -52.823 -34.157  56.822  1.00 16.95           C
ATOM   3203  CE1 TYR B 401     -52.320 -32.746  59.143  1.00 24.64           C
ATOM   3204  CE2 TYR B 401     -53.629 -33.076  57.161  1.00 18.26           C
ATOM   3205  CZ  TYR B 401     -53.371 -32.378  58.326  1.00 22.96           C
ATOM   3206  OH  TYR B 401     -54.162 -31.309  58.689  1.00 23.56           O
ATOM   3207  N   GLU B 402     -51.095 -39.061  56.779  1.00 20.65           N
ATOM   3208  CA  GLU B 402     -50.375 -40.218  56.277  1.00 24.55           C
ATOM   3209  C   GLU B 402     -49.620 -39.882  54.995  1.00 27.82           C
ATOM   3210  O   GLU B 402     -50.030 -38.997  54.244  1.00 26.94           O
ATOM   3211  CB  GLU B 402     -51.343 -41.388  56.053  1.00 22.86           C
ATOM   3212  CG  GLU B 402     -52.192 -41.718  57.285  1.00 28.38           C
ATOM   3213  CD  GLU B 402     -52.877 -43.075  57.194  1.00 27.68           C
ATOM   3214  OE1 GLU B 402     -52.826 -43.698  56.112  1.00 27.47           O
ATOM   3215  OE2 GLU B 402     -53.457 -43.523  58.210  1.00 31.18           O
ATOM   3216  N   ASP B 403     -48.514 -40.582  54.755  1.00 27.34           N
ATOM   3217  CA  ASP B 403     -47.798 -40.479  53.482  1.00 27.34           C
ATOM   3218  C   ASP B 403     -47.112 -41.787  53.083  1.00 27.29           C
ATOM   3219  O   ASP B 403     -46.944 -42.687  53.910  1.00 27.57           O
ATOM   3220  CB  ASP B 403     -46.774 -39.332  53.507  1.00 26.82           C
ATOM   3221  CG  ASP B 403     -45.681 -39.534  54.559  1.00 36.99           C
ATOM   3222  OD1 ASP B 403     -45.045 -40.612  54.576  1.00 33.89           O
ATOM   3223  OD2 ASP B 403     -45.450 -38.609  55.374  1.00 35.19           O
ATOM   3224  N   VAL B 404     -46.731 -41.878  51.811  1.00 22.12           N
ATOM   3225  CA  VAL B 404     -45.845 -42.931  51.312  1.00 26.37           C
ATOM   3226  C   VAL B 404     -44.484 -42.300  51.125  1.00 27.89           C
ATOM   3227  O   VAL B 404     -44.364 -41.277  50.451  1.00 26.38           O
ATOM   3228  CB  VAL B 404     -46.240 -43.420  49.896  1.00 29.55           C
ATOM   3229  CG1 VAL B 404     -46.346 -44.937  49.836  1.00 33.43           C
ATOM   3230  CG2 VAL B 404     -47.514 -42.748  49.421  1.00 32.96           C
ATOM   3231  N   GLU B 405     -43.459 -42.891  51.719  1.00 29.23           N
ATOM   3232  CA  GLU B 405     -42.102 -42.456  51.456  1.00 24.09           C
ATOM   3233  C   GLU B 405     -41.566 -43.422  50.429  1.00 24.15           C
ATOM   3234  O   GLU B 405     -41.564 -44.639  50.635  1.00 23.67           O
ATOM   3235  CB  GLU B 405     -41.242 -42.478  52.718  1.00 30.08           C
ATOM   3236  CG  GLU B 405     -39.862 -41.845  52.534  1.00 35.55           C
ATOM   3237  CD  GLU B 405     -38.992 -41.958  53.775  1.00 42.45           C
ATOM   3238  OE1 GLU B 405     -38.581 -43.095  54.113  1.00 39.32           O
ATOM   3239  OE2 GLU B 405     -38.726 -40.913  54.412  1.00 47.78           O
ATOM   3240  N   VAL B 406     -41.160 -42.888  49.291  1.00 21.78           N
ATOM   3241  CA  VAL B 406     -40.683 -43.730  48.216  1.00 23.00           C
ATOM   3242  C   VAL B 406     -39.185 -43.550  48.147  1.00 27.99           C
ATOM   3243  O   VAL B 406     -38.698 -42.440  47.920  1.00 27.55           O
ATOM   3244  CB  VAL B 406     -41.348 -43.355  46.880  1.00 25.81           C
ATOM   3245  CG1 VAL B 406     -40.830 -44.243  45.756  1.00 23.99           C
ATOM   3246  CG2 VAL B 406     -42.863 -43.471  47.019  1.00 26.86           C
ATOM   3247  N   SER B 407     -38.452 -44.633  48.376  1.00 26.65           N
ATOM   3248  CA  SER B 407     -36.998 -44.554  48.392  1.00 26.39           C
ATOM   3249  C   SER B 407     -36.443 -45.091  47.091  1.00 27.79           C
ATOM   3250  O   SER B 407     -36.533 -46.286  46.791  1.00 32.06           O
ATOM   3251  CB  SER B 407     -36.423 -45.290  49.603  1.00 28.50           C
ATOM   3252  OG  SER B 407     -36.846 -44.655  50.797  1.00 23.35           O
ATOM   3253  N   LEU B 408     -35.900 -44.181  46.296  1.00 29.36           N
ATOM   3254  CA  LEU B 408     -35.321 -44.531  45.016  1.00 30.43           C
ATOM   3255  C   LEU B 408     -33.799 -44.558  45.143  1.00 34.22           C
ATOM   3256  O   LEU B 408     -33.153 -43.513  45.308  1.00 30.83           O
ATOM   3257  CB  LEU B 408     -35.758 -43.535  43.938  1.00 28.34           C
ATOM   3258  CG  LEU B 408     -35.010 -43.593  42.605  1.00 28.97           C
ATOM   3259  CD1 LEU B 408     -35.103 -44.978  41.980  1.00 31.99           C
ATOM   3260  CD2 LEU B 408     -35.514 -42.535  41.643  1.00 30.22           C
ATOM   3261  N   ASN B 409     -33.245 -45.767  45.078  1.00 37.44           N
ATOM   3262  CA  ASN B 409     -31.802 -45.975  45.079  1.00 32.46           C
ATOM   3263  C   ASN B 409     -31.303 -46.177  43.647  1.00 33.54           C
ATOM   3264  O   ASN B 409     -31.662 -47.146  42.977  1.00 34.22           O
ATOM   3265  CB  ASN B 409     -31.444 -47.160  45.976  1.00 35.37           C
ATOM   3266  CG  ASN B 409     -29.948 -47.353  46.129  1.00 40.73           C
ATOM   3267  OD1 ASN B 409     -29.479 -48.475  46.305  1.00 38.00           O
ATOM   3268  ND2 ASN B 409     -29.192 -46.261  46.062  1.00 39.06           N
ATOM   3269  N   PHE B 410     -30.479 -45.240  43.183  1.00 32.51           N
ATOM   3270  CA  PHE B 410     -30.058 -45.189  41.790  1.00 34.11           C
ATOM   3271  C   PHE B 410     -28.630 -44.653  41.682  1.00 33.98           C
ATOM   3272  O   PHE B 410     -28.135 -43.976  42.586  1.00 35.36           O
ATOM   3273  CB  PHE B 410     -30.996 -44.261  41.010  1.00 28.12           C
ATOM   3274  CG  PHE B 410     -30.816 -42.799  41.349  1.00 28.51           C
ATOM   3275  CD1 PHE B 410     -31.225 -42.299  42.581  1.00 28.04           C
ATOM   3276  CD2 PHE B 410     -30.225 -41.928  40.440  1.00 27.02           C
ATOM   3277  CE1 PHE B 410     -31.054 -40.955  42.901  1.00 28.48           C
ATOM   3278  CE2 PHE B 410     -30.051 -40.582  40.750  1.00 27.60           C
ATOM   3279  CZ  PHE B 410     -30.465 -40.093  41.983  1.00 29.37           C
ATOM   3280  N   ARG B 411     -27.980 -44.942  40.563  1.00 31.05           N
ATOM   3281  CA  ARG B 411     -26.638 -44.438  40.317  1.00 37.93           C
ATOM   3282  C   ARG B 411     -26.424 -44.173  38.826  1.00 35.18           C
ATOM   3283  O   ARG B 411     -27.154 -44.690  37.974  1.00 32.80           O
ATOM   3284  CB  ARG B 411     -25.585 -45.432  40.831  1.00 38.91           C
ATOM   3285  CG  ARG B 411     -25.296 -46.555  39.841  1.00 42.61           C
ATOM   3286  CD  ARG B 411     -24.458 -47.666  40.446  1.00 41.24           C
ATOM   3287  NE  ARG B 411     -24.509 -48.869  39.612  1.00 45.36           N
ATOM   3288  CZ  ARG B 411     -24.303 -50.105  40.058  1.00 44.07           C
ATOM   3289  NH1 ARG B 411     -24.030 -50.313  41.334  1.00 51.91           N
ATOM   3290  NH2 ARG B 411     -24.377 -51.133  39.229  1.00 47.48           N
ATOM   3291  N   LYS B 412     -25.412 -43.367  38.521  1.00 37.82           N
ATOM   3292  CA  LYS B 412     -25.007 -43.133  37.144  1.00 36.72           C
ATOM   3293  C   LYS B 412     -24.497 -44.430  36.520  1.00 40.65           C
ATOM   3294  O   LYS B 412     -23.891 -45.258  37.202  1.00 41.69           O
ATOM   3295  CB  LYS B 412     -23.928 -42.050  37.085  1.00 39.61           C
ATOM   3296  CG  LYS B 412     -23.694 -41.472  35.696  1.00 40.88           C
ATOM   3297  CD  LYS B 412     -23.040 -40.101  35.801  1.00 46.15           C
ATOM   3298  CE  LYS B 412     -22.093 -39.847  34.643  1.00 51.73           C
ATOM   3299  NZ  LYS B 412     -21.318 -38.589  34.842  1.00 56.83           N
ATOM   3300  N   LYS B 413     -24.775 -44.624  35.233  1.00 35.62           N
ATOM   3301  CA  LYS B 413     -24.282 -45.799  34.522  1.00 43.63           C
ATOM   3302  C   LYS B 413     -22.798 -45.627  34.200  1.00 44.80           C
ATOM   3303  O   LYS B 413     -22.423 -44.724  33.449  1.00 46.62           O
ATOM   3304  CB  LYS B 413     -25.045 -46.015  33.208  1.00 43.47           C
ATOM   3305  CG  LYS B 413     -26.513 -46.439  33.315  1.00 39.28           C
ATOM   3306  CD  LYS B 413     -27.108 -46.388  31.905  1.00 33.37           C
ATOM   3307  CE  LYS B 413     -28.540 -46.848  31.826  1.00 27.00           C
ATOM   3308  NZ  LYS B 413     -29.039 -46.626  30.441  1.00 28.14           N
ATOM   3309  N   GLY B 414     -21.962 -46.494  34.765  1.00 46.54           N
ATOM   3310  CA  GLY B 414     -20.541 -46.480  34.473  1.00 45.66           C
ATOM   3311  C   GLY B 414     -20.235 -47.169  33.157  1.00 50.78           C
ATOM   3312  O   GLY B 414     -21.097 -47.831  32.571  1.00 54.80           O
HETATM 3313  C1  KK3 X 415     -46.721 -46.965  28.601  1.00 20.00           C
HETATM 3314  N1  KK3 X 415     -51.722 -46.828  28.819  1.00 20.00           N
HETATM 3315  C2  KK3 X 415     -50.814 -47.000  27.839  1.00 20.00           C
HETATM 3316  N2  KK3 X 415     -47.688 -47.866  29.322  1.00 20.00           N
HETATM 3317  C3  KK3 X 415     -45.296 -47.115  29.123  1.00 20.00           C
HETATM 3318  N3  KK3 X 415     -49.476 -47.341  27.992  1.00 20.00           N
HETATM 3319  C4  KK3 X 415     -49.061 -47.543  29.279  1.00 20.00           C
HETATM 3320  N4  KK3 X 415     -51.265 -46.803  26.534  1.00 20.00           N
HETATM 3321  C5  KK3 X 415     -49.951 -47.377  30.386  1.00 20.00           C
HETATM 3322  C6  KK3 X 415     -51.293 -47.019  30.088  1.00 20.00           C
HETATM 3323  C7  KK3 X 415     -45.171 -46.806  30.629  1.00 20.00           C
HETATM 3324  C8  KK3 X 415     -44.830 -45.337  30.847  1.00 20.00           C
HETATM 3325  C9  KK3 X 415     -46.479 -47.172  31.335  1.00 20.00           C
HETATM 3326  C10 KK3 X 415     -47.200 -48.310  30.638  1.00 20.00           C
HETATM 3327  C11 KK3 X 415     -52.367 -46.814  31.114  1.00 20.00           C
HETATM 3328  C12 KK3 X 415     -53.216 -47.880  31.475  1.00 20.00           C
HETATM 3329  C13 KK3 X 415     -54.272 -47.697  32.392  1.00 20.00           C
HETATM 3330  C14 KK3 X 415     -54.493 -46.436  32.947  1.00 20.00           C
HETATM 3331  C15 KK3 X 415     -55.636 -46.197  33.931  1.00 20.00           C
HETATM 3332  C16 KK3 X 415     -53.687 -45.367  32.584  1.00 20.00           C
HETATM 3333  C17 KK3 X 415     -52.643 -45.549  31.670  1.00 20.00           C
HETATM 3334  F1  KK3 X 415     -55.334 -45.465  35.025  1.00 20.00           F
HETATM 3335  F2  KK3 X 415     -56.249 -47.325  34.386  1.00 20.00           F
HETATM 3336  F3  KK3 X 415     -56.618 -45.481  33.352  1.00 20.00           F
