# Supplementary material for: New computational protein design methods for de novo small molecule binding sites
Source: PLoS Comput Biol. 2020 Oct 5;16(10):e1008178. doi: 10.1371/journal.pcbi.1008178 (PMC7575090; doi:10.1371/journal.pcbi.1008178)
Supplement: S3 File — PDB files for the protein-ligand complexes used for the binding site sequence recovery benchmark. Files have been cleaned to remove residues with missing backbone atoms and all other extraneous small molecules. These complexes have been renumbered for compatibility with Rosetta, where position numbering corresponds to column “Designable_positions” in S4 Table. (GZ) [file pcbi.1008178.s003.tar.gz › BindingSiteRecoveryPDBs/3CZ1-clean.pdb]

ATOM      1  N   ASP A   1      38.986 -16.589 -37.925  1.00 20.00           N
ATOM      2  CA  ASP A   1      39.602 -17.128 -36.718  1.00 20.00           C
ATOM      3  C   ASP A   1      39.261 -16.276 -35.499  1.00 20.00           C
ATOM      4  O   ASP A   1      39.002 -15.073 -35.616  1.00 31.22           O
ATOM      5  CB  ASP A   1      41.120 -17.222 -36.886  1.00 20.00           C
ATOM      6  CG  ASP A   1      41.533 -18.332 -37.833  1.00 20.00           C
ATOM      7  OD1 ASP A   1      40.678 -19.177 -38.168  1.00 20.00           O
ATOM      8  OD2 ASP A   1      42.690 -18.437 -38.293  1.00 20.00           O
ATOM      9  N   TRP A   2      39.277 -16.914 -34.341  1.00 30.30           N
ATOM     10  CA  TRP A   2      39.038 -16.240 -33.076  1.00 29.82           C
ATOM     11  C   TRP A   2      40.072 -15.147 -32.841  1.00 29.37           C
ATOM     12  O   TRP A   2      41.249 -15.334 -33.131  1.00 29.17           O
ATOM     13  CB  TRP A   2      39.114 -17.261 -31.951  1.00 30.64           C
ATOM     14  CG  TRP A   2      38.664 -16.758 -30.638  1.00 30.68           C
ATOM     15  CD1 TRP A   2      37.379 -16.694 -30.181  1.00 31.34           C
ATOM     16  CD2 TRP A   2      39.491 -16.273 -29.589  1.00 30.05           C
ATOM     17  NE1 TRP A   2      37.361 -16.194 -28.910  1.00 31.06           N
ATOM     18  CE2 TRP A   2      38.643 -15.924 -28.520  1.00 30.89           C
ATOM     19  CE3 TRP A   2      40.865 -16.093 -29.446  1.00 30.96           C
ATOM     20  CZ2 TRP A   2      39.123 -15.408 -27.322  1.00 30.67           C
ATOM     21  CZ3 TRP A   2      41.345 -15.572 -28.252  1.00 30.80           C
ATOM     22  CH2 TRP A   2      40.473 -15.246 -27.202  1.00 30.97           C
ATOM     23  N   VAL A   3      39.627 -13.997 -32.339  1.00 28.33           N
ATOM     24  CA  VAL A   3      40.532 -12.946 -31.855  1.00 27.31           C
ATOM     25  C   VAL A   3      40.046 -12.557 -30.468  1.00 26.08           C
ATOM     26  O   VAL A   3      38.837 -12.614 -30.194  1.00 26.35           O
ATOM     27  CB  VAL A   3      40.545 -11.718 -32.783  1.00 27.27           C
ATOM     28  CG1 VAL A   3      41.634 -10.761 -32.381  1.00 29.45           C
ATOM     29  CG2 VAL A   3      40.730 -12.155 -34.238  1.00 28.20           C
ATOM     30  N   PRO A   4      40.962 -12.195 -29.563  1.00 24.86           N
ATOM     31  CA  PRO A   4      40.446 -11.912 -28.215  1.00 23.82           C
ATOM     32  C   PRO A   4      39.562 -10.669 -28.186  1.00 22.70           C
ATOM     33  O   PRO A   4      39.983  -9.594 -28.602  1.00 22.01           O
ATOM     34  CB  PRO A   4      41.721 -11.692 -27.381  1.00 24.50           C
ATOM     35  CG  PRO A   4      42.822 -12.249 -28.205  1.00 25.25           C
ATOM     36  CD  PRO A   4      42.420 -12.028 -29.622  1.00 25.05           C
ATOM     37  N   PRO A   5      38.305 -10.818 -27.729  1.00 21.11           N
ATOM     38  CA  PRO A   5      37.456  -9.641 -27.646  1.00 21.05           C
ATOM     39  C   PRO A   5      37.776  -8.796 -26.434  1.00 19.94           C
ATOM     40  O   PRO A   5      38.376  -9.301 -25.467  1.00 21.86           O
ATOM     41  CB  PRO A   5      36.062 -10.248 -27.489  1.00 20.74           C
ATOM     42  CG  PRO A   5      36.300 -11.504 -26.730  1.00 21.70           C
ATOM     43  CD  PRO A   5      37.596 -12.043 -27.302  1.00 22.09           C
ATOM     44  N   GLU A   6      37.366  -7.531 -26.466  1.00 19.02           N
ATOM     45  CA  GLU A   6      37.382  -6.711 -25.266  1.00 19.10           C
ATOM     46  C   GLU A   6      36.207  -7.199 -24.428  1.00 18.15           C
ATOM     47  O   GLU A   6      35.074  -7.228 -24.911  1.00 17.52           O
ATOM     48  CB  GLU A   6      37.207  -5.233 -25.618  1.00 19.23           C
ATOM     49  CG  GLU A   6      37.184  -4.294 -24.435  1.00 19.14           C
ATOM     50  CD  GLU A   6      37.303  -2.837 -24.836  1.00 20.32           C
ATOM     51  OE1 GLU A   6      37.349  -2.540 -26.049  1.00 20.84           O
ATOM     52  OE2 GLU A   6      37.340  -1.993 -23.926  1.00 21.56           O
ATOM     53  N   VAL A   7      36.492  -7.581 -23.192  1.00 17.91           N
ATOM     54  CA  VAL A   7      35.462  -8.130 -22.293  1.00 18.47           C
ATOM     55  C   VAL A   7      34.911  -7.065 -21.385  1.00 18.40           C
ATOM     56  O   VAL A   7      35.680  -6.318 -20.734  1.00 19.36           O
ATOM     57  CB  VAL A   7      36.014  -9.274 -21.424  1.00 18.25           C
ATOM     58  CG1 VAL A   7      34.919  -9.807 -20.454  1.00 19.54           C
ATOM     59  CG2 VAL A   7      36.510 -10.363 -22.301  1.00 18.55           C
ATOM     60  N   PHE A   8      33.581  -7.037 -21.309  1.00 19.13           N
ATOM     61  CA  PHE A   8      32.831  -6.112 -20.446  1.00 18.75           C
ATOM     62  C   PHE A   8      31.946  -6.832 -19.434  1.00 18.73           C
ATOM     63  O   PHE A   8      30.996  -7.550 -19.815  1.00 17.88           O
ATOM     64  CB  PHE A   8      31.971  -5.237 -21.316  1.00 19.21           C
ATOM     65  CG  PHE A   8      32.768  -4.400 -22.284  1.00 19.08           C
ATOM     66  CD1 PHE A   8      32.998  -4.845 -23.577  1.00 18.88           C
ATOM     67  CD2 PHE A   8      33.316  -3.188 -21.889  1.00 19.87           C
ATOM     68  CE1 PHE A   8      33.743  -4.076 -24.475  1.00 19.42           C
ATOM     69  CE2 PHE A   8      34.053  -2.411 -22.784  1.00 19.57           C
ATOM     70  CZ  PHE A   8      34.268  -2.859 -24.073  1.00 19.91           C
ATOM     71  N   ASP A   9      32.263  -6.600 -18.157  1.00 18.28           N
ATOM     72  CA  ASP A   9      31.515  -7.130 -17.026  1.00 17.06           C
ATOM     73  C   ASP A   9      30.332  -6.189 -16.865  1.00 15.78           C
ATOM     74  O   ASP A   9      30.509  -5.024 -16.543  1.00 14.93           O
ATOM     75  CB  ASP A   9      32.436  -7.171 -15.779  1.00 17.19           C
ATOM     76  CG  ASP A   9      31.713  -7.473 -14.474  1.00 18.63           C
ATOM     77  OD1 ASP A   9      30.490  -7.542 -14.404  1.00 15.05           O
ATOM     78  OD2 ASP A   9      32.438  -7.655 -13.468  1.00 21.66           O
ATOM     79  N   LEU A  10      29.133  -6.715 -17.112  1.00 14.77           N
ATOM     80  CA  LEU A  10      27.883  -5.938 -16.970  1.00 15.02           C
ATOM     81  C   LEU A  10      27.786  -5.242 -15.620  1.00 14.40           C
ATOM     82  O   LEU A  10      27.415  -4.067 -15.566  1.00 14.93           O
ATOM     83  CB  LEU A  10      26.631  -6.813 -17.208  1.00 15.57           C
ATOM     84  CG  LEU A  10      26.446  -7.173 -18.676  1.00 17.63           C
ATOM     85  CD1 LEU A  10      25.441  -8.314 -18.862  1.00 19.80           C
ATOM     86  CD2 LEU A  10      26.047  -5.938 -19.467  1.00 21.17           C
ATOM     87  N   VAL A  11      28.074  -5.956 -14.529  1.00 14.33           N
ATOM     88  CA  VAL A  11      27.957  -5.352 -13.211  1.00 14.86           C
ATOM     89  C   VAL A  11      28.919  -4.174 -13.085  1.00 14.32           C
ATOM     90  O   VAL A  11      28.526  -3.098 -12.658  1.00 14.27           O
ATOM     91  CB  VAL A  11      28.155  -6.382 -12.095  1.00 14.73           C
ATOM     92  CG1 VAL A  11      28.183  -5.689 -10.745  1.00 18.03           C
ATOM     93  CG2 VAL A  11      27.089  -7.503 -12.124  1.00 16.83           C
ATOM     94  N   ALA A  12      30.169  -4.355 -13.504  1.00 14.31           N
ATOM     95  CA  ALA A  12      31.141  -3.274 -13.365  1.00 13.99           C
ATOM     96  C   ALA A  12      30.743  -2.077 -14.218  1.00 14.21           C
ATOM     97  O   ALA A  12      30.854  -0.914 -13.791  1.00 14.06           O
ATOM     98  CB  ALA A  12      32.564  -3.747 -13.741  1.00 14.52           C
ATOM     99  N   GLU A  13      30.282  -2.361 -15.430  1.00 14.08           N
ATOM    100  CA  GLU A  13      29.912  -1.295 -16.345  1.00 13.78           C
ATOM    101  C   GLU A  13      28.689  -0.556 -15.824  1.00 13.07           C
ATOM    102  O   GLU A  13      28.618   0.674 -15.897  1.00 14.36           O
ATOM    103  CB  GLU A  13      29.648  -1.826 -17.757  1.00 14.96           C
ATOM    104  CG  GLU A  13      30.892  -2.384 -18.438  1.00 17.91           C
ATOM    105  CD  GLU A  13      31.966  -1.331 -18.699  1.00 21.51           C
ATOM    106  OE1 GLU A  13      31.630  -0.215 -19.171  1.00 26.52           O
ATOM    107  OE2 GLU A  13      33.149  -1.618 -18.443  1.00 27.21           O
ATOM    108  N   ASP A  14      27.726  -1.309 -15.299  1.00 12.40           N
ATOM    109  CA  ASP A  14      26.503  -0.699 -14.776  1.00 12.61           C
ATOM    110  C   ASP A  14      26.795   0.205 -13.575  1.00 12.38           C
ATOM    111  O   ASP A  14      26.257   1.293 -13.474  1.00 11.96           O
ATOM    112  CB  ASP A  14      25.492  -1.766 -14.322  1.00 12.50           C
ATOM    113  CG  ASP A  14      24.916  -2.583 -15.460  1.00 12.14           C
ATOM    114  OD1 ASP A  14      24.996  -2.187 -16.645  1.00 13.66           O
ATOM    115  OD2 ASP A  14      24.374  -3.672 -15.140  1.00 12.45           O
ATOM    116  N   LYS A  15      27.637  -0.258 -12.657  1.00 11.52           N
ATOM    117  CA  LYS A  15      28.011   0.578 -11.519  1.00 12.70           C
ATOM    118  C   LYS A  15      28.708   1.851 -11.990  1.00 11.66           C
ATOM    119  O   LYS A  15      28.432   2.933 -11.479  1.00 12.43           O
ATOM    120  CB  LYS A  15      28.904  -0.161 -10.547  1.00 12.84           C
ATOM    121  CG  LYS A  15      28.220  -1.299  -9.805  1.00 13.98           C
ATOM    122  CD  LYS A  15      29.245  -2.036  -8.943  1.00 15.86           C
ATOM    123  CE  LYS A  15      28.624  -3.154  -8.197  1.00 15.84           C
ATOM    124  NZ  LYS A  15      29.647  -3.881  -7.403  1.00 16.95           N
ATOM    125  N   ALA A  16      29.657   1.737 -12.926  1.00 11.35           N
ATOM    126  CA  ALA A  16      30.346   2.930 -13.409  1.00 11.65           C
ATOM    127  C   ALA A  16      29.375   3.896 -14.095  1.00 12.14           C
ATOM    128  O   ALA A  16      29.416   5.111 -13.888  1.00 13.45           O
ATOM    129  CB  ALA A  16      31.510   2.536 -14.364  1.00 13.06           C
ATOM    130  N   ARG A  17      28.525   3.364 -14.958  1.00 11.23           N
ATOM    131  CA  ARG A  17      27.510   4.216 -15.617  1.00 11.29           C
ATOM    132  C   ARG A  17      26.560   4.904 -14.628  1.00 11.56           C
ATOM    133  O   ARG A  17      26.344   6.120 -14.663  1.00 12.07           O
ATOM    134  CB  ARG A  17      26.679   3.417 -16.618  1.00 11.97           C
ATOM    135  CG  ARG A  17      25.674   4.293 -17.377  1.00 11.48           C
ATOM    136  CD  ARG A  17      24.914   3.541 -18.439  1.00 12.03           C
ATOM    137  NE  ARG A  17      24.160   2.387 -17.951  1.00 12.98           N
ATOM    138  CZ  ARG A  17      22.998   2.444 -17.302  1.00 13.33           C
ATOM    139  NH1 ARG A  17      22.416   3.596 -17.034  1.00 13.18           N
ATOM    140  NH2 ARG A  17      22.407   1.311 -16.924  1.00 14.13           N
ATOM    141  N   CYS A  18      25.980   4.109 -13.747  1.00 10.71           N
ATOM    142  CA  CYS A  18      25.021   4.631 -12.793  1.00 11.27           C
ATOM    143  C   CYS A  18      25.657   5.661 -11.859  1.00 11.41           C
ATOM    144  O   CYS A  18      25.039   6.674 -11.533  1.00 10.93           O
ATOM    145  CB  CYS A  18      24.393   3.477 -12.005  1.00 10.99           C
ATOM    146  SG  CYS A  18      23.301   2.397 -13.047  1.00 10.58           S
ATOM    147  N   MET A  19      26.897   5.415 -11.434  1.00 11.83           N
ATOM    148  CA  MET A  19      27.632   6.391 -10.615  1.00 12.32           C
ATOM    149  C   MET A  19      27.764   7.721 -11.344  1.00 12.85           C
ATOM    150  O   MET A  19      27.522   8.797 -10.777  1.00 13.30           O
ATOM    151  CB  MET A  19      29.034   5.849 -10.241  1.00 13.11           C
ATOM    152  CG  MET A  19      29.880   6.778  -9.416  1.00 11.99           C
ATOM    153  SD  MET A  19      31.498   6.027  -9.200  1.00 13.30           S
ATOM    154  CE  MET A  19      32.008   6.901  -7.729  1.00 15.65           C
ATOM    155  N   SER A  20      28.170   7.659 -12.608  1.00 12.75           N
ATOM    156  CA  SER A  20      28.365   8.876 -13.386  1.00 13.42           C
ATOM    157  C   SER A  20      27.080   9.637 -13.591  1.00 13.40           C
ATOM    158  O   SER A  20      27.058  10.876 -13.499  1.00 15.40           O
ATOM    159  CB ASER A  20      28.950   8.521 -14.753  1.00 13.84           C
ATOM    160  OG ASER A  20      29.310   9.682 -15.470  1.00 14.05           O
ATOM    161  N   GLU A  21      25.995   8.905 -13.882  1.00 12.35           N
ATOM    162  CA  GLU A  21      24.727   9.525 -14.270  1.00 13.04           C
ATOM    163  C   GLU A  21      23.973  10.098 -13.074  1.00 12.07           C
ATOM    164  O   GLU A  21      23.037  10.862 -13.257  1.00 14.11           O
ATOM    165  CB  GLU A  21      23.887   8.530 -15.093  1.00 13.66           C
ATOM    166  CG  GLU A  21      24.596   8.202 -16.417  1.00 14.81           C
ATOM    167  CD  GLU A  21      23.923   7.168 -17.325  1.00 15.49           C
ATOM    168  OE1 GLU A  21      23.047   6.409 -16.860  1.00 17.64           O
ATOM    169  OE2 GLU A  21      24.344   7.077 -18.526  1.00 19.52           O
ATOM    170  N   HIS A  22      24.370   9.754 -11.852  1.00 11.39           N
ATOM    171  CA  HIS A  22      23.650  10.231 -10.676  1.00 11.93           C
ATOM    172  C   HIS A  22      24.510  10.953  -9.665  1.00 11.90           C
ATOM    173  O   HIS A  22      24.019  11.314  -8.606  1.00 13.56           O
ATOM    174  CB  HIS A  22      22.864   9.082 -10.052  1.00 11.74           C
ATOM    175  CG  HIS A  22      21.892   8.497 -11.033  1.00 10.77           C
ATOM    176  ND1 HIS A  22      20.724   9.143 -11.381  1.00 10.37           N
ATOM    177  CD2 HIS A  22      21.975   7.406 -11.831  1.00 12.13           C
ATOM    178  CE1 HIS A  22      20.115   8.451 -12.335  1.00 10.47           C
ATOM    179  NE2 HIS A  22      20.854   7.394 -12.628  1.00 11.97           N
ATOM    180  N   GLY A  23      25.757  11.251 -10.029  1.00 13.00           N
ATOM    181  CA  GLY A  23      26.616  12.047  -9.160  1.00 13.27           C
ATOM    182  C   GLY A  23      27.055  11.370  -7.892  1.00 13.69           C
ATOM    183  O   GLY A  23      27.332  12.038  -6.907  1.00 16.30           O
ATOM    184  N   THR A  24      27.060  10.042  -7.889  1.00 12.97           N
ATOM    185  CA  THR A  24      27.272   9.244  -6.690  1.00 13.38           C
ATOM    186  C   THR A  24      28.766   9.181  -6.377  1.00 14.91           C
ATOM    187  O   THR A  24      29.551   9.033  -7.289  1.00 14.29           O
ATOM    188  CB  THR A  24      26.732   7.825  -6.945  1.00 13.08           C
ATOM    189  OG1 THR A  24      25.468   7.930  -7.631  1.00 13.86           O
ATOM    190  CG2 THR A  24      26.604   7.020  -5.618  1.00 14.09           C
ATOM    191  N   THR A  25      29.165   9.316  -5.111  1.00 15.96           N
ATOM    192  CA  THR A  25      30.583   9.175  -4.775  1.00 16.69           C
ATOM    193  C   THR A  25      30.890   7.741  -4.421  1.00 17.07           C
ATOM    194  O   THR A  25      29.974   6.989  -4.059  1.00 17.00           O
ATOM    195  CB  THR A  25      30.976  10.011  -3.557  1.00 17.56           C
ATOM    196  OG1 THR A  25      30.321   9.493  -2.389  1.00 19.21           O
ATOM    197  CG2 THR A  25      30.634  11.468  -3.753  1.00 18.97           C
ATOM    198  N   GLN A  26      32.168   7.364  -4.454  1.00 17.12           N
ATOM    199  CA  GLN A  26      32.568   6.013  -4.065  1.00 17.60           C
ATOM    200  C   GLN A  26      32.190   5.714  -2.620  1.00 17.74           C
ATOM    201  O   GLN A  26      31.821   4.597  -2.295  1.00 17.92           O
ATOM    202  CB  GLN A  26      34.067   5.781  -4.262  1.00 18.82           C
ATOM    203  CG  GLN A  26      34.468   4.353  -4.085  1.00 20.66           C
ATOM    204  CD  GLN A  26      33.684   3.419  -4.983  1.00 23.72           C
ATOM    205  OE1 GLN A  26      33.691   3.589  -6.207  1.00 26.13           O
ATOM    206  NE2 GLN A  26      32.996   2.436  -4.391  1.00 24.36           N
ATOM    207  N   ALA A  27      32.307   6.699  -1.736  1.00 18.29           N
ATOM    208  CA  ALA A  27      31.912   6.519  -0.338  1.00 17.59           C
ATOM    209  C   ALA A  27      30.452   6.121  -0.253  1.00 17.25           C
ATOM    210  O   ALA A  27      30.077   5.233   0.509  1.00 16.96           O
ATOM    211  CB  ALA A  27      32.159   7.811   0.456  1.00 18.55           C
ATOM    212  N   GLN A  28      29.606   6.785  -1.039  1.00 16.55           N
ATOM    213  CA  GLN A  28      28.189   6.465  -1.063  1.00 16.68           C
ATOM    214  C   GLN A  28      27.888   5.057  -1.568  1.00 16.55           C
ATOM    215  O   GLN A  28      27.039   4.345  -1.003  1.00 16.69           O
ATOM    216  CB  GLN A  28      27.450   7.480  -1.918  1.00 17.08           C
ATOM    217  CG  GLN A  28      27.327   8.843  -1.300  1.00 16.65           C
ATOM    218  CD  GLN A  28      26.545   9.780  -2.202  1.00 16.40           C
ATOM    219  OE1 GLN A  28      26.902   9.987  -3.370  1.00 18.33           O
ATOM    220  NE2 GLN A  28      25.464  10.347  -1.676  1.00 18.00           N
ATOM    221  N   ILE A  29      28.583   4.640  -2.615  1.00 16.27           N
ATOM    222  CA  ILE A  29      28.425   3.264  -3.114  1.00 16.61           C
ATOM    223  C   ILE A  29      28.847   2.287  -2.042  1.00 15.85           C
ATOM    224  O   ILE A  29      28.196   1.278  -1.827  1.00 15.55           O
ATOM    225  CB  ILE A  29      29.221   3.056  -4.402  1.00 16.90           C
ATOM    226  CG1 ILE A  29      28.572   3.896  -5.504  1.00 18.69           C
ATOM    227  CG2 ILE A  29      29.314   1.586  -4.783  1.00 18.32           C
ATOM    228  CD1 ILE A  29      29.370   3.968  -6.714  1.00 18.77           C
ATOM    229  N   ASP A  30      29.952   2.579  -1.348  1.00 15.18           N
ATOM    230  CA  ASP A  30      30.423   1.695  -0.291  1.00 15.69           C
ATOM    231  C   ASP A  30      29.365   1.584   0.814  1.00 14.08           C
ATOM    232  O   ASP A  30      29.165   0.515   1.391  1.00 15.51           O
ATOM    233  CB  ASP A  30      31.731   2.217   0.305  1.00 16.36           C
ATOM    234  CG  ASP A  30      32.874   2.181  -0.672  1.00 20.59           C
ATOM    235  OD1 ASP A  30      32.785   1.479  -1.714  1.00 23.37           O
ATOM    236  OD2 ASP A  30      33.884   2.869  -0.365  1.00 23.72           O
ATOM    237  N   ASP A  31      28.709   2.690   1.126  1.00 13.70           N
ATOM    238  CA  ASP A  31      27.641   2.682   2.111  1.00 14.24           C
ATOM    239  C   ASP A  31      26.466   1.818   1.640  1.00 14.74           C
ATOM    240  O   ASP A  31      25.952   1.060   2.427  1.00 14.71           O
ATOM    241  CB  ASP A  31      27.131   4.098   2.396  1.00 15.08           C
ATOM    242  CG  ASP A  31      28.153   4.989   3.071  1.00 16.85           C
ATOM    243  OD1 ASP A  31      29.037   4.459   3.800  1.00 19.53           O
ATOM    244  OD2 ASP A  31      28.012   6.238   2.884  1.00 19.58           O
ATOM    245  N   VAL A  32      26.054   1.967   0.377  1.00 14.49           N
ATOM    246  CA  VAL A  32      24.992   1.112  -0.202  1.00 15.87           C
ATOM    247  C   VAL A  32      25.365  -0.355  -0.079  1.00 15.79           C
ATOM    248  O   VAL A  32      24.568  -1.182   0.349  1.00 16.96           O
ATOM    249  CB  VAL A  32      24.671   1.499  -1.693  1.00 15.91           C
ATOM    250  CG1 VAL A  32      23.779   0.444  -2.414  1.00 18.90           C
ATOM    251  CG2 VAL A  32      23.985   2.856  -1.742  1.00 17.86           C
ATOM    252  N   ASP A  33      26.606  -0.675  -0.400  1.00 15.17           N
ATOM    253  CA  ASP A  33      27.069  -2.061  -0.334  1.00 15.67           C
ATOM    254  C   ASP A  33      27.024  -2.656   1.074  1.00 16.37           C
ATOM    255  O   ASP A  33      26.954  -3.883   1.205  1.00 17.34           O
ATOM    256  CB  ASP A  33      28.488  -2.157  -0.914  1.00 15.82           C
ATOM    257  CG  ASP A  33      28.510  -2.080  -2.440  1.00 17.66           C
ATOM    258  OD1 ASP A  33      27.422  -2.159  -3.066  1.00 16.93           O
ATOM    259  OD2 ASP A  33      29.609  -1.904  -2.998  1.00 17.16           O
ATOM    260  N   LYS A  34      27.072  -1.807   2.108  1.00 15.94           N
ATOM    261  CA ALYS A  34      26.975  -2.274   3.486  1.00 16.34           C
ATOM    262  C   LYS A  34      25.562  -2.176   4.049  1.00 15.74           C
ATOM    263  O   LYS A  34      25.323  -2.614   5.168  1.00 17.82           O
ATOM    264  CB ALYS A  34      27.952  -1.507   4.371  1.00 16.57           C
ATOM    265  CG ALYS A  34      29.357  -2.012   4.178  1.00 18.23           C
ATOM    266  CD ALYS A  34      30.369  -1.178   4.890  1.00 18.44           C
ATOM    267  CE ALYS A  34      31.775  -1.692   4.592  1.00 20.42           C
ATOM    268  NZ ALYS A  34      32.877  -0.814   5.070  1.00 21.33           N
ATOM    269  N   GLY A  35      24.637  -1.589   3.285  1.00 15.27           N
ATOM    270  CA  GLY A  35      23.217  -1.493   3.698  1.00 16.15           C
ATOM    271  C   GLY A  35      22.836  -0.188   4.362  1.00 16.00           C
ATOM    272  O   GLY A  35      21.766  -0.093   5.007  1.00 16.77           O
ATOM    273  N   ASN A  36      23.663   0.834   4.223  1.00 15.40           N
ATOM    274  CA  ASN A  36      23.390   2.110   4.920  1.00 16.59           C
ATOM    275  C   ASN A  36      22.938   3.163   3.935  1.00 17.56           C
ATOM    276  O   ASN A  36      23.683   3.557   3.055  1.00 19.30           O
ATOM    277  CB  ASN A  36      24.592   2.554   5.712  1.00 16.59           C
ATOM    278  CG  ASN A  36      24.998   1.531   6.752  1.00 17.35           C
ATOM    279  OD1 ASN A  36      24.161   1.028   7.526  1.00 21.07           O
ATOM    280  ND2 ASN A  36      26.254   1.156   6.729  1.00 19.67           N
ATOM    281  N   LEU A  37      21.702   3.605   4.096  1.00 18.29           N
ATOM    282  CA  LEU A  37      21.059   4.410   3.085  1.00 18.79           C
ATOM    283  C   LEU A  37      20.655   5.746   3.657  1.00 17.40           C
ATOM    284  O   LEU A  37      20.501   5.929   4.881  1.00 18.41           O
ATOM    285  CB  LEU A  37      19.843   3.693   2.510  1.00 20.18           C
ATOM    286  CG  LEU A  37      20.074   2.235   2.101  1.00 21.51           C
ATOM    287  CD1 LEU A  37      18.776   1.623   1.618  1.00 23.26           C
ATOM    288  CD2 LEU A  37      21.177   2.127   1.051  1.00 22.30           C
ATOM    289  N   VAL A  38      20.560   6.690   2.753  1.00 15.09           N
ATOM    290  CA  VAL A  38      19.972   7.969   3.001  1.00 13.45           C
ATOM    291  C   VAL A  38      19.032   8.262   1.839  1.00 12.75           C
ATOM    292  O   VAL A  38      19.200   7.755   0.706  1.00 12.12           O
ATOM    293  CB  VAL A  38      21.023   9.088   3.146  1.00 13.97           C
ATOM    294  CG1 VAL A  38      21.906   8.837   4.401  1.00 15.82           C
ATOM    295  CG2 VAL A  38      21.888   9.216   1.932  1.00 16.16           C
ATOM    296  N   ASN A  39      18.044   9.090   2.131  1.00 11.62           N
ATOM    297  CA  ASN A  39      17.009   9.472   1.131  1.00 11.48           C
ATOM    298  C   ASN A  39      17.488  10.684   0.335  1.00 12.41           C
ATOM    299  O   ASN A  39      16.925  11.777   0.423  1.00 13.64           O
ATOM    300  CB  ASN A  39      15.679   9.773   1.834  1.00 11.33           C
ATOM    301  CG  ASN A  39      14.560  10.108   0.870  1.00 11.79           C
ATOM    302  OD1 ASN A  39      14.525   9.611  -0.250  1.00 13.18           O
ATOM    303  ND2 ASN A  39      13.627  10.952   1.313  1.00 13.50           N
ATOM    304  N   GLU A  40      18.590  10.486  -0.382  1.00 11.58           N
ATOM    305  CA  GLU A  40      19.247  11.500  -1.243  1.00 12.47           C
ATOM    306  C   GLU A  40      19.332  10.883  -2.633  1.00 11.43           C
ATOM    307  O   GLU A  40      19.785   9.753  -2.758  1.00 11.22           O
ATOM    308  CB  GLU A  40      20.643  11.840  -0.720  1.00 13.35           C
ATOM    309  CG  GLU A  40      20.574  12.636   0.577  1.00 14.03           C
ATOM    310  CD  GLU A  40      21.922  13.066   1.091  1.00 15.53           C
ATOM    311  OE1 GLU A  40      22.888  13.025   0.314  1.00 19.58           O
ATOM    312  OE2 GLU A  40      22.007  13.434   2.288  1.00 20.70           O
ATOM    313  N   PRO A  41      18.908  11.596  -3.686  1.00 11.67           N
ATOM    314  CA APRO A  41      18.898  11.048  -5.032  1.00 12.17           C
ATOM    315  C   PRO A  41      20.218  10.478  -5.528  1.00 12.07           C
ATOM    316  O   PRO A  41      20.253   9.494  -6.269  1.00 11.00           O
ATOM    317  CB APRO A  41      18.422  12.242  -5.862  1.00 12.29           C
ATOM    318  CG APRO A  41      17.485  12.937  -4.953  1.00 12.06           C
ATOM    319  CD APRO A  41      18.220  12.905  -3.635  1.00 11.74           C
ATOM    320  N   SER A  42      21.324  11.073  -5.122  1.00 12.29           N
ATOM    321  CA  SER A  42      22.625  10.546  -5.552  1.00 14.01           C
ATOM    322  C   SER A  42      22.851   9.106  -5.091  1.00 14.57           C
ATOM    323  O   SER A  42      23.653   8.342  -5.684  1.00 18.65           O
ATOM    324  CB ASER A  42      23.776  11.447  -5.068  1.00 14.89           C
ATOM    325  OG ASER A  42      23.759  11.617  -3.662  1.00 14.54           O
ATOM    326  N   ILE A  43      22.147   8.725  -4.030  1.00 13.65           N
ATOM    327  CA AILE A  43      22.162   7.346  -3.555  1.00 13.28           C
ATOM    328  C   ILE A  43      20.996   6.543  -4.121  1.00 12.02           C
ATOM    329  O   ILE A  43      21.189   5.461  -4.677  1.00 10.60           O
ATOM    330  CB AILE A  43      22.121   7.279  -2.017  1.00 14.01           C
ATOM    331  CG1AILE A  43      23.122   6.242  -1.502  1.00 13.20           C
ATOM    332  CG2AILE A  43      20.716   6.954  -1.535  1.00 11.99           C
ATOM    333  CD1AILE A  43      24.542   6.481  -1.967  1.00 15.65           C
ATOM    334  N   THR A  44      19.788   7.077  -3.977  1.00 10.05           N
ATOM    335  CA  THR A  44      18.567   6.316  -4.282  1.00  9.95           C
ATOM    336  C   THR A  44      18.340   6.148  -5.788  1.00  8.63           C
ATOM    337  O   THR A  44      17.849   5.111  -6.216  1.00  9.38           O
ATOM    338  CB  THR A  44      17.333   6.954  -3.622  1.00  9.02           C
ATOM    339  OG1 THR A  44      17.178   8.274  -4.127  1.00  9.48           O
ATOM    340  CG2 THR A  44      17.513   6.988  -2.090  1.00 10.96           C
ATOM    341  N   CYS A  45      18.708   7.140  -6.583  1.00  9.08           N
ATOM    342  CA  CYS A  45      18.622   6.993  -8.045  1.00  9.48           C
ATOM    343  C   CYS A  45      19.748   6.095  -8.571  1.00  9.51           C
ATOM    344  O   CYS A  45      19.570   5.456  -9.591  1.00 10.01           O
ATOM    345  CB  CYS A  45      18.637   8.339  -8.749  1.00  9.80           C
ATOM    346  SG  CYS A  45      17.272   9.467  -8.317  1.00 10.80           S
ATOM    347  N   TYR A  46      20.906   6.069  -7.917  1.00  9.35           N
ATOM    348  CA  TYR A  46      21.942   5.082  -8.223  1.00  9.14           C
ATOM    349  C   TYR A  46      21.388   3.672  -7.997  1.00  8.85           C
ATOM    350  O   TYR A  46      21.496   2.809  -8.875  1.00  9.66           O
ATOM    351  CB  TYR A  46      23.222   5.334  -7.377  1.00  9.85           C
ATOM    352  CG  TYR A  46      24.257   4.229  -7.442  1.00 10.41           C
ATOM    353  CD1 TYR A  46      25.198   4.189  -8.460  1.00  9.79           C
ATOM    354  CD2 TYR A  46      24.302   3.223  -6.487  1.00 11.40           C
ATOM    355  CE1 TYR A  46      26.139   3.173  -8.539  1.00 11.30           C
ATOM    356  CE2 TYR A  46      25.239   2.223  -6.547  1.00 13.13           C
ATOM    357  CZ  TYR A  46      26.165   2.195  -7.584  1.00 12.59           C
ATOM    358  OH  TYR A  46      27.137   1.212  -7.702  1.00 14.35           O
ATOM    359  N   MET A  47      20.756   3.435  -6.842  1.00  8.17           N
ATOM    360  CA  MET A  47      20.177   2.092  -6.573  1.00  9.24           C
ATOM    361  C   MET A  47      19.101   1.754  -7.616  1.00  8.74           C
ATOM    362  O   MET A  47      19.054   0.657  -8.129  1.00  8.86           O
ATOM    363  CB  MET A  47      19.555   2.046  -5.174  1.00 10.30           C
ATOM    364  CG  MET A  47      20.558   2.161  -4.041  1.00 10.65           C
ATOM    365  SD  MET A  47      19.791   2.443  -2.445  1.00 16.71           S
ATOM    366  CE  MET A  47      19.143   0.827  -2.273  1.00 13.60           C
ATOM    367  N   TYR A  48      18.253   2.715  -7.933  1.00  8.27           N
ATOM    368  CA  TYR A  48      17.234   2.522  -8.949  1.00  8.43           C
ATOM    369  C   TYR A  48      17.866   2.099 -10.261  1.00  8.11           C
ATOM    370  O   TYR A  48      17.445   1.134 -10.904  1.00  8.32           O
ATOM    371  CB  TYR A  48      16.417   3.816  -9.151  1.00  7.93           C
ATOM    372  CG  TYR A  48      15.165   3.652  -9.969  1.00  8.58           C
ATOM    373  CD1 TYR A  48      13.927   3.917  -9.421  1.00  8.65           C
ATOM    374  CD2 TYR A  48      15.208   3.269 -11.306  1.00  7.47           C
ATOM    375  CE1 TYR A  48      12.749   3.768 -10.156  1.00  7.75           C
ATOM    376  CE2 TYR A  48      14.036   3.128 -12.064  1.00  8.25           C
ATOM    377  CZ  TYR A  48      12.813   3.370 -11.481  1.00  7.06           C
ATOM    378  OH  TYR A  48      11.646   3.194 -12.212  1.00  8.18           O
ATOM    379  N   CYS A  49      18.907   2.828 -10.650  1.00  7.77           N
ATOM    380  CA  CYS A  49      19.620   2.583 -11.900  1.00  8.54           C
ATOM    381  C   CYS A  49      20.172   1.149 -11.942  1.00  8.96           C
ATOM    382  O   CYS A  49      20.081   0.492 -12.994  1.00  9.32           O
ATOM    383  CB  CYS A  49      20.696   3.663 -12.059  1.00  8.73           C
ATOM    384  SG  CYS A  49      21.750   3.622 -13.526  1.00 11.02           S
ATOM    385  N   LEU A  50      20.750   0.657 -10.839  1.00  8.65           N
ATOM    386  CA  LEU A  50      21.276  -0.715 -10.824  1.00 10.03           C
ATOM    387  C   LEU A  50      20.149  -1.729 -10.941  1.00  9.44           C
ATOM    388  O   LEU A  50      20.282  -2.731 -11.637  1.00 11.51           O
ATOM    389  CB  LEU A  50      22.060  -0.988  -9.548  1.00 11.45           C
ATOM    390  CG  LEU A  50      23.354  -0.230  -9.335  1.00 14.53           C
ATOM    391  CD1 LEU A  50      23.956  -0.705  -8.012  1.00 16.05           C
ATOM    392  CD2 LEU A  50      24.327  -0.510 -10.461  1.00 16.64           C
ATOM    393  N   LEU A  51      19.037  -1.496 -10.240  1.00  8.90           N
ATOM    394  CA  LEU A  51      17.915  -2.410 -10.383  1.00  9.18           C
ATOM    395  C   LEU A  51      17.396  -2.445 -11.812  1.00  7.88           C
ATOM    396  O   LEU A  51      17.057  -3.515 -12.358  1.00  8.08           O
ATOM    397  CB  LEU A  51      16.782  -1.987  -9.450  1.00  9.06           C
ATOM    398  CG  LEU A  51      16.992  -2.167  -7.940  1.00 10.30           C
ATOM    399  CD1 LEU A  51      15.934  -1.357  -7.179  1.00 12.16           C
ATOM    400  CD2 LEU A  51      16.955  -3.633  -7.515  1.00 12.14           C
ATOM    401  N   GLU A  52      17.252  -1.269 -12.422  1.00  8.09           N
ATOM    402  CA  GLU A  52      16.678  -1.170 -13.776  1.00  8.22           C
ATOM    403  C   GLU A  52      17.545  -1.901 -14.801  1.00  8.43           C
ATOM    404  O   GLU A  52      17.034  -2.470 -15.751  1.00  8.50           O
ATOM    405  CB  GLU A  52      16.425   0.307 -14.172  1.00  8.12           C
ATOM    406  CG  GLU A  52      15.599   0.415 -15.401  1.00  8.30           C
ATOM    407  CD  GLU A  52      15.180   1.811 -15.805  1.00  9.77           C
ATOM    408  OE1 GLU A  52      15.490   2.777 -15.106  1.00 11.77           O
ATOM    409  OE2 GLU A  52      14.479   1.935 -16.846  1.00 12.41           O
ATOM    410  N   ALA A  53      18.865  -1.885 -14.585  1.00  8.54           N
ATOM    411  CA  ALA A  53      19.838  -2.556 -15.459  1.00  8.32           C
ATOM    412  C   ALA A  53      19.727  -4.076 -15.498  1.00  9.00           C
ATOM    413  O   ALA A  53      20.356  -4.719 -16.339  1.00  9.82           O
ATOM    414  CB  ALA A  53      21.255  -2.142 -15.072  1.00  9.00           C
ATOM    415  N   PHE A  54      18.959  -4.652 -14.569  1.00  9.16           N
ATOM    416  CA  PHE A  54      18.648  -6.083 -14.564  1.00  9.84           C
ATOM    417  C   PHE A  54      17.126  -6.346 -14.656  1.00  9.44           C
ATOM    418  O   PHE A  54      16.670  -7.450 -14.338  1.00  9.87           O
ATOM    419  CB  PHE A  54      19.299  -6.752 -13.348  1.00 11.75           C
ATOM    420  CG  PHE A  54      20.792  -6.758 -13.439  1.00 12.91           C
ATOM    421  CD1 PHE A  54      21.448  -7.715 -14.195  1.00 15.83           C
ATOM    422  CD2 PHE A  54      21.529  -5.740 -12.880  1.00 12.36           C
ATOM    423  CE1 PHE A  54      22.839  -7.680 -14.337  1.00 15.15           C
ATOM    424  CE2 PHE A  54      22.929  -5.712 -13.033  1.00 14.16           C
ATOM    425  CZ  PHE A  54      23.547  -6.687 -13.761  1.00 15.05           C
ATOM    426  N   SER A  55      16.374  -5.351 -15.129  1.00  9.07           N
ATOM    427  CA  SER A  55      14.897  -5.444 -15.301  1.00  9.28           C
ATOM    428  C   SER A  55      14.128  -5.686 -14.015  1.00  9.24           C
ATOM    429  O   SER A  55      12.989  -6.104 -14.057  1.00 10.44           O
ATOM    430  CB  SER A  55      14.517  -6.444 -16.400  1.00 10.28           C
ATOM    431  OG  SER A  55      15.186  -6.106 -17.621  1.00 10.28           O
ATOM    432  N   LEU A  56      14.748  -5.398 -12.871  1.00  8.93           N
ATOM    433  CA  LEU A  56      14.069  -5.599 -11.590  1.00  9.05           C
ATOM    434  C   LEU A  56      13.029  -4.516 -11.346  1.00  8.84           C
ATOM    435  O   LEU A  56      12.147  -4.686 -10.516  1.00  9.91           O
ATOM    436  CB  LEU A  56      15.102  -5.657 -10.469  1.00  8.95           C
ATOM    437  CG  LEU A  56      16.038  -6.863 -10.545  1.00  8.87           C
ATOM    438  CD1 LEU A  56      17.280  -6.674  -9.694  1.00 11.73           C
ATOM    439  CD2 LEU A  56      15.283  -8.104 -10.121  1.00 14.28           C
ATOM    440  N   VAL A  57      13.141  -3.409 -12.073  1.00  9.33           N
ATOM    441  CA  VAL A  57      12.085  -2.406 -12.109  1.00  8.89           C
ATOM    442  C   VAL A  57      12.049  -1.691 -13.456  1.00  9.10           C
ATOM    443  O   VAL A  57      13.058  -1.615 -14.157  1.00  9.06           O
ATOM    444  CB  VAL A  57      12.258  -1.363 -10.990  1.00  9.07           C
ATOM    445  CG1 VAL A  57      13.577  -0.624 -11.153  1.00  9.26           C
ATOM    446  CG2 VAL A  57      11.090  -0.389 -10.987  1.00 10.09           C
ATOM    447  N   ASP A  58      10.797  -1.139 -13.763  1.00  9.55           N
ATOM    448  CA  ASP A  58      10.646  -0.365 -14.989  1.00  9.26           C
ATOM    449  C   ASP A  58      11.071   1.085 -14.781  1.00 10.25           C
ATOM    450  O   ASP A  58      11.725   1.415 -13.792  1.00 10.59           O
ATOM    451  CB  ASP A  58       9.200  -0.423 -15.485  1.00  9.74           C
ATOM    452  CG  ASP A  58       8.217   0.147 -14.481  1.00  9.50           C
ATOM    453  OD1 ASP A  58       8.666   0.735 -13.475  1.00 10.86           O
ATOM    454  OD2 ASP A  58       6.995   0.007 -14.698  1.00 12.94           O
ATOM    455  N   ASP A  59      10.778   1.919 -15.769  1.00 10.24           N
ATOM    456  CA  ASP A  59      11.085   3.341 -15.672  1.00 10.57           C
ATOM    457  C   ASP A  59       9.927   4.114 -15.049  1.00 10.28           C
ATOM    458  O   ASP A  59       9.849   5.337 -15.167  1.00  9.88           O
ATOM    459  CB  ASP A  59      11.417   3.913 -17.051  1.00 10.85           C
ATOM    460  CG  ASP A  59      10.414   3.501 -18.110  1.00 13.38           C
ATOM    461  OD1 ASP A  59       9.363   2.932 -17.747  1.00 14.49           O
ATOM    462  OD2 ASP A  59      10.677   3.745 -19.307  1.00 14.30           O
ATOM    463  N   GLU A  60       9.029   3.392 -14.386  1.00 10.23           N
ATOM    464  CA  GLU A  60       7.921   4.013 -13.679  1.00 10.83           C
ATOM    465  C   GLU A  60       7.774   3.481 -12.253  1.00 10.65           C
ATOM    466  O   GLU A  60       6.703   3.589 -11.649  1.00 12.16           O
ATOM    467  CB  GLU A  60       6.610   3.835 -14.467  1.00 10.93           C
ATOM    468  CG  GLU A  60       6.580   4.554 -15.780  1.00 13.28           C
ATOM    469  CD  GLU A  60       5.280   4.329 -16.559  1.00 11.49           C
ATOM    470  OE1 GLU A  60       4.204   4.281 -15.930  1.00 13.41           O
ATOM    471  OE2 GLU A  60       5.306   4.250 -17.806  1.00 12.54           O
ATOM    472  N   ALA A  61       8.875   2.960 -11.706  1.00  9.84           N
ATOM    473  CA  ALA A  61       8.954   2.439 -10.332  1.00 10.38           C
ATOM    474  C   ALA A  61       8.138   1.188 -10.035  1.00  9.85           C
ATOM    475  O   ALA A  61       7.856   0.890  -8.881  1.00 10.87           O
ATOM    476  CB  ALA A  61       8.674   3.549  -9.278  1.00 12.12           C
ATOM    477  N   ASN A  62       7.785   0.435 -11.071  1.00 10.33           N
ATOM    478  CA  ASN A  62       7.140  -0.862 -10.876  1.00  9.87           C
ATOM    479  C   ASN A  62       8.181  -1.956 -10.793  1.00 10.08           C
ATOM    480  O   ASN A  62       8.904  -2.190 -11.758  1.00 10.20           O
ATOM    481  CB  ASN A  62       6.197  -1.153 -12.043  1.00  9.83           C
ATOM    482  CG  ASN A  62       5.105  -0.115 -12.175  1.00 11.43           C
ATOM    483  OD1 ASN A  62       4.277   0.047 -11.269  1.00 14.03           O
ATOM    484  ND2 ASN A  62       5.055   0.557 -13.330  1.00 12.43           N
ATOM    485  N   VAL A  63       8.249  -2.625  -9.648  1.00 10.86           N
ATOM    486  CA  VAL A  63       9.215  -3.693  -9.428  1.00 11.37           C
ATOM    487  C   VAL A  63       8.660  -5.005  -9.955  1.00 12.13           C
ATOM    488  O   VAL A  63       7.473  -5.275  -9.832  1.00 13.27           O
ATOM    489  CB  VAL A  63       9.560  -3.809  -7.944  1.00 11.58           C
ATOM    490  CG1 VAL A  63      10.356  -5.102  -7.618  1.00 13.47           C
ATOM    491  CG2 VAL A  63      10.326  -2.603  -7.556  1.00 13.01           C
ATOM    492  N   ASP A  64       9.487  -5.815 -10.606  1.00 12.62           N
ATOM    493  CA  ASP A  64       9.070  -7.127 -11.066  1.00 13.50           C
ATOM    494  C   ASP A  64       9.503  -8.159 -10.030  1.00 14.72           C
ATOM    495  O   ASP A  64      10.669  -8.558  -9.979  1.00 14.30           O
ATOM    496  CB  ASP A  64       9.681  -7.411 -12.443  1.00 14.25           C
ATOM    497  CG  ASP A  64       9.126  -8.681 -13.074  1.00 12.21           C
ATOM    498  OD1 ASP A  64       8.942  -9.648 -12.326  1.00 11.31           O
ATOM    499  OD2 ASP A  64       8.926  -8.723 -14.310  1.00 15.44           O
ATOM    500  N   GLU A  65       8.575  -8.612  -9.183  1.00 16.03           N
ATOM    501  CA  GLU A  65       8.938  -9.530  -8.090  1.00 16.58           C
ATOM    502  C   GLU A  65       9.374 -10.888  -8.616  1.00 16.49           C
ATOM    503  O   GLU A  65      10.216 -11.544  -8.004  1.00 16.73           O
ATOM    504  CB  GLU A  65       7.781  -9.713  -7.074  1.00 17.62           C
ATOM    505  CG  GLU A  65       8.121 -10.603  -5.846  1.00 17.43           C
ATOM    506  CD  GLU A  65       6.971 -10.766  -4.846  1.00 17.10           C
ATOM    507  OE1 GLU A  65       5.939 -10.091  -4.997  1.00 18.17           O
ATOM    508  OE2 GLU A  65       7.122 -11.591  -3.911  1.00 18.18           O
ATOM    509  N   ASP A  66       8.815 -11.306  -9.744  1.00 16.41           N
ATOM    510  CA  ASP A  66       9.199 -12.610 -10.323  1.00 17.33           C
ATOM    511  C   ASP A  66      10.664 -12.647 -10.783  1.00 16.33           C
ATOM    512  O   ASP A  66      11.391 -13.608 -10.491  1.00 17.75           O
ATOM    513  CB  ASP A  66       8.282 -12.969 -11.494  1.00 17.35           C
ATOM    514  CG  ASP A  66       6.899 -13.417 -11.045  1.00 19.45           C
ATOM    515  OD1 ASP A  66       6.787 -14.011  -9.956  1.00 20.57           O
ATOM    516  OD2 ASP A  66       5.931 -13.173 -11.791  1.00 21.34           O
ATOM    517  N   ILE A  67      11.122 -11.584 -11.443  1.00 15.37           N
ATOM    518  CA  ILE A  67      12.552 -11.496 -11.804  1.00 15.43           C
ATOM    519  C   ILE A  67      13.408 -11.466 -10.557  1.00 15.30           C
ATOM    520  O   ILE A  67      14.411 -12.163 -10.485  1.00 15.37           O
ATOM    521  CB  ILE A  67      12.851 -10.294 -12.755  1.00 14.34           C
ATOM    522  CG1 ILE A  67      12.043 -10.473 -14.052  1.00 16.17           C
ATOM    523  CG2 ILE A  67      14.316 -10.187 -13.041  1.00 14.75           C
ATOM    524  CD1 ILE A  67      12.296  -9.417 -15.142  1.00 16.82           C
ATOM    525  N   MET A  68      12.977 -10.731  -9.525  1.00 16.89           N
ATOM    526  CA  MET A  68      13.761 -10.631  -8.288  1.00 17.96           C
ATOM    527  C   MET A  68      13.927 -11.983  -7.605  1.00 18.17           C
ATOM    528  O   MET A  68      15.009 -12.325  -7.170  1.00 18.15           O
ATOM    529  CB AMET A  68      13.130  -9.624  -7.304  1.00 18.00           C
ATOM    530  CG AMET A  68      14.116  -9.081  -6.271  1.00 18.18           C
ATOM    531  SD AMET A  68      13.416  -7.782  -5.241  1.00 21.87           S
ATOM    532  CE AMET A  68      13.408  -6.389  -6.390  1.00 19.54           C
ATOM    533  N   LEU A  69      12.829 -12.716  -7.483  1.00 19.88           N
ATOM    534  CA  LEU A  69      12.840 -13.973  -6.757  1.00 20.76           C
ATOM    535  C   LEU A  69      13.781 -14.974  -7.405  1.00 21.05           C
ATOM    536  O   LEU A  69      14.475 -15.710  -6.692  1.00 22.92           O
ATOM    537  CB  LEU A  69      11.422 -14.539  -6.610  1.00 21.98           C
ATOM    538  CG  LEU A  69      10.614 -13.826  -5.530  1.00 24.04           C
ATOM    539  CD1 LEU A  69       9.187 -14.324  -5.469  1.00 26.33           C
ATOM    540  CD2 LEU A  69      11.252 -13.980  -4.159  1.00 27.20           C
ATOM    541  N   GLY A  70      13.868 -14.955  -8.739  1.00 20.65           N
ATOM    542  CA  GLY A  70      14.808 -15.817  -9.471  1.00 20.09           C
ATOM    543  C   GLY A  70      16.282 -15.617  -9.163  1.00 20.05           C
ATOM    544  O   GLY A  70      17.070 -16.570  -9.210  1.00 19.79           O
ATOM    545  N   LEU A  71      16.670 -14.379  -8.853  1.00 19.02           N
ATOM    546  CA  LEU A  71      18.050 -14.058  -8.481  1.00 18.74           C
ATOM    547  C   LEU A  71      18.436 -14.412  -7.060  1.00 18.27           C
ATOM    548  O   LEU A  71      19.604 -14.579  -6.772  1.00 18.82           O
ATOM    549  CB  LEU A  71      18.338 -12.574  -8.662  1.00 18.31           C
ATOM    550  CG  LEU A  71      18.172 -12.022 -10.059  1.00 18.34           C
ATOM    551  CD1 LEU A  71      18.666 -10.541 -10.079  1.00 19.10           C
ATOM    552  CD2 LEU A  71      18.926 -12.879 -11.026  1.00 19.08           C
ATOM    553  N   LEU A  72      17.476 -14.480  -6.146  1.00 18.99           N
ATOM    554  CA  LEU A  72      17.809 -14.752  -4.738  1.00 18.65           C
ATOM    555  C   LEU A  72      18.190 -16.212  -4.509  1.00 18.38           C
ATOM    556  O   LEU A  72      17.717 -17.093  -5.211  1.00 17.58           O
ATOM    557  CB  LEU A  72      16.619 -14.332  -3.857  1.00 19.02           C
ATOM    558  CG  LEU A  72      16.413 -12.807  -3.910  1.00 21.23           C
ATOM    559  CD1 LEU A  72      15.066 -12.361  -3.310  1.00 23.13           C
ATOM    560  CD2 LEU A  72      17.576 -12.086  -3.218  1.00 24.23           C
ATOM    561  N   PRO A  73      19.074 -16.476  -3.539  1.00 18.33           N
ATOM    562  CA  PRO A  73      19.523 -17.829  -3.256  1.00 19.48           C
ATOM    563  C   PRO A  73      18.448 -18.689  -2.651  1.00 19.60           C
ATOM    564  O   PRO A  73      17.486 -18.167  -2.059  1.00 19.26           O
ATOM    565  CB  PRO A  73      20.658 -17.634  -2.248  1.00 19.89           C
ATOM    566  CG  PRO A  73      20.475 -16.329  -1.688  1.00 19.55           C
ATOM    567  CD  PRO A  73      19.729 -15.492  -2.663  1.00 19.59           C
ATOM    568  N   ASP A  74      18.643 -19.997  -2.748  1.00 19.87           N
ATOM    569  CA  ASP A  74      17.644 -20.972  -2.313  1.00 21.07           C
ATOM    570  C   ASP A  74      17.300 -20.812  -0.858  1.00 21.90           C
ATOM    571  O   ASP A  74      16.116 -20.882  -0.509  1.00 23.20           O
ATOM    572  CB  ASP A  74      18.160 -22.407  -2.528  1.00 21.58           C
ATOM    573  CG  ASP A  74      18.110 -22.848  -3.974  1.00 23.12           C
ATOM    574  OD1 ASP A  74      17.561 -22.120  -4.804  1.00 24.10           O
ATOM    575  OD2 ASP A  74      18.669 -23.931  -4.288  1.00 28.42           O
ATOM    576  N   GLN A  75      18.312 -20.601  -0.015  1.00 21.73           N
ATOM    577  CA  GLN A  75      18.076 -20.597   1.440  1.00 22.62           C
ATOM    578  C   GLN A  75      17.342 -19.357   1.916  1.00 23.16           C
ATOM    579  O   GLN A  75      16.930 -19.321   3.082  1.00 24.68           O
ATOM    580  CB  GLN A  75      19.368 -20.801   2.252  1.00 23.21           C
ATOM    581  CG  GLN A  75      20.246 -19.588   2.400  1.00 23.50           C
ATOM    582  CD  GLN A  75      21.254 -19.474   1.289  1.00 23.20           C
ATOM    583  OE1 GLN A  75      21.085 -20.066   0.221  1.00 23.53           O
ATOM    584  NE2 GLN A  75      22.324 -18.721   1.533  1.00 23.89           N
ATOM    585  N   LEU A  76      17.169 -18.348   1.046  1.00 22.13           N
ATOM    586  CA  LEU A  76      16.405 -17.131   1.386  1.00 21.26           C
ATOM    587  C   LEU A  76      15.038 -16.997   0.665  1.00 20.79           C
ATOM    588  O   LEU A  76      14.334 -16.011   0.816  1.00 20.25           O
ATOM    589  CB  LEU A  76      17.247 -15.894   1.122  1.00 22.40           C
ATOM    590  CG  LEU A  76      18.417 -15.764   2.083  1.00 24.57           C
ATOM    591  CD1 LEU A  76      19.357 -14.671   1.609  1.00 26.90           C
ATOM    592  CD2 LEU A  76      17.950 -15.461   3.487  1.00 27.01           C
ATOM    593  N   GLN A  77      14.667 -17.995  -0.120  1.00 19.66           N
ATOM    594  CA  GLN A  77      13.427 -17.930  -0.878  1.00 18.89           C
ATOM    595  C   GLN A  77      12.194 -17.699  -0.041  1.00 16.94           C
ATOM    596  O   GLN A  77      11.382 -16.847  -0.396  1.00 17.76           O
ATOM    597  CB  GLN A  77      13.209 -19.191  -1.695  1.00 20.25           C
ATOM    598  CG  GLN A  77      14.082 -19.266  -2.902  1.00 21.86           C
ATOM    599  CD  GLN A  77      13.862 -18.130  -3.884  1.00 21.60           C
ATOM    600  OE1 GLN A  77      14.798 -17.415  -4.225  1.00 22.24           O
ATOM    601  NE2 GLN A  77      12.625 -17.956  -4.335  1.00 20.51           N
ATOM    602  N   GLU A  78      12.035 -18.471   1.037  1.00 15.93           N
ATOM    603  CA  GLU A  78      10.811 -18.346   1.852  1.00 15.97           C
ATOM    604  C   GLU A  78      10.778 -16.959   2.512  1.00 14.91           C
ATOM    605  O   GLU A  78       9.746 -16.286   2.494  1.00 15.41           O
ATOM    606  CB  GLU A  78      10.699 -19.424   2.933  1.00 15.93           C
ATOM    607  CG  GLU A  78      10.520 -20.854   2.412  1.00 16.47           C
ATOM    608  CD  GLU A  78      11.803 -21.624   2.269  1.00 15.18           C
ATOM    609  OE1 GLU A  78      12.896 -21.020   2.357  1.00 14.61           O
ATOM    610  OE2 GLU A  78      11.713 -22.854   2.065  1.00 15.40           O
ATOM    611  N   ARG A  79      11.899 -16.517   3.071  1.00 14.41           N
ATOM    612  CA  ARG A  79      11.944 -15.205   3.711  1.00 14.88           C
ATOM    613  C   ARG A  79      11.738 -14.108   2.683  1.00 14.98           C
ATOM    614  O   ARG A  79      10.986 -13.149   2.896  1.00 14.46           O
ATOM    615  CB  ARG A  79      13.275 -15.002   4.445  1.00 14.35           C
ATOM    616  CG  ARG A  79      13.422 -15.821   5.732  1.00 14.74           C
ATOM    617  CD  ARG A  79      14.738 -15.552   6.443  1.00 14.36           C
ATOM    618  NE  ARG A  79      14.743 -14.222   7.050  1.00 13.22           N
ATOM    619  CZ  ARG A  79      15.768 -13.637   7.650  1.00 13.32           C
ATOM    620  NH1 ARG A  79      16.942 -14.253   7.744  1.00 14.17           N
ATOM    621  NH2 ARG A  79      15.595 -12.432   8.176  1.00 12.79           N
ATOM    622  N   ALA A  80      12.429 -14.236   1.554  1.00 16.56           N
ATOM    623  CA  ALA A  80      12.286 -13.218   0.503  1.00 17.36           C
ATOM    624  C   ALA A  80      10.863 -13.086  -0.021  1.00 17.75           C
ATOM    625  O   ALA A  80      10.366 -11.977  -0.231  1.00 18.14           O
ATOM    626  CB  ALA A  80      13.248 -13.480  -0.647  1.00 18.31           C
ATOM    627  N   GLN A  81      10.185 -14.204  -0.224  1.00 18.36           N
ATOM    628  CA  GLN A  81       8.771 -14.157  -0.643  1.00 18.24           C
ATOM    629  C   GLN A  81       7.905 -13.384   0.355  1.00 17.97           C
ATOM    630  O   GLN A  81       7.031 -12.579  -0.005  1.00 18.32           O
ATOM    631  CB  GLN A  81       8.256 -15.588  -0.853  1.00 18.99           C
ATOM    632  CG  GLN A  81       6.759 -15.718  -1.229  1.00 19.97           C
ATOM    633  CD  GLN A  81       6.525 -16.056  -2.696  1.00 21.77           C
ATOM    634  OE1 GLN A  81       7.095 -17.008  -3.223  1.00 21.94           O
ATOM    635  NE2 GLN A  81       5.669 -15.280  -3.351  1.00 22.67           N
ATOM    636  N   SER A  82       8.132 -13.651   1.635  1.00 16.32           N
ATOM    637  CA  SER A  82       7.351 -12.989   2.665  1.00 16.17           C
ATOM    638  C   SER A  82       7.630 -11.484   2.757  1.00 15.63           C
ATOM    639  O   SER A  82       6.697 -10.668   2.861  1.00 15.20           O
ATOM    640  CB ASER A  82       7.586 -13.641   4.022  1.00 16.24           C
ATOM    641  OG ASER A  82       6.560 -13.228   4.889  1.00 15.54           O
ATOM    642  N   VAL A  83       8.909 -11.129   2.707  1.00 15.21           N
ATOM    643  CA  VAL A  83       9.315  -9.742   2.802  1.00 16.57           C
ATOM    644  C   VAL A  83       8.788  -8.975   1.607  1.00 16.93           C
ATOM    645  O   VAL A  83       8.199  -7.908   1.746  1.00 15.91           O
ATOM    646  CB  VAL A  83      10.829  -9.643   2.903  1.00 15.18           C
ATOM    647  CG1 VAL A  83      11.287  -8.172   2.729  1.00 15.16           C
ATOM    648  CG2 VAL A  83      11.299 -10.242   4.243  1.00 16.70           C
ATOM    649  N   MET A  84       8.927  -9.529   0.412  1.00 18.44           N
ATOM    650  CA AMET A  84       8.470  -8.808  -0.777  1.00 19.29           C
ATOM    651  C   MET A  84       6.924  -8.718  -0.813  1.00 19.71           C
ATOM    652  O   MET A  84       6.348  -7.732  -1.304  1.00 21.54           O
ATOM    653  CB AMET A  84       9.070  -9.439  -2.046  1.00 20.35           C
ATOM    654  CG AMET A  84      10.618  -9.494  -2.072  1.00 22.15           C
ATOM    655  SD AMET A  84      11.503  -7.933  -1.720  1.00 28.69           S
ATOM    656  CE AMET A  84      10.825  -6.900  -3.000  1.00 28.25           C
ATOM    657  N   GLY A  85       6.236  -9.708  -0.264  1.00 20.08           N
ATOM    658  CA  GLY A  85       4.776  -9.623  -0.153  1.00 20.25           C
ATOM    659  C   GLY A  85       4.301  -8.463   0.718  1.00 21.00           C
ATOM    660  O   GLY A  85       3.242  -7.846   0.481  1.00 23.15           O
ATOM    661  N   LYS A  86       5.098  -8.171   1.736  1.00 20.33           N
ATOM    662  CA  LYS A  86       4.875  -7.063   2.648  1.00 19.95           C
ATOM    663  C   LYS A  86       5.249  -5.684   2.080  1.00 19.16           C
ATOM    664  O   LYS A  86       4.618  -4.687   2.413  1.00 21.20           O
ATOM    665  CB  LYS A  86       5.684  -7.334   3.926  1.00 19.82           C
ATOM    666  CG  LYS A  86       5.627  -6.282   4.998  1.00 21.06           C
ATOM    667  CD  LYS A  86       6.378  -6.783   6.220  1.00 21.42           C
ATOM    668  CE  LYS A  86       6.234  -5.877   7.415  1.00 22.50           C
ATOM    669  NZ  LYS A  86       6.957  -6.464   8.578  1.00 23.38           N
ATOM    670  N   CYS A  87       6.283  -5.626   1.241  1.00 16.83           N
ATOM    671  CA  CYS A  87       6.912  -4.365   0.863  1.00 16.17           C
ATOM    672  C   CYS A  87       6.601  -3.910  -0.569  1.00 15.17           C
ATOM    673  O   CYS A  87       7.051  -2.863  -1.006  1.00 16.07           O
ATOM    674  CB  CYS A  87       8.430  -4.509   1.044  1.00 15.47           C
ATOM    675  SG  CYS A  87       8.938  -4.701   2.801  1.00 16.07           S
ATOM    676  N   LEU A  88       5.863  -4.710  -1.317  1.00 14.42           N
ATOM    677  CA  LEU A  88       5.437  -4.348  -2.660  1.00 15.05           C
ATOM    678  C   LEU A  88       3.899  -4.305  -2.708  1.00 15.66           C
ATOM    679  O   LEU A  88       3.241  -5.008  -1.932  1.00 16.77           O
ATOM    680  CB  LEU A  88       5.973  -5.375  -3.680  1.00 14.81           C
ATOM    681  CG  LEU A  88       7.497  -5.449  -3.855  1.00 15.22           C
ATOM    682  CD1 LEU A  88       7.916  -6.615  -4.766  1.00 18.66           C
ATOM    683  CD2 LEU A  88       7.973  -4.103  -4.377  1.00 15.42           C
ATOM    684  N   PRO A  89       3.321  -3.496  -3.609  1.00 14.97           N
ATOM    685  CA  PRO A  89       4.026  -2.628  -4.559  1.00 14.54           C
ATOM    686  C   PRO A  89       4.657  -1.396  -3.936  1.00 13.64           C
ATOM    687  O   PRO A  89       4.377  -1.052  -2.808  1.00 15.48           O
ATOM    688  CB  PRO A  89       2.945  -2.251  -5.584  1.00 15.31           C
ATOM    689  CG  PRO A  89       1.657  -2.461  -4.864  1.00 16.38           C
ATOM    690  CD  PRO A  89       1.851  -3.391  -3.740  1.00 16.01           C
ATOM    691  N   THR A  90       5.523  -0.730  -4.696  1.00 12.38           N
ATOM    692  CA  THR A  90       6.219   0.436  -4.193  1.00 12.72           C
ATOM    693  C   THR A  90       5.273   1.611  -3.915  1.00 13.00           C
ATOM    694  O   THR A  90       4.156   1.716  -4.463  1.00 13.97           O
ATOM    695  CB  THR A  90       7.298   0.889  -5.178  1.00 12.10           C
ATOM    696  OG1 THR A  90       6.698   1.276  -6.413  1.00 12.34           O
ATOM    697  CG2 THR A  90       8.344  -0.206  -5.420  1.00 13.03           C
ATOM    698  N   SER A  91       5.730   2.498  -3.043  1.00 13.42           N
ATOM    699  CA  SER A  91       5.001   3.705  -2.713  1.00 14.41           C
ATOM    700  C   SER A  91       5.993   4.762  -2.300  1.00 13.01           C
ATOM    701  O   SER A  91       7.027   4.464  -1.687  1.00 12.94           O
ATOM    702  CB ASER A  91       4.060   3.441  -1.539  1.00 15.07           C
ATOM    703  OG ASER A  91       3.356   4.618  -1.195  1.00 18.26           O
ATOM    704  N   GLY A  92       5.705   6.011  -2.654  1.00 12.64           N
ATOM    705  CA  GLY A  92       6.628   7.089  -2.363  1.00 12.88           C
ATOM    706  C   GLY A  92       6.379   8.315  -3.206  1.00 13.13           C
ATOM    707  O   GLY A  92       5.408   8.355  -3.983  1.00 14.60           O
ATOM    708  N   SER A  93       7.262   9.302  -3.068  1.00 12.98           N
ATOM    709  CA  SER A  93       7.032  10.656  -3.591  1.00 13.98           C
ATOM    710  C   SER A  93       7.479  10.848  -5.039  1.00 12.99           C
ATOM    711  O   SER A  93       7.073  11.807  -5.693  1.00 14.85           O
ATOM    712  CB  SER A  93       7.739  11.697  -2.714  1.00 14.81           C
ATOM    713  OG  SER A  93       9.139  11.520  -2.683  1.00 20.32           O
ATOM    714  N   ASP A  94       8.304   9.922  -5.521  1.00 11.53           N
ATOM    715  CA  ASP A  94       8.898   9.966  -6.850  1.00 10.63           C
ATOM    716  C   ASP A  94       9.597   8.642  -7.139  1.00  9.54           C
ATOM    717  O   ASP A  94       9.637   7.775  -6.262  1.00  9.95           O
ATOM    718  CB  ASP A  94       9.846  11.139  -6.952  1.00 10.88           C
ATOM    719  CG  ASP A  94      10.806  11.193  -5.814  1.00 13.08           C
ATOM    720  OD1 ASP A  94      11.688  10.347  -5.770  1.00 13.59           O
ATOM    721  OD2 ASP A  94      10.669  12.102  -4.958  1.00 19.82           O
ATOM    722  N   ASN A  95      10.109   8.451  -8.366  1.00  8.78           N
ATOM    723  CA  ASN A  95      10.713   7.165  -8.709  1.00  8.90           C
ATOM    724  C   ASN A  95      11.783   6.725  -7.700  1.00  9.25           C
ATOM    725  O   ASN A  95      11.782   5.603  -7.242  1.00  9.47           O
ATOM    726  CB  ASN A  95      11.357   7.175 -10.110  1.00  9.03           C
ATOM    727  CG  ASN A  95      10.392   6.831 -11.242  1.00  8.74           C
ATOM    728  OD1 ASN A  95       9.171   6.824 -11.068  1.00 10.83           O
ATOM    729  ND2 ASN A  95      10.960   6.563 -12.440  1.00  8.95           N
ATOM    730  N   CYS A  96      12.749   7.589  -7.434  1.00  9.75           N
ATOM    731  CA  CYS A  96      13.895   7.178  -6.609  1.00  9.18           C
ATOM    732  C   CYS A  96      13.454   7.014  -5.148  1.00  9.40           C
ATOM    733  O   CYS A  96      13.975   6.137  -4.468  1.00  8.97           O
ATOM    734  CB  CYS A  96      15.019   8.169  -6.767  1.00  9.38           C
ATOM    735  SG  CYS A  96      15.528   8.284  -8.480  1.00 11.18           S
ATOM    736  N   ASN A  97      12.544   7.865  -4.642  1.00  9.29           N
ATOM    737  CA  ASN A  97      12.067   7.716  -3.256  1.00  9.42           C
ATOM    738  C   ASN A  97      11.292   6.414  -3.065  1.00  9.44           C
ATOM    739  O   ASN A  97      11.329   5.826  -1.986  1.00 10.34           O
ATOM    740  CB  ASN A  97      11.225   8.939  -2.831  1.00  9.32           C
ATOM    741  CG  ASN A  97      10.751   8.842  -1.424  1.00  8.91           C
ATOM    742  OD1 ASN A  97      11.581   8.905  -0.445  1.00 15.18           O
ATOM    743  ND2 ASN A  97       9.461   8.649  -1.265  1.00  9.48           N
ATOM    744  N   LYS A  98      10.582   5.952  -4.098  1.00  9.86           N
ATOM    745  CA  LYS A  98       9.924   4.650  -4.013  1.00  9.95           C
ATOM    746  C   LYS A  98      10.940   3.519  -3.732  1.00  9.51           C
ATOM    747  O   LYS A  98      10.678   2.567  -2.980  1.00  9.91           O
ATOM    748  CB  LYS A  98       9.110   4.387  -5.274  1.00  9.63           C
ATOM    749  CG  LYS A  98       7.837   5.200  -5.311  1.00 10.22           C
ATOM    750  CD  LYS A  98       7.154   5.160  -6.664  1.00 10.71           C
ATOM    751  CE  LYS A  98       5.868   5.950  -6.633  1.00 11.58           C
ATOM    752  NZ  LYS A  98       5.181   5.979  -7.969  1.00 12.56           N
ATOM    753  N   ILE A  99      12.114   3.613  -4.352  1.00  9.47           N
ATOM    754  CA  ILE A  99      13.140   2.623  -4.149  1.00  9.56           C
ATOM    755  C   ILE A  99      13.754   2.788  -2.746  1.00 10.02           C
ATOM    756  O   ILE A  99      14.074   1.780  -2.092  1.00  9.77           O
ATOM    757  CB AILE A  99      14.141   2.628  -5.376  1.00  9.47           C
ATOM    758  CG1AILE A  99      13.638   1.648  -6.447  1.00  9.35           C
ATOM    759  CG2AILE A  99      15.572   2.261  -4.953  1.00  9.83           C
ATOM    760  CD1AILE A  99      12.168   1.772  -6.820  1.00  9.28           C
ATOM    761  N   TYR A 100      13.894   4.035  -2.269  1.00  9.92           N
ATOM    762  CA  TYR A 100      14.331   4.252  -0.886  1.00 10.32           C
ATOM    763  C   TYR A 100      13.372   3.580   0.076  1.00 10.01           C
ATOM    764  O   TYR A 100      13.777   2.827   0.953  1.00 10.12           O
ATOM    765  CB  TYR A 100      14.438   5.733  -0.551  1.00 11.34           C
ATOM    766  CG  TYR A 100      14.775   5.995   0.896  1.00 11.68           C
ATOM    767  CD1 TYR A 100      16.067   5.812   1.377  1.00 11.90           C
ATOM    768  CD2 TYR A 100      13.801   6.408   1.786  1.00 14.97           C
ATOM    769  CE1 TYR A 100      16.369   6.063   2.702  1.00 13.12           C
ATOM    770  CE2 TYR A 100      14.101   6.660   3.100  1.00 14.09           C
ATOM    771  CZ  TYR A 100      15.365   6.466   3.551  1.00 14.00           C
ATOM    772  OH  TYR A 100      15.671   6.695   4.865  1.00 16.30           O
ATOM    773  N   ASN A 101      12.065   3.768  -0.133  1.00  9.96           N
ATOM    774  CA  ASN A 101      11.103   3.205   0.816  1.00 10.14           C
ATOM    775  C   ASN A 101      11.101   1.690   0.753  1.00 10.07           C
ATOM    776  O   ASN A 101      10.882   1.021   1.772  1.00 10.71           O
ATOM    777  CB  ASN A 101       9.698   3.736   0.533  1.00  9.98           C
ATOM    778  CG  ASN A 101       9.530   5.217   0.833  1.00  8.75           C
ATOM    779  OD1 ASN A 101       8.658   5.900   0.252  1.00 13.18           O
ATOM    780  ND2 ASN A 101      10.278   5.699   1.772  1.00  9.84           N
ATOM    781  N   LEU A 102      11.312   1.128  -0.439  1.00 10.45           N
ATOM    782  CA  LEU A 102      11.392  -0.333  -0.596  1.00 10.47           C
ATOM    783  C   LEU A 102      12.578  -0.860   0.193  1.00 10.79           C
ATOM    784  O   LEU A 102      12.466  -1.824   0.964  1.00 10.56           O
ATOM    785  CB  LEU A 102      11.522  -0.748  -2.065  1.00 10.53           C
ATOM    786  CG  LEU A 102      11.804  -2.221  -2.366  1.00 11.66           C
ATOM    787  CD1 LEU A 102      10.674  -3.114  -1.780  1.00 13.74           C
ATOM    788  CD2 LEU A 102      11.923  -2.381  -3.860  1.00 13.06           C
ATOM    789  N   ALA A 103      13.733  -0.247  -0.004  1.00 10.12           N
ATOM    790  CA  ALA A 103      14.916  -0.671   0.743  1.00 10.70           C
ATOM    791  C   ALA A 103      14.672  -0.588   2.233  1.00 11.30           C
ATOM    792  O   ALA A 103      15.079  -1.484   2.965  1.00 12.56           O
ATOM    793  CB  ALA A 103      16.113   0.204   0.350  1.00 11.28           C
ATOM    794  N   LYS A 104      14.050   0.499   2.704  1.00 11.40           N
ATOM    795  CA  LYS A 104      13.848   0.643   4.156  1.00 12.01           C
ATOM    796  C   LYS A 104      12.855  -0.393   4.652  1.00 11.89           C
ATOM    797  O   LYS A 104      13.012  -0.916   5.773  1.00 12.72           O
ATOM    798  CB  LYS A 104      13.391   2.058   4.530  1.00 12.86           C
ATOM    799  CG  LYS A 104      14.429   3.156   4.347  1.00 15.52           C
ATOM    800  CD  LYS A 104      15.721   2.946   5.149  1.00 18.45           C
ATOM    801  CE  LYS A 104      15.587   3.275   6.628  1.00 17.39           C
ATOM    802  NZ  LYS A 104      16.952   3.494   7.258  1.00 18.27           N
ATOM    803  N   CYS A 105      11.846  -0.713   3.850  1.00 11.95           N
ATOM    804  CA  CYS A 105      10.867  -1.729   4.259  1.00 12.00           C
ATOM    805  C   CYS A 105      11.511  -3.103   4.380  1.00 12.26           C
ATOM    806  O   CYS A 105      11.247  -3.844   5.330  1.00 12.96           O
ATOM    807  CB  CYS A 105       9.705  -1.775   3.245  1.00 12.80           C
ATOM    808  SG  CYS A 105       8.331  -2.905   3.609  1.00 15.53           S
ATOM    809  N   VAL A 106      12.345  -3.457   3.416  1.00 12.21           N
ATOM    810  CA  VAL A 106      13.044  -4.739   3.458  1.00 13.16           C
ATOM    811  C   VAL A 106      13.993  -4.826   4.643  1.00 13.21           C
ATOM    812  O   VAL A 106      14.096  -5.882   5.272  1.00 13.95           O
ATOM    813  CB  VAL A 106      13.814  -4.966   2.128  1.00 14.21           C
ATOM    814  CG1 VAL A 106      14.914  -6.062   2.227  1.00 18.13           C
ATOM    815  CG2 VAL A 106      12.769  -5.169   1.026  1.00 15.54           C
ATOM    816  N   GLN A 107      14.668  -3.725   4.960  1.00 12.26           N
ATOM    817  CA  GLN A 107      15.600  -3.705   6.106  1.00 12.56           C
ATOM    818  C   GLN A 107      14.869  -3.794   7.432  1.00 12.47           C
ATOM    819  O   GLN A 107      15.375  -4.422   8.387  1.00 13.97           O
ATOM    820  CB  GLN A 107      16.532  -2.489   6.042  1.00 12.81           C
ATOM    821  CG  GLN A 107      17.453  -2.514   4.830  1.00 15.15           C
ATOM    822  CD  GLN A 107      18.438  -1.363   4.822  1.00 13.92           C
ATOM    823  OE1 GLN A 107      19.464  -1.402   4.126  1.00 21.55           O
ATOM    824  NE2 GLN A 107      18.158  -0.344   5.610  1.00 14.40           N
ATOM    825  N   GLU A 108      13.699  -3.181   7.527  1.00 12.38           N
ATOM    826  CA  GLU A 108      12.891  -3.277   8.750  1.00 12.83           C
ATOM    827  C   GLU A 108      12.381  -4.709   8.928  1.00 12.31           C
ATOM    828  O   GLU A 108      12.353  -5.252  10.035  1.00 13.52           O
ATOM    829  CB  GLU A 108      11.708  -2.321   8.670  1.00 14.20           C
ATOM    830  CG  GLU A 108      10.825  -2.242   9.903  1.00 13.23           C
ATOM    831  CD  GLU A 108       9.736  -1.182   9.782  1.00 15.09           C
ATOM    832  OE1 GLU A 108       9.891  -0.223   8.982  1.00 16.49           O
ATOM    833  OE2 GLU A 108       8.731  -1.316  10.500  1.00 18.28           O
ATOM    834  N   SER A 109      11.937  -5.319   7.838  1.00 11.24           N
ATOM    835  CA  SER A 109      11.380  -6.665   7.887  1.00 11.58           C
ATOM    836  C   SER A 109      12.409  -7.761   8.134  1.00 11.48           C
ATOM    837  O   SER A 109      12.096  -8.773   8.757  1.00 10.64           O
ATOM    838  CB ASER A 109      10.647  -6.987   6.586  1.00 11.81           C
ATOM    839  OG ASER A 109       9.749  -5.954   6.240  1.00 12.89           O
ATOM    840  N   ALA A 110      13.594  -7.602   7.547  1.00 11.11           N
ATOM    841  CA  ALA A 110      14.679  -8.584   7.606  1.00 11.45           C
ATOM    842  C   ALA A 110      16.001  -7.844   7.876  1.00 11.17           C
ATOM    843  O   ALA A 110      16.809  -7.638   6.960  1.00 12.03           O
ATOM    844  CB  ALA A 110      14.743  -9.358   6.293  1.00 12.56           C
ATOM    845  N   PRO A 111      16.212  -7.400   9.124  1.00 11.00           N
ATOM    846  CA  PRO A 111      17.381  -6.559   9.427  1.00 11.87           C
ATOM    847  C   PRO A 111      18.738  -7.190   9.191  1.00 12.19           C
ATOM    848  O   PRO A 111      19.732  -6.445   9.177  1.00 14.83           O
ATOM    849  CB  PRO A 111      17.216  -6.255  10.914  1.00 12.62           C
ATOM    850  CG  PRO A 111      15.812  -6.507  11.223  1.00 12.37           C
ATOM    851  CD  PRO A 111      15.321  -7.575  10.294  1.00 11.43           C
ATOM    852  N   ASP A 112      18.785  -8.510   9.060  1.00 11.60           N
ATOM    853  CA  ASP A 112      20.029  -9.263   8.914  1.00 11.80           C
ATOM    854  C   ASP A 112      20.390  -9.640   7.479  1.00 12.55           C
ATOM    855  O   ASP A 112      21.420 -10.294   7.253  1.00 13.43           O
ATOM    856  CB  ASP A 112      20.029 -10.524   9.796  1.00 11.68           C
ATOM    857  CG  ASP A 112      18.873 -11.477   9.515  1.00 12.65           C
ATOM    858  OD1 ASP A 112      17.775 -10.993   9.153  1.00 13.29           O
ATOM    859  OD2 ASP A 112      19.056 -12.714   9.702  1.00 13.51           O
ATOM    860  N   VAL A 113      19.556  -9.220   6.526  1.00 13.00           N
ATOM    861  CA  VAL A 113      19.706  -9.603   5.114  1.00 13.27           C
ATOM    862  C   VAL A 113      19.834  -8.370   4.229  1.00 13.23           C
ATOM    863  O   VAL A 113      18.994  -7.499   4.271  1.00 13.73           O
ATOM    864  CB  VAL A 113      18.489 -10.426   4.623  1.00 13.77           C
ATOM    865  CG1 VAL A 113      18.623 -10.723   3.109  1.00 15.75           C
ATOM    866  CG2 VAL A 113      18.349 -11.686   5.433  1.00 15.65           C
ATOM    867  N   TRP A 114      20.908  -8.275   3.448  1.00 13.04           N
ATOM    868  CA  TRP A 114      21.047  -7.209   2.476  1.00 14.14           C
ATOM    869  C   TRP A 114      21.661  -7.801   1.218  1.00 15.78           C
ATOM    870  O   TRP A 114      22.626  -8.512   1.279  1.00 16.43           O
ATOM    871  CB  TRP A 114      21.903  -6.060   3.062  1.00 12.34           C
ATOM    872  CG  TRP A 114      21.969  -4.878   2.154  1.00 12.10           C
ATOM    873  CD1 TRP A 114      23.087  -4.376   1.541  1.00 12.68           C
ATOM    874  CD2 TRP A 114      20.879  -4.065   1.729  1.00 13.47           C
ATOM    875  NE1 TRP A 114      22.760  -3.295   0.768  1.00 12.29           N
ATOM    876  CE2 TRP A 114      21.410  -3.083   0.865  1.00 12.50           C
ATOM    877  CE3 TRP A 114      19.506  -4.062   1.994  1.00 13.94           C
ATOM    878  CZ2 TRP A 114      20.626  -2.111   0.283  1.00 14.19           C
ATOM    879  CZ3 TRP A 114      18.726  -3.096   1.399  1.00 14.58           C
ATOM    880  CH2 TRP A 114      19.287  -2.148   0.540  1.00 14.68           C
ATOM    881  N   PHE A 115      21.109  -7.465   0.059  1.00 18.42           N
ATOM    882  CA  PHE A 115      21.559  -8.046  -1.206  1.00 19.90           C
ATOM    883  C   PHE A 115      22.154  -6.936  -2.051  1.00 20.20           C
ATOM    884  O   PHE A 115      21.649  -5.806  -2.061  1.00 20.12           O
ATOM    885  CB APHE A 115      20.360  -8.624  -1.974  1.00 20.95           C
ATOM    886  CG APHE A 115      19.679  -9.784  -1.289  1.00 21.27           C
ATOM    887  CD1APHE A 115      20.330 -10.995  -1.162  1.00 21.49           C
ATOM    888  CD2APHE A 115      18.380  -9.671  -0.805  1.00 21.87           C
ATOM    889  CE1APHE A 115      19.719 -12.076  -0.553  1.00 21.88           C
ATOM    890  CE2APHE A 115      17.757 -10.743  -0.197  1.00 22.05           C
ATOM    891  CZ APHE A 115      18.431 -11.953  -0.071  1.00 21.94           C
ATOM    892  N   VAL A 116      23.246  -7.258  -2.736  1.00 20.57           N
ATOM    893  CA  VAL A 116      23.961  -6.316  -3.591  1.00 21.25           C
ATOM    894  C   VAL A 116      24.233  -6.953  -4.960  1.00 21.39           C
ATOM    895  O   VAL A 116      24.316  -8.177  -5.043  1.00 20.98           O
ATOM    896  CB  VAL A 116      25.253  -5.890  -2.927  1.00 20.96           C
ATOM    897  CG1 VAL A 116      24.936  -5.250  -1.587  1.00 21.69           C
ATOM    898  CG2 VAL A 116      26.166  -7.062  -2.699  1.00 21.26           C
ATOM    899  N   ILE A 117      24.366  -6.133  -5.997  1.00 22.23           N
ATOM    900  CA  ILE A 117      24.797  -6.615  -7.304  1.00 23.06           C
ATOM    901  C   ILE A 117      26.065  -7.455  -7.192  1.00 23.89           C
ATOM    902  O   ILE A 117      27.135  -6.941  -6.864  1.00 24.96           O
ATOM    903  CB  ILE A 117      25.050  -5.450  -8.280  1.00 23.11           C
ATOM    904  CG1 ILE A 117      25.848  -4.341  -7.591  1.00 24.23           C
ATOM    905  CG2 ILE A 117      23.733  -4.910  -8.817  1.00 23.06           C
ATOM    906  CD1 ILE A 117      25.114  -3.682  -6.445  1.00 25.71           C
ATOM    907  OXT ILE A 117      26.023  -8.431  -7.809  1.00 24.17           O
ATOM    908  N   VAL B 118      23.684  -5.085  14.805  1.00 26.64           N
ATOM    909  CA  VAL B 118      24.719  -5.803  14.006  1.00 25.36           C
ATOM    910  C   VAL B 118      24.442  -5.546  12.523  1.00 25.60           C
ATOM    911  O   VAL B 118      23.291  -5.636  12.071  1.00 26.74           O
ATOM    912  CB  VAL B 118      24.728  -7.335  14.289  1.00 25.46           C
ATOM    913  CG1 VAL B 118      25.623  -8.080  13.311  1.00 25.25           C
ATOM    914  CG2 VAL B 118      25.178  -7.632  15.730  1.00 24.76           C
ATOM    915  N   PRO B 119      25.491  -5.223  11.753  1.00 24.91           N
ATOM    916  CA  PRO B 119      25.181  -4.951  10.349  1.00 23.66           C
ATOM    917  C   PRO B 119      24.616  -6.194   9.661  1.00 22.19           C
ATOM    918  O   PRO B 119      24.901  -7.323  10.072  1.00 21.62           O
ATOM    919  CB  PRO B 119      26.523  -4.538   9.746  1.00 24.07           C
ATOM    920  CG  PRO B 119      27.582  -4.906  10.756  1.00 25.47           C
ATOM    921  CD  PRO B 119      26.927  -5.080  12.078  1.00 25.20           C
ATOM    922  N   PRO B 120      23.816  -5.995   8.608  1.00 19.94           N
ATOM    923  CA  PRO B 120      23.260  -7.139   7.936  1.00 19.90           C
ATOM    924  C   PRO B 120      24.333  -7.966   7.288  1.00 19.33           C
ATOM    925  O   PRO B 120      25.397  -7.424   6.929  1.00 20.96           O
ATOM    926  CB  PRO B 120      22.362  -6.508   6.854  1.00 19.11           C
ATOM    927  CG  PRO B 120      22.910  -5.196   6.622  1.00 18.38           C
ATOM    928  CD  PRO B 120      23.384  -4.742   7.990  1.00 19.17           C
ATOM    929  N   GLU B 121      24.075  -9.255   7.118  1.00 19.34           N
ATOM    930  CA  GLU B 121      24.900 -10.070   6.252  1.00 19.57           C
ATOM    931  C   GLU B 121      24.613  -9.637   4.830  1.00 18.77           C
ATOM    932  O   GLU B 121      23.458  -9.428   4.486  1.00 18.26           O
ATOM    933  CB  GLU B 121      24.570 -11.541   6.406  1.00 20.11           C
ATOM    934  CG  GLU B 121      25.283 -12.437   5.410  1.00 20.69           C
ATOM    935  CD  GLU B 121      25.168 -13.910   5.753  1.00 21.23           C
ATOM    936  OE1 GLU B 121      24.110 -14.337   6.270  1.00 22.87           O
ATOM    937  OE2 GLU B 121      26.146 -14.631   5.492  1.00 21.99           O
ATOM    938  N   VAL B 122      25.667  -9.491   4.012  1.00 18.45           N
ATOM    939  CA  VAL B 122      25.534  -8.983   2.653  1.00 18.75           C
ATOM    940  C   VAL B 122      25.716 -10.129   1.670  1.00 19.18           C
ATOM    941  O   VAL B 122      26.738 -10.834   1.717  1.00 21.86           O
ATOM    942  CB  VAL B 122      26.541  -7.847   2.357  1.00 18.33           C
ATOM    943  CG1 VAL B 122      26.386  -7.354   0.882  1.00 19.76           C
ATOM    944  CG2 VAL B 122      26.333  -6.697   3.324  1.00 17.77           C
ATOM    945  N   PHE B 123      24.728 -10.312   0.807  1.00 18.89           N
ATOM    946  CA  PHE B 123      24.687 -11.400  -0.173  1.00 19.03           C
ATOM    947  C   PHE B 123      24.897 -10.797  -1.567  1.00 19.75           C
ATOM    948  O   PHE B 123      24.101  -9.955  -1.988  1.00 20.50           O
ATOM    949  CB  PHE B 123      23.323 -12.078  -0.115  1.00 18.91           C
ATOM    950  CG  PHE B 123      23.062 -12.808   1.166  1.00 18.88           C
ATOM    951  CD1 PHE B 123      23.306 -14.160   1.266  1.00 19.74           C
ATOM    952  CD2 PHE B 123      22.578 -12.135   2.273  1.00 18.45           C
ATOM    953  CE1 PHE B 123      23.063 -14.833   2.459  1.00 20.51           C
ATOM    954  CE2 PHE B 123      22.338 -12.803   3.469  1.00 18.95           C
ATOM    955  CZ  PHE B 123      22.590 -14.150   3.553  1.00 20.16           C
ATOM    956  N   ASP B 124      25.946 -11.250  -2.266  1.00 19.52           N
ATOM    957  CA  ASP B 124      26.264 -10.833  -3.641  1.00 18.71           C
ATOM    958  C   ASP B 124      25.449 -11.728  -4.557  1.00 17.60           C
ATOM    959  O   ASP B 124      25.745 -12.914  -4.678  1.00 16.66           O
ATOM    960  CB  ASP B 124      27.768 -11.018  -3.875  1.00 19.32           C
ATOM    961  CG  ASP B 124      28.229 -10.706  -5.310  1.00 20.71           C
ATOM    962  OD1 ASP B 124      27.403 -10.703  -6.243  1.00 23.74           O
ATOM    963  OD2 ASP B 124      29.457 -10.458  -5.485  1.00 25.59           O
ATOM    964  N   LEU B 125      24.398 -11.171  -5.153  1.00 17.75           N
ATOM    965  CA  LEU B 125      23.393 -11.947  -5.897  1.00 17.60           C
ATOM    966  C   LEU B 125      24.025 -12.648  -7.081  1.00 16.87           C
ATOM    967  O   LEU B 125      23.723 -13.788  -7.375  1.00 17.69           O
ATOM    968  CB  LEU B 125      22.249 -11.057  -6.417  1.00 18.48           C
ATOM    969  CG  LEU B 125      21.182 -10.616  -5.416  1.00 20.53           C
ATOM    970  CD1 LEU B 125      20.106  -9.794  -6.098  1.00 23.26           C
ATOM    971  CD2 LEU B 125      20.555 -11.802  -4.701  1.00 22.74           C
ATOM    972  N   VAL B 126      24.899 -11.957  -7.789  1.00 16.99           N
ATOM    973  CA  VAL B 126      25.535 -12.553  -8.958  1.00 16.37           C
ATOM    974  C   VAL B 126      26.436 -13.741  -8.553  1.00 15.40           C
ATOM    975  O   VAL B 126      26.352 -14.832  -9.140  1.00 15.57           O
ATOM    976  CB  VAL B 126      26.297 -11.501  -9.763  1.00 17.55           C
ATOM    977  CG1 VAL B 126      27.156 -12.175 -10.829  1.00 19.13           C
ATOM    978  CG2 VAL B 126      25.301 -10.512 -10.355  1.00 19.75           C
ATOM    979  N   ALA B 127      27.236 -13.562  -7.503  1.00 14.34           N
ATOM    980  CA  ALA B 127      28.058 -14.640  -6.964  1.00 13.75           C
ATOM    981  C   ALA B 127      27.204 -15.839  -6.542  1.00 12.70           C
ATOM    982  O   ALA B 127      27.554 -16.987  -6.776  1.00 13.62           O
ATOM    983  CB  ALA B 127      28.901 -14.159  -5.764  1.00 14.82           C
ATOM    984  N   GLU B 128      26.080 -15.575  -5.876  1.00 12.13           N
ATOM    985  CA  GLU B 128      25.191 -16.655  -5.465  1.00 11.99           C
ATOM    986  C   GLU B 128      24.590 -17.407  -6.644  1.00 11.60           C
ATOM    987  O   GLU B 128      24.448 -18.635  -6.608  1.00 11.54           O
ATOM    988  CB  GLU B 128      24.037 -16.098  -4.646  1.00 12.20           C
ATOM    989  CG  GLU B 128      24.481 -15.466  -3.333  1.00 15.12           C
ATOM    990  CD  GLU B 128      24.791 -16.405  -2.230  1.00 12.61           C
ATOM    991  OE1 GLU B 128      24.534 -17.613  -2.380  1.00 13.01           O
ATOM    992  OE2 GLU B 128      25.307 -15.916  -1.193  1.00 14.25           O
ATOM    993  N   ASP B 129      24.166 -16.655  -7.661  1.00 12.37           N
ATOM    994  CA  ASP B 129      23.531 -17.275  -8.820  1.00 12.38           C
ATOM    995  C   ASP B 129      24.532 -18.122  -9.601  1.00 11.91           C
ATOM    996  O   ASP B 129      24.206 -19.220 -10.041  1.00 11.28           O
ATOM    997  CB  ASP B 129      22.902 -16.217  -9.745  1.00 13.84           C
ATOM    998  CG  ASP B 129      21.847 -15.413  -9.057  1.00 17.64           C
ATOM    999  OD1 ASP B 129      21.198 -15.955  -8.146  1.00 18.70           O
ATOM   1000  OD2 ASP B 129      21.690 -14.228  -9.408  1.00 21.00           O
ATOM   1001  N   LYS B 130      25.723 -17.596  -9.782  1.00 11.37           N
ATOM   1002  CA  LYS B 130      26.759 -18.384 -10.398  1.00 11.46           C
ATOM   1003  C   LYS B 130      27.098 -19.653  -9.621  1.00 10.81           C
ATOM   1004  O   LYS B 130      27.229 -20.693 -10.178  1.00 10.26           O
ATOM   1005  CB  LYS B 130      28.030 -17.534 -10.596  1.00 11.71           C
ATOM   1006  CG  LYS B 130      27.959 -16.442 -11.649  1.00 13.39           C
ATOM   1007  CD  LYS B 130      29.253 -15.626 -11.750  1.00 14.76           C
ATOM   1008  CE  LYS B 130      29.096 -14.633 -12.851  1.00 14.30           C
ATOM   1009  NZ  LYS B 130      30.229 -13.710 -12.998  1.00 16.58           N
ATOM   1010  N   ALA B 131      27.255 -19.506  -8.308  1.00 10.30           N
ATOM   1011  CA  ALA B 131      27.562 -20.654  -7.459  1.00 10.60           C
ATOM   1012  C   ALA B 131      26.535 -21.775  -7.545  1.00 10.40           C
ATOM   1013  O   ALA B 131      26.892 -22.945  -7.641  1.00 11.71           O
ATOM   1014  CB  ALA B 131      27.732 -20.195  -6.010  1.00 11.69           C
ATOM   1015  N   ARG B 132      25.260 -21.381  -7.518  1.00  9.77           N
ATOM   1016  CA  ARG B 132      24.181 -22.329  -7.623  1.00  9.61           C
ATOM   1017  C   ARG B 132      24.196 -23.047  -8.970  1.00  9.94           C
ATOM   1018  O   ARG B 132      24.043 -24.269  -9.055  1.00 10.75           O
ATOM   1019  CB  ARG B 132      22.838 -21.609  -7.414  1.00 10.03           C
ATOM   1020  CG  ARG B 132      21.629 -22.498  -7.639  1.00 11.32           C
ATOM   1021  CD  ARG B 132      20.275 -21.857  -7.186  1.00 11.61           C
ATOM   1022  NE  ARG B 132      20.126 -20.516  -7.739  1.00 12.31           N
ATOM   1023  CZ  ARG B 132      19.313 -19.560  -7.279  1.00 12.92           C
ATOM   1024  NH1 ARG B 132      18.586 -19.795  -6.189  1.00  9.59           N
ATOM   1025  NH2 ARG B 132      19.280 -18.361  -7.850  1.00 11.23           N
ATOM   1026  N   CYS B 133      24.373 -22.286 -10.042  1.00  9.46           N
ATOM   1027  CA  CYS B 133      24.379 -22.891 -11.371  1.00  9.61           C
ATOM   1028  C   CYS B 133      25.567 -23.833 -11.552  1.00  9.74           C
ATOM   1029  O   CYS B 133      25.452 -24.881 -12.170  1.00  9.97           O
ATOM   1030  CB  CYS B 133      24.334 -21.823 -12.455  1.00 10.48           C
ATOM   1031  SG  CYS B 133      22.721 -21.048 -12.619  1.00 11.95           S
ATOM   1032  N   MET B 134      26.719 -23.464 -11.019  1.00  8.82           N
ATOM   1033  CA  MET B 134      27.885 -24.342 -11.146  1.00 10.33           C
ATOM   1034  C   MET B 134      27.638 -25.653 -10.430  1.00  9.99           C
ATOM   1035  O   MET B 134      28.020 -26.718 -10.935  1.00 11.37           O
ATOM   1036  CB AMET B 134      29.145 -23.649 -10.581  1.00 10.54           C
ATOM   1037  CG AMET B 134      29.638 -22.335 -11.221  1.00 11.02           C
ATOM   1038  SD AMET B 134      30.815 -21.579 -10.051  1.00 12.07           S
ATOM   1039  CE AMET B 134      32.304 -22.468 -10.531  1.00  8.49           C
ATOM   1040  N   SER B 135      27.068 -25.577  -9.221  1.00  9.85           N
ATOM   1041  CA  SER B 135      26.860 -26.760  -8.404  1.00 11.20           C
ATOM   1042  C   SER B 135      25.841 -27.693  -9.024  1.00 11.52           C
ATOM   1043  O   SER B 135      25.942 -28.920  -8.887  1.00 12.77           O
ATOM   1044  CB ASER B 135      26.431 -26.331  -6.987  1.00 11.07           C
ATOM   1045  OG ASER B 135      27.346 -25.384  -6.423  1.00 11.51           O
ATOM   1046  N   GLU B 136      24.880 -27.138  -9.757  1.00 12.32           N
ATOM   1047  CA  GLU B 136      23.851 -27.945 -10.413  1.00 12.77           C
ATOM   1048  C   GLU B 136      24.380 -28.729 -11.629  1.00 13.12           C
ATOM   1049  O   GLU B 136      23.778 -29.720 -12.050  1.00 15.81           O
ATOM   1050  CB  GLU B 136      22.700 -27.048 -10.856  1.00 14.06           C
ATOM   1051  CG  GLU B 136      21.815 -26.566  -9.729  1.00 14.96           C
ATOM   1052  CD  GLU B 136      20.749 -25.584 -10.186  1.00 15.44           C
ATOM   1053  OE1 GLU B 136      20.444 -25.541 -11.400  1.00 20.44           O
ATOM   1054  OE2 GLU B 136      20.194 -24.880  -9.316  1.00 21.60           O
ATOM   1055  N   HIS B 137      25.498 -28.284 -12.200  1.00 11.88           N
ATOM   1056  CA  HIS B 137      26.010 -28.846 -13.450  1.00 11.32           C
ATOM   1057  C   HIS B 137      27.443 -29.364 -13.380  1.00 11.11           C
ATOM   1058  O   HIS B 137      27.979 -29.812 -14.384  1.00 11.50           O
ATOM   1059  CB  HIS B 137      25.852 -27.803 -14.580  1.00 11.50           C
ATOM   1060  CG  HIS B 137      24.410 -27.520 -14.858  1.00 11.93           C
ATOM   1061  ND1 HIS B 137      23.586 -28.489 -15.374  1.00 12.80           N
ATOM   1062  CD2 HIS B 137      23.624 -26.447 -14.604  1.00 11.50           C
ATOM   1063  CE1 HIS B 137      22.348 -28.025 -15.440  1.00 12.61           C
ATOM   1064  NE2 HIS B 137      22.335 -26.786 -14.981  1.00 13.02           N
ATOM   1065  N   GLY B 138      28.045 -29.356 -12.188  1.00  9.88           N
ATOM   1066  CA  GLY B 138      29.412 -29.836 -12.045  1.00 10.39           C
ATOM   1067  C   GLY B 138      30.442 -28.977 -12.754  1.00  9.95           C
ATOM   1068  O   GLY B 138      31.476 -29.479 -13.211  1.00 12.36           O
ATOM   1069  N   THR B 139      30.178 -27.679 -12.814  1.00  9.85           N
ATOM   1070  CA  THR B 139      30.999 -26.732 -13.566  1.00  8.98           C
ATOM   1071  C   THR B 139      32.159 -26.261 -12.724  1.00 10.47           C
ATOM   1072  O   THR B 139      31.965 -25.976 -11.559  1.00  9.89           O
ATOM   1073  CB  THR B 139      30.152 -25.503 -13.945  1.00  9.07           C
ATOM   1074  OG1 THR B 139      28.851 -25.924 -14.377  1.00  9.23           O
ATOM   1075  CG2 THR B 139      30.854 -24.681 -15.045  1.00 10.92           C
ATOM   1076  N   THR B 140      33.346 -26.177 -13.320  1.00  9.50           N
ATOM   1077  CA  THR B 140      34.529 -25.668 -12.600  1.00 10.34           C
ATOM   1078  C   THR B 140      34.778 -24.163 -12.799  1.00 11.46           C
ATOM   1079  O   THR B 140      34.312 -23.552 -13.768  1.00 10.90           O
ATOM   1080  CB  THR B 140      35.792 -26.424 -13.027  1.00 10.78           C
ATOM   1081  OG1 THR B 140      36.091 -26.094 -14.374  1.00 12.24           O
ATOM   1082  CG2 THR B 140      35.625 -27.946 -12.854  1.00 10.83           C
ATOM   1083  N   GLN B 141      35.529 -23.567 -11.873  1.00 12.91           N
ATOM   1084  CA  GLN B 141      35.913 -22.172 -12.025  1.00 12.44           C
ATOM   1085  C   GLN B 141      36.705 -21.982 -13.319  1.00 12.78           C
ATOM   1086  O   GLN B 141      36.569 -20.974 -14.001  1.00 13.21           O
ATOM   1087  CB  GLN B 141      36.726 -21.711 -10.819  1.00 14.35           C
ATOM   1088  CG  GLN B 141      37.013 -20.226 -10.793  1.00 15.56           C
ATOM   1089  CD  GLN B 141      35.773 -19.401 -10.619  1.00 18.02           C
ATOM   1090  OE1 GLN B 141      34.997 -19.621  -9.684  1.00 21.39           O
ATOM   1091  NE2 GLN B 141      35.571 -18.432 -11.509  1.00 23.55           N
ATOM   1092  N   ALA B 142      37.539 -22.949 -13.665  1.00 12.39           N
ATOM   1093  CA  ALA B 142      38.337 -22.813 -14.885  1.00 12.45           C
ATOM   1094  C   ALA B 142      37.420 -22.671 -16.093  1.00 12.58           C
ATOM   1095  O   ALA B 142      37.715 -21.919 -17.010  1.00 13.03           O
ATOM   1096  CB  ALA B 142      39.339 -24.001 -15.050  1.00 13.33           C
ATOM   1097  N   GLN B 143      36.303 -23.402 -16.106  1.00 10.96           N
ATOM   1098  CA  GLN B 143      35.385 -23.347 -17.240  1.00 11.22           C
ATOM   1099  C   GLN B 143      34.699 -22.011 -17.303  1.00 11.37           C
ATOM   1100  O   GLN B 143      34.517 -21.445 -18.398  1.00 11.49           O
ATOM   1101  CB  GLN B 143      34.346 -24.463 -17.144  1.00 10.87           C
ATOM   1102  CG  GLN B 143      34.893 -25.835 -17.431  1.00  9.94           C
ATOM   1103  CD  GLN B 143      33.853 -26.911 -17.244  1.00 10.84           C
ATOM   1104  OE1 GLN B 143      33.309 -27.087 -16.144  1.00 11.92           O
ATOM   1105  NE2 GLN B 143      33.535 -27.606 -18.326  1.00 10.84           N
ATOM   1106  N   ILE B 144      34.253 -21.509 -16.163  1.00 12.48           N
ATOM   1107  CA  ILE B 144      33.576 -20.207 -16.196  1.00 13.87           C
ATOM   1108  C   ILE B 144      34.554 -19.087 -16.577  1.00 14.85           C
ATOM   1109  O   ILE B 144      34.194 -18.163 -17.305  1.00 15.38           O
ATOM   1110  CB  ILE B 144      32.690 -19.900 -14.945  1.00 15.43           C
ATOM   1111  CG1 ILE B 144      33.458 -19.594 -13.669  1.00 17.92           C
ATOM   1112  CG2 ILE B 144      31.723 -21.006 -14.670  1.00 16.09           C
ATOM   1113  CD1 ILE B 144      32.504 -18.903 -12.654  1.00 17.45           C
ATOM   1114  N   ASP B 145      35.804 -19.216 -16.152  1.00 14.41           N
ATOM   1115  CA  ASP B 145      36.844 -18.252 -16.525  1.00 15.38           C
ATOM   1116  C   ASP B 145      37.074 -18.278 -18.041  1.00 15.18           C
ATOM   1117  O   ASP B 145      37.309 -17.225 -18.642  1.00 16.26           O
ATOM   1118  CB  ASP B 145      38.160 -18.559 -15.779  1.00 16.57           C
ATOM   1119  CG  ASP B 145      38.098 -18.238 -14.285  1.00 19.13           C
ATOM   1120  OD1 ASP B 145      37.129 -17.609 -13.816  1.00 21.76           O
ATOM   1121  OD2 ASP B 145      39.036 -18.645 -13.560  1.00 24.88           O
ATOM   1122  N   ASP B 146      37.017 -19.456 -18.661  1.00 15.18           N
ATOM   1123  CA  ASP B 146      37.147 -19.601 -20.139  1.00 15.30           C
ATOM   1124  C   ASP B 146      36.034 -18.820 -20.843  1.00 14.80           C
ATOM   1125  O   ASP B 146      36.277 -18.056 -21.787  1.00 15.10           O
ATOM   1126  CB  ASP B 146      36.983 -21.059 -20.603  1.00 16.15           C
ATOM   1127  CG  ASP B 146      38.156 -21.939 -20.322  1.00 18.29           C
ATOM   1128  OD1 ASP B 146      39.257 -21.440 -20.069  1.00 20.04           O
ATOM   1129  OD2 ASP B 146      37.956 -23.180 -20.370  1.00 21.30           O
ATOM   1130  N   VAL B 147      34.791 -19.007 -20.396  1.00 14.46           N
ATOM   1131  CA  VAL B 147      33.657 -18.323 -21.026  1.00 16.13           C
ATOM   1132  C   VAL B 147      33.818 -16.813 -20.862  1.00 16.80           C
ATOM   1133  O   VAL B 147      33.542 -16.030 -21.796  1.00 17.36           O
ATOM   1134  CB  VAL B 147      32.328 -18.816 -20.465  1.00 15.80           C
ATOM   1135  CG1 VAL B 147      31.173 -17.886 -20.909  1.00 16.42           C
ATOM   1136  CG2 VAL B 147      32.082 -20.258 -20.911  1.00 17.56           C
ATOM   1137  N   ASP B 148      34.319 -16.397 -19.706  1.00 17.87           N
ATOM   1138  CA  ASP B 148      34.593 -14.968 -19.457  1.00 19.20           C
ATOM   1139  C   ASP B 148      35.657 -14.353 -20.365  1.00 19.80           C
ATOM   1140  O   ASP B 148      35.663 -13.128 -20.551  1.00 21.71           O
ATOM   1141  CB  ASP B 148      34.946 -14.750 -17.999  1.00 20.51           C
ATOM   1142  CG  ASP B 148      33.734 -14.824 -17.100  1.00 22.58           C
ATOM   1143  OD1 ASP B 148      32.581 -14.865 -17.597  1.00 27.26           O
ATOM   1144  OD2 ASP B 148      33.933 -14.847 -15.876  1.00 29.52           O
ATOM   1145  N   LYS B 149      36.532 -15.171 -20.928  1.00 18.41           N
ATOM   1146  CA  LYS B 149      37.498 -14.700 -21.920  1.00 19.01           C
ATOM   1147  C   LYS B 149      36.946 -14.763 -23.327  1.00 18.18           C
ATOM   1148  O   LYS B 149      37.627 -14.336 -24.264  1.00 19.34           O
ATOM   1149  CB  LYS B 149      38.799 -15.521 -21.867  1.00 19.86           C
ATOM   1150  CG  LYS B 149      39.642 -15.324 -20.644  1.00 22.38           C
ATOM   1151  CD  LYS B 149      40.980 -16.037 -20.859  1.00 21.29           C
ATOM   1152  CE  LYS B 149      41.970 -15.766 -19.760  1.00 22.29           C
ATOM   1153  NZ  LYS B 149      43.316 -16.333 -20.095  1.00 23.25           N
ATOM   1154  N   GLY B 150      35.729 -15.279 -23.509  1.00 17.06           N
ATOM   1155  CA  GLY B 150      35.203 -15.490 -24.842  1.00 16.23           C
ATOM   1156  C   GLY B 150      35.527 -16.803 -25.519  1.00 15.14           C
ATOM   1157  O   GLY B 150      35.312 -16.956 -26.732  1.00 16.46           O
ATOM   1158  N   ASN B 151      36.001 -17.784 -24.744  1.00 13.57           N
ATOM   1159  CA  ASN B 151      36.349 -19.094 -25.257  1.00 14.50           C
ATOM   1160  C   ASN B 151      35.205 -20.053 -25.020  1.00 14.27           C
ATOM   1161  O   ASN B 151      34.886 -20.348 -23.884  1.00 16.24           O
ATOM   1162  CB  ASN B 151      37.604 -19.599 -24.566  1.00 14.49           C
ATOM   1163  CG  ASN B 151      38.809 -18.782 -24.920  1.00 18.32           C
ATOM   1164  OD1 ASN B 151      39.032 -18.500 -26.094  1.00 20.48           O
ATOM   1165  ND2 ASN B 151      39.592 -18.394 -23.913  1.00 22.47           N
ATOM   1166  N   LEU B 152      34.587 -20.501 -26.102  1.00 13.29           N
ATOM   1167  CA  LEU B 152      33.360 -21.297 -26.038  1.00 12.35           C
ATOM   1168  C   LEU B 152      33.636 -22.730 -26.517  1.00 11.58           C
ATOM   1169  O   LEU B 152      34.350 -22.919 -27.515  1.00 13.47           O
ATOM   1170  CB  LEU B 152      32.285 -20.629 -26.908  1.00 11.85           C
ATOM   1171  CG  LEU B 152      31.929 -19.201 -26.521  1.00 12.23           C
ATOM   1172  CD1 LEU B 152      31.021 -18.575 -27.609  1.00 14.19           C
ATOM   1173  CD2 LEU B 152      31.280 -19.135 -25.131  1.00 13.16           C
ATOM   1174  N   VAL B 153      33.055 -23.712 -25.835  1.00 11.33           N
ATOM   1175  CA  VAL B 153      33.061 -25.113 -26.277  1.00 11.51           C
ATOM   1176  C   VAL B 153      31.694 -25.749 -26.007  1.00 11.14           C
ATOM   1177  O   VAL B 153      30.995 -25.371 -25.065  1.00 11.40           O
ATOM   1178  CB  VAL B 153      34.202 -25.954 -25.615  1.00 12.96           C
ATOM   1179  CG1 VAL B 153      35.564 -25.410 -26.007  1.00 16.71           C
ATOM   1180  CG2 VAL B 153      34.077 -25.986 -24.126  1.00 12.29           C
ATOM   1181  N   ASN B 154      31.325 -26.707 -26.837  1.00 10.91           N
ATOM   1182  CA  ASN B 154      30.019 -27.374 -26.781  1.00 11.04           C
ATOM   1183  C   ASN B 154      30.080 -28.551 -25.812  1.00 11.80           C
ATOM   1184  O   ASN B 154      29.916 -29.724 -26.210  1.00 12.38           O
ATOM   1185  CB  ASN B 154      29.621 -27.863 -28.178  1.00 10.74           C
ATOM   1186  CG  ASN B 154      28.204 -28.413 -28.246  1.00 10.94           C
ATOM   1187  OD1 ASN B 154      27.297 -27.907 -27.596  1.00 11.44           O
ATOM   1188  ND2 ASN B 154      27.993 -29.405 -29.115  1.00 13.31           N
ATOM   1189  N   GLU B 155      30.340 -28.235 -24.538  1.00 11.54           N
ATOM   1190  CA  GLU B 155      30.446 -29.230 -23.487  1.00 11.95           C
ATOM   1191  C   GLU B 155      29.380 -28.930 -22.434  1.00 10.59           C
ATOM   1192  O   GLU B 155      29.408 -27.872 -21.821  1.00  8.88           O
ATOM   1193  CB  GLU B 155      31.835 -29.176 -22.868  1.00 13.08           C
ATOM   1194  CG  GLU B 155      32.907 -29.713 -23.840  1.00 16.30           C
ATOM   1195  CD  GLU B 155      34.366 -29.438 -23.430  1.00 17.39           C
ATOM   1196  OE1 GLU B 155      34.654 -29.266 -22.241  1.00 15.67           O
ATOM   1197  OE2 GLU B 155      35.244 -29.406 -24.336  1.00 18.99           O
ATOM   1198  N   PRO B 156      28.429 -29.846 -22.230  1.00 10.37           N
ATOM   1199  CA  PRO B 156      27.311 -29.586 -21.306  1.00 10.57           C
ATOM   1200  C   PRO B 156      27.650 -29.106 -19.891  1.00 10.31           C
ATOM   1201  O   PRO B 156      26.909 -28.297 -19.340  1.00  9.70           O
ATOM   1202  CB  PRO B 156      26.590 -30.932 -21.287  1.00 10.95           C
ATOM   1203  CG  PRO B 156      26.799 -31.432 -22.663  1.00 13.40           C
ATOM   1204  CD  PRO B 156      28.212 -31.117 -22.940  1.00 12.27           C
ATOM   1205  N   SER B 157      28.750 -29.555 -19.293  1.00 10.78           N
ATOM   1206  CA  SER B 157      29.082 -29.055 -17.981  1.00 10.53           C
ATOM   1207  C   SER B 157      29.254 -27.545 -17.939  1.00 10.66           C
ATOM   1208  O   SER B 157      28.977 -26.949 -16.904  1.00 12.97           O
ATOM   1209  CB  SER B 157      30.325 -29.737 -17.442  1.00 10.99           C
ATOM   1210  OG  SER B 157      31.420 -29.591 -18.304  1.00 13.28           O
ATOM   1211  N   ILE B 158      29.648 -26.919 -19.049  1.00  9.62           N
ATOM   1212  CA  ILE B 158      29.705 -25.463 -19.115  1.00  9.35           C
ATOM   1213  C   ILE B 158      28.493 -24.861 -19.865  1.00  9.15           C
ATOM   1214  O   ILE B 158      27.984 -23.817 -19.462  1.00  8.26           O
ATOM   1215  CB  ILE B 158      31.074 -24.944 -19.648  1.00 10.06           C
ATOM   1216  CG1 ILE B 158      31.109 -23.412 -19.639  1.00  9.52           C
ATOM   1217  CG2 ILE B 158      31.408 -25.538 -20.999  1.00 11.14           C
ATOM   1218  CD1 ILE B 158      31.030 -22.781 -18.246  1.00  9.75           C
ATOM   1219  N   THR B 159      28.007 -25.511 -20.925  1.00  8.35           N
ATOM   1220  CA  THR B 159      26.914 -24.878 -21.666  1.00  8.47           C
ATOM   1221  C   THR B 159      25.616 -24.921 -20.860  1.00  9.07           C
ATOM   1222  O   THR B 159      24.785 -23.998 -20.960  1.00  9.35           O
ATOM   1223  CB  THR B 159      26.723 -25.490 -23.058  1.00  9.27           C
ATOM   1224  OG1 THR B 159      26.458 -26.865 -22.893  1.00  8.86           O
ATOM   1225  CG2 THR B 159      27.986 -25.306 -23.925  1.00 10.01           C
ATOM   1226  N   CYS B 160      25.429 -25.971 -20.035  1.00  9.48           N
ATOM   1227  CA  CYS B 160      24.273 -26.011 -19.148  1.00  9.44           C
ATOM   1228  C   CYS B 160      24.368 -24.984 -18.021  1.00  9.40           C
ATOM   1229  O   CYS B 160      23.354 -24.469 -17.566  1.00  9.43           O
ATOM   1230  CB  CYS B 160      24.037 -27.398 -18.583  1.00 11.07           C
ATOM   1231  SG  CYS B 160      23.669 -28.692 -19.811  1.00 12.14           S
ATOM   1232  N   TYR B 161      25.575 -24.681 -17.566  1.00  9.19           N
ATOM   1233  CA  TYR B 161      25.798 -23.555 -16.660  1.00  9.06           C
ATOM   1234  C   TYR B 161      25.359 -22.243 -17.299  1.00  9.43           C
ATOM   1235  O   TYR B 161      24.674 -21.430 -16.663  1.00  9.46           O
ATOM   1236  CB  TYR B 161      27.284 -23.467 -16.260  1.00  9.79           C
ATOM   1237  CG  TYR B 161      27.657 -22.135 -15.684  1.00  9.41           C
ATOM   1238  CD1 TYR B 161      27.498 -21.871 -14.323  1.00  9.59           C
ATOM   1239  CD2 TYR B 161      28.173 -21.123 -16.489  1.00  9.56           C
ATOM   1240  CE1 TYR B 161      27.829 -20.640 -13.797  1.00  9.99           C
ATOM   1241  CE2 TYR B 161      28.497 -19.890 -15.948  1.00 10.86           C
ATOM   1242  CZ  TYR B 161      28.316 -19.663 -14.592  1.00 10.81           C
ATOM   1243  OH  TYR B 161      28.662 -18.441 -14.042  1.00 14.06           O
ATOM   1244  N   MET B 162      25.727 -22.045 -18.558  1.00  9.44           N
ATOM   1245  CA  MET B 162      25.353 -20.801 -19.247  1.00  9.55           C
ATOM   1246  C   MET B 162      23.821 -20.692 -19.353  1.00  8.82           C
ATOM   1247  O   MET B 162      23.227 -19.630 -19.127  1.00  9.52           O
ATOM   1248  CB AMET B 162      25.996 -20.726 -20.614  1.00 10.10           C
ATOM   1249  CG AMET B 162      27.465 -20.397 -20.492  1.00 11.60           C
ATOM   1250  SD AMET B 162      28.296 -20.232 -22.058  1.00 15.63           S
ATOM   1251  CE AMET B 162      28.294 -21.910 -22.641  1.00 15.87           C
ATOM   1252  N   TYR B 163      23.186 -21.783 -19.748  1.00  8.78           N
ATOM   1253  CA  TYR B 163      21.711 -21.809 -19.783  1.00  9.13           C
ATOM   1254  C   TYR B 163      21.117 -21.499 -18.397  1.00  8.76           C
ATOM   1255  O   TYR B 163      20.183 -20.683 -18.268  1.00  9.49           O
ATOM   1256  CB  TYR B 163      21.198 -23.188 -20.267  1.00  9.68           C
ATOM   1257  CG  TYR B 163      19.732 -23.345 -19.979  1.00  8.39           C
ATOM   1258  CD1 TYR B 163      18.778 -22.668 -20.708  1.00  9.48           C
ATOM   1259  CD2 TYR B 163      19.311 -24.078 -18.900  1.00 11.92           C
ATOM   1260  CE1 TYR B 163      17.427 -22.741 -20.390  1.00 10.98           C
ATOM   1261  CE2 TYR B 163      17.980 -24.142 -18.559  1.00 11.31           C
ATOM   1262  CZ  TYR B 163      17.038 -23.485 -19.327  1.00 11.05           C
ATOM   1263  OH  TYR B 163      15.680 -23.557 -18.998  1.00 15.05           O
ATOM   1264  N   CYS B 164      21.649 -22.157 -17.354  1.00 10.09           N
ATOM   1265  CA  CYS B 164      21.131 -21.969 -15.998  1.00 10.05           C
ATOM   1266  C   CYS B 164      21.219 -20.507 -15.584  1.00  9.35           C
ATOM   1267  O   CYS B 164      20.290 -19.961 -14.954  1.00  9.62           O
ATOM   1268  CB  CYS B 164      21.904 -22.864 -15.028  1.00 10.10           C
ATOM   1269  SG  CYS B 164      21.537 -22.729 -13.295  1.00 13.56           S
ATOM   1270  N   LEU B 165      22.339 -19.869 -15.894  1.00  9.50           N
ATOM   1271  CA  LEU B 165      22.537 -18.497 -15.454  1.00 10.10           C
ATOM   1272  C   LEU B 165      21.610 -17.552 -16.199  1.00  9.58           C
ATOM   1273  O   LEU B 165      21.030 -16.634 -15.606  1.00 10.33           O
ATOM   1274  CB  LEU B 165      24.002 -18.106 -15.643  1.00 10.22           C
ATOM   1275  CG  LEU B 165      24.452 -16.812 -14.957  1.00 12.11           C
ATOM   1276  CD1 LEU B 165      24.216 -16.830 -13.429  1.00 14.12           C
ATOM   1277  CD2 LEU B 165      25.949 -16.530 -15.311  1.00 12.98           C
ATOM   1278  N   LEU B 166      21.463 -17.759 -17.505  1.00  9.03           N
ATOM   1279  CA  LEU B 166      20.503 -16.924 -18.257  1.00  8.79           C
ATOM   1280  C   LEU B 166      19.096 -17.091 -17.713  1.00  8.78           C
ATOM   1281  O   LEU B 166      18.327 -16.131 -17.586  1.00 10.39           O
ATOM   1282  CB  LEU B 166      20.528 -17.306 -19.743  1.00  8.92           C
ATOM   1283  CG  LEU B 166      21.790 -16.962 -20.524  1.00 10.29           C
ATOM   1284  CD1 LEU B 166      21.704 -17.552 -21.929  1.00 12.19           C
ATOM   1285  CD2 LEU B 166      22.018 -15.460 -20.648  1.00 12.36           C
ATOM   1286  N   GLU B 167      18.746 -18.303 -17.392  1.00  9.14           N
ATOM   1287  CA  GLU B 167      17.379 -18.576 -16.908  1.00  9.94           C
ATOM   1288  C   GLU B 167      17.162 -17.897 -15.547  1.00 10.81           C
ATOM   1289  O   GLU B 167      16.090 -17.359 -15.267  1.00 11.63           O
ATOM   1290  CB  GLU B 167      17.144 -20.087 -16.848  1.00 11.31           C
ATOM   1291  CG  GLU B 167      15.674 -20.494 -16.712  1.00 12.20           C
ATOM   1292  CD  GLU B 167      15.103 -20.443 -15.310  1.00 15.35           C
ATOM   1293  OE1 GLU B 167      15.874 -20.389 -14.341  1.00 15.77           O
ATOM   1294  OE2 GLU B 167      13.845 -20.452 -15.170  1.00 19.85           O
ATOM   1295  N   ALA B 168      18.203 -17.902 -14.696  1.00 10.93           N
ATOM   1296  CA  ALA B 168      18.105 -17.265 -13.384  1.00 10.85           C
ATOM   1297  C   ALA B 168      17.803 -15.792 -13.505  1.00 11.46           C
ATOM   1298  O   ALA B 168      17.123 -15.251 -12.643  1.00 12.40           O
ATOM   1299  CB  ALA B 168      19.360 -17.460 -12.576  1.00 12.53           C
ATOM   1300  N   PHE B 169      18.345 -15.139 -14.550  1.00 10.65           N
ATOM   1301  CA  PHE B 169      18.119 -13.716 -14.808  1.00 10.66           C
ATOM   1302  C   PHE B 169      16.869 -13.436 -15.649  1.00  9.85           C
ATOM   1303  O   PHE B 169      16.637 -12.292 -16.050  1.00 10.28           O
ATOM   1304  CB  PHE B 169      19.370 -13.064 -15.444  1.00 11.11           C
ATOM   1305  CG  PHE B 169      20.460 -12.761 -14.452  1.00 12.21           C
ATOM   1306  CD1 PHE B 169      20.610 -11.473 -13.953  1.00 14.00           C
ATOM   1307  CD2 PHE B 169      21.261 -13.751 -13.953  1.00 13.58           C
ATOM   1308  CE1 PHE B 169      21.573 -11.193 -13.000  1.00 14.58           C
ATOM   1309  CE2 PHE B 169      22.236 -13.469 -12.992  1.00 14.14           C
ATOM   1310  CZ  PHE B 169      22.391 -12.196 -12.539  1.00 15.35           C
ATOM   1311  N   SER B 170      16.051 -14.467 -15.887  1.00  9.33           N
ATOM   1312  CA  SER B 170      14.847 -14.358 -16.703  1.00 10.06           C
ATOM   1313  C   SER B 170      15.135 -13.974 -18.154  1.00  9.39           C
ATOM   1314  O   SER B 170      14.259 -13.466 -18.841  1.00 10.66           O
ATOM   1315  CB  SER B 170      13.813 -13.423 -16.064  1.00 10.00           C
ATOM   1316  OG  SER B 170      13.352 -13.937 -14.817  1.00 12.65           O
ATOM   1317  N   LEU B 171      16.355 -14.263 -18.630  1.00 10.00           N
ATOM   1318  CA  LEU B 171      16.735 -13.957 -20.013  1.00 10.11           C
ATOM   1319  C   LEU B 171      16.234 -15.007 -20.994  1.00 10.68           C
ATOM   1320  O   LEU B 171      16.049 -14.728 -22.189  1.00 11.67           O
ATOM   1321  CB  LEU B 171      18.257 -13.796 -20.108  1.00 10.80           C
ATOM   1322  CG  LEU B 171      18.765 -12.633 -19.240  1.00 13.04           C
ATOM   1323  CD1 LEU B 171      20.253 -12.692 -18.939  1.00 13.97           C
ATOM   1324  CD2 LEU B 171      18.439 -11.358 -19.955  1.00 17.84           C
ATOM   1325  N   VAL B 172      16.025 -16.223 -20.497  1.00 10.95           N
ATOM   1326  CA  VAL B 172      15.428 -17.318 -21.267  1.00 11.54           C
ATOM   1327  C   VAL B 172      14.416 -18.059 -20.408  1.00 11.88           C
ATOM   1328  O   VAL B 172      14.443 -17.949 -19.165  1.00 11.90           O
ATOM   1329  CB  VAL B 172      16.490 -18.327 -21.743  1.00 11.75           C
ATOM   1330  CG1 VAL B 172      17.504 -17.633 -22.641  1.00 11.02           C
ATOM   1331  CG2 VAL B 172      17.181 -18.991 -20.550  1.00 12.39           C
ATOM   1332  N   ASP B 173      13.513 -18.789 -21.075  1.00 12.49           N
ATOM   1333  CA  ASP B 173      12.502 -19.641 -20.412  1.00 12.88           C
ATOM   1334  C   ASP B 173      12.970 -21.069 -20.296  1.00 13.23           C
ATOM   1335  O   ASP B 173      14.152 -21.367 -20.555  1.00 13.78           O
ATOM   1336  CB  ASP B 173      11.140 -19.558 -21.122  1.00 13.63           C
ATOM   1337  CG  ASP B 173      11.129 -20.160 -22.499  1.00 12.35           C
ATOM   1338  OD1 ASP B 173      12.126 -20.782 -22.921  1.00 14.10           O
ATOM   1339  OD2 ASP B 173      10.048 -20.046 -23.162  1.00 16.84           O
ATOM   1340  N   ASP B 174      12.073 -21.977 -19.929  1.00 13.96           N
ATOM   1341  CA  ASP B 174      12.496 -23.353 -19.694  1.00 14.96           C
ATOM   1342  C   ASP B 174      12.752 -24.149 -20.978  1.00 13.95           C
ATOM   1343  O   ASP B 174      13.080 -25.326 -20.911  1.00 15.05           O
ATOM   1344  CB  ASP B 174      11.538 -24.097 -18.768  1.00 17.21           C
ATOM   1345  CG  ASP B 174      10.155 -24.179 -19.294  1.00 18.53           C
ATOM   1346  OD1 ASP B 174       9.845 -23.716 -20.410  1.00 16.39           O
ATOM   1347  OD2 ASP B 174       9.312 -24.720 -18.525  1.00 21.20           O
ATOM   1348  N   GLU B 175      12.627 -23.501 -22.135  1.00 13.76           N
ATOM   1349  CA  GLU B 175      13.015 -24.113 -23.414  1.00 13.69           C
ATOM   1350  C   GLU B 175      14.113 -23.313 -24.125  1.00 12.40           C
ATOM   1351  O   GLU B 175      14.346 -23.481 -25.327  1.00 11.92           O
ATOM   1352  CB AGLU B 175      11.818 -24.253 -24.364  1.00 14.43           C
ATOM   1353  CG AGLU B 175      10.582 -24.881 -23.747  1.00 15.28           C
ATOM   1354  CD AGLU B 175      10.716 -26.378 -23.471  1.00 18.05           C
ATOM   1355  OE1AGLU B 175      11.749 -26.995 -23.827  1.00 19.18           O
ATOM   1356  OE2AGLU B 175       9.761 -26.946 -22.900  1.00 21.15           O
ATOM   1357  N   ALA B 176      14.806 -22.466 -23.361  1.00 11.95           N
ATOM   1358  CA  ALA B 176      15.919 -21.662 -23.883  1.00 10.95           C
ATOM   1359  C   ALA B 176      15.490 -20.712 -24.988  1.00 11.46           C
ATOM   1360  O   ALA B 176      16.286 -20.348 -25.846  1.00 11.90           O
ATOM   1361  CB  ALA B 176      17.078 -22.579 -24.352  1.00 10.78           C
ATOM   1362  N   ASN B 177      14.231 -20.286 -24.943  1.00 11.20           N
ATOM   1363  CA  ASN B 177      13.778 -19.193 -25.796  1.00 11.38           C
ATOM   1364  C   ASN B 177      14.134 -17.886 -25.109  1.00 12.04           C
ATOM   1365  O   ASN B 177      13.818 -17.697 -23.934  1.00 12.34           O
ATOM   1366  CB  ASN B 177      12.267 -19.199 -25.975  1.00 12.64           C
ATOM   1367  CG  ASN B 177      11.727 -20.463 -26.612  1.00 12.85           C
ATOM   1368  OD1 ASN B 177      12.164 -20.885 -27.673  1.00 12.83           O
ATOM   1369  ND2 ASN B 177      10.753 -21.066 -25.948  1.00 15.48           N
ATOM   1370  N   VAL B 178      14.734 -16.969 -25.853  1.00 11.63           N
ATOM   1371  CA  VAL B 178      15.202 -15.702 -25.284  1.00 11.79           C
ATOM   1372  C   VAL B 178      14.033 -14.740 -25.186  1.00 11.79           C
ATOM   1373  O   VAL B 178      13.221 -14.615 -26.128  1.00 13.23           O
ATOM   1374  CB  VAL B 178      16.327 -15.107 -26.156  1.00 12.03           C
ATOM   1375  CG1 VAL B 178      16.623 -13.666 -25.798  1.00 12.03           C
ATOM   1376  CG2 VAL B 178      17.577 -15.947 -26.041  1.00 13.25           C
ATOM   1377  N   ASP B 179      13.988 -14.025 -24.059  1.00 12.35           N
ATOM   1378  CA  ASP B 179      12.996 -12.980 -23.842  1.00 11.95           C
ATOM   1379  C   ASP B 179      13.740 -11.724 -24.263  1.00 12.32           C
ATOM   1380  O   ASP B 179      14.581 -11.196 -23.525  1.00 11.49           O
ATOM   1381  CB  ASP B 179      12.531 -12.916 -22.383  1.00 11.75           C
ATOM   1382  CG  ASP B 179      11.528 -11.814 -22.139  1.00 13.48           C
ATOM   1383  OD1 ASP B 179      11.623 -10.755 -22.792  1.00 16.53           O
ATOM   1384  OD2 ASP B 179      10.632 -12.000 -21.264  1.00 18.26           O
ATOM   1385  N   GLU B 180      13.480 -11.279 -25.477  1.00 13.36           N
ATOM   1386  CA  GLU B 180      14.307 -10.231 -26.058  1.00 13.80           C
ATOM   1387  C   GLU B 180      14.233  -8.935 -25.261  1.00 13.56           C
ATOM   1388  O   GLU B 180      15.211  -8.207 -25.163  1.00 13.44           O
ATOM   1389  CB  GLU B 180      13.921 -10.000 -27.524  1.00 15.57           C
ATOM   1390  CG  GLU B 180      14.804  -9.032 -28.249  1.00 15.68           C
ATOM   1391  CD  GLU B 180      14.632  -9.066 -29.758  1.00 17.89           C
ATOM   1392  OE1 GLU B 180      13.913  -9.938 -30.295  1.00 19.57           O
ATOM   1393  OE2 GLU B 180      15.279  -8.212 -30.401  1.00 24.22           O
ATOM   1394  N   ASP B 181      13.073  -8.636 -24.687  1.00 13.54           N
ATOM   1395  CA  ASP B 181      12.933  -7.382 -23.943  1.00 14.33           C
ATOM   1396  C   ASP B 181      13.823  -7.378 -22.698  1.00 13.49           C
ATOM   1397  O   ASP B 181      14.422  -6.360 -22.327  1.00 13.88           O
ATOM   1398  CB  ASP B 181      11.447  -7.153 -23.563  1.00 16.31           C
ATOM   1399  CG  ASP B 181      10.592  -6.641 -24.733  1.00 20.57           C
ATOM   1400  OD1 ASP B 181      11.141  -6.283 -25.796  1.00 22.52           O
ATOM   1401  OD2 ASP B 181       9.348  -6.561 -24.570  1.00 25.52           O
ATOM   1402  N   ILE B 182      13.922  -8.531 -22.035  1.00 12.57           N
ATOM   1403  CA  ILE B 182      14.729  -8.630 -20.840  1.00 13.04           C
ATOM   1404  C   ILE B 182      16.214  -8.649 -21.219  1.00 12.51           C
ATOM   1405  O   ILE B 182      17.047  -8.023 -20.581  1.00 11.56           O
ATOM   1406  CB AILE B 182      14.305  -9.834 -19.978  1.00 12.63           C
ATOM   1407  CG1AILE B 182      12.834  -9.650 -19.560  1.00 14.16           C
ATOM   1408  CG2AILE B 182      15.197  -9.970 -18.751  1.00 12.86           C
ATOM   1409  CD1AILE B 182      12.293 -10.730 -18.668  1.00 14.45           C
ATOM   1410  N   MET B 183      16.538  -9.324 -22.316  1.00 11.93           N
ATOM   1411  CA  MET B 183      17.915  -9.343 -22.790  1.00 12.69           C
ATOM   1412  C   MET B 183      18.407  -7.943 -23.197  1.00 12.76           C
ATOM   1413  O   MET B 183      19.471  -7.495 -22.733  1.00 12.20           O
ATOM   1414  CB AMET B 183      17.995 -10.326 -23.968  1.00 12.32           C
ATOM   1415  CG AMET B 183      19.316 -10.349 -24.753  1.00 13.16           C
ATOM   1416  SD AMET B 183      19.890 -12.007 -25.301  1.00 13.41           S
ATOM   1417  CE AMET B 183      19.716 -13.066 -23.856  1.00 12.14           C
ATOM   1418  N   LEU B 184      17.625  -7.226 -24.003  1.00 12.34           N
ATOM   1419  CA  LEU B 184      17.969  -5.835 -24.366  1.00 13.11           C
ATOM   1420  C   LEU B 184      18.015  -4.950 -23.127  1.00 12.69           C
ATOM   1421  O   LEU B 184      18.793  -4.013 -23.041  1.00 12.93           O
ATOM   1422  CB  LEU B 184      16.990  -5.262 -25.391  1.00 14.05           C
ATOM   1423  CG  LEU B 184      17.016  -5.847 -26.795  1.00 16.45           C
ATOM   1424  CD1 LEU B 184      15.800  -5.350 -27.585  1.00 18.46           C
ATOM   1425  CD2 LEU B 184      18.293  -5.452 -27.466  1.00 19.80           C
ATOM   1426  N   GLY B 185      17.211  -5.289 -22.135  1.00 12.26           N
ATOM   1427  CA  GLY B 185      17.171  -4.542 -20.881  1.00 12.49           C
ATOM   1428  C   GLY B 185      18.432  -4.530 -20.030  1.00 12.39           C
ATOM   1429  O   GLY B 185      18.553  -3.703 -19.100  1.00 12.31           O
ATOM   1430  N   LEU B 186      19.365  -5.446 -20.312  1.00 12.27           N
ATOM   1431  CA  LEU B 186      20.650  -5.472 -19.633  1.00 12.38           C
ATOM   1432  C   LEU B 186      21.599  -4.389 -20.094  1.00 12.66           C
ATOM   1433  O   LEU B 186      22.605  -4.128 -19.414  1.00 12.66           O
ATOM   1434  CB  LEU B 186      21.383  -6.788 -19.899  1.00 12.49           C
ATOM   1435  CG  LEU B 186      20.781  -8.062 -19.336  1.00 12.02           C
ATOM   1436  CD1 LEU B 186      21.497  -9.311 -19.920  1.00 14.06           C
ATOM   1437  CD2 LEU B 186      20.897  -8.054 -17.836  1.00 12.76           C
ATOM   1438  N   LEU B 187      21.335  -3.792 -21.258  1.00 12.56           N
ATOM   1439  CA  LEU B 187      22.320  -2.931 -21.903  1.00 12.80           C
ATOM   1440  C   LEU B 187      21.962  -1.468 -21.862  1.00 13.36           C
ATOM   1441  O   LEU B 187      20.785  -1.094 -21.788  1.00 13.65           O
ATOM   1442  CB  LEU B 187      22.457  -3.361 -23.359  1.00 12.87           C
ATOM   1443  CG  LEU B 187      22.987  -4.763 -23.580  1.00 15.91           C
ATOM   1444  CD1 LEU B 187      23.045  -4.981 -25.079  1.00 17.45           C
ATOM   1445  CD2 LEU B 187      24.332  -4.941 -22.956  1.00 17.61           C
ATOM   1446  N   PRO B 188      22.986  -0.592 -21.858  1.00 12.89           N
ATOM   1447  CA  PRO B 188      22.670   0.815 -21.878  1.00 13.97           C
ATOM   1448  C   PRO B 188      21.974   1.270 -23.165  1.00 14.10           C
ATOM   1449  O   PRO B 188      22.001   0.557 -24.173  1.00 13.80           O
ATOM   1450  CB  PRO B 188      24.046   1.472 -21.735  1.00 15.12           C
ATOM   1451  CG  PRO B 188      25.026   0.463 -22.032  1.00 15.64           C
ATOM   1452  CD  PRO B 188      24.437  -0.851 -21.804  1.00 14.19           C
ATOM   1453  N   ASP B 189      21.367   2.450 -23.128  1.00 14.47           N
ATOM   1454  CA  ASP B 189      20.585   2.968 -24.259  1.00 15.20           C
ATOM   1455  C   ASP B 189      21.434   2.999 -25.533  1.00 15.50           C
ATOM   1456  O   ASP B 189      20.936   2.680 -26.617  1.00 15.39           O
ATOM   1457  CB  ASP B 189      20.048   4.393 -23.990  1.00 15.93           C
ATOM   1458  CG  ASP B 189      18.979   4.452 -22.919  1.00 16.64           C
ATOM   1459  OD1 ASP B 189      18.388   3.393 -22.605  1.00 16.01           O
ATOM   1460  OD2 ASP B 189      18.718   5.579 -22.412  1.00 16.70           O
ATOM   1461  N   GLN B 190      22.712   3.362 -25.391  1.00 16.14           N
ATOM   1462  CA AGLN B 190      23.605   3.581 -26.533  1.00 16.40           C
ATOM   1463  C   GLN B 190      23.897   2.298 -27.300  1.00 16.49           C
ATOM   1464  O   GLN B 190      24.306   2.345 -28.450  1.00 16.52           O
ATOM   1465  CB AGLN B 190      24.918   4.238 -26.080  1.00 16.95           C
ATOM   1466  CG AGLN B 190      24.753   5.687 -25.635  1.00 18.83           C
ATOM   1467  CD AGLN B 190      24.096   5.853 -24.260  1.00 20.47           C
ATOM   1468  OE1AGLN B 190      24.048   4.921 -23.438  1.00 20.02           O
ATOM   1469  NE2AGLN B 190      23.574   7.054 -24.009  1.00 22.42           N
ATOM   1470  N   LEU B 191      23.700   1.148 -26.656  1.00 15.72           N
ATOM   1471  CA  LEU B 191      23.963  -0.158 -27.278  1.00 15.74           C
ATOM   1472  C   LEU B 191      22.715  -0.886 -27.809  1.00 14.56           C
ATOM   1473  O   LEU B 191      22.823  -2.001 -28.351  1.00 14.81           O
ATOM   1474  CB  LEU B 191      24.696  -1.088 -26.308  1.00 16.52           C
ATOM   1475  CG  LEU B 191      26.185  -0.820 -26.100  1.00 19.03           C
ATOM   1476  CD1 LEU B 191      26.746  -1.684 -24.996  1.00 20.92           C
ATOM   1477  CD2 LEU B 191      26.955  -1.062 -27.424  1.00 22.79           C
ATOM   1478  N   GLN B 192      21.543  -0.278 -27.693  1.00 14.42           N
ATOM   1479  CA  GLN B 192      20.302  -0.970 -28.052  1.00 14.78           C
ATOM   1480  C   GLN B 192      20.249  -1.348 -29.522  1.00 14.44           C
ATOM   1481  O   GLN B 192      19.846  -2.447 -29.854  1.00 14.15           O
ATOM   1482  CB  GLN B 192      19.075  -0.130 -27.734  1.00 14.54           C
ATOM   1483  CG  GLN B 192      18.868   0.115 -26.273  1.00 14.50           C
ATOM   1484  CD  GLN B 192      18.530  -1.150 -25.511  1.00 12.58           C
ATOM   1485  OE1 GLN B 192      17.523  -1.810 -25.807  1.00 15.39           O
ATOM   1486  NE2 GLN B 192      19.345  -1.480 -24.502  1.00 13.99           N
ATOM   1487  N   GLU B 193      20.677  -0.453 -30.399  1.00 15.57           N
ATOM   1488  CA  GLU B 193      20.575  -0.730 -31.843  1.00 16.15           C
ATOM   1489  C   GLU B 193      21.527  -1.854 -32.256  1.00 15.71           C
ATOM   1490  O   GLU B 193      21.135  -2.760 -32.998  1.00 14.98           O
ATOM   1491  CB  GLU B 193      20.760   0.542 -32.671  1.00 17.12           C
ATOM   1492  CG  GLU B 193      19.547   1.452 -32.592  1.00 19.53           C
ATOM   1493  CD  GLU B 193      19.531   2.590 -33.607  1.00 19.22           C
ATOM   1494  OE1 GLU B 193      20.378   2.621 -34.527  1.00 23.00           O
ATOM   1495  OE2 GLU B 193      18.651   3.476 -33.459  1.00 23.79           O
ATOM   1496  N   ARG B 194      22.765  -1.788 -31.777  1.00 15.77           N
ATOM   1497  CA AARG B 194      23.716  -2.878 -31.957  1.00 16.57           C
ATOM   1498  C   ARG B 194      23.212  -4.226 -31.452  1.00 15.69           C
ATOM   1499  O   ARG B 194      23.367  -5.246 -32.124  1.00 15.45           O
ATOM   1500  CB AARG B 194      25.053  -2.536 -31.297  1.00 17.57           C
ATOM   1501  CG AARG B 194      26.244  -2.598 -32.239  1.00 20.09           C
ATOM   1502  CD AARG B 194      27.480  -1.978 -31.609  1.00 22.18           C
ATOM   1503  NE AARG B 194      28.604  -2.909 -31.578  1.00 25.43           N
ATOM   1504  CZ AARG B 194      28.729  -3.956 -32.387  1.00 26.33           C
ATOM   1505  NH1AARG B 194      27.797  -4.210 -33.295  1.00 26.70           N
ATOM   1506  NH2AARG B 194      29.786  -4.751 -32.287  1.00 26.80           N
ATOM   1507  N   ALA B 195      22.609  -4.223 -30.268  1.00 13.81           N
ATOM   1508  CA  ALA B 195      22.100  -5.449 -29.669  1.00 14.26           C
ATOM   1509  C   ALA B 195      20.917  -5.995 -30.480  1.00 14.01           C
ATOM   1510  O   ALA B 195      20.832  -7.213 -30.737  1.00 13.11           O
ATOM   1511  CB  ALA B 195      21.735  -5.207 -28.207  1.00 14.46           C
ATOM   1512  N   GLN B 196      20.014  -5.098 -30.900  1.00 14.10           N
ATOM   1513  CA  GLN B 196      18.890  -5.479 -31.759  1.00 14.05           C
ATOM   1514  C   GLN B 196      19.370  -6.161 -33.052  1.00 13.89           C
ATOM   1515  O   GLN B 196      18.761  -7.132 -33.530  1.00 14.37           O
ATOM   1516  CB  GLN B 196      18.061  -4.239 -32.090  1.00 14.75           C
ATOM   1517  CG  GLN B 196      17.124  -3.796 -30.941  1.00 14.43           C
ATOM   1518  CD  GLN B 196      16.468  -2.410 -31.142  1.00 16.23           C
ATOM   1519  OE1 GLN B 196      16.721  -1.706 -32.121  1.00 20.78           O
ATOM   1520  NE2 GLN B 196      15.618  -2.030 -30.200  1.00 18.12           N
ATOM   1521  N   SER B 197      20.467  -5.657 -33.607  1.00 14.03           N
ATOM   1522  CA  SER B 197      21.004  -6.243 -34.834  1.00 13.83           C
ATOM   1523  C   SER B 197      21.548  -7.647 -34.565  1.00 13.88           C
ATOM   1524  O   SER B 197      21.314  -8.570 -35.351  1.00 14.00           O
ATOM   1525  CB  SER B 197      22.110  -5.351 -35.414  1.00 13.07           C
ATOM   1526  OG  SER B 197      22.777  -6.033 -36.471  1.00 14.79           O
ATOM   1527  N   VAL B 198      22.282  -7.827 -33.456  1.00 12.53           N
ATOM   1528  CA  VAL B 198      22.793  -9.162 -33.109  1.00 13.50           C
ATOM   1529  C   VAL B 198      21.598 -10.115 -32.883  1.00 13.19           C
ATOM   1530  O   VAL B 198      21.604 -11.252 -33.380  1.00 14.27           O
ATOM   1531  CB  VAL B 198      23.722  -9.130 -31.882  1.00 13.74           C
ATOM   1532  CG1 VAL B 198      24.047 -10.539 -31.407  1.00 16.11           C
ATOM   1533  CG2 VAL B 198      24.982  -8.342 -32.172  1.00 15.03           C
ATOM   1534  N   MET B 199      20.557  -9.656 -32.175  1.00 13.27           N
ATOM   1535  CA  MET B 199      19.405 -10.523 -31.922  1.00 14.18           C
ATOM   1536  C   MET B 199      18.659 -10.864 -33.204  1.00 14.21           C
ATOM   1537  O   MET B 199      18.071 -11.924 -33.318  1.00 15.52           O
ATOM   1538  CB  MET B 199      18.495  -9.896 -30.869  1.00 14.88           C
ATOM   1539  CG  MET B 199      19.212  -9.730 -29.552  1.00 15.27           C
ATOM   1540  SD  MET B 199      19.578 -11.238 -28.644  1.00 18.96           S
ATOM   1541  CE  MET B 199      21.337 -11.109 -28.315  1.00 18.84           C
ATOM   1542  N   GLY B 200      18.650  -9.967 -34.195  1.00 14.03           N
ATOM   1543  CA  GLY B 200      18.099 -10.310 -35.503  1.00 14.68           C
ATOM   1544  C   GLY B 200      18.821 -11.431 -36.213  1.00 14.22           C
ATOM   1545  O   GLY B 200      18.206 -12.214 -36.943  1.00 16.49           O
ATOM   1546  N   LYS B 201      20.126 -11.532 -35.999  1.00 13.87           N
ATOM   1547  CA  LYS B 201      20.909 -12.599 -36.618  1.00 14.29           C
ATOM   1548  C   LYS B 201      20.867 -13.911 -35.838  1.00 14.38           C
ATOM   1549  O   LYS B 201      21.131 -14.982 -36.398  1.00 16.69           O
ATOM   1550  CB  LYS B 201      22.375 -12.169 -36.720  1.00 14.97           C
ATOM   1551  CG  LYS B 201      22.576 -11.024 -37.675  1.00 16.64           C
ATOM   1552  CD  LYS B 201      24.017 -10.647 -37.876  1.00 17.04           C
ATOM   1553  CE  LYS B 201      24.091  -9.413 -38.763  1.00 16.76           C
ATOM   1554  NZ  LYS B 201      23.497  -8.205 -38.116  1.00 17.17           N
ATOM   1555  N   CYS B 202      20.638 -13.822 -34.537  1.00 12.81           N
ATOM   1556  CA  CYS B 202      20.880 -14.979 -33.659  1.00 13.10           C
ATOM   1557  C   CYS B 202      19.630 -15.555 -33.011  1.00 13.20           C
ATOM   1558  O   CYS B 202      19.712 -16.620 -32.408  1.00 13.72           O
ATOM   1559  CB  CYS B 202      21.921 -14.638 -32.583  1.00 12.77           C
ATOM   1560  SG  CYS B 202      23.516 -14.120 -33.246  1.00 14.64           S
ATOM   1561  N   LEU B 203      18.477 -14.892 -33.143  1.00 12.94           N
ATOM   1562  CA  LEU B 203      17.225 -15.418 -32.605  1.00 13.46           C
ATOM   1563  C   LEU B 203      16.297 -15.758 -33.762  1.00 13.41           C
ATOM   1564  O   LEU B 203      16.400 -15.144 -34.828  1.00 15.19           O
ATOM   1565  CB  LEU B 203      16.555 -14.376 -31.706  1.00 13.41           C
ATOM   1566  CG  LEU B 203      17.322 -13.897 -30.482  1.00 15.11           C
ATOM   1567  CD1 LEU B 203      16.487 -12.984 -29.578  1.00 15.90           C
ATOM   1568  CD2 LEU B 203      17.835 -15.093 -29.697  1.00 14.09           C
ATOM   1569  N   PRO B 204      15.409 -16.730 -33.564  1.00 13.12           N
ATOM   1570  CA  PRO B 204      15.238 -17.531 -32.361  1.00 12.80           C
ATOM   1571  C   PRO B 204      16.353 -18.558 -32.160  1.00 11.77           C
ATOM   1572  O   PRO B 204      17.037 -18.932 -33.107  1.00 13.05           O
ATOM   1573  CB  PRO B 204      13.921 -18.263 -32.623  1.00 14.08           C
ATOM   1574  CG  PRO B 204      13.853 -18.379 -34.079  1.00 16.30           C
ATOM   1575  CD  PRO B 204      14.415 -17.100 -34.590  1.00 14.67           C
ATOM   1576  N   THR B 205      16.547 -18.975 -30.914  1.00 10.66           N
ATOM   1577  CA  THR B 205      17.516 -20.012 -30.609  1.00 10.65           C
ATOM   1578  C   THR B 205      17.132 -21.346 -31.245  1.00  9.72           C
ATOM   1579  O   THR B 205      15.963 -21.640 -31.529  1.00 11.73           O
ATOM   1580  CB  THR B 205      17.703 -20.204 -29.094  1.00  9.52           C
ATOM   1581  OG1 THR B 205      16.462 -20.643 -28.543  1.00 11.33           O
ATOM   1582  CG2 THR B 205      18.166 -18.913 -28.409  1.00 10.75           C
ATOM   1583  N   SER B 206      18.147 -22.159 -31.502  1.00  8.98           N
ATOM   1584  CA  SER B 206      17.938 -23.524 -31.967  1.00  9.55           C
ATOM   1585  C   SER B 206      19.072 -24.414 -31.506  1.00  9.52           C
ATOM   1586  O   SER B 206      20.182 -23.949 -31.234  1.00  9.17           O
ATOM   1587  CB  SER B 206      17.848 -23.597 -33.486  1.00 10.72           C
ATOM   1588  OG  SER B 206      19.084 -23.391 -34.112  1.00 13.91           O
ATOM   1589  N   GLY B 207      18.770 -25.697 -31.371  1.00  8.69           N
ATOM   1590  CA  GLY B 207      19.755 -26.667 -30.900  1.00  8.28           C
ATOM   1591  C   GLY B 207      19.103 -27.902 -30.338  1.00  8.12           C
ATOM   1592  O   GLY B 207      17.878 -27.969 -30.203  1.00  8.53           O
ATOM   1593  N   SER B 208      19.918 -28.881 -29.952  1.00  8.85           N
ATOM   1594  CA  SER B 208      19.374 -30.196 -29.637  1.00  8.96           C
ATOM   1595  C   SER B 208      18.763 -30.309 -28.251  1.00  8.46           C
ATOM   1596  O   SER B 208      17.978 -31.212 -27.982  1.00  9.97           O
ATOM   1597  CB  SER B 208      20.426 -31.264 -29.812  1.00  9.50           C
ATOM   1598  OG  SER B 208      21.583 -30.993 -29.039  1.00  9.49           O
ATOM   1599  N   ASP B 209      19.146 -29.402 -27.369  1.00  9.39           N
ATOM   1600  CA  ASP B 209      18.655 -29.342 -26.009  1.00  8.88           C
ATOM   1601  C   ASP B 209      18.905 -27.923 -25.490  1.00  8.36           C
ATOM   1602  O   ASP B 209      19.448 -27.087 -26.213  1.00  9.26           O
ATOM   1603  CB  ASP B 209      19.243 -30.457 -25.115  1.00  9.59           C
ATOM   1604  CG  ASP B 209      20.748 -30.350 -24.854  1.00 10.11           C
ATOM   1605  OD1 ASP B 209      21.267 -29.224 -24.820  1.00 10.95           O
ATOM   1606  OD2 ASP B 209      21.410 -31.413 -24.616  1.00 12.61           O
ATOM   1607  N   ASN B 210      18.467 -27.620 -24.275  1.00  8.73           N
ATOM   1608  CA  ASN B 210      18.610 -26.258 -23.792  1.00  8.81           C
ATOM   1609  C   ASN B 210      20.056 -25.800 -23.755  1.00  8.43           C
ATOM   1610  O   ASN B 210      20.360 -24.631 -24.025  1.00 10.11           O
ATOM   1611  CB  ASN B 210      18.043 -26.095 -22.392  1.00  8.72           C
ATOM   1612  CG  ASN B 210      16.520 -26.019 -22.388  1.00  9.70           C
ATOM   1613  OD1 ASN B 210      15.886 -25.741 -23.420  1.00 11.88           O
ATOM   1614  ND2 ASN B 210      15.929 -26.202 -21.199  1.00 12.16           N
ATOM   1615  N   CYS B 211      20.954 -26.714 -23.399  1.00  8.65           N
ATOM   1616  CA  CYS B 211      22.366 -26.340 -23.267  1.00  8.99           C
ATOM   1617  C   CYS B 211      22.975 -26.055 -24.657  1.00  9.28           C
ATOM   1618  O   CYS B 211      23.673 -25.062 -24.838  1.00  8.82           O
ATOM   1619  CB  CYS B 211      23.115 -27.461 -22.532  1.00  9.86           C
ATOM   1620  SG  CYS B 211      22.231 -27.883 -21.013  1.00 12.15           S
ATOM   1621  N   ASN B 212      22.665 -26.901 -25.639  1.00  8.21           N
ATOM   1622  CA  ASN B 212      23.186 -26.706 -27.000  1.00  8.73           C
ATOM   1623  C   ASN B 212      22.551 -25.477 -27.669  1.00  8.09           C
ATOM   1624  O   ASN B 212      23.214 -24.750 -28.414  1.00  8.60           O
ATOM   1625  CB  ASN B 212      22.951 -27.948 -27.823  1.00  8.92           C
ATOM   1626  CG  ASN B 212      23.569 -27.883 -29.184  1.00  8.24           C
ATOM   1627  OD1 ASN B 212      24.836 -27.759 -29.325  1.00 11.77           O
ATOM   1628  ND2 ASN B 212      22.728 -27.968 -30.212  1.00  6.38           N
ATOM   1629  N   LYS B 213      21.284 -25.187 -27.363  1.00  7.73           N
ATOM   1630  CA  LYS B 213      20.693 -23.924 -27.817  1.00  8.44           C
ATOM   1631  C   LYS B 213      21.526 -22.715 -27.365  1.00  8.31           C
ATOM   1632  O   LYS B 213      21.760 -21.746 -28.125  1.00  8.65           O
ATOM   1633  CB  LYS B 213      19.240 -23.801 -27.334  1.00  7.94           C
ATOM   1634  CG  LYS B 213      18.274 -24.705 -28.077  1.00  8.98           C
ATOM   1635  CD  LYS B 213      16.876 -24.603 -27.517  1.00 10.24           C
ATOM   1636  CE  LYS B 213      15.913 -25.491 -28.287  1.00 10.25           C
ATOM   1637  NZ  LYS B 213      14.506 -25.428 -27.763  1.00 11.66           N
ATOM   1638  N   ILE B 214      21.936 -22.737 -26.098  1.00  8.47           N
ATOM   1639  CA  ILE B 214      22.709 -21.622 -25.568  1.00  8.16           C
ATOM   1640  C   ILE B 214      24.157 -21.609 -26.094  1.00  8.37           C
ATOM   1641  O   ILE B 214      24.703 -20.536 -26.367  1.00 10.04           O
ATOM   1642  CB  ILE B 214      22.608 -21.551 -24.012  1.00  8.01           C
ATOM   1643  CG1 ILE B 214      21.124 -21.391 -23.629  1.00  9.58           C
ATOM   1644  CG2 ILE B 214      23.549 -20.483 -23.437  1.00  8.92           C
ATOM   1645  CD1 ILE B 214      20.392 -20.205 -24.301  1.00 10.96           C
ATOM   1646  N   TYR B 215      24.778 -22.779 -26.274  1.00  8.10           N
ATOM   1647  CA  TYR B 215      26.059 -22.805 -26.980  1.00  8.04           C
ATOM   1648  C   TYR B 215      25.939 -22.129 -28.342  1.00  7.58           C
ATOM   1649  O   TYR B 215      26.775 -21.292 -28.713  1.00  8.87           O
ATOM   1650  CB  TYR B 215      26.568 -24.234 -27.193  1.00  8.90           C
ATOM   1651  CG  TYR B 215      27.809 -24.256 -28.047  1.00  9.63           C
ATOM   1652  CD1 TYR B 215      29.043 -23.851 -27.543  1.00  9.72           C
ATOM   1653  CD2 TYR B 215      27.755 -24.635 -29.376  1.00 10.57           C
ATOM   1654  CE1 TYR B 215      30.183 -23.824 -28.354  1.00  9.90           C
ATOM   1655  CE2 TYR B 215      28.897 -24.624 -30.176  1.00 10.32           C
ATOM   1656  CZ  TYR B 215      30.114 -24.240 -29.650  1.00 11.75           C
ATOM   1657  OH  TYR B 215      31.235 -24.228 -30.462  1.00 15.15           O
ATOM   1658  N   ASN B 216      24.905 -22.480 -29.104  1.00  7.95           N
ATOM   1659  CA  ASN B 216      24.789 -21.959 -30.442  1.00  8.25           C
ATOM   1660  C   ASN B 216      24.530 -20.459 -30.425  1.00  8.48           C
ATOM   1661  O   ASN B 216      25.030 -19.724 -31.275  1.00  9.39           O
ATOM   1662  CB  ASN B 216      23.679 -22.653 -31.249  1.00  8.37           C
ATOM   1663  CG  ASN B 216      23.943 -24.115 -31.582  1.00  8.17           C
ATOM   1664  OD1 ASN B 216      22.973 -24.917 -31.756  1.00 12.19           O
ATOM   1665  ND2 ASN B 216      25.181 -24.473 -31.730  1.00  6.84           N
ATOM   1666  N   LEU B 217      23.752 -20.005 -29.449  1.00  9.03           N
ATOM   1667  CA  LEU B 217      23.488 -18.584 -29.256  1.00  8.94           C
ATOM   1668  C   LEU B 217      24.781 -17.842 -28.963  1.00  9.34           C
ATOM   1669  O   LEU B 217      25.099 -16.806 -29.585  1.00 10.42           O
ATOM   1670  CB  LEU B 217      22.469 -18.357 -28.131  1.00 10.18           C
ATOM   1671  CG  LEU B 217      22.221 -16.900 -27.750  1.00  9.45           C
ATOM   1672  CD1 LEU B 217      21.660 -16.072 -28.919  1.00 12.29           C
ATOM   1673  CD2 LEU B 217      21.319 -16.831 -26.502  1.00 10.05           C
ATOM   1674  N   ALA B 218      25.511 -18.338 -27.973  1.00  8.28           N
ATOM   1675  CA  ALA B 218      26.791 -17.711 -27.582  1.00  9.26           C
ATOM   1676  C   ALA B 218      27.757 -17.607 -28.755  1.00  9.78           C
ATOM   1677  O   ALA B 218      28.409 -16.577 -28.936  1.00 10.25           O
ATOM   1678  CB  ALA B 218      27.472 -18.509 -26.436  1.00  9.64           C
ATOM   1679  N   LYS B 219      27.894 -18.688 -29.516  1.00 10.10           N
ATOM   1680  CA  LYS B 219      28.754 -18.661 -30.712  1.00 11.40           C
ATOM   1681  C   LYS B 219      28.292 -17.632 -31.721  1.00 11.72           C
ATOM   1682  O   LYS B 219      29.087 -16.923 -32.312  1.00 12.72           O
ATOM   1683  CB ALYS B 219      28.773 -20.027 -31.412  1.00 12.17           C
ATOM   1684  CG ALYS B 219      29.503 -21.123 -30.690  1.00 14.79           C
ATOM   1685  CD ALYS B 219      31.016 -20.920 -30.695  1.00 16.75           C
ATOM   1686  CE ALYS B 219      31.670 -21.216 -32.038  1.00 19.02           C
ATOM   1687  NZ ALYS B 219      33.148 -20.986 -31.962  1.00 18.77           N
ATOM   1688  N   CYS B 220      26.993 -17.538 -31.924  1.00 11.19           N
ATOM   1689  CA  CYS B 220      26.437 -16.551 -32.872  1.00 11.55           C
ATOM   1690  C   CYS B 220      26.693 -15.117 -32.396  1.00 11.83           C
ATOM   1691  O   CYS B 220      27.085 -14.242 -33.174  1.00 13.07           O
ATOM   1692  CB  CYS B 220      24.934 -16.800 -33.074  1.00 11.59           C
ATOM   1693  SG  CYS B 220      24.147 -15.758 -34.318  1.00 14.11           S
ATOM   1694  N   VAL B 221      26.484 -14.867 -31.117  1.00 11.48           N
ATOM   1695  CA  VAL B 221      26.718 -13.544 -30.526  1.00 11.89           C
ATOM   1696  C   VAL B 221      28.196 -13.188 -30.629  1.00 12.03           C
ATOM   1697  O   VAL B 221      28.534 -12.058 -30.921  1.00 11.93           O
ATOM   1698  CB  VAL B 221      26.238 -13.512 -29.040  1.00 12.48           C
ATOM   1699  CG1 VAL B 221      26.843 -12.338 -28.282  1.00 15.13           C
ATOM   1700  CG2 VAL B 221      24.708 -13.516 -29.009  1.00 13.30           C
ATOM   1701  N   GLN B 222      29.074 -14.153 -30.381  1.00 13.02           N
ATOM   1702  CA  GLN B 222      30.516 -13.912 -30.477  1.00 13.45           C
ATOM   1703  C   GLN B 222      30.926 -13.566 -31.914  1.00 14.41           C
ATOM   1704  O   GLN B 222      31.665 -12.611 -32.156  1.00 17.03           O
ATOM   1705  CB  GLN B 222      31.290 -15.143 -29.977  1.00 13.77           C
ATOM   1706  CG  GLN B 222      32.803 -15.053 -30.221  1.00 15.69           C
ATOM   1707  CD  GLN B 222      33.592 -15.790 -29.183  1.00 14.10           C
ATOM   1708  OE1 GLN B 222      33.881 -15.270 -28.107  1.00 16.25           O
ATOM   1709  NE2 GLN B 222      33.922 -17.009 -29.484  1.00 10.88           N
ATOM   1710  N   GLU B 223      30.473 -14.357 -32.864  1.00 14.68           N
ATOM   1711  CA  GLU B 223      30.798 -14.144 -34.289  1.00 15.51           C
ATOM   1712  C   GLU B 223      30.185 -12.878 -34.846  1.00 15.31           C
ATOM   1713  O   GLU B 223      30.767 -12.206 -35.710  1.00 16.02           O
ATOM   1714  CB  GLU B 223      30.296 -15.324 -35.090  1.00 16.67           C
ATOM   1715  CG  GLU B 223      31.114 -16.594 -34.852  1.00 16.78           C
ATOM   1716  CD  GLU B 223      30.498 -17.806 -35.516  1.00 17.44           C
ATOM   1717  OE1 GLU B 223      29.401 -17.671 -36.117  1.00 20.48           O
ATOM   1718  OE2 GLU B 223      31.103 -18.896 -35.430  1.00 21.70           O
ATOM   1719  N   SER B 224      29.005 -12.524 -34.354  1.00 14.56           N
ATOM   1720  CA  SER B 224      28.315 -11.307 -34.847  1.00 14.43           C
ATOM   1721  C   SER B 224      28.887  -9.987 -34.349  1.00 14.83           C
ATOM   1722  O   SER B 224      28.690  -8.931 -34.977  1.00 16.00           O
ATOM   1723  CB  SER B 224      26.831 -11.385 -34.463  1.00 14.21           C
ATOM   1724  OG  SER B 224      26.259 -12.532 -35.035  1.00 17.55           O
ATOM   1725  N   ALA B 225      29.564 -10.026 -33.203  1.00 14.47           N
ATOM   1726  CA  ALA B 225      30.127  -8.838 -32.572  1.00 14.57           C
ATOM   1727  C   ALA B 225      31.478  -9.273 -31.975  1.00 15.02           C
ATOM   1728  O   ALA B 225      31.659  -9.328 -30.766  1.00 14.58           O
ATOM   1729  CB  ALA B 225      29.169  -8.261 -31.485  1.00 14.69           C
ATOM   1730  N   PRO B 226      32.447  -9.591 -32.840  1.00 16.20           N
ATOM   1731  CA  PRO B 226      33.694 -10.207 -32.408  1.00 16.41           C
ATOM   1732  C   PRO B 226      34.597  -9.303 -31.581  1.00 16.62           C
ATOM   1733  O   PRO B 226      35.501  -9.795 -30.899  1.00 18.12           O
ATOM   1734  CB  PRO B 226      34.384 -10.532 -33.737  1.00 17.13           C
ATOM   1735  CG  PRO B 226      33.838  -9.548 -34.673  1.00 18.61           C
ATOM   1736  CD  PRO B 226      32.420  -9.357 -34.296  1.00 16.80           C
ATOM   1737  N   ASP B 227      34.332  -8.008 -31.645  1.00 16.80           N
ATOM   1738  CA  ASP B 227      35.103  -6.987 -30.958  1.00 17.48           C
ATOM   1739  C   ASP B 227      34.820  -6.887 -29.447  1.00 17.12           C
ATOM   1740  O   ASP B 227      35.627  -6.339 -28.669  1.00 17.86           O
ATOM   1741  CB  ASP B 227      34.912  -5.590 -31.642  1.00 18.59           C
ATOM   1742  CG  ASP B 227      33.409  -5.160 -31.872  1.00 19.26           C
ATOM   1743  OD1 ASP B 227      32.571  -5.955 -32.367  1.00 18.30           O
ATOM   1744  OD2 ASP B 227      33.082  -3.963 -31.612  1.00 23.83           O
ATOM   1745  N   VAL B 228      33.671  -7.400 -29.030  1.00 16.74           N
ATOM   1746  CA  VAL B 228      33.200  -7.192 -27.667  1.00 15.98           C
ATOM   1747  C   VAL B 228      32.592  -8.489 -27.163  1.00 15.46           C
ATOM   1748  O   VAL B 228      32.144  -9.329 -27.953  1.00 16.68           O
ATOM   1749  CB  VAL B 228      32.176  -6.069 -27.588  1.00 16.81           C
ATOM   1750  CG1 VAL B 228      32.818  -4.759 -28.038  1.00 17.84           C
ATOM   1751  CG2 VAL B 228      30.951  -6.388 -28.422  1.00 18.08           C
ATOM   1752  N   TRP B 229      32.599  -8.642 -25.846  1.00 13.20           N
ATOM   1753  CA  TRP B 229      32.052  -9.823 -25.210  1.00 13.62           C
ATOM   1754  C   TRP B 229      31.506  -9.412 -23.857  1.00 14.16           C
ATOM   1755  O   TRP B 229      32.247  -8.945 -23.017  1.00 13.84           O
ATOM   1756  CB  TRP B 229      33.129 -10.904 -25.110  1.00 12.26           C
ATOM   1757  CG  TRP B 229      32.620 -12.215 -24.544  1.00 11.47           C
ATOM   1758  CD1 TRP B 229      33.013 -12.802 -23.376  1.00 10.37           C
ATOM   1759  CD2 TRP B 229      31.635 -13.075 -25.111  1.00 10.29           C
ATOM   1760  NE1 TRP B 229      32.310 -13.966 -23.174  1.00 10.86           N
ATOM   1761  CE2 TRP B 229      31.483 -14.172 -24.245  1.00 11.51           C
ATOM   1762  CE3 TRP B 229      30.869 -13.031 -26.279  1.00 11.76           C
ATOM   1763  CZ2 TRP B 229      30.585 -15.188 -24.480  1.00 11.39           C
ATOM   1764  CZ3 TRP B 229      30.003 -14.053 -26.532  1.00 11.53           C
ATOM   1765  CH2 TRP B 229      29.864 -15.133 -25.636  1.00 11.03           C
ATOM   1766  N   PHE B 230      30.192  -9.521 -23.706  1.00 15.21           N
ATOM   1767  CA  PHE B 230      29.529  -9.159 -22.466  1.00 17.65           C
ATOM   1768  C   PHE B 230      29.356 -10.335 -21.511  1.00 18.69           C
ATOM   1769  O   PHE B 230      28.980 -11.375 -21.924  1.00 20.98           O
ATOM   1770  CB  PHE B 230      28.209  -8.491 -22.778  1.00 19.90           C
ATOM   1771  CG  PHE B 230      28.365  -7.125 -23.298  1.00 20.87           C
ATOM   1772  CD1 PHE B 230      28.552  -6.070 -22.438  1.00 23.16           C
ATOM   1773  CD2 PHE B 230      28.429  -6.904 -24.630  1.00 23.80           C
ATOM   1774  CE1 PHE B 230      28.747  -4.824 -22.919  1.00 24.47           C
ATOM   1775  CE2 PHE B 230      28.609  -5.662 -25.101  1.00 24.16           C
ATOM   1776  CZ  PHE B 230      28.805  -4.628 -24.237  1.00 24.09           C
ATOM   1777  N   VAL B 231      29.648 -10.114 -20.234  1.00 19.11           N
ATOM   1778  CA  VAL B 231      29.563 -11.168 -19.231  1.00 20.37           C
ATOM   1779  C   VAL B 231      28.983 -10.636 -17.925  1.00 21.76           C
ATOM   1780  O   VAL B 231      29.268  -9.509 -17.520  1.00 20.24           O
ATOM   1781  CB  VAL B 231      30.942 -11.794 -18.952  1.00 21.46           C
ATOM   1782  CG1 VAL B 231      31.613 -12.203 -20.255  1.00 22.43           C
ATOM   1783  CG2 VAL B 231      31.818 -10.822 -18.176  1.00 22.89           C
ATOM   1784  N   ILE B 232      28.167 -11.455 -17.270  1.00 24.75           N
ATOM   1785  CA  ILE B 232      27.418 -11.015 -16.099  1.00 26.15           C
ATOM   1786  C   ILE B 232      28.342 -10.785 -14.907  1.00 27.30           C
ATOM   1787  O   ILE B 232      29.228 -11.594 -14.631  1.00 29.66           O
ATOM   1788  CB  ILE B 232      26.334 -12.036 -15.706  1.00 26.75           C
ATOM   1789  CG1 ILE B 232      25.471 -11.486 -14.569  1.00 26.77           C
ATOM   1790  CG2 ILE B 232      26.969 -13.360 -15.307  1.00 28.98           C
ATOM   1791  CD1 ILE B 232      23.984 -11.580 -14.832  1.00 26.21           C
ATOM   1792  OXT ILE B 232      28.210  -9.800 -14.193  1.00 30.40           O
HETATM 1793  C1  NBB X 233      20.438  -5.709  -7.965  1.00 20.00           C
HETATM 1794  O1  NBB X 233      22.697  -2.992  -4.479  1.00 20.00           O
HETATM 1795  C2  NBB X 233      20.434  -6.099  -6.630  1.00 20.00           C
HETATM 1796  O2  NBB X 233      21.015  -1.460  -5.210  1.00 20.00           O
HETATM 1797  C3  NBB X 233      20.706  -5.183  -5.618  1.00 20.00           C
HETATM 1798  C4  NBB X 233      20.972  -3.859  -5.938  1.00 20.00           C
HETATM 1799  C5  NBB X 233      20.986  -3.472  -7.280  1.00 20.00           C
HETATM 1800  C6  NBB X 233      20.721  -4.387  -8.295  1.00 20.00           C
HETATM 1801  N1  NBB X 233      20.406  -3.111  -3.498  1.00 20.00           N
HETATM 1802  C7  NBB X 233      19.104  -2.503  -3.347  1.00 20.00           C
HETATM 1803  C8  NBB X 233      17.990  -3.528  -3.406  1.00 20.00           C
HETATM 1804  C9  NBB X 233      16.674  -2.921  -2.934  1.00 20.00           C
HETATM 1805  C10 NBB X 233      16.186  -3.621  -1.684  1.00 20.00           C
HETATM 1806  S1  NBB X 233      21.303  -2.804  -4.785  1.00 20.00           S
