# Supplementary material for: New computational protein design methods for de novo small molecule binding sites
Source: PLoS Comput Biol. 2020 Oct 5;16(10):e1008178. doi: 10.1371/journal.pcbi.1008178 (PMC7575090; doi:10.1371/journal.pcbi.1008178)
Supplement: S3 File — PDB files for the protein-ligand complexes used for the binding site sequence recovery benchmark. Files have been cleaned to remove residues with missing backbone atoms and all other extraneous small molecules. These complexes have been renumbered for compatibility with Rosetta, where position numbering corresponds to column “Designable_positions” in S4 Table. (GZ) [file pcbi.1008178.s003.tar.gz › BindingSiteRecoveryPDBs/4AFH-clean.pdb]

ATOM      1  N   SER A   1     -20.802 140.188  37.699  1.00 73.40           N
ATOM      2  CA  SER A   1     -20.363 139.509  38.914  1.00 75.34           C
ATOM      3  C   SER A   1     -19.154 138.631  38.603  1.00 71.50           C
ATOM      4  O   SER A   1     -18.494 138.818  37.583  1.00 71.29           O
ATOM      5  CB  SER A   1     -21.510 138.677  39.506  1.00 76.16           C
ATOM      6  OG  SER A   1     -21.135 138.025  40.711  1.00 74.14           O
ATOM      7  N   ASN A   2     -18.863 137.683  39.487  1.00 67.22           N
ATOM      8  CA  ASN A   2     -17.754 136.760  39.278  1.00 61.45           C
ATOM      9  C   ASN A   2     -18.038 135.799  38.128  1.00 46.24           C
ATOM     10  O   ASN A   2     -19.183 135.421  37.890  1.00 39.54           O
ATOM     11  CB  ASN A   2     -17.469 135.968  40.560  1.00 67.53           C
ATOM     12  CG  ASN A   2     -16.371 136.592  41.406  1.00 80.10           C
ATOM     13  OD1 ASN A   2     -15.355 135.957  41.693  1.00 81.80           O
ATOM     14  ND2 ASN A   2     -16.569 137.845  41.808  1.00 87.77           N
ATOM     15  N   GLY A   3     -16.989 135.404  37.417  1.00 45.49           N
ATOM     16  CA  GLY A   3     -17.119 134.385  36.395  1.00 45.99           C
ATOM     17  C   GLY A   3     -17.358 133.039  37.052  1.00 45.90           C
ATOM     18  O   GLY A   3     -17.883 132.109  36.424  1.00 38.09           O
ATOM     19  N   LEU A   4     -16.955 132.948  38.317  1.00 51.71           N
ATOM     20  CA  LEU A   4     -17.209 131.777  39.152  1.00 54.23           C
ATOM     21  C   LEU A   4     -18.704 131.616  39.387  1.00 44.05           C
ATOM     22  O   LEU A   4     -19.255 130.537  39.184  1.00 44.93           O
ATOM     23  CB  LEU A   4     -16.482 131.907  40.495  1.00 62.33           C
ATOM     24  CG  LEU A   4     -16.566 130.738  41.488  1.00 69.92           C
ATOM     25  CD1 LEU A   4     -15.834 129.513  40.948  1.00 70.82           C
ATOM     26  CD2 LEU A   4     -16.032 131.133  42.874  1.00 74.31           C
ATOM     27  N   MET A   5     -19.349 132.696  39.816  1.00 40.28           N
ATOM     28  CA  MET A   5     -20.776 132.695  40.095  1.00 37.01           C
ATOM     29  C   MET A   5     -21.613 132.425  38.850  1.00 35.05           C
ATOM     30  O   MET A   5     -22.704 131.870  38.943  1.00 36.97           O
ATOM     31  CB  MET A   5     -21.210 134.018  40.741  1.00 37.21           C
ATOM     32  CG  MET A   5     -20.725 134.218  42.175  1.00 47.34           C
ATOM     33  SD  MET A   5     -21.190 132.883  43.304  1.00 66.13           S
ATOM     34  CE  MET A   5     -19.645 131.979  43.398  1.00 78.38           C
ATOM     35  N   ALA A   6     -21.103 132.822  37.689  1.00 32.51           N
ATOM     36  CA  ALA A   6     -21.800 132.553  36.443  1.00 34.89           C
ATOM     37  C   ALA A   6     -21.775 131.050  36.161  1.00 32.07           C
ATOM     38  O   ALA A   6     -22.787 130.460  35.780  1.00 30.57           O
ATOM     39  CB  ALA A   6     -21.172 133.351  35.275  1.00 31.18           C
ATOM     40  N   LYS A   7     -20.621 130.422  36.355  1.00 32.88           N
ATOM     41  CA  LYS A   7     -20.545 128.977  36.170  1.00 33.18           C
ATOM     42  C   LYS A   7     -21.380 128.235  37.222  1.00 31.47           C
ATOM     43  O   LYS A   7     -22.005 127.217  36.917  1.00 28.72           O
ATOM     44  CB  LYS A   7     -19.096 128.482  36.191  1.00 37.38           C
ATOM     45  CG  LYS A   7     -18.271 128.910  34.987  1.00 38.45           C
ATOM     46  CD  LYS A   7     -16.806 128.501  35.144  1.00 42.07           C
ATOM     47  CE  LYS A   7     -15.972 128.898  33.920  1.00 42.09           C
ATOM     48  NZ  LYS A   7     -16.362 128.126  32.714  1.00 38.65           N
ATOM     49  N   ARG A   8     -21.402 128.745  38.454  1.00 31.51           N
ATOM     50  CA  ARG A   8     -22.197 128.094  39.488  1.00 32.34           C
ATOM     51  C   ARG A   8     -23.672 128.224  39.167  1.00 32.79           C
ATOM     52  O   ARG A   8     -24.434 127.276  39.348  1.00 34.73           O
ATOM     53  CB  ARG A   8     -21.898 128.649  40.877  1.00 32.08           C
ATOM     54  CG  ARG A   8     -20.523 128.283  41.410  1.00 44.30           C
ATOM     55  CD  ARG A   8     -20.565 128.124  42.930  1.00 58.29           C
ATOM     56  NE  ARG A   8     -19.353 128.594  43.602  1.00 72.85           N
ATOM     57  CZ  ARG A   8     -18.377 127.805  44.047  1.00 80.63           C
ATOM     58  NH1 ARG A   8     -18.453 126.487  43.888  1.00 80.33           N
ATOM     59  NH2 ARG A   8     -17.321 128.337  44.653  1.00 83.73           N
ATOM     60  N   LEU A   9     -24.062 129.391  38.664  1.00 32.14           N
ATOM     61  CA  LEU A   9     -25.434 129.612  38.229  1.00 31.16           C
ATOM     62  C   LEU A   9     -25.824 128.559  37.203  1.00 31.14           C
ATOM     63  O   LEU A   9     -26.846 127.889  37.362  1.00 30.65           O
ATOM     64  CB  LEU A   9     -25.612 131.026  37.665  1.00 35.63           C
ATOM     65  CG  LEU A   9     -26.936 131.331  36.953  1.00 38.60           C
ATOM     66  CD1 LEU A   9     -28.116 131.210  37.913  1.00 39.42           C
ATOM     67  CD2 LEU A   9     -26.888 132.716  36.301  1.00 39.00           C
ATOM     68  N   ARG A  10     -24.998 128.384  36.171  1.00 30.56           N
ATOM     69  CA  ARG A  10     -25.252 127.354  35.163  1.00 28.24           C
ATOM     70  C   ARG A  10     -25.439 125.962  35.759  1.00 28.17           C
ATOM     71  O   ARG A  10     -26.360 125.243  35.380  1.00 29.25           O
ATOM     72  CB  ARG A  10     -24.116 127.288  34.137  1.00 28.13           C
ATOM     73  CG  ARG A  10     -24.423 126.360  32.961  1.00 27.97           C
ATOM     74  CD  ARG A  10     -23.283 126.321  31.934  1.00 30.14           C
ATOM     75  NE  ARG A  10     -23.152 127.582  31.204  1.00 29.10           N
ATOM     76  CZ  ARG A  10     -22.352 128.584  31.564  1.00 27.28           C
ATOM     77  NH1 ARG A  10     -21.592 128.480  32.645  1.00 27.22           N
ATOM     78  NH2 ARG A  10     -22.304 129.692  30.836  1.00 27.21           N
ATOM     79  N   ARG A  11     -24.556 125.588  36.680  1.00 30.90           N
ATOM     80  CA  ARG A  11     -24.581 124.238  37.261  1.00 33.58           C
ATOM     81  C   ARG A  11     -25.842 124.019  38.090  1.00 32.71           C
ATOM     82  O   ARG A  11     -26.439 122.936  38.070  1.00 34.65           O
ATOM     83  CB  ARG A  11     -23.342 124.004  38.126  1.00 39.81           C
ATOM     84  CG  ARG A  11     -22.059 123.877  37.325  1.00 44.66           C
ATOM     85  CD  ARG A  11     -21.732 122.419  36.969  1.00 42.62           C
ATOM     86  NE  ARG A  11     -22.720 121.778  36.100  1.00 39.74           N
ATOM     87  CZ  ARG A  11     -22.767 121.915  34.776  1.00 40.04           C
ATOM     88  NH1 ARG A  11     -21.894 122.691  34.141  1.00 38.71           N
ATOM     89  NH2 ARG A  11     -23.698 121.280  34.083  1.00 43.64           N
ATOM     90  N   GLU A  12     -26.240 125.047  38.820  1.00 28.11           N
ATOM     91  CA  GLU A  12     -27.477 124.977  39.600  1.00 34.73           C
ATOM     92  C   GLU A  12     -28.705 124.861  38.688  1.00 37.66           C
ATOM     93  O   GLU A  12     -29.586 124.047  38.941  1.00 39.44           O
ATOM     94  CB  GLU A  12     -27.595 126.167  40.554  1.00 41.56           C
ATOM     95  CG  GLU A  12     -26.597 126.100  41.704  1.00 56.16           C
ATOM     96  CD  GLU A  12     -26.751 127.228  42.712  1.00 65.11           C
ATOM     97  OE1 GLU A  12     -27.606 128.118  42.503  1.00 65.61           O
ATOM     98  OE2 GLU A  12     -26.008 127.220  43.719  1.00 70.52           O
ATOM     99  N   LEU A  13     -28.757 125.648  37.617  1.00 33.18           N
ATOM    100  CA  LEU A  13     -29.875 125.544  36.685  1.00 36.67           C
ATOM    101  C   LEU A  13     -29.924 124.172  36.011  1.00 37.44           C
ATOM    102  O   LEU A  13     -31.001 123.624  35.768  1.00 41.52           O
ATOM    103  CB  LEU A  13     -29.789 126.613  35.600  1.00 35.90           C
ATOM    104  CG  LEU A  13     -29.905 128.088  35.980  1.00 39.50           C
ATOM    105  CD1 LEU A  13     -29.755 128.913  34.714  1.00 33.58           C
ATOM    106  CD2 LEU A  13     -31.226 128.388  36.668  1.00 43.17           C
ATOM    107  N   LEU A  14     -28.755 123.630  35.691  1.00 31.17           N
ATOM    108  CA  LEU A  14     -28.687 122.379  34.938  1.00 29.85           C
ATOM    109  C   LEU A  14     -28.842 121.160  35.835  1.00 34.79           C
ATOM    110  O   LEU A  14     -29.041 120.051  35.346  1.00 34.02           O
ATOM    111  CB  LEU A  14     -27.379 122.279  34.155  1.00 26.68           C
ATOM    112  CG  LEU A  14     -27.315 123.257  32.977  1.00 31.53           C
ATOM    113  CD1 LEU A  14     -26.038 123.063  32.175  1.00 34.88           C
ATOM    114  CD2 LEU A  14     -28.565 123.140  32.078  1.00 26.93           C
ATOM    115  N   ASN A  15     -28.732 121.373  37.135  1.00 39.87           N
ATOM    116  CA  ASN A  15     -28.883 120.291  38.092  1.00 44.02           C
ATOM    117  C   ASN A  15     -30.220 119.597  37.931  1.00 44.78           C
ATOM    118  O   ASN A  15     -30.295 118.369  37.978  1.00 41.07           O
ATOM    119  CB  ASN A  15     -28.741 120.799  39.520  1.00 48.33           C
ATOM    120  CG  ASN A  15     -29.082 119.737  40.542  1.00 55.28           C
ATOM    121  OD1 ASN A  15     -28.275 118.850  40.822  1.00 55.32           O
ATOM    122  ND2 ASN A  15     -30.288 119.812  41.100  1.00 59.91           N
ATOM    123  N   THR A  16     -31.273 120.390  37.733  1.00 40.99           N
ATOM    124  CA  THR A  16     -32.613 119.849  37.544  1.00 38.23           C
ATOM    125  C   THR A  16     -32.658 118.916  36.346  1.00 33.29           C
ATOM    126  O   THR A  16     -33.176 117.806  36.444  1.00 30.90           O
ATOM    127  CB  THR A  16     -33.650 120.964  37.352  1.00 44.00           C
ATOM    128  OG1 THR A  16     -33.551 121.884  38.443  1.00 44.90           O
ATOM    129  CG2 THR A  16     -35.075 120.385  37.287  1.00 43.38           C
ATOM    130  N   TYR A  17     -32.115 119.370  35.216  1.00 29.21           N
ATOM    131  CA  TYR A  17     -32.057 118.550  34.017  1.00 26.06           C
ATOM    132  C   TYR A  17     -31.146 117.341  34.207  1.00 30.83           C
ATOM    133  O   TYR A  17     -31.401 116.268  33.656  1.00 29.52           O
ATOM    134  CB  TYR A  17     -31.606 119.383  32.806  1.00 26.21           C
ATOM    135  CG  TYR A  17     -32.761 120.075  32.146  1.00 25.03           C
ATOM    136  CD1 TYR A  17     -33.909 119.364  31.826  1.00 30.67           C
ATOM    137  CD2 TYR A  17     -32.735 121.446  31.891  1.00 25.42           C
ATOM    138  CE1 TYR A  17     -34.977 119.973  31.247  1.00 33.41           C
ATOM    139  CE2 TYR A  17     -33.811 122.069  31.302  1.00 24.03           C
ATOM    140  CZ  TYR A  17     -34.926 121.324  30.981  1.00 24.69           C
ATOM    141  OH  TYR A  17     -36.014 121.912  30.412  1.00 25.20           O
ATOM    142  N   GLU A  18     -30.084 117.509  34.978  1.00 27.74           N
ATOM    143  CA  GLU A  18     -29.202 116.368  35.233  1.00 35.73           C
ATOM    144  C   GLU A  18     -29.893 115.317  36.090  1.00 39.41           C
ATOM    145  O   GLU A  18     -29.746 114.127  35.844  1.00 43.99           O
ATOM    146  CB  GLU A  18     -27.887 116.813  35.868  1.00 32.57           C
ATOM    147  CG  GLU A  18     -26.959 117.456  34.863  1.00 36.83           C
ATOM    148  CD  GLU A  18     -25.998 118.431  35.497  1.00 44.26           C
ATOM    149  OE1 GLU A  18     -26.047 118.604  36.737  1.00 42.94           O
ATOM    150  OE2 GLU A  18     -25.197 119.029  34.745  1.00 45.26           O
ATOM    151  N   GLN A  19     -30.657 115.768  37.082  1.00 32.80           N
ATOM    152  CA  GLN A  19     -31.333 114.864  38.000  1.00 44.27           C
ATOM    153  C   GLN A  19     -32.584 114.236  37.385  1.00 47.49           C
ATOM    154  O   GLN A  19     -32.818 113.036  37.540  1.00 41.43           O
ATOM    155  CB  GLN A  19     -31.685 115.582  39.310  1.00 45.15           C
ATOM    156  CG  GLN A  19     -30.506 115.768  40.267  1.00 57.05           C
ATOM    157  CD  GLN A  19     -30.087 114.474  40.947  1.00 69.82           C
ATOM    158  OE1 GLN A  19     -29.459 113.607  40.334  1.00 73.63           O
ATOM    159  NE2 GLN A  19     -30.436 114.337  42.222  1.00 74.33           N
ATOM    160  N   LEU A  20     -33.374 115.044  36.679  1.00 46.67           N
ATOM    161  CA  LEU A  20     -34.684 114.611  36.193  1.00 43.42           C
ATOM    162  C   LEU A  20     -34.696 114.209  34.736  1.00 38.57           C
ATOM    163  O   LEU A  20     -35.658 113.611  34.260  1.00 39.97           O
ATOM    164  CB  LEU A  20     -35.729 115.699  36.423  1.00 49.66           C
ATOM    165  CG  LEU A  20     -36.134 115.896  37.883  1.00 53.73           C
ATOM    166  CD1 LEU A  20     -37.031 117.113  38.008  1.00 56.27           C
ATOM    167  CD2 LEU A  20     -36.826 114.650  38.425  1.00 57.82           C
ATOM    168  N   GLY A  21     -33.628 114.537  34.023  1.00 33.35           N
ATOM    169  CA  GLY A  21     -33.551 114.232  32.608  1.00 30.48           C
ATOM    170  C   GLY A  21     -34.114 115.360  31.756  1.00 32.25           C
ATOM    171  O   GLY A  21     -34.913 116.177  32.223  1.00 35.73           O
ATOM    172  N   LYS A  22     -33.702 115.377  30.501  1.00 28.74           N
ATOM    173  CA  LYS A  22     -34.063 116.443  29.574  1.00 35.04           C
ATOM    174  C   LYS A  22     -35.389 116.173  28.889  1.00 35.10           C
ATOM    175  O   LYS A  22     -35.957 117.062  28.263  1.00 39.11           O
ATOM    176  CB  LYS A  22     -32.977 116.599  28.504  1.00 34.20           C
ATOM    177  CG  LYS A  22     -31.612 117.016  29.027  1.00 37.22           C
ATOM    178  CD  LYS A  22     -30.601 117.089  27.877  1.00 36.60           C
ATOM    179  CE  LYS A  22     -30.254 115.695  27.317  1.00 46.49           C
ATOM    180  NZ  LYS A  22     -29.772 115.739  25.886  1.00 50.51           N
ATOM    181  N  ASER A  23     -35.886 114.942  28.994  1.00 30.09           N
ATOM    182  CA ASER A  23     -37.134 114.588  28.326  1.00 30.47           C
ATOM    183  C  ASER A  23     -38.320 115.260  29.017  1.00 28.80           C
ATOM    184  O  ASER A  23     -38.309 115.463  30.235  1.00 30.13           O
ATOM    185  CB ASER A  23     -37.339 113.067  28.305  1.00 32.45           C
ATOM    186  OG ASER A  23     -36.306 112.405  27.591  1.00 32.21           O
ATOM    187  N   GLY A  24     -39.343 115.588  28.234  1.00 26.09           N
ATOM    188  CA  GLY A  24     -40.572 116.148  28.764  1.00 28.08           C
ATOM    189  C   GLY A  24     -40.671 117.658  28.620  1.00 28.58           C
ATOM    190  O   GLY A  24     -39.659 118.361  28.638  1.00 25.60           O
ATOM    191  N   LEU A  25     -41.890 118.165  28.477  1.00 27.07           N
ATOM    192  CA  LEU A  25     -42.070 119.614  28.308  1.00 28.28           C
ATOM    193  C   LEU A  25     -41.433 120.377  29.487  1.00 26.45           C
ATOM    194  O   LEU A  25     -41.406 119.883  30.618  1.00 25.97           O
ATOM    195  CB  LEU A  25     -43.558 119.949  28.125  1.00 28.02           C
ATOM    196  CG  LEU A  25     -44.197 119.328  26.874  1.00 28.15           C
ATOM    197  CD1 LEU A  25     -45.683 119.670  26.769  1.00 31.97           C
ATOM    198  CD2 LEU A  25     -43.447 119.733  25.595  1.00 28.22           C
ATOM    199  N   PRO A  26     -40.891 121.569  29.220  1.00 25.91           N
ATOM    200  CA  PRO A  26     -40.136 122.263  30.265  1.00 25.74           C
ATOM    201  C   PRO A  26     -41.033 122.988  31.284  1.00 31.99           C
ATOM    202  O   PRO A  26     -41.053 124.220  31.329  1.00 34.66           O
ATOM    203  CB  PRO A  26     -39.274 123.243  29.467  1.00 25.31           C
ATOM    204  CG  PRO A  26     -40.098 123.545  28.252  1.00 25.72           C
ATOM    205  CD  PRO A  26     -40.844 122.279  27.925  1.00 26.56           C
ATOM    206  N   PHE A  27     -41.751 122.200  32.087  1.00 27.80           N
ATOM    207  CA  PHE A  27     -42.594 122.687  33.184  1.00 29.58           C
ATOM    208  C   PHE A  27     -42.420 121.814  34.425  1.00 35.94           C
ATOM    209  O   PHE A  27     -42.304 120.595  34.325  1.00 36.47           O
ATOM    210  CB  PHE A  27     -44.075 122.635  32.792  1.00 32.76           C
ATOM    211  CG  PHE A  27     -44.401 123.393  31.546  1.00 34.95           C
ATOM    212  CD1 PHE A  27     -44.710 124.744  31.607  1.00 38.04           C
ATOM    213  CD2 PHE A  27     -44.410 122.759  30.311  1.00 32.81           C
ATOM    214  CE1 PHE A  27     -45.011 125.455  30.459  1.00 34.60           C
ATOM    215  CE2 PHE A  27     -44.705 123.471  29.157  1.00 30.72           C
ATOM    216  CZ  PHE A  27     -45.009 124.818  29.235  1.00 35.12           C
ATOM    217  N   LEU A  28     -42.446 122.431  35.601  1.00 37.31           N
ATOM    218  CA  LEU A  28     -42.402 121.670  36.839  1.00 39.26           C
ATOM    219  C   LEU A  28     -43.721 121.794  37.586  1.00 43.64           C
ATOM    220  O   LEU A  28     -44.077 120.940  38.408  1.00 44.07           O
ATOM    221  CB  LEU A  28     -41.233 122.118  37.709  1.00 39.99           C
ATOM    222  CG  LEU A  28     -39.828 121.742  37.224  1.00 37.47           C
ATOM    223  CD1 LEU A  28     -38.803 122.307  38.192  1.00 42.87           C
ATOM    224  CD2 LEU A  28     -39.660 120.223  37.081  1.00 36.33           C
ATOM    225  N   ASP A  29     -44.457 122.859  37.289  1.00 43.74           N
ATOM    226  CA  ASP A  29     -45.774 123.033  37.874  1.00 46.71           C
ATOM    227  C   ASP A  29     -46.795 122.593  36.850  1.00 44.84           C
ATOM    228  O   ASP A  29     -46.634 121.538  36.237  1.00 47.10           O
ATOM    229  CB  ASP A  29     -45.997 124.481  38.292  1.00 54.95           C
ATOM    230  CG  ASP A  29     -44.954 124.963  39.274  1.00 61.86           C
ATOM    231  OD1 ASP A  29     -44.664 124.240  40.256  1.00 59.32           O
ATOM    232  OD2 ASP A  29     -44.414 126.065  39.051  1.00 68.91           O
ATOM    233  N   ASP A  30     -47.835 123.393  36.656  1.00 44.37           N
ATOM    234  CA  ASP A  30     -48.852 123.062  35.672  1.00 46.76           C
ATOM    235  C   ASP A  30     -48.197 122.971  34.293  1.00 40.23           C
ATOM    236  O   ASP A  30     -47.485 123.879  33.862  1.00 35.95           O
ATOM    237  CB  ASP A  30     -49.983 124.098  35.672  1.00 56.25           C
ATOM    238  CG  ASP A  30     -50.840 124.045  36.942  1.00 60.36           C
ATOM    239  OD1 ASP A  30     -51.106 122.939  37.476  1.00 56.71           O
ATOM    240  OD2 ASP A  30     -51.261 125.127  37.397  1.00 65.38           O
ATOM    241  N   ILE A  31     -48.403 121.843  33.632  1.00 42.08           N
ATOM    242  CA  ILE A  31     -47.886 121.656  32.288  1.00 39.44           C
ATOM    243  C   ILE A  31     -48.685 122.552  31.346  1.00 36.76           C
ATOM    244  O   ILE A  31     -49.909 122.438  31.250  1.00 36.59           O
ATOM    245  CB  ILE A  31     -47.983 120.186  31.847  1.00 42.51           C
ATOM    246  CG1 ILE A  31     -47.077 119.311  32.727  1.00 45.09           C
ATOM    247  CG2 ILE A  31     -47.582 120.040  30.388  1.00 45.97           C
ATOM    248  CD1 ILE A  31     -47.296 117.821  32.550  1.00 44.19           C
ATOM    249  N   GLY A  32     -47.988 123.459  30.678  1.00 34.74           N
ATOM    250  CA  GLY A  32     -48.628 124.397  29.778  1.00 36.21           C
ATOM    251  C   GLY A  32     -48.312 123.991  28.357  1.00 35.01           C
ATOM    252  O   GLY A  32     -47.981 122.835  28.090  1.00 31.94           O
ATOM    253  N   LYS A  33     -48.408 124.954  27.450  1.00 34.02           N
ATOM    254  CA  LYS A  33     -48.101 124.757  26.042  1.00 33.16           C
ATOM    255  C   LYS A  33     -46.818 125.525  25.750  1.00 31.70           C
ATOM    256  O   LYS A  33     -46.674 126.672  26.169  1.00 33.56           O
ATOM    257  CB  LYS A  33     -49.255 125.319  25.194  1.00 36.04           C
ATOM    258  CG  LYS A  33     -49.094 125.196  23.674  1.00 35.02           C
ATOM    259  CD  LYS A  33     -50.182 125.997  22.929  1.00 39.24           C
ATOM    260  CE  LYS A  33     -49.855 127.486  22.935  1.00 42.69           C
ATOM    261  NZ  LYS A  33     -50.499 128.238  21.815  1.00 46.28           N
ATOM    262  N   VAL A  34     -45.875 124.905  25.054  1.00 21.37           N
ATOM    263  CA  VAL A  34     -44.705 125.654  24.616  1.00 21.43           C
ATOM    264  C   VAL A  34     -44.990 126.287  23.272  1.00 25.34           C
ATOM    265  O   VAL A  34     -45.365 125.597  22.326  1.00 29.86           O
ATOM    266  CB  VAL A  34     -43.477 124.755  24.460  1.00 28.94           C
ATOM    267  CG1 VAL A  34     -42.230 125.594  24.077  1.00 26.43           C
ATOM    268  CG2 VAL A  34     -43.250 123.954  25.724  1.00 30.15           C
ATOM    269  N   ASP A  35     -44.800 127.600  23.172  1.00 24.10           N
ATOM    270  CA  ASP A  35     -44.877 128.270  21.880  1.00 25.16           C
ATOM    271  C   ASP A  35     -43.461 128.532  21.384  1.00 28.54           C
ATOM    272  O   ASP A  35     -42.700 129.276  22.006  1.00 27.72           O
ATOM    273  CB  ASP A  35     -45.665 129.579  22.001  1.00 25.37           C
ATOM    274  CG  ASP A  35     -45.938 130.228  20.643  1.00 34.69           C
ATOM    275  OD1 ASP A  35     -45.859 129.542  19.586  1.00 26.49           O
ATOM    276  OD2 ASP A  35     -46.255 131.434  20.638  1.00 37.59           O
ATOM    277  N   VAL A  36     -43.091 127.888  20.278  1.00 19.46           N
ATOM    278  CA  VAL A  36     -41.757 128.040  19.725  1.00 16.55           C
ATOM    279  C   VAL A  36     -41.812 129.079  18.608  1.00 22.49           C
ATOM    280  O   VAL A  36     -42.654 128.994  17.719  1.00 25.17           O
ATOM    281  CB  VAL A  36     -41.226 126.689  19.178  1.00 18.79           C
ATOM    282  CG1 VAL A  36     -39.865 126.865  18.488  1.00 16.67           C
ATOM    283  CG2 VAL A  36     -41.127 125.665  20.323  1.00 17.57           C
ATOM    284  N   LYS A  37     -40.939 130.077  18.656  1.00 18.24           N
ATOM    285  CA  LYS A  37     -40.825 130.996  17.524  1.00 17.71           C
ATOM    286  C   LYS A  37     -39.735 130.479  16.604  1.00 21.89           C
ATOM    287  O   LYS A  37     -38.644 130.133  17.060  1.00 18.57           O
ATOM    288  CB  LYS A  37     -40.464 132.407  18.005  1.00 17.02           C
ATOM    289  CG  LYS A  37     -41.413 132.973  19.063  1.00 21.45           C
ATOM    290  CD  LYS A  37     -42.778 133.295  18.459  1.00 33.29           C
ATOM    291  CE  LYS A  37     -43.710 133.992  19.463  1.00 42.59           C
ATOM    292  NZ  LYS A  37     -44.045 133.137  20.640  1.00 46.31           N
ATOM    293  N   PHE A  38     -40.026 130.464  15.294  1.00 19.86           N
ATOM    294  CA  PHE A  38     -39.213 129.760  14.316  1.00 19.10           C
ATOM    295  C   PHE A  38     -38.893 130.677  13.127  1.00 18.64           C
ATOM    296  O   PHE A  38     -39.782 131.334  12.566  1.00 18.65           O
ATOM    297  CB  PHE A  38     -39.947 128.486  13.823  1.00 16.82           C
ATOM    298  CG  PHE A  38     -39.187 127.700  12.795  1.00 19.75           C
ATOM    299  CD1 PHE A  38     -39.224 128.061  11.450  1.00 16.61           C
ATOM    300  CD2 PHE A  38     -38.428 126.587  13.168  1.00 20.41           C
ATOM    301  CE1 PHE A  38     -38.515 127.334  10.513  1.00 15.66           C
ATOM    302  CE2 PHE A  38     -37.723 125.849  12.225  1.00 18.74           C
ATOM    303  CZ  PHE A  38     -37.755 126.226  10.901  1.00 18.75           C
ATOM    304  N   GLY A  39     -37.620 130.720  12.758  1.00 20.06           N
ATOM    305  CA  GLY A  39     -37.205 131.415  11.550  1.00 25.61           C
ATOM    306  C   GLY A  39     -36.209 130.590  10.755  1.00 23.90           C
ATOM    307  O   GLY A  39     -35.421 129.820  11.314  1.00 21.16           O
ATOM    308  N   LEU A  40     -36.241 130.762   9.445  1.00 24.09           N
ATOM    309  CA  LEU A  40     -35.336 130.069   8.550  1.00 16.36           C
ATOM    310  C   LEU A  40     -34.655 131.130   7.709  1.00 18.40           C
ATOM    311  O   LEU A  40     -35.315 131.857   6.968  1.00 16.09           O
ATOM    312  CB  LEU A  40     -36.121 129.134   7.636  1.00 19.00           C
ATOM    313  CG  LEU A  40     -35.313 128.358   6.598  1.00 16.76           C
ATOM    314  CD1 LEU A  40     -34.370 127.379   7.302  1.00 17.91           C
ATOM    315  CD2 LEU A  40     -36.232 127.628   5.612  1.00 21.74           C
ATOM    316  N  ASER A  41     -33.340 131.256   7.853  1.00 16.75           N
ATOM    317  CA ASER A  41     -32.579 132.251   7.097  1.00 17.41           C
ATOM    318  C  ASER A  41     -31.702 131.550   6.080  1.00 19.06           C
ATOM    319  O  ASER A  41     -30.781 130.836   6.454  1.00 18.93           O
ATOM    320  CB ASER A  41     -31.678 133.072   8.022  1.00 18.06           C
ATOM    321  OG ASER A  41     -32.430 133.978   8.803  1.00 14.55           O
ATOM    322  N   LEU A  42     -31.979 131.770   4.800  1.00 17.51           N
ATOM    323  CA  LEU A  42     -31.223 131.112   3.731  1.00 21.19           C
ATOM    324  C   LEU A  42     -29.903 131.814   3.471  1.00 16.35           C
ATOM    325  O   LEU A  42     -29.872 133.016   3.289  1.00 18.61           O
ATOM    326  CB  LEU A  42     -32.034 131.100   2.436  1.00 19.76           C
ATOM    327  CG  LEU A  42     -31.322 130.518   1.209  1.00 22.47           C
ATOM    328  CD1 LEU A  42     -31.068 129.016   1.400  1.00 21.06           C
ATOM    329  CD2 LEU A  42     -32.160 130.785  -0.031  1.00 26.49           C
ATOM    330  N   GLN A  43     -28.816 131.065   3.441  1.00 15.62           N
ATOM    331  CA  GLN A  43     -27.525 131.653   3.114  1.00 18.96           C
ATOM    332  C   GLN A  43     -27.126 131.398   1.675  1.00 18.18           C
ATOM    333  O   GLN A  43     -26.729 132.322   0.970  1.00 20.51           O
ATOM    334  CB  GLN A  43     -26.441 131.102   4.015  1.00 21.24           C
ATOM    335  CG  GLN A  43     -26.426 131.704   5.376  1.00 21.67           C
ATOM    336  CD  GLN A  43     -25.202 131.255   6.152  1.00 25.17           C
ATOM    337  OE1 GLN A  43     -25.096 130.085   6.522  1.00 22.77           O
ATOM    338  NE2 GLN A  43     -24.267 132.174   6.384  1.00 22.60           N
ATOM    339  N   LEU A  44     -27.179 130.131   1.257  1.00 16.05           N
ATOM    340  CA  LEU A  44     -26.736 129.774  -0.084  1.00 14.32           C
ATOM    341  C   LEU A  44     -27.238 128.393  -0.495  1.00 17.55           C
ATOM    342  O   LEU A  44     -27.670 127.606   0.358  1.00 15.82           O
ATOM    343  CB  LEU A  44     -25.200 129.819  -0.165  1.00 15.65           C
ATOM    344  CG  LEU A  44     -24.377 128.916   0.780  1.00 20.70           C
ATOM    345  CD1 LEU A  44     -24.198 127.505   0.222  1.00 22.05           C
ATOM    346  CD2 LEU A  44     -23.016 129.570   1.041  1.00 19.40           C
ATOM    347  N   LEU A  45     -27.173 128.107  -1.795  1.00 14.66           N
ATOM    348  CA  LEU A  45     -27.410 126.752  -2.314  1.00 17.81           C
ATOM    349  C   LEU A  45     -26.089 126.000  -2.456  1.00 18.16           C
ATOM    350  O   LEU A  45     -25.176 126.476  -3.132  1.00 21.54           O
ATOM    351  CB  LEU A  45     -28.081 126.833  -3.694  1.00 22.74           C
ATOM    352  CG  LEU A  45     -28.440 125.506  -4.400  1.00 25.14           C
ATOM    353  CD1 LEU A  45     -29.638 124.811  -3.742  1.00 23.22           C
ATOM    354  CD2 LEU A  45     -28.727 125.757  -5.873  1.00 27.75           C
ATOM    355  N   LYS A  46     -25.975 124.825  -1.848  1.00 17.79           N
ATOM    356  CA  LYS A  46     -24.783 124.012  -2.068  1.00 14.55           C
ATOM    357  C   LYS A  46     -24.832 123.313  -3.420  1.00 17.00           C
ATOM    358  O   LYS A  46     -23.875 123.376  -4.191  1.00 21.36           O
ATOM    359  CB  LYS A  46     -24.575 122.967  -0.963  1.00 20.70           C
ATOM    360  CG  LYS A  46     -23.357 122.032  -1.255  1.00 32.93           C
ATOM    361  CD  LYS A  46     -22.954 121.225  -0.014  1.00 29.27           C
ATOM    362  CE  LYS A  46     -21.603 120.516  -0.158  1.00 28.52           C
ATOM    363  NZ  LYS A  46     -21.228 119.873   1.159  1.00 27.82           N
ATOM    364  N   SER A  47     -25.953 122.645  -3.713  1.00 18.18           N
ATOM    365  CA  SER A  47     -26.114 121.959  -4.989  1.00 18.27           C
ATOM    366  C   SER A  47     -27.579 121.706  -5.280  1.00 25.15           C
ATOM    367  O   SER A  47     -28.415 121.664  -4.378  1.00 21.28           O
ATOM    368  CB  SER A  47     -25.383 120.621  -4.948  1.00 21.78           C
ATOM    369  OG  SER A  47     -25.831 119.875  -3.842  1.00 23.69           O
ATOM    370  N   ILE A  48     -27.891 121.545  -6.555  1.00 22.42           N
ATOM    371  CA  ILE A  48     -29.196 121.067  -6.949  1.00 25.76           C
ATOM    372  C   ILE A  48     -28.934 120.067  -8.062  1.00 25.66           C
ATOM    373  O   ILE A  48     -28.392 120.394  -9.117  1.00 29.67           O
ATOM    374  CB  ILE A  48     -30.167 122.204  -7.330  1.00 33.88           C
ATOM    375  CG1 ILE A  48     -31.570 121.645  -7.577  1.00 39.67           C
ATOM    376  CG2 ILE A  48     -29.670 123.007  -8.524  1.00 34.31           C
ATOM    377  CD1 ILE A  48     -32.661 122.554  -7.052  1.00 39.41           C
ATOM    378  N   GLU A  49     -29.244 118.814  -7.782  1.00 19.61           N
ATOM    379  CA  GLU A  49     -28.799 117.755  -8.661  1.00 26.43           C
ATOM    380  C   GLU A  49     -30.027 117.031  -9.136  1.00 28.11           C
ATOM    381  O   GLU A  49     -30.799 116.516  -8.318  1.00 20.08           O
ATOM    382  CB  GLU A  49     -27.895 116.781  -7.908  1.00 31.53           C
ATOM    383  CG  GLU A  49     -26.811 117.441  -7.066  1.00 47.00           C
ATOM    384  CD  GLU A  49     -25.532 117.731  -7.839  1.00 61.59           C
ATOM    385  OE1 GLU A  49     -25.596 117.955  -9.071  1.00 64.03           O
ATOM    386  OE2 GLU A  49     -24.455 117.730  -7.201  1.00 67.71           O
ATOM    387  N   GLN A  50     -30.202 117.002 -10.457  1.00 26.07           N
ATOM    388  CA  GLN A  50     -31.353 116.367 -11.064  1.00 27.38           C
ATOM    389  C   GLN A  50     -31.419 114.914 -10.637  1.00 26.57           C
ATOM    390  O   GLN A  50     -30.399 114.222 -10.605  1.00 25.65           O
ATOM    391  CB  GLN A  50     -31.264 116.436 -12.599  1.00 26.22           C
ATOM    392  CG  GLN A  50     -32.396 115.700 -13.305  1.00 35.87           C
ATOM    393  CD  GLN A  50     -32.276 115.728 -14.824  1.00 41.47           C
ATOM    394  OE1 GLN A  50     -31.176 115.857 -15.371  1.00 44.28           O
ATOM    395  NE2 GLN A  50     -33.410 115.598 -15.510  1.00 38.46           N
ATOM    396  N   ARG A  51     -32.618 114.440 -10.310  1.00 25.58           N
ATOM    397  CA  ARG A  51     -32.770 113.020 -10.002  1.00 27.01           C
ATOM    398  C   ARG A  51     -33.093 112.260 -11.282  1.00 28.27           C
ATOM    399  O   ARG A  51     -34.150 112.460 -11.876  1.00 26.41           O
ATOM    400  CB  ARG A  51     -33.850 112.799  -8.942  1.00 25.24           C
ATOM    401  CG  ARG A  51     -34.034 111.317  -8.605  1.00 30.59           C
ATOM    402  CD  ARG A  51     -35.190 111.128  -7.658  1.00 25.82           C
ATOM    403  NE  ARG A  51     -36.463 111.330  -8.343  1.00 24.59           N
ATOM    404  CZ  ARG A  51     -37.632 111.405  -7.726  1.00 28.66           C
ATOM    405  NH1 ARG A  51     -37.693 111.305  -6.407  1.00 20.98           N
ATOM    406  NH2 ARG A  51     -38.744 111.586  -8.424  1.00 26.88           N
ATOM    407  N   GLY A  52     -32.166 111.411 -11.724  1.00 34.99           N
ATOM    408  CA  GLY A  52     -32.362 110.644 -12.945  1.00 36.63           C
ATOM    409  C   GLY A  52     -32.555 111.561 -14.140  1.00 42.41           C
ATOM    410  O   GLY A  52     -31.850 112.566 -14.278  1.00 38.06           O
ATOM    411  N   MET A  53     -33.514 111.230 -14.997  1.00 39.56           N
ATOM    412  CA  MET A  53     -33.774 112.042 -16.178  1.00 40.82           C
ATOM    413  C   MET A  53     -35.108 112.755 -16.063  1.00 40.35           C
ATOM    414  O   MET A  53     -35.629 113.250 -17.056  1.00 34.46           O
ATOM    415  CB  MET A  53     -33.782 111.194 -17.452  1.00 42.71           C
ATOM    416  CG  MET A  53     -32.550 110.327 -17.663  1.00 46.66           C
ATOM    417  SD  MET A  53     -32.592 109.421 -19.227  1.00 87.95           S
ATOM    418  CE  MET A  53     -34.003 108.330 -18.992  1.00 57.72           C
ATOM    419  N   GLY A  54     -35.665 112.804 -14.858  1.00 35.67           N
ATOM    420  CA  GLY A  54     -36.979 113.393 -14.674  1.00 36.49           C
ATOM    421  C   GLY A  54     -36.915 114.859 -14.283  1.00 30.95           C
ATOM    422  O   GLY A  54     -35.862 115.490 -14.345  1.00 29.81           O
ATOM    423  N   PHE A  55     -38.050 115.400 -13.863  1.00 29.61           N
ATOM    424  CA  PHE A  55     -38.139 116.818 -13.575  1.00 30.72           C
ATOM    425  C   PHE A  55     -37.876 117.142 -12.094  1.00 28.84           C
ATOM    426  O   PHE A  55     -38.034 118.278 -11.671  1.00 29.41           O
ATOM    427  CB  PHE A  55     -39.488 117.378 -14.057  1.00 41.96           C
ATOM    428  CG  PHE A  55     -39.684 117.269 -15.554  1.00 54.35           C
ATOM    429  CD1 PHE A  55     -38.951 118.066 -16.423  1.00 58.99           C
ATOM    430  CD2 PHE A  55     -40.583 116.360 -16.088  1.00 59.35           C
ATOM    431  CE1 PHE A  55     -39.116 117.962 -17.800  1.00 60.05           C
ATOM    432  CE2 PHE A  55     -40.754 116.254 -17.464  1.00 62.92           C
ATOM    433  CZ  PHE A  55     -40.018 117.058 -18.317  1.00 61.43           C
ATOM    434  N   ASN A  56     -37.467 116.155 -11.306  1.00 24.01           N
ATOM    435  CA  ASN A  56     -37.179 116.444  -9.900  1.00 22.09           C
ATOM    436  C   ASN A  56     -35.690 116.517  -9.654  1.00 19.85           C
ATOM    437  O   ASN A  56     -34.903 116.033 -10.463  1.00 23.13           O
ATOM    438  CB  ASN A  56     -37.807 115.393  -8.987  1.00 27.81           C
ATOM    439  CG  ASN A  56     -39.316 115.455  -8.998  1.00 30.90           C
ATOM    440  OD1 ASN A  56     -39.982 114.527  -9.434  1.00 35.33           O
ATOM    441  ND2 ASN A  56     -39.861 116.563  -8.531  1.00 37.88           N
ATOM    442  N   SER A  57     -35.308 117.069  -8.509  1.00 20.15           N
ATOM    443  CA  SER A  57     -33.906 117.242  -8.179  1.00 20.72           C
ATOM    444  C   SER A  57     -33.742 117.255  -6.660  1.00 21.84           C
ATOM    445  O   SER A  57     -34.698 117.487  -5.931  1.00 20.73           O
ATOM    446  CB  SER A  57     -33.423 118.578  -8.758  1.00 21.98           C
ATOM    447  OG  SER A  57     -34.197 119.616  -8.191  1.00 28.71           O
ATOM    448  N   ILE A  58     -32.532 116.997  -6.194  1.00 18.27           N
ATOM    449  CA  ILE A  58     -32.241 117.078  -4.769  1.00 16.76           C
ATOM    450  C   ILE A  58     -31.558 118.414  -4.539  1.00 17.40           C
ATOM    451  O   ILE A  58     -30.479 118.669  -5.105  1.00 19.75           O
ATOM    452  CB  ILE A  58     -31.251 116.001  -4.306  1.00 15.54           C
ATOM    453  CG1 ILE A  58     -31.743 114.580  -4.654  1.00 23.32           C
ATOM    454  CG2 ILE A  58     -30.918 116.181  -2.797  1.00 14.87           C
ATOM    455  CD1 ILE A  58     -33.127 114.255  -4.157  1.00 24.06           C
ATOM    456  N   GLY A  59     -32.176 119.239  -3.710  1.00 13.76           N
ATOM    457  CA  GLY A  59     -31.654 120.558  -3.380  1.00 16.04           C
ATOM    458  C   GLY A  59     -31.047 120.525  -1.993  1.00 20.03           C
ATOM    459  O   GLY A  59     -31.707 120.156  -1.026  1.00 16.98           O
ATOM    460  N   THR A  60     -29.766 120.883  -1.906  1.00 15.38           N
ATOM    461  CA  THR A  60     -29.067 120.926  -0.633  1.00 14.75           C
ATOM    462  C   THR A  60     -28.774 122.382  -0.318  1.00 18.91           C
ATOM    463  O   THR A  60     -28.141 123.070  -1.118  1.00 19.26           O
ATOM    464  CB  THR A  60     -27.746 120.142  -0.725  1.00 16.69           C
ATOM    465  OG1 THR A  60     -28.046 118.775  -1.037  1.00 18.73           O
ATOM    466  CG2 THR A  60     -26.949 120.241   0.589  1.00 16.01           C
ATOM    467  N   PHE A  61     -29.252 122.835   0.841  1.00 16.82           N
ATOM    468  CA  PHE A  61     -29.236 124.250   1.201  1.00 18.04           C
ATOM    469  C   PHE A  61     -28.425 124.481   2.462  1.00 21.49           C
ATOM    470  O   PHE A  61     -28.401 123.637   3.355  1.00 20.26           O
ATOM    471  CB  PHE A  61     -30.667 124.764   1.426  1.00 16.89           C
ATOM    472  CG  PHE A  61     -31.509 124.773   0.184  1.00 18.98           C
ATOM    473  CD1 PHE A  61     -32.181 123.629  -0.227  1.00 16.06           C
ATOM    474  CD2 PHE A  61     -31.596 125.913  -0.591  1.00 18.09           C
ATOM    475  CE1 PHE A  61     -32.950 123.630  -1.378  1.00 16.51           C
ATOM    476  CE2 PHE A  61     -32.355 125.927  -1.740  1.00 19.85           C
ATOM    477  CZ  PHE A  61     -33.043 124.779  -2.134  1.00 17.50           C
ATOM    478  N   LYS A  62     -27.744 125.628   2.522  1.00 13.39           N
ATOM    479  CA  LYS A  62     -27.155 126.077   3.759  1.00 13.98           C
ATOM    480  C   LYS A  62     -28.009 127.213   4.322  1.00 15.21           C
ATOM    481  O   LYS A  62     -28.343 128.188   3.622  1.00 15.43           O
ATOM    482  CB  LYS A  62     -25.701 126.560   3.551  1.00 14.90           C
ATOM    483  CG  LYS A  62     -25.094 127.249   4.785  1.00 14.17           C
ATOM    484  CD  LYS A  62     -24.780 126.225   5.881  1.00 15.26           C
ATOM    485  CE  LYS A  62     -24.418 126.889   7.226  1.00 14.00           C
ATOM    486  NZ  LYS A  62     -23.444 127.995   7.096  1.00 12.52           N
ATOM    487  N   ALA A  63     -28.355 127.081   5.591  1.00 11.02           N
ATOM    488  CA  ALA A  63     -29.210 128.051   6.220  1.00 11.86           C
ATOM    489  C   ALA A  63     -28.817 128.243   7.684  1.00 15.48           C
ATOM    490  O   ALA A  63     -27.940 127.558   8.208  1.00 15.66           O
ATOM    491  CB  ALA A  63     -30.687 127.586   6.099  1.00 11.98           C
ATOM    492  N   ILE A  64     -29.476 129.196   8.324  1.00 14.09           N
ATOM    493  CA  ILE A  64     -29.379 129.357   9.758  1.00 10.68           C
ATOM    494  C   ILE A  64     -30.814 129.264  10.275  1.00 17.77           C
ATOM    495  O   ILE A  64     -31.707 129.927   9.757  1.00 19.19           O
ATOM    496  CB  ILE A  64     -28.744 130.700  10.085  1.00 17.55           C
ATOM    497  CG1 ILE A  64     -27.289 130.665   9.633  1.00 20.34           C
ATOM    498  CG2 ILE A  64     -28.835 130.973  11.567  1.00 16.44           C
ATOM    499  CD1 ILE A  64     -26.644 131.985   9.665  1.00 24.49           C
ATOM    500  N   VAL A  65     -31.050 128.385  11.240  1.00 12.91           N
ATOM    501  CA  VAL A  65     -32.391 128.200  11.801  1.00 11.75           C
ATOM    502  C   VAL A  65     -32.441 129.009  13.111  1.00 17.50           C
ATOM    503  O   VAL A  65     -31.477 128.971  13.881  1.00 17.76           O
ATOM    504  CB  VAL A  65     -32.646 126.679  12.027  1.00 15.05           C
ATOM    505  CG1 VAL A  65     -33.803 126.421  12.996  1.00 19.84           C
ATOM    506  CG2 VAL A  65     -32.889 125.986  10.685  1.00 17.52           C
ATOM    507  N   LYS A  66     -33.521 129.762  13.343  1.00 16.63           N
ATOM    508  CA  LYS A  66     -33.678 130.524  14.588  1.00 17.78           C
ATOM    509  C   LYS A  66     -34.835 129.950  15.384  1.00 22.34           C
ATOM    510  O   LYS A  66     -35.916 129.725  14.836  1.00 22.16           O
ATOM    511  CB  LYS A  66     -33.933 132.021  14.295  1.00 17.66           C
ATOM    512  CG  LYS A  66     -32.954 132.649  13.327  1.00 23.72           C
ATOM    513  CD  LYS A  66     -33.242 134.173  13.200  1.00 28.40           C
ATOM    514  CE  LYS A  66     -32.278 134.874  12.241  1.00 37.23           C
ATOM    515  NZ  LYS A  66     -32.634 136.328  12.071  1.00 35.17           N
ATOM    516  N   LEU A  67     -34.599 129.692  16.673  1.00 18.08           N
ATOM    517  CA  LEU A  67     -35.573 129.034  17.527  1.00 18.29           C
ATOM    518  C   LEU A  67     -35.572 129.741  18.866  1.00 18.98           C
ATOM    519  O   LEU A  67     -34.506 130.035  19.403  1.00 17.99           O
ATOM    520  CB  LEU A  67     -35.169 127.576  17.757  1.00 17.13           C
ATOM    521  CG  LEU A  67     -35.278 126.634  16.570  1.00 22.16           C
ATOM    522  CD1 LEU A  67     -34.396 125.398  16.813  1.00 19.58           C
ATOM    523  CD2 LEU A  67     -36.737 126.256  16.394  1.00 22.43           C
ATOM    524  N   SER A  68     -36.759 130.032  19.399  1.00 18.08           N
ATOM    525  CA  SER A  68     -36.865 130.593  20.741  1.00 18.21           C
ATOM    526  C   SER A  68     -38.108 130.020  21.397  1.00 20.83           C
ATOM    527  O   SER A  68     -39.092 129.725  20.717  1.00 22.37           O
ATOM    528  CB  SER A  68     -36.934 132.134  20.690  1.00 20.88           C
ATOM    529  OG  SER A  68     -36.864 132.697  21.994  1.00 22.96           O
ATOM    530  N   TRP A  69     -38.049 129.832  22.709  1.00 19.59           N
ATOM    531  CA  TRP A  69     -39.159 129.267  23.464  1.00 20.92           C
ATOM    532  C   TRP A  69     -38.856 129.588  24.918  1.00 20.06           C
ATOM    533  O   TRP A  69     -37.740 129.977  25.244  1.00 24.17           O
ATOM    534  CB  TRP A  69     -39.266 127.742  23.246  1.00 19.38           C
ATOM    535  CG  TRP A  69     -38.082 126.970  23.788  1.00 19.76           C
ATOM    536  CD1 TRP A  69     -37.956 126.435  25.044  1.00 24.20           C
ATOM    537  CD2 TRP A  69     -36.848 126.689  23.110  1.00 20.22           C
ATOM    538  NE1 TRP A  69     -36.727 125.830  25.177  1.00 20.03           N
ATOM    539  CE2 TRP A  69     -36.029 125.970  24.008  1.00 20.01           C
ATOM    540  CE3 TRP A  69     -36.356 126.968  21.827  1.00 19.96           C
ATOM    541  CZ2 TRP A  69     -34.743 125.521  23.660  1.00 18.01           C
ATOM    542  CZ3 TRP A  69     -35.073 126.513  21.484  1.00 16.37           C
ATOM    543  CH2 TRP A  69     -34.283 125.816  22.394  1.00 16.23           C
ATOM    544  N   VAL A  70     -39.833 129.430  25.793  1.00 20.79           N
ATOM    545  CA  VAL A  70     -39.616 129.710  27.206  1.00 18.61           C
ATOM    546  C   VAL A  70     -39.459 128.382  27.969  1.00 26.48           C
ATOM    547  O   VAL A  70     -40.295 127.487  27.855  1.00 23.33           O
ATOM    548  CB  VAL A  70     -40.787 130.520  27.793  1.00 20.80           C
ATOM    549  CG1 VAL A  70     -40.639 130.717  29.326  1.00 26.37           C
ATOM    550  CG2 VAL A  70     -40.935 131.882  27.080  1.00 20.91           C
ATOM    551  N   ASP A  71     -38.376 128.263  28.733  1.00 21.38           N
ATOM    552  CA  ASP A  71     -38.180 127.139  29.642  1.00 21.96           C
ATOM    553  C   ASP A  71     -38.233 127.612  31.104  1.00 23.92           C
ATOM    554  O   ASP A  71     -37.252 128.152  31.620  1.00 26.22           O
ATOM    555  CB  ASP A  71     -36.825 126.482  29.341  1.00 20.30           C
ATOM    556  CG  ASP A  71     -36.604 125.216  30.136  1.00 20.60           C
ATOM    557  OD1 ASP A  71     -37.189 125.109  31.242  1.00 22.51           O
ATOM    558  OD2 ASP A  71     -35.861 124.330  29.646  1.00 20.61           O
ATOM    559  N   THR A  72     -39.356 127.367  31.783  1.00 24.00           N
ATOM    560  CA  THR A  72     -39.530 127.800  33.166  1.00 23.37           C
ATOM    561  C   THR A  72     -38.566 127.143  34.165  1.00 28.84           C
ATOM    562  O   THR A  72     -38.409 127.633  35.280  1.00 27.93           O
ATOM    563  CB  THR A  72     -40.965 127.533  33.656  1.00 30.19           C
ATOM    564  OG1 THR A  72     -41.181 126.120  33.691  1.00 29.53           O
ATOM    565  CG2 THR A  72     -41.962 128.137  32.697  1.00 37.70           C
ATOM    566  N   ILE A  73     -37.948 126.031  33.782  1.00 24.76           N
ATOM    567  CA  ILE A  73     -36.980 125.345  34.644  1.00 23.58           C
ATOM    568  C   ILE A  73     -35.673 126.144  34.722  1.00 27.96           C
ATOM    569  O   ILE A  73     -34.933 126.079  35.704  1.00 30.51           O
ATOM    570  CB  ILE A  73     -36.732 123.903  34.135  1.00 26.53           C
ATOM    571  CG1 ILE A  73     -38.027 123.091  34.269  1.00 29.29           C
ATOM    572  CG2 ILE A  73     -35.590 123.224  34.898  1.00 26.78           C
ATOM    573  CD1 ILE A  73     -38.087 121.826  33.426  1.00 30.90           C
ATOM    574  N   LEU A  74     -35.411 126.931  33.686  1.00 23.90           N
ATOM    575  CA  LEU A  74     -34.155 127.656  33.577  1.00 20.09           C
ATOM    576  C   LEU A  74     -34.246 129.105  34.035  1.00 29.76           C
ATOM    577  O   LEU A  74     -33.384 129.903  33.694  1.00 32.40           O
ATOM    578  CB  LEU A  74     -33.662 127.621  32.134  1.00 18.68           C
ATOM    579  CG  LEU A  74     -33.382 126.191  31.621  1.00 17.76           C
ATOM    580  CD1 LEU A  74     -33.088 126.165  30.123  1.00 17.00           C
ATOM    581  CD2 LEU A  74     -32.244 125.567  32.421  1.00 23.60           C
ATOM    582  N   ARG A  75     -35.286 129.459  34.791  1.00 30.35           N
ATOM    583  CA  ARG A  75     -35.419 130.841  35.261  1.00 32.97           C
ATOM    584  C   ARG A  75     -34.559 131.100  36.479  1.00 32.40           C
ATOM    585  O   ARG A  75     -34.401 130.228  37.333  1.00 29.08           O
ATOM    586  CB  ARG A  75     -36.874 131.154  35.641  1.00 41.59           C
ATOM    587  CG  ARG A  75     -37.814 131.224  34.466  1.00 45.80           C
ATOM    588  CD  ARG A  75     -39.267 131.341  34.895  1.00 52.95           C
ATOM    589  NE  ARG A  75     -40.123 131.494  33.721  1.00 61.23           N
ATOM    590  CZ  ARG A  75     -41.452 131.489  33.753  1.00 66.83           C
ATOM    591  NH1 ARG A  75     -42.090 131.333  34.908  1.00 63.08           N
ATOM    592  NH2 ARG A  75     -42.142 131.636  32.625  1.00 66.81           N
ATOM    593  N   TRP A  76     -34.042 132.317  36.601  1.00 28.97           N
ATOM    594  CA  TRP A  76     -33.463 132.726  37.870  1.00 32.14           C
ATOM    595  C   TRP A  76     -33.695 134.211  38.138  1.00 34.68           C
ATOM    596  O   TRP A  76     -33.958 135.007  37.224  1.00 30.08           O
ATOM    597  CB  TRP A  76     -31.969 132.400  37.934  1.00 32.28           C
ATOM    598  CG  TRP A  76     -31.150 133.272  37.027  1.00 30.84           C
ATOM    599  CD1 TRP A  76     -30.501 134.433  37.356  1.00 29.54           C
ATOM    600  CD2 TRP A  76     -30.927 133.070  35.628  1.00 32.76           C
ATOM    601  NE1 TRP A  76     -29.875 134.957  36.243  1.00 28.90           N
ATOM    602  CE2 TRP A  76     -30.121 134.139  35.172  1.00 32.76           C
ATOM    603  CE3 TRP A  76     -31.329 132.090  34.716  1.00 26.30           C
ATOM    604  CZ2 TRP A  76     -29.711 134.246  33.852  1.00 30.69           C
ATOM    605  CZ3 TRP A  76     -30.913 132.193  33.419  1.00 26.05           C
ATOM    606  CH2 TRP A  76     -30.106 133.261  32.995  1.00 26.48           C
ATOM    607  N   ASP A  77     -33.586 134.585  39.400  1.00 36.67           N
ATOM    608  CA  ASP A  77     -33.778 135.977  39.767  1.00 42.95           C
ATOM    609  C   ASP A  77     -32.465 136.745  39.578  1.00 38.14           C
ATOM    610  O   ASP A  77     -31.453 136.402  40.173  1.00 40.13           O
ATOM    611  CB  ASP A  77     -34.343 136.077  41.188  1.00 54.95           C
ATOM    612  CG  ASP A  77     -35.745 135.478  41.298  1.00 65.11           C
ATOM    613  OD1 ASP A  77     -36.673 136.005  40.649  1.00 66.04           O
ATOM    614  OD2 ASP A  77     -35.922 134.480  42.029  1.00 71.83           O
ATOM    615  N   PRO A  78     -32.476 137.763  38.706  1.00 41.24           N
ATOM    616  CA  PRO A  78     -31.232 138.448  38.331  1.00 49.57           C
ATOM    617  C   PRO A  78     -30.735 139.441  39.393  1.00 58.48           C
ATOM    618  O   PRO A  78     -30.562 140.628  39.114  1.00 61.97           O
ATOM    619  CB  PRO A  78     -31.610 139.161  37.024  1.00 47.89           C
ATOM    620  CG  PRO A  78     -33.069 139.441  37.173  1.00 47.82           C
ATOM    621  CD  PRO A  78     -33.644 138.289  37.970  1.00 46.06           C
ATOM    622  N   GLU A  79     -30.503 138.943  40.603  1.00 60.96           N
ATOM    623  CA  GLU A  79     -29.923 139.752  41.674  1.00 62.62           C
ATOM    624  C   GLU A  79     -28.677 139.049  42.205  1.00 57.33           C
ATOM    625  O   GLU A  79     -28.523 137.834  42.000  1.00 45.96           O
ATOM    626  CB  GLU A  79     -30.933 139.960  42.808  1.00 67.99           C
ATOM    627  CG  GLU A  79     -32.321 140.346  42.345  1.00 72.19           C
ATOM    628  CD  GLU A  79     -33.296 139.187  42.434  1.00 76.37           C
ATOM    629  OE1 GLU A  79     -33.175 138.378  43.383  1.00 74.54           O
ATOM    630  OE2 GLU A  79     -34.179 139.084  41.553  1.00 77.29           O
ATOM    631  N   PRO A  80     -27.777 139.804  42.870  1.00 61.19           N
ATOM    632  CA  PRO A  80     -26.569 139.177  43.420  1.00 63.93           C
ATOM    633  C   PRO A  80     -26.934 137.967  44.270  1.00 67.56           C
ATOM    634  O   PRO A  80     -27.962 138.001  44.952  1.00 71.44           O
ATOM    635  CB  PRO A  80     -25.964 140.285  44.287  1.00 64.47           C
ATOM    636  CG  PRO A  80     -26.396 141.551  43.614  1.00 63.68           C
ATOM    637  CD  PRO A  80     -27.786 141.267  43.090  1.00 61.41           C
ATOM    638  N   PRO A  81     -26.115 136.903  44.216  1.00 63.88           N
ATOM    639  CA  PRO A  81     -24.847 136.833  43.485  1.00 60.18           C
ATOM    640  C   PRO A  81     -25.016 136.313  42.055  1.00 52.09           C
ATOM    641  O   PRO A  81     -24.027 135.982  41.403  1.00 48.52           O
ATOM    642  CB  PRO A  81     -24.064 135.811  44.300  1.00 64.14           C
ATOM    643  CG  PRO A  81     -25.128 134.829  44.714  1.00 64.50           C
ATOM    644  CD  PRO A  81     -26.399 135.640  44.922  1.00 64.63           C
ATOM    645  N   PHE A  82     -26.257 136.226  41.589  1.00 46.06           N
ATOM    646  CA  PHE A  82     -26.535 135.788  40.224  1.00 44.40           C
ATOM    647  C   PHE A  82     -27.084 136.943  39.384  1.00 43.83           C
ATOM    648  O   PHE A  82     -28.079 136.790  38.663  1.00 43.17           O
ATOM    649  CB  PHE A  82     -27.520 134.617  40.228  1.00 50.89           C
ATOM    650  CG  PHE A  82     -27.161 133.527  41.201  1.00 62.02           C
ATOM    651  CD1 PHE A  82     -26.216 132.566  40.871  1.00 61.94           C
ATOM    652  CD2 PHE A  82     -27.771 133.464  42.450  1.00 67.39           C
ATOM    653  CE1 PHE A  82     -25.884 131.557  41.765  1.00 65.60           C
ATOM    654  CE2 PHE A  82     -27.446 132.460  43.352  1.00 71.18           C
ATOM    655  CZ  PHE A  82     -26.500 131.504  43.010  1.00 71.19           C
ATOM    656  N   ASP A  83     -26.429 138.101  39.484  1.00 44.85           N
ATOM    657  CA  ASP A  83     -26.842 139.281  38.729  1.00 49.64           C
ATOM    658  C   ASP A  83     -26.381 139.198  37.271  1.00 45.90           C
ATOM    659  O   ASP A  83     -25.566 140.001  36.810  1.00 42.26           O
ATOM    660  CB  ASP A  83     -26.369 140.578  39.406  1.00 60.37           C
ATOM    661  CG  ASP A  83     -24.924 140.511  39.871  1.00 69.49           C
ATOM    662  OD1 ASP A  83     -24.511 139.468  40.430  1.00 68.28           O
ATOM    663  OD2 ASP A  83     -24.200 141.512  39.679  1.00 74.53           O
ATOM    664  N   PHE A  84     -26.913 138.198  36.571  1.00 39.26           N
ATOM    665  CA  PHE A  84     -26.678 137.998  35.148  1.00 39.94           C
ATOM    666  C   PHE A  84     -28.007 138.111  34.408  1.00 41.13           C
ATOM    667  O   PHE A  84     -29.050 137.670  34.900  1.00 39.10           O
ATOM    668  CB  PHE A  84     -26.029 136.628  34.903  1.00 33.60           C
ATOM    669  CG  PHE A  84     -24.796 136.393  35.738  1.00 36.39           C
ATOM    670  CD1 PHE A  84     -23.567 136.891  35.338  1.00 38.65           C
ATOM    671  CD2 PHE A  84     -24.870 135.712  36.945  1.00 41.32           C
ATOM    672  CE1 PHE A  84     -22.429 136.702  36.119  1.00 37.37           C
ATOM    673  CE2 PHE A  84     -23.732 135.516  37.730  1.00 41.04           C
ATOM    674  CZ  PHE A  84     -22.512 136.012  37.312  1.00 42.29           C
ATOM    675  N   GLN A  85     -27.966 138.721  33.231  1.00 34.89           N
ATOM    676  CA  GLN A  85     -29.155 138.890  32.421  1.00 32.96           C
ATOM    677  C   GLN A  85     -29.392 137.636  31.587  1.00 30.82           C
ATOM    678  O   GLN A  85     -30.520 137.342  31.201  1.00 30.38           O
ATOM    679  CB  GLN A  85     -28.998 140.105  31.498  1.00 40.69           C
ATOM    680  CG  GLN A  85     -29.035 141.462  32.215  1.00 51.06           C
ATOM    681  CD  GLN A  85     -29.030 142.648  31.245  1.00 70.23           C
ATOM    682  OE1 GLN A  85     -28.015 142.942  30.607  1.00 75.12           O
ATOM    683  NE2 GLN A  85     -30.169 143.331  31.133  1.00 76.98           N
ATOM    684  N   LYS A  86     -28.317 136.913  31.319  1.00 24.03           N
ATOM    685  CA  LYS A  86     -28.341 135.756  30.404  1.00 25.50           C
ATOM    686  C   LYS A  86     -27.152 134.859  30.692  1.00 28.62           C
ATOM    687  O   LYS A  86     -26.198 135.280  31.329  1.00 26.08           O
ATOM    688  CB  LYS A  86     -28.277 136.213  28.939  1.00 29.15           C
ATOM    689  CG  LYS A  86     -27.010 137.004  28.583  1.00 40.17           C
ATOM    690  CD  LYS A  86     -27.139 137.685  27.216  1.00 50.38           C
ATOM    691  CE  LYS A  86     -26.117 138.818  27.020  1.00 49.02           C
ATOM    692  NZ  LYS A  86     -24.708 138.342  26.953  1.00 44.50           N
ATOM    693  N   ILE A  87     -27.226 133.606  30.244  1.00 26.92           N
ATOM    694  CA  ILE A  87     -26.073 132.715  30.274  1.00 29.73           C
ATOM    695  C   ILE A  87     -26.141 131.836  29.033  1.00 25.88           C
ATOM    696  O   ILE A  87     -27.213 131.661  28.451  1.00 24.10           O
ATOM    697  CB  ILE A  87     -25.993 131.800  31.534  1.00 33.27           C
ATOM    698  CG1 ILE A  87     -27.268 130.993  31.715  1.00 33.64           C
ATOM    699  CG2 ILE A  87     -25.672 132.592  32.805  1.00 43.51           C
ATOM    700  CD1 ILE A  87     -27.037 129.734  32.510  1.00 39.30           C
ATOM    701  N   GLU A  88     -24.988 131.315  28.631  1.00 23.02           N
ATOM    702  CA  GLU A  88     -24.890 130.470  27.446  1.00 24.33           C
ATOM    703  C   GLU A  88     -24.840 129.021  27.888  1.00 20.70           C
ATOM    704  O   GLU A  88     -24.180 128.682  28.870  1.00 24.01           O
ATOM    705  CB  GLU A  88     -23.647 130.832  26.622  1.00 25.35           C
ATOM    706  CG  GLU A  88     -22.314 130.573  27.318  1.00 26.55           C
ATOM    707  CD  GLU A  88     -21.889 131.719  28.226  1.00 40.54           C
ATOM    708  OE1 GLU A  88     -22.591 131.987  29.223  1.00 39.59           O
ATOM    709  OE2 GLU A  88     -20.850 132.350  27.934  1.00 47.72           O
ATOM    710  N   ILE A  89     -25.577 128.165  27.189  1.00 22.43           N
ATOM    711  CA  ILE A  89     -25.702 126.762  27.579  1.00 20.68           C
ATOM    712  C   ILE A  89     -25.690 125.913  26.321  1.00 22.15           C
ATOM    713  O   ILE A  89     -26.203 126.330  25.291  1.00 23.52           O
ATOM    714  CB  ILE A  89     -27.019 126.507  28.355  1.00 37.24           C
ATOM    715  CG1 ILE A  89     -27.012 127.259  29.690  1.00 40.05           C
ATOM    716  CG2 ILE A  89     -27.221 125.027  28.642  1.00 43.37           C
ATOM    717  CD1 ILE A  89     -28.288 127.093  30.471  1.00 42.11           C
ATOM    718  N   SER A  90     -25.075 124.750  26.397  1.00 19.40           N
ATOM    719  CA  SER A  90     -25.129 123.789  25.307  1.00 20.97           C
ATOM    720  C   SER A  90     -26.551 123.251  25.145  1.00 21.11           C
ATOM    721  O   SER A  90     -27.196 122.880  26.129  1.00 23.11           O
ATOM    722  CB  SER A  90     -24.135 122.658  25.575  1.00 26.48           C
ATOM    723  OG  SER A  90     -24.574 121.437  25.008  1.00 33.42           O
ATOM    724  N   PRO A  91     -27.060 123.219  23.893  1.00 19.46           N
ATOM    725  CA  PRO A  91     -28.420 122.725  23.639  1.00 20.90           C
ATOM    726  C   PRO A  91     -28.581 121.238  23.959  1.00 22.90           C
ATOM    727  O   PRO A  91     -29.708 120.796  24.073  1.00 27.22           O
ATOM    728  CB  PRO A  91     -28.617 122.950  22.134  1.00 23.11           C
ATOM    729  CG  PRO A  91     -27.221 123.040  21.561  1.00 21.31           C
ATOM    730  CD  PRO A  91     -26.388 123.667  22.660  1.00 15.98           C
ATOM    731  N   ASP A  92     -27.496 120.492  24.091  1.00 17.71           N
ATOM    732  CA  ASP A  92     -27.622 119.082  24.438  1.00 20.60           C
ATOM    733  C   ASP A  92     -27.745 118.907  25.953  1.00 25.30           C
ATOM    734  O   ASP A  92     -27.919 117.791  26.430  1.00 25.09           O
ATOM    735  CB  ASP A  92     -26.463 118.253  23.886  1.00 25.02           C
ATOM    736  CG  ASP A  92     -26.537 118.072  22.363  1.00 31.96           C
ATOM    737  OD1 ASP A  92     -27.644 118.196  21.792  1.00 32.54           O
ATOM    738  OD2 ASP A  92     -25.487 117.806  21.745  1.00 34.34           O
ATOM    739  N   GLU A  93     -27.654 120.001  26.712  1.00 21.26           N
ATOM    740  CA  GLU A  93     -27.799 119.909  28.172  1.00 22.60           C
ATOM    741  C   GLU A  93     -29.186 120.320  28.679  1.00 21.80           C
ATOM    742  O   GLU A  93     -29.470 120.250  29.879  1.00 20.90           O
ATOM    743  CB  GLU A  93     -26.730 120.744  28.881  1.00 20.37           C
ATOM    744  CG  GLU A  93     -25.318 120.206  28.698  1.00 27.64           C
ATOM    745  CD  GLU A  93     -24.337 120.832  29.666  1.00 37.36           C
ATOM    746  OE1 GLU A  93     -24.380 120.492  30.869  1.00 41.25           O
ATOM    747  OE2 GLU A  93     -23.521 121.668  29.227  1.00 42.54           O
ATOM    748  N   ILE A  94     -30.041 120.769  27.767  1.00 18.00           N
ATOM    749  CA  ILE A  94     -31.382 121.217  28.134  1.00 19.20           C
ATOM    750  C   ILE A  94     -32.401 120.592  27.213  1.00 22.43           C
ATOM    751  O   ILE A  94     -32.045 120.008  26.187  1.00 21.21           O
ATOM    752  CB  ILE A  94     -31.553 122.769  28.042  1.00 16.46           C
ATOM    753  CG1 ILE A  94     -31.191 123.276  26.652  1.00 17.41           C
ATOM    754  CG2 ILE A  94     -30.702 123.500  29.080  1.00 20.50           C
ATOM    755  CD1 ILE A  94     -31.489 124.768  26.463  1.00 18.82           C
ATOM    756  N   TRP A  95     -33.677 120.724  27.563  1.00 19.95           N
ATOM    757  CA  TRP A  95     -34.734 120.365  26.624  1.00 20.23           C
ATOM    758  C   TRP A  95     -34.647 121.300  25.418  1.00 21.77           C
ATOM    759  O   TRP A  95     -34.381 122.493  25.572  1.00 19.17           O
ATOM    760  CB  TRP A  95     -36.112 120.466  27.289  1.00 23.41           C
ATOM    761  CG  TRP A  95     -37.276 120.091  26.411  1.00 23.05           C
ATOM    762  CD1 TRP A  95     -37.830 118.845  26.261  1.00 27.55           C
ATOM    763  CD2 TRP A  95     -38.031 120.967  25.566  1.00 23.53           C
ATOM    764  NE1 TRP A  95     -38.893 118.898  25.380  1.00 24.29           N
ATOM    765  CE2 TRP A  95     -39.031 120.188  24.937  1.00 24.38           C
ATOM    766  CE3 TRP A  95     -37.975 122.342  25.294  1.00 20.93           C
ATOM    767  CZ2 TRP A  95     -39.964 120.740  24.055  1.00 23.15           C
ATOM    768  CZ3 TRP A  95     -38.894 122.883  24.407  1.00 26.05           C
ATOM    769  CH2 TRP A  95     -39.877 122.085  23.801  1.00 24.61           C
ATOM    770  N   THR A  96     -34.831 120.745  24.226  1.00 17.75           N
ATOM    771  CA  THR A  96     -34.997 121.560  23.019  1.00 18.32           C
ATOM    772  C   THR A  96     -36.188 120.982  22.243  1.00 19.86           C
ATOM    773  O   THR A  96     -36.468 119.783  22.341  1.00 18.39           O
ATOM    774  CB  THR A  96     -33.746 121.540  22.116  1.00 21.18           C
ATOM    775  OG1 THR A  96     -33.406 120.183  21.787  1.00 23.07           O
ATOM    776  CG2 THR A  96     -32.555 122.218  22.793  1.00 17.26           C
ATOM    777  N   PRO A  97     -36.904 121.824  21.489  1.00 18.95           N
ATOM    778  CA  PRO A  97     -38.032 121.294  20.703  1.00 22.60           C
ATOM    779  C   PRO A  97     -37.561 120.282  19.655  1.00 19.10           C
ATOM    780  O   PRO A  97     -36.465 120.438  19.093  1.00 18.72           O
ATOM    781  CB  PRO A  97     -38.629 122.536  20.026  1.00 23.89           C
ATOM    782  CG  PRO A  97     -37.606 123.632  20.197  1.00 26.65           C
ATOM    783  CD  PRO A  97     -36.710 123.278  21.326  1.00 17.03           C
ATOM    784  N   ASP A  98     -38.376 119.255  19.411  1.00 14.07           N
ATOM    785  CA  ASP A  98     -38.046 118.215  18.429  1.00 13.95           C
ATOM    786  C   ASP A  98     -38.582 118.592  17.051  1.00 16.59           C
ATOM    787  O   ASP A  98     -39.273 117.802  16.388  1.00 21.06           O
ATOM    788  CB  ASP A  98     -38.605 116.844  18.865  1.00 16.35           C
ATOM    789  CG  ASP A  98     -40.130 116.849  18.990  1.00 21.48           C
ATOM    790  OD1 ASP A  98     -40.705 117.937  19.193  1.00 19.17           O
ATOM    791  OD2 ASP A  98     -40.771 115.773  18.868  1.00 18.18           O
ATOM    792  N   ILE A  99     -38.294 119.816  16.635  1.00 15.97           N
ATOM    793  CA  ILE A  99     -38.766 120.309  15.355  1.00 16.40           C
ATOM    794  C   ILE A  99     -37.886 119.757  14.254  1.00 16.16           C
ATOM    795  O   ILE A  99     -36.687 119.973  14.242  1.00 17.00           O
ATOM    796  CB  ILE A  99     -38.798 121.849  15.343  1.00 22.92           C
ATOM    797  CG1 ILE A  99     -39.932 122.297  16.277  1.00 20.40           C
ATOM    798  CG2 ILE A  99     -39.018 122.365  13.934  1.00 19.52           C
ATOM    799  CD1 ILE A  99     -39.959 123.781  16.603  1.00 24.63           C
ATOM    800  N   LYS A 100     -38.497 118.990  13.356  1.00 16.60           N
ATOM    801  CA  LYS A 100     -37.768 118.339  12.282  1.00 15.62           C
ATOM    802  C   LYS A 100     -38.245 118.833  10.913  1.00 16.61           C
ATOM    803  O   LYS A 100     -39.374 119.342  10.771  1.00 14.73           O
ATOM    804  CB  LYS A 100     -37.962 116.809  12.373  1.00 14.29           C
ATOM    805  CG  LYS A 100     -37.532 116.216  13.749  1.00 19.10           C
ATOM    806  CD  LYS A 100     -37.557 114.678  13.735  1.00 27.13           C
ATOM    807  CE  LYS A 100     -36.597 114.117  14.751  1.00 37.08           C
ATOM    808  NZ  LYS A 100     -35.221 114.239  14.199  1.00 36.84           N
ATOM    809  N   LEU A 101     -37.371 118.664   9.923  1.00 16.78           N
ATOM    810  CA  LEU A 101     -37.701 118.849   8.511  1.00 14.11           C
ATOM    811  C   LEU A 101     -38.341 117.561   8.013  1.00 15.87           C
ATOM    812  O   LEU A 101     -37.652 116.570   7.713  1.00 14.32           O
ATOM    813  CB  LEU A 101     -36.425 119.154   7.708  1.00 15.26           C
ATOM    814  CG  LEU A 101     -36.593 119.443   6.191  1.00 13.53           C
ATOM    815  CD1 LEU A 101     -37.473 120.674   5.941  1.00 13.67           C
ATOM    816  CD2 LEU A 101     -35.220 119.614   5.551  1.00 14.71           C
ATOM    817  N   PHE A 102     -39.673 117.559   7.979  1.00 11.14           N
ATOM    818  CA  PHE A 102     -40.452 116.346   7.737  1.00 12.85           C
ATOM    819  C   PHE A 102     -40.141 115.778   6.357  1.00 18.49           C
ATOM    820  O   PHE A 102     -40.045 114.550   6.181  1.00 13.15           O
ATOM    821  CB  PHE A 102     -41.948 116.706   7.850  1.00 20.71           C
ATOM    822  CG  PHE A 102     -42.906 115.610   7.443  1.00 24.31           C
ATOM    823  CD1 PHE A 102     -42.961 114.404   8.132  1.00 26.62           C
ATOM    824  CD2 PHE A 102     -43.814 115.829   6.417  1.00 31.24           C
ATOM    825  CE1 PHE A 102     -43.881 113.415   7.773  1.00 26.34           C
ATOM    826  CE2 PHE A 102     -44.733 114.850   6.052  1.00 34.40           C
ATOM    827  CZ  PHE A 102     -44.765 113.642   6.734  1.00 33.71           C
ATOM    828  N   ASN A 103     -39.990 116.667   5.381  1.00 14.75           N
ATOM    829  CA  ASN A 103     -39.781 116.211   3.985  1.00 17.09           C
ATOM    830  C   ASN A 103     -38.302 116.128   3.585  1.00 19.14           C
ATOM    831  O   ASN A 103     -37.964 116.130   2.398  1.00 16.47           O
ATOM    832  CB  ASN A 103     -40.557 117.087   3.000  1.00 13.53           C
ATOM    833  CG  ASN A 103     -40.054 118.533   2.999  1.00 18.22           C
ATOM    834  OD1 ASN A 103     -39.955 119.167   4.051  1.00 17.05           O
ATOM    835  ND2 ASN A 103     -39.694 119.043   1.815  1.00 19.77           N
ATOM    836  N   SER A 104     -37.415 116.036   4.578  1.00 13.54           N
ATOM    837  CA  SER A 104     -35.994 115.826   4.290  1.00 16.10           C
ATOM    838  C   SER A 104     -35.825 114.546   3.452  1.00 15.59           C
ATOM    839  O   SER A 104     -36.536 113.577   3.653  1.00 14.27           O
ATOM    840  CB  SER A 104     -35.211 115.690   5.611  1.00 17.96           C
ATOM    841  OG  SER A 104     -33.834 115.433   5.363  1.00 25.07           O
ATOM    842  N   VAL A 105     -34.910 114.551   2.490  1.00 16.01           N
ATOM    843  CA  VAL A 105     -34.614 113.318   1.776  1.00 19.09           C
ATOM    844  C   VAL A 105     -33.677 112.443   2.609  1.00 14.93           C
ATOM    845  O   VAL A 105     -33.532 111.255   2.338  1.00 15.07           O
ATOM    846  CB  VAL A 105     -34.018 113.589   0.404  1.00 21.36           C
ATOM    847  CG1 VAL A 105     -34.973 114.485  -0.379  1.00 18.25           C
ATOM    848  CG2 VAL A 105     -32.693 114.252   0.565  1.00 22.06           C
ATOM    849  N   ASP A 106     -33.057 113.053   3.620  1.00 17.21           N
ATOM    850  CA  ASP A 106     -32.263 112.319   4.608  1.00 20.50           C
ATOM    851  C   ASP A 106     -33.115 112.164   5.847  1.00 20.90           C
ATOM    852  O   ASP A 106     -34.275 112.554   5.834  1.00 18.64           O
ATOM    853  CB  ASP A 106     -30.992 113.085   4.967  1.00 21.14           C
ATOM    854  CG  ASP A 106     -30.037 113.203   3.809  1.00 25.49           C
ATOM    855  OD1 ASP A 106     -30.103 112.360   2.878  1.00 29.66           O
ATOM    856  OD2 ASP A 106     -29.230 114.151   3.829  1.00 32.02           O
ATOM    857  N   LEU A 107     -32.558 111.604   6.926  1.00 19.37           N
ATOM    858  CA  LEU A 107     -33.335 111.481   8.178  1.00 19.78           C
ATOM    859  C   LEU A 107     -34.001 112.774   8.613  1.00 17.39           C
ATOM    860  O   LEU A 107     -35.153 112.772   9.060  1.00 15.30           O
ATOM    861  CB  LEU A 107     -32.468 110.961   9.338  1.00 17.91           C
ATOM    862  CG  LEU A 107     -31.969 109.526   9.207  1.00 21.63           C
ATOM    863  CD1 LEU A 107     -30.994 109.204  10.349  1.00 22.86           C
ATOM    864  CD2 LEU A 107     -33.115 108.525   9.239  1.00 20.07           C
ATOM    865  N   ASP A 108     -33.267 113.875   8.480  1.00 15.06           N
ATOM    866  CA  ASP A 108     -33.715 115.179   8.969  1.00 16.10           C
ATOM    867  C   ASP A 108     -32.723 116.201   8.405  1.00 14.10           C
ATOM    868  O   ASP A 108     -31.680 115.834   7.868  1.00 14.24           O
ATOM    869  CB  ASP A 108     -33.660 115.197  10.514  1.00 18.13           C
ATOM    870  CG  ASP A 108     -34.397 116.391  11.156  1.00 19.70           C
ATOM    871  OD1 ASP A 108     -34.926 117.278  10.440  1.00 18.72           O
ATOM    872  OD2 ASP A 108     -34.428 116.458  12.409  1.00 19.52           O
ATOM    873  N   MET A 109     -33.024 117.477   8.560  1.00 14.26           N
ATOM    874  CA  MET A 109     -31.988 118.485   8.386  1.00 16.76           C
ATOM    875  C   MET A 109     -30.949 118.224   9.461  1.00 19.54           C
ATOM    876  O   MET A 109     -31.220 117.542  10.454  1.00 18.08           O
ATOM    877  CB  MET A 109     -32.554 119.894   8.566  1.00 11.93           C
ATOM    878  CG  MET A 109     -33.135 120.158   9.954  1.00 14.30           C
ATOM    879  SD  MET A 109     -33.799 121.851  10.092  1.00 19.12           S
ATOM    880  CE  MET A 109     -34.589 121.775  11.692  1.00 19.24           C
ATOM    881  N   THR A 110     -29.753 118.751   9.269  1.00 16.25           N
ATOM    882  CA  THR A 110     -28.750 118.665  10.315  1.00 18.56           C
ATOM    883  C   THR A 110     -28.556 120.059  10.893  1.00 21.67           C
ATOM    884  O   THR A 110     -28.529 121.036  10.142  1.00 15.29           O
ATOM    885  CB  THR A 110     -27.434 118.102   9.749  1.00 23.28           C
ATOM    886  OG1 THR A 110     -26.987 118.944   8.678  1.00 31.07           O
ATOM    887  CG2 THR A 110     -27.662 116.715   9.194  1.00 20.26           C
ATOM    888  N   LEU A 111     -28.470 120.153  12.215  1.00 18.32           N
ATOM    889  CA  LEU A 111     -28.158 121.414  12.894  1.00 18.42           C
ATOM    890  C   LEU A 111     -26.777 121.308  13.546  1.00 17.34           C
ATOM    891  O   LEU A 111     -26.329 120.215  13.925  1.00 16.66           O
ATOM    892  CB  LEU A 111     -29.222 121.727  13.951  1.00 16.25           C
ATOM    893  CG  LEU A 111     -30.678 121.845  13.502  1.00 20.51           C
ATOM    894  CD1 LEU A 111     -31.585 122.056  14.689  1.00 21.43           C
ATOM    895  CD2 LEU A 111     -30.871 122.990  12.506  1.00 18.15           C
ATOM    896  N   ASP A 112     -26.070 122.430  13.658  1.00 16.03           N
ATOM    897  CA  ASP A 112     -24.831 122.406  14.406  1.00 18.59           C
ATOM    898  C   ASP A 112     -25.173 122.531  15.884  1.00 20.03           C
ATOM    899  O   ASP A 112     -25.388 123.627  16.383  1.00 16.76           O
ATOM    900  CB  ASP A 112     -23.893 123.531  13.968  1.00 17.46           C
ATOM    901  CG  ASP A 112     -22.498 123.390  14.557  1.00 25.25           C
ATOM    902  OD1 ASP A 112     -22.309 122.642  15.546  1.00 18.96           O
ATOM    903  OD2 ASP A 112     -21.575 124.052  14.034  1.00 27.02           O
ATOM    904  N   ARG A 113     -25.222 121.397  16.573  1.00 17.51           N
ATOM    905  CA  ARG A 113     -25.557 121.379  17.988  1.00 17.89           C
ATOM    906  C   ARG A 113     -24.363 121.689  18.917  1.00 21.92           C
ATOM    907  O   ARG A 113     -24.522 121.702  20.137  1.00 20.42           O
ATOM    908  CB  ARG A 113     -26.217 120.045  18.370  1.00 20.15           C
ATOM    909  CG  ARG A 113     -27.410 119.662  17.466  1.00 23.13           C
ATOM    910  CD  ARG A 113     -28.194 118.455  18.014  1.00 28.58           C
ATOM    911  NE  ARG A 113     -28.931 118.814  19.225  1.00 26.50           N
ATOM    912  CZ  ARG A 113     -30.197 119.229  19.235  1.00 26.52           C
ATOM    913  NH1 ARG A 113     -30.878 119.304  18.103  1.00 25.36           N
ATOM    914  NH2 ARG A 113     -30.787 119.550  20.381  1.00 27.02           N
ATOM    915  N   THR A 114     -23.183 121.953  18.357  1.00 14.31           N
ATOM    916  CA  THR A 114     -22.089 122.485  19.179  1.00 19.20           C
ATOM    917  C   THR A 114     -22.303 123.978  19.424  1.00 20.28           C
ATOM    918  O   THR A 114     -21.663 124.568  20.289  1.00 20.70           O
ATOM    919  CB  THR A 114     -20.705 122.310  18.541  1.00 23.42           C
ATOM    920  OG1 THR A 114     -20.578 123.189  17.409  1.00 20.58           O
ATOM    921  CG2 THR A 114     -20.467 120.848  18.117  1.00 23.25           C
ATOM    922  N  ATHR A 115     -23.195 124.575  18.634  1.00 15.33           N
ATOM    923  CA ATHR A 115     -23.546 125.995  18.762  1.00 17.62           C
ATOM    924  C  ATHR A 115     -24.226 126.234  20.113  1.00 20.27           C
ATOM    925  O  ATHR A 115     -25.097 125.459  20.495  1.00 19.42           O
ATOM    926  CB ATHR A 115     -24.484 126.399  17.603  1.00 17.97           C
ATOM    927  OG1ATHR A 115     -23.788 126.234  16.351  1.00 21.50           O
ATOM    928  CG2ATHR A 115     -24.952 127.841  17.735  1.00 20.70           C
ATOM    929  N   GLN A 116     -23.827 127.266  20.859  1.00 19.65           N
ATOM    930  CA  GLN A 116     -24.473 127.499  22.165  1.00 18.93           C
ATOM    931  C   GLN A 116     -25.829 128.189  22.052  1.00 19.19           C
ATOM    932  O   GLN A 116     -26.043 128.994  21.154  1.00 19.30           O
ATOM    933  CB  GLN A 116     -23.549 128.256  23.120  1.00 18.31           C
ATOM    934  CG  GLN A 116     -22.299 127.461  23.434  1.00 20.60           C
ATOM    935  CD  GLN A 116     -21.289 128.266  24.210  1.00 31.50           C
ATOM    936  OE1 GLN A 116     -20.611 129.134  23.653  1.00 32.35           O
ATOM    937  NE2 GLN A 116     -21.179 127.983  25.507  1.00 27.58           N
ATOM    938  N   ALA A 117     -26.749 127.830  22.947  1.00 20.58           N
ATOM    939  CA  ALA A 117     -27.999 128.568  23.122  1.00 19.84           C
ATOM    940  C   ALA A 117     -27.779 129.630  24.186  1.00 20.63           C
ATOM    941  O   ALA A 117     -26.923 129.473  25.051  1.00 20.74           O
ATOM    942  CB  ALA A 117     -29.120 127.615  23.568  1.00 20.40           C
ATOM    943  N   ILE A 118     -28.543 130.713  24.132  1.00 19.72           N
ATOM    944  CA  ILE A 118     -28.513 131.702  25.217  1.00 22.42           C
ATOM    945  C   ILE A 118     -29.839 131.638  25.972  1.00 23.53           C
ATOM    946  O   ILE A 118     -30.911 131.609  25.353  1.00 23.34           O
ATOM    947  CB  ILE A 118     -28.314 133.121  24.657  1.00 24.18           C
ATOM    948  CG1 ILE A 118     -26.985 133.208  23.885  1.00 27.58           C
ATOM    949  CG2 ILE A 118     -28.380 134.181  25.763  1.00 25.81           C
ATOM    950  CD1 ILE A 118     -25.786 132.869  24.685  1.00 34.29           C
ATOM    951  N   VAL A 119     -29.763 131.596  27.297  1.00 20.67           N
ATOM    952  CA  VAL A 119     -30.960 131.583  28.132  1.00 20.92           C
ATOM    953  C   VAL A 119     -30.944 132.875  28.937  1.00 22.41           C
ATOM    954  O   VAL A 119     -29.936 133.210  29.549  1.00 20.77           O
ATOM    955  CB  VAL A 119     -30.983 130.384  29.101  1.00 27.88           C
ATOM    956  CG1 VAL A 119     -32.321 130.345  29.889  1.00 21.96           C
ATOM    957  CG2 VAL A 119     -30.745 129.082  28.329  1.00 32.10           C
ATOM    958  N   PHE A 120     -32.049 133.609  28.888  1.00 21.95           N
ATOM    959  CA  PHE A 120     -32.214 134.805  29.698  1.00 22.96           C
ATOM    960  C   PHE A 120     -32.838 134.459  31.043  1.00 26.33           C
ATOM    961  O   PHE A 120     -33.450 133.399  31.193  1.00 22.49           O
ATOM    962  CB  PHE A 120     -33.055 135.842  28.946  1.00 27.61           C
ATOM    963  CG  PHE A 120     -32.450 136.256  27.630  1.00 28.51           C
ATOM    964  CD1 PHE A 120     -31.557 137.303  27.570  1.00 30.26           C
ATOM    965  CD2 PHE A 120     -32.762 135.584  26.468  1.00 25.50           C
ATOM    966  CE1 PHE A 120     -30.989 137.681  26.365  1.00 37.03           C
ATOM    967  CE2 PHE A 120     -32.193 135.952  25.252  1.00 29.28           C
ATOM    968  CZ  PHE A 120     -31.305 136.996  25.212  1.00 35.72           C
ATOM    969  N   SER A 121     -32.691 135.371  32.015  1.00 23.38           N
ATOM    970  CA  SER A 121     -33.108 135.108  33.392  1.00 24.70           C
ATOM    971  C   SER A 121     -34.598 134.792  33.501  1.00 28.54           C
ATOM    972  O   SER A 121     -35.037 134.141  34.453  1.00 31.03           O
ATOM    973  CB  SER A 121     -32.716 136.257  34.325  1.00 30.02           C
ATOM    974  OG  SER A 121     -33.337 137.475  33.945  1.00 29.19           O
ATOM    975  N   ASN A 122     -35.371 135.213  32.505  1.00 26.30           N
ATOM    976  CA  ASN A 122     -36.800 134.949  32.527  1.00 30.66           C
ATOM    977  C   ASN A 122     -37.146 133.584  31.935  1.00 27.42           C
ATOM    978  O   ASN A 122     -38.319 133.242  31.799  1.00 24.34           O
ATOM    979  CB  ASN A 122     -37.566 136.073  31.815  1.00 29.53           C
ATOM    980  CG  ASN A 122     -37.124 136.255  30.364  1.00 27.81           C
ATOM    981  OD1 ASN A 122     -36.431 135.405  29.794  1.00 22.84           O
ATOM    982  ND2 ASN A 122     -37.541 137.367  29.755  1.00 25.30           N
ATOM    983  N   GLY A 123     -36.120 132.808  31.574  1.00 25.18           N
ATOM    984  CA  GLY A 123     -36.329 131.477  31.011  1.00 22.68           C
ATOM    985  C   GLY A 123     -36.466 131.422  29.492  1.00 21.89           C
ATOM    986  O   GLY A 123     -36.601 130.334  28.898  1.00 22.36           O
ATOM    987  N   THR A 124     -36.461 132.581  28.844  1.00 22.22           N
ATOM    988  CA  THR A 124     -36.478 132.598  27.390  1.00 23.78           C
ATOM    989  C   THR A 124     -35.165 132.045  26.847  1.00 21.88           C
ATOM    990  O   THR A 124     -34.089 132.489  27.225  1.00 21.70           O
ATOM    991  CB  THR A 124     -36.714 134.014  26.808  1.00 24.83           C
ATOM    992  OG1 THR A 124     -38.032 134.451  27.148  1.00 25.28           O
ATOM    993  CG2 THR A 124     -36.558 134.006  25.275  1.00 21.60           C
ATOM    994  N   VAL A 125     -35.275 131.073  25.951  1.00 19.55           N
ATOM    995  CA  VAL A 125     -34.113 130.512  25.289  1.00 15.57           C
ATOM    996  C   VAL A 125     -34.101 131.008  23.849  1.00 19.96           C
ATOM    997  O   VAL A 125     -35.148 131.058  23.201  1.00 20.28           O
ATOM    998  CB  VAL A 125     -34.150 128.966  25.322  1.00 16.34           C
ATOM    999  CG1 VAL A 125     -32.901 128.369  24.639  1.00 17.41           C
ATOM   1000  CG2 VAL A 125     -34.274 128.492  26.772  1.00 18.07           C
ATOM   1001  N   LEU A 126     -32.918 131.396  23.358  1.00 14.16           N
ATOM   1002  CA  LEU A 126     -32.765 131.775  21.963  1.00 15.78           C
ATOM   1003  C   LEU A 126     -31.592 130.988  21.419  1.00 19.54           C
ATOM   1004  O   LEU A 126     -30.470 131.124  21.906  1.00 16.41           O
ATOM   1005  CB  LEU A 126     -32.499 133.286  21.828  1.00 19.13           C
ATOM   1006  CG  LEU A 126     -32.304 133.805  20.381  1.00 22.33           C
ATOM   1007  CD1 LEU A 126     -33.475 133.412  19.478  1.00 23.01           C
ATOM   1008  CD2 LEU A 126     -32.097 135.336  20.365  1.00 24.05           C
ATOM   1009  N   TRP A 127     -31.864 130.141  20.426  1.00 17.83           N
ATOM   1010  CA  TRP A 127     -30.850 129.254  19.886  1.00 16.95           C
ATOM   1011  C   TRP A 127     -30.865 129.378  18.375  1.00 15.60           C
ATOM   1012  O   TRP A 127     -31.906 129.179  17.754  1.00 14.51           O
ATOM   1013  CB  TRP A 127     -31.132 127.802  20.319  1.00 15.59           C
ATOM   1014  CG  TRP A 127     -30.102 126.829  19.839  1.00 17.43           C
ATOM   1015  CD1 TRP A 127     -28.759 127.045  19.736  1.00 17.70           C
ATOM   1016  CD2 TRP A 127     -30.340 125.501  19.357  1.00 14.10           C
ATOM   1017  NE1 TRP A 127     -28.140 125.915  19.220  1.00 18.40           N
ATOM   1018  CE2 TRP A 127     -29.090 124.953  18.992  1.00 18.21           C
ATOM   1019  CE3 TRP A 127     -31.492 124.712  19.213  1.00 19.00           C
ATOM   1020  CZ2 TRP A 127     -28.956 123.648  18.485  1.00 18.07           C
ATOM   1021  CZ3 TRP A 127     -31.360 123.414  18.699  1.00 24.15           C
ATOM   1022  CH2 TRP A 127     -30.097 122.901  18.344  1.00 20.64           C
ATOM   1023  N   ILE A 128     -29.716 129.743  17.789  1.00 16.45           N
ATOM   1024  CA  ILE A 128     -29.648 130.088  16.370  1.00 16.08           C
ATOM   1025  C   ILE A 128     -28.572 129.292  15.617  1.00 16.59           C
ATOM   1026  O   ILE A 128     -27.548 129.837  15.195  1.00 16.74           O
ATOM   1027  CB  ILE A 128     -29.440 131.615  16.194  1.00 15.76           C
ATOM   1028  CG1 ILE A 128     -30.520 132.370  16.945  1.00 15.92           C
ATOM   1029  CG2 ILE A 128     -29.522 132.008  14.719  1.00 15.85           C
ATOM   1030  CD1 ILE A 128     -30.323 133.867  16.963  1.00 15.85           C
ATOM   1031  N   PRO A 129     -28.798 127.978  15.451  1.00 16.15           N
ATOM   1032  CA  PRO A 129     -27.772 127.142  14.833  1.00 11.11           C
ATOM   1033  C   PRO A 129     -27.745 127.195  13.307  1.00 12.11           C
ATOM   1034  O   PRO A 129     -28.812 127.269  12.680  1.00 13.88           O
ATOM   1035  CB  PRO A 129     -28.193 125.728  15.254  1.00 15.09           C
ATOM   1036  CG  PRO A 129     -29.709 125.830  15.349  1.00 13.34           C
ATOM   1037  CD  PRO A 129     -29.921 127.185  15.982  1.00 15.65           C
ATOM   1038  N   PRO A 130     -26.534 127.105  12.719  1.00 13.05           N
ATOM   1039  CA  PRO A 130     -26.392 126.797  11.297  1.00 15.97           C
ATOM   1040  C   PRO A 130     -27.072 125.449  10.996  1.00 16.07           C
ATOM   1041  O   PRO A 130     -27.163 124.596  11.887  1.00 12.69           O
ATOM   1042  CB  PRO A 130     -24.876 126.623  11.116  1.00 15.93           C
ATOM   1043  CG  PRO A 130     -24.243 127.272  12.305  1.00 20.91           C
ATOM   1044  CD  PRO A 130     -25.237 127.100  13.424  1.00 14.60           C
ATOM   1045  N   ALA A 131     -27.496 125.268   9.755  1.00 15.11           N
ATOM   1046  CA  ALA A 131     -28.315 124.115   9.363  1.00 12.71           C
ATOM   1047  C   ALA A 131     -28.035 123.741   7.915  1.00 13.07           C
ATOM   1048  O   ALA A 131     -27.764 124.610   7.077  1.00 13.90           O
ATOM   1049  CB  ALA A 131     -29.782 124.459   9.509  1.00 15.11           C
ATOM   1050  N   VAL A 132     -28.103 122.441   7.625  1.00 10.53           N
ATOM   1051  CA  VAL A 132     -28.046 121.964   6.250  1.00 12.64           C
ATOM   1052  C   VAL A 132     -29.360 121.238   5.985  1.00 14.24           C
ATOM   1053  O   VAL A 132     -29.774 120.371   6.773  1.00 16.34           O
ATOM   1054  CB  VAL A 132     -26.862 121.030   6.009  1.00 19.02           C
ATOM   1055  CG1 VAL A 132     -26.988 120.339   4.647  1.00 23.96           C
ATOM   1056  CG2 VAL A 132     -25.552 121.815   6.069  1.00 12.98           C
ATOM   1057  N   LEU A 133     -30.014 121.602   4.888  1.00 12.40           N
ATOM   1058  CA  LEU A 133     -31.340 121.093   4.574  1.00 14.72           C
ATOM   1059  C   LEU A 133     -31.293 120.486   3.191  1.00 19.04           C
ATOM   1060  O   LEU A 133     -30.738 121.078   2.262  1.00 18.14           O
ATOM   1061  CB  LEU A 133     -32.378 122.221   4.606  1.00 16.56           C
ATOM   1062  CG  LEU A 133     -32.453 122.934   5.963  1.00 19.21           C
ATOM   1063  CD1 LEU A 133     -31.463 124.060   5.986  1.00 22.78           C
ATOM   1064  CD2 LEU A 133     -33.850 123.451   6.219  1.00 21.38           C
ATOM   1065  N   LYS A 134     -31.861 119.293   3.071  1.00 13.42           N
ATOM   1066  CA  LYS A 134     -31.853 118.561   1.814  1.00 13.38           C
ATOM   1067  C   LYS A 134     -33.263 118.073   1.482  1.00 17.72           C
ATOM   1068  O   LYS A 134     -33.852 117.261   2.208  1.00 16.63           O
ATOM   1069  CB  LYS A 134     -30.845 117.404   1.910  1.00 17.64           C
ATOM   1070  CG  LYS A 134     -30.327 116.925   0.578  1.00 37.31           C
ATOM   1071  CD  LYS A 134     -29.437 115.686   0.728  1.00 44.29           C
ATOM   1072  CE  LYS A 134     -28.091 116.005   1.378  1.00 42.58           C
ATOM   1073  NZ  LYS A 134     -27.115 116.533   0.381  1.00 47.47           N
ATOM   1074  N   VAL A 135     -33.813 118.583   0.375  1.00 14.98           N
ATOM   1075  CA  VAL A 135     -35.202 118.307   0.026  1.00 14.29           C
ATOM   1076  C   VAL A 135     -35.343 117.972  -1.455  1.00 16.22           C
ATOM   1077  O   VAL A 135     -34.389 118.113  -2.216  1.00 19.05           O
ATOM   1078  CB  VAL A 135     -36.130 119.511   0.346  1.00 15.18           C
ATOM   1079  CG1 VAL A 135     -36.178 119.778   1.861  1.00 12.27           C
ATOM   1080  CG2 VAL A 135     -35.670 120.750  -0.409  1.00 16.30           C
ATOM   1081  N   LEU A 136     -36.534 117.528  -1.848  1.00 14.12           N
ATOM   1082  CA  LEU A 136     -36.800 117.119  -3.234  1.00 16.74           C
ATOM   1083  C   LEU A 136     -37.493 118.281  -3.914  1.00 26.01           C
ATOM   1084  O   LEU A 136     -38.570 118.700  -3.496  1.00 24.33           O
ATOM   1085  CB  LEU A 136     -37.687 115.862  -3.241  1.00 18.99           C
ATOM   1086  CG  LEU A 136     -37.992 115.190  -4.581  1.00 25.17           C
ATOM   1087  CD1 LEU A 136     -36.715 114.692  -5.253  1.00 23.93           C
ATOM   1088  CD2 LEU A 136     -39.014 114.067  -4.409  1.00 29.96           C
ATOM   1089  N   CYS A 137     -36.854 118.831  -4.941  1.00 21.04           N
ATOM   1090  CA  CYS A 137     -37.372 120.004  -5.618  1.00 19.40           C
ATOM   1091  C   CYS A 137     -37.963 119.566  -6.943  1.00 22.14           C
ATOM   1092  O   CYS A 137     -37.740 118.431  -7.376  1.00 21.15           O
ATOM   1093  CB  CYS A 137     -36.248 121.033  -5.832  1.00 17.84           C
ATOM   1094  SG  CYS A 137     -35.450 121.529  -4.304  1.00 18.65           S
ATOM   1095  N   VAL A 138     -38.751 120.450  -7.559  1.00 19.12           N
ATOM   1096  CA  VAL A 138     -39.222 120.260  -8.935  1.00 17.66           C
ATOM   1097  C   VAL A 138     -38.489 121.256  -9.834  1.00 26.90           C
ATOM   1098  O   VAL A 138     -38.478 122.453  -9.546  1.00 26.33           O
ATOM   1099  CB  VAL A 138     -40.736 120.507  -9.063  1.00 26.76           C
ATOM   1100  CG1 VAL A 138     -41.198 120.358 -10.533  1.00 29.68           C
ATOM   1101  CG2 VAL A 138     -41.499 119.556  -8.168  1.00 28.70           C
ATOM   1102  N   SER A 139     -37.876 120.762 -10.912  1.00 27.75           N
ATOM   1103  CA  SER A 139     -37.039 121.589 -11.777  1.00 36.47           C
ATOM   1104  C   SER A 139     -37.626 121.611 -13.162  1.00 46.53           C
ATOM   1105  O   SER A 139     -37.416 120.681 -13.947  1.00 44.09           O
ATOM   1106  CB  SER A 139     -35.604 121.058 -11.841  1.00 35.39           C
ATOM   1107  OG  SER A 139     -35.006 121.019 -10.558  1.00 42.01           O
ATOM   1108  N   GLN A 140     -38.360 122.679 -13.457  1.00 50.68           N
ATOM   1109  CA  GLN A 140     -39.078 122.799 -14.713  1.00 57.99           C
ATOM   1110  C   GLN A 140     -39.081 124.246 -15.218  1.00 54.32           C
ATOM   1111  O   GLN A 140     -39.272 125.187 -14.440  1.00 47.41           O
ATOM   1112  CB  GLN A 140     -40.505 122.289 -14.525  1.00 68.59           C
ATOM   1113  CG  GLN A 140     -41.166 121.803 -15.797  1.00 80.46           C
ATOM   1114  CD  GLN A 140     -42.388 120.947 -15.522  1.00 88.44           C
ATOM   1115  OE1 GLN A 140     -42.329 119.988 -14.749  1.00 89.38           O
ATOM   1116  NE2 GLN A 140     -43.507 121.293 -16.153  1.00 91.78           N
ATOM   1117  N   ASP A 141     -38.859 124.408 -16.522  1.00 51.48           N
ATOM   1118  CA  ASP A 141     -38.796 125.721 -17.175  1.00 51.54           C
ATOM   1119  C   ASP A 141     -37.750 126.678 -16.581  1.00 41.11           C
ATOM   1120  O   ASP A 141     -38.018 127.866 -16.412  1.00 41.30           O
ATOM   1121  CB  ASP A 141     -40.178 126.388 -17.203  1.00 62.82           C
ATOM   1122  CG  ASP A 141     -41.161 125.662 -18.108  1.00 74.95           C
ATOM   1123  OD1 ASP A 141     -40.778 125.297 -19.242  1.00 74.77           O
ATOM   1124  OD2 ASP A 141     -42.316 125.452 -17.678  1.00 79.90           O
ATOM   1125  N   ASP A 142     -36.563 126.154 -16.280  1.00 32.56           N
ATOM   1126  CA  ASP A 142     -35.477 126.949 -15.697  1.00 33.76           C
ATOM   1127  C   ASP A 142     -35.821 127.540 -14.324  1.00 26.91           C
ATOM   1128  O   ASP A 142     -35.202 128.505 -13.876  1.00 28.71           O
ATOM   1129  CB  ASP A 142     -34.978 128.033 -16.667  1.00 43.28           C
ATOM   1130  CG  ASP A 142     -34.468 127.450 -17.980  1.00 61.40           C
ATOM   1131  OD1 ASP A 142     -34.241 126.222 -18.045  1.00 65.45           O
ATOM   1132  OD2 ASP A 142     -34.291 128.218 -18.952  1.00 71.98           O
ATOM   1133  N   VAL A 143     -36.801 126.942 -13.652  1.00 25.70           N
ATOM   1134  CA  VAL A 143     -37.139 127.315 -12.275  1.00 23.25           C
ATOM   1135  C   VAL A 143     -37.020 126.074 -11.384  1.00 25.56           C
ATOM   1136  O   VAL A 143     -37.527 125.007 -11.733  1.00 32.19           O
ATOM   1137  CB  VAL A 143     -38.583 127.871 -12.166  1.00 24.02           C
ATOM   1138  CG1 VAL A 143     -38.967 128.121 -10.673  1.00 25.77           C
ATOM   1139  CG2 VAL A 143     -38.761 129.133 -13.024  1.00 27.23           C
ATOM   1140  N   ASP A 144     -36.352 126.203 -10.249  1.00 21.70           N
ATOM   1141  CA  ASP A 144     -36.293 125.110  -9.288  1.00 25.07           C
ATOM   1142  C   ASP A 144     -37.169 125.478  -8.111  1.00 23.36           C
ATOM   1143  O   ASP A 144     -36.880 126.445  -7.410  1.00 26.46           O
ATOM   1144  CB  ASP A 144     -34.857 124.879  -8.813  1.00 24.35           C
ATOM   1145  CG  ASP A 144     -33.905 124.552  -9.951  1.00 27.48           C
ATOM   1146  OD1 ASP A 144     -34.228 123.666 -10.761  1.00 28.52           O
ATOM   1147  OD2 ASP A 144     -32.840 125.194 -10.046  1.00 30.01           O
ATOM   1148  N   SER A 145     -38.255 124.735  -7.903  1.00 18.98           N
ATOM   1149  CA  SER A 145     -39.137 125.009  -6.767  1.00 21.06           C
ATOM   1150  C   SER A 145     -38.945 123.966  -5.675  1.00 21.45           C
ATOM   1151  O   SER A 145     -38.997 122.769  -5.960  1.00 21.65           O
ATOM   1152  CB  SER A 145     -40.605 125.003  -7.196  1.00 23.84           C
ATOM   1153  OG  SER A 145     -40.803 125.825  -8.324  1.00 31.63           O
ATOM   1154  N   CYS A 146     -38.766 124.429  -4.436  1.00 20.20           N
ATOM   1155  CA  CYS A 146     -38.492 123.553  -3.304  1.00 22.31           C
ATOM   1156  C   CYS A 146     -39.377 123.953  -2.138  1.00 23.67           C
ATOM   1157  O   CYS A 146     -39.645 125.141  -1.935  1.00 20.46           O
ATOM   1158  CB  CYS A 146     -37.030 123.692  -2.870  1.00 23.84           C
ATOM   1159  SG  CYS A 146     -35.834 123.537  -4.201  1.00 19.87           S
ATOM   1160  N   HIS A 147     -39.839 122.972  -1.376  1.00 18.87           N
ATOM   1161  CA  HIS A 147     -40.614 123.277  -0.169  1.00 13.78           C
ATOM   1162  C   HIS A 147     -39.925 122.710   1.067  1.00 19.08           C
ATOM   1163  O   HIS A 147     -39.090 121.786   0.979  1.00 16.37           O
ATOM   1164  CB  HIS A 147     -42.061 122.757  -0.293  1.00 22.09           C
ATOM   1165  CG  HIS A 147     -42.180 121.261  -0.353  1.00 31.36           C
ATOM   1166  ND1 HIS A 147     -42.015 120.540  -1.521  1.00 38.25           N
ATOM   1167  CD2 HIS A 147     -42.480 120.348   0.607  1.00 35.97           C
ATOM   1168  CE1 HIS A 147     -42.194 119.250  -1.275  1.00 41.50           C
ATOM   1169  NE2 HIS A 147     -42.480 119.105   0.009  1.00 36.11           N
ATOM   1170  N   PHE A 148     -40.272 123.257   2.218  1.00 17.64           N
ATOM   1171  CA  PHE A 148     -39.656 122.819   3.469  1.00 15.81           C
ATOM   1172  C   PHE A 148     -40.781 122.768   4.471  1.00 19.61           C
ATOM   1173  O   PHE A 148     -41.458 123.774   4.684  1.00 20.39           O
ATOM   1174  CB  PHE A 148     -38.614 123.826   3.939  1.00 14.79           C
ATOM   1175  CG  PHE A 148     -37.533 124.126   2.914  1.00 17.52           C
ATOM   1176  CD1 PHE A 148     -37.718 125.099   1.933  1.00 15.98           C
ATOM   1177  CD2 PHE A 148     -36.319 123.439   2.940  1.00 16.47           C
ATOM   1178  CE1 PHE A 148     -36.719 125.370   0.994  1.00 22.04           C
ATOM   1179  CE2 PHE A 148     -35.309 123.713   2.001  1.00 15.09           C
ATOM   1180  CZ  PHE A 148     -35.509 124.668   1.028  1.00 20.59           C
ATOM   1181  N   GLN A 149     -40.981 121.607   5.094  1.00 16.94           N
ATOM   1182  CA  GLN A 149     -42.035 121.441   6.093  1.00 16.27           C
ATOM   1183  C   GLN A 149     -41.438 121.159   7.467  1.00 19.75           C
ATOM   1184  O   GLN A 149     -40.760 120.132   7.655  1.00 18.88           O
ATOM   1185  CB  GLN A 149     -42.933 120.264   5.702  1.00 22.01           C
ATOM   1186  CG  GLN A 149     -43.675 120.471   4.408  1.00 25.82           C
ATOM   1187  CD  GLN A 149     -44.316 119.193   3.919  1.00 31.46           C
ATOM   1188  OE1 GLN A 149     -43.790 118.539   3.018  1.00 29.57           O
ATOM   1189  NE2 GLN A 149     -45.460 118.833   4.508  1.00 25.71           N
ATOM   1190  N   PHE A 150     -41.680 122.053   8.414  1.00 15.94           N
ATOM   1191  CA  PHE A 150     -41.141 121.900   9.768  1.00 15.52           C
ATOM   1192  C   PHE A 150     -42.250 121.700  10.773  1.00 17.86           C
ATOM   1193  O   PHE A 150     -43.298 122.323  10.678  1.00 21.36           O
ATOM   1194  CB  PHE A 150     -40.378 123.146  10.181  1.00 14.31           C
ATOM   1195  CG  PHE A 150     -39.229 123.483   9.285  1.00 20.40           C
ATOM   1196  CD1 PHE A 150     -37.994 122.889   9.474  1.00 17.07           C
ATOM   1197  CD2 PHE A 150     -39.376 124.416   8.267  1.00 17.59           C
ATOM   1198  CE1 PHE A 150     -36.923 123.232   8.668  1.00 15.70           C
ATOM   1199  CE2 PHE A 150     -38.328 124.759   7.455  1.00 17.01           C
ATOM   1200  CZ  PHE A 150     -37.090 124.176   7.646  1.00 14.01           C
ATOM   1201  N   GLY A 151     -42.026 120.833  11.759  1.00 16.96           N
ATOM   1202  CA  GLY A 151     -42.980 120.700  12.836  1.00 17.65           C
ATOM   1203  C   GLY A 151     -42.387 119.840  13.926  1.00 19.59           C
ATOM   1204  O   GLY A 151     -41.404 119.145  13.687  1.00 18.60           O
ATOM   1205  N   SER A 152     -42.979 119.896  15.116  1.00 18.93           N
ATOM   1206  CA  SER A 152     -42.614 118.997  16.193  1.00 19.79           C
ATOM   1207  C   SER A 152     -42.941 117.547  15.811  1.00 17.03           C
ATOM   1208  O   SER A 152     -44.041 117.236  15.325  1.00 16.59           O
ATOM   1209  CB  SER A 152     -43.374 119.352  17.477  1.00 17.21           C
ATOM   1210  OG  SER A 152     -43.227 118.287  18.417  1.00 20.85           O
ATOM   1211  N   TRP A 153     -42.001 116.655  16.048  1.00 16.41           N
ATOM   1212  CA  TRP A 153     -42.241 115.255  15.690  1.00 17.00           C
ATOM   1213  C   TRP A 153     -43.329 114.608  16.526  1.00 21.84           C
ATOM   1214  O   TRP A 153     -44.207 113.920  15.991  1.00 21.96           O
ATOM   1215  CB  TRP A 153     -40.971 114.418  15.784  1.00 15.21           C
ATOM   1216  CG  TRP A 153     -41.106 113.185  14.935  1.00 17.85           C
ATOM   1217  CD1 TRP A 153     -41.356 111.902  15.354  1.00 19.03           C
ATOM   1218  CD2 TRP A 153     -41.056 113.142  13.512  1.00 14.98           C
ATOM   1219  NE1 TRP A 153     -41.424 111.059  14.262  1.00 21.82           N
ATOM   1220  CE2 TRP A 153     -41.242 111.798  13.120  1.00 16.21           C
ATOM   1221  CE3 TRP A 153     -40.844 114.112  12.524  1.00 18.90           C
ATOM   1222  CZ2 TRP A 153     -41.237 111.405  11.780  1.00 20.24           C
ATOM   1223  CZ3 TRP A 153     -40.834 113.716  11.192  1.00 23.20           C
ATOM   1224  CH2 TRP A 153     -41.025 112.373  10.837  1.00 18.87           C
ATOM   1225  N   VAL A 154     -43.294 114.825  17.841  1.00 20.23           N
ATOM   1226  CA  VAL A 154     -44.234 114.106  18.690  1.00 23.72           C
ATOM   1227  C   VAL A 154     -45.262 114.975  19.395  1.00 20.18           C
ATOM   1228  O   VAL A 154     -46.246 114.451  19.889  1.00 23.80           O
ATOM   1229  CB  VAL A 154     -43.540 113.208  19.741  1.00 27.07           C
ATOM   1230  CG1 VAL A 154     -42.572 112.239  19.053  1.00 29.24           C
ATOM   1231  CG2 VAL A 154     -42.844 114.053  20.801  1.00 21.90           C
ATOM   1232  N   TYR A 155     -45.034 116.280  19.461  1.00 21.79           N
ATOM   1233  CA  TYR A 155     -45.948 117.145  20.210  1.00 23.95           C
ATOM   1234  C   TYR A 155     -46.966 117.824  19.319  1.00 22.05           C
ATOM   1235  O   TYR A 155     -46.613 118.496  18.346  1.00 25.00           O
ATOM   1236  CB  TYR A 155     -45.183 118.212  21.004  1.00 20.52           C
ATOM   1237  CG  TYR A 155     -44.243 117.655  22.035  1.00 20.51           C
ATOM   1238  CD1 TYR A 155     -44.724 117.013  23.181  1.00 24.01           C
ATOM   1239  CD2 TYR A 155     -42.870 117.785  21.878  1.00 22.44           C
ATOM   1240  CE1 TYR A 155     -43.850 116.503  24.129  1.00 24.33           C
ATOM   1241  CE2 TYR A 155     -42.000 117.284  22.814  1.00 27.34           C
ATOM   1242  CZ  TYR A 155     -42.492 116.645  23.932  1.00 28.05           C
ATOM   1243  OH  TYR A 155     -41.587 116.161  24.847  1.00 33.64           O
ATOM   1244  N   SER A 156     -48.233 117.665  19.674  1.00 19.91           N
ATOM   1245  CA  SER A 156     -49.323 118.284  18.936  1.00 26.76           C
ATOM   1246  C   SER A 156     -49.457 119.735  19.369  1.00 23.47           C
ATOM   1247  O   SER A 156     -48.726 120.187  20.245  1.00 25.28           O
ATOM   1248  CB  SER A 156     -50.634 117.526  19.177  1.00 29.35           C
ATOM   1249  OG  SER A 156     -51.047 117.619  20.529  1.00 37.47           O
ATOM   1250  N   VAL A 157     -50.389 120.452  18.755  1.00 26.12           N
ATOM   1251  CA  VAL A 157     -50.552 121.892  18.979  1.00 28.49           C
ATOM   1252  C   VAL A 157     -50.906 122.264  20.428  1.00 31.99           C
ATOM   1253  O   VAL A 157     -50.651 123.385  20.867  1.00 35.03           O
ATOM   1254  CB  VAL A 157     -51.612 122.480  18.031  1.00 28.32           C
ATOM   1255  CG1 VAL A 157     -52.997 121.968  18.409  1.00 29.21           C
ATOM   1256  CG2 VAL A 157     -51.586 124.001  18.057  1.00 26.47           C
ATOM   1257  N   ASP A 158     -51.474 121.326  21.175  1.00 30.54           N
ATOM   1258  CA  ASP A 158     -51.818 121.591  22.567  1.00 37.04           C
ATOM   1259  C   ASP A 158     -50.614 121.407  23.481  1.00 32.11           C
ATOM   1260  O   ASP A 158     -50.694 121.638  24.688  1.00 29.88           O
ATOM   1261  CB  ASP A 158     -52.973 120.694  23.003  1.00 46.47           C
ATOM   1262  CG  ASP A 158     -54.216 120.911  22.161  1.00 56.62           C
ATOM   1263  OD1 ASP A 158     -54.622 122.089  21.990  1.00 55.60           O
ATOM   1264  OD2 ASP A 158     -54.772 119.909  21.655  1.00 60.86           O
ATOM   1265  N   GLU A 159     -49.492 120.999  22.897  1.00 23.25           N
ATOM   1266  CA  GLU A 159     -48.271 120.783  23.663  1.00 24.96           C
ATOM   1267  C   GLU A 159     -47.122 121.652  23.147  1.00 26.06           C
ATOM   1268  O   GLU A 159     -46.436 122.306  23.933  1.00 25.23           O
ATOM   1269  CB  GLU A 159     -47.876 119.297  23.629  1.00 29.75           C
ATOM   1270  CG  GLU A 159     -48.894 118.347  24.290  1.00 35.93           C
ATOM   1271  CD  GLU A 159     -48.700 116.897  23.857  1.00 46.86           C
ATOM   1272  OE1 GLU A 159     -48.492 116.649  22.648  1.00 48.30           O
ATOM   1273  OE2 GLU A 159     -48.748 116.001  24.721  1.00 54.26           O
ATOM   1274  N   VAL A 160     -46.885 121.626  21.836  1.00 24.75           N
ATOM   1275  CA  VAL A 160     -45.918 122.549  21.223  1.00 26.42           C
ATOM   1276  C   VAL A 160     -46.590 123.292  20.085  1.00 26.52           C
ATOM   1277  O   VAL A 160     -47.083 122.688  19.124  1.00 27.37           O
ATOM   1278  CB  VAL A 160     -44.615 121.863  20.690  1.00 23.35           C
ATOM   1279  CG1 VAL A 160     -43.739 122.867  19.930  1.00 21.48           C
ATOM   1280  CG2 VAL A 160     -43.812 121.239  21.832  1.00 24.01           C
ATOM   1281  N   ASP A 161     -46.631 124.612  20.219  1.00 21.29           N
ATOM   1282  CA  ASP A 161     -47.117 125.476  19.166  1.00 20.12           C
ATOM   1283  C   ASP A 161     -45.911 126.073  18.477  1.00 20.79           C
ATOM   1284  O   ASP A 161     -44.811 126.085  19.033  1.00 18.32           O
ATOM   1285  CB  ASP A 161     -47.970 126.592  19.772  1.00 21.39           C
ATOM   1286  CG  ASP A 161     -48.999 127.139  18.800  1.00 22.04           C
ATOM   1287  OD1 ASP A 161     -48.841 126.947  17.572  1.00 21.29           O
ATOM   1288  OD2 ASP A 161     -49.964 127.762  19.276  1.00 27.88           O
ATOM   1289  N   ILE A 162     -46.108 126.547  17.246  1.00 19.40           N
ATOM   1290  CA  ILE A 162     -45.043 127.200  16.517  1.00 18.46           C
ATOM   1291  C   ILE A 162     -45.616 128.420  15.800  1.00 17.81           C
ATOM   1292  O   ILE A 162     -46.717 128.361  15.232  1.00 22.92           O
ATOM   1293  CB  ILE A 162     -44.332 126.277  15.465  1.00 19.80           C
ATOM   1294  CG1 ILE A 162     -44.069 124.876  16.024  1.00 17.34           C
ATOM   1295  CG2 ILE A 162     -43.007 126.912  14.993  1.00 14.33           C
ATOM   1296  CD1 ILE A 162     -43.427 123.918  14.995  1.00 21.73           C
ATOM   1297  N   HIS A 163     -44.878 129.511  15.873  1.00 17.47           N
ATOM   1298  CA  HIS A 163     -45.205 130.731  15.135  1.00 16.75           C
ATOM   1299  C   HIS A 163     -43.954 131.281  14.509  1.00 18.38           C
ATOM   1300  O   HIS A 163     -42.844 130.954  14.927  1.00 20.69           O
ATOM   1301  CB  HIS A 163     -45.861 131.776  16.059  1.00 21.56           C
ATOM   1302  CG  HIS A 163     -47.232 131.377  16.490  1.00 23.93           C
ATOM   1303  ND1 HIS A 163     -47.456 130.590  17.597  1.00 23.41           N
ATOM   1304  CD2 HIS A 163     -48.441 131.595  15.922  1.00 25.42           C
ATOM   1305  CE1 HIS A 163     -48.751 130.352  17.706  1.00 25.35           C
ATOM   1306  NE2 HIS A 163     -49.372 130.956  16.706  1.00 29.04           N
ATOM   1307  N   PHE A 164     -44.126 132.101  13.477  1.00 19.01           N
ATOM   1308  CA  PHE A 164     -42.985 132.671  12.786  1.00 21.21           C
ATOM   1309  C   PHE A 164     -42.305 133.671  13.688  1.00 20.59           C
ATOM   1310  O   PHE A 164     -42.966 134.518  14.252  1.00 20.87           O
ATOM   1311  CB  PHE A 164     -43.440 133.370  11.499  1.00 17.87           C
ATOM   1312  CG  PHE A 164     -43.888 132.411  10.425  1.00 16.41           C
ATOM   1313  CD1 PHE A 164     -42.966 131.604   9.776  1.00 17.80           C
ATOM   1314  CD2 PHE A 164     -45.232 132.313  10.081  1.00 21.81           C
ATOM   1315  CE1 PHE A 164     -43.363 130.703   8.787  1.00 19.79           C
ATOM   1316  CE2 PHE A 164     -45.644 131.408   9.090  1.00 25.94           C
ATOM   1317  CZ  PHE A 164     -44.713 130.610   8.450  1.00 20.97           C
ATOM   1318  N   MET A 165     -40.988 133.562  13.834  1.00 21.73           N
ATOM   1319  CA  MET A 165     -40.253 134.545  14.608  1.00 19.65           C
ATOM   1320  C   MET A 165     -40.419 135.927  13.975  1.00 23.60           C
ATOM   1321  O   MET A 165     -40.326 136.072  12.760  1.00 22.74           O
ATOM   1322  CB  MET A 165     -38.774 134.191  14.686  1.00 19.68           C
ATOM   1323  CG  MET A 165     -37.998 135.036  15.727  1.00 23.83           C
ATOM   1324  SD  MET A 165     -36.317 134.419  15.882  1.00 30.51           S
ATOM   1325  CE  MET A 165     -36.614 132.910  16.840  1.00 26.90           C
ATOM   1326  N   ASP A 166     -40.675 136.908  14.817  1.00 22.14           N
ATOM   1327  CA  ASP A 166     -40.971 138.286  14.412  1.00 30.63           C
ATOM   1328  C   ASP A 166     -42.132 138.401  13.426  1.00 28.08           C
ATOM   1329  O   ASP A 166     -42.217 139.389  12.708  1.00 25.70           O
ATOM   1330  CB  ASP A 166     -39.725 138.970  13.831  1.00 35.32           C
ATOM   1331  CG  ASP A 166     -38.542 138.936  14.782  1.00 42.38           C
ATOM   1332  OD1 ASP A 166     -38.719 139.286  15.971  1.00 38.20           O
ATOM   1333  OD2 ASP A 166     -37.436 138.548  14.335  1.00 48.82           O
ATOM   1334  N   ASP A 167     -43.004 137.391  13.399  1.00 28.39           N
ATOM   1335  CA  ASP A 167     -44.166 137.354  12.510  1.00 27.11           C
ATOM   1336  C   ASP A 167     -43.777 137.391  11.039  1.00 25.85           C
ATOM   1337  O   ASP A 167     -44.589 137.717  10.187  1.00 26.56           O
ATOM   1338  CB  ASP A 167     -45.132 138.500  12.798  1.00 34.57           C
ATOM   1339  CG  ASP A 167     -45.608 138.517  14.235  1.00 44.73           C
ATOM   1340  OD1 ASP A 167     -46.076 137.465  14.727  1.00 43.94           O
ATOM   1341  OD2 ASP A 167     -45.513 139.590  14.868  1.00 51.02           O
ATOM   1342  N   LYS A 168     -42.525 137.057  10.744  1.00 24.70           N
ATOM   1343  CA  LYS A 168     -42.049 137.052   9.374  1.00 25.07           C
ATOM   1344  C   LYS A 168     -42.338 135.718   8.684  1.00 21.04           C
ATOM   1345  O   LYS A 168     -41.641 134.721   8.902  1.00 17.65           O
ATOM   1346  CB  LYS A 168     -40.566 137.380   9.345  1.00 26.51           C
ATOM   1347  CG  LYS A 168     -40.305 138.807   9.777  1.00 31.64           C
ATOM   1348  CD  LYS A 168     -38.832 139.142   9.760  1.00 37.30           C
ATOM   1349  CE  LYS A 168     -38.633 140.612  10.075  1.00 43.46           C
ATOM   1350  NZ  LYS A 168     -37.231 141.016   9.832  1.00 42.71           N
ATOM   1351  N   ALA A 169     -43.364 135.729   7.847  1.00 22.59           N
ATOM   1352  CA  ALA A 169     -43.856 134.521   7.196  1.00 20.20           C
ATOM   1353  C   ALA A 169     -43.180 134.379   5.842  1.00 20.31           C
ATOM   1354  O   ALA A 169     -43.825 134.476   4.812  1.00 23.12           O
ATOM   1355  CB  ALA A 169     -45.365 134.629   7.027  1.00 20.93           C
ATOM   1356  N   GLU A 170     -41.870 134.147   5.855  1.00 18.71           N
ATOM   1357  CA  GLU A 170     -41.063 134.139   4.654  1.00 18.61           C
ATOM   1358  C   GLU A 170     -39.715 133.562   5.041  1.00 21.39           C
ATOM   1359  O   GLU A 170     -39.352 133.610   6.222  1.00 18.42           O
ATOM   1360  CB  GLU A 170     -40.871 135.589   4.159  1.00 25.55           C
ATOM   1361  CG  GLU A 170     -40.304 136.502   5.256  1.00 33.35           C
ATOM   1362  CD  GLU A 170     -40.566 137.993   5.026  1.00 44.50           C
ATOM   1363  OE1 GLU A 170     -40.929 138.375   3.885  1.00 41.00           O
ATOM   1364  OE2 GLU A 170     -40.404 138.778   6.001  1.00 41.74           O
ATOM   1365  N   VAL A 171     -38.991 133.003   4.067  1.00 18.09           N
ATOM   1366  CA  VAL A 171     -37.562 132.718   4.235  1.00 17.75           C
ATOM   1367  C   VAL A 171     -36.852 134.067   4.437  1.00 23.11           C
ATOM   1368  O   VAL A 171     -37.028 135.003   3.643  1.00 19.08           O
ATOM   1369  CB  VAL A 171     -36.951 131.992   3.000  1.00 19.96           C
ATOM   1370  CG1 VAL A 171     -35.443 131.803   3.150  1.00 18.17           C
ATOM   1371  CG2 VAL A 171     -37.626 130.632   2.777  1.00 16.61           C
ATOM   1372  N   LEU A 172     -36.075 134.166   5.508  1.00 19.16           N
ATOM   1373  CA  LEU A 172     -35.338 135.384   5.823  1.00 21.40           C
ATOM   1374  C   LEU A 172     -34.079 135.450   4.960  1.00 19.43           C
ATOM   1375  O   LEU A 172     -33.438 134.436   4.680  1.00 18.95           O
ATOM   1376  CB  LEU A 172     -34.974 135.407   7.310  1.00 17.93           C
ATOM   1377  CG  LEU A 172     -36.145 135.106   8.257  1.00 20.57           C
ATOM   1378  CD1 LEU A 172     -35.674 134.868   9.698  1.00 25.03           C
ATOM   1379  CD2 LEU A 172     -37.159 136.242   8.213  1.00 24.87           C
ATOM   1380  N   LEU A 173     -33.719 136.658   4.555  1.00 19.62           N
ATOM   1381  CA  LEU A 173     -32.679 136.841   3.561  1.00 20.65           C
ATOM   1382  C   LEU A 173     -31.627 137.783   4.114  1.00 20.81           C
ATOM   1383  O   LEU A 173     -30.799 138.317   3.379  1.00 22.23           O
ATOM   1384  CB  LEU A 173     -33.289 137.383   2.271  1.00 26.86           C
ATOM   1385  CG  LEU A 173     -34.307 136.463   1.578  1.00 29.88           C
ATOM   1386  CD1 LEU A 173     -34.835 137.111   0.297  1.00 33.01           C
ATOM   1387  CD2 LEU A 173     -33.691 135.104   1.275  1.00 25.99           C
ATOM   1388  N   ASP A 174     -31.667 137.963   5.431  1.00 23.74           N
ATOM   1389  CA  ASP A 174     -30.714 138.796   6.151  1.00 28.66           C
ATOM   1390  C   ASP A 174     -29.272 138.307   5.952  1.00 27.63           C
ATOM   1391  O   ASP A 174     -28.340 139.105   5.916  1.00 27.87           O
ATOM   1392  CB  ASP A 174     -31.084 138.843   7.648  1.00 35.02           C
ATOM   1393  CG  ASP A 174     -31.476 137.465   8.202  1.00 54.26           C
ATOM   1394  OD1 ASP A 174     -31.708 136.546   7.389  1.00 61.55           O
ATOM   1395  OD2 ASP A 174     -31.559 137.291   9.439  1.00 55.10           O
ATOM   1396  N   PHE A 175     -29.099 136.996   5.805  1.00 21.39           N
ATOM   1397  CA  PHE A 175     -27.771 136.398   5.634  1.00 23.14           C
ATOM   1398  C   PHE A 175     -27.573 135.828   4.217  1.00 24.99           C
ATOM   1399  O   PHE A 175     -26.639 135.047   3.974  1.00 23.65           O
ATOM   1400  CB  PHE A 175     -27.579 135.252   6.638  1.00 22.84           C
ATOM   1401  CG  PHE A 175     -27.847 135.625   8.080  1.00 23.42           C
ATOM   1402  CD1 PHE A 175     -27.473 136.866   8.585  1.00 30.88           C
ATOM   1403  CD2 PHE A 175     -28.467 134.722   8.934  1.00 21.45           C
ATOM   1404  CE1 PHE A 175     -27.716 137.204   9.913  1.00 31.19           C
ATOM   1405  CE2 PHE A 175     -28.717 135.050  10.267  1.00 24.97           C
ATOM   1406  CZ  PHE A 175     -28.343 136.307  10.756  1.00 23.95           C
ATOM   1407  N   TYR A 176     -28.452 136.182   3.284  1.00 21.38           N
ATOM   1408  CA  TYR A 176     -28.368 135.608   1.944  1.00 23.46           C
ATOM   1409  C   TYR A 176     -27.122 136.089   1.211  1.00 30.41           C
ATOM   1410  O   TYR A 176     -26.899 137.289   1.078  1.00 28.50           O
ATOM   1411  CB  TYR A 176     -29.614 135.921   1.124  1.00 19.43           C
ATOM   1412  CG  TYR A 176     -29.665 135.168  -0.189  1.00 23.12           C
ATOM   1413  CD1 TYR A 176     -29.649 133.778  -0.219  1.00 23.18           C
ATOM   1414  CD2 TYR A 176     -29.735 135.852  -1.401  1.00 25.92           C
ATOM   1415  CE1 TYR A 176     -29.697 133.086  -1.433  1.00 21.93           C
ATOM   1416  CE2 TYR A 176     -29.790 135.173  -2.605  1.00 24.50           C
ATOM   1417  CZ  TYR A 176     -29.778 133.799  -2.614  1.00 23.99           C
ATOM   1418  OH  TYR A 176     -29.830 133.145  -3.820  1.00 29.15           O
ATOM   1419  N   GLN A 177     -26.335 135.143   0.708  1.00 25.13           N
ATOM   1420  CA  GLN A 177     -25.034 135.446   0.125  1.00 29.11           C
ATOM   1421  C   GLN A 177     -24.785 134.761  -1.209  1.00 32.76           C
ATOM   1422  O   GLN A 177     -23.635 134.543  -1.589  1.00 45.24           O
ATOM   1423  CB  GLN A 177     -23.975 134.888   1.047  1.00 33.84           C
ATOM   1424  CG  GLN A 177     -23.272 135.862   1.887  1.00 42.63           C
ATOM   1425  CD  GLN A 177     -22.110 135.183   2.566  1.00 45.06           C
ATOM   1426  OE1 GLN A 177     -21.318 134.479   1.917  1.00 38.58           O
ATOM   1427  NE2 GLN A 177     -22.017 135.356   3.870  1.00 34.09           N
ATOM   1428  N   ASP A 178     -25.840 134.380  -1.897  1.00 27.32           N
ATOM   1429  CA  ASP A 178     -25.688 133.609  -3.120  1.00 23.78           C
ATOM   1430  C   ASP A 178     -26.044 134.532  -4.273  1.00 23.45           C
ATOM   1431  O   ASP A 178     -26.561 135.626  -4.038  1.00 22.61           O
ATOM   1432  CB  ASP A 178     -26.611 132.395  -3.062  1.00 22.46           C
ATOM   1433  CG  ASP A 178     -26.131 131.252  -3.934  1.00 26.50           C
ATOM   1434  OD1 ASP A 178     -25.694 131.501  -5.082  1.00 24.44           O
ATOM   1435  OD2 ASP A 178     -26.208 130.097  -3.475  1.00 21.04           O
ATOM   1436  N   SER A 179     -25.755 134.126  -5.497  1.00 20.74           N
ATOM   1437  CA  SER A 179     -26.084 134.957  -6.658  1.00 27.46           C
ATOM   1438  C   SER A 179     -27.432 134.584  -7.274  1.00 30.17           C
ATOM   1439  O   SER A 179     -27.907 135.252  -8.184  1.00 33.89           O
ATOM   1440  CB  SER A 179     -25.004 134.809  -7.724  1.00 27.16           C
ATOM   1441  OG  SER A 179     -24.853 133.438  -8.056  1.00 33.68           O
ATOM   1442  N   LEU A 180     -28.035 133.502  -6.802  1.00 23.31           N
ATOM   1443  CA  LEU A 180     -29.253 132.983  -7.436  1.00 28.28           C
ATOM   1444  C   LEU A 180     -30.432 133.918  -7.225  1.00 26.82           C
ATOM   1445  O   LEU A 180     -30.634 134.448  -6.133  1.00 27.01           O
ATOM   1446  CB  LEU A 180     -29.612 131.594  -6.899  1.00 29.56           C
ATOM   1447  CG  LEU A 180     -28.648 130.430  -7.137  1.00 31.82           C
ATOM   1448  CD1 LEU A 180     -29.077 129.241  -6.311  1.00 33.64           C
ATOM   1449  CD2 LEU A 180     -28.609 130.062  -8.601  1.00 30.65           C
ATOM   1450  N   GLU A 181     -31.207 134.120  -8.283  1.00 22.64           N
ATOM   1451  CA  GLU A 181     -32.413 134.930  -8.201  1.00 26.71           C
ATOM   1452  C   GLU A 181     -33.494 134.177  -7.448  1.00 24.90           C
ATOM   1453  O   GLU A 181     -33.835 133.057  -7.822  1.00 25.24           O
ATOM   1454  CB  GLU A 181     -32.944 135.205  -9.598  1.00 29.65           C
ATOM   1455  CG  GLU A 181     -32.022 135.991 -10.485  1.00 43.60           C
ATOM   1456  CD  GLU A 181     -32.613 136.178 -11.866  1.00 55.55           C
ATOM   1457  OE1 GLU A 181     -33.678 136.828 -11.972  1.00 57.86           O
ATOM   1458  OE2 GLU A 181     -32.021 135.662 -12.837  1.00 57.33           O
ATOM   1459  N   ILE A 182     -34.054 134.801  -6.424  1.00 24.53           N
ATOM   1460  CA  ILE A 182     -35.210 134.233  -5.718  1.00 25.38           C
ATOM   1461  C   ILE A 182     -36.517 134.638  -6.398  1.00 23.49           C
ATOM   1462  O   ILE A 182     -36.805 135.832  -6.567  1.00 24.60           O
ATOM   1463  CB  ILE A 182     -35.204 134.634  -4.233  1.00 22.52           C
ATOM   1464  CG1 ILE A 182     -33.915 134.110  -3.590  1.00 27.27           C
ATOM   1465  CG2 ILE A 182     -36.447 134.062  -3.505  1.00 20.12           C
ATOM   1466  CD1 ILE A 182     -33.712 134.511  -2.160  1.00 34.05           C
ATOM   1467  N   LEU A 183     -37.311 133.639  -6.787  1.00 18.12           N
ATOM   1468  CA  LEU A 183     -38.467 133.886  -7.647  1.00 20.91           C
ATOM   1469  C   LEU A 183     -39.781 133.746  -6.885  1.00 19.76           C
ATOM   1470  O   LEU A 183     -40.794 134.346  -7.253  1.00 22.29           O
ATOM   1471  CB  LEU A 183     -38.452 132.955  -8.865  1.00 19.08           C
ATOM   1472  CG  LEU A 183     -37.215 133.068  -9.772  1.00 22.84           C
ATOM   1473  CD1 LEU A 183     -37.299 132.035 -10.892  1.00 17.75           C
ATOM   1474  CD2 LEU A 183     -37.069 134.464 -10.370  1.00 18.26           C
ATOM   1475  N   GLU A 184     -39.749 132.944  -5.832  1.00 17.36           N
ATOM   1476  CA  GLU A 184     -40.904 132.745  -4.978  1.00 22.14           C
ATOM   1477  C   GLU A 184     -40.376 132.556  -3.567  1.00 18.67           C
ATOM   1478  O   GLU A 184     -39.390 131.836  -3.347  1.00 21.18           O
ATOM   1479  CB  GLU A 184     -41.707 131.526  -5.442  1.00 26.08           C
ATOM   1480  CG  GLU A 184     -42.851 131.073  -4.518  1.00 29.59           C
ATOM   1481  CD  GLU A 184     -43.293 129.606  -4.757  1.00 61.33           C
ATOM   1482  OE1 GLU A 184     -42.571 128.850  -5.443  1.00 59.79           O
ATOM   1483  OE2 GLU A 184     -44.364 129.202  -4.250  1.00 57.76           O
ATOM   1484  N   ASN A 185     -41.023 133.175  -2.605  1.00 18.28           N
ATOM   1485  CA  ASN A 185     -40.575 133.038  -1.219  1.00 18.76           C
ATOM   1486  C   ASN A 185     -41.762 133.301  -0.312  1.00 19.85           C
ATOM   1487  O   ASN A 185     -42.080 134.446  -0.024  1.00 21.77           O
ATOM   1488  CB  ASN A 185     -39.407 134.011  -0.946  1.00 19.00           C
ATOM   1489  CG  ASN A 185     -38.998 134.055   0.516  1.00 21.04           C
ATOM   1490  OD1 ASN A 185     -39.463 133.258   1.323  1.00 19.84           O
ATOM   1491  ND2 ASN A 185     -38.128 135.000   0.862  1.00 18.44           N
ATOM   1492  N   SER A 186     -42.445 132.242   0.130  1.00 14.89           N
ATOM   1493  CA  SER A 186     -43.589 132.432   1.021  1.00 16.91           C
ATOM   1494  C   SER A 186     -43.641 131.331   2.067  1.00 19.80           C
ATOM   1495  O   SER A 186     -42.952 130.305   1.946  1.00 21.00           O
ATOM   1496  CB  SER A 186     -44.899 132.466   0.235  1.00 22.98           C
ATOM   1497  OG  SER A 186     -45.138 131.212  -0.372  1.00 25.67           O
ATOM   1498  N   ALA A 187     -44.438 131.537   3.104  1.00 20.93           N
ATOM   1499  CA  ALA A 187     -44.504 130.539   4.160  1.00 23.17           C
ATOM   1500  C   ALA A 187     -45.849 130.623   4.827  1.00 23.72           C
ATOM   1501  O   ALA A 187     -46.492 131.682   4.826  1.00 22.30           O
ATOM   1502  CB  ALA A 187     -43.376 130.732   5.179  1.00 17.22           C
ATOM   1503  N   GLN A 188     -46.277 129.497   5.382  1.00 19.18           N
ATOM   1504  CA  GLN A 188     -47.595 129.400   5.986  1.00 20.58           C
ATOM   1505  C   GLN A 188     -47.532 128.518   7.227  1.00 24.90           C
ATOM   1506  O   GLN A 188     -46.847 127.494   7.243  1.00 21.68           O
ATOM   1507  CB  GLN A 188     -48.578 128.799   4.991  1.00 32.00           C
ATOM   1508  CG  GLN A 188     -50.007 128.804   5.465  1.00 50.84           C
ATOM   1509  CD  GLN A 188     -50.990 128.706   4.315  1.00 62.43           C
ATOM   1510  OE1 GLN A 188     -51.671 129.678   3.982  1.00 66.08           O
ATOM   1511  NE2 GLN A 188     -51.061 127.532   3.695  1.00 61.42           N
ATOM   1512  N   ARG A 189     -48.237 128.936   8.276  1.00 23.08           N
ATOM   1513  CA  ARG A 189     -48.411 128.109   9.450  1.00 23.49           C
ATOM   1514  C   ARG A 189     -49.757 127.432   9.275  1.00 23.81           C
ATOM   1515  O   ARG A 189     -50.737 128.099   8.962  1.00 22.98           O
ATOM   1516  CB  ARG A 189     -48.430 128.968  10.712  1.00 19.92           C
ATOM   1517  CG  ARG A 189     -48.784 128.194  11.968  1.00 20.07           C
ATOM   1518  CD  ARG A 189     -48.994 129.141  13.163  1.00 21.61           C
ATOM   1519  NE  ARG A 189     -49.411 128.388  14.336  1.00 24.86           N
ATOM   1520  CZ  ARG A 189     -50.648 127.940  14.543  1.00 26.55           C
ATOM   1521  NH1 ARG A 189     -51.607 128.175  13.653  1.00 25.33           N
ATOM   1522  NH2 ARG A 189     -50.928 127.258  15.640  1.00 24.87           N
ATOM   1523  N   GLN A 190     -49.800 126.112   9.452  1.00 20.49           N
ATOM   1524  CA  GLN A 190     -51.053 125.367   9.361  1.00 26.97           C
ATOM   1525  C   GLN A 190     -51.085 124.316  10.461  1.00 29.27           C
ATOM   1526  O   GLN A 190     -50.062 123.720  10.775  1.00 26.63           O
ATOM   1527  CB  GLN A 190     -51.136 124.612   8.039  1.00 36.44           C
ATOM   1528  CG  GLN A 190     -51.529 125.408   6.826  1.00 49.76           C
ATOM   1529  CD  GLN A 190     -51.694 124.503   5.620  1.00 60.05           C
ATOM   1530  OE1 GLN A 190     -50.823 123.681   5.323  1.00 62.75           O
ATOM   1531  NE2 GLN A 190     -52.824 124.629   4.937  1.00 63.72           N
ATOM   1532  N   GLU A 191     -52.269 124.072  11.020  1.00 27.78           N
ATOM   1533  CA  GLU A 191     -52.469 122.960  11.940  1.00 30.10           C
ATOM   1534  C   GLU A 191     -52.949 121.737  11.168  1.00 34.52           C
ATOM   1535  O   GLU A 191     -54.028 121.757  10.591  1.00 37.05           O
ATOM   1536  CB  GLU A 191     -53.460 123.361  13.028  1.00 32.18           C
ATOM   1537  CG  GLU A 191     -52.834 124.316  14.026  1.00 34.42           C
ATOM   1538  CD  GLU A 191     -53.840 124.958  14.955  1.00 36.59           C
ATOM   1539  OE1 GLU A 191     -54.821 124.290  15.334  1.00 34.60           O
ATOM   1540  OE2 GLU A 191     -53.642 126.140  15.299  1.00 33.40           O
ATOM   1541  N   VAL A 192     -52.136 120.681  11.147  1.00 32.88           N
ATOM   1542  CA  VAL A 192     -52.391 119.537  10.276  1.00 30.68           C
ATOM   1543  C   VAL A 192     -52.678 118.271  11.058  1.00 30.03           C
ATOM   1544  O   VAL A 192     -51.929 117.905  11.961  1.00 28.00           O
ATOM   1545  CB  VAL A 192     -51.188 119.264   9.349  1.00 33.46           C
ATOM   1546  CG1 VAL A 192     -51.492 118.091   8.417  1.00 34.62           C
ATOM   1547  CG2 VAL A 192     -50.838 120.511   8.556  1.00 35.58           C
ATOM   1548  N   VAL A 193     -53.754 117.583  10.694  1.00 37.05           N
ATOM   1549  CA  VAL A 193     -54.115 116.363  11.404  1.00 42.42           C
ATOM   1550  C   VAL A 193     -53.400 115.153  10.821  1.00 43.40           C
ATOM   1551  O   VAL A 193     -53.412 114.911   9.612  1.00 40.56           O
ATOM   1552  CB  VAL A 193     -55.639 116.139  11.445  1.00 46.93           C
ATOM   1553  CG1 VAL A 193     -55.963 114.817  12.132  1.00 48.99           C
ATOM   1554  CG2 VAL A 193     -56.319 117.290  12.175  1.00 44.17           C
ATOM   1555  N   TYR A 194     -52.750 114.404  11.702  1.00 43.20           N
ATOM   1556  CA  TYR A 194     -52.056 113.198  11.304  1.00 40.11           C
ATOM   1557  C   TYR A 194     -52.849 111.959  11.755  1.00 48.30           C
ATOM   1558  O   TYR A 194     -53.615 112.026  12.728  1.00 46.10           O
ATOM   1559  CB  TYR A 194     -50.610 113.226  11.832  1.00 34.27           C
ATOM   1560  CG  TYR A 194     -49.688 114.042  10.950  1.00 33.08           C
ATOM   1561  CD1 TYR A 194     -49.718 115.432  10.971  1.00 33.29           C
ATOM   1562  CD2 TYR A 194     -48.811 113.424  10.075  1.00 34.06           C
ATOM   1563  CE1 TYR A 194     -48.892 116.179  10.157  1.00 30.75           C
ATOM   1564  CE2 TYR A 194     -47.979 114.165   9.261  1.00 35.93           C
ATOM   1565  CZ  TYR A 194     -48.028 115.540   9.304  1.00 34.48           C
ATOM   1566  OH  TYR A 194     -47.205 116.280   8.497  1.00 39.79           O
ATOM   1567  N   PRO A 195     -52.696 110.835  11.027  1.00 56.64           N
ATOM   1568  CA  PRO A 195     -53.438 109.607  11.345  1.00 60.84           C
ATOM   1569  C   PRO A 195     -53.209 109.147  12.778  1.00 57.20           C
ATOM   1570  O   PRO A 195     -54.144 108.665  13.414  1.00 60.46           O
ATOM   1571  CB  PRO A 195     -52.847 108.582  10.371  1.00 62.53           C
ATOM   1572  CG  PRO A 195     -52.351 109.397   9.223  1.00 60.76           C
ATOM   1573  CD  PRO A 195     -51.821 110.652   9.853  1.00 59.05           C
ATOM   1574  N   CYS A 196     -51.983 109.315  13.271  1.00 47.06           N
ATOM   1575  CA  CYS A 196     -51.605 108.853  14.601  1.00 48.39           C
ATOM   1576  C   CYS A 196     -52.493 109.434  15.699  1.00 47.55           C
ATOM   1577  O   CYS A 196     -52.766 108.776  16.704  1.00 48.49           O
ATOM   1578  CB  CYS A 196     -50.146 109.234  14.897  1.00 49.04           C
ATOM   1579  SG  CYS A 196     -49.885 111.004  15.297  1.00 39.48           S
ATOM   1580  N   CYS A 197     -52.943 110.669  15.508  1.00 45.04           N
ATOM   1581  CA  CYS A 197     -53.327 111.485  16.652  1.00 44.26           C
ATOM   1582  C   CYS A 197     -54.559 112.361  16.480  1.00 45.88           C
ATOM   1583  O   CYS A 197     -54.848 112.880  15.399  1.00 46.89           O
ATOM   1584  CB  CYS A 197     -52.139 112.361  17.076  1.00 40.87           C
ATOM   1585  SG  CYS A 197     -50.559 111.460  17.192  1.00 40.00           S
ATOM   1586  N   GLU A 198     -55.256 112.535  17.592  1.00 45.24           N
ATOM   1587  CA  GLU A 198     -56.447 113.357  17.663  1.00 51.53           C
ATOM   1588  C   GLU A 198     -56.135 114.835  17.445  1.00 47.62           C
ATOM   1589  O   GLU A 198     -56.837 115.527  16.707  1.00 51.52           O
ATOM   1590  CB  GLU A 198     -57.077 113.179  19.036  1.00 58.44           C
ATOM   1591  CG  GLU A 198     -58.556 112.935  19.008  1.00 67.93           C
ATOM   1592  CD  GLU A 198     -59.017 112.216  20.249  1.00 71.27           C
ATOM   1593  OE1 GLU A 198     -58.897 112.804  21.345  1.00 71.33           O
ATOM   1594  OE2 GLU A 198     -59.484 111.061  20.125  1.00 73.84           O
ATOM   1595  N   SER A 199     -55.092 115.325  18.108  1.00 40.89           N
ATOM   1596  CA  SER A 199     -54.781 116.743  18.048  1.00 38.89           C
ATOM   1597  C   SER A 199     -53.887 117.060  16.861  1.00 38.23           C
ATOM   1598  O   SER A 199     -53.047 116.257  16.468  1.00 37.76           O
ATOM   1599  CB  SER A 199     -54.132 117.202  19.344  1.00 42.71           C
ATOM   1600  OG  SER A 199     -54.932 116.823  20.441  1.00 47.77           O
ATOM   1601  N   ALA A 200     -54.082 118.242  16.290  1.00 38.06           N
ATOM   1602  CA  ALA A 200     -53.343 118.626  15.108  1.00 33.31           C
ATOM   1603  C   ALA A 200     -51.888 118.962  15.453  1.00 28.71           C
ATOM   1604  O   ALA A 200     -51.576 119.329  16.583  1.00 25.59           O
ATOM   1605  CB  ALA A 200     -54.013 119.792  14.435  1.00 32.68           C
ATOM   1606  N   TYR A 201     -51.013 118.806  14.467  1.00 20.39           N
ATOM   1607  CA  TYR A 201     -49.623 119.232  14.570  1.00 21.79           C
ATOM   1608  C   TYR A 201     -49.452 120.530  13.806  1.00 26.73           C
ATOM   1609  O   TYR A 201     -50.044 120.710  12.742  1.00 30.51           O
ATOM   1610  CB  TYR A 201     -48.697 118.154  13.996  1.00 19.79           C
ATOM   1611  CG  TYR A 201     -48.563 116.972  14.916  1.00 23.56           C
ATOM   1612  CD1 TYR A 201     -49.537 115.982  14.964  1.00 28.60           C
ATOM   1613  CD2 TYR A 201     -47.476 116.858  15.764  1.00 24.01           C
ATOM   1614  CE1 TYR A 201     -49.416 114.901  15.824  1.00 35.03           C
ATOM   1615  CE2 TYR A 201     -47.350 115.786  16.628  1.00 24.75           C
ATOM   1616  CZ  TYR A 201     -48.313 114.815  16.652  1.00 33.13           C
ATOM   1617  OH  TYR A 201     -48.168 113.763  17.525  1.00 35.08           O
ATOM   1618  N   VAL A 202     -48.655 121.444  14.353  1.00 17.65           N
ATOM   1619  CA  VAL A 202     -48.424 122.728  13.692  1.00 18.75           C
ATOM   1620  C   VAL A 202     -47.356 122.542  12.624  1.00 19.64           C
ATOM   1621  O   VAL A 202     -46.265 122.072  12.916  1.00 20.32           O
ATOM   1622  CB  VAL A 202     -47.945 123.795  14.685  1.00 17.37           C
ATOM   1623  CG1 VAL A 202     -47.759 125.142  13.984  1.00 22.97           C
ATOM   1624  CG2 VAL A 202     -48.942 123.922  15.854  1.00 16.84           C
ATOM   1625  N   GLU A 203     -47.674 122.884  11.385  1.00 22.22           N
ATOM   1626  CA  GLU A 203     -46.672 122.794  10.324  1.00 20.98           C
ATOM   1627  C   GLU A 203     -46.305 124.184   9.837  1.00 20.36           C
ATOM   1628  O   GLU A 203     -47.199 124.957   9.485  1.00 20.47           O
ATOM   1629  CB  GLU A 203     -47.226 122.026   9.138  1.00 22.54           C
ATOM   1630  CG  GLU A 203     -46.367 122.180   7.888  1.00 28.71           C
ATOM   1631  CD  GLU A 203     -47.030 121.570   6.674  1.00 34.00           C
ATOM   1632  OE1 GLU A 203     -47.964 122.192   6.110  1.00 38.56           O
ATOM   1633  OE2 GLU A 203     -46.637 120.448   6.314  1.00 37.80           O
ATOM   1634  N   MET A 204     -45.004 124.482   9.803  1.00 17.40           N
ATOM   1635  CA  MET A 204     -44.489 125.676   9.160  1.00 19.15           C
ATOM   1636  C   MET A 204     -43.987 125.254   7.781  1.00 18.30           C
ATOM   1637  O   MET A 204     -43.002 124.525   7.678  1.00 17.76           O
ATOM   1638  CB  MET A 204     -43.314 126.257   9.969  1.00 19.33           C
ATOM   1639  CG  MET A 204     -43.602 126.397  11.460  1.00 19.77           C
ATOM   1640  SD  MET A 204     -45.104 127.374  11.751  1.00 20.67           S
ATOM   1641  CE  MET A 204     -44.431 129.019  11.914  1.00 22.54           C
ATOM   1642  N   LYS A 205     -44.667 125.688   6.721  1.00 17.58           N
ATOM   1643  CA  LYS A 205     -44.322 125.228   5.375  1.00 18.36           C
ATOM   1644  C   LYS A 205     -43.809 126.387   4.565  1.00 19.11           C
ATOM   1645  O   LYS A 205     -44.505 127.386   4.405  1.00 20.82           O
ATOM   1646  CB  LYS A 205     -45.550 124.606   4.703  1.00 19.33           C
ATOM   1647  CG  LYS A 205     -45.318 123.943   3.338  1.00 27.08           C
ATOM   1648  CD  LYS A 205     -46.613 123.257   2.900  1.00 30.51           C
ATOM   1649  CE  LYS A 205     -46.463 122.461   1.613  1.00 49.00           C
ATOM   1650  NZ  LYS A 205     -47.752 121.809   1.201  1.00 55.37           N
ATOM   1651  N   TYR A 206     -42.583 126.266   4.065  1.00 15.38           N
ATOM   1652  CA  TYR A 206     -41.994 127.323   3.258  1.00 19.22           C
ATOM   1653  C   TYR A 206     -41.937 126.881   1.801  1.00 23.95           C
ATOM   1654  O   TYR A 206     -41.649 125.721   1.511  1.00 18.41           O
ATOM   1655  CB  TYR A 206     -40.572 127.614   3.720  1.00 19.51           C
ATOM   1656  CG  TYR A 206     -40.450 128.223   5.091  1.00 18.79           C
ATOM   1657  CD1 TYR A 206     -40.606 127.446   6.245  1.00 16.60           C
ATOM   1658  CD2 TYR A 206     -40.128 129.573   5.239  1.00 18.97           C
ATOM   1659  CE1 TYR A 206     -40.470 128.005   7.505  1.00 15.84           C
ATOM   1660  CE2 TYR A 206     -39.989 130.133   6.484  1.00 18.51           C
ATOM   1661  CZ  TYR A 206     -40.165 129.354   7.614  1.00 17.48           C
ATOM   1662  OH  TYR A 206     -40.009 129.948   8.834  1.00 21.13           O
ATOM   1663  N   LEU A 207     -42.222 127.810   0.896  1.00 18.53           N
ATOM   1664  CA  LEU A 207     -42.075 127.577  -0.538  1.00 16.14           C
ATOM   1665  C   LEU A 207     -40.997 128.512  -1.063  1.00 23.01           C
ATOM   1666  O   LEU A 207     -41.078 129.745  -0.887  1.00 21.79           O
ATOM   1667  CB  LEU A 207     -43.409 127.826  -1.259  1.00 21.63           C
ATOM   1668  CG  LEU A 207     -44.644 127.150  -0.626  1.00 33.26           C
ATOM   1669  CD1 LEU A 207     -45.988 127.631  -1.237  1.00 38.93           C
ATOM   1670  CD2 LEU A 207     -44.543 125.612  -0.668  1.00 39.65           C
ATOM   1671  N   LEU A 208     -39.981 127.928  -1.696  1.00 18.98           N
ATOM   1672  CA  LEU A 208     -38.863 128.692  -2.258  1.00 17.21           C
ATOM   1673  C   LEU A 208     -38.619 128.309  -3.705  1.00 23.51           C
ATOM   1674  O   LEU A 208     -38.467 127.132  -4.029  1.00 26.43           O
ATOM   1675  CB  LEU A 208     -37.593 128.422  -1.454  1.00 19.30           C
ATOM   1676  CG  LEU A 208     -36.338 129.208  -1.819  1.00 22.60           C
ATOM   1677  CD1 LEU A 208     -36.503 130.704  -1.466  1.00 18.37           C
ATOM   1678  CD2 LEU A 208     -35.099 128.616  -1.129  1.00 23.28           C
ATOM   1679  N   ALA A 209     -38.572 129.291  -4.592  1.00 18.39           N
ATOM   1680  CA  ALA A 209     -38.262 128.975  -5.980  1.00 18.14           C
ATOM   1681  C   ALA A 209     -37.086 129.830  -6.411  1.00 25.11           C
ATOM   1682  O   ALA A 209     -37.015 131.010  -6.078  1.00 21.61           O
ATOM   1683  CB  ALA A 209     -39.477 129.184  -6.883  1.00 22.26           C
ATOM   1684  N   LEU A 210     -36.145 129.207  -7.113  1.00 19.35           N
ATOM   1685  CA  LEU A 210     -34.939 129.874  -7.544  1.00 19.28           C
ATOM   1686  C   LEU A 210     -34.781 129.712  -9.037  1.00 20.00           C
ATOM   1687  O   LEU A 210     -35.212 128.716  -9.630  1.00 22.37           O
ATOM   1688  CB  LEU A 210     -33.714 129.236  -6.875  1.00 23.33           C
ATOM   1689  CG  LEU A 210     -33.720 129.096  -5.357  1.00 22.44           C
ATOM   1690  CD1 LEU A 210     -32.611 128.141  -4.937  1.00 32.24           C
ATOM   1691  CD2 LEU A 210     -33.499 130.433  -4.720  1.00 23.00           C
ATOM   1692  N   ARG A 211     -34.108 130.668  -9.649  1.00 18.25           N
ATOM   1693  CA  ARG A 211     -33.838 130.557 -11.070  1.00 23.43           C
ATOM   1694  C   ARG A 211     -32.725 129.527 -11.274  1.00 22.53           C
ATOM   1695  O   ARG A 211     -31.727 129.558 -10.578  1.00 22.24           O
ATOM   1696  CB  ARG A 211     -33.419 131.923 -11.600  1.00 31.68           C
ATOM   1697  CG  ARG A 211     -32.757 131.862 -12.940  1.00 36.83           C
ATOM   1698  CD  ARG A 211     -33.798 131.712 -13.997  1.00 38.18           C
ATOM   1699  NE  ARG A 211     -34.660 132.882 -14.027  1.00 37.12           N
ATOM   1700  CZ  ARG A 211     -35.927 132.850 -14.429  1.00 39.95           C
ATOM   1701  NH1 ARG A 211     -36.474 131.709 -14.828  1.00 42.94           N
ATOM   1702  NH2 ARG A 211     -36.637 133.961 -14.433  1.00 35.39           N
ATOM   1703  N   SER A 212     -32.902 128.604 -12.219  1.00 22.94           N
ATOM   1704  CA  SER A 212     -31.897 127.573 -12.451  1.00 26.25           C
ATOM   1705  C   SER A 212     -30.651 128.187 -13.061  1.00 28.34           C
ATOM   1706  O   SER A 212     -30.744 129.159 -13.799  1.00 30.96           O
ATOM   1707  CB  SER A 212     -32.438 126.505 -13.399  1.00 28.83           C
ATOM   1708  OG  SER A 212     -31.399 125.593 -13.728  1.00 31.71           O
ATOM   1709  N   GLU A 213     -29.492 127.610 -12.766  1.00 31.63           N
ATOM   1710  CA  GLU A 213     -28.224 128.091 -13.307  1.00 34.96           C
ATOM   1711  C   GLU A 213     -27.874 127.475 -14.653  1.00 42.56           C
ATOM   1712  O   GLU A 213     -28.090 126.283 -14.870  1.00 48.84           O
ATOM   1713  CB  GLU A 213     -27.107 127.799 -12.313  1.00 32.35           C
ATOM   1714  CG  GLU A 213     -27.006 128.842 -11.261  1.00 34.88           C
ATOM   1715  CD  GLU A 213     -25.925 128.547 -10.240  1.00 30.93           C
ATOM   1716  OE1 GLU A 213     -25.783 127.381  -9.819  1.00 37.67           O
ATOM   1717  OE2 GLU A 213     -25.212 129.487  -9.866  1.00 30.85           O
ATOM   1718  N   SER B 214     -50.497 115.529  38.030  1.00 78.77           N
ATOM   1719  CA  SER B 214     -50.824 116.591  37.080  1.00 81.60           C
ATOM   1720  C   SER B 214     -49.670 117.579  36.883  1.00 73.86           C
ATOM   1721  O   SER B 214     -49.625 118.307  35.888  1.00 73.85           O
ATOM   1722  CB  SER B 214     -52.087 117.335  37.526  1.00 91.92           C
ATOM   1723  OG  SER B 214     -53.207 116.467  37.565  1.00 96.19           O
ATOM   1724  N   ASN B 215     -48.744 117.601  37.838  1.00 63.89           N
ATOM   1725  CA  ASN B 215     -47.561 118.452  37.755  1.00 57.69           C
ATOM   1726  C   ASN B 215     -46.550 117.959  36.729  1.00 44.87           C
ATOM   1727  O   ASN B 215     -46.418 116.752  36.504  1.00 43.61           O
ATOM   1728  CB  ASN B 215     -46.857 118.508  39.108  1.00 62.82           C
ATOM   1729  CG  ASN B 215     -47.086 119.812  39.828  1.00 76.66           C
ATOM   1730  OD1 ASN B 215     -48.114 120.469  39.645  1.00 84.59           O
ATOM   1731  ND2 ASN B 215     -46.125 120.201  40.658  1.00 80.33           N
ATOM   1732  N   GLY B 216     -45.824 118.891  36.129  1.00 37.44           N
ATOM   1733  CA  GLY B 216     -44.698 118.537  35.279  1.00 37.98           C
ATOM   1734  C   GLY B 216     -43.633 117.813  36.081  1.00 36.84           C
ATOM   1735  O   GLY B 216     -43.028 116.851  35.600  1.00 34.06           O
ATOM   1736  N   LEU B 217     -43.409 118.272  37.311  1.00 36.08           N
ATOM   1737  CA  LEU B 217     -42.492 117.591  38.230  1.00 40.30           C
ATOM   1738  C   LEU B 217     -42.846 116.106  38.387  1.00 37.35           C
ATOM   1739  O   LEU B 217     -41.977 115.240  38.301  1.00 35.64           O
ATOM   1740  CB  LEU B 217     -42.479 118.285  39.593  1.00 40.81           C
ATOM   1741  CG  LEU B 217     -41.540 117.735  40.681  1.00 46.88           C
ATOM   1742  CD1 LEU B 217     -40.072 117.814  40.254  1.00 47.42           C
ATOM   1743  CD2 LEU B 217     -41.759 118.480  41.985  1.00 51.90           C
ATOM   1744  N   MET B 218     -44.128 115.819  38.600  1.00 36.51           N
ATOM   1745  CA  MET B 218     -44.602 114.443  38.745  1.00 35.88           C
ATOM   1746  C   MET B 218     -44.430 113.595  37.473  1.00 34.90           C
ATOM   1747  O   MET B 218     -44.193 112.383  37.541  1.00 35.32           O
ATOM   1748  CB  MET B 218     -46.059 114.439  39.203  1.00 40.23           C
ATOM   1749  CG  MET B 218     -46.250 114.952  40.632  1.00 48.72           C
ATOM   1750  SD  MET B 218     -45.283 114.018  41.845  1.00 61.95           S
ATOM   1751  CE  MET B 218     -43.908 115.135  42.129  1.00 75.87           C
ATOM   1752  N   ALA B 219     -44.564 114.224  36.316  1.00 32.75           N
ATOM   1753  CA  ALA B 219     -44.327 113.510  35.068  1.00 27.74           C
ATOM   1754  C   ALA B 219     -42.854 113.133  34.956  1.00 29.74           C
ATOM   1755  O   ALA B 219     -42.512 112.044  34.484  1.00 33.37           O
ATOM   1756  CB  ALA B 219     -44.747 114.369  33.874  1.00 34.45           C
ATOM   1757  N   LYS B 220     -41.980 114.032  35.388  1.00 27.98           N
ATOM   1758  CA  LYS B 220     -40.548 113.792  35.286  1.00 26.92           C
ATOM   1759  C   LYS B 220     -40.122 112.725  36.303  1.00 27.21           C
ATOM   1760  O   LYS B 220     -39.315 111.853  35.988  1.00 25.50           O
ATOM   1761  CB  LYS B 220     -39.755 115.100  35.455  1.00 31.96           C
ATOM   1762  CG  LYS B 220     -39.720 115.979  34.175  1.00 40.69           C
ATOM   1763  CD  LYS B 220     -38.878 117.242  34.345  1.00 41.18           C
ATOM   1764  CE  LYS B 220     -38.837 118.085  33.059  1.00 38.40           C
ATOM   1765  NZ  LYS B 220     -37.906 117.535  32.020  1.00 37.01           N
ATOM   1766  N   ARG B 221     -40.682 112.788  37.507  1.00 27.20           N
ATOM   1767  CA  ARG B 221     -40.428 111.763  38.528  1.00 33.94           C
ATOM   1768  C   ARG B 221     -40.923 110.382  38.096  1.00 33.47           C
ATOM   1769  O   ARG B 221     -40.238 109.375  38.309  1.00 28.98           O
ATOM   1770  CB  ARG B 221     -41.056 112.143  39.865  1.00 37.37           C
ATOM   1771  CG  ARG B 221     -40.442 113.380  40.504  1.00 52.31           C
ATOM   1772  CD  ARG B 221     -40.380 113.249  42.022  1.00 67.07           C
ATOM   1773  NE  ARG B 221     -40.166 114.532  42.689  1.00 80.29           N
ATOM   1774  CZ  ARG B 221     -38.980 115.118  42.840  1.00 87.96           C
ATOM   1775  NH1 ARG B 221     -37.887 114.540  42.357  1.00 88.37           N
ATOM   1776  NH2 ARG B 221     -38.886 116.286  43.468  1.00 90.09           N
ATOM   1777  N   LEU B 222     -42.113 110.344  37.501  1.00 31.84           N
ATOM   1778  CA  LEU B 222     -42.650 109.115  36.923  1.00 33.15           C
ATOM   1779  C   LEU B 222     -41.664 108.483  35.945  1.00 30.05           C
ATOM   1780  O   LEU B 222     -41.378 107.286  36.031  1.00 29.84           O
ATOM   1781  CB  LEU B 222     -43.968 109.382  36.204  1.00 35.68           C
ATOM   1782  CG  LEU B 222     -44.583 108.217  35.419  1.00 35.91           C
ATOM   1783  CD1 LEU B 222     -44.970 107.079  36.343  1.00 39.98           C
ATOM   1784  CD2 LEU B 222     -45.793 108.705  34.638  1.00 36.05           C
ATOM   1785  N   ARG B 223     -41.145 109.288  35.031  1.00 26.52           N
ATOM   1786  CA  ARG B 223     -40.206 108.792  34.039  1.00 25.63           C
ATOM   1787  C   ARG B 223     -38.982 108.205  34.725  1.00 26.96           C
ATOM   1788  O   ARG B 223     -38.510 107.120  34.358  1.00 25.07           O
ATOM   1789  CB  ARG B 223     -39.783 109.902  33.065  1.00 26.54           C
ATOM   1790  CG  ARG B 223     -38.852 109.412  31.971  1.00 25.29           C
ATOM   1791  CD  ARG B 223     -38.424 110.547  31.018  1.00 24.78           C
ATOM   1792  NE  ARG B 223     -39.534 111.066  30.232  1.00 26.54           N
ATOM   1793  CZ  ARG B 223     -40.193 112.195  30.498  1.00 28.38           C
ATOM   1794  NH1 ARG B 223     -39.863 112.936  31.548  1.00 26.68           N
ATOM   1795  NH2 ARG B 223     -41.196 112.575  29.713  1.00 25.38           N
ATOM   1796  N   ARG B 224     -38.476 108.918  35.725  1.00 26.32           N
ATOM   1797  CA  ARG B 224     -37.269 108.473  36.415  1.00 29.40           C
ATOM   1798  C   ARG B 224     -37.507 107.174  37.163  1.00 32.66           C
ATOM   1799  O   ARG B 224     -36.635 106.303  37.193  1.00 36.45           O
ATOM   1800  CB  ARG B 224     -36.716 109.562  37.326  1.00 31.31           C
ATOM   1801  CG  ARG B 224     -36.089 110.714  36.529  1.00 36.98           C
ATOM   1802  CD  ARG B 224     -34.577 110.547  36.305  1.00 42.41           C
ATOM   1803  NE  ARG B 224     -34.217 109.515  35.330  1.00 40.90           N
ATOM   1804  CZ  ARG B 224     -34.269 109.682  34.012  1.00 43.03           C
ATOM   1805  NH1 ARG B 224     -34.687 110.830  33.501  1.00 46.08           N
ATOM   1806  NH2 ARG B 224     -33.911 108.698  33.198  1.00 46.66           N
ATOM   1807  N   GLU B 225     -38.697 107.028  37.729  1.00 32.78           N
ATOM   1808  CA  GLU B 225     -39.057 105.782  38.402  1.00 34.67           C
ATOM   1809  C   GLU B 225     -39.206 104.623  37.421  1.00 34.33           C
ATOM   1810  O   GLU B 225     -38.758 103.514  37.706  1.00 29.19           O
ATOM   1811  CB  GLU B 225     -40.334 105.950  39.232  1.00 42.91           C
ATOM   1812  CG  GLU B 225     -40.156 106.815  40.475  1.00 53.28           C
ATOM   1813  CD  GLU B 225     -41.429 106.925  41.297  1.00 66.31           C
ATOM   1814  OE1 GLU B 225     -42.377 106.161  41.011  1.00 71.80           O
ATOM   1815  OE2 GLU B 225     -41.481 107.772  42.222  1.00 66.98           O
ATOM   1816  N   LEU B 226     -39.840 104.877  36.273  1.00 25.13           N
ATOM   1817  CA  LEU B 226     -39.978 103.855  35.239  1.00 30.66           C
ATOM   1818  C   LEU B 226     -38.621 103.433  34.694  1.00 31.74           C
ATOM   1819  O   LEU B 226     -38.385 102.254  34.431  1.00 38.80           O
ATOM   1820  CB  LEU B 226     -40.842 104.360  34.085  1.00 27.84           C
ATOM   1821  CG  LEU B 226     -42.309 104.583  34.428  1.00 33.36           C
ATOM   1822  CD1 LEU B 226     -42.997 105.260  33.275  1.00 34.62           C
ATOM   1823  CD2 LEU B 226     -42.968 103.248  34.769  1.00 36.97           C
ATOM   1824  N   LEU B 227     -37.733 104.399  34.519  1.00 26.83           N
ATOM   1825  CA  LEU B 227     -36.444 104.128  33.903  1.00 26.33           C
ATOM   1826  C   LEU B 227     -35.401 103.608  34.891  1.00 29.95           C
ATOM   1827  O   LEU B 227     -34.328 103.162  34.493  1.00 28.71           O
ATOM   1828  CB  LEU B 227     -35.927 105.377  33.184  1.00 27.84           C
ATOM   1829  CG  LEU B 227     -36.649 105.733  31.880  1.00 24.91           C
ATOM   1830  CD1 LEU B 227     -35.987 106.912  31.180  1.00 25.16           C
ATOM   1831  CD2 LEU B 227     -36.707 104.525  30.962  1.00 26.29           C
ATOM   1832  N   ASN B 228     -35.704 103.670  36.183  1.00 28.92           N
ATOM   1833  CA  ASN B 228     -34.759 103.181  37.165  1.00 32.41           C
ATOM   1834  C   ASN B 228     -34.344 101.726  36.928  1.00 35.51           C
ATOM   1835  O   ASN B 228     -33.165 101.396  37.028  1.00 36.32           O
ATOM   1836  CB  ASN B 228     -35.298 103.333  38.573  1.00 38.00           C
ATOM   1837  CG  ASN B 228     -34.267 102.995  39.602  1.00 46.49           C
ATOM   1838  OD1 ASN B 228     -33.254 103.685  39.722  1.00 51.09           O
ATOM   1839  ND2 ASN B 228     -34.495 101.918  40.341  1.00 46.03           N
ATOM   1840  N   THR B 229     -35.314 100.879  36.595  1.00 32.00           N
ATOM   1841  CA  THR B 229     -35.051  99.466  36.341  1.00 33.39           C
ATOM   1842  C   THR B 229     -34.040  99.330  35.213  1.00 31.16           C
ATOM   1843  O   THR B 229     -33.061  98.608  35.341  1.00 29.80           O
ATOM   1844  CB  THR B 229     -36.336  98.715  35.980  1.00 36.83           C
ATOM   1845  OG1 THR B 229     -37.217  98.727  37.111  1.00 45.48           O
ATOM   1846  CG2 THR B 229     -36.024  97.279  35.598  1.00 39.69           C
ATOM   1847  N   TYR B 230     -34.263 100.066  34.125  1.00 29.00           N
ATOM   1848  CA  TYR B 230     -33.350 100.048  32.994  1.00 29.68           C
ATOM   1849  C   TYR B 230     -31.989 100.615  33.364  1.00 34.58           C
ATOM   1850  O   TYR B 230     -30.962 100.147  32.876  1.00 29.80           O
ATOM   1851  CB  TYR B 230     -33.926 100.817  31.795  1.00 28.20           C
ATOM   1852  CG  TYR B 230     -34.836  99.979  30.932  1.00 23.96           C
ATOM   1853  CD1 TYR B 230     -34.383  98.787  30.384  1.00 30.09           C
ATOM   1854  CD2 TYR B 230     -36.149 100.370  30.665  1.00 26.14           C
ATOM   1855  CE1 TYR B 230     -35.194  98.002  29.607  1.00 33.97           C
ATOM   1856  CE2 TYR B 230     -36.983  99.580  29.869  1.00 25.33           C
ATOM   1857  CZ  TYR B 230     -36.490  98.393  29.347  1.00 30.19           C
ATOM   1858  OH  TYR B 230     -37.265  97.576  28.562  1.00 28.44           O
ATOM   1859  N   GLU B 231     -31.979 101.635  34.217  1.00 30.21           N
ATOM   1860  CA  GLU B 231     -30.723 102.260  34.593  1.00 38.29           C
ATOM   1861  C   GLU B 231     -29.900 101.359  35.506  1.00 39.25           C
ATOM   1862  O   GLU B 231     -28.677 101.319  35.391  1.00 41.91           O
ATOM   1863  CB  GLU B 231     -30.972 103.626  35.223  1.00 36.80           C
ATOM   1864  CG  GLU B 231     -31.342 104.672  34.176  1.00 39.06           C
ATOM   1865  CD  GLU B 231     -31.856 105.970  34.777  1.00 40.88           C
ATOM   1866  OE1 GLU B 231     -32.174 105.991  35.984  1.00 39.05           O
ATOM   1867  OE2 GLU B 231     -31.940 106.972  34.035  1.00 42.64           O
ATOM   1868  N   GLN B 232     -30.581 100.625  36.381  1.00 36.53           N
ATOM   1869  CA  GLN B 232     -29.930  99.709  37.326  1.00 41.12           C
ATOM   1870  C   GLN B 232     -29.487  98.408  36.673  1.00 44.04           C
ATOM   1871  O   GLN B 232     -28.431  97.859  37.000  1.00 41.10           O
ATOM   1872  CB  GLN B 232     -30.883  99.320  38.464  1.00 49.33           C
ATOM   1873  CG  GLN B 232     -31.416 100.452  39.326  1.00 61.25           C
ATOM   1874  CD  GLN B 232     -30.450 100.878  40.400  1.00 73.54           C
ATOM   1875  OE1 GLN B 232     -29.322 101.276  40.108  1.00 78.73           O
ATOM   1876  NE2 GLN B 232     -30.886 100.800  41.657  1.00 75.88           N
ATOM   1877  N   LEU B 233     -30.329  97.879  35.790  1.00 36.78           N
ATOM   1878  CA  LEU B 233     -30.128  96.526  35.301  1.00 34.56           C
ATOM   1879  C   LEU B 233     -29.745  96.501  33.836  1.00 35.71           C
ATOM   1880  O   LEU B 233     -29.259  95.489  33.343  1.00 38.33           O
ATOM   1881  CB  LEU B 233     -31.372  95.664  35.538  1.00 32.51           C
ATOM   1882  CG  LEU B 233     -31.820  95.418  36.975  1.00 35.88           C
ATOM   1883  CD1 LEU B 233     -33.113  94.604  36.972  1.00 39.06           C
ATOM   1884  CD2 LEU B 233     -30.728  94.714  37.779  1.00 37.35           C
ATOM   1885  N   GLY B 234     -29.970  97.609  33.136  1.00 30.49           N
ATOM   1886  CA  GLY B 234     -29.531  97.716  31.761  1.00 32.48           C
ATOM   1887  C   GLY B 234     -30.661  97.530  30.767  1.00 33.46           C
ATOM   1888  O   GLY B 234     -31.693  96.935  31.088  1.00 32.52           O
ATOM   1889  N   LYS B 235     -30.454  98.035  29.560  1.00 31.72           N
ATOM   1890  CA  LYS B 235     -31.460  97.972  28.507  1.00 33.67           C
ATOM   1891  C   LYS B 235     -31.534  96.631  27.797  1.00 35.40           C
ATOM   1892  O   LYS B 235     -32.572  96.291  27.239  1.00 41.68           O
ATOM   1893  CB  LYS B 235     -31.222  99.073  27.475  1.00 31.65           C
ATOM   1894  CG  LYS B 235     -31.536 100.442  27.994  1.00 40.31           C
ATOM   1895  CD  LYS B 235     -31.092 101.529  27.027  1.00 43.64           C
ATOM   1896  CE  LYS B 235     -29.579 101.670  26.968  1.00 49.90           C
ATOM   1897  NZ  LYS B 235     -29.096 101.117  25.673  1.00 54.50           N
ATOM   1898  N   SER B 236     -30.436  95.880  27.806  1.00 30.41           N
ATOM   1899  CA  SER B 236     -30.388  94.583  27.140  1.00 29.28           C
ATOM   1900  C   SER B 236     -31.375  93.592  27.765  1.00 26.57           C
ATOM   1901  O   SER B 236     -31.568  93.578  28.988  1.00 26.57           O
ATOM   1902  CB  SER B 236     -28.969  93.993  27.220  1.00 29.96           C
ATOM   1903  OG  SER B 236     -27.998  94.910  26.731  1.00 36.88           O
ATOM   1904  N   GLY B 237     -31.977  92.757  26.932  1.00 22.93           N
ATOM   1905  CA  GLY B 237     -32.846  91.689  27.421  1.00 25.45           C
ATOM   1906  C   GLY B 237     -34.286  92.006  27.093  1.00 24.90           C
ATOM   1907  O   GLY B 237     -34.670  93.182  27.090  1.00 25.51           O
ATOM   1908  N   LEU B 238     -35.084  90.980  26.804  1.00 25.44           N
ATOM   1909  CA  LEU B 238     -36.488  91.200  26.459  1.00 21.81           C
ATOM   1910  C   LEU B 238     -37.203  91.972  27.576  1.00 23.25           C
ATOM   1911  O   LEU B 238     -36.896  91.777  28.762  1.00 22.19           O
ATOM   1912  CB  LEU B 238     -37.190  89.875  26.143  1.00 21.25           C
ATOM   1913  CG  LEU B 238     -36.678  89.241  24.839  1.00 20.69           C
ATOM   1914  CD1 LEU B 238     -37.220  87.831  24.654  1.00 29.43           C
ATOM   1915  CD2 LEU B 238     -36.991  90.112  23.630  1.00 20.14           C
ATOM   1916  N   PRO B 239     -38.130  92.863  27.196  1.00 25.27           N
ATOM   1917  CA  PRO B 239     -38.766  93.786  28.138  1.00 27.16           C
ATOM   1918  C   PRO B 239     -39.850  93.112  28.980  1.00 31.81           C
ATOM   1919  O   PRO B 239     -41.042  93.333  28.755  1.00 28.64           O
ATOM   1920  CB  PRO B 239     -39.343  94.871  27.211  1.00 25.73           C
ATOM   1921  CG  PRO B 239     -39.658  94.144  25.961  1.00 26.18           C
ATOM   1922  CD  PRO B 239     -38.560  93.122  25.807  1.00 25.64           C
ATOM   1923  N   PHE B 240     -39.417  92.290  29.943  1.00 31.77           N
ATOM   1924  CA  PHE B 240     -40.309  91.604  30.876  1.00 26.78           C
ATOM   1925  C   PHE B 240     -39.791  91.711  32.309  1.00 33.74           C
ATOM   1926  O   PHE B 240     -38.606  91.497  32.554  1.00 35.51           O
ATOM   1927  CB  PHE B 240     -40.458  90.125  30.491  1.00 22.14           C
ATOM   1928  CG  PHE B 240     -41.183  89.923  29.209  1.00 25.94           C
ATOM   1929  CD1 PHE B 240     -42.566  89.944  29.182  1.00 30.72           C
ATOM   1930  CD2 PHE B 240     -40.488  89.755  28.017  1.00 23.77           C
ATOM   1931  CE1 PHE B 240     -43.249  89.780  28.000  1.00 32.52           C
ATOM   1932  CE2 PHE B 240     -41.164  89.591  26.825  1.00 24.78           C
ATOM   1933  CZ  PHE B 240     -42.552  89.610  26.815  1.00 28.74           C
ATOM   1934  N   LEU B 241     -40.673  92.055  33.242  1.00 43.40           N
ATOM   1935  CA  LEU B 241     -40.373  91.937  34.675  1.00 54.39           C
ATOM   1936  C   LEU B 241     -40.532  90.476  35.090  1.00 51.43           C
ATOM   1937  O   LEU B 241     -39.660  89.869  35.730  1.00 49.62           O
ATOM   1938  CB  LEU B 241     -41.341  92.793  35.498  1.00 66.63           C
ATOM   1939  CG  LEU B 241     -41.318  94.324  35.427  1.00 70.86           C
ATOM   1940  CD1 LEU B 241     -42.604  94.902  36.006  1.00 70.46           C
ATOM   1941  CD2 LEU B 241     -40.105  94.892  36.154  1.00 72.03           C
ATOM   1942  N   ASP B 242     -41.660  89.898  34.707  1.00 49.07           N
ATOM   1943  CA  ASP B 242     -41.951  88.521  35.090  1.00 44.15           C
ATOM   1944  C   ASP B 242     -41.467  87.510  34.045  1.00 32.61           C
ATOM   1945  O   ASP B 242     -40.473  87.769  33.363  1.00 33.04           O
ATOM   1946  CB  ASP B 242     -43.428  88.389  35.423  1.00 52.83           C
ATOM   1947  CG  ASP B 242     -43.838  89.322  36.551  1.00 61.82           C
ATOM   1948  OD1 ASP B 242     -43.096  89.396  37.554  1.00 63.91           O
ATOM   1949  OD2 ASP B 242     -44.880  90.000  36.426  1.00 64.74           O
ATOM   1950  N   ASP B 243     -42.132  86.359  33.939  1.00 28.75           N
ATOM   1951  CA  ASP B 243     -41.659  85.284  33.063  1.00 33.28           C
ATOM   1952  C   ASP B 243     -41.496  85.855  31.655  1.00 35.32           C
ATOM   1953  O   ASP B 243     -42.342  86.607  31.176  1.00 34.12           O
ATOM   1954  CB  ASP B 243     -42.608  84.061  33.110  1.00 34.46           C
ATOM   1955  CG  ASP B 243     -42.023  82.808  32.448  1.00 39.53           C
ATOM   1956  OD1 ASP B 243     -40.781  82.699  32.328  1.00 39.30           O
ATOM   1957  OD2 ASP B 243     -42.818  81.902  32.069  1.00 35.39           O
ATOM   1958  N   ILE B 244     -40.357  85.575  31.037  1.00 35.29           N
ATOM   1959  CA  ILE B 244     -40.076  86.121  29.723  1.00 34.66           C
ATOM   1960  C   ILE B 244     -41.064  85.528  28.737  1.00 35.13           C
ATOM   1961  O   ILE B 244     -41.146  84.309  28.583  1.00 36.70           O
ATOM   1962  CB  ILE B 244     -38.623  85.839  29.291  1.00 38.17           C
ATOM   1963  CG1 ILE B 244     -37.653  86.622  30.178  1.00 37.82           C
ATOM   1964  CG2 ILE B 244     -38.411  86.233  27.845  1.00 34.86           C
ATOM   1965  CD1 ILE B 244     -36.204  86.212  30.024  1.00 38.49           C
ATOM   1966  N   GLY B 245     -41.844  86.388  28.092  1.00 27.84           N
ATOM   1967  CA  GLY B 245     -42.821  85.925  27.125  1.00 31.50           C
ATOM   1968  C   GLY B 245     -42.366  86.218  25.700  1.00 36.44           C
ATOM   1969  O   GLY B 245     -41.195  86.045  25.357  1.00 41.76           O
ATOM   1970  N   LYS B 246     -43.291  86.671  24.869  1.00 34.14           N
ATOM   1971  CA  LYS B 246     -42.974  86.975  23.479  1.00 33.98           C
ATOM   1972  C   LYS B 246     -43.348  88.416  23.191  1.00 29.48           C
ATOM   1973  O   LYS B 246     -44.447  88.843  23.526  1.00 28.90           O
ATOM   1974  CB  LYS B 246     -43.764  86.042  22.565  1.00 35.69           C
ATOM   1975  CG  LYS B 246     -43.450  86.179  21.096  1.00 36.92           C
ATOM   1976  CD  LYS B 246     -44.411  85.351  20.259  1.00 47.68           C
ATOM   1977  CE  LYS B 246     -45.783  86.003  20.200  1.00 53.71           C
ATOM   1978  NZ  LYS B 246     -46.598  85.464  19.072  1.00 54.66           N
ATOM   1979  N   VAL B 247     -42.442  89.189  22.584  1.00 22.56           N
ATOM   1980  CA  VAL B 247     -42.806  90.541  22.205  1.00 24.47           C
ATOM   1981  C   VAL B 247     -43.510  90.450  20.861  1.00 29.28           C
ATOM   1982  O   VAL B 247     -43.027  89.779  19.942  1.00 30.96           O
ATOM   1983  CB  VAL B 247     -41.590  91.479  22.069  1.00 22.76           C
ATOM   1984  CG1 VAL B 247     -42.046  92.910  21.779  1.00 19.71           C
ATOM   1985  CG2 VAL B 247     -40.725  91.435  23.314  1.00 24.77           C
ATOM   1986  N   ASP B 248     -44.669  91.093  20.761  1.00 25.46           N
ATOM   1987  CA  ASP B 248     -45.330  91.234  19.484  1.00 24.41           C
ATOM   1988  C   ASP B 248     -45.190  92.653  18.947  1.00 24.81           C
ATOM   1989  O   ASP B 248     -45.857  93.584  19.403  1.00 26.10           O
ATOM   1990  CB  ASP B 248     -46.810  90.863  19.561  1.00 28.07           C
ATOM   1991  CG  ASP B 248     -47.457  90.806  18.185  1.00 40.72           C
ATOM   1992  OD1 ASP B 248     -46.725  90.633  17.171  1.00 41.35           O
ATOM   1993  OD2 ASP B 248     -48.694  90.945  18.114  1.00 50.89           O
ATOM   1994  N   VAL B 249     -44.316  92.806  17.967  1.00 22.33           N
ATOM   1995  CA  VAL B 249     -44.077  94.103  17.368  1.00 20.70           C
ATOM   1996  C   VAL B 249     -45.078  94.340  16.242  1.00 24.11           C
ATOM   1997  O   VAL B 249     -45.281  93.470  15.390  1.00 25.60           O
ATOM   1998  CB  VAL B 249     -42.640  94.176  16.829  1.00 17.24           C
ATOM   1999  CG1 VAL B 249     -42.354  95.548  16.222  1.00 19.32           C
ATOM   2000  CG2 VAL B 249     -41.662  93.902  17.953  1.00 18.69           C
ATOM   2001  N   LYS B 250     -45.727  95.497  16.261  1.00 21.24           N
ATOM   2002  CA  LYS B 250     -46.484  95.954  15.099  1.00 21.36           C
ATOM   2003  C   LYS B 250     -45.552  96.823  14.272  1.00 26.08           C
ATOM   2004  O   LYS B 250     -44.897  97.715  14.812  1.00 19.33           O
ATOM   2005  CB  LYS B 250     -47.740  96.712  15.527  1.00 23.67           C
ATOM   2006  CG  LYS B 250     -48.650  95.897  16.459  1.00 27.26           C
ATOM   2007  CD  LYS B 250     -49.033  94.566  15.816  1.00 34.24           C
ATOM   2008  CE  LYS B 250     -50.200  93.881  16.530  1.00 42.97           C
ATOM   2009  NZ  LYS B 250     -49.835  93.521  17.924  1.00 45.09           N
ATOM   2010  N   PHE B 251     -45.469  96.525  12.968  1.00 19.46           N
ATOM   2011  CA  PHE B 251     -44.516  97.172  12.073  1.00 19.62           C
ATOM   2012  C   PHE B 251     -45.222  97.810  10.871  1.00 22.60           C
ATOM   2013  O   PHE B 251     -46.072  97.196  10.234  1.00 22.55           O
ATOM   2014  CB  PHE B 251     -43.494  96.136  11.575  1.00 19.94           C
ATOM   2015  CG  PHE B 251     -42.413  96.710  10.696  1.00 19.41           C
ATOM   2016  CD1 PHE B 251     -42.596  96.826   9.326  1.00 22.66           C
ATOM   2017  CD2 PHE B 251     -41.212  97.147  11.246  1.00 16.93           C
ATOM   2018  CE1 PHE B 251     -41.591  97.373   8.517  1.00 20.80           C
ATOM   2019  CE2 PHE B 251     -40.210  97.697  10.440  1.00 18.02           C
ATOM   2020  CZ  PHE B 251     -40.404  97.810   9.081  1.00 18.75           C
ATOM   2021  N   GLY B 252     -44.855  99.041  10.544  1.00 22.80           N
ATOM   2022  CA  GLY B 252     -45.434  99.700   9.390  1.00 22.45           C
ATOM   2023  C   GLY B 252     -44.337 100.434   8.663  1.00 24.04           C
ATOM   2024  O   GLY B 252     -43.427 100.986   9.296  1.00 23.39           O
ATOM   2025  N   LEU B 253     -44.406 100.437   7.338  1.00 20.50           N
ATOM   2026  CA  LEU B 253     -43.420 101.146   6.536  1.00 21.96           C
ATOM   2027  C   LEU B 253     -44.125 102.187   5.668  1.00 21.76           C
ATOM   2028  O   LEU B 253     -44.919 101.825   4.796  1.00 21.95           O
ATOM   2029  CB  LEU B 253     -42.648 100.151   5.660  1.00 19.82           C
ATOM   2030  CG  LEU B 253     -41.588 100.779   4.749  1.00 19.32           C
ATOM   2031  CD1 LEU B 253     -40.435 101.368   5.544  1.00 20.16           C
ATOM   2032  CD2 LEU B 253     -41.075  99.769   3.716  1.00 25.13           C
ATOM   2033  N   SER B 254     -43.855 103.474   5.899  1.00 18.85           N
ATOM   2034  CA  SER B 254     -44.476 104.524   5.082  1.00 21.32           C
ATOM   2035  C   SER B 254     -43.457 105.162   4.142  1.00 22.50           C
ATOM   2036  O   SER B 254     -42.537 105.828   4.604  1.00 25.21           O
ATOM   2037  CB  SER B 254     -45.108 105.621   5.951  1.00 22.56           C
ATOM   2038  OG  SER B 254     -46.150 105.124   6.760  1.00 24.27           O
ATOM   2039  N   LEU B 255     -43.623 104.970   2.834  1.00 19.28           N
ATOM   2040  CA  LEU B 255     -42.717 105.591   1.854  1.00 18.43           C
ATOM   2041  C   LEU B 255     -42.987 107.082   1.718  1.00 18.76           C
ATOM   2042  O   LEU B 255     -44.117 107.485   1.470  1.00 17.26           O
ATOM   2043  CB  LEU B 255     -42.890 104.958   0.472  1.00 22.13           C
ATOM   2044  CG  LEU B 255     -42.024 105.518  -0.676  1.00 17.31           C
ATOM   2045  CD1 LEU B 255     -40.546 105.255  -0.399  1.00 18.80           C
ATOM   2046  CD2 LEU B 255     -42.469 104.883  -2.015  1.00 20.59           C
ATOM   2047  N   GLN B 256     -41.954 107.914   1.858  1.00 19.75           N
ATOM   2048  CA  GLN B 256     -42.134 109.334   1.558  1.00 19.03           C
ATOM   2049  C   GLN B 256     -41.680 109.685   0.156  1.00 17.13           C
ATOM   2050  O   GLN B 256     -42.425 110.293  -0.597  1.00 21.23           O
ATOM   2051  CB  GLN B 256     -41.371 110.215   2.531  1.00 20.55           C
ATOM   2052  CG  GLN B 256     -42.089 110.473   3.801  1.00 25.49           C
ATOM   2053  CD  GLN B 256     -41.344 111.504   4.615  1.00 26.20           C
ATOM   2054  OE1 GLN B 256     -40.248 111.242   5.106  1.00 22.41           O
ATOM   2055  NE2 GLN B 256     -41.919 112.687   4.730  1.00 24.66           N
ATOM   2056  N   LEU B 257     -40.455 109.300  -0.189  1.00 18.86           N
ATOM   2057  CA  LEU B 257     -39.912 109.678  -1.478  1.00 17.57           C
ATOM   2058  C   LEU B 257     -38.692 108.834  -1.813  1.00 18.76           C
ATOM   2059  O   LEU B 257     -38.120 108.162  -0.932  1.00 16.70           O
ATOM   2060  CB  LEU B 257     -39.554 111.177  -1.489  1.00 19.84           C
ATOM   2061  CG  LEU B 257     -38.567 111.690  -0.424  1.00 20.62           C
ATOM   2062  CD1 LEU B 257     -37.105 111.412  -0.792  1.00 16.26           C
ATOM   2063  CD2 LEU B 257     -38.768 113.199  -0.137  1.00 22.98           C
ATOM   2064  N   LEU B 258     -38.303 108.875  -3.088  1.00 20.69           N
ATOM   2065  CA  LEU B 258     -37.066 108.271  -3.570  1.00 19.73           C
ATOM   2066  C   LEU B 258     -35.973 109.324  -3.617  1.00 20.67           C
ATOM   2067  O   LEU B 258     -36.113 110.338  -4.297  1.00 22.58           O
ATOM   2068  CB  LEU B 258     -37.266 107.697  -4.988  1.00 22.39           C
ATOM   2069  CG  LEU B 258     -36.020 107.094  -5.662  1.00 25.84           C
ATOM   2070  CD1 LEU B 258     -35.588 105.762  -5.011  1.00 25.63           C
ATOM   2071  CD2 LEU B 258     -36.229 106.925  -7.172  1.00 24.43           C
ATOM   2072  N   LYS B 259     -34.879 109.096  -2.900  1.00 17.48           N
ATOM   2073  CA  LYS B 259     -33.764 110.024  -2.974  1.00 19.32           C
ATOM   2074  C   LYS B 259     -33.067 109.830  -4.300  1.00 21.57           C
ATOM   2075  O   LYS B 259     -32.844 110.788  -5.027  1.00 27.27           O
ATOM   2076  CB  LYS B 259     -32.770 109.840  -1.811  1.00 21.97           C
ATOM   2077  CG  LYS B 259     -31.588 110.843  -1.848  1.00 25.25           C
ATOM   2078  CD  LYS B 259     -30.748 110.810  -0.550  1.00 26.66           C
ATOM   2079  CE  LYS B 259     -29.515 111.723  -0.638  1.00 25.16           C
ATOM   2080  NZ  LYS B 259     -28.709 111.739   0.656  1.00 27.43           N
ATOM   2081  N   SER B 260     -32.750 108.575  -4.634  1.00 19.18           N
ATOM   2082  CA  SER B 260     -31.965 108.295  -5.819  1.00 23.07           C
ATOM   2083  C   SER B 260     -32.060 106.845  -6.213  1.00 25.70           C
ATOM   2084  O   SER B 260     -32.204 105.961  -5.365  1.00 20.54           O
ATOM   2085  CB  SER B 260     -30.492 108.598  -5.550  1.00 28.88           C
ATOM   2086  OG  SER B 260     -30.046 107.831  -4.444  1.00 27.75           O
ATOM   2087  N   ILE B 261     -31.945 106.608  -7.512  1.00 24.00           N
ATOM   2088  CA  ILE B 261     -31.857 105.267  -8.047  1.00 24.57           C
ATOM   2089  C   ILE B 261     -30.672 105.315  -9.018  1.00 34.53           C
ATOM   2090  O   ILE B 261     -30.665 106.081  -9.984  1.00 33.88           O
ATOM   2091  CB  ILE B 261     -33.205 104.819  -8.699  1.00 38.69           C
ATOM   2092  CG1 ILE B 261     -33.148 103.365  -9.147  1.00 44.19           C
ATOM   2093  CG2 ILE B 261     -33.617 105.709  -9.856  1.00 38.95           C
ATOM   2094  CD1 ILE B 261     -33.774 102.433  -8.170  1.00 47.33           C
ATOM   2095  N   GLU B 262     -29.625 104.557  -8.719  1.00 27.83           N
ATOM   2096  CA  GLU B 262     -28.384 104.682  -9.473  1.00 28.71           C
ATOM   2097  C   GLU B 262     -27.961 103.332  -9.992  1.00 29.24           C
ATOM   2098  O   GLU B 262     -27.732 102.405  -9.215  1.00 22.33           O
ATOM   2099  CB  GLU B 262     -27.269 105.262  -8.608  1.00 30.33           C
ATOM   2100  CG  GLU B 262     -27.541 106.662  -8.087  1.00 47.21           C
ATOM   2101  CD  GLU B 262     -27.521 107.725  -9.179  1.00 64.94           C
ATOM   2102  OE1 GLU B 262     -27.067 107.434 -10.310  1.00 71.70           O
ATOM   2103  OE2 GLU B 262     -27.960 108.862  -8.900  1.00 69.92           O
ATOM   2104  N   GLN B 263     -27.869 103.234 -11.310  1.00 26.42           N
ATOM   2105  CA  GLN B 263     -27.465 102.011 -11.977  1.00 29.76           C
ATOM   2106  C   GLN B 263     -26.167 101.495 -11.385  1.00 29.16           C
ATOM   2107  O   GLN B 263     -25.237 102.261 -11.158  1.00 30.20           O
ATOM   2108  CB  GLN B 263     -27.254 102.286 -13.467  1.00 31.59           C
ATOM   2109  CG  GLN B 263     -26.864 101.049 -14.266  1.00 39.85           C
ATOM   2110  CD  GLN B 263     -26.731 101.336 -15.755  1.00 44.46           C
ATOM   2111  OE1 GLN B 263     -26.611 102.492 -16.167  1.00 42.10           O
ATOM   2112  NE2 GLN B 263     -26.758 100.283 -16.566  1.00 46.83           N
ATOM   2113  N   ARG B 264     -26.103 100.196 -11.120  1.00 25.48           N
ATOM   2114  CA  ARG B 264     -24.844  99.599 -10.716  1.00 29.05           C
ATOM   2115  C   ARG B 264     -24.102  99.127 -11.947  1.00 31.86           C
ATOM   2116  O   ARG B 264     -24.552  98.202 -12.636  1.00 30.55           O
ATOM   2117  CB  ARG B 264     -25.053  98.417  -9.776  1.00 29.45           C
ATOM   2118  CG  ARG B 264     -23.752  97.702  -9.445  1.00 32.64           C
ATOM   2119  CD  ARG B 264     -24.026  96.527  -8.529  1.00 25.82           C
ATOM   2120  NE  ARG B 264     -24.481  95.368  -9.295  1.00 28.19           N
ATOM   2121  CZ  ARG B 264     -24.918  94.244  -8.739  1.00 24.81           C
ATOM   2122  NH1 ARG B 264     -24.972  94.126  -7.410  1.00 21.23           N
ATOM   2123  NH2 ARG B 264     -25.311  93.240  -9.504  1.00 23.82           N
ATOM   2124  N   GLY B 265     -22.963  99.760 -12.216  1.00 34.44           N
ATOM   2125  CA  GLY B 265     -22.189  99.453 -13.406  1.00 29.84           C
ATOM   2126  C   GLY B 265     -22.996  99.618 -14.679  1.00 39.60           C
ATOM   2127  O   GLY B 265     -23.650 100.643 -14.895  1.00 40.39           O
ATOM   2128  N   MET B 266     -22.959  98.601 -15.530  1.00 39.79           N
ATOM   2129  CA  MET B 266     -23.704  98.641 -16.778  1.00 46.12           C
ATOM   2130  C   MET B 266     -24.761  97.543 -16.850  1.00 47.74           C
ATOM   2131  O   MET B 266     -25.327  97.290 -17.911  1.00 50.28           O
ATOM   2132  CB  MET B 266     -22.759  98.555 -17.979  1.00 46.24           C
ATOM   2133  CG  MET B 266     -22.031  99.856 -18.291  1.00 49.04           C
ATOM   2134  SD  MET B 266     -20.853  99.643 -19.640  1.00 85.31           S
ATOM   2135  CE  MET B 266     -19.690  98.508 -18.878  1.00 70.98           C
ATOM   2136  N   GLY B 267     -25.037  96.908 -15.715  1.00 41.77           N
ATOM   2137  CA  GLY B 267     -26.050  95.869 -15.653  1.00 33.58           C
ATOM   2138  C   GLY B 267     -27.460  96.402 -15.437  1.00 33.30           C
ATOM   2139  O   GLY B 267     -27.704  97.606 -15.522  1.00 36.42           O
ATOM   2140  N   PHE B 268     -28.383  95.497 -15.153  1.00 32.93           N
ATOM   2141  CA  PHE B 268     -29.780  95.850 -14.956  1.00 40.80           C
ATOM   2142  C   PHE B 268     -30.095  96.131 -13.484  1.00 33.28           C
ATOM   2143  O   PHE B 268     -31.234  96.416 -13.138  1.00 31.13           O
ATOM   2144  CB  PHE B 268     -30.686  94.733 -15.492  1.00 50.25           C
ATOM   2145  CG  PHE B 268     -30.632  94.568 -16.993  1.00 64.11           C
ATOM   2146  CD1 PHE B 268     -31.499  95.277 -17.814  1.00 67.24           C
ATOM   2147  CD2 PHE B 268     -29.719  93.700 -17.584  1.00 70.11           C
ATOM   2148  CE1 PHE B 268     -31.455  95.129 -19.195  1.00 69.65           C
ATOM   2149  CE2 PHE B 268     -29.670  93.548 -18.965  1.00 72.49           C
ATOM   2150  CZ  PHE B 268     -30.540  94.264 -19.769  1.00 72.82           C
ATOM   2151  N   ASN B 269     -29.093  96.050 -12.620  1.00 27.50           N
ATOM   2152  CA  ASN B 269     -29.311  96.373 -11.207  1.00 22.93           C
ATOM   2153  C   ASN B 269     -28.955  97.821 -10.862  1.00 21.26           C
ATOM   2154  O   ASN B 269     -28.215  98.477 -11.585  1.00 22.84           O
ATOM   2155  CB  ASN B 269     -28.579  95.392 -10.288  1.00 21.68           C
ATOM   2156  CG  ASN B 269     -29.065  93.949 -10.476  1.00 32.68           C
ATOM   2157  OD1 ASN B 269     -28.315  93.077 -10.898  1.00 35.77           O
ATOM   2158  ND2 ASN B 269     -30.331  93.714 -10.171  1.00 33.80           N
ATOM   2159  N   SER B 270     -29.479  98.287  -9.739  1.00 20.21           N
ATOM   2160  CA  SER B 270     -29.305  99.662  -9.312  1.00 24.41           C
ATOM   2161  C   SER B 270     -29.388  99.732  -7.787  1.00 18.74           C
ATOM   2162  O   SER B 270     -29.976  98.863  -7.137  1.00 24.26           O
ATOM   2163  CB  SER B 270     -30.384 100.548  -9.941  1.00 26.53           C
ATOM   2164  OG  SER B 270     -31.673 100.112  -9.548  1.00 29.83           O
ATOM   2165  N   ILE B 271     -28.783 100.769  -7.222  1.00 17.09           N
ATOM   2166  CA  ILE B 271     -28.912 101.029  -5.810  1.00 15.58           C
ATOM   2167  C   ILE B 271     -30.071 102.016  -5.620  1.00 17.72           C
ATOM   2168  O   ILE B 271     -30.011 103.138  -6.126  1.00 21.04           O
ATOM   2169  CB  ILE B 271     -27.634 101.667  -5.288  1.00 21.62           C
ATOM   2170  CG1 ILE B 271     -26.421 100.745  -5.527  1.00 29.21           C
ATOM   2171  CG2 ILE B 271     -27.804 102.030  -3.837  1.00 17.75           C
ATOM   2172  CD1 ILE B 271     -26.500  99.399  -4.858  1.00 30.49           C
ATOM   2173  N   GLY B 272     -31.119 101.609  -4.917  1.00 14.24           N
ATOM   2174  CA  GLY B 272     -32.239 102.508  -4.665  1.00 19.53           C
ATOM   2175  C   GLY B 272     -32.144 103.069  -3.260  1.00 21.51           C
ATOM   2176  O   GLY B 272     -32.038 102.301  -2.316  1.00 17.51           O
ATOM   2177  N   THR B 273     -32.160 104.402  -3.115  1.00 19.99           N
ATOM   2178  CA  THR B 273     -32.096 105.026  -1.792  1.00 15.78           C
ATOM   2179  C   THR B 273     -33.422 105.735  -1.520  1.00 17.69           C
ATOM   2180  O   THR B 273     -33.843 106.599  -2.304  1.00 18.95           O
ATOM   2181  CB  THR B 273     -30.952 106.058  -1.701  1.00 15.28           C
ATOM   2182  OG1 THR B 273     -29.706 105.416  -2.016  1.00 19.55           O
ATOM   2183  CG2 THR B 273     -30.886 106.630  -0.293  1.00 14.37           C
ATOM   2184  N   PHE B 274     -34.085 105.342  -0.442  1.00 17.29           N
ATOM   2185  CA  PHE B 274     -35.450 105.796  -0.142  1.00 16.05           C
ATOM   2186  C   PHE B 274     -35.508 106.532   1.186  1.00 19.87           C
ATOM   2187  O   PHE B 274     -34.731 106.271   2.111  1.00 20.57           O
ATOM   2188  CB  PHE B 274     -36.437 104.607  -0.070  1.00 15.62           C
ATOM   2189  CG  PHE B 274     -36.501 103.801  -1.333  1.00 17.58           C
ATOM   2190  CD1 PHE B 274     -35.530 102.842  -1.608  1.00 15.15           C
ATOM   2191  CD2 PHE B 274     -37.518 104.015  -2.260  1.00 23.22           C
ATOM   2192  CE1 PHE B 274     -35.580 102.110  -2.791  1.00 18.69           C
ATOM   2193  CE2 PHE B 274     -37.577 103.281  -3.438  1.00 21.96           C
ATOM   2194  CZ  PHE B 274     -36.606 102.330  -3.706  1.00 19.01           C
ATOM   2195  N   LYS B 275     -36.449 107.455   1.268  1.00 16.32           N
ATOM   2196  CA  LYS B 275     -36.776 108.102   2.525  1.00 15.66           C
ATOM   2197  C   LYS B 275     -38.133 107.544   2.940  1.00 15.02           C
ATOM   2198  O   LYS B 275     -39.077 107.527   2.157  1.00 15.53           O
ATOM   2199  CB  LYS B 275     -36.858 109.636   2.331  1.00 15.20           C
ATOM   2200  CG  LYS B 275     -37.467 110.364   3.550  1.00 13.00           C
ATOM   2201  CD  LYS B 275     -36.548 110.257   4.789  1.00 15.30           C
ATOM   2202  CE  LYS B 275     -37.218 110.813   6.057  1.00 12.77           C
ATOM   2203  NZ  LYS B 275     -37.718 112.193   5.828  1.00 13.89           N
ATOM   2204  N   ALA B 276     -38.225 107.091   4.181  1.00 12.64           N
ATOM   2205  CA  ALA B 276     -39.438 106.511   4.689  1.00 15.28           C
ATOM   2206  C   ALA B 276     -39.610 106.873   6.156  1.00 16.10           C
ATOM   2207  O   ALA B 276     -38.715 107.441   6.786  1.00 16.05           O
ATOM   2208  CB  ALA B 276     -39.392 104.994   4.560  1.00 14.30           C
ATOM   2209  N   ILE B 277     -40.776 106.525   6.674  1.00 16.39           N
ATOM   2210  CA  ILE B 277     -41.060 106.633   8.085  1.00 19.62           C
ATOM   2211  C   ILE B 277     -41.455 105.233   8.581  1.00 18.09           C
ATOM   2212  O   ILE B 277     -42.305 104.571   8.000  1.00 17.80           O
ATOM   2213  CB  ILE B 277     -42.140 107.684   8.351  1.00 20.03           C
ATOM   2214  CG1 ILE B 277     -41.594 109.078   7.981  1.00 19.77           C
ATOM   2215  CG2 ILE B 277     -42.568 107.635   9.803  1.00 17.78           C
ATOM   2216  CD1 ILE B 277     -42.596 110.205   8.117  1.00 25.56           C
ATOM   2217  N   VAL B 278     -40.799 104.774   9.628  1.00 17.73           N
ATOM   2218  CA  VAL B 278     -41.032 103.424  10.110  1.00 19.05           C
ATOM   2219  C   VAL B 278     -41.908 103.497  11.352  1.00 19.34           C
ATOM   2220  O   VAL B 278     -41.658 104.301  12.240  1.00 21.86           O
ATOM   2221  CB  VAL B 278     -39.693 102.750  10.400  1.00 20.57           C
ATOM   2222  CG1 VAL B 278     -39.851 101.500  11.307  1.00 22.90           C
ATOM   2223  CG2 VAL B 278     -39.007 102.416   9.082  1.00 15.81           C
ATOM   2224  N   LYS B 279     -42.970 102.709  11.397  1.00 16.22           N
ATOM   2225  CA  LYS B 279     -43.809 102.703  12.592  1.00 18.42           C
ATOM   2226  C   LYS B 279     -43.603 101.409  13.375  1.00 23.44           C
ATOM   2227  O   LYS B 279     -43.648 100.319  12.795  1.00 21.84           O
ATOM   2228  CB  LYS B 279     -45.265 102.880  12.201  1.00 24.15           C
ATOM   2229  CG  LYS B 279     -45.434 103.927  11.126  1.00 28.81           C
ATOM   2230  CD  LYS B 279     -46.886 104.064  10.735  1.00 29.06           C
ATOM   2231  CE  LYS B 279     -47.058 105.272   9.838  1.00 30.09           C
ATOM   2232  NZ  LYS B 279     -48.479 105.485   9.507  1.00 29.85           N
ATOM   2233  N   LEU B 280     -43.354 101.539  14.680  1.00 19.90           N
ATOM   2234  CA  LEU B 280     -43.051 100.398  15.552  1.00 16.65           C
ATOM   2235  C   LEU B 280     -43.884 100.529  16.821  1.00 20.60           C
ATOM   2236  O   LEU B 280     -43.953 101.602  17.415  1.00 22.02           O
ATOM   2237  CB  LEU B 280     -41.575 100.411  15.955  1.00 18.93           C
ATOM   2238  CG  LEU B 280     -40.566 100.211  14.826  1.00 21.94           C
ATOM   2239  CD1 LEU B 280     -39.152 100.410  15.330  1.00 18.12           C
ATOM   2240  CD2 LEU B 280     -40.757  98.805  14.318  1.00 25.33           C
ATOM   2241  N   SER B 281     -44.530  99.445  17.216  1.00 22.31           N
ATOM   2242  CA  SER B 281     -45.251  99.422  18.475  1.00 21.09           C
ATOM   2243  C   SER B 281     -45.068  98.055  19.122  1.00 23.06           C
ATOM   2244  O   SER B 281     -45.092  97.029  18.435  1.00 22.99           O
ATOM   2245  CB  SER B 281     -46.727  99.736  18.265  1.00 23.98           C
ATOM   2246  OG  SER B 281     -47.395  99.824  19.501  1.00 23.17           O
ATOM   2247  N   TRP B 282     -44.866  98.049  20.440  1.00 18.54           N
ATOM   2248  CA  TRP B 282     -44.763  96.809  21.210  1.00 18.35           C
ATOM   2249  C   TRP B 282     -45.089  97.110  22.668  1.00 20.89           C
ATOM   2250  O   TRP B 282     -45.201  98.275  23.065  1.00 21.74           O
ATOM   2251  CB  TRP B 282     -43.351  96.206  21.107  1.00 14.64           C
ATOM   2252  CG  TRP B 282     -42.297  97.051  21.773  1.00 16.67           C
ATOM   2253  CD1 TRP B 282     -41.825  96.933  23.060  1.00 19.19           C
ATOM   2254  CD2 TRP B 282     -41.601  98.170  21.195  1.00 18.74           C
ATOM   2255  NE1 TRP B 282     -40.876  97.903  23.307  1.00 18.13           N
ATOM   2256  CE2 TRP B 282     -40.721  98.678  22.183  1.00 14.73           C
ATOM   2257  CE3 TRP B 282     -41.642  98.797  19.945  1.00 19.41           C
ATOM   2258  CZ2 TRP B 282     -39.879  99.774  21.948  1.00 17.24           C
ATOM   2259  CZ3 TRP B 282     -40.794  99.903  19.716  1.00 20.08           C
ATOM   2260  CH2 TRP B 282     -39.930 100.370  20.719  1.00 16.07           C
ATOM   2261  N   VAL B 283     -45.236  96.061  23.463  1.00 21.27           N
ATOM   2262  CA  VAL B 283     -45.487  96.222  24.892  1.00 22.36           C
ATOM   2263  C   VAL B 283     -44.223  96.013  25.725  1.00 24.55           C
ATOM   2264  O   VAL B 283     -43.525  94.997  25.597  1.00 25.15           O
ATOM   2265  CB  VAL B 283     -46.594  95.262  25.386  1.00 22.64           C
ATOM   2266  CG1 VAL B 283     -46.881  95.480  26.890  1.00 24.54           C
ATOM   2267  CG2 VAL B 283     -47.869  95.440  24.545  1.00 26.82           C
ATOM   2268  N   ASP B 284     -43.940  96.983  26.590  1.00 22.96           N
ATOM   2269  CA  ASP B 284     -42.882  96.854  27.586  1.00 23.03           C
ATOM   2270  C   ASP B 284     -43.499  96.819  28.995  1.00 25.35           C
ATOM   2271  O   ASP B 284     -43.877  97.857  29.538  1.00 25.67           O
ATOM   2272  CB  ASP B 284     -41.879  98.011  27.442  1.00 23.16           C
ATOM   2273  CG  ASP B 284     -40.667  97.857  28.348  1.00 22.21           C
ATOM   2274  OD1 ASP B 284     -40.795  97.232  29.428  1.00 23.56           O
ATOM   2275  OD2 ASP B 284     -39.582  98.376  27.986  1.00 23.14           O
ATOM   2276  N   THR B 285     -43.586  95.621  29.578  1.00 24.74           N
ATOM   2277  CA  THR B 285     -44.196  95.446  30.892  1.00 29.45           C
ATOM   2278  C   THR B 285     -43.379  96.065  32.021  1.00 32.48           C
ATOM   2279  O   THR B 285     -43.864  96.196  33.145  1.00 36.87           O
ATOM   2280  CB  THR B 285     -44.475  93.949  31.206  1.00 40.10           C
ATOM   2281  OG1 THR B 285     -43.236  93.234  31.302  1.00 38.01           O
ATOM   2282  CG2 THR B 285     -45.316  93.330  30.107  1.00 42.23           C
ATOM   2283  N   ILE B 286     -42.138  96.440  31.732  1.00 28.09           N
ATOM   2284  CA  ILE B 286     -41.319  97.157  32.705  1.00 29.93           C
ATOM   2285  C   ILE B 286     -41.775  98.617  32.843  1.00 29.26           C
ATOM   2286  O   ILE B 286     -41.638  99.226  33.897  1.00 32.18           O
ATOM   2287  CB  ILE B 286     -39.799  97.080  32.339  1.00 27.40           C
ATOM   2288  CG1 ILE B 286     -39.343  95.609  32.302  1.00 30.62           C
ATOM   2289  CG2 ILE B 286     -38.949  97.891  33.314  1.00 29.18           C
ATOM   2290  CD1 ILE B 286     -37.941  95.406  31.747  1.00 27.81           C
ATOM   2291  N   LEU B 287     -42.358  99.161  31.775  1.00 25.57           N
ATOM   2292  CA  LEU B 287     -42.694 100.577  31.725  1.00 25.08           C
ATOM   2293  C   LEU B 287     -44.147 100.869  32.135  1.00 32.57           C
ATOM   2294  O   LEU B 287     -44.637 101.973  31.933  1.00 37.11           O
ATOM   2295  CB  LEU B 287     -42.380 101.147  30.326  1.00 20.31           C
ATOM   2296  CG  LEU B 287     -40.906 101.008  29.906  1.00 18.78           C
ATOM   2297  CD1 LEU B 287     -40.644 101.524  28.492  1.00 22.38           C
ATOM   2298  CD2 LEU B 287     -40.018 101.727  30.941  1.00 22.77           C
ATOM   2299  N   ARG B 288     -44.819  99.892  32.729  1.00 32.40           N
ATOM   2300  CA  ARG B 288     -46.216 100.046  33.146  1.00 31.30           C
ATOM   2301  C   ARG B 288     -46.373 100.873  34.413  1.00 39.56           C
ATOM   2302  O   ARG B 288     -45.533 100.813  35.306  1.00 43.04           O
ATOM   2303  CB  ARG B 288     -46.852  98.670  33.410  1.00 39.63           C
ATOM   2304  CG  ARG B 288     -47.127  97.856  32.172  1.00 46.90           C
ATOM   2305  CD  ARG B 288     -47.694  96.482  32.507  1.00 54.35           C
ATOM   2306  NE  ARG B 288     -48.158  95.815  31.293  1.00 60.26           N
ATOM   2307  CZ  ARG B 288     -48.567  94.553  31.231  1.00 57.74           C
ATOM   2308  NH1 ARG B 288     -48.565  93.795  32.323  1.00 56.60           N
ATOM   2309  NH2 ARG B 288     -48.972  94.051  30.071  1.00 54.65           N
ATOM   2310  N   TRP B 289     -47.473 101.617  34.500  1.00 40.15           N
ATOM   2311  CA  TRP B 289     -47.847 102.282  35.746  1.00 38.54           C
ATOM   2312  C   TRP B 289     -49.359 102.452  35.849  1.00 40.24           C
ATOM   2313  O   TRP B 289     -50.074 102.356  34.847  1.00 33.55           O
ATOM   2314  CB  TRP B 289     -47.160 103.642  35.875  1.00 37.60           C
ATOM   2315  CG  TRP B 289     -47.732 104.702  34.981  1.00 36.47           C
ATOM   2316  CD1 TRP B 289     -48.725 105.598  35.292  1.00 38.97           C
ATOM   2317  CD2 TRP B 289     -47.339 104.988  33.633  1.00 33.18           C
ATOM   2318  NE1 TRP B 289     -48.976 106.412  34.215  1.00 36.02           N
ATOM   2319  CE2 TRP B 289     -48.133 106.064  33.188  1.00 33.66           C
ATOM   2320  CE3 TRP B 289     -46.396 104.438  32.762  1.00 28.37           C
ATOM   2321  CZ2 TRP B 289     -48.010 106.599  31.907  1.00 32.57           C
ATOM   2322  CZ3 TRP B 289     -46.264 104.978  31.491  1.00 31.63           C
ATOM   2323  CH2 TRP B 289     -47.070 106.043  31.074  1.00 33.70           C
ATOM   2324  N   ASP B 290     -49.841 102.705  37.068  1.00 44.06           N
ATOM   2325  CA  ASP B 290     -51.248 103.028  37.282  1.00 46.74           C
ATOM   2326  C   ASP B 290     -51.477 104.510  37.140  1.00 44.50           C
ATOM   2327  O   ASP B 290     -50.926 105.296  37.914  1.00 43.35           O
ATOM   2328  CB  ASP B 290     -51.703 102.606  38.675  1.00 58.84           C
ATOM   2329  CG  ASP B 290     -52.038 101.151  38.747  1.00 68.23           C
ATOM   2330  OD1 ASP B 290     -52.856 100.696  37.918  1.00 70.44           O
ATOM   2331  OD2 ASP B 290     -51.471 100.465  39.621  1.00 71.79           O
ATOM   2332  N   PRO B 291     -52.318 104.898  36.168  1.00 45.16           N
ATOM   2333  CA  PRO B 291     -52.634 106.306  35.924  1.00 46.54           C
ATOM   2334  C   PRO B 291     -53.545 106.891  37.006  1.00 51.69           C
ATOM   2335  O   PRO B 291     -54.703 107.203  36.734  1.00 54.62           O
ATOM   2336  CB  PRO B 291     -53.350 106.288  34.565  1.00 41.82           C
ATOM   2337  CG  PRO B 291     -53.540 104.826  34.201  1.00 46.22           C
ATOM   2338  CD  PRO B 291     -53.161 103.990  35.372  1.00 44.34           C
ATOM   2339  N   GLU B 292     -53.004 107.032  38.213  1.00 58.28           N
ATOM   2340  CA  GLU B 292     -53.701 107.630  39.344  1.00 65.83           C
ATOM   2341  C   GLU B 292     -52.768 108.628  40.013  1.00 67.85           C
ATOM   2342  O   GLU B 292     -51.556 108.406  40.037  1.00 67.00           O
ATOM   2343  CB  GLU B 292     -54.087 106.552  40.353  1.00 72.49           C
ATOM   2344  CG  GLU B 292     -55.184 105.628  39.884  1.00 79.78           C
ATOM   2345  CD  GLU B 292     -55.290 104.388  40.742  1.00 86.30           C
ATOM   2346  OE1 GLU B 292     -54.299 103.630  40.806  1.00 86.43           O
ATOM   2347  OE2 GLU B 292     -56.359 104.169  41.349  1.00 90.76           O
ATOM   2348  N   PRO B 293     -53.325 109.732  40.554  1.00 65.77           N
ATOM   2349  CA  PRO B 293     -52.538 110.747  41.264  1.00 64.14           C
ATOM   2350  C   PRO B 293     -51.615 110.097  42.287  1.00 67.46           C
ATOM   2351  O   PRO B 293     -52.033 109.144  42.941  1.00 68.66           O
ATOM   2352  CB  PRO B 293     -53.611 111.572  41.975  1.00 64.26           C
ATOM   2353  CG  PRO B 293     -54.789 111.476  41.073  1.00 64.94           C
ATOM   2354  CD  PRO B 293     -54.757 110.081  40.511  1.00 64.36           C
ATOM   2355  N   PRO B 294     -50.372 110.592  42.414  1.00 66.73           N
ATOM   2356  CA  PRO B 294     -49.849 111.764  41.708  1.00 63.47           C
ATOM   2357  C   PRO B 294     -49.239 111.434  40.341  1.00 58.73           C
ATOM   2358  O   PRO B 294     -48.588 112.295  39.758  1.00 62.26           O
ATOM   2359  CB  PRO B 294     -48.764 112.269  42.660  1.00 65.11           C
ATOM   2360  CG  PRO B 294     -48.239 111.014  43.314  1.00 65.20           C
ATOM   2361  CD  PRO B 294     -49.360 109.993  43.305  1.00 65.49           C
ATOM   2362  N   PHE B 295     -49.447 110.221  39.837  1.00 53.23           N
ATOM   2363  CA  PHE B 295     -48.950 109.862  38.504  1.00 50.09           C
ATOM   2364  C   PHE B 295     -50.080 109.727  37.480  1.00 46.31           C
ATOM   2365  O   PHE B 295     -50.077 108.828  36.638  1.00 41.92           O
ATOM   2366  CB  PHE B 295     -48.098 108.595  38.571  1.00 47.73           C
ATOM   2367  CG  PHE B 295     -46.809 108.778  39.326  1.00 50.67           C
ATOM   2368  CD1 PHE B 295     -46.065 109.941  39.183  1.00 46.62           C
ATOM   2369  CD2 PHE B 295     -46.348 107.799  40.191  1.00 54.85           C
ATOM   2370  CE1 PHE B 295     -44.877 110.120  39.881  1.00 49.15           C
ATOM   2371  CE2 PHE B 295     -45.163 107.974  40.896  1.00 57.89           C
ATOM   2372  CZ  PHE B 295     -44.427 109.135  40.739  1.00 56.10           C
ATOM   2373  N  AASP B 296     -51.046 110.635  37.562  1.00 51.27           N
ATOM   2374  CA AASP B 296     -52.212 110.610  36.689  1.00 52.61           C
ATOM   2375  C  AASP B 296     -51.876 111.057  35.264  1.00 50.93           C
ATOM   2376  O  AASP B 296     -52.327 112.108  34.808  1.00 52.80           O
ATOM   2377  CB AASP B 296     -53.328 111.480  37.276  1.00 56.71           C
ATOM   2378  CG AASP B 296     -52.864 112.889  37.587  1.00 61.18           C
ATOM   2379  OD1AASP B 296     -51.771 113.049  38.175  1.00 60.59           O
ATOM   2380  OD2AASP B 296     -53.590 113.839  37.228  1.00 67.07           O
ATOM   2381  N   PHE B 297     -51.078 110.250  34.570  1.00 44.29           N
ATOM   2382  CA  PHE B 297     -50.723 110.508  33.170  1.00 42.75           C
ATOM   2383  C   PHE B 297     -51.052 109.279  32.335  1.00 41.00           C
ATOM   2384  O   PHE B 297     -50.798 108.158  32.763  1.00 39.50           O
ATOM   2385  CB  PHE B 297     -49.230 110.825  33.029  1.00 36.74           C
ATOM   2386  CG  PHE B 297     -48.777 111.933  33.911  1.00 35.62           C
ATOM   2387  CD1 PHE B 297     -48.953 113.251  33.526  1.00 38.74           C
ATOM   2388  CD2 PHE B 297     -48.212 111.663  35.150  1.00 35.66           C
ATOM   2389  CE1 PHE B 297     -48.559 114.287  34.353  1.00 42.53           C
ATOM   2390  CE2 PHE B 297     -47.814 112.696  35.986  1.00 38.98           C
ATOM   2391  CZ  PHE B 297     -47.986 114.011  35.587  1.00 41.71           C
ATOM   2392  N   GLN B 298     -51.613 109.486  31.147  1.00 39.31           N
ATOM   2393  CA  GLN B 298     -52.007 108.363  30.301  1.00 41.57           C
ATOM   2394  C   GLN B 298     -50.844 107.893  29.435  1.00 37.94           C
ATOM   2395  O   GLN B 298     -50.828 106.752  28.968  1.00 36.27           O
ATOM   2396  CB  GLN B 298     -53.205 108.726  29.424  1.00 49.89           C
ATOM   2397  CG  GLN B 298     -54.549 108.723  30.156  1.00 63.28           C
ATOM   2398  CD  GLN B 298     -55.729 108.711  29.197  1.00 73.25           C
ATOM   2399  OE1 GLN B 298     -55.565 108.454  28.000  1.00 75.50           O
ATOM   2400  NE2 GLN B 298     -56.926 108.988  29.715  1.00 75.46           N
ATOM   2401  N   LYS B 299     -49.880 108.784  29.232  1.00 32.60           N
ATOM   2402  CA  LYS B 299     -48.714 108.497  28.409  1.00 32.08           C
ATOM   2403  C   LYS B 299     -47.552 109.428  28.771  1.00 32.24           C
ATOM   2404  O   LYS B 299     -47.753 110.470  29.395  1.00 33.80           O
ATOM   2405  CB  LYS B 299     -49.066 108.633  26.921  1.00 37.58           C
ATOM   2406  CG  LYS B 299     -49.552 110.023  26.504  1.00 45.13           C
ATOM   2407  CD  LYS B 299     -50.062 110.043  25.057  1.00 49.20           C
ATOM   2408  CE  LYS B 299     -50.661 111.402  24.669  1.00 54.61           C
ATOM   2409  NZ  LYS B 299     -49.679 112.539  24.723  1.00 53.53           N
ATOM   2410  N   ILE B 300     -46.334 109.035  28.403  1.00 25.48           N
ATOM   2411  CA  ILE B 300     -45.160 109.889  28.561  1.00 27.10           C
ATOM   2412  C   ILE B 300     -44.185 109.673  27.420  1.00 25.89           C
ATOM   2413  O   ILE B 300     -44.196 108.625  26.781  1.00 26.97           O
ATOM   2414  CB  ILE B 300     -44.387 109.627  29.860  1.00 29.59           C
ATOM   2415  CG1 ILE B 300     -44.029 108.151  29.989  1.00 30.08           C
ATOM   2416  CG2 ILE B 300     -45.159 110.120  31.077  1.00 35.46           C
ATOM   2417  CD1 ILE B 300     -42.919 107.926  30.965  1.00 36.09           C
ATOM   2418  N   GLU B 301     -43.332 110.664  27.171  1.00 20.92           N
ATOM   2419  CA  GLU B 301     -42.349 110.550  26.100  1.00 23.31           C
ATOM   2420  C   GLU B 301     -41.043 110.069  26.702  1.00 27.92           C
ATOM   2421  O   GLU B 301     -40.691 110.446  27.817  1.00 30.40           O
ATOM   2422  CB  GLU B 301     -42.147 111.887  25.355  1.00 26.42           C
ATOM   2423  CG  GLU B 301     -41.582 113.008  26.192  1.00 31.50           C
ATOM   2424  CD  GLU B 301     -42.650 113.758  26.961  1.00 40.87           C
ATOM   2425  OE1 GLU B 301     -43.171 113.222  27.965  1.00 40.81           O
ATOM   2426  OE2 GLU B 301     -42.972 114.889  26.554  1.00 44.31           O
ATOM   2427  N   ILE B 302     -40.332 109.211  25.970  1.00 26.93           N
ATOM   2428  CA  ILE B 302     -39.074 108.645  26.451  1.00 23.95           C
ATOM   2429  C   ILE B 302     -38.156 108.435  25.261  1.00 25.66           C
ATOM   2430  O   ILE B 302     -38.619 108.036  24.197  1.00 26.07           O
ATOM   2431  CB  ILE B 302     -39.287 107.274  27.137  1.00 30.26           C
ATOM   2432  CG1 ILE B 302     -39.934 107.438  28.507  1.00 33.22           C
ATOM   2433  CG2 ILE B 302     -37.969 106.559  27.340  1.00 34.70           C
ATOM   2434  CD1 ILE B 302     -40.048 106.120  29.268  1.00 37.06           C
ATOM   2435  N   SER B 303     -36.864 108.722  25.432  1.00 24.35           N
ATOM   2436  CA  SER B 303     -35.880 108.477  24.383  1.00 25.79           C
ATOM   2437  C   SER B 303     -35.691 106.969  24.140  1.00 25.22           C
ATOM   2438  O   SER B 303     -35.598 106.183  25.079  1.00 22.09           O
ATOM   2439  CB  SER B 303     -34.550 109.135  24.741  1.00 33.15           C
ATOM   2440  OG  SER B 303     -33.471 108.424  24.168  1.00 37.30           O
ATOM   2441  N   PRO B 304     -35.655 106.561  22.870  1.00 18.85           N
ATOM   2442  CA  PRO B 304     -35.573 105.130  22.586  1.00 20.60           C
ATOM   2443  C   PRO B 304     -34.255 104.535  23.048  1.00 25.02           C
ATOM   2444  O   PRO B 304     -34.175 103.330  23.237  1.00 29.31           O
ATOM   2445  CB  PRO B 304     -35.668 105.057  21.059  1.00 21.86           C
ATOM   2446  CG  PRO B 304     -35.428 106.449  20.566  1.00 20.45           C
ATOM   2447  CD  PRO B 304     -35.898 107.359  21.660  1.00 18.56           C
ATOM   2448  N   ASP B 305     -33.242 105.365  23.230  1.00 20.57           N
ATOM   2449  CA  ASP B 305     -31.964 104.868  23.691  1.00 25.32           C
ATOM   2450  C   ASP B 305     -31.902 104.717  25.219  1.00 21.49           C
ATOM   2451  O   ASP B 305     -30.861 104.347  25.755  1.00 25.82           O
ATOM   2452  CB  ASP B 305     -30.812 105.737  23.157  1.00 30.74           C
ATOM   2453  CG  ASP B 305     -30.588 105.554  21.647  1.00 38.18           C
ATOM   2454  OD1 ASP B 305     -31.088 104.557  21.060  1.00 42.42           O
ATOM   2455  OD2 ASP B 305     -29.898 106.406  21.049  1.00 35.37           O
ATOM   2456  N   GLU B 306     -33.005 104.996  25.916  1.00 19.35           N
ATOM   2457  CA  GLU B 306     -33.079 104.734  27.368  1.00 22.86           C
ATOM   2458  C   GLU B 306     -33.889 103.484  27.695  1.00 25.13           C
ATOM   2459  O   GLU B 306     -34.016 103.101  28.862  1.00 21.58           O
ATOM   2460  CB  GLU B 306     -33.639 105.946  28.135  1.00 22.81           C
ATOM   2461  CG  GLU B 306     -32.732 107.148  28.040  1.00 28.18           C
ATOM   2462  CD  GLU B 306     -33.270 108.360  28.766  1.00 43.97           C
ATOM   2463  OE1 GLU B 306     -33.382 108.304  30.004  1.00 48.00           O
ATOM   2464  OE2 GLU B 306     -33.555 109.376  28.099  1.00 54.52           O
ATOM   2465  N   ILE B 307     -34.428 102.846  26.661  1.00 21.19           N
ATOM   2466  CA  ILE B 307     -35.247 101.653  26.843  1.00 20.02           C
ATOM   2467  C   ILE B 307     -34.841 100.561  25.851  1.00 21.03           C
ATOM   2468  O   ILE B 307     -34.063 100.801  24.937  1.00 19.33           O
ATOM   2469  CB  ILE B 307     -36.766 101.951  26.692  1.00 19.21           C
ATOM   2470  CG1 ILE B 307     -37.098 102.466  25.278  1.00 20.99           C
ATOM   2471  CG2 ILE B 307     -37.244 102.950  27.771  1.00 20.11           C
ATOM   2472  CD1 ILE B 307     -38.623 102.584  25.004  1.00 23.22           C
ATOM   2473  N   TRP B 308     -35.357  99.352  26.061  1.00 16.47           N
ATOM   2474  CA  TRP B 308     -35.229  98.308  25.070  1.00 18.02           C
ATOM   2475  C   TRP B 308     -36.014  98.681  23.820  1.00 18.12           C
ATOM   2476  O   TRP B 308     -37.114  99.243  23.887  1.00 17.11           O
ATOM   2477  CB  TRP B 308     -35.717  96.965  25.650  1.00 15.99           C
ATOM   2478  CG  TRP B 308     -35.575  95.816  24.696  1.00 18.72           C
ATOM   2479  CD1 TRP B 308     -34.527  94.940  24.617  1.00 22.25           C
ATOM   2480  CD2 TRP B 308     -36.531  95.395  23.710  1.00 19.46           C
ATOM   2481  NE1 TRP B 308     -34.778  93.994  23.642  1.00 21.35           N
ATOM   2482  CE2 TRP B 308     -36.001  94.251  23.077  1.00 18.48           C
ATOM   2483  CE3 TRP B 308     -37.792  95.863  23.316  1.00 22.45           C
ATOM   2484  CZ2 TRP B 308     -36.677  93.582  22.047  1.00 18.51           C
ATOM   2485  CZ3 TRP B 308     -38.463  95.196  22.295  1.00 23.57           C
ATOM   2486  CH2 TRP B 308     -37.904  94.066  21.673  1.00 22.10           C
ATOM   2487  N   THR B 309     -35.414  98.431  22.667  1.00 17.96           N
ATOM   2488  CA  THR B 309     -36.144  98.552  21.422  1.00 17.33           C
ATOM   2489  C   THR B 309     -35.826  97.303  20.614  1.00 14.69           C
ATOM   2490  O   THR B 309     -34.759  96.698  20.796  1.00 18.97           O
ATOM   2491  CB  THR B 309     -35.754  99.807  20.611  1.00 15.75           C
ATOM   2492  OG1 THR B 309     -34.336  99.824  20.378  1.00 15.79           O
ATOM   2493  CG2 THR B 309     -36.180 101.084  21.347  1.00 13.82           C
ATOM   2494  N   PRO B 310     -36.739  96.915  19.734  1.00 19.89           N
ATOM   2495  CA  PRO B 310     -36.499  95.739  18.899  1.00 21.24           C
ATOM   2496  C   PRO B 310     -35.285  95.941  17.991  1.00 20.06           C
ATOM   2497  O   PRO B 310     -35.079  97.048  17.469  1.00 17.82           O
ATOM   2498  CB  PRO B 310     -37.775  95.637  18.047  1.00 23.76           C
ATOM   2499  CG  PRO B 310     -38.775  96.501  18.703  1.00 25.43           C
ATOM   2500  CD  PRO B 310     -38.029  97.567  19.425  1.00 18.63           C
ATOM   2501  N   ASP B 311     -34.500  94.877  17.799  1.00 14.23           N
ATOM   2502  CA  ASP B 311     -33.346  94.936  16.916  1.00 12.96           C
ATOM   2503  C   ASP B 311     -33.757  94.617  15.469  1.00 16.96           C
ATOM   2504  O   ASP B 311     -33.169  93.755  14.805  1.00 16.77           O
ATOM   2505  CB  ASP B 311     -32.260  93.990  17.415  1.00 13.50           C
ATOM   2506  CG  ASP B 311     -32.706  92.526  17.396  1.00 15.89           C
ATOM   2507  OD1 ASP B 311     -33.936  92.260  17.514  1.00 16.40           O
ATOM   2508  OD2 ASP B 311     -31.827  91.648  17.247  1.00 17.43           O
ATOM   2509  N   ILE B 312     -34.769  95.326  14.990  1.00 21.83           N
ATOM   2510  CA  ILE B 312     -35.303  95.085  13.656  1.00 19.58           C
ATOM   2511  C   ILE B 312     -34.421  95.797  12.638  1.00 17.45           C
ATOM   2512  O   ILE B 312     -34.212  97.004  12.711  1.00 17.09           O
ATOM   2513  CB  ILE B 312     -36.809  95.460  13.569  1.00 25.51           C
ATOM   2514  CG1 ILE B 312     -37.634  94.390  14.306  1.00 24.78           C
ATOM   2515  CG2 ILE B 312     -37.281  95.582  12.116  1.00 24.39           C
ATOM   2516  CD1 ILE B 312     -39.063  94.812  14.631  1.00 28.27           C
ATOM   2517  N   LYS B 313     -33.867  95.007  11.721  1.00 13.50           N
ATOM   2518  CA  LYS B 313     -32.905  95.498  10.756  1.00 11.34           C
ATOM   2519  C   LYS B 313     -33.413  95.250   9.349  1.00 17.10           C
ATOM   2520  O   LYS B 313     -34.270  94.397   9.131  1.00 16.03           O
ATOM   2521  CB  LYS B 313     -31.553  94.785  10.946  1.00 14.14           C
ATOM   2522  CG  LYS B 313     -30.947  95.033  12.332  1.00 19.36           C
ATOM   2523  CD  LYS B 313     -29.550  94.478  12.448  1.00 27.22           C
ATOM   2524  CE  LYS B 313     -28.755  95.304  13.437  1.00 39.19           C
ATOM   2525  NZ  LYS B 313     -28.440  96.624  12.821  1.00 37.16           N
ATOM   2526  N   LEU B 314     -32.854  96.003   8.412  1.00 16.80           N
ATOM   2527  CA  LEU B 314     -33.100  95.842   6.990  1.00 17.63           C
ATOM   2528  C   LEU B 314     -32.037  94.862   6.497  1.00 14.51           C
ATOM   2529  O   LEU B 314     -30.886  95.228   6.267  1.00 13.54           O
ATOM   2530  CB  LEU B 314     -32.978  97.209   6.283  1.00 16.22           C
ATOM   2531  CG  LEU B 314     -33.117  97.165   4.760  1.00 15.38           C
ATOM   2532  CD1 LEU B 314     -34.503  96.659   4.334  1.00 12.86           C
ATOM   2533  CD2 LEU B 314     -32.826  98.538   4.132  1.00 15.41           C
ATOM   2534  N   PHE B 315     -32.428  93.594   6.415  1.00 14.43           N
ATOM   2535  CA  PHE B 315     -31.518  92.481   6.158  1.00 15.15           C
ATOM   2536  C   PHE B 315     -30.772  92.645   4.830  1.00 15.33           C
ATOM   2537  O   PHE B 315     -29.565  92.378   4.730  1.00 15.96           O
ATOM   2538  CB  PHE B 315     -32.375  91.205   6.157  1.00 13.96           C
ATOM   2539  CG  PHE B 315     -31.621  89.934   5.857  1.00 22.94           C
ATOM   2540  CD1 PHE B 315     -30.499  89.574   6.584  1.00 23.09           C
ATOM   2541  CD2 PHE B 315     -32.076  89.065   4.876  1.00 32.37           C
ATOM   2542  CE1 PHE B 315     -29.834  88.395   6.327  1.00 23.02           C
ATOM   2543  CE2 PHE B 315     -31.405  87.875   4.617  1.00 33.81           C
ATOM   2544  CZ  PHE B 315     -30.281  87.545   5.345  1.00 28.20           C
ATOM   2545  N   ASN B 316     -31.496  93.079   3.797  1.00 13.82           N
ATOM   2546  CA  ASN B 316     -30.910  93.198   2.470  1.00 15.85           C
ATOM   2547  C   ASN B 316     -30.368  94.612   2.171  1.00 18.62           C
ATOM   2548  O   ASN B 316     -30.152  94.976   1.011  1.00 16.88           O
ATOM   2549  CB  ASN B 316     -31.939  92.787   1.397  1.00 14.39           C
ATOM   2550  CG  ASN B 316     -33.132  93.707   1.373  1.00 15.98           C
ATOM   2551  OD1 ASN B 316     -33.769  93.942   2.400  1.00 19.96           O
ATOM   2552  ND2 ASN B 316     -33.422  94.273   0.203  1.00 16.28           N
ATOM   2553  N   SER B 317     -30.149  95.407   3.210  1.00 13.85           N
ATOM   2554  CA  SER B 317     -29.475  96.712   3.029  1.00 13.13           C
ATOM   2555  C   SER B 317     -28.138  96.550   2.296  1.00 16.91           C
ATOM   2556  O   SER B 317     -27.418  95.579   2.524  1.00 15.09           O
ATOM   2557  CB  SER B 317     -29.203  97.349   4.393  1.00 17.84           C
ATOM   2558  OG  SER B 317     -28.530  98.590   4.234  1.00 23.33           O
ATOM   2559  N   VAL B 318     -27.806  97.482   1.401  1.00 17.30           N
ATOM   2560  CA  VAL B 318     -26.497  97.416   0.741  1.00 16.02           C
ATOM   2561  C   VAL B 318     -25.414  97.978   1.679  1.00 18.09           C
ATOM   2562  O   VAL B 318     -24.206  97.752   1.479  1.00 18.88           O
ATOM   2563  CB  VAL B 318     -26.471  98.154  -0.600  1.00 22.62           C
ATOM   2564  CG1 VAL B 318     -27.643  97.691  -1.493  1.00 17.94           C
ATOM   2565  CG2 VAL B 318     -26.522  99.629  -0.363  1.00 25.18           C
ATOM   2566  N   ASP B 319     -25.854  98.707   2.703  1.00 17.33           N
ATOM   2567  CA  ASP B 319     -24.946  99.152   3.776  1.00 22.02           C
ATOM   2568  C   ASP B 319     -25.154  98.249   4.972  1.00 22.15           C
ATOM   2569  O   ASP B 319     -25.818  97.215   4.855  1.00 20.42           O
ATOM   2570  CB  ASP B 319     -25.247 100.584   4.213  1.00 24.89           C
ATOM   2571  CG  ASP B 319     -25.064 101.583   3.107  1.00 24.00           C
ATOM   2572  OD1 ASP B 319     -24.197 101.368   2.233  1.00 27.79           O
ATOM   2573  OD2 ASP B 319     -25.800 102.588   3.127  1.00 29.68           O
ATOM   2574  N   LEU B 320     -24.610  98.628   6.133  1.00 18.57           N
ATOM   2575  CA  LEU B 320     -24.769  97.764   7.308  1.00 20.17           C
ATOM   2576  C   LEU B 320     -26.232  97.527   7.650  1.00 20.17           C
ATOM   2577  O   LEU B 320     -26.609  96.439   8.053  1.00 19.39           O
ATOM   2578  CB  LEU B 320     -24.017  98.312   8.534  1.00 20.46           C
ATOM   2579  CG  LEU B 320     -22.497  98.253   8.461  1.00 24.92           C
ATOM   2580  CD1 LEU B 320     -21.881  99.048   9.635  1.00 25.57           C
ATOM   2581  CD2 LEU B 320     -22.053  96.788   8.458  1.00 22.24           C
ATOM   2582  N   ASP B 321     -27.061  98.552   7.466  1.00 14.45           N
ATOM   2583  CA  ASP B 321     -28.462  98.505   7.852  1.00 13.78           C
ATOM   2584  C   ASP B 321     -29.070  99.810   7.323  1.00 15.38           C
ATOM   2585  O   ASP B 321     -28.337 100.714   6.896  1.00 15.47           O
ATOM   2586  CB  ASP B 321     -28.566  98.448   9.401  1.00 17.97           C
ATOM   2587  CG  ASP B 321     -29.981  98.122   9.917  1.00 22.02           C
ATOM   2588  OD1 ASP B 321     -30.896  97.857   9.116  1.00 20.11           O
ATOM   2589  OD2 ASP B 321     -30.183  98.134  11.156  1.00 18.12           O
ATOM   2590  N   MET B 322     -30.394  99.888   7.326  1.00 14.29           N
ATOM   2591  CA  MET B 322     -31.073 101.173   7.219  1.00 14.56           C
ATOM   2592  C   MET B 322     -30.643 102.003   8.421  1.00 17.46           C
ATOM   2593  O   MET B 322     -30.143 101.473   9.413  1.00 17.94           O
ATOM   2594  CB  MET B 322     -32.587 100.997   7.262  1.00 13.99           C
ATOM   2595  CG  MET B 322     -33.122 100.445   8.599  1.00 17.13           C
ATOM   2596  SD  MET B 322     -34.918 100.310   8.658  1.00 21.47           S
ATOM   2597  CE  MET B 322     -35.162  99.443  10.224  1.00 22.41           C
ATOM   2598  N   THR B 323     -30.854 103.306   8.339  1.00 17.90           N
ATOM   2599  CA  THR B 323     -30.604 104.145   9.479  1.00 22.22           C
ATOM   2600  C   THR B 323     -31.932 104.707   9.910  1.00 20.89           C
ATOM   2601  O   THR B 323     -32.799 104.978   9.073  1.00 19.19           O
ATOM   2602  CB  THR B 323     -29.639 105.252   9.127  1.00 25.72           C
ATOM   2603  OG1 THR B 323     -30.078 105.875   7.909  1.00 30.34           O
ATOM   2604  CG2 THR B 323     -28.256 104.671   8.936  1.00 28.82           C
ATOM   2605  N   LEU B 324     -32.114 104.802  11.221  1.00 21.74           N
ATOM   2606  CA  LEU B 324     -33.300 105.411  11.804  1.00 23.37           C
ATOM   2607  C   LEU B 324     -32.842 106.627  12.568  1.00 25.05           C
ATOM   2608  O   LEU B 324     -31.697 106.684  13.025  1.00 24.42           O
ATOM   2609  CB  LEU B 324     -33.983 104.449  12.784  1.00 24.47           C
ATOM   2610  CG  LEU B 324     -34.495 103.112  12.266  1.00 30.03           C
ATOM   2611  CD1 LEU B 324     -34.885 102.178  13.422  1.00 31.42           C
ATOM   2612  CD2 LEU B 324     -35.680 103.341  11.347  1.00 26.98           C
ATOM   2613  N   ASP B 325     -33.722 107.612  12.715  1.00 19.80           N
ATOM   2614  CA  ASP B 325     -33.375 108.740  13.546  1.00 20.67           C
ATOM   2615  C   ASP B 325     -33.689 108.367  14.982  1.00 17.69           C
ATOM   2616  O   ASP B 325     -34.821 108.473  15.421  1.00 16.97           O
ATOM   2617  CB  ASP B 325     -34.154 109.978  13.139  1.00 22.30           C
ATOM   2618  CG  ASP B 325     -33.696 111.205  13.867  1.00 23.10           C
ATOM   2619  OD1 ASP B 325     -32.998 111.072  14.900  1.00 20.99           O
ATOM   2620  OD2 ASP B 325     -34.029 112.317  13.406  1.00 23.44           O
ATOM   2621  N   ARG B 326     -32.678 107.935  15.718  1.00 13.59           N
ATOM   2622  CA  ARG B 326     -32.917 107.499  17.089  1.00 17.11           C
ATOM   2623  C   ARG B 326     -32.992 108.670  18.061  1.00 18.62           C
ATOM   2624  O   ARG B 326     -33.145 108.473  19.250  1.00 21.52           O
ATOM   2625  CB  ARG B 326     -31.858 106.468  17.503  1.00 15.49           C
ATOM   2626  CG  ARG B 326     -31.881 105.231  16.585  1.00 17.14           C
ATOM   2627  CD  ARG B 326     -30.985 104.114  17.108  1.00 23.30           C
ATOM   2628  NE  ARG B 326     -31.564 103.579  18.329  1.00 29.82           N
ATOM   2629  CZ  ARG B 326     -32.371 102.519  18.378  1.00 30.74           C
ATOM   2630  NH1 ARG B 326     -32.676 101.849  17.271  1.00 22.15           N
ATOM   2631  NH2 ARG B 326     -32.862 102.131  19.544  1.00 29.29           N
ATOM   2632  N   THR B 327     -32.916 109.905  17.558  1.00 17.06           N
ATOM   2633  CA  THR B 327     -33.148 111.052  18.439  1.00 20.22           C
ATOM   2634  C   THR B 327     -34.635 111.280  18.615  1.00 22.37           C
ATOM   2635  O   THR B 327     -35.062 111.986  19.530  1.00 21.84           O
ATOM   2636  CB  THR B 327     -32.468 112.359  17.959  1.00 17.93           C
ATOM   2637  OG1 THR B 327     -33.143 112.872  16.804  1.00 22.03           O
ATOM   2638  CG2 THR B 327     -31.005 112.122  17.636  1.00 25.81           C
ATOM   2639  N  ATHR B 328     -35.422 110.668  17.732  1.00 16.50           N
ATOM   2640  CA ATHR B 328     -36.890 110.746  17.754  1.00 17.33           C
ATOM   2641  C  ATHR B 328     -37.456 110.117  19.027  1.00 22.05           C
ATOM   2642  O  ATHR B 328     -37.106 108.988  19.351  1.00 21.60           O
ATOM   2643  CB ATHR B 328     -37.468 109.991  16.527  1.00 15.02           C
ATOM   2644  OG1ATHR B 328     -37.163 110.717  15.325  1.00 17.68           O
ATOM   2645  CG2ATHR B 328     -38.964 109.827  16.638  1.00 18.58           C
ATOM   2646  N   GLN B 329     -38.336 110.811  19.745  1.00 18.77           N
ATOM   2647  CA  GLN B 329     -38.865 110.243  20.972  1.00 17.40           C
ATOM   2648  C   GLN B 329     -39.944 109.196  20.716  1.00 15.67           C
ATOM   2649  O   GLN B 329     -40.662 109.250  19.715  1.00 19.03           O
ATOM   2650  CB  GLN B 329     -39.373 111.339  21.902  1.00 20.38           C
ATOM   2651  CG  GLN B 329     -38.283 112.255  22.382  1.00 23.78           C
ATOM   2652  CD  GLN B 329     -38.840 113.423  23.151  1.00 36.04           C
ATOM   2653  OE1 GLN B 329     -39.433 114.339  22.572  1.00 43.89           O
ATOM   2654  NE2 GLN B 329     -38.681 113.389  24.467  1.00 29.63           N
ATOM   2655  N   ALA B 330     -40.017 108.226  21.621  1.00 18.31           N
ATOM   2656  CA  ALA B 330     -41.067 107.224  21.623  1.00 20.12           C
ATOM   2657  C   ALA B 330     -42.110 107.657  22.652  1.00 24.48           C
ATOM   2658  O   ALA B 330     -41.786 108.357  23.603  1.00 23.25           O
ATOM   2659  CB  ALA B 330     -40.478 105.865  22.008  1.00 25.46           C
ATOM   2660  N   ILE B 331     -43.362 107.269  22.456  1.00 22.54           N
ATOM   2661  CA  ILE B 331     -44.380 107.522  23.466  1.00 23.88           C
ATOM   2662  C   ILE B 331     -44.735 106.192  24.149  1.00 20.16           C
ATOM   2663  O   ILE B 331     -44.956 105.182  23.478  1.00 21.36           O
ATOM   2664  CB  ILE B 331     -45.637 108.171  22.841  1.00 29.32           C
ATOM   2665  CG1 ILE B 331     -45.296 109.540  22.204  1.00 34.73           C
ATOM   2666  CG2 ILE B 331     -46.786 108.261  23.851  1.00 28.66           C
ATOM   2667  CD1 ILE B 331     -44.587 110.508  23.089  1.00 34.92           C
ATOM   2668  N   VAL B 332     -44.774 106.195  25.479  1.00 17.66           N
ATOM   2669  CA  VAL B 332     -45.176 105.022  26.232  1.00 22.30           C
ATOM   2670  C   VAL B 332     -46.483 105.316  26.943  1.00 24.51           C
ATOM   2671  O   VAL B 332     -46.607 106.337  27.618  1.00 24.28           O
ATOM   2672  CB  VAL B 332     -44.159 104.678  27.324  1.00 27.09           C
ATOM   2673  CG1 VAL B 332     -44.483 103.304  27.920  1.00 29.43           C
ATOM   2674  CG2 VAL B 332     -42.760 104.693  26.754  1.00 30.39           C
ATOM   2675  N   PHE B 333     -47.449 104.410  26.806  1.00 27.08           N
ATOM   2676  CA  PHE B 333     -48.742 104.569  27.458  1.00 30.13           C
ATOM   2677  C   PHE B 333     -48.715 103.829  28.787  1.00 32.20           C
ATOM   2678  O   PHE B 333     -47.833 102.994  29.008  1.00 27.64           O
ATOM   2679  CB  PHE B 333     -49.849 104.044  26.550  1.00 31.04           C
ATOM   2680  CG  PHE B 333     -50.035 104.856  25.306  1.00 31.98           C
ATOM   2681  CD1 PHE B 333     -49.278 104.607  24.171  1.00 35.38           C
ATOM   2682  CD2 PHE B 333     -50.959 105.884  25.277  1.00 37.60           C
ATOM   2683  CE1 PHE B 333     -49.445 105.373  23.027  1.00 37.65           C
ATOM   2684  CE2 PHE B 333     -51.139 106.652  24.137  1.00 35.00           C
ATOM   2685  CZ  PHE B 333     -50.384 106.401  23.013  1.00 32.10           C
ATOM   2686  N   SER B 334     -49.669 104.132  29.670  1.00 32.00           N
ATOM   2687  CA  SER B 334     -49.644 103.578  31.029  1.00 30.04           C
ATOM   2688  C   SER B 334     -49.679 102.050  31.076  1.00 29.16           C
ATOM   2689  O   SER B 334     -49.195 101.452  32.034  1.00 28.89           O
ATOM   2690  CB  SER B 334     -50.766 104.165  31.906  1.00 36.17           C
ATOM   2691  OG  SER B 334     -52.054 103.779  31.456  1.00 38.49           O
ATOM   2692  N   ASN B 335     -50.248 101.412  30.052  1.00 29.01           N
ATOM   2693  CA  ASN B 335     -50.292  99.955  30.041  1.00 34.22           C
ATOM   2694  C   ASN B 335     -49.033  99.318  29.471  1.00 31.24           C
ATOM   2695  O   ASN B 335     -48.997  98.113  29.248  1.00 30.01           O
ATOM   2696  CB  ASN B 335     -51.529  99.425  29.309  1.00 36.36           C
ATOM   2697  CG  ASN B 335     -51.571  99.829  27.848  1.00 36.33           C
ATOM   2698  OD1 ASN B 335     -50.601 100.355  27.303  1.00 33.95           O
ATOM   2699  ND2 ASN B 335     -52.709  99.589  27.205  1.00 45.17           N
ATOM   2700  N   GLY B 336     -48.011 100.139  29.214  1.00 28.32           N
ATOM   2701  CA  GLY B 336     -46.734  99.633  28.732  1.00 21.54           C
ATOM   2702  C   GLY B 336     -46.608  99.626  27.219  1.00 22.75           C
ATOM   2703  O   GLY B 336     -45.549  99.311  26.683  1.00 23.03           O
ATOM   2704  N   THR B 337     -47.684  99.965  26.517  1.00 22.05           N
ATOM   2705  CA  THR B 337     -47.587 100.068  25.062  1.00 23.99           C
ATOM   2706  C   THR B 337     -46.662 101.207  24.657  1.00 24.97           C
ATOM   2707  O   THR B 337     -46.848 102.343  25.086  1.00 26.95           O
ATOM   2708  CB  THR B 337     -48.957 100.252  24.408  1.00 28.11           C
ATOM   2709  OG1 THR B 337     -49.737  99.069  24.642  1.00 26.63           O
ATOM   2710  CG2 THR B 337     -48.811 100.499  22.881  1.00 24.91           C
ATOM   2711  N   VAL B 338     -45.660 100.879  23.838  1.00 19.13           N
ATOM   2712  CA  VAL B 338     -44.712 101.855  23.303  1.00 21.70           C
ATOM   2713  C   VAL B 338     -45.088 102.051  21.853  1.00 26.06           C
ATOM   2714  O   VAL B 338     -45.362 101.080  21.151  1.00 20.14           O
ATOM   2715  CB  VAL B 338     -43.253 101.324  23.367  1.00 16.86           C
ATOM   2716  CG1 VAL B 338     -42.235 102.373  22.834  1.00 19.45           C
ATOM   2717  CG2 VAL B 338     -42.907 100.922  24.784  1.00 20.83           C
ATOM   2718  N   LEU B 339     -45.121 103.307  21.411  1.00 21.81           N
ATOM   2719  CA  LEU B 339     -45.294 103.627  19.996  1.00 20.51           C
ATOM   2720  C   LEU B 339     -44.165 104.546  19.566  1.00 18.46           C
ATOM   2721  O   LEU B 339     -43.984 105.628  20.126  1.00 21.06           O
ATOM   2722  CB  LEU B 339     -46.654 104.297  19.750  1.00 19.30           C
ATOM   2723  CG  LEU B 339     -47.026 104.721  18.324  1.00 21.63           C
ATOM   2724  CD1 LEU B 339     -46.905 103.573  17.315  1.00 25.17           C
ATOM   2725  CD2 LEU B 339     -48.428 105.321  18.295  1.00 30.20           C
ATOM   2726  N   TRP B 340     -43.395 104.114  18.571  1.00 17.71           N
ATOM   2727  CA  TRP B 340     -42.224 104.860  18.156  1.00 17.39           C
ATOM   2728  C   TRP B 340     -42.194 104.929  16.629  1.00 19.32           C
ATOM   2729  O   TRP B 340     -42.308 103.905  15.956  1.00 22.47           O
ATOM   2730  CB  TRP B 340     -40.962 104.210  18.727  1.00 15.12           C
ATOM   2731  CG  TRP B 340     -39.699 104.911  18.369  1.00 16.70           C
ATOM   2732  CD1 TRP B 340     -39.480 106.274  18.324  1.00 16.37           C
ATOM   2733  CD2 TRP B 340     -38.450 104.293  17.983  1.00 13.67           C
ATOM   2734  NE1 TRP B 340     -38.178 106.528  17.938  1.00 16.17           N
ATOM   2735  CE2 TRP B 340     -37.525 105.339  17.725  1.00 13.71           C
ATOM   2736  CE3 TRP B 340     -38.023 102.970  17.860  1.00 17.46           C
ATOM   2737  CZ2 TRP B 340     -36.214 105.096  17.335  1.00 16.58           C
ATOM   2738  CZ3 TRP B 340     -36.716 102.725  17.460  1.00 22.75           C
ATOM   2739  CH2 TRP B 340     -35.822 103.789  17.210  1.00 20.33           C
ATOM   2740  N   ILE B 341     -42.076 106.140  16.085  1.00 15.52           N
ATOM   2741  CA  ILE B 341     -42.279 106.357  14.633  1.00 16.23           C
ATOM   2742  C   ILE B 341     -41.128 107.183  14.039  1.00 17.86           C
ATOM   2743  O   ILE B 341     -41.306 108.342  13.656  1.00 21.05           O
ATOM   2744  CB  ILE B 341     -43.673 107.018  14.385  1.00 21.44           C
ATOM   2745  CG1 ILE B 341     -44.782 106.179  15.033  1.00 17.46           C
ATOM   2746  CG2 ILE B 341     -43.991 107.212  12.888  1.00 19.35           C
ATOM   2747  CD1 ILE B 341     -46.131 106.853  15.012  1.00 16.00           C
ATOM   2748  N   PRO B 342     -39.923 106.591  13.975  1.00 18.58           N
ATOM   2749  CA  PRO B 342     -38.776 107.357  13.489  1.00 14.71           C
ATOM   2750  C   PRO B 342     -38.715 107.443  11.965  1.00 17.57           C
ATOM   2751  O   PRO B 342     -39.094 106.490  11.259  1.00 17.06           O
ATOM   2752  CB  PRO B 342     -37.584 106.539  13.971  1.00 15.19           C
ATOM   2753  CG  PRO B 342     -38.117 105.074  13.921  1.00 14.43           C
ATOM   2754  CD  PRO B 342     -39.560 105.207  14.364  1.00 14.13           C
ATOM   2755  N   PRO B 343     -38.216 108.571  11.457  1.00 18.19           N
ATOM   2756  CA  PRO B 343     -37.837 108.644  10.038  1.00 16.98           C
ATOM   2757  C   PRO B 343     -36.711 107.649   9.773  1.00 20.59           C
ATOM   2758  O   PRO B 343     -35.979 107.318  10.706  1.00 14.64           O
ATOM   2759  CB  PRO B 343     -37.239 110.050   9.903  1.00 16.85           C
ATOM   2760  CG  PRO B 343     -37.733 110.823  11.082  1.00 22.38           C
ATOM   2761  CD  PRO B 343     -37.894 109.814  12.185  1.00 18.07           C
ATOM   2762  N   ALA B 344     -36.539 107.249   8.517  1.00 16.93           N
ATOM   2763  CA  ALA B 344     -35.594 106.195   8.143  1.00 14.60           C
ATOM   2764  C   ALA B 344     -35.071 106.405   6.736  1.00 15.57           C
ATOM   2765  O   ALA B 344     -35.774 106.936   5.869  1.00 17.66           O
ATOM   2766  CB  ALA B 344     -36.270 104.829   8.222  1.00 13.07           C
ATOM   2767  N   VAL B 345     -33.834 105.976   6.507  1.00 12.91           N
ATOM   2768  CA  VAL B 345     -33.285 105.964   5.163  1.00 14.96           C
ATOM   2769  C   VAL B 345     -32.971 104.484   4.834  1.00 14.77           C
ATOM   2770  O   VAL B 345     -32.335 103.807   5.624  1.00 16.45           O
ATOM   2771  CB  VAL B 345     -32.026 106.822   5.106  1.00 20.32           C
ATOM   2772  CG1 VAL B 345     -31.293 106.613   3.785  1.00 22.23           C
ATOM   2773  CG2 VAL B 345     -32.426 108.320   5.319  1.00 15.09           C
ATOM   2774  N  ALEU B 346     -33.467 104.025   3.689  1.00 17.47           N
ATOM   2775  CA ALEU B 346     -33.323 102.634   3.259  1.00 17.04           C
ATOM   2776  C  ALEU B 346     -32.508 102.601   1.971  1.00 17.72           C
ATOM   2777  O  ALEU B 346     -32.781 103.361   1.046  1.00 18.47           O
ATOM   2778  CB ALEU B 346     -34.702 102.035   2.972  1.00 16.79           C
ATOM   2779  CG ALEU B 346     -35.873 102.466   3.859  1.00 19.81           C
ATOM   2780  CD1ALEU B 346     -37.216 101.949   3.315  1.00 13.03           C
ATOM   2781  CD2ALEU B 346     -35.636 101.992   5.288  1.00 13.00           C
ATOM   2782  N   LYS B 347     -31.511 101.725   1.903  1.00 14.78           N
ATOM   2783  CA  LYS B 347     -30.724 101.611   0.678  1.00 16.08           C
ATOM   2784  C   LYS B 347     -30.614 100.142   0.302  1.00 17.21           C
ATOM   2785  O   LYS B 347     -30.015  99.352   1.038  1.00 14.71           O
ATOM   2786  CB  LYS B 347     -29.336 102.228   0.868  1.00 16.81           C
ATOM   2787  CG  LYS B 347     -28.664 102.654  -0.413  1.00 29.37           C
ATOM   2788  CD  LYS B 347     -27.258 103.233  -0.148  1.00 35.18           C
ATOM   2789  CE  LYS B 347     -27.301 104.595   0.542  1.00 37.95           C
ATOM   2790  NZ  LYS B 347     -27.467 105.719  -0.444  1.00 49.39           N
ATOM   2791  N   VAL B 348     -31.203  99.787  -0.836  1.00 14.82           N
ATOM   2792  CA  VAL B 348     -31.321  98.389  -1.251  1.00 15.17           C
ATOM   2793  C   VAL B 348     -30.946  98.247  -2.734  1.00 18.49           C
ATOM   2794  O   VAL B 348     -30.805  99.241  -3.461  1.00 21.82           O
ATOM   2795  CB  VAL B 348     -32.766  97.834  -1.007  1.00 17.22           C
ATOM   2796  CG1 VAL B 348     -33.133  97.841   0.515  1.00 11.71           C
ATOM   2797  CG2 VAL B 348     -33.785  98.622  -1.810  1.00 15.44           C
ATOM   2798  N   LEU B 349     -30.769  97.011  -3.164  1.00 15.40           N
ATOM   2799  CA  LEU B 349     -30.398  96.701  -4.538  1.00 17.59           C
ATOM   2800  C   LEU B 349     -31.663  96.396  -5.308  1.00 22.40           C
ATOM   2801  O   LEU B 349     -32.390  95.462  -4.962  1.00 29.34           O
ATOM   2802  CB  LEU B 349     -29.473  95.482  -4.551  1.00 17.25           C
ATOM   2803  CG  LEU B 349     -28.786  95.120  -5.852  1.00 24.13           C
ATOM   2804  CD1 LEU B 349     -27.789  96.222  -6.237  1.00 20.06           C
ATOM   2805  CD2 LEU B 349     -28.102  93.755  -5.677  1.00 26.56           C
ATOM   2806  N   CYS B 350     -31.931  97.185  -6.344  1.00 22.94           N
ATOM   2807  CA  CYS B 350     -33.162  97.068  -7.132  1.00 20.56           C
ATOM   2808  C   CYS B 350     -32.847  96.484  -8.494  1.00 22.96           C
ATOM   2809  O   CYS B 350     -31.690  96.407  -8.871  1.00 22.92           O
ATOM   2810  CB  CYS B 350     -33.791  98.452  -7.335  1.00 22.20           C
ATOM   2811  SG  CYS B 350     -34.198  99.276  -5.787  1.00 21.40           S
ATOM   2812  N   VAL B 351     -33.880  96.091  -9.231  1.00 20.81           N
ATOM   2813  CA  VAL B 351     -33.720  95.684 -10.624  1.00 25.75           C
ATOM   2814  C   VAL B 351     -34.393  96.755 -11.474  1.00 34.26           C
ATOM   2815  O   VAL B 351     -35.547  97.107 -11.228  1.00 31.03           O
ATOM   2816  CB  VAL B 351     -34.366  94.319 -10.914  1.00 28.90           C
ATOM   2817  CG1 VAL B 351     -34.192  93.942 -12.398  1.00 35.21           C
ATOM   2818  CG2 VAL B 351     -33.754  93.251 -10.033  1.00 26.65           C
ATOM   2819  N   SER B 352     -33.661  97.285 -12.448  1.00 33.43           N
ATOM   2820  CA  SER B 352     -34.106  98.447 -13.215  1.00 33.17           C
ATOM   2821  C   SER B 352     -34.203  98.033 -14.655  1.00 37.50           C
ATOM   2822  O   SER B 352     -33.229  98.124 -15.404  1.00 39.55           O
ATOM   2823  CB  SER B 352     -33.111  99.596 -13.098  1.00 32.16           C
ATOM   2824  OG  SER B 352     -33.168 100.219 -11.826  1.00 35.88           O
ATOM   2825  N   GLN B 353     -35.381  97.582 -15.047  1.00 39.94           N
ATOM   2826  CA  GLN B 353     -35.541  97.005 -16.366  1.00 49.26           C
ATOM   2827  C   GLN B 353     -36.898  97.357 -16.954  1.00 48.54           C
ATOM   2828  O   GLN B 353     -37.906  97.366 -16.244  1.00 46.73           O
ATOM   2829  CB  GLN B 353     -35.385  95.492 -16.259  1.00 56.64           C
ATOM   2830  CG  GLN B 353     -35.153  94.796 -17.575  1.00 70.27           C
ATOM   2831  CD  GLN B 353     -35.072  93.296 -17.408  1.00 75.14           C
ATOM   2832  OE1 GLN B 353     -34.963  92.795 -16.289  1.00 72.69           O
ATOM   2833  NE2 GLN B 353     -35.136  92.570 -18.521  1.00 80.34           N
ATOM   2834  N   ASP B 354     -36.914  97.650 -18.253  1.00 47.16           N
ATOM   2835  CA  ASP B 354     -38.149  97.951 -18.973  1.00 48.48           C
ATOM   2836  C   ASP B 354     -38.994  99.045 -18.309  1.00 41.48           C
ATOM   2837  O   ASP B 354     -40.180  98.846 -18.053  1.00 44.42           O
ATOM   2838  CB  ASP B 354     -38.981  96.676 -19.171  1.00 53.87           C
ATOM   2839  CG  ASP B 354     -38.351  95.714 -20.170  1.00 64.00           C
ATOM   2840  OD1 ASP B 354     -37.769  96.183 -21.172  1.00 67.08           O
ATOM   2841  OD2 ASP B 354     -38.435  94.486 -19.950  1.00 66.71           O
ATOM   2842  N  AASP B 355     -38.373 100.187 -18.030  1.00 39.07           N
ATOM   2843  CA AASP B 355     -39.067 101.347 -17.463  1.00 37.38           C
ATOM   2844  C  AASP B 355     -39.625 101.108 -16.063  1.00 34.27           C
ATOM   2845  O  AASP B 355     -40.408 101.918 -15.564  1.00 30.40           O
ATOM   2846  CB AASP B 355     -40.199 101.835 -18.382  1.00 38.48           C
ATOM   2847  CG AASP B 355     -39.743 102.054 -19.806  1.00 43.11           C
ATOM   2848  OD1AASP B 355     -38.527 102.259 -20.014  1.00 43.23           O
ATOM   2849  OD2AASP B 355     -40.606 102.026 -20.715  1.00 46.70           O
ATOM   2850  N   VAL B 356     -39.235 100.002 -15.433  1.00 34.90           N
ATOM   2851  CA  VAL B 356     -39.676  99.718 -14.065  1.00 33.37           C
ATOM   2852  C   VAL B 356     -38.480  99.526 -13.119  1.00 28.93           C
ATOM   2853  O   VAL B 356     -37.516  98.851 -13.455  1.00 31.51           O
ATOM   2854  CB  VAL B 356     -40.605  98.476 -13.995  1.00 29.15           C
ATOM   2855  CG1 VAL B 356     -41.201  98.353 -12.612  1.00 32.08           C
ATOM   2856  CG2 VAL B 356     -41.731  98.586 -15.022  1.00 36.27           C
ATOM   2857  N   ASP B 357     -38.535 100.144 -11.946  1.00 24.57           N
ATOM   2858  CA  ASP B 357     -37.537  99.884 -10.917  1.00 25.53           C
ATOM   2859  C   ASP B 357     -38.198  99.055  -9.833  1.00 24.65           C
ATOM   2860  O   ASP B 357     -39.146  99.512  -9.200  1.00 27.74           O
ATOM   2861  CB  ASP B 357     -37.037 101.201 -10.327  1.00 21.67           C
ATOM   2862  CG  ASP B 357     -36.401 102.083 -11.370  1.00 27.89           C
ATOM   2863  OD1 ASP B 357     -35.471 101.603 -12.037  1.00 30.39           O
ATOM   2864  OD2 ASP B 357     -36.849 103.236 -11.542  1.00 27.56           O
ATOM   2865  N   SER B 358     -37.708  97.836  -9.626  1.00 24.46           N
ATOM   2866  CA  SER B 358     -38.298  96.948  -8.633  1.00 21.66           C
ATOM   2867  C   SER B 358     -37.342  96.705  -7.503  1.00 22.75           C
ATOM   2868  O   SER B 358     -36.211  96.246  -7.724  1.00 20.78           O
ATOM   2869  CB  SER B 358     -38.627  95.589  -9.262  1.00 25.18           C
ATOM   2870  OG  SER B 358     -39.363  95.765 -10.440  1.00 34.05           O
ATOM   2871  N   CYS B 359     -37.817  96.966  -6.291  1.00 19.83           N
ATOM   2872  CA  CYS B 359     -36.985  96.884  -5.098  1.00 19.54           C
ATOM   2873  C   CYS B 359     -37.703  96.064  -4.056  1.00 21.66           C
ATOM   2874  O   CYS B 359     -38.926  96.040  -4.029  1.00 25.23           O
ATOM   2875  CB  CYS B 359     -36.763  98.286  -4.524  1.00 21.16           C
ATOM   2876  SG  CYS B 359     -36.228  99.452  -5.772  1.00 22.58           S
ATOM   2877  N   HIS B 360     -36.948  95.406  -3.183  1.00 19.15           N
ATOM   2878  CA  HIS B 360     -37.558  94.691  -2.066  1.00 18.21           C
ATOM   2879  C   HIS B 360     -36.911  95.123  -0.758  1.00 18.21           C
ATOM   2880  O   HIS B 360     -35.784  95.624  -0.753  1.00 20.37           O
ATOM   2881  CB  HIS B 360     -37.478  93.165  -2.252  1.00 19.92           C
ATOM   2882  CG  HIS B 360     -36.085  92.616  -2.221  1.00 31.86           C
ATOM   2883  ND1 HIS B 360     -35.267  92.600  -3.332  1.00 37.40           N
ATOM   2884  CD2 HIS B 360     -35.366  92.056  -1.217  1.00 29.52           C
ATOM   2885  CE1 HIS B 360     -34.101  92.065  -3.012  1.00 35.98           C
ATOM   2886  NE2 HIS B 360     -34.136  91.723  -1.734  1.00 35.22           N
ATOM   2887  N   PHE B 361     -37.644  94.967   0.343  1.00 18.41           N
ATOM   2888  CA  PHE B 361     -37.140  95.337   1.669  1.00 14.59           C
ATOM   2889  C   PHE B 361     -37.488  94.196   2.610  1.00 15.59           C
ATOM   2890  O   PHE B 361     -38.659  93.789   2.696  1.00 19.89           O
ATOM   2891  CB  PHE B 361     -37.782  96.633   2.160  1.00 12.92           C
ATOM   2892  CG  PHE B 361     -37.719  97.745   1.158  1.00 16.57           C
ATOM   2893  CD1 PHE B 361     -38.677  97.850   0.155  1.00 18.54           C
ATOM   2894  CD2 PHE B 361     -36.689  98.675   1.210  1.00 17.80           C
ATOM   2895  CE1 PHE B 361     -38.616  98.868  -0.775  1.00 24.40           C
ATOM   2896  CE2 PHE B 361     -36.626  99.720   0.282  1.00 16.20           C
ATOM   2897  CZ  PHE B 361     -37.583  99.817  -0.703  1.00 20.85           C
ATOM   2898  N   GLN B 362     -36.481  93.647   3.269  1.00 13.85           N
ATOM   2899  CA  GLN B 362     -36.705  92.548   4.207  1.00 15.73           C
ATOM   2900  C   GLN B 362     -36.362  92.980   5.623  1.00 17.45           C
ATOM   2901  O   GLN B 362     -35.192  93.281   5.905  1.00 16.31           O
ATOM   2902  CB  GLN B 362     -35.842  91.342   3.845  1.00 18.98           C
ATOM   2903  CG  GLN B 362     -36.233  90.618   2.570  1.00 21.97           C
ATOM   2904  CD  GLN B 362     -35.093  89.764   2.047  1.00 23.08           C
ATOM   2905  OE1 GLN B 362     -34.258  90.236   1.280  1.00 24.06           O
ATOM   2906  NE2 GLN B 362     -35.052  88.498   2.460  1.00 20.67           N
ATOM   2907  N   PHE B 363     -37.364  93.012   6.506  1.00 18.38           N
ATOM   2908  CA  PHE B 363     -37.168  93.429   7.904  1.00 16.53           C
ATOM   2909  C   PHE B 363     -37.374  92.248   8.860  1.00 22.18           C
ATOM   2910  O   PHE B 363     -38.229  91.388   8.637  1.00 20.68           O
ATOM   2911  CB  PHE B 363     -38.112  94.587   8.306  1.00 16.71           C
ATOM   2912  CG  PHE B 363     -38.062  95.793   7.386  1.00 19.61           C
ATOM   2913  CD1 PHE B 363     -37.140  96.816   7.599  1.00 17.73           C
ATOM   2914  CD2 PHE B 363     -38.963  95.920   6.337  1.00 20.16           C
ATOM   2915  CE1 PHE B 363     -37.099  97.954   6.767  1.00 19.70           C
ATOM   2916  CE2 PHE B 363     -38.935  97.039   5.499  1.00 20.93           C
ATOM   2917  CZ  PHE B 363     -37.998  98.060   5.716  1.00 18.16           C
ATOM   2918  N   GLY B 364     -36.579  92.203   9.918  1.00 18.27           N
ATOM   2919  CA  GLY B 364     -36.754  91.179  10.943  1.00 20.62           C
ATOM   2920  C   GLY B 364     -35.821  91.431  12.115  1.00 20.68           C
ATOM   2921  O   GLY B 364     -34.835  92.149  11.966  1.00 20.23           O
ATOM   2922  N   SER B 365     -36.153  90.885  13.279  1.00 20.91           N
ATOM   2923  CA  SER B 365     -35.240  90.922  14.422  1.00 20.59           C
ATOM   2924  C   SER B 365     -33.956  90.224  14.036  1.00 19.15           C
ATOM   2925  O   SER B 365     -33.978  89.138  13.445  1.00 20.45           O
ATOM   2926  CB  SER B 365     -35.840  90.205  15.630  1.00 16.37           C
ATOM   2927  OG  SER B 365     -34.855  90.034  16.629  1.00 17.43           O
ATOM   2928  N   TRP B 366     -32.827  90.837  14.378  1.00 18.88           N
ATOM   2929  CA  TRP B 366     -31.561  90.203  14.069  1.00 18.35           C
ATOM   2930  C   TRP B 366     -31.327  88.930  14.866  1.00 19.63           C
ATOM   2931  O   TRP B 366     -31.002  87.893  14.293  1.00 21.60           O
ATOM   2932  CB  TRP B 366     -30.375  91.169  14.247  1.00 20.23           C
ATOM   2933  CG  TRP B 366     -29.194  90.676  13.449  1.00 19.28           C
ATOM   2934  CD1 TRP B 366     -28.082  90.032  13.922  1.00 15.64           C
ATOM   2935  CD2 TRP B 366     -29.051  90.734  12.024  1.00 17.94           C
ATOM   2936  NE1 TRP B 366     -27.236  89.728  12.878  1.00 24.16           N
ATOM   2937  CE2 TRP B 366     -27.806  90.146  11.704  1.00 17.21           C
ATOM   2938  CE3 TRP B 366     -29.844  91.251  10.991  1.00 19.63           C
ATOM   2939  CZ2 TRP B 366     -27.349  90.033  10.391  1.00 22.00           C
ATOM   2940  CZ3 TRP B 366     -29.380  91.147   9.680  1.00 18.92           C
ATOM   2941  CH2 TRP B 366     -28.141  90.543   9.395  1.00 21.76           C
ATOM   2942  N   VAL B 367     -31.509  88.990  16.183  1.00 16.04           N
ATOM   2943  CA  VAL B 367     -31.160  87.851  17.028  1.00 18.24           C
ATOM   2944  C   VAL B 367     -32.331  87.118  17.672  1.00 17.90           C
ATOM   2945  O   VAL B 367     -32.156  86.007  18.151  1.00 21.53           O
ATOM   2946  CB  VAL B 367     -30.154  88.236  18.145  1.00 22.62           C
ATOM   2947  CG1 VAL B 367     -28.889  88.863  17.536  1.00 18.10           C
ATOM   2948  CG2 VAL B 367     -30.815  89.156  19.162  1.00 22.18           C
ATOM   2949  N   TYR B 368     -33.507  87.720  17.715  1.00 19.44           N
ATOM   2950  CA  TYR B 368     -34.639  87.041  18.358  1.00 20.70           C
ATOM   2951  C   TYR B 368     -35.504  86.274  17.369  1.00 20.75           C
ATOM   2952  O   TYR B 368     -35.966  86.811  16.355  1.00 20.16           O
ATOM   2953  CB  TYR B 368     -35.509  88.026  19.136  1.00 17.76           C
ATOM   2954  CG  TYR B 368     -34.775  88.804  20.198  1.00 21.85           C
ATOM   2955  CD1 TYR B 368     -34.357  88.194  21.380  1.00 23.42           C
ATOM   2956  CD2 TYR B 368     -34.521  90.163  20.027  1.00 25.27           C
ATOM   2957  CE1 TYR B 368     -33.699  88.918  22.363  1.00 21.04           C
ATOM   2958  CE2 TYR B 368     -33.872  90.893  20.996  1.00 29.14           C
ATOM   2959  CZ  TYR B 368     -33.460  90.263  22.161  1.00 28.28           C
ATOM   2960  OH  TYR B 368     -32.811  90.996  23.126  1.00 30.99           O
ATOM   2961  N   SER B 369     -35.723  85.001  17.690  1.00 19.74           N
ATOM   2962  CA  SER B 369     -36.562  84.131  16.895  1.00 20.73           C
ATOM   2963  C   SER B 369     -38.015  84.435  17.200  1.00 25.40           C
ATOM   2964  O   SER B 369     -38.321  85.245  18.076  1.00 26.50           O
ATOM   2965  CB  SER B 369     -36.262  82.664  17.229  1.00 21.23           C
ATOM   2966  OG  SER B 369     -36.677  82.365  18.543  1.00 29.24           O
ATOM   2967  N   VAL B 370     -38.906  83.763  16.478  1.00 26.47           N
ATOM   2968  CA  VAL B 370     -40.342  84.021  16.540  1.00 26.42           C
ATOM   2969  C   VAL B 370     -40.939  83.742  17.926  1.00 30.56           C
ATOM   2970  O   VAL B 370     -41.966  84.309  18.295  1.00 35.67           O
ATOM   2971  CB  VAL B 370     -41.082  83.191  15.470  1.00 27.10           C
ATOM   2972  CG1 VAL B 370     -40.902  81.697  15.738  1.00 25.00           C
ATOM   2973  CG2 VAL B 370     -42.569  83.585  15.387  1.00 25.78           C
ATOM   2974  N   ASP B 371     -40.291  82.888  18.700  1.00 29.19           N
ATOM   2975  CA  ASP B 371     -40.738  82.640  20.073  1.00 35.47           C
ATOM   2976  C   ASP B 371     -40.338  83.762  21.029  1.00 30.23           C
ATOM   2977  O   ASP B 371     -40.720  83.763  22.202  1.00 26.45           O
ATOM   2978  CB  ASP B 371     -40.169  81.314  20.567  1.00 34.34           C
ATOM   2979  CG  ASP B 371     -40.632  80.145  19.721  1.00 51.40           C
ATOM   2980  OD1 ASP B 371     -41.854  80.055  19.450  1.00 53.04           O
ATOM   2981  OD2 ASP B 371     -39.773  79.334  19.309  1.00 53.70           O
ATOM   2982  N   GLU B 372     -39.563  84.721  20.525  1.00 24.74           N
ATOM   2983  CA  GLU B 372     -39.070  85.808  21.365  1.00 24.72           C
ATOM   2984  C   GLU B 372     -39.590  87.151  20.909  1.00 25.45           C
ATOM   2985  O   GLU B 372     -40.131  87.922  21.706  1.00 24.28           O
ATOM   2986  CB  GLU B 372     -37.546  85.815  21.378  1.00 29.45           C
ATOM   2987  CG  GLU B 372     -36.966  84.680  22.181  1.00 34.08           C
ATOM   2988  CD  GLU B 372     -35.497  84.445  21.891  1.00 46.48           C
ATOM   2989  OE1 GLU B 372     -35.123  84.287  20.704  1.00 43.94           O
ATOM   2990  OE2 GLU B 372     -34.714  84.419  22.861  1.00 56.03           O
ATOM   2991  N   VAL B 373     -39.381  87.440  19.627  1.00 22.95           N
ATOM   2992  CA  VAL B 373     -39.932  88.630  19.000  1.00 22.29           C
ATOM   2993  C   VAL B 373     -40.727  88.200  17.778  1.00 24.68           C
ATOM   2994  O   VAL B 373     -40.192  87.568  16.861  1.00 27.97           O
ATOM   2995  CB  VAL B 373     -38.838  89.638  18.598  1.00 18.25           C
ATOM   2996  CG1 VAL B 373     -39.433  90.753  17.716  1.00 21.46           C
ATOM   2997  CG2 VAL B 373     -38.195  90.224  19.860  1.00 20.20           C
ATOM   2998  N   ASP B 374     -42.018  88.500  17.806  1.00 23.19           N
ATOM   2999  CA  ASP B 374     -42.891  88.300  16.658  1.00 24.04           C
ATOM   3000  C   ASP B 374     -43.134  89.663  16.034  1.00 22.72           C
ATOM   3001  O   ASP B 374     -42.961  90.700  16.682  1.00 23.32           O
ATOM   3002  CB  ASP B 374     -44.222  87.702  17.119  1.00 21.55           C
ATOM   3003  CG  ASP B 374     -44.929  86.906  16.039  1.00 26.06           C
ATOM   3004  OD1 ASP B 374     -44.625  87.068  14.835  1.00 23.27           O
ATOM   3005  OD2 ASP B 374     -45.820  86.110  16.416  1.00 28.33           O
ATOM   3006  N  AILE B 375     -43.504  89.674  14.757  1.00 18.97           N
ATOM   3007  CA AILE B 375     -43.805  90.931  14.085  1.00 19.90           C
ATOM   3008  C  AILE B 375     -45.049  90.724  13.243  1.00 21.69           C
ATOM   3009  O  AILE B 375     -45.199  89.671  12.630  1.00 21.68           O
ATOM   3010  CB AILE B 375     -42.674  91.389  13.134  1.00 20.58           C
ATOM   3011  CG1AILE B 375     -41.290  91.231  13.773  1.00 19.78           C
ATOM   3012  CG2AILE B 375     -42.917  92.833  12.687  1.00 16.78           C
ATOM   3013  CD1AILE B 375     -40.140  91.560  12.829  1.00 18.52           C
ATOM   3014  N   HIS B 376     -45.943  91.709  13.223  1.00 22.63           N
ATOM   3015  CA  HIS B 376     -47.132  91.668  12.354  1.00 21.96           C
ATOM   3016  C   HIS B 376     -47.320  93.053  11.763  1.00 22.53           C
ATOM   3017  O   HIS B 376     -46.820  94.022  12.319  1.00 21.38           O
ATOM   3018  CB  HIS B 376     -48.383  91.228  13.133  1.00 27.72           C
ATOM   3019  CG  HIS B 376     -48.332  89.797  13.588  1.00 30.45           C
ATOM   3020  ND1 HIS B 376     -47.728  89.414  14.766  1.00 27.37           N
ATOM   3021  CD2 HIS B 376     -48.785  88.657  13.009  1.00 35.67           C
ATOM   3022  CE1 HIS B 376     -47.807  88.102  14.896  1.00 28.59           C
ATOM   3023  NE2 HIS B 376     -48.448  87.619  13.846  1.00 36.19           N
ATOM   3024  N   PHE B 377     -48.003  93.156  10.618  1.00 21.13           N
ATOM   3025  CA  PHE B 377     -48.187  94.453   9.978  1.00 21.13           C
ATOM   3026  C   PHE B 377     -49.058  95.344  10.848  1.00 27.56           C
ATOM   3027  O   PHE B 377     -50.066  94.891  11.386  1.00 26.18           O
ATOM   3028  CB  PHE B 377     -48.807  94.305   8.580  1.00 20.65           C
ATOM   3029  CG  PHE B 377     -47.905  93.615   7.600  1.00 21.61           C
ATOM   3030  CD1 PHE B 377     -46.806  94.278   7.083  1.00 21.13           C
ATOM   3031  CD2 PHE B 377     -48.148  92.303   7.212  1.00 23.98           C
ATOM   3032  CE1 PHE B 377     -45.960  93.660   6.192  1.00 21.87           C
ATOM   3033  CE2 PHE B 377     -47.313  91.676   6.309  1.00 25.01           C
ATOM   3034  CZ  PHE B 377     -46.209  92.363   5.801  1.00 20.93           C
ATOM   3035  N   MET B 378     -48.662  96.602  11.008  1.00 20.50           N
ATOM   3036  CA  MET B 378     -49.459  97.493  11.834  1.00 27.89           C
ATOM   3037  C   MET B 378     -50.787  97.698  11.133  1.00 30.30           C
ATOM   3038  O   MET B 378     -50.816  97.888   9.916  1.00 30.95           O
ATOM   3039  CB  MET B 378     -48.751  98.833  12.047  1.00 28.14           C
ATOM   3040  CG  MET B 378     -49.384  99.708  13.145  1.00 23.93           C
ATOM   3041  SD  MET B 378     -48.334 101.133  13.394  1.00 38.72           S
ATOM   3042  CE  MET B 378     -47.147 100.443  14.545  1.00 26.90           C
ATOM   3043  N   ASP B 379     -51.877  97.609  11.891  1.00 30.45           N
ATOM   3044  CA  ASP B 379     -53.235  97.735  11.341  1.00 42.95           C
ATOM   3045  C   ASP B 379     -53.556  96.659  10.294  1.00 40.35           C
ATOM   3046  O   ASP B 379     -54.456  96.839   9.476  1.00 37.52           O
ATOM   3047  CB  ASP B 379     -53.468  99.133  10.743  1.00 44.71           C
ATOM   3048  CG  ASP B 379     -53.166 100.262  11.732  1.00 46.81           C
ATOM   3049  OD1 ASP B 379     -53.402 100.093  12.948  1.00 49.33           O
ATOM   3050  OD2 ASP B 379     -52.690 101.325  11.287  1.00 47.75           O
ATOM   3051  N   ASP B 380     -52.818  95.550  10.336  1.00 38.96           N
ATOM   3052  CA  ASP B 380     -52.962  94.435   9.383  1.00 36.49           C
ATOM   3053  C   ASP B 380     -52.932  94.837   7.900  1.00 36.34           C
ATOM   3054  O   ASP B 380     -53.572  94.199   7.069  1.00 34.97           O
ATOM   3055  CB  ASP B 380     -54.227  93.614   9.686  1.00 50.79           C
ATOM   3056  CG  ASP B 380     -54.132  92.863  11.002  1.00 65.87           C
ATOM   3057  OD1 ASP B 380     -54.522  93.435  12.040  1.00 71.11           O
ATOM   3058  OD2 ASP B 380     -53.659  91.704  11.001  1.00 72.61           O
ATOM   3059  N   LYS B 381     -52.192  95.890   7.566  1.00 33.43           N
ATOM   3060  CA  LYS B 381     -52.055  96.300   6.166  1.00 33.21           C
ATOM   3061  C   LYS B 381     -50.756  95.766   5.578  1.00 26.72           C
ATOM   3062  O   LYS B 381     -49.672  96.269   5.907  1.00 24.19           O
ATOM   3063  CB  LYS B 381     -52.100  97.825   6.045  1.00 37.54           C
ATOM   3064  CG  LYS B 381     -53.507  98.391   6.123  1.00 47.49           C
ATOM   3065  CD  LYS B 381     -53.515  99.892   5.892  1.00 56.76           C
ATOM   3066  CE  LYS B 381     -54.914 100.389   5.540  1.00 67.34           C
ATOM   3067  NZ  LYS B 381     -54.910 101.834   5.156  1.00 71.93           N
ATOM   3068  N   ALA B 382     -50.852  94.743   4.732  1.00 24.47           N
ATOM   3069  CA  ALA B 382     -49.642  94.125   4.180  1.00 26.25           C
ATOM   3070  C   ALA B 382     -49.200  94.874   2.932  1.00 25.92           C
ATOM   3071  O   ALA B 382     -49.279  94.349   1.818  1.00 21.20           O
ATOM   3072  CB  ALA B 382     -49.890  92.648   3.852  1.00 27.23           C
ATOM   3073  N   GLU B 383     -48.732  96.103   3.116  1.00 22.92           N
ATOM   3074  CA  GLU B 383     -48.319  96.913   1.981  1.00 22.58           C
ATOM   3075  C   GLU B 383     -47.454  98.073   2.443  1.00 19.22           C
ATOM   3076  O   GLU B 383     -47.441  98.430   3.627  1.00 20.31           O
ATOM   3077  CB  GLU B 383     -49.555  97.463   1.260  1.00 28.76           C
ATOM   3078  CG  GLU B 383     -50.337  98.433   2.108  1.00 32.16           C
ATOM   3079  CD  GLU B 383     -51.726  98.722   1.574  1.00 49.86           C
ATOM   3080  OE1 GLU B 383     -51.912  98.732   0.340  1.00 55.18           O
ATOM   3081  OE2 GLU B 383     -52.632  98.946   2.401  1.00 56.48           O
ATOM   3082  N   VAL B 384     -46.723  98.671   1.506  1.00 19.10           N
ATOM   3083  CA  VAL B 384     -46.070  99.935   1.814  1.00 22.08           C
ATOM   3084  C   VAL B 384     -47.172 100.958   1.994  1.00 23.16           C
ATOM   3085  O   VAL B 384     -48.051 101.082   1.135  1.00 25.48           O
ATOM   3086  CB  VAL B 384     -45.140 100.391   0.673  1.00 18.15           C
ATOM   3087  CG1 VAL B 384     -44.502 101.754   1.012  1.00 20.83           C
ATOM   3088  CG2 VAL B 384     -44.080  99.316   0.385  1.00 21.29           C
ATOM   3089  N   LEU B 385     -47.146 101.669   3.119  1.00 24.96           N
ATOM   3090  CA  LEU B 385     -48.151 102.699   3.407  1.00 26.31           C
ATOM   3091  C   LEU B 385     -47.797 103.968   2.650  1.00 24.78           C
ATOM   3092  O   LEU B 385     -46.629 104.329   2.535  1.00 24.81           O
ATOM   3093  CB  LEU B 385     -48.237 102.980   4.910  1.00 25.72           C
ATOM   3094  CG  LEU B 385     -48.413 101.743   5.810  1.00 24.06           C
ATOM   3095  CD1 LEU B 385     -48.379 102.131   7.288  1.00 25.17           C
ATOM   3096  CD2 LEU B 385     -49.702 100.974   5.494  1.00 20.98           C
ATOM   3097  N   LEU B 386     -48.815 104.644   2.128  1.00 19.97           N
ATOM   3098  CA  LEU B 386     -48.598 105.812   1.283  1.00 20.67           C
ATOM   3099  C   LEU B 386     -49.223 107.044   1.933  1.00 22.74           C
ATOM   3100  O   LEU B 386     -49.452 108.054   1.271  1.00 25.89           O
ATOM   3101  CB  LEU B 386     -49.204 105.575  -0.107  1.00 28.45           C
ATOM   3102  CG  LEU B 386     -48.638 104.377  -0.875  1.00 28.65           C
ATOM   3103  CD1 LEU B 386     -49.383 104.146  -2.197  1.00 32.29           C
ATOM   3104  CD2 LEU B 386     -47.129 104.560  -1.089  1.00 26.82           C
ATOM   3105  N   ASP B 387     -49.521 106.948   3.226  1.00 28.75           N
ATOM   3106  CA  ASP B 387     -50.123 108.066   3.951  1.00 28.03           C
ATOM   3107  C   ASP B 387     -49.190 109.284   3.964  1.00 31.92           C
ATOM   3108  O   ASP B 387     -49.649 110.417   4.059  1.00 33.21           O
ATOM   3109  CB  ASP B 387     -50.555 107.664   5.378  1.00 23.63           C
ATOM   3110  CG  ASP B 387     -49.462 106.935   6.163  1.00 33.41           C
ATOM   3111  OD1 ASP B 387     -48.506 106.410   5.552  1.00 33.57           O
ATOM   3112  OD2 ASP B 387     -49.570 106.866   7.408  1.00 35.16           O
ATOM   3113  N   PHE B 388     -47.887 109.047   3.849  1.00 22.75           N
ATOM   3114  CA  PHE B 388     -46.918 110.148   3.822  1.00 25.54           C
ATOM   3115  C   PHE B 388     -46.236 110.318   2.456  1.00 26.35           C
ATOM   3116  O   PHE B 388     -45.236 111.022   2.345  1.00 25.58           O
ATOM   3117  CB  PHE B 388     -45.845 109.928   4.877  1.00 25.09           C
ATOM   3118  CG  PHE B 388     -46.364 109.893   6.289  1.00 25.93           C
ATOM   3119  CD1 PHE B 388     -47.329 110.781   6.717  1.00 27.90           C
ATOM   3120  CD2 PHE B 388     -45.867 108.973   7.193  1.00 25.71           C
ATOM   3121  CE1 PHE B 388     -47.795 110.743   8.034  1.00 30.26           C
ATOM   3122  CE2 PHE B 388     -46.329 108.930   8.512  1.00 23.40           C
ATOM   3123  CZ  PHE B 388     -47.287 109.814   8.927  1.00 21.43           C
ATOM   3124  N   TYR B 389     -46.774 109.685   1.418  1.00 21.18           N
ATOM   3125  CA  TYR B 389     -46.137 109.713   0.102  1.00 25.11           C
ATOM   3126  C   TYR B 389     -46.190 111.092  -0.553  1.00 28.49           C
ATOM   3127  O   TYR B 389     -47.260 111.656  -0.762  1.00 28.38           O
ATOM   3128  CB  TYR B 389     -46.757 108.659  -0.829  1.00 27.14           C
ATOM   3129  CG  TYR B 389     -46.000 108.489  -2.121  1.00 23.67           C
ATOM   3130  CD1 TYR B 389     -44.671 108.109  -2.114  1.00 21.11           C
ATOM   3131  CD2 TYR B 389     -46.611 108.715  -3.344  1.00 27.47           C
ATOM   3132  CE1 TYR B 389     -43.968 107.963  -3.277  1.00 22.19           C
ATOM   3133  CE2 TYR B 389     -45.913 108.557  -4.523  1.00 21.90           C
ATOM   3134  CZ  TYR B 389     -44.599 108.181  -4.482  1.00 23.59           C
ATOM   3135  OH  TYR B 389     -43.896 108.020  -5.648  1.00 28.10           O
ATOM   3136  N   GLN B 390     -45.021 111.624  -0.896  1.00 22.31           N
ATOM   3137  CA  GLN B 390     -44.937 112.977  -1.387  1.00 33.41           C
ATOM   3138  C   GLN B 390     -44.271 113.100  -2.758  1.00 34.10           C
ATOM   3139  O   GLN B 390     -44.090 114.200  -3.271  1.00 42.52           O
ATOM   3140  CB  GLN B 390     -44.135 113.778  -0.381  1.00 36.28           C
ATOM   3141  CG  GLN B 390     -44.667 115.116  -0.101  1.00 43.78           C
ATOM   3142  CD  GLN B 390     -43.767 115.827   0.873  1.00 46.62           C
ATOM   3143  OE1 GLN B 390     -42.842 116.527   0.470  1.00 53.52           O
ATOM   3144  NE2 GLN B 390     -44.005 115.614   2.161  1.00 33.13           N
ATOM   3145  N   ASP B 391     -43.909 111.980  -3.356  1.00 27.73           N
ATOM   3146  CA  ASP B 391     -43.120 112.013  -4.583  1.00 19.27           C
ATOM   3147  C   ASP B 391     -44.015 111.984  -5.805  1.00 24.54           C
ATOM   3148  O   ASP B 391     -45.227 111.821  -5.693  1.00 27.57           O
ATOM   3149  CB  ASP B 391     -42.171 110.803  -4.584  1.00 21.24           C
ATOM   3150  CG  ASP B 391     -40.897 111.051  -5.373  1.00 26.77           C
ATOM   3151  OD1 ASP B 391     -40.947 111.705  -6.443  1.00 29.75           O
ATOM   3152  OD2 ASP B 391     -39.843 110.561  -4.928  1.00 24.83           O
ATOM   3153  N   SER B 392     -43.420 112.122  -6.988  1.00 24.42           N
ATOM   3154  CA  SER B 392     -44.205 112.127  -8.214  1.00 27.75           C
ATOM   3155  C   SER B 392     -44.146 110.800  -8.964  1.00 30.93           C
ATOM   3156  O   SER B 392     -44.721 110.681 -10.038  1.00 29.81           O
ATOM   3157  CB  SER B 392     -43.671 113.211  -9.141  1.00 33.70           C
ATOM   3158  OG  SER B 392     -42.294 112.970  -9.365  1.00 35.38           O
ATOM   3159  N   LEU B 393     -43.416 109.818  -8.434  1.00 27.41           N
ATOM   3160  CA  LEU B 393     -43.296 108.527  -9.109  1.00 32.36           C
ATOM   3161  C   LEU B 393     -44.576 107.698  -9.053  1.00 29.05           C
ATOM   3162  O   LEU B 393     -45.257 107.642  -8.033  1.00 26.32           O
ATOM   3163  CB  LEU B 393     -42.140 107.710  -8.527  1.00 30.67           C
ATOM   3164  CG  LEU B 393     -40.788 108.421  -8.609  1.00 34.62           C
ATOM   3165  CD1 LEU B 393     -39.719 107.671  -7.826  1.00 33.46           C
ATOM   3166  CD2 LEU B 393     -40.403 108.547 -10.057  1.00 34.20           C
ATOM   3167  N   GLU B 394     -44.884 107.035 -10.157  1.00 29.51           N
ATOM   3168  CA  GLU B 394     -46.025 106.143 -10.198  1.00 31.30           C
ATOM   3169  C   GLU B 394     -45.651 104.826  -9.537  1.00 31.18           C
ATOM   3170  O   GLU B 394     -44.628 104.221  -9.870  1.00 27.95           O
ATOM   3171  CB  GLU B 394     -46.449 105.900 -11.647  1.00 32.12           C
ATOM   3172  CG  GLU B 394     -47.695 105.060 -11.792  1.00 37.91           C
ATOM   3173  CD  GLU B 394     -48.132 104.910 -13.249  1.00 47.50           C
ATOM   3174  OE1 GLU B 394     -47.427 105.425 -14.145  1.00 48.92           O
ATOM   3175  OE2 GLU B 394     -49.180 104.278 -13.494  1.00 46.13           O
ATOM   3176  N   ILE B 395     -46.477 104.388  -8.604  1.00 27.91           N
ATOM   3177  CA  ILE B 395     -46.253 103.106  -7.952  1.00 28.35           C
ATOM   3178  C   ILE B 395     -46.985 102.011  -8.717  1.00 27.78           C
ATOM   3179  O   ILE B 395     -48.199 102.072  -8.875  1.00 31.04           O
ATOM   3180  CB  ILE B 395     -46.685 103.148  -6.489  1.00 33.29           C
ATOM   3181  CG1 ILE B 395     -45.802 104.159  -5.758  1.00 34.97           C
ATOM   3182  CG2 ILE B 395     -46.564 101.738  -5.856  1.00 29.31           C
ATOM   3183  CD1 ILE B 395     -46.378 104.697  -4.507  1.00 40.84           C
ATOM   3184  N   LEU B 396     -46.240 101.029  -9.210  1.00 27.42           N
ATOM   3185  CA  LEU B 396     -46.817  99.998 -10.090  1.00 30.33           C
ATOM   3186  C   LEU B 396     -47.078  98.688  -9.365  1.00 29.30           C
ATOM   3187  O   LEU B 396     -47.940  97.897  -9.756  1.00 35.41           O
ATOM   3188  CB  LEU B 396     -45.886  99.738 -11.272  1.00 33.55           C
ATOM   3189  CG  LEU B 396     -45.590 100.959 -12.145  1.00 34.95           C
ATOM   3190  CD1 LEU B 396     -44.484 100.663 -13.149  1.00 33.99           C
ATOM   3191  CD2 LEU B 396     -46.867 101.416 -12.853  1.00 35.49           C
ATOM   3192  N   GLU B 397     -46.309  98.434  -8.319  1.00 26.53           N
ATOM   3193  CA  GLU B 397     -46.542  97.245  -7.517  1.00 26.87           C
ATOM   3194  C   GLU B 397     -46.239  97.643  -6.093  1.00 22.16           C
ATOM   3195  O   GLU B 397     -45.343  98.460  -5.842  1.00 23.19           O
ATOM   3196  CB  GLU B 397     -45.642  96.083  -7.966  1.00 37.30           C
ATOM   3197  CG  GLU B 397     -45.878  94.746  -7.222  1.00 53.73           C
ATOM   3198  CD  GLU B 397     -44.725  93.737  -7.373  1.00 60.46           C
ATOM   3199  OE1 GLU B 397     -43.545  94.133  -7.235  1.00 64.19           O
ATOM   3200  OE2 GLU B 397     -44.998  92.542  -7.624  1.00 59.81           O
ATOM   3201  N   ASN B 398     -47.000  97.077  -5.176  1.00 21.63           N
ATOM   3202  CA  ASN B 398     -46.894  97.379  -3.759  1.00 21.50           C
ATOM   3203  C   ASN B 398     -47.548  96.243  -2.968  1.00 22.97           C
ATOM   3204  O   ASN B 398     -48.775  96.159  -2.881  1.00 25.87           O
ATOM   3205  CB  ASN B 398     -47.605  98.702  -3.468  1.00 27.52           C
ATOM   3206  CG  ASN B 398     -47.594  99.060  -1.997  1.00 28.58           C
ATOM   3207  OD1 ASN B 398     -46.950  98.377  -1.190  1.00 24.61           O
ATOM   3208  ND2 ASN B 398     -48.309 100.140  -1.633  1.00 21.57           N
ATOM   3209  N   SER B 399     -46.731  95.350  -2.418  1.00 21.62           N
ATOM   3210  CA  SER B 399     -47.246  94.269  -1.592  1.00 23.43           C
ATOM   3211  C   SER B 399     -46.214  93.920  -0.543  1.00 23.97           C
ATOM   3212  O   SER B 399     -45.045  94.299  -0.661  1.00 24.20           O
ATOM   3213  CB  SER B 399     -47.557  93.039  -2.442  1.00 25.42           C
ATOM   3214  OG  SER B 399     -46.361  92.400  -2.849  1.00 28.20           O
ATOM   3215  N   ALA B 400     -46.656  93.201   0.484  1.00 21.81           N
ATOM   3216  CA  ALA B 400     -45.778  92.767   1.549  1.00 20.43           C
ATOM   3217  C   ALA B 400     -46.285  91.459   2.113  1.00 24.70           C
ATOM   3218  O   ALA B 400     -47.484  91.167   2.069  1.00 23.52           O
ATOM   3219  CB  ALA B 400     -45.684  93.833   2.659  1.00 19.90           C
ATOM   3220  N   GLN B 401     -45.368  90.654   2.632  1.00 23.15           N
ATOM   3221  CA  GLN B 401     -45.772  89.412   3.260  1.00 19.37           C
ATOM   3222  C   GLN B 401     -44.933  89.097   4.504  1.00 21.59           C
ATOM   3223  O   GLN B 401     -43.732  89.378   4.543  1.00 21.86           O
ATOM   3224  CB  GLN B 401     -45.684  88.292   2.235  1.00 21.79           C
ATOM   3225  CG  GLN B 401     -46.192  86.979   2.725  1.00 26.14           C
ATOM   3226  CD  GLN B 401     -46.633  86.109   1.580  1.00 25.87           C
ATOM   3227  OE1 GLN B 401     -47.819  85.954   1.343  1.00 29.92           O
ATOM   3228  NE2 GLN B 401     -45.669  85.558   0.844  1.00 26.27           N
ATOM   3229  N   ARG B 402     -45.590  88.546   5.526  1.00 21.53           N
ATOM   3230  CA  ARG B 402     -44.934  88.048   6.732  1.00 23.68           C
ATOM   3231  C   ARG B 402     -44.698  86.553   6.581  1.00 28.02           C
ATOM   3232  O   ARG B 402     -45.623  85.825   6.219  1.00 27.97           O
ATOM   3233  CB  ARG B 402     -45.828  88.301   7.956  1.00 23.63           C
ATOM   3234  CG  ARG B 402     -45.348  87.633   9.246  1.00 22.55           C
ATOM   3235  CD  ARG B 402     -46.428  87.661  10.337  1.00 21.25           C
ATOM   3236  NE  ARG B 402     -45.919  87.052  11.560  1.00 21.54           N
ATOM   3237  CZ  ARG B 402     -45.859  85.742  11.774  1.00 28.76           C
ATOM   3238  NH1 ARG B 402     -46.298  84.884  10.852  1.00 31.91           N
ATOM   3239  NH2 ARG B 402     -45.362  85.282  12.917  1.00 26.19           N
ATOM   3240  N   GLN B 403     -43.468  86.095   6.835  1.00 24.41           N
ATOM   3241  CA  GLN B 403     -43.136  84.662   6.805  1.00 28.89           C
ATOM   3242  C   GLN B 403     -42.209  84.293   7.935  1.00 31.29           C
ATOM   3243  O   GLN B 403     -41.377  85.091   8.341  1.00 27.33           O
ATOM   3244  CB  GLN B 403     -42.342  84.317   5.555  1.00 31.86           C
ATOM   3245  CG  GLN B 403     -43.124  83.848   4.403  1.00 46.67           C
ATOM   3246  CD  GLN B 403     -42.239  83.141   3.406  1.00 52.56           C
ATOM   3247  OE1 GLN B 403     -41.036  83.412   3.307  1.00 56.64           O
ATOM   3248  NE2 GLN B 403     -42.823  82.225   2.671  1.00 52.01           N
ATOM   3249  N   GLU B 404     -42.292  83.053   8.396  1.00 28.06           N
ATOM   3250  CA  GLU B 404     -41.320  82.575   9.364  1.00 33.59           C
ATOM   3251  C   GLU B 404     -40.234  81.791   8.629  1.00 34.73           C
ATOM   3252  O   GLU B 404     -40.516  80.784   7.989  1.00 37.44           O
ATOM   3253  CB  GLU B 404     -42.017  81.746  10.445  1.00 32.81           C
ATOM   3254  CG  GLU B 404     -43.143  82.537  11.129  1.00 32.36           C
ATOM   3255  CD  GLU B 404     -43.849  81.785  12.239  1.00 39.93           C
ATOM   3256  OE1 GLU B 404     -43.395  80.670  12.604  1.00 37.04           O
ATOM   3257  OE2 GLU B 404     -44.868  82.322  12.744  1.00 35.97           O
ATOM   3258  N   VAL B 405     -38.995  82.270   8.706  1.00 31.99           N
ATOM   3259  CA  VAL B 405     -37.904  81.678   7.943  1.00 34.50           C
ATOM   3260  C   VAL B 405     -36.859  81.058   8.871  1.00 32.58           C
ATOM   3261  O   VAL B 405     -36.458  81.657   9.872  1.00 25.34           O
ATOM   3262  CB  VAL B 405     -37.234  82.722   6.998  1.00 40.29           C
ATOM   3263  CG1 VAL B 405     -36.200  82.052   6.101  1.00 44.74           C
ATOM   3264  CG2 VAL B 405     -38.279  83.440   6.154  1.00 30.31           C
ATOM   3265  N   VAL B 406     -36.442  79.833   8.546  1.00 36.40           N
ATOM   3266  CA  VAL B 406     -35.387  79.157   9.294  1.00 34.31           C
ATOM   3267  C   VAL B 406     -34.036  79.437   8.640  1.00 37.42           C
ATOM   3268  O   VAL B 406     -33.895  79.335   7.422  1.00 37.40           O
ATOM   3269  CB  VAL B 406     -35.627  77.630   9.338  1.00 39.44           C
ATOM   3270  CG1 VAL B 406     -34.524  76.925  10.119  1.00 40.67           C
ATOM   3271  CG2 VAL B 406     -36.980  77.337   9.946  1.00 41.99           C
ATOM   3272  N   TYR B 407     -33.051  79.805   9.452  1.00 37.65           N
ATOM   3273  CA  TYR B 407     -31.689  80.011   8.966  1.00 47.43           C
ATOM   3274  C   TYR B 407     -30.750  78.983   9.592  1.00 50.65           C
ATOM   3275  O   TYR B 407     -31.028  78.488  10.680  1.00 52.73           O
ATOM   3276  CB  TYR B 407     -31.216  81.420   9.324  1.00 44.16           C
ATOM   3277  CG  TYR B 407     -32.007  82.515   8.655  1.00 40.26           C
ATOM   3278  CD1 TYR B 407     -31.640  83.003   7.409  1.00 46.99           C
ATOM   3279  CD2 TYR B 407     -33.126  83.047   9.260  1.00 36.18           C
ATOM   3280  CE1 TYR B 407     -32.364  84.007   6.793  1.00 46.86           C
ATOM   3281  CE2 TYR B 407     -33.856  84.047   8.655  1.00 37.50           C
ATOM   3282  CZ  TYR B 407     -33.470  84.524   7.425  1.00 40.37           C
ATOM   3283  OH  TYR B 407     -34.203  85.522   6.831  1.00 40.73           O
ATOM   3284  N   PRO B 408     -29.640  78.663   8.907  1.00 61.33           N
ATOM   3285  CA  PRO B 408     -28.632  77.719   9.413  1.00 67.91           C
ATOM   3286  C   PRO B 408     -28.248  77.864  10.899  1.00 65.23           C
ATOM   3287  O   PRO B 408     -28.069  76.842  11.562  1.00 67.57           O
ATOM   3288  CB  PRO B 408     -27.433  77.998   8.506  1.00 71.31           C
ATOM   3289  CG  PRO B 408     -28.080  78.288   7.183  1.00 71.32           C
ATOM   3290  CD  PRO B 408     -29.348  79.060   7.515  1.00 66.93           C
ATOM   3291  N   CYS B 409     -28.149  79.090  11.411  1.00 52.40           N
ATOM   3292  CA  CYS B 409     -27.693  79.321  12.780  1.00 50.43           C
ATOM   3293  C   CYS B 409     -28.533  78.618  13.839  1.00 52.59           C
ATOM   3294  O   CYS B 409     -28.014  78.174  14.869  1.00 52.32           O
ATOM   3295  CB  CYS B 409     -27.690  80.823  13.107  1.00 52.57           C
ATOM   3296  SG  CYS B 409     -29.336  81.536  13.367  1.00 44.16           S
ATOM   3297  N   CYS B 410     -29.837  78.540  13.600  1.00 46.21           N
ATOM   3298  CA  CYS B 410     -30.773  78.307  14.687  1.00 43.35           C
ATOM   3299  C   CYS B 410     -31.895  77.413  14.272  1.00 49.77           C
ATOM   3300  O   CYS B 410     -32.246  77.346  13.091  1.00 52.09           O
ATOM   3301  CB  CYS B 410     -31.385  79.644  15.113  1.00 45.80           C
ATOM   3302  SG  CYS B 410     -30.183  80.958  15.152  1.00 49.85           S
ATOM   3303  N   GLU B 411     -32.481  76.752  15.259  1.00 53.77           N
ATOM   3304  CA  GLU B 411     -33.557  75.813  15.005  1.00 61.09           C
ATOM   3305  C   GLU B 411     -34.852  76.580  14.829  1.00 54.49           C
ATOM   3306  O   GLU B 411     -35.657  76.277  13.946  1.00 50.97           O
ATOM   3307  CB  GLU B 411     -33.688  74.822  16.164  1.00 73.15           C
ATOM   3308  CG  GLU B 411     -34.387  73.523  15.779  1.00 84.92           C
ATOM   3309  CD  GLU B 411     -34.982  72.795  16.972  1.00 92.86           C
ATOM   3310  OE1 GLU B 411     -36.074  73.198  17.429  1.00 93.71           O
ATOM   3311  OE2 GLU B 411     -34.365  71.818  17.447  1.00 96.64           O
ATOM   3312  N   SER B 412     -35.040  77.587  15.672  1.00 51.80           N
ATOM   3313  CA  SER B 412     -36.261  78.374  15.653  1.00 47.48           C
ATOM   3314  C   SER B 412     -36.264  79.351  14.485  1.00 41.39           C
ATOM   3315  O   SER B 412     -35.226  79.871  14.087  1.00 39.06           O
ATOM   3316  CB  SER B 412     -36.436  79.107  16.978  1.00 47.77           C
ATOM   3317  OG  SER B 412     -36.282  78.196  18.054  1.00 55.95           O
ATOM   3318  N   ALA B 413     -37.453  79.580  13.948  1.00 38.28           N
ATOM   3319  CA  ALA B 413     -37.659  80.463  12.816  1.00 29.16           C
ATOM   3320  C   ALA B 413     -37.584  81.954  13.208  1.00 26.85           C
ATOM   3321  O   ALA B 413     -37.802  82.310  14.361  1.00 25.83           O
ATOM   3322  CB  ALA B 413     -38.999  80.142  12.178  1.00 27.03           C
ATOM   3323  N   TYR B 414     -37.264  82.798  12.236  1.00 25.48           N
ATOM   3324  CA  TYR B 414     -37.221  84.245  12.426  1.00 22.05           C
ATOM   3325  C   TYR B 414     -38.313  84.886  11.606  1.00 25.89           C
ATOM   3326  O   TYR B 414     -38.569  84.450  10.489  1.00 28.38           O
ATOM   3327  CB  TYR B 414     -35.852  84.778  11.987  1.00 21.87           C
ATOM   3328  CG  TYR B 414     -34.787  84.469  13.002  1.00 21.30           C
ATOM   3329  CD1 TYR B 414     -34.166  83.217  13.041  1.00 27.00           C
ATOM   3330  CD2 TYR B 414     -34.422  85.413  13.939  1.00 24.67           C
ATOM   3331  CE1 TYR B 414     -33.200  82.934  13.999  1.00 32.88           C
ATOM   3332  CE2 TYR B 414     -33.469  85.148  14.879  1.00 25.03           C
ATOM   3333  CZ  TYR B 414     -32.863  83.911  14.915  1.00 31.95           C
ATOM   3334  OH  TYR B 414     -31.910  83.674  15.879  1.00 36.78           O
ATOM   3335  N   VAL B 415     -38.953  85.931  12.127  1.00 20.55           N
ATOM   3336  CA  VAL B 415     -40.019  86.569  11.358  1.00 18.87           C
ATOM   3337  C   VAL B 415     -39.467  87.547  10.324  1.00 22.07           C
ATOM   3338  O   VAL B 415     -38.723  88.463  10.664  1.00 22.25           O
ATOM   3339  CB  VAL B 415     -41.065  87.259  12.246  1.00 23.61           C
ATOM   3340  CG1 VAL B 415     -42.155  87.915  11.372  1.00 20.15           C
ATOM   3341  CG2 VAL B 415     -41.689  86.226  13.215  1.00 22.50           C
ATOM   3342  N   GLU B 416     -39.836  87.334   9.064  1.00 21.12           N
ATOM   3343  CA  GLU B 416     -39.452  88.243   7.985  1.00 21.16           C
ATOM   3344  C   GLU B 416     -40.675  89.017   7.487  1.00 21.66           C
ATOM   3345  O   GLU B 416     -41.688  88.420   7.106  1.00 23.24           O
ATOM   3346  CB  GLU B 416     -38.843  87.435   6.818  1.00 22.74           C
ATOM   3347  CG  GLU B 416     -38.667  88.237   5.515  1.00 25.37           C
ATOM   3348  CD  GLU B 416     -38.403  87.339   4.312  1.00 31.39           C
ATOM   3349  OE1 GLU B 416     -39.349  86.668   3.814  1.00 30.62           O
ATOM   3350  OE2 GLU B 416     -37.244  87.299   3.869  1.00 33.26           O
ATOM   3351  N   MET B 417     -40.586  90.345   7.488  1.00 19.74           N
ATOM   3352  CA  MET B 417     -41.559  91.161   6.782  1.00 17.97           C
ATOM   3353  C   MET B 417     -40.937  91.552   5.447  1.00 21.80           C
ATOM   3354  O   MET B 417     -39.942  92.282   5.399  1.00 21.14           O
ATOM   3355  CB  MET B 417     -41.925  92.412   7.590  1.00 18.34           C
ATOM   3356  CG  MET B 417     -42.145  92.125   9.085  1.00 18.91           C
ATOM   3357  SD  MET B 417     -43.476  90.946   9.391  1.00 20.72           S
ATOM   3358  CE  MET B 417     -44.890  92.061   9.361  1.00 20.95           C
ATOM   3359  N   LYS B 418     -41.514  91.069   4.361  1.00 18.67           N
ATOM   3360  CA  LYS B 418     -40.926  91.324   3.055  1.00 15.40           C
ATOM   3361  C   LYS B 418     -41.824  92.174   2.192  1.00 17.86           C
ATOM   3362  O   LYS B 418     -42.916  91.748   1.808  1.00 19.22           O
ATOM   3363  CB  LYS B 418     -40.612  90.006   2.361  1.00 22.66           C
ATOM   3364  CG  LYS B 418     -39.866  90.169   1.053  1.00 23.29           C
ATOM   3365  CD  LYS B 418     -39.420  88.797   0.565  1.00 31.94           C
ATOM   3366  CE  LYS B 418     -38.181  88.882  -0.326  1.00 48.23           C
ATOM   3367  NZ  LYS B 418     -37.775  87.542  -0.872  1.00 56.49           N
ATOM   3368  N   TYR B 419     -41.352  93.381   1.884  1.00 15.96           N
ATOM   3369  CA  TYR B 419     -42.073  94.330   1.032  1.00 15.29           C
ATOM   3370  C   TYR B 419     -41.503  94.351  -0.372  1.00 15.65           C
ATOM   3371  O   TYR B 419     -40.279  94.339  -0.559  1.00 18.54           O
ATOM   3372  CB  TYR B 419     -41.907  95.746   1.577  1.00 19.91           C
ATOM   3373  CG  TYR B 419     -42.590  95.994   2.886  1.00 18.65           C
ATOM   3374  CD1 TYR B 419     -42.017  95.567   4.080  1.00 17.21           C
ATOM   3375  CD2 TYR B 419     -43.790  96.688   2.933  1.00 18.58           C
ATOM   3376  CE1 TYR B 419     -42.641  95.803   5.289  1.00 17.33           C
ATOM   3377  CE2 TYR B 419     -44.424  96.937   4.138  1.00 15.73           C
ATOM   3378  CZ  TYR B 419     -43.837  96.487   5.313  1.00 17.71           C
ATOM   3379  OH  TYR B 419     -44.460  96.731   6.516  1.00 19.17           O
ATOM   3380  N   LEU B 420     -42.389  94.400  -1.360  1.00 17.55           N
ATOM   3381  CA  LEU B 420     -41.989  94.516  -2.761  1.00 22.68           C
ATOM   3382  C   LEU B 420     -42.595  95.789  -3.301  1.00 25.50           C
ATOM   3383  O   LEU B 420     -43.795  96.017  -3.171  1.00 25.93           O
ATOM   3384  CB  LEU B 420     -42.487  93.338  -3.597  1.00 25.24           C
ATOM   3385  CG  LEU B 420     -42.168  91.918  -3.119  1.00 26.75           C
ATOM   3386  CD1 LEU B 420     -42.698  90.967  -4.144  1.00 26.38           C
ATOM   3387  CD2 LEU B 420     -40.683  91.699  -2.904  1.00 28.58           C
ATOM   3388  N   LEU B 421     -41.759  96.621  -3.901  1.00 21.61           N
ATOM   3389  CA  LEU B 421     -42.204  97.902  -4.441  1.00 25.30           C
ATOM   3390  C   LEU B 421     -41.695  98.035  -5.869  1.00 23.10           C
ATOM   3391  O   LEU B 421     -40.512  97.797  -6.129  1.00 27.44           O
ATOM   3392  CB  LEU B 421     -41.648  99.044  -3.592  1.00 24.33           C
ATOM   3393  CG  LEU B 421     -41.972 100.494  -3.972  1.00 29.18           C
ATOM   3394  CD1 LEU B 421     -43.431 100.835  -3.689  1.00 25.18           C
ATOM   3395  CD2 LEU B 421     -41.041 101.451  -3.231  1.00 27.91           C
ATOM   3396  N   ALA B 422     -42.572  98.405  -6.791  1.00 25.01           N
ATOM   3397  CA  ALA B 422     -42.114  98.742  -8.134  1.00 24.33           C
ATOM   3398  C   ALA B 422     -42.608 100.125  -8.525  1.00 29.10           C
ATOM   3399  O   ALA B 422     -43.768 100.462  -8.311  1.00 23.71           O
ATOM   3400  CB  ALA B 422     -42.547  97.679  -9.182  1.00 22.04           C
ATOM   3401  N   LEU B 423     -41.700 100.913  -9.094  1.00 26.50           N
ATOM   3402  CA  LEU B 423     -41.972 102.284  -9.484  1.00 24.46           C
ATOM   3403  C   LEU B 423     -41.708 102.432 -10.972  1.00 28.48           C
ATOM   3404  O   LEU B 423     -40.779 101.822 -11.516  1.00 28.50           O
ATOM   3405  CB  LEU B 423     -41.050 103.241  -8.727  1.00 27.99           C
ATOM   3406  CG  LEU B 423     -41.066 103.166  -7.195  1.00 28.89           C
ATOM   3407  CD1 LEU B 423     -40.025 104.088  -6.581  1.00 31.03           C
ATOM   3408  CD2 LEU B 423     -42.446 103.505  -6.685  1.00 27.15           C
ATOM   3409  N   ARG B 424     -42.530 103.238 -11.629  1.00 35.99           N
ATOM   3410  CA  ARG B 424     -42.252 103.643 -12.996  1.00 35.99           C
ATOM   3411  C   ARG B 424     -40.970 104.489 -13.003  1.00 33.14           C
ATOM   3412  O   ARG B 424     -40.795 105.383 -12.176  1.00 33.24           O
ATOM   3413  CB  ARG B 424     -43.436 104.420 -13.569  1.00 43.05           C
ATOM   3414  CG  ARG B 424     -43.261 104.865 -15.016  1.00 46.23           C
ATOM   3415  CD  ARG B 424     -43.574 103.739 -15.986  1.00 50.91           C
ATOM   3416  NE  ARG B 424     -45.004 103.446 -16.037  1.00 58.81           N
ATOM   3417  CZ  ARG B 424     -45.524 102.337 -16.555  1.00 64.67           C
ATOM   3418  NH1 ARG B 424     -44.732 101.401 -17.065  1.00 65.40           N
ATOM   3419  NH2 ARG B 424     -46.840 102.163 -16.553  1.00 65.72           N
ATOM   3420  N   SER B 425     -40.059 104.153 -13.904  1.00 31.82           N
ATOM   3421  CA  SER B 425     -38.809 104.879 -14.070  1.00 35.53           C
ATOM   3422  C   SER B 425     -39.062 106.254 -14.692  1.00 38.29           C
ATOM   3423  O   SER B 425     -39.998 106.423 -15.480  1.00 35.10           O
ATOM   3424  CB  SER B 425     -37.858 104.071 -14.960  1.00 37.44           C
ATOM   3425  OG  SER B 425     -36.711 104.822 -15.313  1.00 42.92           O
ATOM   3426  N   GLU B 426     -38.218 107.221 -14.341  1.00 40.37           N
ATOM   3427  CA  GLU B 426     -38.311 108.580 -14.883  1.00 46.09           C
ATOM   3428  C   GLU B 426     -37.650 108.770 -16.252  1.00 47.68           C
ATOM   3429  O   GLU B 426     -36.679 108.092 -16.595  1.00 48.62           O
ATOM   3430  CB  GLU B 426     -37.735 109.572 -13.874  1.00 41.31           C
ATOM   3431  CG  GLU B 426     -38.705 109.879 -12.783  1.00 40.73           C
ATOM   3432  CD  GLU B 426     -38.087 110.624 -11.612  1.00 38.61           C
ATOM   3433  OE1 GLU B 426     -36.970 110.274 -11.177  1.00 39.90           O
ATOM   3434  OE2 GLU B 426     -38.742 111.557 -11.119  1.00 34.77           O
HETATM 3435  C1  L0B X 427     -46.081 109.891  17.593  1.00 20.00           C
HETATM 3436  N1  L0B X 427     -45.507 112.931  13.556  1.00 20.00           N
HETATM 3437  O1  L0B X 427     -44.138 110.140  16.277  1.00 20.00           O
HETATM 3438  C2  L0B X 427     -45.581 108.773  18.265  1.00 20.00           C
HETATM 3439  O2  L0B X 427     -45.250 115.699  13.651  1.00 20.00           O
HETATM 3440  C3  L0B X 427     -45.300 110.480  16.445  1.00 20.00           C
HETATM 3441  C4  L0B X 427     -47.292 110.457  17.987  1.00 20.00           C
HETATM 3442  C5  L0B X 427     -46.298 108.215  19.318  1.00 20.00           C
HETATM 3443  C6  L0B X 427     -47.503 108.786  19.713  1.00 20.00           C
HETATM 3444  C7  L0B X 427     -48.006 109.900  19.047  1.00 20.00           C
HETATM 3445  C8  L0B X 427     -45.988 111.460  15.503  1.00 20.00           C
HETATM 3446  C9  L0B X 427     -45.225 111.606  14.174  1.00 20.00           C
HETATM 3447  C10 L0B X 427     -46.155 118.672  10.904  1.00 20.00           C
HETATM 3448  C11 L0B X 427     -44.791 113.068  12.262  1.00 20.00           C
HETATM 3449  C12 L0B X 427     -45.604 110.463  13.230  1.00 20.00           C
HETATM 3450  C13 L0B X 427     -45.151 111.943  11.277  1.00 20.00           C
HETATM 3451  C14 L0B X 427     -44.998 114.455  11.613  1.00 20.00           C
HETATM 3452  C15 L0B X 427     -44.836 110.594  11.916  1.00 20.00           C
HETATM 3453  C16 L0B X 427     -44.498 115.634  12.444  1.00 20.00           C
HETATM 3454  C17 L0B X 427     -44.716 116.872  11.644  1.00 20.00           C
HETATM 3455  C18 L0B X 427     -43.692 117.381  10.851  1.00 20.00           C
HETATM 3456  C19 L0B X 427     -45.952 117.517  11.669  1.00 20.00           C
HETATM 3457  C20 L0B X 427     -43.885 118.541  10.087  1.00 20.00           C
HETATM 3458  C21 L0B X 427     -45.126 119.178  10.117  1.00 20.00           C
HETATM 3459  C22 L0B X 427     -46.963 113.144  13.424  1.00 20.00           C
