# Supplementary material for: New computational protein design methods for de novo small molecule binding sites
Source: PLoS Comput Biol. 2020 Oct 5;16(10):e1008178. doi: 10.1371/journal.pcbi.1008178 (PMC7575090; doi:10.1371/journal.pcbi.1008178)
Supplement: S3 File — PDB files for the protein-ligand complexes used for the binding site sequence recovery benchmark. Files have been cleaned to remove residues with missing backbone atoms and all other extraneous small molecules. These complexes have been renumbered for compatibility with Rosetta, where position numbering corresponds to column “Designable_positions” in S4 Table. (GZ) [file pcbi.1008178.s003.tar.gz › BindingSiteRecoveryPDBs/5HZ8-clean.pdb]

ATOM      1  N   GLY A   1       5.914 -21.810   8.676  1.00 31.05           N
ATOM      2  CA  GLY A   1       7.337 -21.438   8.813  1.00 20.73           C
ATOM      3  C   GLY A   1       7.768 -20.460   7.747  1.00 21.29           C
ATOM      4  O   GLY A   1       7.138 -20.328   6.720  1.00 25.06           O
ATOM      5  N   SER A   2       8.871 -19.767   7.964  1.00 16.54           N
ATOM      6  CA  SER A   2       9.323 -18.715   7.038  1.00 15.63           C
ATOM      7  C   SER A   2      10.127 -19.339   5.913  1.00 14.33           C
ATOM      8  O   SER A   2      10.709 -20.411   6.077  1.00 15.99           O
ATOM      9  CB  SER A   2      10.201 -17.693   7.736  1.00 15.74           C
ATOM     10  OG  SER A   2       9.452 -16.959   8.688  1.00 16.54           O
ATOM     11  N   HIS A   3      10.142 -18.633   4.745  1.00 14.70           N
ATOM     12  CA  HIS A   3      10.929 -19.042   3.576  1.00 15.25           C
ATOM     13  C   HIS A   3      11.572 -17.834   2.904  1.00 12.88           C
ATOM     14  O   HIS A   3      11.058 -16.690   3.043  1.00 15.44           O
ATOM     15  CB  HIS A   3       9.974 -19.715   2.556  1.00 14.92           C
ATOM     16  CG  HIS A   3       9.435 -21.030   3.015  1.00 16.31           C
ATOM     17  ND1 HIS A   3       8.298 -21.122   3.789  1.00 18.55           N
ATOM     18  CD2 HIS A   3       9.953 -22.281   2.937  1.00 20.21           C
ATOM     19  CE1 HIS A   3       8.100 -22.389   4.096  1.00 17.33           C
ATOM     20  NE2 HIS A   3       9.073 -23.107   3.584  1.00 21.57           N
ATOM     21  N   MET A   4      12.598 -18.047   2.107  1.00 14.30           N
ATOM     22  CA  MET A   4      13.231 -17.008   1.359  1.00 14.22           C
ATOM     23  C   MET A   4      12.283 -16.177   0.500  1.00 14.15           C
ATOM     24  O   MET A   4      12.413 -14.930   0.412  1.00 16.21           O
ATOM     25  CB  MET A   4      14.311 -17.571   0.527  1.00 14.94           C
ATOM     26  CG  MET A   4      15.127 -16.522  -0.232  1.00 15.24           C
ATOM     27  SD  MET A   4      16.069 -15.353   0.757  1.00 16.46           S
ATOM     28  CE  MET A   4      17.387 -16.416   1.109  1.00 20.82           C
ATOM     29  N   CYS A   5      11.288 -16.829  -0.128  1.00 14.72           N
ATOM     30  CA ACYS A   5      10.349 -16.155  -1.010  1.00 14.14           C
ATOM     31  C   CYS A   5       9.424 -15.224  -0.279  1.00 12.68           C
ATOM     32  O   CYS A   5       8.731 -14.428  -0.932  1.00 13.42           O
ATOM     33  CB ACYS A   5       9.523 -17.152  -1.784  1.00 15.61           C
ATOM     34  SG ACYS A   5      10.400 -17.719  -3.129  1.00 22.05           S
ATOM     35  N   ASP A   6       9.424 -15.240   1.052  1.00 13.36           N
ATOM     36  CA  ASP A   6       8.543 -14.426   1.807  1.00 12.98           C
ATOM     37  C   ASP A   6       8.636 -12.930   1.478  1.00 12.74           C
ATOM     38  O   ASP A   6       7.640 -12.241   1.488  1.00 13.98           O
ATOM     39  CB  ASP A   6       8.703 -14.596   3.334  1.00 13.32           C
ATOM     40  CG  ASP A   6       8.259 -15.960   3.849  1.00 15.53           C
ATOM     41  OD1 ASP A   6       7.600 -16.724   3.094  1.00 18.05           O
ATOM     42  OD2 ASP A   6       8.557 -16.215   5.048  1.00 16.96           O
ATOM     43  N   ALA A   7       9.807 -12.416   1.196  1.00 14.75           N
ATOM     44  CA  ALA A   7       9.969 -10.987   0.936  1.00 15.78           C
ATOM     45  C   ALA A   7       9.305 -10.545  -0.350  1.00 14.05           C
ATOM     46  O   ALA A   7       9.091  -9.358  -0.520  1.00 15.25           O
ATOM     47  CB  ALA A   7      11.410 -10.562   0.929  1.00 19.50           C
ATOM     48  N   PHE A   8       8.955 -11.486  -1.238  1.00 12.51           N
ATOM     49  CA  PHE A   8       8.230 -11.163  -2.454  1.00 11.54           C
ATOM     50  C   PHE A   8       6.747 -11.180  -2.324  1.00 10.97           C
ATOM     51  O   PHE A   8       6.058 -10.644  -3.168  1.00 11.09           O
ATOM     52  CB  PHE A   8       8.696 -12.124  -3.608  1.00 11.96           C
ATOM     53  CG  PHE A   8      10.164 -11.995  -3.969  1.00 11.79           C
ATOM     54  CD1 PHE A   8      10.543 -10.970  -4.779  1.00 12.37           C
ATOM     55  CD2 PHE A   8      11.095 -12.905  -3.528  1.00 13.87           C
ATOM     56  CE1 PHE A   8      11.837 -10.813  -5.125  1.00 12.78           C
ATOM     57  CE2 PHE A   8      12.389 -12.767  -3.908  1.00 15.95           C
ATOM     58  CZ  PHE A   8      12.794 -11.704  -4.675  1.00 13.43           C
ATOM     59  N   VAL A   9       6.234 -11.880  -1.323  1.00 10.64           N
ATOM     60  CA  VAL A   9       4.823 -12.054  -1.197  1.00 10.90           C
ATOM     61  C   VAL A   9       4.146 -10.743  -0.922  1.00 11.12           C
ATOM     62  O   VAL A   9       4.553  -9.987  -0.038  1.00 14.20           O
ATOM     63  CB  VAL A   9       4.511 -13.133  -0.116  1.00 11.55           C
ATOM     64  CG1 VAL A   9       3.045 -13.218   0.227  1.00 13.10           C
ATOM     65  CG2 VAL A   9       5.021 -14.507  -0.575  1.00 12.25           C
ATOM     66  N   GLY A  10       3.061 -10.489  -1.607  1.00 11.63           N
ATOM     67  CA  GLY A  10       2.342  -9.264  -1.422  1.00 13.23           C
ATOM     68  C   GLY A  10       1.709  -8.785  -2.700  1.00 11.68           C
ATOM     69  O   GLY A  10       1.701  -9.469  -3.723  1.00 12.11           O
ATOM     70  N   THR A  11       1.195  -7.577  -2.637  1.00 11.64           N
ATOM     71  CA  THR A  11       0.562  -6.930  -3.749  1.00 11.05           C
ATOM     72  C   THR A  11       1.437  -5.743  -4.174  1.00 10.87           C
ATOM     73  O   THR A  11       1.776  -4.925  -3.357  1.00 13.15           O
ATOM     74  CB  THR A  11      -0.796  -6.430  -3.354  1.00 12.52           C
ATOM     75  OG1 THR A  11      -1.534  -7.535  -2.786  1.00 16.07           O
ATOM     76  CG2 THR A  11      -1.470  -5.862  -4.486  1.00 14.72           C
ATOM     77  N   TRP A  12       1.773  -5.702  -5.464  1.00 10.22           N
ATOM     78  CA  TRP A  12       2.810  -4.820  -6.022  1.00 10.42           C
ATOM     79  C   TRP A  12       2.209  -4.080  -7.205  1.00 11.93           C
ATOM     80  O   TRP A  12       1.610  -4.676  -8.100  1.00 14.64           O
ATOM     81  CB  TRP A  12       4.008  -5.621  -6.483  1.00 11.33           C
ATOM     82  CG  TRP A  12       4.677  -6.334  -5.380  1.00 10.33           C
ATOM     83  CD1 TRP A  12       4.539  -7.661  -5.064  1.00 11.61           C
ATOM     84  CD2 TRP A  12       5.666  -5.807  -4.469  1.00 10.10           C
ATOM     85  NE1 TRP A  12       5.295  -7.972  -3.994  1.00 12.45           N
ATOM     86  CE2 TRP A  12       5.988  -6.865  -3.597  1.00 10.87           C
ATOM     87  CE3 TRP A  12       6.176  -4.544  -4.242  1.00 10.31           C
ATOM     88  CZ2 TRP A  12       6.905  -6.693  -2.589  1.00 11.86           C
ATOM     89  CZ3 TRP A  12       7.091  -4.369  -3.236  1.00 10.45           C
ATOM     90  CH2 TRP A  12       7.451  -5.433  -2.406  1.00 11.47           C
ATOM     91  N   LYS A  13       2.391  -2.778  -7.229  1.00 10.25           N
ATOM     92  CA ALYS A  13       1.878  -1.919  -8.279  1.00 10.17           C
ATOM     93  C   LYS A  13       3.078  -1.306  -9.014  1.00  9.64           C
ATOM     94  O   LYS A  13       4.035  -0.787  -8.399  1.00  9.98           O
ATOM     95  CB ALYS A  13       1.062  -0.800  -7.661  1.00 12.80           C
ATOM     96  CG ALYS A  13       0.394   0.136  -8.634  1.00 17.17           C
ATOM     97  CD ALYS A  13      -0.729  -0.552  -9.363  1.00 20.24           C
ATOM     98  CE ALYS A  13      -1.497   0.413 -10.214  1.00 21.21           C
ATOM     99  NZ ALYS A  13      -2.692  -0.184 -10.829  1.00 23.84           N
ATOM    100  N   LEU A  14       3.023  -1.300 -10.358  1.00  9.86           N
ATOM    101  CA  LEU A  14       4.097  -0.676 -11.136  1.00  9.71           C
ATOM    102  C   LEU A  14       4.134   0.808 -10.884  1.00  9.92           C
ATOM    103  O   LEU A  14       3.093   1.463 -10.996  1.00 12.00           O
ATOM    104  CB  LEU A  14       3.849  -0.926 -12.636  1.00 10.59           C
ATOM    105  CG  LEU A  14       4.975  -0.435 -13.533  1.00 10.48           C
ATOM    106  CD1 LEU A  14       6.270  -1.175 -13.396  1.00 11.87           C
ATOM    107  CD2 LEU A  14       4.506  -0.484 -15.014  1.00 12.53           C
ATOM    108  N   VAL A  15       5.339   1.359 -10.608  1.00 10.43           N
ATOM    109  CA  VAL A  15       5.513   2.778 -10.462  1.00 12.53           C
ATOM    110  C   VAL A  15       6.334   3.373 -11.570  1.00 13.42           C
ATOM    111  O   VAL A  15       6.126   4.528 -11.863  1.00 19.07           O
ATOM    112  CB  VAL A  15       6.018   3.197  -9.065  1.00 14.58           C
ATOM    113  CG1 VAL A  15       4.949   2.822  -8.018  1.00 17.11           C
ATOM    114  CG2 VAL A  15       7.278   2.658  -8.624  1.00 16.49           C
ATOM    115  N   SER A  16       7.305   2.680 -12.125  1.00 12.57           N
ATOM    116  CA  SER A  16       8.169   3.267 -13.151  1.00 13.27           C
ATOM    117  C   SER A  16       8.777   2.197 -13.995  1.00 11.41           C
ATOM    118  O   SER A  16       8.883   1.043 -13.580  1.00 10.45           O
ATOM    119  CB  SER A  16       9.280   4.103 -12.543  1.00 15.67           C
ATOM    120  OG  SER A  16      10.213   3.314 -11.858  1.00 17.51           O
ATOM    121  N   SER A  17       9.171   2.592 -15.187  1.00 12.04           N
ATOM    122  CA  SER A  17       9.809   1.730 -16.169  1.00 11.65           C
ATOM    123  C   SER A  17      10.952   2.469 -16.860  1.00 10.69           C
ATOM    124  O   SER A  17      10.837   3.676 -17.080  1.00 13.45           O
ATOM    125  CB  SER A  17       8.803   1.269 -17.233  1.00 15.50           C
ATOM    126  OG  SER A  17       7.713   0.609 -16.748  1.00 17.30           O
ATOM    127  N   GLU A  18      12.003   1.746 -17.213  1.00 10.20           N
ATOM    128  CA  GLU A  18      13.113   2.253 -17.970  1.00 10.19           C
ATOM    129  C   GLU A  18      13.392   1.264 -19.103  1.00  9.82           C
ATOM    130  O   GLU A  18      13.600   0.086 -18.845  1.00 10.79           O
ATOM    131  CB  GLU A  18      14.363   2.368 -17.048  1.00 11.84           C
ATOM    132  CG  GLU A  18      15.536   2.956 -17.605  1.00 13.67           C
ATOM    133  CD  GLU A  18      16.641   2.975 -16.550  1.00 14.72           C
ATOM    134  OE1 GLU A  18      17.196   1.861 -16.326  1.00 18.72           O
ATOM    135  OE2 GLU A  18      17.053   4.021 -16.075  1.00 16.10           O
ATOM    136  N   ASN A  19      13.420   1.753 -20.334  1.00 10.60           N
ATOM    137  CA  ASN A  19      13.793   0.971 -21.535  1.00 10.64           C
ATOM    138  C   ASN A  19      12.724  -0.096 -21.884  1.00  9.91           C
ATOM    139  O   ASN A  19      13.067  -1.056 -22.580  1.00 10.79           O
ATOM    140  CB  ASN A  19      15.208   0.356 -21.472  1.00 11.53           C
ATOM    141  CG  ASN A  19      16.281   1.334 -21.108  1.00 12.87           C
ATOM    142  OD1 ASN A  19      16.232   2.482 -21.572  1.00 14.05           O
ATOM    143  ND2 ASN A  19      17.250   0.920 -20.300  1.00 15.38           N
ATOM    144  N   PHE A  20      11.496   0.028 -21.406  1.00  9.64           N
ATOM    145  CA  PHE A  20      10.486  -0.987 -21.698  1.00  9.25           C
ATOM    146  C   PHE A  20      10.139  -1.074 -23.174  1.00  9.75           C
ATOM    147  O   PHE A  20       9.945  -2.168 -23.699  1.00  9.34           O
ATOM    148  CB  PHE A  20       9.269  -0.806 -20.793  1.00 10.02           C
ATOM    149  CG  PHE A  20       8.208  -1.925 -20.858  1.00  9.69           C
ATOM    150  CD1 PHE A  20       8.555  -3.225 -20.666  1.00 10.28           C
ATOM    151  CD2 PHE A  20       6.904  -1.585 -21.054  1.00 10.39           C
ATOM    152  CE1 PHE A  20       7.544  -4.209 -20.680  1.00 11.20           C
ATOM    153  CE2 PHE A  20       5.923  -2.557 -21.080  1.00 11.38           C
ATOM    154  CZ  PHE A  20       6.237  -3.842 -20.895  1.00 11.59           C
ATOM    155  N   ASP A  21      10.009   0.075 -23.835  1.00 10.23           N
ATOM    156  CA  ASP A  21       9.719   0.044 -25.272  1.00  9.77           C
ATOM    157  C   ASP A  21      10.864  -0.679 -26.027  1.00 10.14           C
ATOM    158  O   ASP A  21      10.550  -1.522 -26.876  1.00 11.23           O
ATOM    159  CB  ASP A  21       9.523   1.464 -25.789  1.00 11.06           C
ATOM    160  CG  ASP A  21       9.059   1.474 -27.216  1.00 12.90           C
ATOM    161  OD1 ASP A  21       8.030   0.952 -27.522  1.00 13.29           O
ATOM    162  OD2 ASP A  21       9.811   1.991 -28.059  1.00 18.76           O
ATOM    163  N   ASP A  22      12.117  -0.374 -25.714  1.00 11.19           N
ATOM    164  CA  ASP A  22      13.228  -1.043 -26.350  1.00 11.28           C
ATOM    165  C   ASP A  22      13.167  -2.556 -26.121  1.00 10.67           C
ATOM    166  O   ASP A  22      13.436  -3.337 -27.039  1.00 11.18           O
ATOM    167  CB  ASP A  22      14.587  -0.568 -25.756  1.00 13.87           C
ATOM    168  CG  ASP A  22      14.975   0.848 -26.099  1.00 18.50           C
ATOM    169  OD1 ASP A  22      14.412   1.330 -27.162  1.00 21.53           O
ATOM    170  OD2 ASP A  22      15.864   1.391 -25.357  1.00 24.37           O
ATOM    171  N   TYR A  23      12.908  -2.968 -24.886  1.00  9.30           N
ATOM    172  CA  TYR A  23      12.816  -4.348 -24.564  1.00  9.03           C
ATOM    173  C   TYR A  23      11.704  -5.058 -25.371  1.00  9.01           C
ATOM    174  O   TYR A  23      11.921  -6.108 -25.951  1.00  9.35           O
ATOM    175  CB  TYR A  23      12.620  -4.513 -23.044  1.00  9.35           C
ATOM    176  CG  TYR A  23      12.398  -5.929 -22.577  1.00  9.04           C
ATOM    177  CD1 TYR A  23      13.479  -6.816 -22.451  1.00  8.91           C
ATOM    178  CD2 TYR A  23      11.111  -6.391 -22.296  1.00  9.67           C
ATOM    179  CE1 TYR A  23      13.280  -8.092 -22.112  1.00  9.32           C
ATOM    180  CE2 TYR A  23      10.910  -7.716 -21.934  1.00 10.13           C
ATOM    181  CZ  TYR A  23      12.013  -8.569 -21.858  1.00  9.48           C
ATOM    182  OH  TYR A  23      11.742  -9.852 -21.493  1.00 10.58           O
ATOM    183  N   MET A  24      10.524  -4.461 -25.396  1.00  9.29           N
ATOM    184  CA  MET A  24       9.425  -5.027 -26.187  1.00  9.16           C
ATOM    185  C   MET A  24       9.778  -5.103 -27.651  1.00  9.82           C
ATOM    186  O   MET A  24       9.435  -6.077 -28.315  1.00  9.87           O
ATOM    187  CB  MET A  24       8.130  -4.237 -25.975  1.00  9.28           C
ATOM    188  CG  MET A  24       7.493  -4.432 -24.647  1.00  9.55           C
ATOM    189  SD  MET A  24       5.834  -3.670 -24.556  1.00 10.69           S
ATOM    190  CE  MET A  24       6.249  -1.928 -24.540  1.00 10.72           C
ATOM    191  N   LYS A  25      10.444  -4.081 -28.188  1.00 10.73           N
ATOM    192  CA ALYS A  25      10.827  -4.121 -29.572  1.00 12.05           C
ATOM    193  C   LYS A  25      11.753  -5.303 -29.836  1.00 11.49           C
ATOM    194  O   LYS A  25      11.637  -5.978 -30.859  1.00 13.30           O
ATOM    195  CB ALYS A  25      11.501  -2.803 -29.950  1.00 13.91           C
ATOM    196  CG ALYS A  25      11.249  -2.377 -31.318  1.00 14.88           C
ATOM    197  CD ALYS A  25      11.797  -0.920 -31.514  1.00 16.05           C
ATOM    198  CE ALYS A  25      11.106   0.403 -31.045  1.00 17.74           C
ATOM    199  NZ ALYS A  25      11.957   1.585 -31.573  1.00 19.84           N
ATOM    200  N   GLU A  26      12.700  -5.544 -28.929  1.00 11.75           N
ATOM    201  CA  GLU A  26      13.638  -6.626 -29.052  1.00 12.63           C
ATOM    202  C   GLU A  26      12.918  -8.010 -29.091  1.00 12.03           C
ATOM    203  O   GLU A  26      13.393  -8.916 -29.704  1.00 13.94           O
ATOM    204  CB  GLU A  26      14.703  -6.489 -28.001  1.00 13.64           C
ATOM    205  CG  GLU A  26      16.015  -7.045 -28.358  1.00 16.27           C
ATOM    206  CD  GLU A  26      16.803  -6.309 -29.442  1.00 18.74           C
ATOM    207  OE1 GLU A  26      16.428  -5.199 -29.841  1.00 22.30           O
ATOM    208  OE2 GLU A  26      17.772  -6.864 -29.921  1.00 25.80           O
ATOM    209  N   LEU A  27      11.785  -8.103 -28.385  1.00 10.51           N
ATOM    210  CA  LEU A  27      10.944  -9.270 -28.389  1.00 11.05           C
ATOM    211  C   LEU A  27      10.076  -9.403 -29.590  1.00 11.31           C
ATOM    212  O   LEU A  27       9.338 -10.395 -29.703  1.00 13.29           O
ATOM    213  CB  LEU A  27      10.066  -9.307 -27.147  1.00 10.19           C
ATOM    214  CG  LEU A  27      10.753  -9.478 -25.816  1.00 11.08           C
ATOM    215  CD1 LEU A  27       9.768  -9.249 -24.718  1.00 11.80           C
ATOM    216  CD2 LEU A  27      11.401 -10.798 -25.679  1.00 12.77           C
ATOM    217  N   GLY A  28      10.036  -8.394 -30.463  1.00 11.09           N
ATOM    218  CA  GLY A  28       9.128  -8.432 -31.638  1.00 12.37           C
ATOM    219  C   GLY A  28       7.697  -7.965 -31.382  1.00 11.96           C
ATOM    220  O   GLY A  28       6.810  -8.253 -32.187  1.00 13.70           O
ATOM    221  N   VAL A  29       7.490  -7.167 -30.328  1.00  9.84           N
ATOM    222  CA  VAL A  29       6.160  -6.601 -30.069  1.00  9.62           C
ATOM    223  C   VAL A  29       5.870  -5.479 -31.047  1.00  9.72           C
ATOM    224  O   VAL A  29       6.692  -4.613 -31.248  1.00 10.06           O
ATOM    225  CB  VAL A  29       6.031  -6.153 -28.619  1.00  9.11           C
ATOM    226  CG1 VAL A  29       4.635  -5.638 -28.315  1.00 10.07           C
ATOM    227  CG2 VAL A  29       6.376  -7.260 -27.614  1.00 10.49           C
ATOM    228  N   GLY A  30       4.664  -5.508 -31.616  1.00 10.33           N
ATOM    229  CA  GLY A  30       4.252  -4.525 -32.614  1.00 10.85           C
ATOM    230  C   GLY A  30       3.945  -3.189 -32.021  1.00 10.37           C
ATOM    231  O   GLY A  30       3.692  -3.041 -30.830  1.00 10.47           O
ATOM    232  N   PHE A  31       3.946  -2.167 -32.887  1.00 10.61           N
ATOM    233  CA  PHE A  31       3.742  -0.778 -32.477  1.00 10.05           C
ATOM    234  C   PHE A  31       2.568  -0.574 -31.539  1.00  9.21           C
ATOM    235  O   PHE A  31       2.732   0.049 -30.480  1.00 10.09           O
ATOM    236  CB  PHE A  31       3.596   0.088 -33.741  1.00 11.48           C
ATOM    237  CG  PHE A  31       3.223   1.535 -33.425  1.00 12.31           C
ATOM    238  CD1 PHE A  31       4.201   2.474 -33.190  1.00 14.49           C
ATOM    239  CD2 PHE A  31       1.947   1.937 -33.353  1.00 14.72           C
ATOM    240  CE1 PHE A  31       3.876   3.786 -32.893  1.00 15.27           C
ATOM    241  CE2 PHE A  31       1.628   3.279 -33.061  1.00 14.90           C
ATOM    242  CZ  PHE A  31       2.568   4.140 -32.805  1.00 15.29           C
ATOM    243  N   ALA A  32       1.386  -0.981 -31.936  1.00  8.91           N
ATOM    244  CA  ALA A  32       0.179  -0.627 -31.163  1.00  8.86           C
ATOM    245  C   ALA A  32       0.230  -1.303 -29.805  1.00  8.98           C
ATOM    246  O   ALA A  32      -0.144  -0.706 -28.805  1.00  9.78           O
ATOM    247  CB  ALA A  32      -1.046  -0.959 -31.895  1.00 10.85           C
ATOM    248  N   THR A  33       0.641  -2.579 -29.756  1.00  9.43           N
ATOM    249  CA  THR A  33       0.736  -3.265 -28.502  1.00  9.30           C
ATOM    250  C   THR A  33       1.761  -2.580 -27.604  1.00  8.58           C
ATOM    251  O   THR A  33       1.553  -2.466 -26.388  1.00  8.99           O
ATOM    252  CB  THR A  33       1.035  -4.739 -28.701  1.00  9.63           C
ATOM    253  OG1 THR A  33      -0.080  -5.315 -29.392  1.00 11.58           O
ATOM    254  CG2 THR A  33       1.239  -5.495 -27.407  1.00 11.70           C
ATOM    255  N   ARG A  34       2.888  -2.159 -28.143  1.00  8.46           N
ATOM    256  CA  ARG A  34       3.892  -1.447 -27.328  1.00  8.59           C
ATOM    257  C   ARG A  34       3.284  -0.210 -26.718  1.00  8.67           C
ATOM    258  O   ARG A  34       3.526   0.105 -25.535  1.00  9.43           O
ATOM    259  CB  ARG A  34       5.146  -1.096 -28.067  1.00  8.66           C
ATOM    260  CG  ARG A  34       5.939  -2.324 -28.535  1.00  9.02           C
ATOM    261  CD  ARG A  34       7.381  -1.988 -28.884  1.00  9.10           C
ATOM    262  NE  ARG A  34       7.546  -0.783 -29.692  1.00  9.59           N
ATOM    263  CZ  ARG A  34       7.483  -0.731 -31.012  1.00  9.56           C
ATOM    264  NH1 ARG A  34       7.200  -1.783 -31.731  1.00  9.73           N
ATOM    265  NH2 ARG A  34       7.668   0.440 -31.614  1.00 12.04           N
ATOM    266  N   LYS A  35       2.501   0.543 -27.499  1.00  9.09           N
ATOM    267  CA  LYS A  35       1.969   1.795 -26.984  1.00  9.68           C
ATOM    268  C   LYS A  35       0.975   1.518 -25.855  1.00  8.99           C
ATOM    269  O   LYS A  35       0.984   2.149 -24.783  1.00  9.64           O
ATOM    270  CB  LYS A  35       1.189   2.578 -28.071  1.00 10.17           C
ATOM    271  CG  LYS A  35       2.149   3.256 -29.056  1.00 12.39           C
ATOM    272  CD  LYS A  35       2.986   4.384 -28.369  1.00 14.85           C
ATOM    273  CE  LYS A  35       3.605   5.331 -29.355  1.00 15.91           C
ATOM    274  NZ  LYS A  35       4.401   6.393 -28.670  1.00 22.71           N
ATOM    275  N   VAL A  36       0.062   0.582 -26.070  1.00  8.91           N
ATOM    276  CA  VAL A  36      -0.985   0.290 -25.083  1.00  9.36           C
ATOM    277  C   VAL A  36      -0.381  -0.358 -23.836  1.00  8.51           C
ATOM    278  O   VAL A  36      -0.706   0.001 -22.685  1.00  9.12           O
ATOM    279  CB  VAL A  36      -2.084  -0.605 -25.715  1.00 11.34           C
ATOM    280  CG1 VAL A  36      -3.017  -1.283 -24.685  1.00 13.77           C
ATOM    281  CG2 VAL A  36      -2.808   0.200 -26.787  1.00 14.47           C
ATOM    282  N   ALA A  37       0.538  -1.319 -23.990  1.00  8.69           N
ATOM    283  CA  ALA A  37       1.150  -1.942 -22.858  1.00  9.26           C
ATOM    284  C   ALA A  37       1.979  -0.966 -22.087  1.00  8.56           C
ATOM    285  O   ALA A  37       2.052  -1.016 -20.851  1.00  9.31           O
ATOM    286  CB  ALA A  37       2.034  -3.151 -23.283  1.00 10.84           C
ATOM    287  N   GLY A  38       2.668  -0.054 -22.769  1.00  9.24           N
ATOM    288  CA  GLY A  38       3.525   0.893 -22.091  1.00  9.71           C
ATOM    289  C   GLY A  38       2.807   1.886 -21.247  1.00  9.37           C
ATOM    290  O   GLY A  38       3.369   2.417 -20.289  1.00 11.54           O
ATOM    291  N   MET A  39       1.536   2.187 -21.542  1.00  9.49           N
ATOM    292  CA  MET A  39       0.696   3.087 -20.730  1.00  9.99           C
ATOM    293  C   MET A  39       0.283   2.472 -19.391  1.00  9.97           C
ATOM    294  O   MET A  39       0.016   3.177 -18.448  1.00 11.57           O
ATOM    295  CB  MET A  39      -0.553   3.450 -21.503  1.00 10.24           C
ATOM    296  CG  MET A  39      -0.328   4.444 -22.663  1.00 10.48           C
ATOM    297  SD  MET A  39      -0.018   6.115 -22.144  1.00 10.34           S
ATOM    298  CE  MET A  39      -1.596   6.538 -21.401  1.00 15.20           C
ATOM    299  N   ALA A  40       0.167   1.154 -19.336  1.00  9.03           N
ATOM    300  CA  ALA A  40      -0.492   0.530 -18.199  1.00  9.79           C
ATOM    301  C   ALA A  40       0.375   0.533 -16.964  1.00  9.89           C
ATOM    302  O   ALA A  40       1.596   0.461 -17.022  1.00 10.33           O
ATOM    303  CB  ALA A  40      -0.900  -0.915 -18.563  1.00 10.02           C
ATOM    304  N   LYS A  41      -0.293   0.487 -15.820  1.00 10.74           N
ATOM    305  CA  LYS A  41       0.299   0.361 -14.500  1.00 11.52           C
ATOM    306  C   LYS A  41      -0.239  -0.883 -13.855  1.00 10.23           C
ATOM    307  O   LYS A  41      -1.144  -0.808 -13.007  1.00 11.47           O
ATOM    308  CB  LYS A  41       0.090   1.590 -13.657  1.00 15.25           C
ATOM    309  CG  LYS A  41       0.765   2.829 -14.191  1.00 18.40           C
ATOM    310  CD  LYS A  41       2.154   2.678 -13.741  1.00 24.81           C
ATOM    311  CE  LYS A  41       3.134   2.929 -14.705  1.00 28.69           C
ATOM    312  NZ  LYS A  41       3.024   4.360 -15.038  1.00 35.72           N
ATOM    313  N   PRO A  42       0.232  -2.094 -14.240  1.00 10.10           N
ATOM    314  CA  PRO A  42      -0.316  -3.294 -13.702  1.00 10.63           C
ATOM    315  C   PRO A  42      -0.075  -3.489 -12.201  1.00 10.23           C
ATOM    316  O   PRO A  42       0.853  -2.977 -11.622  1.00 11.37           O
ATOM    317  CB  PRO A  42       0.409  -4.404 -14.459  1.00 11.86           C
ATOM    318  CG  PRO A  42       1.646  -3.742 -15.072  1.00 14.44           C
ATOM    319  CD  PRO A  42       1.281  -2.369 -15.242  1.00 11.49           C
ATOM    320  N   ASN A  43      -0.996  -4.266 -11.624  1.00 10.31           N
ATOM    321  CA AASN A  43      -0.935  -4.740 -10.221  1.00 11.72           C
ATOM    322  C   ASN A  43      -0.713  -6.243 -10.223  1.00 12.29           C
ATOM    323  O   ASN A  43      -1.428  -6.960 -10.921  1.00 14.71           O
ATOM    324  CB AASN A  43      -2.312  -4.446  -9.580  1.00 13.99           C
ATOM    325  CG AASN A  43      -2.366  -4.624  -8.087  1.00 18.27           C
ATOM    326  OD1AASN A  43      -3.235  -5.385  -7.585  1.00 21.29           O
ATOM    327  ND2AASN A  43      -1.462  -3.952  -7.369  1.00 20.17           N
ATOM    328  N   THR A  44       0.199  -6.748  -9.391  1.00 11.99           N
ATOM    329  CA  THR A  44       0.477  -8.160  -9.322  1.00 12.16           C
ATOM    330  C   THR A  44       0.430  -8.613  -7.903  1.00 11.64           C
ATOM    331  O   THR A  44       1.124  -7.998  -7.047  1.00 14.73           O
ATOM    332  CB  THR A  44       1.859  -8.478  -9.888  1.00 14.14           C
ATOM    333  OG1 THR A  44       1.915  -8.116 -11.269  1.00 15.71           O
ATOM    334  CG2 THR A  44       2.175 -10.034  -9.831  1.00 16.15           C
ATOM    335  N   ILE A  45      -0.243  -9.709  -7.636  1.00 11.29           N
ATOM    336  CA  ILE A  45      -0.354 -10.358  -6.332  1.00 11.06           C
ATOM    337  C   ILE A  45       0.597 -11.548  -6.475  1.00  9.58           C
ATOM    338  O   ILE A  45       0.403 -12.439  -7.342  1.00 10.70           O
ATOM    339  CB  ILE A  45      -1.814 -10.823  -5.905  1.00 11.85           C
ATOM    340  CG1 ILE A  45      -2.736  -9.615  -5.922  1.00 13.75           C
ATOM    341  CG2 ILE A  45      -1.779 -11.562  -4.580  1.00 13.97           C
ATOM    342  CD1 ILE A  45      -4.136  -9.995  -5.996  1.00 16.67           C
ATOM    343  N   ILE A  46       1.558 -11.602  -5.596  1.00  9.85           N
ATOM    344  CA  ILE A  46       2.445 -12.723  -5.457  1.00  9.40           C
ATOM    345  C   ILE A  46       2.132 -13.455  -4.186  1.00  9.27           C
ATOM    346  O   ILE A  46       2.146 -12.866  -3.098  1.00 10.09           O
ATOM    347  CB  ILE A  46       3.953 -12.244  -5.401  1.00  9.85           C
ATOM    348  CG1 ILE A  46       4.293 -11.469  -6.642  1.00 10.08           C
ATOM    349  CG2 ILE A  46       4.856 -13.437  -5.156  1.00 10.51           C
ATOM    350  CD1 ILE A  46       5.721 -10.964  -6.715  1.00 11.83           C
ATOM    351  N   SER A  47       1.727 -14.732  -4.312  1.00  9.91           N
ATOM    352  CA  SER A  47       1.337 -15.521  -3.137  1.00 10.50           C
ATOM    353  C   SER A  47       1.969 -16.872  -3.216  1.00  9.49           C
ATOM    354  O   SER A  47       2.411 -17.315  -4.259  1.00 10.20           O
ATOM    355  CB  SER A  47      -0.175 -15.604  -3.030  1.00 13.17           C
ATOM    356  OG  SER A  47      -0.723 -16.234  -4.139  1.00 14.75           O
ATOM    357  N   VAL A  48       1.996 -17.549  -2.069  1.00 10.54           N
ATOM    358  CA  VAL A  48       2.613 -18.859  -1.944  1.00 10.59           C
ATOM    359  C   VAL A  48       1.632 -19.771  -1.215  1.00 10.20           C
ATOM    360  O   VAL A  48       1.048 -19.380  -0.186  1.00 12.70           O
ATOM    361  CB  VAL A  48       3.955 -18.793  -1.242  1.00 11.81           C
ATOM    362  CG1 VAL A  48       4.533 -20.149  -1.000  1.00 16.76           C
ATOM    363  CG2 VAL A  48       4.890 -17.899  -1.990  1.00 15.43           C
ATOM    364  N   ASN A  49       1.521 -21.005  -1.660  1.00 10.32           N
ATOM    365  CA  ASN A  49       0.790 -22.050  -0.998  1.00 10.36           C
ATOM    366  C   ASN A  49       1.635 -23.304  -1.070  1.00 10.35           C
ATOM    367  O   ASN A  49       1.799 -23.873  -2.144  1.00 10.08           O
ATOM    368  CB  ASN A  49      -0.578 -22.217  -1.649  1.00 10.46           C
ATOM    369  CG  ASN A  49      -1.389 -23.282  -1.000  1.00 10.50           C
ATOM    370  OD1 ASN A  49      -0.835 -24.277  -0.531  1.00 11.33           O
ATOM    371  ND2 ASN A  49      -2.706 -23.118  -0.989  1.00 10.86           N
ATOM    372  N   GLY A  50       2.190 -23.696   0.060  1.00 12.19           N
ATOM    373  CA  GLY A  50       3.143 -24.775  -0.001  1.00 12.03           C
ATOM    374  C   GLY A  50       4.336 -24.451  -0.890  1.00 11.53           C
ATOM    375  O   GLY A  50       4.955 -23.411  -0.770  1.00 13.89           O
ATOM    376  N   ASP A  51       4.659 -25.347  -1.822  1.00 11.19           N
ATOM    377  CA  ASP A  51       5.692 -25.162  -2.822  1.00 12.34           C
ATOM    378  C   ASP A  51       5.203 -24.358  -4.031  1.00 11.05           C
ATOM    379  O   ASP A  51       6.091 -24.035  -4.871  1.00 12.07           O
ATOM    380  CB  ASP A  51       6.223 -26.521  -3.341  1.00 14.97           C
ATOM    381  CG  ASP A  51       7.014 -27.278  -2.316  1.00 20.20           C
ATOM    382  OD1 ASP A  51       7.518 -26.703  -1.346  1.00 28.16           O
ATOM    383  OD2 ASP A  51       7.122 -28.513  -2.524  1.00 36.74           O
ATOM    384  N   VAL A  52       3.923 -24.027  -4.147  1.00  9.87           N
ATOM    385  CA  VAL A  52       3.455 -23.371  -5.350  1.00  9.24           C
ATOM    386  C   VAL A  52       3.427 -21.858  -5.142  1.00  8.77           C
ATOM    387  O   VAL A  52       2.770 -21.334  -4.249  1.00  9.97           O
ATOM    388  CB  VAL A  52       2.048 -23.860  -5.718  1.00  9.69           C
ATOM    389  CG1 VAL A  52       1.601 -23.184  -7.004  1.00 10.90           C
ATOM    390  CG2 VAL A  52       2.028 -25.403  -5.831  1.00 13.08           C
ATOM    391  N   ILE A  53       4.108 -21.133  -6.034  1.00  8.52           N
ATOM    392  CA  ILE A  53       4.116 -19.686  -6.109  1.00  8.67           C
ATOM    393  C   ILE A  53       3.133 -19.287  -7.207  1.00  8.32           C
ATOM    394  O   ILE A  53       3.139 -19.859  -8.306  1.00  8.57           O
ATOM    395  CB  ILE A  53       5.488 -19.127  -6.368  1.00  9.61           C
ATOM    396  CG1 ILE A  53       6.498 -19.647  -5.295  1.00 10.79           C
ATOM    397  CG2 ILE A  53       5.428 -17.600  -6.439  1.00 10.81           C
ATOM    398  CD1 ILE A  53       7.870 -19.381  -5.621  1.00 15.78           C
ATOM    399  N   THR A  54       2.278 -18.328  -6.940  1.00  9.11           N
ATOM    400  CA  THR A  54       1.390 -17.778  -7.937  1.00  9.65           C
ATOM    401  C   THR A  54       1.652 -16.267  -8.111  1.00  9.34           C
ATOM    402  O   THR A  54       1.807 -15.545  -7.154  1.00 10.02           O
ATOM    403  CB  THR A  54      -0.079 -18.015  -7.514  1.00 11.31           C
ATOM    404  OG1 THR A  54      -0.350 -19.422  -7.382  1.00 11.96           O
ATOM    405  CG2 THR A  54      -1.053 -17.469  -8.550  1.00 13.30           C
ATOM    406  N   LEU A  55       1.704 -15.869  -9.365  1.00  9.68           N
ATOM    407  CA  LEU A  55       1.844 -14.476  -9.747  1.00 10.52           C
ATOM    408  C   LEU A  55       0.621 -14.091 -10.580  1.00 10.88           C
ATOM    409  O   LEU A  55       0.510 -14.602 -11.714  1.00 12.33           O
ATOM    410  CB  LEU A  55       3.126 -14.266 -10.556  1.00 13.05           C
ATOM    411  CG  LEU A  55       4.483 -14.883 -10.143  1.00 16.06           C
ATOM    412  CD1 LEU A  55       5.660 -14.630 -11.151  1.00 23.04           C
ATOM    413  CD2 LEU A  55       4.819 -14.323  -8.820  1.00 18.83           C
ATOM    414  N   LYS A  56      -0.262 -13.249 -10.040  1.00 11.39           N
ATOM    415  CA  LYS A  56      -1.559 -12.883 -10.638  1.00 11.54           C
ATOM    416  C   LYS A  56      -1.522 -11.416 -10.966  1.00 11.31           C
ATOM    417  O   LYS A  56      -1.469 -10.616 -10.035  1.00 13.25           O
ATOM    418  CB  LYS A  56      -2.710 -13.235  -9.747  1.00 13.18           C
ATOM    419  CG  LYS A  56      -4.054 -12.904 -10.363  1.00 13.75           C
ATOM    420  CD  LYS A  56      -5.260 -13.348  -9.484  1.00 14.71           C
ATOM    421  CE  LYS A  56      -6.576 -13.196 -10.228  1.00 15.76           C
ATOM    422  NZ  LYS A  56      -7.813 -13.657  -9.480  1.00 16.90           N
ATOM    423  N   THR A  57      -1.560 -11.070 -12.269  1.00 11.37           N
ATOM    424  CA  THR A  57      -1.485  -9.696 -12.710  1.00 10.84           C
ATOM    425  C   THR A  57      -2.769  -9.247 -13.334  1.00  9.80           C
ATOM    426  O   THR A  57      -3.444  -9.971 -14.062  1.00 10.05           O
ATOM    427  CB  THR A  57      -0.381  -9.599 -13.708  1.00 12.29           C
ATOM    428  OG1 THR A  57       0.854 -10.000 -13.090  1.00 14.17           O
ATOM    429  CG2 THR A  57      -0.244  -8.207 -14.332  1.00 14.15           C
ATOM    430  N   GLU A  58      -3.165  -8.031 -12.933  1.00  9.63           N
ATOM    431  CA  GLU A  58      -4.375  -7.409 -13.442  1.00  9.99           C
ATOM    432  C   GLU A  58      -4.015  -5.994 -13.950  1.00  9.59           C
ATOM    433  O   GLU A  58      -3.220  -5.254 -13.326  1.00  9.99           O
ATOM    434  CB  GLU A  58      -5.540  -7.323 -12.454  1.00 12.13           C
ATOM    435  CG  GLU A  58      -6.072  -8.632 -12.155  1.00 12.69           C
ATOM    436  CD  GLU A  58      -7.223  -8.681 -11.142  1.00 15.89           C
ATOM    437  OE1 GLU A  58      -7.349  -7.733 -10.348  1.00 18.97           O
ATOM    438  OE2 GLU A  58      -7.943  -9.714 -11.096  1.00 18.48           O
ATOM    439  N   SER A  59      -4.574  -5.668 -15.104  1.00  9.28           N
ATOM    440  CA  SER A  59      -4.305  -4.353 -15.661  1.00  8.66           C
ATOM    441  C   SER A  59      -5.397  -4.041 -16.659  1.00  8.99           C
ATOM    442  O   SER A  59      -6.203  -4.888 -17.048  1.00 10.47           O
ATOM    443  CB  SER A  59      -2.982  -4.333 -16.370  1.00  9.37           C
ATOM    444  OG  SER A  59      -2.995  -5.014 -17.608  1.00 11.35           O
ATOM    445  N   THR A  60      -5.353  -2.804 -17.180  1.00  9.69           N
ATOM    446  CA  THR A  60      -6.251  -2.414 -18.270  1.00 10.29           C
ATOM    447  C   THR A  60      -5.979  -3.183 -19.574  1.00 10.87           C
ATOM    448  O   THR A  60      -6.901  -3.245 -20.437  1.00 14.39           O
ATOM    449  CB  THR A  60      -6.084  -0.902 -18.569  1.00 10.74           C
ATOM    450  OG1 THR A  60      -4.783  -0.639 -18.980  1.00 12.29           O
ATOM    451  CG2 THR A  60      -6.420  -0.072 -17.380  1.00 11.16           C
ATOM    452  N   PHE A  61      -4.764  -3.673 -19.750  1.00 11.47           N
ATOM    453  CA  PHE A  61      -4.329  -4.274 -21.003  1.00 13.00           C
ATOM    454  C   PHE A  61      -4.600  -5.761 -21.037  1.00 13.97           C
ATOM    455  O   PHE A  61      -5.366  -6.276 -21.859  1.00 17.38           O
ATOM    456  CB  PHE A  61      -2.845  -3.944 -21.256  1.00 14.30           C
ATOM    457  CG  PHE A  61      -2.188  -4.724 -22.404  1.00 14.47           C
ATOM    458  CD1 PHE A  61      -2.707  -4.651 -23.671  1.00 17.42           C
ATOM    459  CD2 PHE A  61      -1.076  -5.528 -22.175  1.00 14.98           C
ATOM    460  CE1 PHE A  61      -2.104  -5.410 -24.715  1.00 17.66           C
ATOM    461  CE2 PHE A  61      -0.548  -6.248 -23.202  1.00 16.66           C
ATOM    462  CZ  PHE A  61      -1.053  -6.213 -24.435  1.00 15.67           C
ATOM    463  N   LYS A  62      -4.006  -6.456 -20.095  1.00 13.02           N
ATOM    464  CA ALYS A  62      -4.089  -7.898 -20.021  1.00 13.43           C
ATOM    465  C   LYS A  62      -4.021  -8.195 -18.467  1.00 11.91           C
ATOM    466  O   LYS A  62      -3.381  -7.646 -17.638  1.00 13.47           O
ATOM    467  CB ALYS A  62      -2.878  -8.571 -20.717  1.00 17.87           C
ATOM    468  CG ALYS A  62      -2.785  -8.502 -22.238  1.00 20.59           C
ATOM    469  CD ALYS A  62      -3.393  -9.717 -22.850  1.00 26.46           C
ATOM    470  CE ALYS A  62      -3.116  -9.829 -24.348  1.00 29.11           C
ATOM    471  NZ ALYS A  62      -3.731  -8.696 -25.102  1.00 37.18           N
ATOM    472  N   ASN A  63      -4.830  -9.361 -18.253  1.00 12.01           N
ATOM    473  CA  ASN A  63      -4.772 -10.047 -17.030  1.00 12.22           C
ATOM    474  C   ASN A  63      -4.024 -11.378 -17.280  1.00 14.03           C
ATOM    475  O   ASN A  63      -4.381 -12.075 -18.217  1.00 16.03           O
ATOM    476  CB  ASN A  63      -6.142 -10.263 -16.501  1.00 13.45           C
ATOM    477  CG  ASN A  63      -6.956  -9.006 -16.308  1.00 13.11           C
ATOM    478  OD1 ASN A  63      -6.484  -8.015 -15.762  1.00 13.23           O
ATOM    479  ND2 ASN A  63      -8.191  -8.995 -16.842  1.00 21.10           N
ATOM    480  N   THR A  64      -3.103 -11.766 -16.414  1.00 13.72           N
ATOM    481  CA  THR A  64      -2.303 -12.991 -16.577  1.00 13.87           C
ATOM    482  C   THR A  64      -2.257 -13.646 -15.200  1.00 13.26           C
ATOM    483  O   THR A  64      -2.255 -12.958 -14.201  1.00 13.04           O
ATOM    484  CB  THR A  64      -0.866 -12.705 -17.140  1.00 15.66           C
ATOM    485  OG1 THR A  64      -0.090 -11.827 -16.291  1.00 15.87           O
ATOM    486  CG2 THR A  64      -0.948 -12.051 -18.546  1.00 20.65           C
ATOM    487  N   GLU A  65      -2.106 -14.968 -15.158  1.00 12.63           N
ATOM    488  CA  GLU A  65      -1.748 -15.639 -13.935  1.00 11.22           C
ATOM    489  C   GLU A  65      -0.900 -16.816 -14.239  1.00  9.99           C
ATOM    490  O   GLU A  65      -1.237 -17.617 -15.130  1.00 11.72           O
ATOM    491  CB  GLU A  65      -3.071 -16.073 -13.288  1.00 13.70           C
ATOM    492  CG  GLU A  65      -2.942 -16.797 -12.005  1.00 14.61           C
ATOM    493  CD  GLU A  65      -4.194 -16.999 -11.252  1.00 16.20           C
ATOM    494  OE1 GLU A  65      -5.199 -16.262 -11.464  1.00 18.69           O
ATOM    495  OE2 GLU A  65      -4.203 -17.881 -10.395  1.00 17.68           O
ATOM    496  N   ILE A  66       0.173 -16.995 -13.490  1.00 10.11           N
ATOM    497  CA  ILE A  66       1.007 -18.169 -13.559  1.00  9.63           C
ATOM    498  C   ILE A  66       1.152 -18.766 -12.185  1.00  9.22           C
ATOM    499  O   ILE A  66       1.299 -18.046 -11.181  1.00 10.32           O
ATOM    500  CB  ILE A  66       2.384 -17.915 -14.236  1.00 11.44           C
ATOM    501  CG1 ILE A  66       3.244 -16.897 -13.499  1.00 12.44           C
ATOM    502  CG2 ILE A  66       2.208 -17.490 -15.693  1.00 13.89           C
ATOM    503  CD1 ILE A  66       4.642 -16.772 -14.074  1.00 14.56           C
ATOM    504  N   SER A  67       1.206 -20.101 -12.114  1.00  8.53           N
ATOM    505  CA  SER A  67       1.562 -20.824 -10.887  1.00  8.66           C
ATOM    506  C   SER A  67       2.670 -21.801 -11.216  1.00  8.13           C
ATOM    507  O   SER A  67       2.665 -22.406 -12.302  1.00  8.78           O
ATOM    508  CB  SER A  67       0.401 -21.568 -10.303  1.00  9.15           C
ATOM    509  OG  SER A  67      -0.567 -20.723  -9.790  1.00 11.18           O
ATOM    510  N   PHE A  68       3.650 -21.934 -10.304  1.00  8.47           N
ATOM    511  CA  PHE A  68       4.844 -22.714 -10.578  1.00  8.47           C
ATOM    512  C   PHE A  68       5.465 -23.148  -9.292  1.00  8.29           C
ATOM    513  O   PHE A  68       5.219 -22.634  -8.222  1.00  8.49           O
ATOM    514  CB  PHE A  68       5.814 -21.914 -11.454  1.00  9.43           C
ATOM    515  CG  PHE A  68       6.262 -20.630 -10.842  1.00  9.89           C
ATOM    516  CD1 PHE A  68       5.497 -19.475 -10.982  1.00 12.17           C
ATOM    517  CD2 PHE A  68       7.393 -20.605 -10.030  1.00 10.75           C
ATOM    518  CE1 PHE A  68       5.828 -18.328 -10.383  1.00 14.71           C
ATOM    519  CE2 PHE A  68       7.782 -19.397  -9.414  1.00 13.09           C
ATOM    520  CZ  PHE A  68       6.941 -18.283  -9.592  1.00 14.44           C
ATOM    521  N   ILE A  69       6.384 -24.117  -9.443  1.00  8.75           N
ATOM    522  CA  ILE A  69       7.285 -24.595  -8.394  1.00  9.17           C
ATOM    523  C   ILE A  69       8.726 -24.233  -8.819  1.00  8.69           C
ATOM    524  O   ILE A  69       9.059 -24.363  -9.980  1.00  8.88           O
ATOM    525  CB  ILE A  69       7.080 -26.094  -8.184  1.00  9.67           C
ATOM    526  CG1 ILE A  69       5.644 -26.381  -7.673  1.00 10.71           C
ATOM    527  CG2 ILE A  69       8.135 -26.678  -7.259  1.00 10.60           C
ATOM    528  CD1 ILE A  69       5.316 -27.848  -7.557  1.00 12.62           C
ATOM    529  N   LEU A  70       9.510 -23.771  -7.856  1.00  9.35           N
ATOM    530  CA  LEU A  70      10.878 -23.366  -8.172  1.00  9.97           C
ATOM    531  C   LEU A  70      11.640 -24.500  -8.822  1.00 10.19           C
ATOM    532  O   LEU A  70      11.610 -25.655  -8.388  1.00 10.87           O
ATOM    533  CB  LEU A  70      11.604 -22.876  -6.922  1.00 11.20           C
ATOM    534  CG  LEU A  70      11.088 -21.590  -6.302  1.00 11.73           C
ATOM    535  CD1 LEU A  70      11.581 -21.372  -4.866  1.00 15.13           C
ATOM    536  CD2 LEU A  70      11.341 -20.416  -7.186  1.00 13.72           C
ATOM    537  N   GLY A  71      12.299 -24.167  -9.915  1.00 10.82           N
ATOM    538  CA  GLY A  71      13.127 -25.066 -10.664  1.00 11.79           C
ATOM    539  C   GLY A  71      12.441 -25.977 -11.646  1.00 11.47           C
ATOM    540  O   GLY A  71      13.127 -26.692 -12.366  1.00 13.72           O
ATOM    541  N   GLN A  72      11.104 -25.945 -11.710  1.00 10.45           N
ATOM    542  CA AGLN A  72      10.312 -26.853 -12.557  1.00 10.63           C
ATOM    543  C   GLN A  72       9.781 -26.105 -13.742  1.00  8.75           C
ATOM    544  O   GLN A  72       8.979 -25.167 -13.619  1.00  9.87           O
ATOM    545  CB AGLN A  72       9.179 -27.512 -11.755  1.00 11.76           C
ATOM    546  CG AGLN A  72       9.767 -28.298 -10.568  1.00 14.92           C
ATOM    547  CD AGLN A  72      10.187 -29.701 -10.960  1.00 15.86           C
ATOM    548  OE1AGLN A  72       9.550 -30.360 -11.762  1.00 21.83           O
ATOM    549  NE2AGLN A  72      11.096 -30.151 -10.356  1.00 19.32           N
ATOM    550  N   GLU A  73      10.184 -26.519 -14.933  1.00  8.83           N
ATOM    551  CA  GLU A  73       9.802 -25.863 -16.143  1.00  9.30           C
ATOM    552  C   GLU A  73       8.301 -25.960 -16.385  1.00  8.59           C
ATOM    553  O   GLU A  73       7.706 -26.984 -16.100  1.00  9.75           O
ATOM    554  CB  GLU A  73      10.530 -26.439 -17.323  1.00 10.93           C
ATOM    555  CG  GLU A  73      10.354 -25.708 -18.656  1.00 11.28           C
ATOM    556  CD  GLU A  73      11.421 -26.071 -19.669  1.00 12.85           C
ATOM    557  OE1 GLU A  73      11.324 -27.157 -20.179  1.00 17.76           O
ATOM    558  OE2 GLU A  73      12.284 -25.262 -20.024  1.00 15.44           O
ATOM    559  N   PHE A  74       7.724 -24.893 -16.929  1.00  8.87           N
ATOM    560  CA  PHE A  74       6.306 -24.809 -17.202  1.00  8.78           C
ATOM    561  C   PHE A  74       6.005 -24.051 -18.471  1.00  8.22           C
ATOM    562  O   PHE A  74       6.840 -23.303 -18.957  1.00  9.39           O
ATOM    563  CB  PHE A  74       5.548 -24.198 -15.970  1.00  8.78           C
ATOM    564  CG  PHE A  74       5.920 -22.785 -15.644  1.00  8.40           C
ATOM    565  CD1 PHE A  74       6.998 -22.532 -14.822  1.00  8.57           C
ATOM    566  CD2 PHE A  74       5.168 -21.723 -16.089  1.00  9.51           C
ATOM    567  CE1 PHE A  74       7.342 -21.212 -14.502  1.00  8.60           C
ATOM    568  CE2 PHE A  74       5.472 -20.414 -15.743  1.00  9.65           C
ATOM    569  CZ  PHE A  74       6.559 -20.197 -14.958  1.00  9.00           C
ATOM    570  N   ASP A  75       4.799 -24.266 -18.998  1.00  8.28           N
ATOM    571  CA  ASP A  75       4.293 -23.522 -20.137  1.00  8.69           C
ATOM    572  C   ASP A  75       3.728 -22.185 -19.703  1.00  8.58           C
ATOM    573  O   ASP A  75       2.961 -22.127 -18.742  1.00  9.37           O
ATOM    574  CB  ASP A  75       3.212 -24.321 -20.832  1.00  8.29           C
ATOM    575  CG  ASP A  75       3.700 -25.583 -21.458  1.00  9.28           C
ATOM    576  OD1 ASP A  75       4.734 -25.544 -22.153  1.00 10.93           O
ATOM    577  OD2 ASP A  75       3.014 -26.633 -21.282  1.00 11.41           O
ATOM    578  N   GLU A  76       4.075 -21.117 -20.414  1.00  8.72           N
ATOM    579  CA  GLU A  76       3.550 -19.788 -20.160  1.00  9.11           C
ATOM    580  C   GLU A  76       3.163 -19.127 -21.455  1.00  9.01           C
ATOM    581  O   GLU A  76       3.897 -19.228 -22.433  1.00 10.01           O
ATOM    582  CB  GLU A  76       4.663 -18.978 -19.425  1.00  9.25           C
ATOM    583  CG  GLU A  76       4.251 -17.520 -19.129  1.00  9.49           C
ATOM    584  CD  GLU A  76       5.325 -16.692 -18.437  1.00 10.09           C
ATOM    585  OE1 GLU A  76       6.476 -17.140 -18.285  1.00 10.20           O
ATOM    586  OE2 GLU A  76       4.980 -15.552 -18.041  1.00 12.63           O
ATOM    587  N   VAL A  77       2.049 -18.403 -21.445  1.00  9.81           N
ATOM    588  CA  VAL A  77       1.710 -17.516 -22.549  1.00 10.36           C
ATOM    589  C   VAL A  77       1.861 -16.109 -22.036  1.00 10.26           C
ATOM    590  O   VAL A  77       1.207 -15.696 -21.065  1.00 12.30           O
ATOM    591  CB  VAL A  77       0.305 -17.738 -23.088  1.00 12.96           C
ATOM    592  CG1 VAL A  77      -0.022 -16.754 -24.217  1.00 15.00           C
ATOM    593  CG2 VAL A  77       0.169 -19.198 -23.585  1.00 18.24           C
ATOM    594  N   THR A  78       2.801 -15.377 -22.608  1.00  9.17           N
ATOM    595  CA  THR A  78       3.146 -14.022 -22.123  1.00  9.78           C
ATOM    596  C   THR A  78       2.096 -13.022 -22.562  1.00 10.42           C
ATOM    597  O   THR A  78       1.237 -13.300 -23.403  1.00 10.75           O
ATOM    598  CB  THR A  78       4.548 -13.645 -22.614  1.00  9.77           C
ATOM    599  OG1 THR A  78       4.502 -13.486 -24.048  1.00 10.12           O
ATOM    600  CG2 THR A  78       5.589 -14.698 -22.265  1.00 10.69           C
ATOM    601  N   ALA A  79       2.194 -11.815 -21.996  1.00 11.48           N
ATOM    602  CA  ALA A  79       1.231 -10.756 -22.280  1.00 11.39           C
ATOM    603  C   ALA A  79       1.261 -10.359 -23.767  1.00 11.19           C
ATOM    604  O   ALA A  79       0.200  -9.942 -24.305  1.00 14.14           O
ATOM    605  CB  ALA A  79       1.458  -9.596 -21.406  1.00 12.72           C
ATOM    606  N   ASP A  80       2.425 -10.510 -24.426  1.00 10.66           N
ATOM    607  CA  ASP A  80       2.606 -10.300 -25.863  1.00 10.86           C
ATOM    608  C   ASP A  80       2.401 -11.543 -26.683  1.00 10.70           C
ATOM    609  O   ASP A  80       2.711 -11.563 -27.865  1.00 12.52           O
ATOM    610  CB  ASP A  80       3.945  -9.666 -26.206  1.00 10.59           C
ATOM    611  CG  ASP A  80       5.135 -10.468 -25.736  1.00 10.12           C
ATOM    612  OD1 ASP A  80       5.124 -10.936 -24.568  1.00 10.83           O
ATOM    613  OD2 ASP A  80       6.084 -10.587 -26.502  1.00 11.49           O
ATOM    614  N   ASP A  81       1.783 -12.585 -26.076  1.00 10.76           N
ATOM    615  CA  ASP A  81       1.325 -13.792 -26.757  1.00 10.89           C
ATOM    616  C   ASP A  81       2.424 -14.722 -27.244  1.00 11.61           C
ATOM    617  O   ASP A  81       2.157 -15.594 -28.061  1.00 15.52           O
ATOM    618  CB  ASP A  81       0.267 -13.483 -27.867  1.00 12.12           C
ATOM    619  CG  ASP A  81      -0.904 -12.819 -27.368  1.00 15.58           C
ATOM    620  OD1 ASP A  81      -1.442 -13.277 -26.328  1.00 20.16           O
ATOM    621  OD2 ASP A  81      -1.324 -11.757 -27.957  1.00 20.69           O
ATOM    622  N   ARG A  82       3.616 -14.637 -26.659  1.00 10.69           N
ATOM    623  CA  ARG A  82       4.604 -15.660 -26.902  1.00 10.20           C
ATOM    624  C   ARG A  82       4.255 -16.909 -26.100  1.00  9.89           C
ATOM    625  O   ARG A  82       3.879 -16.823 -24.948  1.00 10.79           O
ATOM    626  CB  ARG A  82       6.004 -15.186 -26.516  1.00 10.36           C
ATOM    627  CG  ARG A  82       6.597 -14.138 -27.436  1.00 10.96           C
ATOM    628  CD  ARG A  82       7.924 -13.587 -26.906  1.00 10.65           C
ATOM    629  NE  ARG A  82       7.729 -12.720 -25.767  1.00  9.89           N
ATOM    630  CZ  ARG A  82       8.159 -12.859 -24.529  1.00  9.96           C
ATOM    631  NH1 ARG A  82       9.087 -13.761 -24.204  1.00 10.34           N
ATOM    632  NH2 ARG A  82       7.677 -12.060 -23.601  1.00 10.06           N
ATOM    633  N   LYS A  83       4.469 -18.062 -26.714  1.00 10.56           N
ATOM    634  CA  LYS A  83       4.282 -19.359 -26.077  1.00 10.71           C
ATOM    635  C   LYS A  83       5.635 -19.855 -25.674  1.00  9.90           C
ATOM    636  O   LYS A  83       6.418 -20.265 -26.553  1.00 11.97           O
ATOM    637  CB  LYS A  83       3.548 -20.346 -26.990  1.00 12.88           C
ATOM    638  CG  LYS A  83       2.130 -19.916 -27.348  1.00 16.74           C
ATOM    639  CD  LYS A  83       1.437 -20.897 -28.254  1.00 21.77           C
ATOM    640  CE  LYS A  83       0.031 -20.476 -28.582  1.00 27.02           C
ATOM    641  NZ  LYS A  83      -0.591 -21.120 -29.741  1.00 36.81           N
ATOM    642  N   VAL A  84       5.971 -19.757 -24.398  1.00  9.00           N
ATOM    643  CA  VAL A  84       7.344 -19.970 -23.921  1.00  8.95           C
ATOM    644  C   VAL A  84       7.416 -21.125 -22.955  1.00  8.51           C
ATOM    645  O   VAL A  84       6.406 -21.509 -22.355  1.00  9.21           O
ATOM    646  CB  VAL A  84       7.927 -18.674 -23.314  1.00  9.03           C
ATOM    647  CG1 VAL A  84       7.767 -17.495 -24.273  1.00 10.15           C
ATOM    648  CG2 VAL A  84       7.280 -18.354 -21.997  1.00  9.80           C
ATOM    649  N   LYS A  85       8.628 -21.656 -22.772  1.00  8.49           N
ATOM    650  CA  LYS A  85       8.943 -22.586 -21.701  1.00  8.62           C
ATOM    651  C   LYS A  85       9.724 -21.807 -20.658  1.00  8.43           C
ATOM    652  O   LYS A  85      10.761 -21.236 -20.953  1.00  9.46           O
ATOM    653  CB  LYS A  85       9.873 -23.712 -22.277  1.00  9.54           C
ATOM    654  CG  LYS A  85       9.170 -24.595 -23.315  1.00 10.59           C
ATOM    655  CD  LYS A  85       8.121 -25.516 -22.765  1.00 11.48           C
ATOM    656  CE  LYS A  85       7.444 -26.315 -23.833  1.00 11.73           C
ATOM    657  NZ  LYS A  85       6.476 -27.327 -23.315  1.00 12.58           N
ATOM    658  N   SER A  86       9.154 -21.732 -19.465  1.00  8.37           N
ATOM    659  CA  SER A  86       9.650 -20.918 -18.387  1.00  8.21           C
ATOM    660  C   SER A  86      10.158 -21.734 -17.237  1.00  8.05           C
ATOM    661  O   SER A  86       9.590 -22.753 -16.894  1.00  8.98           O
ATOM    662  CB  SER A  86       8.542 -20.010 -17.861  1.00  9.07           C
ATOM    663  OG  SER A  86       8.283 -18.995 -18.818  1.00 10.23           O
ATOM    664  N   THR A  87      11.211 -21.253 -16.589  1.00  8.63           N
ATOM    665  CA  THR A  87      11.665 -21.800 -15.334  1.00  9.06           C
ATOM    666  C   THR A  87      11.987 -20.641 -14.404  1.00  9.14           C
ATOM    667  O   THR A  87      12.716 -19.720 -14.838  1.00  9.96           O
ATOM    668  CB  THR A  87      12.938 -22.663 -15.508  1.00 10.90           C
ATOM    669  OG1 THR A  87      12.682 -23.639 -16.510  1.00 12.09           O
ATOM    670  CG2 THR A  87      13.284 -23.339 -14.230  1.00 14.45           C
ATOM    671  N   ILE A  88      11.551 -20.728 -13.169  1.00  9.75           N
ATOM    672  CA  ILE A  88      11.802 -19.710 -12.166  1.00 10.05           C
ATOM    673  C   ILE A  88      12.578 -20.387 -11.009  1.00 10.50           C
ATOM    674  O   ILE A  88      12.113 -21.421 -10.504  1.00 11.02           O
ATOM    675  CB  ILE A  88      10.538 -19.004 -11.681  1.00 10.00           C
ATOM    676  CG1 ILE A  88       9.855 -18.355 -12.882  1.00 10.04           C
ATOM    677  CG2 ILE A  88      10.880 -18.005 -10.592  1.00 10.87           C
ATOM    678  CD1 ILE A  88       8.506 -17.751 -12.643  1.00 11.75           C
ATOM    679  N   THR A  89      13.706 -19.821 -10.639  1.00 10.52           N
ATOM    680  CA  THR A  89      14.595 -20.351  -9.624  1.00 11.38           C
ATOM    681  C   THR A  89      15.015 -19.252  -8.684  1.00 11.10           C
ATOM    682  O   THR A  89      14.968 -18.089  -9.036  1.00 13.74           O
ATOM    683  CB  THR A  89      15.824 -20.976 -10.260  1.00 12.88           C
ATOM    684  OG1 THR A  89      16.489 -20.051 -11.031  1.00 15.59           O
ATOM    685  CG2 THR A  89      15.572 -22.160 -11.088  1.00 15.88           C
ATOM    686  N   LEU A  90      15.420 -19.580  -7.465  1.00 11.64           N
ATOM    687  CA  LEU A  90      16.065 -18.626  -6.584  1.00 13.23           C
ATOM    688  C   LEU A  90      17.569 -18.678  -6.801  1.00 14.45           C
ATOM    689  O   LEU A  90      18.182 -19.760  -6.775  1.00 20.27           O
ATOM    690  CB  LEU A  90      15.869 -18.890  -5.129  1.00 15.20           C
ATOM    691  CG  LEU A  90      14.561 -18.414  -4.541  1.00 16.49           C
ATOM    692  CD1 LEU A  90      14.300 -19.140  -3.167  1.00 18.38           C
ATOM    693  CD2 LEU A  90      14.544 -16.930  -4.396  1.00 15.61           C
ATOM    694  N   ASP A  91      18.171 -17.513  -6.936  1.00 13.90           N
ATOM    695  CA  ASP A  91      19.611 -17.336  -6.924  1.00 15.08           C
ATOM    696  C   ASP A  91      19.880 -16.409  -5.726  1.00 14.36           C
ATOM    697  O   ASP A  91      19.705 -15.206  -5.816  1.00 15.75           O
ATOM    698  CB  ASP A  91      20.080 -16.679  -8.233  1.00 18.54           C
ATOM    699  CG  ASP A  91      21.584 -16.421  -8.277  1.00 24.33           C
ATOM    700  OD1 ASP A  91      22.294 -16.878  -7.314  1.00 26.69           O
ATOM    701  OD2 ASP A  91      22.099 -15.784  -9.271  1.00 29.02           O
ATOM    702  N  AGLY A  92      20.210 -16.994  -4.595  1.00 15.78           N
ATOM    703  CA AGLY A  92      20.225 -16.321  -3.308  1.00 14.89           C
ATOM    704  C  AGLY A  92      18.814 -15.885  -2.987  1.00 12.52           C
ATOM    705  O  AGLY A  92      17.899 -16.722  -2.779  1.00 14.75           O
ATOM    706  N  AGLY A  93      18.589 -14.558  -2.941  1.00 12.06           N
ATOM    707  CA AGLY A  93      17.292 -14.054  -2.676  1.00 12.83           C
ATOM    708  C  AGLY A  93      16.682 -13.408  -3.899  1.00 12.08           C
ATOM    709  O  AGLY A  93      15.778 -12.630  -3.729  1.00 15.10           O
ATOM    710  N   VAL A  94      17.247 -13.686  -5.086  1.00 12.64           N
ATOM    711  CA  VAL A  94      16.690 -13.138  -6.347  1.00 11.85           C
ATOM    712  C   VAL A  94      15.918 -14.245  -7.047  1.00 10.60           C
ATOM    713  O   VAL A  94      16.428 -15.340  -7.215  1.00 11.82           O
ATOM    714  CB  VAL A  94      17.837 -12.613  -7.214  1.00 13.04           C
ATOM    715  CG1 VAL A  94      17.382 -12.161  -8.646  1.00 13.96           C
ATOM    716  CG2 VAL A  94      18.547 -11.475  -6.565  1.00 16.29           C
ATOM    717  N   LEU A  95      14.720 -13.921  -7.511  1.00 10.41           N
ATOM    718  CA  LEU A  95      13.991 -14.849  -8.354  1.00 10.25           C
ATOM    719  C   LEU A  95      14.410 -14.631  -9.791  1.00 10.52           C
ATOM    720  O   LEU A  95      14.331 -13.513 -10.305  1.00 10.78           O
ATOM    721  CB  LEU A  95      12.503 -14.672  -8.223  1.00 11.23           C
ATOM    722  CG  LEU A  95      11.815 -15.127  -6.952  1.00 12.09           C
ATOM    723  CD1 LEU A  95      10.384 -14.530  -6.839  1.00 14.29           C
ATOM    724  CD2 LEU A  95      11.755 -16.675  -6.902  1.00 12.74           C
ATOM    725  N   VAL A  96      14.891 -15.682 -10.441  1.00  9.95           N
ATOM    726  CA  VAL A  96      15.382 -15.645 -11.824  1.00  9.46           C
ATOM    727  C   VAL A  96      14.407 -16.437 -12.695  1.00  9.14           C
ATOM    728  O   VAL A  96      14.189 -17.623 -12.473  1.00 10.43           O
ATOM    729  CB  VAL A  96      16.784 -16.247 -11.896  1.00 10.36           C
ATOM    730  CG1 VAL A  96      17.290 -16.145 -13.346  1.00 13.20           C
ATOM    731  CG2 VAL A  96      17.746 -15.544 -10.962  1.00 12.38           C
ATOM    732  N   HIS A  97      13.828 -15.763 -13.682  1.00  9.22           N
ATOM    733  CA  HIS A  97      12.796 -16.314 -14.560  1.00  8.70           C
ATOM    734  C   HIS A  97      13.343 -16.318 -15.999  1.00  9.41           C
ATOM    735  O   HIS A  97      13.631 -15.260 -16.551  1.00 10.04           O
ATOM    736  CB  HIS A  97      11.574 -15.444 -14.423  1.00  9.13           C
ATOM    737  CG  HIS A  97      10.367 -15.843 -15.240  1.00  9.75           C
ATOM    738  ND1 HIS A  97       9.174 -15.191 -15.054  1.00 12.23           N
ATOM    739  CD2 HIS A  97      10.164 -16.788 -16.192  1.00 11.73           C
ATOM    740  CE1 HIS A  97       8.304 -15.711 -15.908  1.00 14.28           C
ATOM    741  NE2 HIS A  97       8.865 -16.686 -16.579  1.00 13.94           N
ATOM    742  N   VAL A  98      13.578 -17.499 -16.557  1.00  9.23           N
ATOM    743  CA  VAL A  98      14.073 -17.639 -17.909  1.00  9.17           C
ATOM    744  C   VAL A  98      12.924 -18.133 -18.768  1.00  8.60           C
ATOM    745  O   VAL A  98      12.276 -19.111 -18.439  1.00  9.70           O
ATOM    746  CB  VAL A  98      15.253 -18.583 -17.969  1.00 10.20           C
ATOM    747  CG1 VAL A  98      15.768 -18.768 -19.409  1.00 11.81           C
ATOM    748  CG2 VAL A  98      16.379 -18.115 -17.046  1.00 12.46           C
ATOM    749  N   GLN A  99      12.693 -17.458 -19.905  1.00  8.40           N
ATOM    750  CA  GLN A  99      11.682 -17.826 -20.907  1.00  8.40           C
ATOM    751  C   GLN A  99      12.438 -18.212 -22.197  1.00  8.60           C
ATOM    752  O   GLN A  99      13.228 -17.415 -22.689  1.00  9.55           O
ATOM    753  CB  GLN A  99      10.770 -16.682 -21.204  1.00  8.18           C
ATOM    754  CG  GLN A  99       9.964 -16.185 -20.044  1.00  9.05           C
ATOM    755  CD  GLN A  99       9.106 -14.997 -20.353  1.00  8.74           C
ATOM    756  OE1 GLN A  99       9.437 -14.195 -21.207  1.00  9.84           O
ATOM    757  NE2 GLN A  99       7.973 -14.859 -19.648  1.00 10.43           N
ATOM    758  N   LYS A 100      12.092 -19.369 -22.736  1.00  8.97           N
ATOM    759  CA  LYS A 100      12.666 -19.850 -23.960  1.00 10.01           C
ATOM    760  C   LYS A 100      11.603 -20.126 -24.995  1.00  9.38           C
ATOM    761  O   LYS A 100      10.573 -20.754 -24.714  1.00  9.74           O
ATOM    762  CB  LYS A 100      13.424 -21.133 -23.723  1.00 10.80           C
ATOM    763  CG  LYS A 100      14.670 -20.935 -22.798  1.00 12.23           C
ATOM    764  CD  LYS A 100      15.633 -22.104 -22.731  1.00 14.76           C
ATOM    765  CE  LYS A 100      15.012 -23.255 -22.155  1.00 14.84           C
ATOM    766  NZ  LYS A 100      15.893 -24.509 -22.372  1.00 17.49           N
ATOM    767  N   TRP A 101      11.838 -19.692 -26.242  1.00  9.93           N
ATOM    768  CA  TRP A 101      10.871 -19.889 -27.332  1.00 10.55           C
ATOM    769  C   TRP A 101      11.632 -19.679 -28.634  1.00 11.17           C
ATOM    770  O   TRP A 101      12.429 -18.754 -28.741  1.00 11.46           O
ATOM    771  CB  TRP A 101       9.644 -18.971 -27.251  1.00 10.70           C
ATOM    772  CG  TRP A 101       9.875 -17.547 -27.583  1.00 10.80           C
ATOM    773  CD1 TRP A 101       9.447 -16.930 -28.738  1.00 12.34           C
ATOM    774  CD2 TRP A 101      10.689 -16.581 -26.917  1.00 10.74           C
ATOM    775  NE1 TRP A 101       9.947 -15.652 -28.838  1.00 11.28           N
ATOM    776  CE2 TRP A 101      10.712 -15.419 -27.715  1.00 11.43           C
ATOM    777  CE3 TRP A 101      11.394 -16.572 -25.694  1.00 10.23           C
ATOM    778  CZ2 TRP A 101      11.418 -14.317 -27.355  1.00 11.34           C
ATOM    779  CZ3 TRP A 101      12.111 -15.461 -25.375  1.00 10.86           C
ATOM    780  CH2 TRP A 101      12.111 -14.338 -26.168  1.00 11.38           C
ATOM    781  N   ASP A 102      11.348 -20.504 -29.654  1.00 12.80           N
ATOM    782  CA  ASP A 102      11.899 -20.311 -31.008  1.00 14.55           C
ATOM    783  C   ASP A 102      13.378 -20.097 -30.997  1.00 13.82           C
ATOM    784  O   ASP A 102      13.905 -19.286 -31.799  1.00 16.09           O
ATOM    785  CB  ASP A 102      11.187 -19.168 -31.666  1.00 16.45           C
ATOM    786  CG  ASP A 102       9.734 -19.526 -31.952  1.00 20.10           C
ATOM    787  OD1 ASP A 102       9.408 -20.753 -32.084  1.00 27.68           O
ATOM    788  OD2 ASP A 102       8.859 -18.617 -32.070  1.00 27.24           O
ATOM    789  N   GLY A 103      14.107 -20.790 -30.127  1.00 14.80           N
ATOM    790  CA  GLY A 103      15.538 -20.657 -30.015  1.00 15.19           C
ATOM    791  C   GLY A 103      16.091 -19.392 -29.358  1.00 14.44           C
ATOM    792  O   GLY A 103      17.298 -19.137 -29.357  1.00 17.72           O
ATOM    793  N   LYS A 104      15.191 -18.568 -28.830  1.00 12.02           N
ATOM    794  CA  LYS A 104      15.483 -17.294 -28.182  1.00 12.56           C
ATOM    795  C   LYS A 104      15.293 -17.490 -26.661  1.00 10.95           C
ATOM    796  O   LYS A 104      14.688 -18.454 -26.199  1.00 11.24           O
ATOM    797  CB  LYS A 104      14.492 -16.241 -28.682  1.00 12.69           C
ATOM    798  CG  LYS A 104      14.632 -15.979 -30.163  1.00 15.09           C
ATOM    799  CD  LYS A 104      13.616 -15.040 -30.668  1.00 18.55           C
ATOM    800  CE  LYS A 104      13.349 -14.990 -32.148  1.00 22.28           C
ATOM    801  NZ  LYS A 104      11.942 -14.529 -32.260  1.00 31.08           N
ATOM    802  N   SER A 105      15.850 -16.555 -25.908  1.00 10.48           N
ATOM    803  CA  SER A 105      15.743 -16.561 -24.467  1.00 10.43           C
ATOM    804  C   SER A 105      15.733 -15.178 -23.917  1.00  9.68           C
ATOM    805  O   SER A 105      16.439 -14.303 -24.391  1.00 11.42           O
ATOM    806  CB  SER A 105      16.969 -17.292 -23.886  1.00 12.04           C
ATOM    807  OG  SER A 105      16.886 -17.489 -22.481  1.00 13.68           O
ATOM    808  N   THR A 106      14.890 -14.935 -22.892  1.00  9.74           N
ATOM    809  CA  THR A 106      14.941 -13.702 -22.140  1.00  8.89           C
ATOM    810  C   THR A 106      14.975 -14.068 -20.652  1.00  9.08           C
ATOM    811  O   THR A 106      14.361 -15.060 -20.245  1.00  9.83           O
ATOM    812  CB  THR A 106      13.777 -12.768 -22.531  1.00  9.25           C
ATOM    813  OG1 THR A 106      13.887 -11.517 -21.841  1.00 10.31           O
ATOM    814  CG2 THR A 106      12.429 -13.329 -22.216  1.00  9.67           C
ATOM    815  N   THR A 107      15.644 -13.266 -19.858  1.00  9.33           N
ATOM    816  CA  THR A 107      15.804 -13.474 -18.417  1.00  9.99           C
ATOM    817  C   THR A 107      15.271 -12.288 -17.664  1.00  9.68           C
ATOM    818  O   THR A 107      15.630 -11.146 -17.949  1.00 11.25           O
ATOM    819  CB  THR A 107      17.279 -13.783 -18.050  1.00 12.01           C
ATOM    820  OG1 THR A 107      17.663 -14.987 -18.711  1.00 12.61           O
ATOM    821  CG2 THR A 107      17.458 -13.982 -16.549  1.00 13.37           C
ATOM    822  N   LEU A 108      14.406 -12.581 -16.691  1.00  9.31           N
ATOM    823  CA  LEU A 108      13.676 -11.604 -15.891  1.00  9.74           C
ATOM    824  C   LEU A 108      14.061 -11.840 -14.430  1.00  9.47           C
ATOM    825  O   LEU A 108      13.807 -12.936 -13.914  1.00 11.87           O
ATOM    826  CB  LEU A 108      12.169 -11.806 -16.074  1.00 10.34           C
ATOM    827  CG  LEU A 108      11.722 -12.158 -17.518  1.00 11.23           C
ATOM    828  CD1 LEU A 108      10.246 -12.570 -17.499  1.00 13.87           C
ATOM    829  CD2 LEU A 108      12.113 -11.172 -18.533  1.00 12.79           C
ATOM    830  N   LYS A 109      14.681 -10.879 -13.776  1.00  9.30           N
ATOM    831  CA  LYS A 109      15.111 -11.052 -12.396  1.00  9.95           C
ATOM    832  C   LYS A 109      14.288 -10.155 -11.498  1.00 10.52           C
ATOM    833  O   LYS A 109      14.103  -8.963 -11.794  1.00 12.47           O
ATOM    834  CB  LYS A 109      16.588 -10.720 -12.248  1.00 11.30           C
ATOM    835  CG  LYS A 109      17.487 -11.801 -12.943  1.00 12.45           C
ATOM    836  CD  LYS A 109      18.952 -11.578 -12.728  1.00 14.43           C
ATOM    837  CE  LYS A 109      19.780 -12.606 -13.432  1.00 16.63           C
ATOM    838  NZ  LYS A 109      21.158 -12.411 -13.077  1.00 22.70           N
ATOM    839  N   ARG A 110      13.813 -10.689 -10.383  1.00 10.50           N
ATOM    840  CA  ARG A 110      13.056  -9.937  -9.367  1.00 10.40           C
ATOM    841  C   ARG A 110      13.883  -9.893  -8.091  1.00 10.91           C
ATOM    842  O   ARG A 110      14.292 -10.911  -7.579  1.00 12.41           O
ATOM    843  CB  ARG A 110      11.753 -10.671  -9.083  1.00 11.59           C
ATOM    844  CG  ARG A 110      10.748 -10.714 -10.216  1.00 12.45           C
ATOM    845  CD  ARG A 110       9.647 -11.690  -9.956  1.00 14.80           C
ATOM    846  NE  ARG A 110       8.533 -11.549 -10.873  1.00 16.50           N
ATOM    847  CZ  ARG A 110       8.437 -12.209 -12.015  1.00 14.49           C
ATOM    848  NH1 ARG A 110       9.273 -13.139 -12.460  1.00 14.74           N
ATOM    849  NH2 ARG A 110       7.312 -12.030 -12.752  1.00 17.24           N
ATOM    850  N   LYS A 111      14.105  -8.648  -7.597  1.00 11.26           N
ATOM    851  CA  LYS A 111      14.885  -8.463  -6.375  1.00 12.88           C
ATOM    852  C   LYS A 111      14.165  -7.476  -5.498  1.00 11.88           C
ATOM    853  O   LYS A 111      13.472  -6.572  -5.931  1.00 14.16           O
ATOM    854  CB  LYS A 111      16.298  -8.078  -6.651  1.00 17.08           C
ATOM    855  CG  LYS A 111      16.478  -6.739  -6.983  1.00 18.29           C
ATOM    856  CD  LYS A 111      17.998  -6.297  -7.005  1.00 20.82           C
ATOM    857  CE  LYS A 111      18.182  -4.880  -7.411  1.00 23.74           C
ATOM    858  NZ  LYS A 111      19.697  -4.655  -7.652  1.00 28.26           N
ATOM    859  N   ARG A 112      14.340  -7.615  -4.199  1.00 10.57           N
ATOM    860  CA AARG A 112      13.913  -6.609  -3.220  1.00 11.16           C
ATOM    861  C   ARG A 112      15.001  -5.610  -2.978  1.00 11.45           C
ATOM    862  O   ARG A 112      16.129  -6.000  -2.736  1.00 14.29           O
ATOM    863  CB AARG A 112      13.545  -7.255  -1.889  1.00 12.09           C
ATOM    864  CG AARG A 112      12.270  -8.011  -1.971  1.00 12.90           C
ATOM    865  CD AARG A 112      11.031  -7.134  -2.265  1.00 12.18           C
ATOM    866  NE AARG A 112      11.071  -5.921  -1.426  1.00 11.37           N
ATOM    867  CZ AARG A 112      10.762  -5.869  -0.118  1.00 11.26           C
ATOM    868  NH1AARG A 112      10.198  -6.918   0.493  1.00 12.42           N
ATOM    869  NH2AARG A 112      10.967  -4.732   0.582  1.00 13.74           N
ATOM    870  N   GLU A 113      14.650  -4.349  -3.081  1.00 10.70           N
ATOM    871  CA  GLU A 113      15.569  -3.244  -2.872  1.00 11.51           C
ATOM    872  C   GLU A 113      14.842  -2.157  -2.122  1.00 10.33           C
ATOM    873  O   GLU A 113      13.858  -1.600  -2.643  1.00 10.79           O
ATOM    874  CB  GLU A 113      16.062  -2.693  -4.191  1.00 13.90           C
ATOM    875  CG  GLU A 113      17.187  -1.708  -4.044  1.00 19.07           C
ATOM    876  CD  GLU A 113      17.569  -1.155  -5.418  1.00 25.39           C
ATOM    877  OE1 GLU A 113      17.807  -1.970  -6.312  1.00 34.11           O
ATOM    878  OE2 GLU A 113      17.576   0.082  -5.663  1.00 36.48           O
ATOM    879  N   ASP A 114      15.271  -1.863  -0.905  1.00  9.89           N
ATOM    880  CA  ASP A 114      14.542  -0.971  -0.026  1.00 10.41           C
ATOM    881  C   ASP A 114      13.129  -1.494   0.073  1.00  9.20           C
ATOM    882  O   ASP A 114      12.948  -2.703   0.260  1.00 10.07           O
ATOM    883  CB  ASP A 114      14.684   0.486  -0.485  1.00 11.47           C
ATOM    884  CG  ASP A 114      16.109   0.952  -0.469  1.00 14.53           C
ATOM    885  OD1 ASP A 114      16.831   0.585   0.470  1.00 17.31           O
ATOM    886  OD2 ASP A 114      16.450   1.836  -1.333  1.00 19.41           O
ATOM    887  N   ASP A 115      12.101  -0.651  -0.063  1.00 10.12           N
ATOM    888  CA  ASP A 115      10.726  -1.049   0.000  1.00 10.54           C
ATOM    889  C   ASP A 115      10.123  -1.470  -1.362  1.00 10.57           C
ATOM    890  O   ASP A 115       8.898  -1.662  -1.479  1.00 14.44           O
ATOM    891  CB  ASP A 115       9.875   0.033   0.665  1.00 10.55           C
ATOM    892  CG  ASP A 115      10.192   0.218   2.131  1.00 10.61           C
ATOM    893  OD1 ASP A 115      10.509  -0.784   2.799  1.00 13.53           O
ATOM    894  OD2 ASP A 115      10.177   1.380   2.602  1.00 12.02           O
ATOM    895  N   LYS A 116      10.977  -1.554  -2.359  1.00  9.84           N
ATOM    896  CA  LYS A 116      10.555  -1.825  -3.728  1.00 10.47           C
ATOM    897  C   LYS A 116      10.793  -3.273  -4.116  1.00  9.64           C
ATOM    898  O   LYS A 116      11.651  -3.986  -3.554  1.00 10.05           O
ATOM    899  CB  LYS A 116      11.401  -0.934  -4.685  1.00 12.37           C
ATOM    900  CG  LYS A 116      11.275   0.549  -4.443  1.00 15.26           C
ATOM    901  CD  LYS A 116      12.272   1.359  -5.249  1.00 21.24           C
ATOM    902  CE  LYS A 116      13.619   1.516  -4.642  1.00 26.32           C
ATOM    903  NZ  LYS A 116      14.535   0.452  -4.830  1.00 29.59           N
ATOM    904  N   LEU A 117      10.122  -3.659  -5.184  1.00  9.70           N
ATOM    905  CA  LEU A 117      10.414  -4.879  -5.929  1.00  9.91           C
ATOM    906  C   LEU A 117      10.886  -4.401  -7.301  1.00  9.74           C
ATOM    907  O   LEU A 117      10.145  -3.694  -7.974  1.00 10.54           O
ATOM    908  CB  LEU A 117       9.189  -5.788  -6.008  1.00 11.47           C
ATOM    909  CG  LEU A 117       9.397  -7.184  -6.685  1.00 14.20           C
ATOM    910  CD1 LEU A 117       8.207  -8.098  -6.300  1.00 16.05           C
ATOM    911  CD2 LEU A 117       9.603  -7.188  -8.095  1.00 19.08           C
ATOM    912  N   VAL A 118      12.115  -4.737  -7.643  1.00  9.88           N
ATOM    913  CA  VAL A 118      12.727  -4.245  -8.851  1.00 10.31           C
ATOM    914  C   VAL A 118      12.925  -5.432  -9.797  1.00 10.43           C
ATOM    915  O   VAL A 118      13.531  -6.445  -9.450  1.00 11.47           O
ATOM    916  CB  VAL A 118      14.118  -3.574  -8.532  1.00 11.77           C
ATOM    917  CG1 VAL A 118      14.755  -3.077  -9.803  1.00 14.39           C
ATOM    918  CG2 VAL A 118      13.865  -2.459  -7.494  1.00 13.99           C
ATOM    919  N   LEU A 119      12.437  -5.234 -11.035  1.00 10.23           N
ATOM    920  CA ALEU A 119      12.576  -6.260 -12.077  1.00 10.42           C
ATOM    921  C   LEU A 119      13.586  -5.792 -13.135  1.00  9.86           C
ATOM    922  O   LEU A 119      13.499  -4.649 -13.607  1.00 11.94           O
ATOM    923  CB ALEU A 119      11.247  -6.511 -12.770  1.00 10.68           C
ATOM    924  CG ALEU A 119      10.378  -7.595 -12.213  1.00 12.02           C
ATOM    925  CD1ALEU A 119       9.879  -7.158 -10.785  1.00 12.65           C
ATOM    926  CD2ALEU A 119       9.233  -7.943 -13.084  1.00 16.64           C
ATOM    927  N   GLU A 120      14.519  -6.666 -13.470  1.00 10.38           N
ATOM    928  CA  GLU A 120      15.486  -6.452 -14.523  1.00 11.15           C
ATOM    929  C   GLU A 120      15.131  -7.433 -15.638  1.00 10.59           C
ATOM    930  O   GLU A 120      15.123  -8.635 -15.416  1.00 11.84           O
ATOM    931  CB  GLU A 120      16.899  -6.740 -14.025  1.00 12.85           C
ATOM    932  CG  GLU A 120      18.000  -6.575 -15.096  1.00 15.31           C
ATOM    933  CD  GLU A 120      19.316  -7.325 -14.861  1.00 20.84           C
ATOM    934  OE1 GLU A 120      19.371  -8.559 -14.769  1.00 26.49           O
ATOM    935  OE2 GLU A 120      20.325  -6.637 -14.837  1.00 27.04           O
ATOM    936  N   LEU A 121      14.872  -6.924 -16.837  1.00 10.17           N
ATOM    937  CA ALEU A 121      14.460  -7.741 -17.993  1.00 10.37           C
ATOM    938  C   LEU A 121      15.505  -7.615 -19.051  1.00 10.31           C
ATOM    939  O   LEU A 121      15.839  -6.475 -19.458  1.00 11.86           O
ATOM    940  CB ALEU A 121      13.141  -7.282 -18.580  1.00 10.58           C
ATOM    941  CG ALEU A 121      12.047  -6.936 -17.573  1.00 11.74           C
ATOM    942  CD1ALEU A 121      10.712  -6.650 -18.272  1.00 14.23           C
ATOM    943  CD2ALEU A 121      11.925  -8.001 -16.501  1.00 13.37           C
ATOM    944  N   VAL A 122      16.041  -8.726 -19.510  1.00 10.03           N
ATOM    945  CA  VAL A 122      17.133  -8.678 -20.475  1.00 10.57           C
ATOM    946  C   VAL A 122      16.786  -9.514 -21.677  1.00  9.61           C
ATOM    947  O   VAL A 122      16.434 -10.707 -21.550  1.00 10.06           O
ATOM    948  CB  VAL A 122      18.470  -9.215 -19.855  1.00 11.63           C
ATOM    949  CG1 VAL A 122      19.599  -9.216 -20.949  1.00 14.97           C
ATOM    950  CG2 VAL A 122      18.839  -8.350 -18.677  1.00 13.10           C
ATOM    951  N   MET A 123      16.890  -8.942 -22.850  1.00 10.69           N
ATOM    952  CA  MET A 123      16.747  -9.641 -24.116  1.00 10.72           C
ATOM    953  C   MET A 123      17.869  -9.146 -25.015  1.00 11.20           C
ATOM    954  O   MET A 123      17.924  -7.962 -25.312  1.00 12.53           O
ATOM    955  CB  MET A 123      15.372  -9.321 -24.787  1.00 11.44           C
ATOM    956  CG  MET A 123      15.189  -9.924 -26.171  1.00 12.17           C
ATOM    957  SD  MET A 123      15.237 -11.694 -26.115  1.00 12.54           S
ATOM    958  CE  MET A 123      14.925 -12.086 -27.827  1.00 13.52           C
ATOM    959  N   LYS A 124      18.731 -10.068 -25.416  1.00 13.55           N
ATOM    960  CA  LYS A 124      19.912  -9.753 -26.227  1.00 14.71           C
ATOM    961  C   LYS A 124      20.665  -8.598 -25.520  1.00 15.18           C
ATOM    962  O   LYS A 124      21.002  -8.711 -24.358  1.00 16.42           O
ATOM    963  CB  LYS A 124      19.482  -9.522 -27.669  1.00 16.53           C
ATOM    964  CG  LYS A 124      18.911 -10.777 -28.296  1.00 20.42           C
ATOM    965  CD  LYS A 124      18.728 -10.711 -29.791  1.00 24.89           C
ATOM    966  CE  LYS A 124      17.583  -9.869 -30.208  1.00 29.10           C
ATOM    967  NZ  LYS A 124      17.818  -9.246 -31.593  1.00 36.80           N
ATOM    968  N   GLY A 125      20.952  -7.523 -26.246  1.00 15.60           N
ATOM    969  CA  GLY A 125      21.664  -6.385 -25.590  1.00 16.52           C
ATOM    970  C   GLY A 125      20.836  -5.424 -24.784  1.00 15.10           C
ATOM    971  O   GLY A 125      21.370  -4.405 -24.406  1.00 18.46           O
ATOM    972  N   VAL A 126      19.525  -5.656 -24.643  1.00 12.35           N
ATOM    973  CA  VAL A 126      18.671  -4.638 -24.063  1.00 12.42           C
ATOM    974  C   VAL A 126      18.291  -5.040 -22.646  1.00 12.56           C
ATOM    975  O   VAL A 126      17.797  -6.154 -22.429  1.00 12.90           O
ATOM    976  CB  VAL A 126      17.419  -4.476 -24.917  1.00 14.75           C
ATOM    977  CG1 VAL A 126      16.442  -3.534 -24.203  1.00 15.99           C
ATOM    978  CG2 VAL A 126      17.754  -4.034 -26.317  1.00 17.30           C
ATOM    979  N   THR A 127      18.484  -4.119 -21.718  1.00 12.68           N
ATOM    980  CA  THR A 127      18.035  -4.254 -20.354  1.00 13.76           C
ATOM    981  C   THR A 127      16.992  -3.210 -20.020  1.00 12.94           C
ATOM    982  O   THR A 127      17.223  -2.032 -20.226  1.00 15.12           O
ATOM    983  CB  THR A 127      19.183  -4.093 -19.347  1.00 15.95           C
ATOM    984  OG1 THR A 127      20.194  -5.070 -19.615  1.00 17.19           O
ATOM    985  CG2 THR A 127      18.739  -4.193 -17.930  1.00 16.28           C
ATOM    986  N   CYS A 128      15.885  -3.651 -19.470  1.00 11.27           N
ATOM    987  CA  CYS A 128      14.785  -2.846 -18.965  1.00 10.34           C
ATOM    988  C   CYS A 128      14.648  -3.044 -17.448  1.00 10.04           C
ATOM    989  O   CYS A 128      14.845  -4.139 -16.960  1.00 10.92           O
ATOM    990  CB  CYS A 128      13.482  -3.225 -19.720  1.00 11.26           C
ATOM    991  SG  CYS A 128      11.934  -2.831 -18.916  1.00 11.15           S
ATOM    992  N   THR A 129      14.280  -1.960 -16.763  1.00  9.92           N
ATOM    993  CA  THR A 129      13.985  -2.013 -15.340  1.00  9.38           C
ATOM    994  C   THR A 129      12.590  -1.590 -15.090  1.00  9.39           C
ATOM    995  O   THR A 129      12.192  -0.549 -15.578  1.00 13.10           O
ATOM    996  CB  THR A 129      15.006  -1.149 -14.538  1.00 11.09           C
ATOM    997  OG1 THR A 129      16.335  -1.555 -14.860  1.00 12.82           O
ATOM    998  CG2 THR A 129      14.833  -1.319 -13.052  1.00 13.03           C
ATOM    999  N   ARG A 130      11.843  -2.365 -14.303  1.00  8.98           N
ATOM   1000  CA  ARG A 130      10.465  -2.071 -13.912  1.00  9.43           C
ATOM   1001  C   ARG A 130      10.462  -2.071 -12.384  1.00  8.84           C
ATOM   1002  O   ARG A 130      10.890  -3.046 -11.785  1.00 10.93           O
ATOM   1003  CB  ARG A 130       9.512  -3.136 -14.493  1.00 11.03           C
ATOM   1004  CG  ARG A 130       9.643  -3.434 -15.946  1.00 13.94           C
ATOM   1005  CD  ARG A 130       8.604  -2.796 -16.763  1.00 14.49           C
ATOM   1006  NE  ARG A 130       7.244  -3.372 -16.668  1.00 11.92           N
ATOM   1007  CZ  ARG A 130       6.167  -2.789 -17.216  1.00 11.20           C
ATOM   1008  NH1 ARG A 130       6.306  -1.618 -17.749  1.00 11.42           N
ATOM   1009  NH2 ARG A 130       4.991  -3.426 -17.218  1.00 12.08           N
ATOM   1010  N   VAL A 131       9.934  -1.005 -11.801  1.00  9.27           N
ATOM   1011  CA  VAL A 131       9.943  -0.828 -10.348  1.00  9.51           C
ATOM   1012  C   VAL A 131       8.536  -0.849  -9.820  1.00  9.71           C
ATOM   1013  O   VAL A 131       7.675  -0.135 -10.364  1.00 10.03           O
ATOM   1014  CB  VAL A 131      10.662   0.505  -9.985  1.00 11.61           C
ATOM   1015  CG1 VAL A 131      10.667   0.694  -8.459  1.00 14.36           C
ATOM   1016  CG2 VAL A 131      12.100   0.549 -10.537  1.00 13.57           C
ATOM   1017  N   TYR A 132       8.364  -1.597  -8.750  1.00  9.42           N
ATOM   1018  CA  TYR A 132       7.053  -1.762  -8.102  1.00  9.11           C
ATOM   1019  C   TYR A 132       7.098  -1.364  -6.639  1.00  9.85           C
ATOM   1020  O   TYR A 132       8.163  -1.563  -5.989  1.00 10.43           O
ATOM   1021  CB  TYR A 132       6.645  -3.238  -8.162  1.00  9.60           C
ATOM   1022  CG  TYR A 132       6.411  -3.746  -9.562  1.00 10.22           C
ATOM   1023  CD1 TYR A 132       7.470  -4.128 -10.384  1.00 10.99           C
ATOM   1024  CD2 TYR A 132       5.145  -3.938 -10.040  1.00 10.91           C
ATOM   1025  CE1 TYR A 132       7.211  -4.557 -11.710  1.00 11.84           C
ATOM   1026  CE2 TYR A 132       4.898  -4.380 -11.325  1.00 12.52           C
ATOM   1027  CZ  TYR A 132       5.943  -4.684 -12.143  1.00 12.53           C
ATOM   1028  OH  TYR A 132       5.728  -5.113 -13.441  1.00 17.28           O
ATOM   1029  N   GLU A 133       5.988  -0.859  -6.138  1.00  9.95           N
ATOM   1030  CA AGLU A 133       5.831  -0.559  -4.724  1.00 10.41           C
ATOM   1031  C   GLU A 133       4.640  -1.316  -4.202  1.00 10.36           C
ATOM   1032  O   GLU A 133       3.778  -1.775  -4.944  1.00 10.83           O
ATOM   1033  CB AGLU A 133       5.690   0.945  -4.498  1.00 14.26           C
ATOM   1034  CG AGLU A 133       7.097   1.634  -4.676  1.00 18.17           C
ATOM   1035  CD AGLU A 133       7.124   3.128  -4.581  1.00 21.70           C
ATOM   1036  OE1AGLU A 133       6.042   3.738  -4.454  1.00 30.63           O
ATOM   1037  OE2AGLU A 133       8.240   3.703  -4.695  1.00 36.08           O
ATOM   1038  N   ARG A 134       4.590  -1.459  -2.871  1.00 11.18           N
ATOM   1039  CA  ARG A 134       3.479  -2.164  -2.293  1.00 11.68           C
ATOM   1040  C   ARG A 134       2.164  -1.434  -2.560  1.00 12.59           C
ATOM   1041  O   ARG A 134       2.093  -0.194  -2.467  1.00 14.63           O
ATOM   1042  CB  ARG A 134       3.676  -2.367  -0.793  1.00 14.06           C
ATOM   1043  CG  ARG A 134       4.783  -3.365  -0.481  1.00 17.40           C
ATOM   1044  CD  ARG A 134       4.644  -4.033   0.859  1.00 18.59           C
ATOM   1045  NE  ARG A 134       5.728  -4.986   1.020  1.00 20.21           N
ATOM   1046  CZ  ARG A 134       5.710  -6.305   0.791  1.00 16.34           C
ATOM   1047  NH1 ARG A 134       4.636  -6.974   0.344  1.00 17.61           N
ATOM   1048  NH2 ARG A 134       6.766  -6.988   1.093  1.00 18.63           N
ATOM   1049  N   ALA A 135       1.086  -2.205  -2.735  1.00 17.12           N
ATOM   1050  CA  ALA A 135      -0.282  -1.679  -2.947  1.00 24.34           C
ATOM   1051  C   ALA A 135      -1.234  -2.275  -1.898  1.00 31.53           C
ATOM   1052  O   ALA A 135      -1.032  -3.401  -1.368  1.00 30.45           O
ATOM   1053  CB  ALA A 135      -0.753  -2.033  -4.310  1.00 25.29           C
HETATM 1054  CL1 65Z X 136       7.312  -8.750 -22.347  1.00 20.00          CL
HETATM 1055  CL2 65Z X 136       3.080  -6.325 -24.532  1.00 20.00          CL
HETATM 1056  N1  65Z X 136       6.298  -8.576 -17.505  1.00 20.00           N
HETATM 1057  C1  65Z X 136       7.678  -8.984 -17.866  1.00 20.00           C
HETATM 1058  C2  65Z X 136       8.490  -9.171 -16.612  1.00 20.00           C
HETATM 1059  C3  65Z X 136       7.870 -10.036 -15.611  1.00 20.00           C
HETATM 1060  C4  65Z X 136       6.425  -9.781 -15.428  1.00 20.00           C
HETATM 1061  C5  65Z X 136       5.702  -9.645 -16.704  1.00 20.00           C
HETATM 1062  C6  65Z X 136       3.921  -6.812 -23.113  1.00 20.00           C
HETATM 1063  C7  65Z X 136       5.178  -7.453 -23.264  1.00 20.00           C
HETATM 1064  C8  65Z X 136       5.828  -7.909 -22.147  1.00 20.00           C
HETATM 1065  C9  65Z X 136       3.375  -6.608 -21.884  1.00 20.00           C
HETATM 1066  C10 65Z X 136       4.054  -7.050 -20.721  1.00 20.00           C
HETATM 1067  C11 65Z X 136       5.316  -7.699 -20.860  1.00 20.00           C
HETATM 1068  N2  65Z X 136       6.008  -8.215 -19.811  1.00 20.00           N
HETATM 1069  C12 65Z X 136       5.547  -8.066 -18.587  1.00 20.00           C
HETATM 1070  C13 65Z X 136       4.274  -7.407 -18.334  1.00 20.00           C
HETATM 1071  C14 65Z X 136       3.571  -6.886 -19.410  1.00 20.00           C
HETATM 1072  C15 65Z X 136       3.885  -7.112 -16.957  1.00 20.00           C
HETATM 1073  O1  65Z X 136       2.985  -7.878 -16.360  1.00 20.00           O
HETATM 1074  O2  65Z X 136       4.271  -6.101 -16.418  1.00 20.00           O
HETATM 1075  C16 65Z X 136       2.331  -6.125 -19.179  1.00 20.00           C
HETATM 1076  C17 65Z X 136       2.329  -4.735 -19.436  1.00 20.00           C
HETATM 1077  C18 65Z X 136       0.025  -4.570 -18.699  1.00 20.00           C
HETATM 1078  C19 65Z X 136      -0.004  -5.951 -18.449  1.00 20.00           C
HETATM 1079  C20 65Z X 136       1.184  -3.981 -19.226  1.00 20.00           C
HETATM 1080  C21 65Z X 136       1.173  -6.714 -18.650  1.00 20.00           C
