# Supplementary material for: New computational protein design methods for de novo small molecule binding sites
Source: PLoS Comput Biol. 2020 Oct 5;16(10):e1008178. doi: 10.1371/journal.pcbi.1008178 (PMC7575090; doi:10.1371/journal.pcbi.1008178)
Supplement: S3 File — PDB files for the protein-ligand complexes used for the binding site sequence recovery benchmark. Files have been cleaned to remove residues with missing backbone atoms and all other extraneous small molecules. These complexes have been renumbered for compatibility with Rosetta, where position numbering corresponds to column “Designable_positions” in S4 Table. (GZ) [file pcbi.1008178.s003.tar.gz › BindingSiteRecoveryPDBs/5J5I-clean.pdb]

ATOM      1  N   ASP A   1     140.250 -27.042 148.526  1.00 43.37           N
ATOM      2  CA  ASP A   1     138.882 -27.474 148.277  1.00 52.16           C
ATOM      3  C   ASP A   1     137.996 -26.254 148.083  1.00 50.56           C
ATOM      4  O   ASP A   1     138.309 -25.170 148.583  1.00 42.99           O
ATOM      5  CB  ASP A   1     138.369 -28.344 149.423  1.00 53.40           C
ATOM      6  CG  ASP A   1     138.175 -27.564 150.701  1.00 58.75           C
ATOM      7  OD1 ASP A   1     137.004 -27.307 151.050  1.00 52.48           O
ATOM      8  OD2 ASP A   1     139.186 -27.204 151.349  1.00 56.16           O
ATOM      9  N   TYR A   2     136.893 -26.418 147.357  1.00 52.89           N
ATOM     10  CA  TYR A   2     136.143 -25.244 146.914  1.00 52.14           C
ATOM     11  C   TYR A   2     135.533 -24.434 148.058  1.00 42.89           C
ATOM     12  O   TYR A   2     135.227 -23.261 147.876  1.00 46.17           O
ATOM     13  CB  TYR A   2     135.069 -25.642 145.885  1.00 56.21           C
ATOM     14  CG  TYR A   2     135.631 -25.655 144.463  1.00 69.82           C
ATOM     15  CD1 TYR A   2     136.980 -25.913 144.247  1.00 65.43           C
ATOM     16  CD2 TYR A   2     134.835 -25.385 143.346  1.00 66.14           C
ATOM     17  CE1 TYR A   2     137.530 -25.925 142.979  1.00 55.21           C
ATOM     18  CE2 TYR A   2     135.385 -25.403 142.060  1.00 60.41           C
ATOM     19  CZ  TYR A   2     136.737 -25.670 141.893  1.00 60.13           C
ATOM     20  OH  TYR A   2     137.314 -25.691 140.642  1.00 69.98           O
ATOM     21  N   LYS A   3     135.402 -25.019 149.242  1.00 42.47           N
ATOM     22  CA  LYS A   3     134.827 -24.262 150.351  1.00 47.17           C
ATOM     23  C   LYS A   3     135.812 -23.191 150.832  1.00 50.98           C
ATOM     24  O   LYS A   3     135.432 -22.243 151.532  1.00 48.92           O
ATOM     25  CB  LYS A   3     134.406 -25.188 151.506  1.00 43.13           C
ATOM     26  CG  LYS A   3     133.462 -26.347 151.104  1.00 53.43           C
ATOM     27  CD  LYS A   3     134.073 -27.720 151.404  1.00 68.06           C
ATOM     28  CE  LYS A   3     133.181 -28.907 151.019  1.00 61.33           C
ATOM     29  NZ  LYS A   3     133.701 -30.185 151.629  1.00 57.96           N
ATOM     30  N   ASP A   4     137.070 -23.329 150.426  1.00 43.94           N
ATOM     31  CA  ASP A   4     138.098 -22.360 150.781  1.00 45.71           C
ATOM     32  C   ASP A   4     138.517 -21.471 149.605  1.00 38.06           C
ATOM     33  O   ASP A   4     139.405 -20.643 149.756  1.00 39.88           O
ATOM     34  CB  ASP A   4     139.335 -23.083 151.347  1.00 43.09           C
ATOM     35  CG  ASP A   4     139.064 -23.745 152.690  1.00 47.74           C
ATOM     36  OD1 ASP A   4     138.469 -23.090 153.571  1.00 48.12           O
ATOM     37  OD2 ASP A   4     139.433 -24.928 152.864  1.00 48.85           O
ATOM     38  N   ASP A   5     137.883 -21.644 148.448  1.00 36.80           N
ATOM     39  CA  ASP A   5     138.224 -20.875 147.240  1.00 41.82           C
ATOM     40  C   ASP A   5     138.225 -19.348 147.440  1.00 42.57           C
ATOM     41  O   ASP A   5     139.037 -18.642 146.844  1.00 38.03           O
ATOM     42  CB  ASP A   5     137.261 -21.226 146.094  1.00 37.97           C
ATOM     43  CG  ASP A   5     137.729 -22.425 145.272  1.00 50.39           C
ATOM     44  OD1 ASP A   5     138.775 -23.032 145.632  1.00 44.56           O
ATOM     45  OD2 ASP A   5     137.033 -22.773 144.278  1.00 46.99           O
ATOM     46  N   ASP A   6     137.312 -18.838 148.261  1.00 40.53           N
ATOM     47  CA  ASP A   6     137.206 -17.398 148.469  1.00 37.26           C
ATOM     48  C   ASP A   6     137.908 -16.945 149.747  1.00 40.81           C
ATOM     49  O   ASP A   6     137.584 -15.895 150.306  1.00 41.40           O
ATOM     50  CB  ASP A   6     135.739 -16.958 148.519  1.00 36.62           C
ATOM     51  CG  ASP A   6     135.020 -17.166 147.207  1.00 42.42           C
ATOM     52  OD1 ASP A   6     135.696 -17.203 146.156  1.00 39.91           O
ATOM     53  OD2 ASP A   6     133.774 -17.284 147.225  1.00 40.88           O
ATOM     54  N   ASP A   7     138.856 -17.742 150.220  1.00 37.90           N
ATOM     55  CA  ASP A   7     139.717 -17.305 151.306  1.00 37.11           C
ATOM     56  C   ASP A   7     140.797 -16.394 150.701  1.00 32.73           C
ATOM     57  O   ASP A   7     141.714 -16.861 150.031  1.00 29.92           O
ATOM     58  CB  ASP A   7     140.323 -18.504 152.039  1.00 36.04           C
ATOM     59  CG  ASP A   7     140.992 -18.114 153.346  1.00 44.20           C
ATOM     60  OD1 ASP A   7     141.653 -17.049 153.391  1.00 45.22           O
ATOM     61  OD2 ASP A   7     140.861 -18.874 154.334  1.00 55.69           O
ATOM     62  N   LYS A   8     140.663 -15.091 150.939  1.00 33.62           N
ATOM     63  CA  LYS A   8     141.473 -14.103 150.253  1.00 31.82           C
ATOM     64  C   LYS A   8     142.947 -14.199 150.629  1.00 30.16           C
ATOM     65  O   LYS A   8     143.815 -14.196 149.758  1.00 31.42           O
ATOM     66  CB  LYS A   8     140.966 -12.687 150.534  1.00 35.50           C
ATOM     67  CG  LYS A   8     141.822 -11.649 149.813  1.00 30.29           C
ATOM     68  CD  LYS A   8     141.208 -10.284 149.801  1.00 30.25           C
ATOM     69  CE  LYS A   8     142.066  -9.349 148.937  1.00 37.12           C
ATOM     70  NZ  LYS A   8     141.544  -7.944 148.849  1.00 40.38           N
ATOM     71  N   LEU A   9     143.229 -14.288 151.922  1.00 28.29           N
ATOM     72  CA  LEU A   9     144.609 -14.417 152.365  1.00 28.94           C
ATOM     73  C   LEU A   9     145.276 -15.631 151.692  1.00 31.01           C
ATOM     74  O   LEU A   9     146.402 -15.530 151.206  1.00 31.95           O
ATOM     75  CB  LEU A   9     144.680 -14.522 153.895  1.00 27.66           C
ATOM     76  CG  LEU A   9     146.113 -14.434 154.446  1.00 36.06           C
ATOM     77  CD1 LEU A   9     146.778 -13.100 154.073  1.00 24.73           C
ATOM     78  CD2 LEU A   9     146.126 -14.639 155.951  1.00 34.62           C
ATOM     79  N   ASP A  10     144.560 -16.755 151.630  1.00 28.98           N
ATOM     80  CA  ASP A  10     145.072 -17.980 151.009  1.00 32.06           C
ATOM     81  C   ASP A  10     145.445 -17.745 149.547  1.00 32.50           C
ATOM     82  O   ASP A  10     146.513 -18.150 149.092  1.00 26.74           O
ATOM     83  CB  ASP A  10     144.035 -19.118 151.086  1.00 32.83           C
ATOM     84  CG  ASP A  10     143.839 -19.672 152.506  1.00 41.18           C
ATOM     85  OD1 ASP A  10     144.620 -19.324 153.414  1.00 35.23           O
ATOM     86  OD2 ASP A  10     142.900 -20.478 152.709  1.00 41.10           O
ATOM     87  N   ARG A  11     144.531 -17.112 148.812  1.00 32.11           N
ATOM     88  CA  ARG A  11     144.754 -16.795 147.410  1.00 29.29           C
ATOM     89  C   ARG A  11     146.013 -15.946 147.242  1.00 26.83           C
ATOM     90  O   ARG A  11     146.860 -16.234 146.383  1.00 28.59           O
ATOM     91  CB  ARG A  11     143.529 -16.074 146.819  1.00 30.27           C
ATOM     92  CG  ARG A  11     142.260 -16.954 146.750  1.00 28.60           C
ATOM     93  CD  ARG A  11     141.092 -16.244 146.074  1.00 30.40           C
ATOM     94  NE  ARG A  11     141.159 -16.318 144.612  1.00 26.01           N
ATOM     95  CZ  ARG A  11     140.697 -17.328 143.878  1.00 26.24           C
ATOM     96  NH1 ARG A  11     140.127 -18.375 144.462  1.00 30.51           N
ATOM     97  NH2 ARG A  11     140.807 -17.292 142.551  1.00 23.17           N
ATOM     98  N   ALA A  12     146.129 -14.911 148.072  1.00 26.81           N
ATOM     99  CA  ALA A  12     147.290 -14.025 148.061  1.00 24.82           C
ATOM    100  C   ALA A  12     148.578 -14.793 148.314  1.00 25.50           C
ATOM    101  O   ALA A  12     149.581 -14.579 147.630  1.00 27.36           O
ATOM    102  CB  ALA A  12     147.124 -12.927 149.088  1.00 26.17           C
ATOM    103  N   ASP A  13     148.544 -15.698 149.285  1.00 26.44           N
ATOM    104  CA  ASP A  13     149.733 -16.481 149.625  1.00 29.38           C
ATOM    105  C   ASP A  13     150.085 -17.444 148.513  1.00 31.39           C
ATOM    106  O   ASP A  13     151.268 -17.701 148.273  1.00 25.30           O
ATOM    107  CB  ASP A  13     149.533 -17.247 150.926  1.00 26.16           C
ATOM    108  CG  ASP A  13     149.549 -16.338 152.121  1.00 29.10           C
ATOM    109  OD1 ASP A  13     150.035 -15.200 151.963  1.00 27.33           O
ATOM    110  OD2 ASP A  13     149.065 -16.742 153.200  1.00 29.94           O
ATOM    111  N   ILE A  14     149.056 -17.962 147.835  1.00 26.02           N
ATOM    112  CA  ILE A  14     149.270 -18.890 146.739  1.00 25.06           C
ATOM    113  C   ILE A  14     149.979 -18.117 145.626  1.00 27.90           C
ATOM    114  O   ILE A  14     150.993 -18.565 145.085  1.00 29.77           O
ATOM    115  CB  ILE A  14     147.932 -19.526 146.231  1.00 29.97           C
ATOM    116  CG1 ILE A  14     147.341 -20.472 147.287  1.00 28.55           C
ATOM    117  CG2 ILE A  14     148.139 -20.287 144.904  1.00 24.93           C
ATOM    118  CD1 ILE A  14     145.958 -21.050 146.941  1.00 28.14           C
ATOM    119  N   LEU A  15     149.457 -16.934 145.322  1.00 29.79           N
ATOM    120  CA  LEU A  15     150.002 -16.093 144.261  1.00 29.05           C
ATOM    121  C   LEU A  15     151.421 -15.683 144.593  1.00 27.59           C
ATOM    122  O   LEU A  15     152.285 -15.641 143.715  1.00 27.07           O
ATOM    123  CB  LEU A  15     149.129 -14.854 144.044  1.00 27.94           C
ATOM    124  CG  LEU A  15     149.529 -13.937 142.885  1.00 32.79           C
ATOM    125  CD1 LEU A  15     149.316 -14.614 141.517  1.00 29.18           C
ATOM    126  CD2 LEU A  15     148.768 -12.631 142.972  1.00 28.60           C
ATOM    127  N   TYR A  16     151.664 -15.399 145.868  1.00 26.14           N
ATOM    128  CA  TYR A  16     153.023 -15.147 146.336  1.00 24.90           C
ATOM    129  C   TYR A  16     153.925 -16.376 146.155  1.00 27.72           C
ATOM    130  O   TYR A  16     155.050 -16.234 145.708  1.00 30.31           O
ATOM    131  CB  TYR A  16     153.011 -14.699 147.799  1.00 25.41           C
ATOM    132  CG  TYR A  16     154.374 -14.687 148.481  1.00 32.36           C
ATOM    133  CD1 TYR A  16     155.310 -13.696 148.211  1.00 31.92           C
ATOM    134  CD2 TYR A  16     154.711 -15.661 149.401  1.00 29.83           C
ATOM    135  CE1 TYR A  16     156.527 -13.682 148.840  1.00 32.51           C
ATOM    136  CE2 TYR A  16     155.925 -15.654 150.034  1.00 30.54           C
ATOM    137  CZ  TYR A  16     156.828 -14.666 149.754  1.00 33.43           C
ATOM    138  OH  TYR A  16     158.042 -14.674 150.400  1.00 38.52           O
ATOM    139  N   ASN A  17     153.434 -17.575 146.474  1.00 29.41           N
ATOM    140  CA  ASN A  17     154.258 -18.781 146.342  1.00 28.15           C
ATOM    141  C   ASN A  17     154.597 -19.031 144.884  1.00 29.87           C
ATOM    142  O   ASN A  17     155.725 -19.395 144.526  1.00 28.57           O
ATOM    143  CB  ASN A  17     153.555 -20.022 146.908  1.00 23.28           C
ATOM    144  CG  ASN A  17     153.229 -19.906 148.384  1.00 29.02           C
ATOM    145  OD1 ASN A  17     152.348 -20.611 148.889  1.00 32.47           O
ATOM    146  ND2 ASN A  17     153.920 -19.020 149.083  1.00 22.89           N
ATOM    147  N   ILE A  18     153.592 -18.829 144.043  1.00 28.48           N
ATOM    148  CA  ILE A  18     153.732 -19.059 142.620  1.00 30.25           C
ATOM    149  C   ILE A  18     154.770 -18.116 142.029  1.00 29.55           C
ATOM    150  O   ILE A  18     155.594 -18.511 141.211  1.00 32.65           O
ATOM    151  CB  ILE A  18     152.377 -18.887 141.907  1.00 27.03           C
ATOM    152  CG1 ILE A  18     151.435 -20.022 142.317  1.00 23.40           C
ATOM    153  CG2 ILE A  18     152.568 -18.822 140.386  1.00 22.60           C
ATOM    154  CD1 ILE A  18     150.049 -19.935 141.687  1.00 27.48           C
ATOM    155  N   ARG A  19     154.749 -16.869 142.473  1.00 29.92           N
ATOM    156  CA  ARG A  19     155.653 -15.880 141.924  1.00 29.64           C
ATOM    157  C   ARG A  19     157.083 -16.121 142.422  1.00 35.86           C
ATOM    158  O   ARG A  19     158.043 -15.890 141.687  1.00 32.32           O
ATOM    159  CB  ARG A  19     155.163 -14.471 142.277  1.00 30.40           C
ATOM    160  CG  ARG A  19     154.017 -14.009 141.368  1.00 31.68           C
ATOM    161  CD  ARG A  19     153.439 -12.679 141.773  1.00 33.25           C
ATOM    162  NE  ARG A  19     152.679 -12.096 140.672  1.00 43.75           N
ATOM    163  CZ  ARG A  19     151.716 -11.191 140.816  1.00 41.34           C
ATOM    164  NH1 ARG A  19     151.377 -10.755 142.025  1.00 39.85           N
ATOM    165  NH2 ARG A  19     151.089 -10.727 139.747  1.00 42.20           N
ATOM    166  N   GLN A  20     157.220 -16.592 143.659  1.00 28.99           N
ATOM    167  CA  GLN A  20     158.534 -16.884 144.203  1.00 31.65           C
ATOM    168  C   GLN A  20     159.157 -18.051 143.439  1.00 30.19           C
ATOM    169  O   GLN A  20     160.338 -18.054 143.163  1.00 32.31           O
ATOM    170  CB  GLN A  20     158.453 -17.210 145.701  1.00 37.85           C
ATOM    171  CG  GLN A  20     158.103 -16.028 146.616  1.00 34.91           C
ATOM    172  CD  GLN A  20     159.340 -15.276 147.101  1.00 51.47           C
ATOM    173  OE1 GLN A  20     160.015 -15.694 148.058  1.00 43.52           O
ATOM    174  NE2 GLN A  20     159.647 -14.163 146.435  1.00 49.03           N
ATOM    175  N   THR A  21     158.339 -19.030 143.082  1.00 30.24           N
ATOM    176  CA  THR A  21     158.821 -20.271 142.485  1.00 32.03           C
ATOM    177  C   THR A  21     159.001 -20.171 140.977  1.00 27.08           C
ATOM    178  O   THR A  21     159.933 -20.723 140.417  1.00 25.83           O
ATOM    179  CB  THR A  21     157.842 -21.424 142.779  1.00 33.10           C
ATOM    180  OG1 THR A  21     157.759 -21.636 144.197  1.00 42.64           O
ATOM    181  CG2 THR A  21     158.283 -22.703 142.090  1.00 32.56           C
ATOM    182  N   SER A  22     158.084 -19.456 140.331  1.00 32.83           N
ATOM    183  CA  SER A  22     158.047 -19.334 138.881  1.00 28.20           C
ATOM    184  C   SER A  22     159.319 -18.759 138.241  1.00 28.13           C
ATOM    185  O   SER A  22     159.877 -17.772 138.706  1.00 30.35           O
ATOM    186  CB  SER A  22     156.847 -18.472 138.484  1.00 27.55           C
ATOM    187  OG  SER A  22     156.879 -18.132 137.111  1.00 32.71           O
ATOM    188  N   ARG A  23     159.751 -19.391 137.156  1.00 30.13           N
ATOM    189  CA  ARG A  23     160.775 -18.839 136.280  1.00 30.23           C
ATOM    190  C   ARG A  23     160.169 -18.576 134.892  1.00 29.55           C
ATOM    191  O   ARG A  23     160.177 -19.450 134.041  1.00 25.58           O
ATOM    192  CB  ARG A  23     161.960 -19.794 136.165  1.00 26.84           C
ATOM    193  CG  ARG A  23     162.597 -20.207 137.498  1.00 31.87           C
ATOM    194  CD  ARG A  23     163.955 -20.824 137.184  1.00 42.92           C
ATOM    195  NE  ARG A  23     164.564 -21.581 138.274  1.00 44.69           N
ATOM    196  CZ  ARG A  23     165.570 -21.143 139.026  1.00 42.18           C
ATOM    197  NH1 ARG A  23     166.083 -19.928 138.829  1.00 43.89           N
ATOM    198  NH2 ARG A  23     166.063 -21.926 139.980  1.00 42.00           N
ATOM    199  N   PRO A  24     159.639 -17.363 134.664  1.00 28.07           N
ATOM    200  CA  PRO A  24     158.863 -17.124 133.444  1.00 25.93           C
ATOM    201  C   PRO A  24     159.649 -17.285 132.143  1.00 28.47           C
ATOM    202  O   PRO A  24     159.029 -17.405 131.080  1.00 26.67           O
ATOM    203  CB  PRO A  24     158.399 -15.669 133.602  1.00 25.65           C
ATOM    204  CG  PRO A  24     158.473 -15.386 135.052  1.00 23.55           C
ATOM    205  CD  PRO A  24     159.612 -16.204 135.578  1.00 23.97           C
ATOM    206  N   ASP A  25     160.979 -17.288 132.206  1.00 25.88           N
ATOM    207  CA  ASP A  25     161.759 -17.375 130.974  1.00 24.98           C
ATOM    208  C   ASP A  25     162.465 -18.724 130.798  1.00 24.72           C
ATOM    209  O   ASP A  25     163.212 -18.916 129.847  1.00 24.96           O
ATOM    210  CB  ASP A  25     162.768 -16.231 130.909  1.00 27.32           C
ATOM    211  CG  ASP A  25     162.098 -14.881 130.755  1.00 26.52           C
ATOM    212  OD1 ASP A  25     161.057 -14.827 130.097  1.00 36.62           O
ATOM    213  OD2 ASP A  25     162.602 -13.869 131.282  1.00 37.13           O
ATOM    214  N   VAL A  26     162.216 -19.663 131.704  1.00 23.23           N
ATOM    215  CA  VAL A  26     162.838 -20.978 131.600  1.00 26.33           C
ATOM    216  C   VAL A  26     161.777 -22.053 131.386  1.00 26.54           C
ATOM    217  O   VAL A  26     160.779 -22.062 132.091  1.00 27.22           O
ATOM    218  CB  VAL A  26     163.669 -21.311 132.864  1.00 27.40           C
ATOM    219  CG1 VAL A  26     164.305 -22.707 132.745  1.00 23.13           C
ATOM    220  CG2 VAL A  26     164.738 -20.232 133.090  1.00 23.41           C
ATOM    221  N   ILE A  27     161.982 -22.943 130.414  1.00 22.69           N
ATOM    222  CA  ILE A  27     161.008 -23.999 130.168  1.00 30.77           C
ATOM    223  C   ILE A  27     160.925 -24.936 131.376  1.00 30.07           C
ATOM    224  O   ILE A  27     161.940 -25.345 131.943  1.00 30.14           O
ATOM    225  CB  ILE A  27     161.321 -24.796 128.882  1.00 33.37           C
ATOM    226  CG1 ILE A  27     162.635 -25.582 129.007  1.00 30.84           C
ATOM    227  CG2 ILE A  27     161.337 -23.858 127.684  1.00 27.71           C
ATOM    228  CD1 ILE A  27     163.080 -26.245 127.720  1.00 26.10           C
ATOM    229  N   PRO A  28     159.690 -25.222 131.810  1.00 28.75           N
ATOM    230  CA  PRO A  28     159.409 -25.989 133.025  1.00 31.72           C
ATOM    231  C   PRO A  28     159.529 -27.485 132.766  1.00 33.98           C
ATOM    232  O   PRO A  28     158.616 -28.248 133.059  1.00 33.55           O
ATOM    233  CB  PRO A  28     157.968 -25.576 133.373  1.00 28.40           C
ATOM    234  CG  PRO A  28     157.352 -25.288 132.038  1.00 30.23           C
ATOM    235  CD  PRO A  28     158.464 -24.710 131.179  1.00 27.75           C
ATOM    236  N   THR A  29     160.667 -27.898 132.217  1.00 40.45           N
ATOM    237  CA  THR A  29     160.915 -29.316 131.997  1.00 42.76           C
ATOM    238  C   THR A  29     160.992 -30.048 133.322  1.00 43.74           C
ATOM    239  O   THR A  29     161.673 -29.626 134.247  1.00 50.67           O
ATOM    240  CB  THR A  29     162.204 -29.573 131.206  1.00 36.34           C
ATOM    241  OG1 THR A  29     163.319 -28.974 131.884  1.00 37.67           O
ATOM    242  CG2 THR A  29     162.085 -28.992 129.820  1.00 37.09           C
ATOM    243  N   GLN A  30     160.263 -31.147 133.403  1.00 49.54           N
ATOM    244  CA  GLN A  30     160.303 -32.004 134.566  1.00 53.28           C
ATOM    245  C   GLN A  30     160.877 -33.350 134.153  1.00 57.06           C
ATOM    246  O   GLN A  30     160.718 -33.768 133.003  1.00 51.57           O
ATOM    247  CB  GLN A  30     158.905 -32.137 135.158  1.00 56.61           C
ATOM    248  CG  GLN A  30     158.301 -30.772 135.515  1.00 55.87           C
ATOM    249  CD  GLN A  30     156.787 -30.781 135.567  1.00 51.23           C
ATOM    250  OE1 GLN A  30     156.184 -30.056 136.354  1.00 55.38           O
ATOM    251  NE2 GLN A  30     156.162 -31.599 134.722  1.00 54.90           N
ATOM    252  N   ARG A  31     161.578 -34.001 135.077  1.00 58.62           N
ATOM    253  CA  ARG A  31     162.133 -35.328 134.834  1.00 61.28           C
ATOM    254  C   ARG A  31     163.048 -35.344 133.609  1.00 60.45           C
ATOM    255  O   ARG A  31     163.123 -36.354 132.902  1.00 60.17           O
ATOM    256  CB  ARG A  31     161.004 -36.359 134.662  1.00 65.66           C
ATOM    257  CG  ARG A  31     160.149 -36.591 135.910  1.00 73.97           C
ATOM    258  CD  ARG A  31     159.085 -37.667 135.678  1.00 79.48           C
ATOM    259  NE  ARG A  31     158.248 -37.895 136.857  1.00 87.59           N
ATOM    260  CZ  ARG A  31     158.577 -38.695 137.869  1.00 93.87           C
ATOM    261  NH1 ARG A  31     159.731 -39.352 137.852  1.00 95.11           N
ATOM    262  NH2 ARG A  31     157.752 -38.840 138.899  1.00 92.62           N
ATOM    263  N   ASP A  32     163.728 -34.223 133.358  1.00 57.16           N
ATOM    264  CA  ASP A  32     164.649 -34.109 132.222  1.00 56.04           C
ATOM    265  C   ASP A  32     163.991 -34.585 130.904  1.00 53.44           C
ATOM    266  O   ASP A  32     164.652 -35.181 130.054  1.00 53.84           O
ATOM    267  CB  ASP A  32     165.933 -34.907 132.510  1.00 51.15           C
ATOM    268  CG  ASP A  32     167.096 -34.526 131.599  1.00 55.05           C
ATOM    269  OD1 ASP A  32     166.903 -33.768 130.622  1.00 57.65           O
ATOM    270  OD2 ASP A  32     168.220 -35.009 131.849  1.00 63.27           O
ATOM    271  N   ARG A  33     162.689 -34.321 130.754  1.00 53.04           N
ATOM    272  CA  ARG A  33     161.926 -34.670 129.544  1.00 48.65           C
ATOM    273  C   ARG A  33     161.254 -33.428 128.943  1.00 38.12           C
ATOM    274  O   ARG A  33     161.090 -32.436 129.635  1.00 40.90           O
ATOM    275  CB  ARG A  33     160.883 -35.744 129.867  1.00 50.44           C
ATOM    276  CG  ARG A  33     161.444 -37.160 129.785  1.00 55.66           C
ATOM    277  CD  ARG A  33     160.470 -38.104 129.070  1.00 67.93           C
ATOM    278  NE  ARG A  33     160.376 -37.876 127.623  1.00 67.55           N
ATOM    279  CZ  ARG A  33     159.231 -37.864 126.936  1.00 59.34           C
ATOM    280  NH1 ARG A  33     158.072 -38.045 127.556  1.00 59.91           N
ATOM    281  NH2 ARG A  33     159.242 -37.657 125.626  1.00 60.34           N
ATOM    282  N   PRO A  34     160.880 -33.467 127.648  1.00 39.91           N
ATOM    283  CA  PRO A  34     160.266 -32.271 127.046  1.00 32.93           C
ATOM    284  C   PRO A  34     158.957 -31.819 127.715  1.00 31.51           C
ATOM    285  O   PRO A  34     158.176 -32.637 128.194  1.00 33.20           O
ATOM    286  CB  PRO A  34     160.002 -32.698 125.589  1.00 34.03           C
ATOM    287  CG  PRO A  34     160.068 -34.177 125.589  1.00 35.13           C
ATOM    288  CD  PRO A  34     161.087 -34.527 126.652  1.00 36.33           C
ATOM    289  N   VAL A  35     158.744 -30.507 127.749  1.00 33.28           N
ATOM    290  CA  VAL A  35     157.496 -29.928 128.232  1.00 32.12           C
ATOM    291  C   VAL A  35     156.353 -30.283 127.286  1.00 31.09           C
ATOM    292  O   VAL A  35     156.382 -29.914 126.104  1.00 31.82           O
ATOM    293  CB  VAL A  35     157.564 -28.386 128.347  1.00 29.19           C
ATOM    294  CG1 VAL A  35     156.235 -27.833 128.846  1.00 24.72           C
ATOM    295  CG2 VAL A  35     158.714 -27.948 129.255  1.00 32.44           C
ATOM    296  N   ALA A  36     155.348 -30.979 127.814  1.00 29.87           N
ATOM    297  CA  ALA A  36     154.160 -31.339 127.033  1.00 32.40           C
ATOM    298  C   ALA A  36     153.145 -30.197 127.001  1.00 29.97           C
ATOM    299  O   ALA A  36     152.508 -29.888 127.994  1.00 31.73           O
ATOM    300  CB  ALA A  36     153.509 -32.613 127.598  1.00 23.71           C
ATOM    301  N   VAL A  37     152.982 -29.580 125.846  1.00 30.43           N
ATOM    302  CA  VAL A  37     152.002 -28.526 125.706  1.00 30.62           C
ATOM    303  C   VAL A  37     150.764 -29.021 124.924  1.00 39.98           C
ATOM    304  O   VAL A  37     150.883 -29.441 123.772  1.00 35.21           O
ATOM    305  CB  VAL A  37     152.636 -27.309 125.004  1.00 34.32           C
ATOM    306  CG1 VAL A  37     151.569 -26.277 124.603  1.00 27.45           C
ATOM    307  CG2 VAL A  37     153.736 -26.691 125.890  1.00 29.13           C
ATOM    308  N   SER A  38     149.587 -28.992 125.555  1.00 37.09           N
ATOM    309  CA  SER A  38     148.343 -29.300 124.844  1.00 35.71           C
ATOM    310  C   SER A  38     147.705 -28.038 124.310  1.00 35.73           C
ATOM    311  O   SER A  38     147.519 -27.066 125.043  1.00 32.73           O
ATOM    312  CB  SER A  38     147.335 -30.030 125.737  1.00 34.65           C
ATOM    313  OG  SER A  38     147.872 -31.247 126.221  1.00 49.37           O
ATOM    314  N   VAL A  39     147.355 -28.086 123.027  1.00 37.77           N
ATOM    315  CA  VAL A  39     146.763 -26.971 122.305  1.00 30.96           C
ATOM    316  C   VAL A  39     145.527 -27.414 121.510  1.00 42.64           C
ATOM    317  O   VAL A  39     145.547 -28.452 120.853  1.00 42.10           O
ATOM    318  CB  VAL A  39     147.744 -26.359 121.288  1.00 33.39           C
ATOM    319  CG1 VAL A  39     147.359 -24.924 120.982  1.00 35.99           C
ATOM    320  CG2 VAL A  39     149.175 -26.439 121.783  1.00 44.99           C
ATOM    321  N   SER A  40     144.463 -26.620 121.550  1.00 38.97           N
ATOM    322  CA  SER A  40     143.370 -26.806 120.613  1.00 36.91           C
ATOM    323  C   SER A  40     142.676 -25.487 120.367  1.00 34.02           C
ATOM    324  O   SER A  40     142.397 -24.724 121.292  1.00 34.48           O
ATOM    325  CB  SER A  40     142.373 -27.860 121.104  1.00 41.51           C
ATOM    326  OG  SER A  40     141.703 -27.427 122.260  1.00 47.89           O
ATOM    327  N   LEU A  41     142.430 -25.208 119.097  1.00 29.47           N
ATOM    328  CA  LEU A  41     141.771 -23.985 118.747  1.00 33.08           C
ATOM    329  C   LEU A  41     140.276 -24.244 118.708  1.00 33.78           C
ATOM    330  O   LEU A  41     139.812 -25.161 118.032  1.00 36.69           O
ATOM    331  CB  LEU A  41     142.268 -23.443 117.410  1.00 27.31           C
ATOM    332  CG  LEU A  41     143.766 -23.324 117.144  1.00 33.87           C
ATOM    333  CD1 LEU A  41     143.990 -22.347 116.001  1.00 34.04           C
ATOM    334  CD2 LEU A  41     144.573 -22.934 118.376  1.00 34.77           C
ATOM    335  N   LYS A  42     139.536 -23.455 119.477  1.00 32.74           N
ATOM    336  CA  LYS A  42     138.092 -23.401 119.346  1.00 32.46           C
ATOM    337  C   LYS A  42     137.762 -22.134 118.587  1.00 32.06           C
ATOM    338  O   LYS A  42     138.004 -21.019 119.077  1.00 30.40           O
ATOM    339  CB  LYS A  42     137.415 -23.435 120.710  1.00 35.68           C
ATOM    340  CG  LYS A  42     137.611 -24.765 121.449  1.00 39.33           C
ATOM    341  CD  LYS A  42     137.066 -25.906 120.609  1.00 36.03           C
ATOM    342  CE  LYS A  42     136.919 -27.204 121.386  1.00 46.23           C
ATOM    343  NZ  LYS A  42     136.246 -28.244 120.535  1.00 45.87           N
ATOM    344  N   PHE A  43     137.237 -22.304 117.377  1.00 28.54           N
ATOM    345  CA  PHE A  43     136.931 -21.164 116.527  1.00 30.10           C
ATOM    346  C   PHE A  43     135.644 -20.457 116.937  1.00 29.58           C
ATOM    347  O   PHE A  43     134.638 -21.084 117.246  1.00 32.89           O
ATOM    348  CB  PHE A  43     136.881 -21.602 115.071  1.00 28.83           C
ATOM    349  CG  PHE A  43     138.236 -21.931 114.526  1.00 30.76           C
ATOM    350  CD1 PHE A  43     138.728 -23.225 114.599  1.00 27.22           C
ATOM    351  CD2 PHE A  43     139.049 -20.931 114.007  1.00 27.99           C
ATOM    352  CE1 PHE A  43     139.993 -23.531 114.125  1.00 28.62           C
ATOM    353  CE2 PHE A  43     140.327 -21.226 113.531  1.00 31.03           C
ATOM    354  CZ  PHE A  43     140.801 -22.535 113.591  1.00 28.29           C
ATOM    355  N   ILE A  44     135.718 -19.131 116.974  1.00 30.60           N
ATOM    356  CA  ILE A  44     134.598 -18.320 117.387  1.00 30.12           C
ATOM    357  C   ILE A  44     133.947 -17.634 116.193  1.00 30.60           C
ATOM    358  O   ILE A  44     132.723 -17.583 116.091  1.00 30.37           O
ATOM    359  CB  ILE A  44     135.010 -17.256 118.394  1.00 26.81           C
ATOM    360  CG1 ILE A  44     135.869 -17.869 119.496  1.00 29.42           C
ATOM    361  CG2 ILE A  44     133.772 -16.623 118.974  1.00 25.87           C
ATOM    362  CD1 ILE A  44     135.186 -18.981 120.303  1.00 30.51           C
ATOM    363  N   ASN A  45     134.767 -17.102 115.297  1.00 30.58           N
ATOM    364  CA  ASN A  45     134.228 -16.469 114.109  1.00 31.65           C
ATOM    365  C   ASN A  45     135.168 -16.492 112.933  1.00 34.64           C
ATOM    366  O   ASN A  45     136.386 -16.543 113.091  1.00 36.29           O
ATOM    367  CB  ASN A  45     133.845 -15.027 114.386  1.00 27.88           C
ATOM    368  CG  ASN A  45     132.506 -14.656 113.755  1.00 40.88           C
ATOM    369  OD1 ASN A  45     132.198 -14.976 112.572  1.00 25.00           O
ATOM    370  ND2 ASN A  45     131.682 -14.003 114.559  1.00 33.17           N
ATOM    371  N   ILE A  46     134.578 -16.458 111.743  1.00 32.10           N
ATOM    372  CA  ILE A  46     135.339 -16.293 110.521  1.00 34.11           C
ATOM    373  C   ILE A  46     134.860 -14.989 109.898  1.00 32.36           C
ATOM    374  O   ILE A  46     133.789 -14.919 109.317  1.00 37.99           O
ATOM    375  CB  ILE A  46     135.167 -17.492 109.575  1.00 34.17           C
ATOM    376  CG1 ILE A  46     135.716 -18.754 110.246  1.00 34.67           C
ATOM    377  CG2 ILE A  46     135.869 -17.238 108.272  1.00 33.04           C
ATOM    378  CD1 ILE A  46     135.139 -20.052 109.696  1.00 35.97           C
ATOM    379  N   LEU A  47     135.662 -13.944 110.062  1.00 41.00           N
ATOM    380  CA  LEU A  47     135.252 -12.586 109.723  1.00 36.12           C
ATOM    381  C   LEU A  47     135.342 -12.304 108.228  1.00 37.58           C
ATOM    382  O   LEU A  47     134.390 -11.837 107.608  1.00 44.76           O
ATOM    383  CB  LEU A  47     136.120 -11.592 110.489  1.00 38.63           C
ATOM    384  CG  LEU A  47     136.230 -11.897 111.983  1.00 36.40           C
ATOM    385  CD1 LEU A  47     137.288 -11.028 112.628  1.00 37.05           C
ATOM    386  CD2 LEU A  47     134.895 -11.702 112.655  1.00 32.20           C
ATOM    387  N   GLU A  48     136.503 -12.588 107.659  1.00 36.95           N
ATOM    388  CA  GLU A  48     136.792 -12.248 106.275  1.00 41.36           C
ATOM    389  C   GLU A  48     137.517 -13.398 105.580  1.00 47.39           C
ATOM    390  O   GLU A  48     138.418 -14.025 106.151  1.00 44.85           O
ATOM    391  CB  GLU A  48     137.629 -10.967 106.197  1.00 44.38           C
ATOM    392  CG  GLU A  48     138.522 -10.887 104.957  1.00 50.52           C
ATOM    393  CD  GLU A  48     139.836 -10.181 105.219  1.00 69.62           C
ATOM    394  OE1 GLU A  48     139.808  -9.070 105.801  1.00 75.24           O
ATOM    395  OE2 GLU A  48     140.899 -10.754 104.872  1.00 73.61           O
ATOM    396  N   VAL A  49     137.105 -13.675 104.347  1.00 43.53           N
ATOM    397  CA  VAL A  49     137.757 -14.674 103.519  1.00 37.31           C
ATOM    398  C   VAL A  49     138.056 -14.048 102.164  1.00 42.42           C
ATOM    399  O   VAL A  49     137.177 -13.452 101.551  1.00 42.36           O
ATOM    400  CB  VAL A  49     136.871 -15.922 103.368  1.00 48.22           C
ATOM    401  CG1 VAL A  49     137.320 -16.781 102.188  1.00 47.50           C
ATOM    402  CG2 VAL A  49     136.859 -16.721 104.673  1.00 39.66           C
ATOM    403  N   ASN A  50     139.295 -14.146 101.698  1.00 45.70           N
ATOM    404  CA  ASN A  50     139.604 -13.622 100.371  1.00 44.54           C
ATOM    405  C   ASN A  50     140.080 -14.731  99.448  1.00 48.71           C
ATOM    406  O   ASN A  50     141.128 -15.340  99.682  1.00 46.39           O
ATOM    407  CB  ASN A  50     140.646 -12.504 100.441  1.00 48.05           C
ATOM    408  CG  ASN A  50     140.851 -11.813  99.096  1.00 50.96           C
ATOM    409  OD1 ASN A  50     140.791 -12.451  98.046  1.00 50.86           O
ATOM    410  ND2 ASN A  50     141.087 -10.505  99.124  1.00 46.61           N
ATOM    411  N   GLU A  51     139.316 -14.963  98.380  1.00 54.81           N
ATOM    412  CA  GLU A  51     139.599 -16.074  97.482  1.00 54.87           C
ATOM    413  C   GLU A  51     140.648 -15.723  96.427  1.00 49.31           C
ATOM    414  O   GLU A  51     141.339 -16.614  95.934  1.00 50.81           O
ATOM    415  CB  GLU A  51     138.308 -16.574  96.804  1.00 61.89           C
ATOM    416  CG  GLU A  51     138.148 -18.097  96.909  1.00 58.09           C
ATOM    417  CD  GLU A  51     136.841 -18.642  96.349  1.00 64.34           C
ATOM    418  OE1 GLU A  51     136.900 -19.405  95.358  1.00 70.02           O
ATOM    419  OE2 GLU A  51     135.760 -18.308  96.892  1.00 62.82           O
ATOM    420  N   ILE A  52     140.795 -14.448  96.082  1.00 42.41           N
ATOM    421  CA  ILE A  52     141.834 -14.114  95.121  1.00 52.71           C
ATOM    422  C   ILE A  52     143.207 -14.143  95.826  1.00 50.59           C
ATOM    423  O   ILE A  52     144.173 -14.672  95.278  1.00 54.24           O
ATOM    424  CB  ILE A  52     141.583 -12.743  94.414  1.00 55.04           C
ATOM    425  CG1 ILE A  52     141.632 -11.565  95.383  1.00 55.50           C
ATOM    426  CG2 ILE A  52     140.230 -12.759  93.705  1.00 50.36           C
ATOM    427  CD1 ILE A  52     141.599 -10.190  94.711  1.00 59.60           C
ATOM    428  N   THR A  53     143.284 -13.645  97.058  1.00 49.19           N
ATOM    429  CA  THR A  53     144.554 -13.623  97.783  1.00 47.39           C
ATOM    430  C   THR A  53     144.802 -14.834  98.693  1.00 42.87           C
ATOM    431  O   THR A  53     145.890 -14.966  99.234  1.00 42.73           O
ATOM    432  CB  THR A  53     144.667 -12.372  98.651  1.00 48.38           C
ATOM    433  OG1 THR A  53     143.899 -12.549  99.849  1.00 45.46           O
ATOM    434  CG2 THR A  53     144.156 -11.162  97.889  1.00 54.14           C
ATOM    435  N   ASN A  54     143.807 -15.708  98.843  1.00 41.99           N
ATOM    436  CA  ASN A  54     143.868 -16.860  99.754  1.00 40.65           C
ATOM    437  C   ASN A  54     144.245 -16.462 101.183  1.00 41.30           C
ATOM    438  O   ASN A  54     145.205 -16.974 101.756  1.00 35.65           O
ATOM    439  CB  ASN A  54     144.834 -17.929  99.231  1.00 36.90           C
ATOM    440  CG  ASN A  54     144.107 -19.086  98.534  1.00 43.72           C
ATOM    441  OD1 ASN A  54     142.960 -19.400  98.850  1.00 43.41           O
ATOM    442  ND2 ASN A  54     144.774 -19.710  97.571  1.00 39.35           N
ATOM    443  N   GLU A  55     143.472 -15.542 101.752  1.00 44.33           N
ATOM    444  CA  GLU A  55     143.690 -15.117 103.127  1.00 47.40           C
ATOM    445  C   GLU A  55     142.449 -15.344 103.953  1.00 41.33           C
ATOM    446  O   GLU A  55     141.332 -15.345 103.446  1.00 36.70           O
ATOM    447  CB  GLU A  55     144.091 -13.641 103.213  1.00 42.25           C
ATOM    448  CG  GLU A  55     145.370 -13.305 102.499  1.00 37.91           C
ATOM    449  CD  GLU A  55     145.657 -11.817 102.532  1.00 48.02           C
ATOM    450  OE1 GLU A  55     144.938 -11.101 103.265  1.00 52.34           O
ATOM    451  OE2 GLU A  55     146.582 -11.360 101.817  1.00 43.83           O
ATOM    452  N   VAL A  56     142.675 -15.501 105.245  1.00 40.26           N
ATOM    453  CA  VAL A  56     141.624 -15.793 106.190  1.00 39.47           C
ATOM    454  C   VAL A  56     141.858 -14.968 107.471  1.00 38.08           C
ATOM    455  O   VAL A  56     142.987 -14.826 107.938  1.00 33.19           O
ATOM    456  CB  VAL A  56     141.573 -17.321 106.451  1.00 42.45           C
ATOM    457  CG1 VAL A  56     141.635 -17.659 107.926  1.00 40.40           C
ATOM    458  CG2 VAL A  56     140.338 -17.918 105.799  1.00 39.05           C
ATOM    459  N   ASP A  57     140.784 -14.383 107.989  1.00 41.51           N
ATOM    460  CA  ASP A  57     140.806 -13.589 109.219  1.00 37.38           C
ATOM    461  C   ASP A  57     139.801 -14.207 110.205  1.00 32.79           C
ATOM    462  O   ASP A  57     138.591 -14.148 110.004  1.00 36.09           O
ATOM    463  CB  ASP A  57     140.472 -12.112 108.907  1.00 43.36           C
ATOM    464  CG  ASP A  57     140.681 -11.174 110.100  1.00 39.94           C
ATOM    465  OD1 ASP A  57     141.480 -11.482 110.993  1.00 44.33           O
ATOM    466  OD2 ASP A  57     140.067 -10.094 110.128  1.00 45.34           O
ATOM    467  N   VAL A  58     140.317 -14.813 111.264  1.00 35.13           N
ATOM    468  CA  VAL A  58     139.494 -15.537 112.222  1.00 33.40           C
ATOM    469  C   VAL A  58     139.661 -15.081 113.685  1.00 34.88           C
ATOM    470  O   VAL A  58     140.641 -14.423 114.053  1.00 29.85           O
ATOM    471  CB  VAL A  58     139.818 -17.033 112.162  1.00 35.16           C
ATOM    472  CG1 VAL A  58     139.459 -17.597 110.800  1.00 35.98           C
ATOM    473  CG2 VAL A  58     141.303 -17.252 112.473  1.00 26.04           C
ATOM    474  N   VAL A  59     138.695 -15.458 114.517  1.00 33.56           N
ATOM    475  CA  VAL A  59     138.816 -15.301 115.958  1.00 29.33           C
ATOM    476  C   VAL A  59     138.742 -16.691 116.568  1.00 29.06           C
ATOM    477  O   VAL A  59     137.836 -17.457 116.252  1.00 28.72           O
ATOM    478  CB  VAL A  59     137.709 -14.387 116.552  1.00 33.36           C
ATOM    479  CG1 VAL A  59     137.755 -14.416 118.074  1.00 31.00           C
ATOM    480  CG2 VAL A  59     137.844 -12.952 116.044  1.00 25.13           C
ATOM    481  N   PHE A  60     139.708 -17.036 117.420  1.00 30.20           N
ATOM    482  CA  PHE A  60     139.687 -18.330 118.082  1.00 24.98           C
ATOM    483  C   PHE A  60     140.167 -18.241 119.514  1.00 26.30           C
ATOM    484  O   PHE A  60     140.927 -17.346 119.884  1.00 26.94           O
ATOM    485  CB  PHE A  60     140.530 -19.351 117.318  1.00 24.33           C
ATOM    486  CG  PHE A  60     141.945 -18.929 117.120  1.00 29.02           C
ATOM    487  CD1 PHE A  60     142.931 -19.328 118.008  1.00 24.02           C
ATOM    488  CD2 PHE A  60     142.298 -18.121 116.051  1.00 28.60           C
ATOM    489  CE1 PHE A  60     144.238 -18.932 117.840  1.00 23.51           C
ATOM    490  CE2 PHE A  60     143.612 -17.714 115.888  1.00 30.48           C
ATOM    491  CZ  PHE A  60     144.585 -18.133 116.792  1.00 22.62           C
ATOM    492  N   TRP A  61     139.685 -19.174 120.322  1.00 24.82           N
ATOM    493  CA  TRP A  61     140.127 -19.307 121.683  1.00 26.92           C
ATOM    494  C   TRP A  61     141.181 -20.380 121.666  1.00 30.97           C
ATOM    495  O   TRP A  61     140.894 -21.538 121.353  1.00 31.15           O
ATOM    496  CB  TRP A  61     138.979 -19.683 122.625  1.00 26.46           C
ATOM    497  CG  TRP A  61     137.944 -18.638 122.762  1.00 22.92           C
ATOM    498  CD1 TRP A  61     137.930 -17.420 122.164  1.00 23.31           C
ATOM    499  CD2 TRP A  61     136.755 -18.711 123.558  1.00 26.52           C
ATOM    500  NE1 TRP A  61     136.809 -16.730 122.536  1.00 23.28           N
ATOM    501  CE2 TRP A  61     136.074 -17.498 123.396  1.00 20.36           C
ATOM    502  CE3 TRP A  61     136.213 -19.683 124.410  1.00 29.59           C
ATOM    503  CZ2 TRP A  61     134.870 -17.223 124.044  1.00 28.17           C
ATOM    504  CZ3 TRP A  61     135.026 -19.415 125.048  1.00 26.37           C
ATOM    505  CH2 TRP A  61     134.359 -18.192 124.858  1.00 27.65           C
ATOM    506  N   GLN A  62     142.411 -19.989 121.965  1.00 33.87           N
ATOM    507  CA  GLN A  62     143.495 -20.951 122.012  1.00 34.71           C
ATOM    508  C   GLN A  62     143.540 -21.604 123.373  1.00 31.12           C
ATOM    509  O   GLN A  62     144.118 -21.053 124.302  1.00 33.04           O
ATOM    510  CB  GLN A  62     144.818 -20.282 121.713  1.00 29.68           C
ATOM    511  CG  GLN A  62     145.994 -21.219 121.718  1.00 32.95           C
ATOM    512  CD  GLN A  62     147.295 -20.458 121.641  1.00 35.18           C
ATOM    513  OE1 GLN A  62     147.629 -19.899 120.597  1.00 35.07           O
ATOM    514  NE2 GLN A  62     148.020 -20.394 122.764  1.00 31.67           N
ATOM    515  N   GLN A  63     142.913 -22.767 123.500  1.00 31.25           N
ATOM    516  CA  GLN A  63     142.989 -23.489 124.758  1.00 32.00           C
ATOM    517  C   GLN A  63     144.382 -24.086 124.865  1.00 34.02           C
ATOM    518  O   GLN A  63     144.853 -24.763 123.942  1.00 32.90           O
ATOM    519  CB  GLN A  63     141.925 -24.569 124.851  1.00 26.90           C
ATOM    520  CG  GLN A  63     140.523 -24.060 124.653  1.00 35.46           C
ATOM    521  CD  GLN A  63     139.489 -25.185 124.667  1.00 41.63           C
ATOM    522  OE1 GLN A  63     138.531 -25.150 125.437  1.00 35.76           O
ATOM    523  NE2 GLN A  63     139.681 -26.181 123.806  1.00 37.38           N
ATOM    524  N   THR A  64     145.038 -23.836 125.991  1.00 24.83           N
ATOM    525  CA  THR A  64     146.447 -24.195 126.127  1.00 34.50           C
ATOM    526  C   THR A  64     146.735 -24.675 127.547  1.00 30.79           C
ATOM    527  O   THR A  64     146.348 -24.027 128.521  1.00 33.07           O
ATOM    528  CB  THR A  64     147.363 -22.983 125.775  1.00 34.00           C
ATOM    529  OG1 THR A  64     146.847 -22.308 124.611  1.00 35.38           O
ATOM    530  CG2 THR A  64     148.768 -23.427 125.513  1.00 31.77           C
ATOM    531  N   THR A  65     147.379 -25.827 127.670  1.00 30.84           N
ATOM    532  CA  THR A  65     147.736 -26.335 128.985  1.00 29.39           C
ATOM    533  C   THR A  65     149.031 -27.058 128.990  1.00 29.51           C
ATOM    534  O   THR A  65     149.393 -27.734 128.030  1.00 28.48           O
ATOM    535  CB  THR A  65     146.736 -27.328 129.575  1.00 32.25           C
ATOM    536  OG1 THR A  65     146.208 -28.173 128.538  1.00 36.04           O
ATOM    537  CG2 THR A  65     145.649 -26.604 130.237  1.00 44.71           C
ATOM    538  N   TRP A  66     149.687 -26.928 130.132  1.00 29.14           N
ATOM    539  CA  TRP A  66     150.899 -27.627 130.441  1.00 26.63           C
ATOM    540  C   TRP A  66     150.976 -27.703 131.956  1.00 32.48           C
ATOM    541  O   TRP A  66     150.153 -27.111 132.682  1.00 25.14           O
ATOM    542  CB  TRP A  66     152.110 -26.908 129.849  1.00 25.00           C
ATOM    543  CG  TRP A  66     152.277 -25.502 130.373  1.00 29.26           C
ATOM    544  CD1 TRP A  66     153.107 -25.086 131.391  1.00 25.62           C
ATOM    545  CD2 TRP A  66     151.572 -24.328 129.922  1.00 25.30           C
ATOM    546  NE1 TRP A  66     152.954 -23.721 131.594  1.00 27.42           N
ATOM    547  CE2 TRP A  66     152.028 -23.238 130.703  1.00 23.94           C
ATOM    548  CE3 TRP A  66     150.605 -24.093 128.928  1.00 29.40           C
ATOM    549  CZ2 TRP A  66     151.559 -21.939 130.510  1.00 23.78           C
ATOM    550  CZ3 TRP A  66     150.134 -22.802 128.741  1.00 22.22           C
ATOM    551  CH2 TRP A  66     150.604 -21.741 129.536  1.00 22.02           C
ATOM    552  N   SER A  67     151.974 -28.437 132.427  1.00 33.72           N
ATOM    553  CA  SER A  67     152.125 -28.714 133.834  1.00 31.34           C
ATOM    554  C   SER A  67     153.490 -28.241 134.326  1.00 40.28           C
ATOM    555  O   SER A  67     154.512 -28.470 133.678  1.00 41.05           O
ATOM    556  CB  SER A  67     151.942 -30.209 134.091  1.00 35.68           C
ATOM    557  OG  SER A  67     152.743 -30.629 135.185  1.00 52.60           O
ATOM    558  N   ASP A  68     153.486 -27.541 135.454  1.00 40.26           N
ATOM    559  CA  ASP A  68     154.707 -27.240 136.191  1.00 35.09           C
ATOM    560  C   ASP A  68     154.478 -27.658 137.637  1.00 39.19           C
ATOM    561  O   ASP A  68     153.936 -26.897 138.438  1.00 37.09           O
ATOM    562  CB  ASP A  68     155.075 -25.761 136.104  1.00 35.65           C
ATOM    563  CG  ASP A  68     156.435 -25.453 136.736  1.00 34.31           C
ATOM    564  OD1 ASP A  68     157.045 -26.343 137.361  1.00 39.69           O
ATOM    565  OD2 ASP A  68     156.883 -24.303 136.632  1.00 34.80           O
ATOM    566  N   ARG A  69     154.887 -28.881 137.947  1.00 40.62           N
ATOM    567  CA  ARG A  69     154.727 -29.471 139.268  1.00 40.92           C
ATOM    568  C   ARG A  69     155.352 -28.639 140.383  1.00 39.27           C
ATOM    569  O   ARG A  69     154.916 -28.713 141.528  1.00 40.79           O
ATOM    570  CB  ARG A  69     155.317 -30.877 139.268  1.00 41.77           C
ATOM    571  CG  ARG A  69     154.260 -31.962 139.289  1.00 54.72           C
ATOM    572  CD  ARG A  69     153.695 -32.104 140.690  1.00 62.91           C
ATOM    573  NE  ARG A  69     152.393 -32.762 140.717  1.00 63.06           N
ATOM    574  CZ  ARG A  69     151.738 -33.057 141.835  1.00 64.13           C
ATOM    575  NH1 ARG A  69     152.280 -32.775 143.015  1.00 71.12           N
ATOM    576  NH2 ARG A  69     150.550 -33.646 141.777  1.00 66.02           N
ATOM    577  N   THR A  70     156.361 -27.840 140.053  1.00 34.67           N
ATOM    578  CA  THR A  70     156.968 -26.961 141.041  1.00 36.83           C
ATOM    579  C   THR A  70     155.981 -25.887 141.536  1.00 33.51           C
ATOM    580  O   THR A  70     156.146 -25.326 142.610  1.00 30.54           O
ATOM    581  CB  THR A  70     158.240 -26.286 140.474  1.00 39.45           C
ATOM    582  OG1 THR A  70     157.891 -25.427 139.382  1.00 42.48           O
ATOM    583  CG2 THR A  70     159.213 -27.337 139.973  1.00 27.23           C
ATOM    584  N   LEU A  71     154.944 -25.610 140.758  1.00 33.16           N
ATOM    585  CA  LEU A  71     153.920 -24.665 141.197  1.00 39.28           C
ATOM    586  C   LEU A  71     152.863 -25.289 142.125  1.00 38.44           C
ATOM    587  O   LEU A  71     152.040 -24.578 142.704  1.00 36.51           O
ATOM    588  CB  LEU A  71     153.228 -24.045 139.980  1.00 38.54           C
ATOM    589  CG  LEU A  71     154.152 -23.269 139.039  1.00 36.68           C
ATOM    590  CD1 LEU A  71     153.355 -22.528 137.984  1.00 29.72           C
ATOM    591  CD2 LEU A  71     155.008 -22.315 139.837  1.00 30.77           C
ATOM    592  N   ALA A  72     152.887 -26.612 142.262  1.00 34.91           N
ATOM    593  CA  ALA A  72     151.832 -27.315 142.969  1.00 34.70           C
ATOM    594  C   ALA A  72     151.800 -26.960 144.446  1.00 37.76           C
ATOM    595  O   ALA A  72     152.778 -26.484 145.013  1.00 37.52           O
ATOM    596  CB  ALA A  72     151.982 -28.823 142.786  1.00 43.80           C
ATOM    597  N   TRP A  73     150.650 -27.164 145.070  1.00 34.74           N
ATOM    598  CA  TRP A  73     150.548 -26.918 146.492  1.00 30.20           C
ATOM    599  C   TRP A  73     149.426 -27.766 147.033  1.00 39.52           C
ATOM    600  O   TRP A  73     148.593 -28.293 146.296  1.00 37.87           O
ATOM    601  CB  TRP A  73     150.312 -25.428 146.807  1.00 30.19           C
ATOM    602  CG  TRP A  73     148.923 -24.926 146.459  1.00 33.11           C
ATOM    603  CD1 TRP A  73     147.822 -24.932 147.268  1.00 32.18           C
ATOM    604  CD2 TRP A  73     148.496 -24.364 145.207  1.00 32.83           C
ATOM    605  NE1 TRP A  73     146.739 -24.419 146.601  1.00 34.96           N
ATOM    606  CE2 TRP A  73     147.123 -24.059 145.335  1.00 32.25           C
ATOM    607  CE3 TRP A  73     149.141 -24.093 143.995  1.00 28.57           C
ATOM    608  CZ2 TRP A  73     146.376 -23.490 144.292  1.00 29.28           C
ATOM    609  CZ3 TRP A  73     148.403 -23.527 142.963  1.00 30.65           C
ATOM    610  CH2 TRP A  73     147.028 -23.243 143.116  1.00 30.72           C
ATOM    611  N   ASN A  74     149.432 -27.873 148.346  1.00 40.97           N
ATOM    612  CA  ASN A  74     148.501 -28.662 149.110  1.00 39.66           C
ATOM    613  C   ASN A  74     147.161 -27.938 149.271  1.00 42.16           C
ATOM    614  O   ASN A  74     147.074 -26.971 150.025  1.00 40.47           O
ATOM    615  CB  ASN A  74     149.157 -28.926 150.463  1.00 48.55           C
ATOM    616  CG  ASN A  74     148.465 -29.969 151.279  1.00 56.52           C
ATOM    617  OD1 ASN A  74     147.344 -30.395 150.983  1.00 53.96           O
ATOM    618  ND2 ASN A  74     149.145 -30.384 152.357  1.00 67.08           N
ATOM    619  N   SER A  75     146.112 -28.392 148.586  1.00 38.59           N
ATOM    620  CA  SER A  75     144.852 -27.656 148.642  1.00 41.07           C
ATOM    621  C   SER A  75     143.781 -28.307 149.544  1.00 47.11           C
ATOM    622  O   SER A  75     142.581 -28.115 149.335  1.00 40.06           O
ATOM    623  CB  SER A  75     144.300 -27.446 147.226  1.00 34.58           C
ATOM    624  OG  SER A  75     143.761 -28.632 146.678  1.00 36.07           O
ATOM    625  N   SER A  76     144.226 -29.031 150.568  1.00 47.06           N
ATOM    626  CA  SER A  76     143.328 -29.636 151.553  1.00 46.51           C
ATOM    627  C   SER A  76     142.384 -28.619 152.170  1.00 46.59           C
ATOM    628  O   SER A  76     141.199 -28.888 152.347  1.00 51.96           O
ATOM    629  CB  SER A  76     144.129 -30.303 152.668  1.00 49.50           C
ATOM    630  OG  SER A  76     145.139 -31.123 152.120  1.00 59.43           O
ATOM    631  N   HIS A  77     142.923 -27.456 152.512  1.00 46.16           N
ATOM    632  CA  HIS A  77     142.129 -26.393 153.107  1.00 44.85           C
ATOM    633  C   HIS A  77     142.508 -25.029 152.517  1.00 45.69           C
ATOM    634  O   HIS A  77     142.605 -24.014 153.217  1.00 44.04           O
ATOM    635  CB  HIS A  77     142.290 -26.420 154.622  1.00 47.84           C
ATOM    636  CG  HIS A  77     141.903 -27.733 155.227  1.00 54.09           C
ATOM    637  ND1 HIS A  77     140.592 -28.071 155.488  1.00 62.20           N
ATOM    638  CD2 HIS A  77     142.647 -28.808 155.576  1.00 52.71           C
ATOM    639  CE1 HIS A  77     140.548 -29.290 155.994  1.00 56.62           C
ATOM    640  NE2 HIS A  77     141.781 -29.758 156.058  1.00 57.41           N
ATOM    641  N   SER A  78     142.705 -25.026 151.207  1.00 35.90           N
ATOM    642  CA  SER A  78     143.041 -23.820 150.478  1.00 41.58           C
ATOM    643  C   SER A  78     142.394 -23.884 149.078  1.00 38.44           C
ATOM    644  O   SER A  78     141.864 -24.932 148.687  1.00 32.71           O
ATOM    645  CB  SER A  78     144.557 -23.667 150.392  1.00 35.81           C
ATOM    646  OG  SER A  78     145.089 -24.613 149.490  1.00 42.45           O
ATOM    647  N   PRO A  79     142.391 -22.755 148.338  1.00 38.23           N
ATOM    648  CA  PRO A  79     141.861 -22.751 146.966  1.00 31.32           C
ATOM    649  C   PRO A  79     142.471 -23.823 146.075  1.00 32.31           C
ATOM    650  O   PRO A  79     143.624 -24.209 146.258  1.00 36.19           O
ATOM    651  CB  PRO A  79     142.224 -21.361 146.463  1.00 31.74           C
ATOM    652  CG  PRO A  79     142.165 -20.513 147.709  1.00 35.05           C
ATOM    653  CD  PRO A  79     142.622 -21.386 148.840  1.00 31.08           C
ATOM    654  N   ASP A  80     141.694 -24.309 145.117  1.00 35.19           N
ATOM    655  CA  ASP A  80     142.191 -25.336 144.221  1.00 35.10           C
ATOM    656  C   ASP A  80     142.861 -24.699 143.015  1.00 34.04           C
ATOM    657  O   ASP A  80     143.649 -25.340 142.315  1.00 35.87           O
ATOM    658  CB  ASP A  80     141.055 -26.268 143.789  1.00 40.16           C
ATOM    659  CG  ASP A  80     140.523 -27.114 144.948  1.00 45.68           C
ATOM    660  OD1 ASP A  80     141.335 -27.630 145.750  1.00 46.81           O
ATOM    661  OD2 ASP A  80     139.295 -27.271 145.063  1.00 44.61           O
ATOM    662  N   GLN A  81     142.560 -23.422 142.793  1.00 32.31           N
ATOM    663  CA  GLN A  81     143.025 -22.698 141.618  1.00 29.49           C
ATOM    664  C   GLN A  81     143.069 -21.214 141.875  1.00 30.07           C
ATOM    665  O   GLN A  81     142.232 -20.677 142.605  1.00 29.44           O
ATOM    666  CB  GLN A  81     142.112 -22.941 140.409  1.00 31.64           C
ATOM    667  CG  GLN A  81     141.860 -24.376 140.038  1.00 32.07           C
ATOM    668  CD  GLN A  81     140.934 -24.499 138.847  1.00 43.45           C
ATOM    669  OE1 GLN A  81     140.810 -23.572 138.036  1.00 38.25           O
ATOM    670  NE2 GLN A  81     140.272 -25.646 138.736  1.00 44.05           N
ATOM    671  N   VAL A  82     144.015 -20.529 141.245  1.00 28.71           N
ATOM    672  CA  VAL A  82     143.926 -19.079 141.212  1.00 25.06           C
ATOM    673  C   VAL A  82     144.194 -18.562 139.821  1.00 25.06           C
ATOM    674  O   VAL A  82     144.660 -19.292 138.949  1.00 26.47           O
ATOM    675  CB  VAL A  82     144.901 -18.407 142.181  1.00 27.41           C
ATOM    676  CG1 VAL A  82     144.400 -18.541 143.618  1.00 27.06           C
ATOM    677  CG2 VAL A  82     146.274 -19.000 142.003  1.00 23.98           C
ATOM    678  N   SER A  83     143.888 -17.289 139.627  1.00 20.83           N
ATOM    679  CA  SER A  83     144.171 -16.643 138.376  1.00 27.28           C
ATOM    680  C   SER A  83     145.496 -15.923 138.554  1.00 22.33           C
ATOM    681  O   SER A  83     145.773 -15.393 139.627  1.00 19.18           O
ATOM    682  CB  SER A  83     143.031 -15.689 137.980  1.00 25.06           C
ATOM    683  OG  SER A  83     141.911 -16.428 137.511  1.00 24.94           O
ATOM    684  N   VAL A  84     146.327 -15.958 137.517  1.00 20.02           N
ATOM    685  CA  VAL A  84     147.663 -15.387 137.573  1.00 18.66           C
ATOM    686  C   VAL A  84     147.983 -14.632 136.294  1.00 22.50           C
ATOM    687  O   VAL A  84     147.746 -15.134 135.202  1.00 23.43           O
ATOM    688  CB  VAL A  84     148.728 -16.479 137.807  1.00 24.55           C
ATOM    689  CG1 VAL A  84     150.135 -15.857 137.919  1.00 19.16           C
ATOM    690  CG2 VAL A  84     148.391 -17.279 139.071  1.00 21.76           C
ATOM    691  N   PRO A  85     148.513 -13.405 136.424  1.00 25.24           N
ATOM    692  CA  PRO A  85     148.990 -12.671 135.241  1.00 21.05           C
ATOM    693  C   PRO A  85     150.070 -13.485 134.505  1.00 26.67           C
ATOM    694  O   PRO A  85     151.020 -13.968 135.148  1.00 20.88           O
ATOM    695  CB  PRO A  85     149.564 -11.370 135.828  1.00 23.72           C
ATOM    696  CG  PRO A  85     148.927 -11.230 137.175  1.00 27.63           C
ATOM    697  CD  PRO A  85     148.632 -12.624 137.670  1.00 23.53           C
ATOM    698  N   ILE A  86     149.939 -13.655 133.188  1.00 23.01           N
ATOM    699  CA  ILE A  86     150.893 -14.529 132.498  1.00 29.23           C
ATOM    700  C   ILE A  86     152.309 -13.955 132.523  1.00 27.08           C
ATOM    701  O   ILE A  86     153.262 -14.655 132.238  1.00 26.93           O
ATOM    702  CB  ILE A  86     150.498 -14.817 131.037  1.00 30.92           C
ATOM    703  CG1 ILE A  86     150.696 -13.587 130.144  1.00 26.78           C
ATOM    704  CG2 ILE A  86     149.065 -15.403 130.958  1.00 26.01           C
ATOM    705  CD1 ILE A  86     150.128 -13.772 128.665  1.00 23.09           C
ATOM    706  N   SER A  87     152.439 -12.684 132.883  1.00 28.28           N
ATOM    707  CA  SER A  87     153.748 -12.082 133.064  1.00 29.36           C
ATOM    708  C   SER A  87     154.520 -12.752 134.220  1.00 24.51           C
ATOM    709  O   SER A  87     155.740 -12.759 134.219  1.00 23.30           O
ATOM    710  CB  SER A  87     153.611 -10.568 133.299  1.00 26.23           C
ATOM    711  OG  SER A  87     152.619 -10.288 134.278  1.00 29.78           O
ATOM    712  N   SER A  88     153.809 -13.325 135.186  1.00 26.69           N
ATOM    713  CA  SER A  88     154.445 -14.026 136.298  1.00 26.17           C
ATOM    714  C   SER A  88     154.718 -15.507 136.030  1.00 27.67           C
ATOM    715  O   SER A  88     155.178 -16.231 136.903  1.00 27.63           O
ATOM    716  CB  SER A  88     153.589 -13.918 137.562  1.00 26.47           C
ATOM    717  OG  SER A  88     153.477 -12.589 138.013  1.00 30.12           O
ATOM    718  N   LEU A  89     154.436 -15.960 134.825  1.00 26.58           N
ATOM    719  CA  LEU A  89     154.496 -17.389 134.537  1.00 28.87           C
ATOM    720  C   LEU A  89     155.307 -17.665 133.300  1.00 25.82           C
ATOM    721  O   LEU A  89     155.455 -16.799 132.442  1.00 26.05           O
ATOM    722  CB  LEU A  89     153.084 -17.961 134.335  1.00 28.33           C
ATOM    723  CG  LEU A  89     152.210 -18.155 135.564  1.00 27.62           C
ATOM    724  CD1 LEU A  89     150.803 -18.523 135.116  1.00 26.32           C
ATOM    725  CD2 LEU A  89     152.805 -19.254 136.437  1.00 24.23           C
ATOM    726  N   TRP A  90     155.815 -18.881 133.178  1.00 28.13           N
ATOM    727  CA  TRP A  90     156.333 -19.268 131.887  1.00 24.27           C
ATOM    728  C   TRP A  90     155.141 -19.653 131.036  1.00 29.88           C
ATOM    729  O   TRP A  90     154.240 -20.372 131.493  1.00 25.50           O
ATOM    730  CB  TRP A  90     157.321 -20.412 131.975  1.00 25.57           C
ATOM    731  CG  TRP A  90     157.755 -20.913 130.612  1.00 28.04           C
ATOM    732  CD1 TRP A  90     158.804 -20.457 129.860  1.00 26.80           C
ATOM    733  CD2 TRP A  90     157.141 -21.961 129.848  1.00 24.04           C
ATOM    734  NE1 TRP A  90     158.879 -21.160 128.677  1.00 28.30           N
ATOM    735  CE2 TRP A  90     157.869 -22.090 128.652  1.00 27.09           C
ATOM    736  CE3 TRP A  90     156.040 -22.798 130.061  1.00 29.10           C
ATOM    737  CZ2 TRP A  90     157.540 -23.032 127.680  1.00 29.82           C
ATOM    738  CZ3 TRP A  90     155.724 -23.742 129.105  1.00 25.17           C
ATOM    739  CH2 TRP A  90     156.469 -23.851 127.927  1.00 26.72           C
ATOM    740  N   VAL A  91     155.146 -19.138 129.812  1.00 23.22           N
ATOM    741  CA  VAL A  91     154.191 -19.483 128.788  1.00 26.96           C
ATOM    742  C   VAL A  91     155.003 -19.938 127.569  1.00 27.83           C
ATOM    743  O   VAL A  91     156.062 -19.374 127.277  1.00 29.20           O
ATOM    744  CB  VAL A  91     153.267 -18.273 128.440  1.00 30.18           C
ATOM    745  CG1 VAL A  91     152.315 -18.627 127.340  1.00 32.11           C
ATOM    746  CG2 VAL A  91     152.498 -17.804 129.681  1.00 24.78           C
ATOM    747  N   PRO A  92     154.535 -20.985 126.874  1.00 30.37           N
ATOM    748  CA  PRO A  92     155.231 -21.458 125.668  1.00 29.28           C
ATOM    749  C   PRO A  92     155.277 -20.420 124.539  1.00 28.82           C
ATOM    750  O   PRO A  92     154.328 -19.674 124.340  1.00 24.39           O
ATOM    751  CB  PRO A  92     154.412 -22.694 125.250  1.00 30.36           C
ATOM    752  CG  PRO A  92     153.124 -22.581 125.975  1.00 28.88           C
ATOM    753  CD  PRO A  92     153.441 -21.892 127.267  1.00 26.25           C
ATOM    754  N   ASP A  93     156.386 -20.378 123.808  1.00 27.52           N
ATOM    755  CA  ASP A  93     156.560 -19.386 122.756  1.00 24.45           C
ATOM    756  C   ASP A  93     155.902 -19.839 121.458  1.00 28.04           C
ATOM    757  O   ASP A  93     156.566 -19.976 120.435  1.00 26.71           O
ATOM    758  CB  ASP A  93     158.056 -19.091 122.531  1.00 27.68           C
ATOM    759  CG  ASP A  93     158.863 -20.336 122.183  1.00 27.76           C
ATOM    760  OD1 ASP A  93     158.468 -21.445 122.600  1.00 31.70           O
ATOM    761  OD2 ASP A  93     159.871 -20.210 121.459  1.00 23.97           O
ATOM    762  N   LEU A  94     154.584 -20.044 121.501  1.00 25.85           N
ATOM    763  CA  LEU A  94     153.826 -20.495 120.337  1.00 23.82           C
ATOM    764  C   LEU A  94     153.678 -19.433 119.251  1.00 28.81           C
ATOM    765  O   LEU A  94     153.479 -18.250 119.535  1.00 32.30           O
ATOM    766  CB  LEU A  94     152.440 -20.963 120.773  1.00 26.42           C
ATOM    767  CG  LEU A  94     152.426 -22.157 121.730  1.00 29.59           C
ATOM    768  CD1 LEU A  94     151.015 -22.477 122.199  1.00 25.32           C
ATOM    769  CD2 LEU A  94     153.046 -23.364 121.045  1.00 30.21           C
ATOM    770  N   ALA A  95     153.762 -19.872 117.998  1.00 31.81           N
ATOM    771  CA  ALA A  95     153.502 -19.004 116.853  1.00 28.12           C
ATOM    772  C   ALA A  95     152.859 -19.778 115.708  1.00 30.81           C
ATOM    773  O   ALA A  95     153.168 -20.957 115.478  1.00 30.37           O
ATOM    774  CB  ALA A  95     154.792 -18.336 116.370  1.00 26.89           C
ATOM    775  N   ALA A  96     151.976 -19.106 114.984  1.00 28.19           N
ATOM    776  CA  ALA A  96     151.391 -19.702 113.800  1.00 32.29           C
ATOM    777  C   ALA A  96     152.338 -19.533 112.613  1.00 30.48           C
ATOM    778  O   ALA A  96     152.662 -18.412 112.218  1.00 27.15           O
ATOM    779  CB  ALA A  96     150.037 -19.094 113.507  1.00 25.33           C
ATOM    780  N   TYR A  97     152.756 -20.655 112.035  1.00 28.02           N
ATOM    781  CA  TYR A  97     153.797 -20.644 111.015  1.00 34.21           C
ATOM    782  C   TYR A  97     153.298 -20.014 109.718  1.00 32.83           C
ATOM    783  O   TYR A  97     154.097 -19.573 108.899  1.00 33.84           O
ATOM    784  CB  TYR A  97     154.328 -22.070 110.752  1.00 32.94           C
ATOM    785  CG  TYR A  97     155.039 -22.741 111.929  1.00 33.68           C
ATOM    786  CD1 TYR A  97     155.327 -22.040 113.100  1.00 37.96           C
ATOM    787  CD2 TYR A  97     155.434 -24.077 111.861  1.00 37.03           C
ATOM    788  CE1 TYR A  97     155.992 -22.659 114.182  1.00 35.94           C
ATOM    789  CE2 TYR A  97     156.094 -24.700 112.925  1.00 39.42           C
ATOM    790  CZ  TYR A  97     156.375 -23.988 114.085  1.00 39.81           C
ATOM    791  OH  TYR A  97     157.034 -24.602 115.146  1.00 39.15           O
ATOM    792  N   ASN A  98     151.985 -19.965 109.514  1.00 34.20           N
ATOM    793  CA  ASN A  98     151.472 -19.281 108.324  1.00 35.46           C
ATOM    794  C   ASN A  98     150.624 -18.059 108.674  1.00 31.06           C
ATOM    795  O   ASN A  98     149.805 -17.598 107.873  1.00 31.68           O
ATOM    796  CB  ASN A  98     150.680 -20.242 107.423  1.00 30.09           C
ATOM    797  CG  ASN A  98     149.511 -20.883 108.125  1.00 33.30           C
ATOM    798  OD1 ASN A  98     149.658 -21.511 109.178  1.00 32.97           O
ATOM    799  ND2 ASN A  98     148.332 -20.728 107.544  1.00 33.11           N
ATOM    800  N   ALA A  99     150.848 -17.507 109.861  1.00 30.58           N
ATOM    801  CA  ALA A  99     150.215 -16.231 110.205  1.00 32.66           C
ATOM    802  C   ALA A  99     150.772 -15.123 109.316  1.00 28.21           C
ATOM    803  O   ALA A  99     151.944 -15.163 108.930  1.00 26.05           O
ATOM    804  CB  ALA A  99     150.426 -15.900 111.678  1.00 24.75           C
ATOM    805  N   ILE A 100     149.934 -14.156 108.956  1.00 27.12           N
ATOM    806  CA  ILE A 100     150.405 -13.009 108.185  1.00 24.79           C
ATOM    807  C   ILE A 100     150.049 -11.711 108.882  1.00 29.31           C
ATOM    808  O   ILE A 100     150.276 -10.635 108.339  1.00 34.40           O
ATOM    809  CB  ILE A 100     149.838 -12.981 106.747  1.00 32.51           C
ATOM    810  CG1 ILE A 100     148.301 -13.078 106.750  1.00 31.54           C
ATOM    811  CG2 ILE A 100     150.481 -14.072 105.901  1.00 25.88           C
ATOM    812  CD1 ILE A 100     147.671 -12.876 105.362  1.00 29.86           C
ATOM    813  N   SER A 101     149.479 -11.814 110.081  1.00 30.89           N
ATOM    814  CA  SER A 101     149.318 -10.651 110.940  1.00 26.55           C
ATOM    815  C   SER A 101     149.687 -11.057 112.353  1.00 29.26           C
ATOM    816  O   SER A 101     149.801 -12.256 112.642  1.00 27.93           O
ATOM    817  CB  SER A 101     147.896 -10.113 110.883  1.00 28.13           C
ATOM    818  OG  SER A 101     147.037 -10.942 111.630  1.00 30.77           O
ATOM    819  N   LYS A 102     149.908 -10.072 113.224  1.00 30.83           N
ATOM    820  CA  LYS A 102     150.181 -10.351 114.635  1.00 32.42           C
ATOM    821  C   LYS A 102     148.959 -10.967 115.299  1.00 30.83           C
ATOM    822  O   LYS A 102     147.830 -10.579 115.012  1.00 25.64           O
ATOM    823  CB  LYS A 102     150.567  -9.074 115.400  1.00 36.31           C
ATOM    824  CG  LYS A 102     151.795  -8.355 114.901  1.00 34.87           C
ATOM    825  CD  LYS A 102     152.116  -7.142 115.780  1.00 44.57           C
ATOM    826  CE  LYS A 102     153.553  -6.645 115.531  1.00 47.02           C
ATOM    827  NZ  LYS A 102     154.012  -5.576 116.477  1.00 55.23           N
ATOM    828  N   PRO A 103     149.175 -11.917 116.214  1.00 33.85           N
ATOM    829  CA  PRO A 103     148.000 -12.372 116.972  1.00 31.19           C
ATOM    830  C   PRO A 103     147.499 -11.265 117.908  1.00 33.00           C
ATOM    831  O   PRO A 103     148.187 -10.882 118.842  1.00 35.41           O
ATOM    832  CB  PRO A 103     148.523 -13.580 117.747  1.00 31.43           C
ATOM    833  CG  PRO A 103     150.036 -13.354 117.833  1.00 28.32           C
ATOM    834  CD  PRO A 103     150.417 -12.609 116.595  1.00 26.73           C
ATOM    835  N   GLU A 104     146.322 -10.734 117.608  1.00 30.72           N
ATOM    836  CA  GLU A 104     145.646  -9.720 118.414  1.00 31.61           C
ATOM    837  C   GLU A 104     144.877 -10.380 119.578  1.00 33.46           C
ATOM    838  O   GLU A 104     143.824 -11.006 119.367  1.00 29.22           O
ATOM    839  CB  GLU A 104     144.711  -8.895 117.493  1.00 32.81           C
ATOM    840  CG  GLU A 104     143.920  -7.734 118.106  1.00 42.31           C
ATOM    841  CD  GLU A 104     143.019  -7.027 117.066  1.00 51.16           C
ATOM    842  OE1 GLU A 104     143.310  -7.162 115.857  1.00 63.74           O
ATOM    843  OE2 GLU A 104     142.029  -6.342 117.435  1.00 49.03           O
ATOM    844  N   VAL A 105     145.409 -10.257 120.801  1.00 27.90           N
ATOM    845  CA  VAL A 105     144.751 -10.817 121.976  1.00 23.30           C
ATOM    846  C   VAL A 105     143.595  -9.949 122.464  1.00 25.55           C
ATOM    847  O   VAL A 105     143.738  -8.744 122.605  1.00 27.94           O
ATOM    848  CB  VAL A 105     145.750 -11.020 123.104  1.00 29.08           C
ATOM    849  CG1 VAL A 105     145.042 -11.475 124.374  1.00 21.56           C
ATOM    850  CG2 VAL A 105     146.766 -12.034 122.660  1.00 25.57           C
ATOM    851  N   LEU A 106     142.443 -10.568 122.719  1.00 24.09           N
ATOM    852  CA  LEU A 106     141.215  -9.814 122.965  1.00 27.86           C
ATOM    853  C   LEU A 106     140.732  -9.961 124.393  1.00 28.70           C
ATOM    854  O   LEU A 106     139.667  -9.463 124.752  1.00 28.83           O
ATOM    855  CB  LEU A 106     140.095 -10.272 122.013  1.00 27.06           C
ATOM    856  CG  LEU A 106     140.437 -10.339 120.522  1.00 29.11           C
ATOM    857  CD1 LEU A 106     139.197 -10.658 119.684  1.00 26.75           C
ATOM    858  CD2 LEU A 106     141.099  -9.056 120.047  1.00 25.98           C
ATOM    859  N   THR A 107     141.515 -10.657 125.201  1.00 25.46           N
ATOM    860  CA  THR A 107     141.071 -11.067 126.521  1.00 26.56           C
ATOM    861  C   THR A 107     142.118 -10.747 127.571  1.00 27.35           C
ATOM    862  O   THR A 107     143.292 -10.610 127.235  1.00 30.84           O
ATOM    863  CB  THR A 107     140.763 -12.576 126.539  1.00 27.19           C
ATOM    864  OG1 THR A 107     141.774 -13.289 125.797  1.00 25.51           O
ATOM    865  CG2 THR A 107     139.392 -12.819 125.906  1.00 24.32           C
ATOM    866  N   PRO A 108     141.700 -10.622 128.840  1.00 23.84           N
ATOM    867  CA  PRO A 108     142.685 -10.406 129.911  1.00 22.84           C
ATOM    868  C   PRO A 108     143.786 -11.448 129.858  1.00 25.39           C
ATOM    869  O   PRO A 108     143.479 -12.632 129.703  1.00 26.02           O
ATOM    870  CB  PRO A 108     141.854 -10.544 131.192  1.00 26.01           C
ATOM    871  CG  PRO A 108     140.449 -10.145 130.764  1.00 20.94           C
ATOM    872  CD  PRO A 108     140.312 -10.616 129.343  1.00 17.26           C
ATOM    873  N   GLN A 109     145.044 -11.025 129.978  1.00 23.85           N
ATOM    874  CA  GLN A 109     146.152 -11.956 129.829  1.00 26.98           C
ATOM    875  C   GLN A 109     146.460 -12.651 131.148  1.00 26.36           C
ATOM    876  O   GLN A 109     147.469 -12.379 131.780  1.00 22.36           O
ATOM    877  CB  GLN A 109     147.381 -11.236 129.270  1.00 25.95           C
ATOM    878  CG  GLN A 109     147.281 -10.957 127.757  1.00 20.98           C
ATOM    879  CD  GLN A 109     147.517 -12.204 126.885  1.00 27.93           C
ATOM    880  OE1 GLN A 109     146.809 -13.210 126.987  1.00 27.07           O
ATOM    881  NE2 GLN A 109     148.521 -12.130 126.022  1.00 29.43           N
ATOM    882  N   LEU A 110     145.558 -13.551 131.546  1.00 26.94           N
ATOM    883  CA  LEU A 110     145.666 -14.287 132.799  1.00 23.14           C
ATOM    884  C   LEU A 110     145.548 -15.776 132.546  1.00 26.92           C
ATOM    885  O   LEU A 110     144.828 -16.209 131.635  1.00 24.09           O
ATOM    886  CB  LEU A 110     144.577 -13.863 133.792  1.00 25.18           C
ATOM    887  CG  LEU A 110     144.314 -12.376 134.045  1.00 27.93           C
ATOM    888  CD1 LEU A 110     143.032 -12.168 134.835  1.00 25.66           C
ATOM    889  CD2 LEU A 110     145.490 -11.762 134.797  1.00 30.41           C
ATOM    890  N   ALA A 111     146.236 -16.562 133.375  1.00 28.03           N
ATOM    891  CA  ALA A 111     146.125 -18.012 133.330  1.00 24.78           C
ATOM    892  C   ALA A 111     145.492 -18.548 134.623  1.00 26.40           C
ATOM    893  O   ALA A 111     145.456 -17.861 135.637  1.00 26.48           O
ATOM    894  CB  ALA A 111     147.501 -18.641 133.102  1.00 23.06           C
ATOM    895  N   ARG A 112     144.993 -19.774 134.580  1.00 23.38           N
ATOM    896  CA  ARG A 112     144.640 -20.486 135.795  1.00 26.91           C
ATOM    897  C   ARG A 112     145.766 -21.412 136.203  1.00 24.80           C
ATOM    898  O   ARG A 112     146.308 -22.162 135.378  1.00 26.11           O
ATOM    899  CB  ARG A 112     143.352 -21.297 135.605  1.00 29.31           C
ATOM    900  CG  ARG A 112     142.152 -20.421 135.361  1.00 22.99           C
ATOM    901  CD  ARG A 112     141.898 -19.560 136.581  1.00 26.71           C
ATOM    902  NE  ARG A 112     141.074 -20.275 137.541  1.00 28.65           N
ATOM    903  CZ  ARG A 112     140.448 -19.703 138.557  1.00 29.68           C
ATOM    904  NH1 ARG A 112     140.576 -18.399 138.753  1.00 29.32           N
ATOM    905  NH2 ARG A 112     139.698 -20.441 139.372  1.00 30.09           N
ATOM    906  N   VAL A 113     146.123 -21.373 137.475  1.00 29.25           N
ATOM    907  CA  VAL A 113     147.068 -22.357 137.986  1.00 25.33           C
ATOM    908  C   VAL A 113     146.340 -23.213 138.998  1.00 25.33           C
ATOM    909  O   VAL A 113     145.797 -22.717 139.984  1.00 32.70           O
ATOM    910  CB  VAL A 113     148.318 -21.709 138.610  1.00 27.69           C
ATOM    911  CG1 VAL A 113     149.217 -22.779 139.196  1.00 29.01           C
ATOM    912  CG2 VAL A 113     149.064 -20.901 137.564  1.00 26.73           C
ATOM    913  N   VAL A 114     146.287 -24.502 138.701  1.00 31.66           N
ATOM    914  CA  VAL A 114     145.660 -25.498 139.552  1.00 30.48           C
ATOM    915  C   VAL A 114     146.647 -25.983 140.602  1.00 32.38           C
ATOM    916  O   VAL A 114     147.846 -25.964 140.356  1.00 34.54           O
ATOM    917  CB  VAL A 114     145.185 -26.663 138.717  1.00 32.25           C
ATOM    918  CG1 VAL A 114     144.246 -27.547 139.525  1.00 36.92           C
ATOM    919  CG2 VAL A 114     144.530 -26.129 137.443  1.00 28.74           C
ATOM    920  N   SER A 115     146.152 -26.421 141.759  1.00 31.54           N
ATOM    921  CA  SER A 115     147.025 -26.827 142.866  1.00 31.96           C
ATOM    922  C   SER A 115     147.884 -28.065 142.588  1.00 30.34           C
ATOM    923  O   SER A 115     148.849 -28.315 143.301  1.00 36.31           O
ATOM    924  CB  SER A 115     146.193 -27.063 144.125  1.00 32.39           C
ATOM    925  OG  SER A 115     145.328 -28.166 143.964  1.00 37.07           O
ATOM    926  N   ASP A 116     147.538 -28.838 141.565  1.00 31.34           N
ATOM    927  CA  ASP A 116     148.382 -29.955 141.134  1.00 33.64           C
ATOM    928  C   ASP A 116     149.445 -29.470 140.157  1.00 38.47           C
ATOM    929  O   ASP A 116     150.235 -30.265 139.628  1.00 39.04           O
ATOM    930  CB  ASP A 116     147.547 -31.070 140.487  1.00 35.44           C
ATOM    931  CG  ASP A 116     146.748 -30.587 139.276  1.00 36.74           C
ATOM    932  OD1 ASP A 116     146.877 -29.401 138.909  1.00 35.31           O
ATOM    933  OD2 ASP A 116     145.998 -31.397 138.678  1.00 39.38           O
ATOM    934  N   GLY A 117     149.437 -28.167 139.888  1.00 34.54           N
ATOM    935  CA  GLY A 117     150.472 -27.555 139.072  1.00 34.80           C
ATOM    936  C   GLY A 117     150.139 -27.478 137.596  1.00 33.19           C
ATOM    937  O   GLY A 117     150.986 -27.132 136.776  1.00 30.71           O
ATOM    938  N   GLU A 118     148.903 -27.793 137.236  1.00 32.04           N
ATOM    939  CA  GLU A 118     148.521 -27.619 135.847  1.00 36.27           C
ATOM    940  C   GLU A 118     148.261 -26.135 135.561  1.00 32.04           C
ATOM    941  O   GLU A 118     147.732 -25.408 136.400  1.00 27.88           O
ATOM    942  CB  GLU A 118     147.293 -28.464 135.506  1.00 37.98           C
ATOM    943  CG  GLU A 118     146.998 -28.521 134.012  1.00 40.91           C
ATOM    944  CD  GLU A 118     145.707 -29.269 133.681  1.00 56.48           C
ATOM    945  OE1 GLU A 118     145.129 -29.906 134.596  1.00 55.01           O
ATOM    946  OE2 GLU A 118     145.273 -29.219 132.501  1.00 51.99           O
ATOM    947  N   VAL A 119     148.651 -25.681 134.380  1.00 29.90           N
ATOM    948  CA  VAL A 119     148.415 -24.295 134.002  1.00 29.63           C
ATOM    949  C   VAL A 119     147.448 -24.218 132.835  1.00 30.76           C
ATOM    950  O   VAL A 119     147.697 -24.832 131.812  1.00 29.63           O
ATOM    951  CB  VAL A 119     149.709 -23.581 133.593  1.00 26.77           C
ATOM    952  CG1 VAL A 119     149.400 -22.156 133.170  1.00 23.82           C
ATOM    953  CG2 VAL A 119     150.719 -23.606 134.733  1.00 25.83           C
ATOM    954  N   LEU A 120     146.367 -23.455 132.973  1.00 24.93           N
ATOM    955  CA  LEU A 120     145.456 -23.260 131.849  1.00 27.00           C
ATOM    956  C   LEU A 120     145.474 -21.825 131.364  1.00 29.17           C
ATOM    957  O   LEU A 120     145.361 -20.880 132.144  1.00 29.84           O
ATOM    958  CB  LEU A 120     144.019 -23.663 132.219  1.00 33.43           C
ATOM    959  CG  LEU A 120     143.862 -25.058 132.823  1.00 26.95           C
ATOM    960  CD1 LEU A 120     143.486 -24.913 134.263  1.00 35.88           C
ATOM    961  CD2 LEU A 120     142.822 -25.818 132.095  1.00 37.65           C
ATOM    962  N   TYR A 121     145.611 -21.674 130.058  1.00 28.73           N
ATOM    963  CA  TYR A 121     145.697 -20.362 129.456  1.00 27.07           C
ATOM    964  C   TYR A 121     144.872 -20.390 128.164  1.00 24.24           C
ATOM    965  O   TYR A 121     145.098 -21.232 127.311  1.00 23.47           O
ATOM    966  CB  TYR A 121     147.170 -20.001 129.227  1.00 23.69           C
ATOM    967  CG  TYR A 121     147.423 -18.767 128.395  1.00 27.99           C
ATOM    968  CD1 TYR A 121     146.867 -17.545 128.743  1.00 25.38           C
ATOM    969  CD2 TYR A 121     148.239 -18.825 127.262  1.00 29.91           C
ATOM    970  CE1 TYR A 121     147.096 -16.421 127.983  1.00 26.07           C
ATOM    971  CE2 TYR A 121     148.476 -17.704 126.503  1.00 27.60           C
ATOM    972  CZ  TYR A 121     147.894 -16.502 126.869  1.00 24.48           C
ATOM    973  OH  TYR A 121     148.122 -15.363 126.127  1.00 26.79           O
ATOM    974  N   MET A 122     143.882 -19.504 128.049  1.00 26.04           N
ATOM    975  CA  MET A 122     143.006 -19.489 126.863  1.00 28.57           C
ATOM    976  C   MET A 122     142.689 -18.067 126.398  1.00 30.21           C
ATOM    977  O   MET A 122     141.648 -17.493 126.747  1.00 24.87           O
ATOM    978  CB  MET A 122     141.702 -20.238 127.133  1.00 24.39           C
ATOM    979  CG  MET A 122     140.820 -20.427 125.898  1.00 30.43           C
ATOM    980  SD  MET A 122     139.231 -21.242 126.272  1.00 25.82           S
ATOM    981  CE  MET A 122     138.442 -20.098 127.409  1.00 25.27           C
ATOM    982  N   PRO A 123     143.609 -17.487 125.621  1.00 29.90           N
ATOM    983  CA  PRO A 123     143.415 -16.176 125.002  1.00 24.31           C
ATOM    984  C   PRO A 123     142.462 -16.255 123.823  1.00 26.26           C
ATOM    985  O   PRO A 123     142.519 -17.216 123.054  1.00 26.05           O
ATOM    986  CB  PRO A 123     144.824 -15.801 124.532  1.00 24.80           C
ATOM    987  CG  PRO A 123     145.491 -17.154 124.286  1.00 28.27           C
ATOM    988  CD  PRO A 123     144.960 -18.032 125.381  1.00 26.64           C
ATOM    989  N   SER A 124     141.585 -15.267 123.687  1.00 25.65           N
ATOM    990  CA  SER A 124     140.852 -15.119 122.447  1.00 24.63           C
ATOM    991  C   SER A 124     141.759 -14.355 121.506  1.00 25.73           C
ATOM    992  O   SER A 124     142.230 -13.271 121.825  1.00 24.09           O
ATOM    993  CB  SER A 124     139.522 -14.392 122.640  1.00 24.59           C
ATOM    994  OG  SER A 124     138.855 -14.290 121.400  1.00 21.22           O
ATOM    995  N   ILE A 125     142.024 -14.937 120.351  1.00 27.41           N
ATOM    996  CA  ILE A 125     142.927 -14.316 119.421  1.00 23.41           C
ATOM    997  C   ILE A 125     142.235 -14.043 118.103  1.00 28.51           C
ATOM    998  O   ILE A 125     141.533 -14.900 117.561  1.00 27.87           O
ATOM    999  CB  ILE A 125     144.171 -15.191 119.204  1.00 33.54           C
ATOM   1000  CG1 ILE A 125     145.099 -15.078 120.425  1.00 25.19           C
ATOM   1001  CG2 ILE A 125     144.917 -14.774 117.933  1.00 26.22           C
ATOM   1002  CD1 ILE A 125     146.017 -16.207 120.572  1.00 25.66           C
ATOM   1003  N   ARG A 126     142.396 -12.820 117.614  1.00 28.79           N
ATOM   1004  CA  ARG A 126     142.047 -12.515 116.240  1.00 31.44           C
ATOM   1005  C   ARG A 126     143.322 -12.452 115.424  1.00 32.27           C
ATOM   1006  O   ARG A 126     144.255 -11.714 115.773  1.00 31.41           O
ATOM   1007  CB  ARG A 126     141.286 -11.202 116.129  1.00 31.71           C
ATOM   1008  CG  ARG A 126     141.291 -10.648 114.721  1.00 33.71           C
ATOM   1009  CD  ARG A 126     140.415  -9.407 114.586  1.00 35.59           C
ATOM   1010  NE  ARG A 126     140.307  -8.995 113.191  1.00 50.94           N
ATOM   1011  CZ  ARG A 126     139.303  -8.282 112.685  1.00 55.62           C
ATOM   1012  NH1 ARG A 126     138.299  -7.891 113.463  1.00 48.95           N
ATOM   1013  NH2 ARG A 126     139.296  -7.967 111.394  1.00 54.53           N
ATOM   1014  N   GLN A 127     143.366 -13.222 114.343  1.00 31.53           N
ATOM   1015  CA  GLN A 127     144.548 -13.267 113.493  1.00 25.28           C
ATOM   1016  C   GLN A 127     144.206 -13.550 112.019  1.00 28.04           C
ATOM   1017  O   GLN A 127     143.140 -14.099 111.704  1.00 28.95           O
ATOM   1018  CB  GLN A 127     145.513 -14.315 114.037  1.00 28.03           C
ATOM   1019  CG  GLN A 127     146.940 -14.209 113.504  1.00 31.93           C
ATOM   1020  CD  GLN A 127     147.936 -14.968 114.374  1.00 28.31           C
ATOM   1021  OE1 GLN A 127     147.585 -15.951 115.036  1.00 28.59           O
ATOM   1022  NE2 GLN A 127     149.178 -14.515 114.375  1.00 26.19           N
ATOM   1023  N   ARG A 128     145.114 -13.149 111.129  1.00 33.19           N
ATOM   1024  CA  ARG A 128     145.020 -13.411 109.693  1.00 28.53           C
ATOM   1025  C   ARG A 128     145.978 -14.513 109.264  1.00 32.36           C
ATOM   1026  O   ARG A 128     147.090 -14.641 109.803  1.00 30.63           O
ATOM   1027  CB  ARG A 128     145.308 -12.152 108.884  1.00 28.91           C
ATOM   1028  CG  ARG A 128     144.181 -11.159 108.888  1.00 40.51           C
ATOM   1029  CD  ARG A 128     144.563  -9.855 108.197  1.00 43.57           C
ATOM   1030  NE  ARG A 128     143.434  -8.928 108.203  1.00 53.69           N
ATOM   1031  CZ  ARG A 128     143.138  -8.124 109.221  1.00 63.14           C
ATOM   1032  NH1 ARG A 128     143.901  -8.120 110.320  1.00 54.44           N
ATOM   1033  NH2 ARG A 128     142.078  -7.323 109.142  1.00 55.99           N
ATOM   1034  N   PHE A 129     145.535 -15.312 108.298  1.00 35.63           N
ATOM   1035  CA  PHE A 129     146.340 -16.416 107.779  1.00 37.42           C
ATOM   1036  C   PHE A 129     146.307 -16.513 106.259  1.00 35.68           C
ATOM   1037  O   PHE A 129     145.297 -16.237 105.615  1.00 36.84           O
ATOM   1038  CB  PHE A 129     145.874 -17.753 108.371  1.00 32.35           C
ATOM   1039  CG  PHE A 129     145.962 -17.812 109.865  1.00 30.03           C
ATOM   1040  CD1 PHE A 129     144.884 -17.423 110.654  1.00 33.27           C
ATOM   1041  CD2 PHE A 129     147.113 -18.257 110.486  1.00 30.51           C
ATOM   1042  CE1 PHE A 129     144.962 -17.469 112.034  1.00 29.98           C
ATOM   1043  CE2 PHE A 129     147.194 -18.301 111.871  1.00 29.10           C
ATOM   1044  CZ  PHE A 129     146.121 -17.911 112.640  1.00 27.41           C
ATOM   1045  N   SER A 130     147.440 -16.910 105.700  1.00 35.05           N
ATOM   1046  CA  SER A 130     147.492 -17.420 104.345  1.00 40.71           C
ATOM   1047  C   SER A 130     147.216 -18.919 104.410  1.00 41.13           C
ATOM   1048  O   SER A 130     147.908 -19.656 105.130  1.00 39.11           O
ATOM   1049  CB  SER A 130     148.857 -17.141 103.706  1.00 39.24           C
ATOM   1050  OG  SER A 130     149.175 -18.114 102.722  1.00 37.75           O
ATOM   1051  N   CYS A 131     146.201 -19.360 103.676  1.00 34.11           N
ATOM   1052  CA  CYS A 131     145.839 -20.778 103.613  1.00 41.24           C
ATOM   1053  C   CYS A 131     144.886 -21.038 102.436  1.00 40.41           C
ATOM   1054  O   CYS A 131     144.450 -20.108 101.750  1.00 37.57           O
ATOM   1055  CB  CYS A 131     145.197 -21.239 104.930  1.00 37.50           C
ATOM   1056  SG  CYS A 131     143.684 -20.325 105.376  1.00 40.05           S
ATOM   1057  N   ASP A 132     144.570 -22.305 102.201  1.00 38.40           N
ATOM   1058  CA  ASP A 132     143.785 -22.674 101.023  1.00 44.89           C
ATOM   1059  C   ASP A 132     142.297 -22.364 101.216  1.00 42.00           C
ATOM   1060  O   ASP A 132     141.636 -22.944 102.082  1.00 43.75           O
ATOM   1061  CB  ASP A 132     143.988 -24.152 100.707  1.00 46.64           C
ATOM   1062  CG  ASP A 132     143.478 -24.528  99.340  1.00 40.75           C
ATOM   1063  OD1 ASP A 132     142.967 -23.645  98.621  1.00 38.85           O
ATOM   1064  OD2 ASP A 132     143.618 -25.710  98.981  1.00 46.58           O
ATOM   1065  N   VAL A 133     141.774 -21.452 100.407  1.00 40.30           N
ATOM   1066  CA  VAL A 133     140.434 -20.920 100.640  1.00 43.24           C
ATOM   1067  C   VAL A 133     139.483 -21.352  99.511  1.00 43.20           C
ATOM   1068  O   VAL A 133     138.261 -21.199  99.596  1.00 43.59           O
ATOM   1069  CB  VAL A 133     140.508 -19.372 100.814  1.00 45.63           C
ATOM   1070  CG1 VAL A 133     139.577 -18.632  99.900  1.00 52.35           C
ATOM   1071  CG2 VAL A 133     140.251 -18.995 102.247  1.00 48.81           C
ATOM   1072  N   SER A 134     140.060 -21.961  98.482  1.00 42.53           N
ATOM   1073  CA  SER A 134     139.294 -22.485  97.366  1.00 43.77           C
ATOM   1074  C   SER A 134     138.255 -23.488  97.831  1.00 44.32           C
ATOM   1075  O   SER A 134     138.560 -24.410  98.595  1.00 40.91           O
ATOM   1076  CB  SER A 134     140.214 -23.150  96.347  1.00 43.13           C
ATOM   1077  OG  SER A 134     140.565 -24.448  96.792  1.00 48.97           O
ATOM   1078  N   GLY A 135     137.029 -23.307  97.360  1.00 39.17           N
ATOM   1079  CA  GLY A 135     135.961 -24.224  97.690  1.00 44.15           C
ATOM   1080  C   GLY A 135     135.035 -23.712  98.775  1.00 45.71           C
ATOM   1081  O   GLY A 135     134.035 -24.366  99.088  1.00 38.61           O
ATOM   1082  N   VAL A 136     135.351 -22.540  99.331  1.00 39.15           N
ATOM   1083  CA  VAL A 136     134.560 -21.965 100.422  1.00 43.63           C
ATOM   1084  C   VAL A 136     133.094 -21.818 100.023  1.00 42.79           C
ATOM   1085  O   VAL A 136     132.207 -21.927 100.872  1.00 37.50           O
ATOM   1086  CB  VAL A 136     135.109 -20.572 100.885  1.00 41.56           C
ATOM   1087  CG1 VAL A 136     135.021 -19.542  99.759  1.00 40.62           C
ATOM   1088  CG2 VAL A 136     134.357 -20.070 102.120  1.00 31.60           C
ATOM   1089  N   ASP A 137     132.853 -21.603  98.726  1.00 43.63           N
ATOM   1090  CA  ASP A 137     131.502 -21.423  98.187  1.00 43.07           C
ATOM   1091  C   ASP A 137     130.884 -22.708  97.664  1.00 42.23           C
ATOM   1092  O   ASP A 137     129.867 -22.664  96.981  1.00 44.90           O
ATOM   1093  CB  ASP A 137     131.504 -20.403  97.052  1.00 43.78           C
ATOM   1094  CG  ASP A 137     131.713 -18.992  97.537  1.00 54.50           C
ATOM   1095  OD1 ASP A 137     131.283 -18.703  98.670  1.00 52.02           O
ATOM   1096  OD2 ASP A 137     132.290 -18.171  96.781  1.00 63.64           O
ATOM   1097  N   THR A 138     131.508 -23.842  97.960  1.00 42.57           N
ATOM   1098  CA  THR A 138     131.002 -25.136  97.517  1.00 42.22           C
ATOM   1099  C   THR A 138     130.450 -25.916  98.698  1.00 44.99           C
ATOM   1100  O   THR A 138     130.599 -25.502  99.852  1.00 44.70           O
ATOM   1101  CB  THR A 138     132.092 -25.988  96.841  1.00 39.64           C
ATOM   1102  OG1 THR A 138     132.884 -26.621  97.847  1.00 40.73           O
ATOM   1103  CG2 THR A 138     132.980 -25.131  95.937  1.00 40.17           C
ATOM   1104  N   GLU A 139     129.820 -27.051  98.408  1.00 46.57           N
ATOM   1105  CA  GLU A 139     129.199 -27.868  99.443  1.00 42.56           C
ATOM   1106  C   GLU A 139     130.256 -28.470 100.350  1.00 38.31           C
ATOM   1107  O   GLU A 139     130.060 -28.607 101.559  1.00 38.97           O
ATOM   1108  CB  GLU A 139     128.344 -28.976  98.819  1.00 43.76           C
ATOM   1109  CG  GLU A 139     127.385 -29.648  99.787  1.00 40.97           C
ATOM   1110  CD  GLU A 139     128.080 -30.642 100.684  1.00 43.83           C
ATOM   1111  OE1 GLU A 139     129.028 -31.307 100.201  1.00 44.37           O
ATOM   1112  OE2 GLU A 139     127.693 -30.747 101.870  1.00 51.10           O
ATOM   1113  N   SER A 140     131.375 -28.838  99.753  1.00 37.14           N
ATOM   1114  CA  SER A 140     132.441 -29.494 100.485  1.00 38.26           C
ATOM   1115  C   SER A 140     133.254 -28.496 101.301  1.00 37.78           C
ATOM   1116  O   SER A 140     134.037 -28.893 102.164  1.00 31.99           O
ATOM   1117  CB  SER A 140     133.348 -30.219  99.520  1.00 37.55           C
ATOM   1118  OG  SER A 140     133.949 -29.252  98.679  1.00 46.49           O
ATOM   1119  N   GLY A 141     133.082 -27.213 100.989  1.00 35.09           N
ATOM   1120  CA  GLY A 141     133.742 -26.127 101.694  1.00 37.04           C
ATOM   1121  C   GLY A 141     135.225 -25.975 101.402  1.00 43.35           C
ATOM   1122  O   GLY A 141     135.795 -26.739 100.620  1.00 44.45           O
ATOM   1123  N   ALA A 142     135.848 -24.973 102.022  1.00 36.24           N
ATOM   1124  CA  ALA A 142     137.306 -24.853 102.016  1.00 41.15           C
ATOM   1125  C   ALA A 142     137.942 -25.563 103.217  1.00 34.06           C
ATOM   1126  O   ALA A 142     137.317 -25.708 104.279  1.00 35.76           O
ATOM   1127  CB  ALA A 142     137.719 -23.385 101.998  1.00 40.13           C
ATOM   1128  N   THR A 143     139.179 -26.017 103.037  1.00 29.00           N
ATOM   1129  CA  THR A 143     139.974 -26.543 104.141  1.00 38.04           C
ATOM   1130  C   THR A 143     141.241 -25.699 104.356  1.00 37.75           C
ATOM   1131  O   THR A 143     142.238 -25.822 103.637  1.00 35.75           O
ATOM   1132  CB  THR A 143     140.356 -28.011 103.914  1.00 39.40           C
ATOM   1133  OG1 THR A 143     139.156 -28.787 103.806  1.00 42.05           O
ATOM   1134  CG2 THR A 143     141.211 -28.539 105.088  1.00 33.59           C
ATOM   1135  N   CYS A 144     141.175 -24.831 105.352  1.00 34.18           N
ATOM   1136  CA  CYS A 144     142.266 -23.923 105.666  1.00 31.98           C
ATOM   1137  C   CYS A 144     143.079 -24.497 106.810  1.00 37.13           C
ATOM   1138  O   CYS A 144     142.554 -24.714 107.906  1.00 40.32           O
ATOM   1139  CB  CYS A 144     141.714 -22.537 106.012  1.00 37.36           C
ATOM   1140  SG  CYS A 144     142.861 -21.440 106.862  1.00 47.47           S
ATOM   1141  N   ARG A 145     144.355 -24.763 106.543  1.00 36.88           N
ATOM   1142  CA  ARG A 145     145.253 -25.355 107.531  1.00 38.37           C
ATOM   1143  C   ARG A 145     146.070 -24.285 108.263  1.00 34.68           C
ATOM   1144  O   ARG A 145     146.546 -23.318 107.673  1.00 33.97           O
ATOM   1145  CB  ARG A 145     146.182 -26.383 106.864  1.00 41.06           C
ATOM   1146  CG  ARG A 145     145.463 -27.632 106.343  1.00 37.83           C
ATOM   1147  CD  ARG A 145     146.138 -28.218 105.093  1.00 51.96           C
ATOM   1148  NE  ARG A 145     145.724 -27.554 103.847  1.00 61.74           N
ATOM   1149  CZ  ARG A 145     144.795 -28.019 103.008  1.00 55.43           C
ATOM   1150  NH1 ARG A 145     144.168 -29.166 103.266  1.00 54.13           N
ATOM   1151  NH2 ARG A 145     144.495 -27.341 101.903  1.00 50.49           N
ATOM   1152  N   ILE A 146     146.194 -24.453 109.568  1.00 31.56           N
ATOM   1153  CA  ILE A 146     146.930 -23.516 110.392  1.00 33.17           C
ATOM   1154  C   ILE A 146     147.933 -24.327 111.201  1.00 31.98           C
ATOM   1155  O   ILE A 146     147.558 -25.309 111.839  1.00 30.69           O
ATOM   1156  CB  ILE A 146     145.986 -22.702 111.328  1.00 30.36           C
ATOM   1157  CG1 ILE A 146     144.985 -21.894 110.513  1.00 34.28           C
ATOM   1158  CG2 ILE A 146     146.788 -21.772 112.222  1.00 34.47           C
ATOM   1159  CD1 ILE A 146     144.031 -21.061 111.349  1.00 34.50           C
ATOM   1160  N   LYS A 147     149.210 -23.959 111.142  1.00 31.28           N
ATOM   1161  CA  LYS A 147     150.220 -24.718 111.880  1.00 32.94           C
ATOM   1162  C   LYS A 147     150.771 -23.861 113.010  1.00 31.33           C
ATOM   1163  O   LYS A 147     151.296 -22.770 112.805  1.00 29.46           O
ATOM   1164  CB  LYS A 147     151.340 -25.209 110.944  1.00 35.47           C
ATOM   1165  CG  LYS A 147     150.810 -26.043 109.778  1.00 45.29           C
ATOM   1166  CD  LYS A 147     151.904 -26.489 108.809  1.00 56.84           C
ATOM   1167  CE  LYS A 147     152.535 -27.809 109.231  1.00 51.49           C
ATOM   1168  NZ  LYS A 147     153.532 -28.286 108.240  1.00 50.63           N
ATOM   1169  N   ILE A 148     150.608 -24.352 114.223  1.00 33.25           N
ATOM   1170  CA  ILE A 148     151.060 -23.619 115.376  1.00 32.67           C
ATOM   1171  C   ILE A 148     152.064 -24.470 116.113  1.00 35.76           C
ATOM   1172  O   ILE A 148     151.819 -25.650 116.343  1.00 33.48           O
ATOM   1173  CB  ILE A 148     149.883 -23.235 116.268  1.00 35.07           C
ATOM   1174  CG1 ILE A 148     148.920 -22.351 115.447  1.00 37.44           C
ATOM   1175  CG2 ILE A 148     150.367 -22.540 117.536  1.00 30.32           C
ATOM   1176  CD1 ILE A 148     147.859 -21.628 116.232  1.00 36.14           C
ATOM   1177  N   GLY A 149     153.208 -23.871 116.433  1.00 29.94           N
ATOM   1178  CA  GLY A 149     154.236 -24.531 117.220  1.00 34.58           C
ATOM   1179  C   GLY A 149     155.186 -23.574 117.938  1.00 29.60           C
ATOM   1180  O   GLY A 149     155.128 -22.355 117.747  1.00 28.77           O
ATOM   1181  N   SER A 150     156.057 -24.120 118.778  1.00 31.44           N
ATOM   1182  CA  SER A 150     157.098 -23.309 119.404  1.00 25.77           C
ATOM   1183  C   SER A 150     157.950 -22.647 118.341  1.00 26.35           C
ATOM   1184  O   SER A 150     158.309 -23.274 117.345  1.00 29.35           O
ATOM   1185  CB  SER A 150     157.976 -24.152 120.317  1.00 25.06           C
ATOM   1186  OG  SER A 150     159.041 -23.377 120.844  1.00 29.71           O
ATOM   1187  N   TRP A 151     158.271 -21.376 118.543  1.00 27.01           N
ATOM   1188  CA  TRP A 151     159.148 -20.670 117.607  1.00 27.88           C
ATOM   1189  C   TRP A 151     160.640 -20.991 117.797  1.00 24.92           C
ATOM   1190  O   TRP A 151     161.407 -20.945 116.843  1.00 25.84           O
ATOM   1191  CB  TRP A 151     158.945 -19.163 117.720  1.00 27.48           C
ATOM   1192  CG  TRP A 151     159.560 -18.412 116.589  1.00 28.66           C
ATOM   1193  CD1 TRP A 151     160.567 -17.490 116.658  1.00 26.02           C
ATOM   1194  CD2 TRP A 151     159.205 -18.518 115.208  1.00 28.67           C
ATOM   1195  NE1 TRP A 151     160.857 -17.011 115.400  1.00 29.61           N
ATOM   1196  CE2 TRP A 151     160.036 -17.630 114.492  1.00 30.94           C
ATOM   1197  CE3 TRP A 151     158.262 -19.279 114.505  1.00 30.41           C
ATOM   1198  CZ2 TRP A 151     159.952 -17.481 113.101  1.00 33.56           C
ATOM   1199  CZ3 TRP A 151     158.184 -19.134 113.123  1.00 34.54           C
ATOM   1200  CH2 TRP A 151     159.024 -18.240 112.437  1.00 31.77           C
ATOM   1201  N   THR A 152     161.049 -21.316 119.019  1.00 26.43           N
ATOM   1202  CA  THR A 152     162.480 -21.452 119.320  1.00 29.81           C
ATOM   1203  C   THR A 152     162.864 -22.729 120.057  1.00 33.01           C
ATOM   1204  O   THR A 152     164.049 -22.947 120.349  1.00 33.78           O
ATOM   1205  CB  THR A 152     162.994 -20.280 120.184  1.00 28.42           C
ATOM   1206  OG1 THR A 152     162.434 -20.373 121.506  1.00 24.42           O
ATOM   1207  CG2 THR A 152     162.637 -18.939 119.548  1.00 27.73           C
ATOM   1208  N   HIS A 153     161.872 -23.542 120.404  1.00 25.39           N
ATOM   1209  CA  HIS A 153     162.127 -24.792 121.102  1.00 29.74           C
ATOM   1210  C   HIS A 153     161.798 -25.988 120.226  1.00 34.06           C
ATOM   1211  O   HIS A 153     160.667 -26.149 119.760  1.00 33.63           O
ATOM   1212  CB  HIS A 153     161.320 -24.875 122.393  1.00 27.62           C
ATOM   1213  CG  HIS A 153     161.604 -23.772 123.369  1.00 33.49           C
ATOM   1214  ND1 HIS A 153     160.872 -22.602 123.407  1.00 31.76           N
ATOM   1215  CD2 HIS A 153     162.531 -23.669 124.353  1.00 29.04           C
ATOM   1216  CE1 HIS A 153     161.323 -21.834 124.382  1.00 27.52           C
ATOM   1217  NE2 HIS A 153     162.335 -22.452 124.966  1.00 33.06           N
ATOM   1218  N   HIS A 154     162.790 -26.839 120.025  1.00 34.53           N
ATOM   1219  CA  HIS A 154     162.644 -28.000 119.170  1.00 33.18           C
ATOM   1220  C   HIS A 154     162.000 -29.160 119.924  1.00 32.51           C
ATOM   1221  O   HIS A 154     161.572 -29.019 121.069  1.00 31.64           O
ATOM   1222  CB  HIS A 154     164.009 -28.401 118.595  1.00 47.86           C
ATOM   1223  CG  HIS A 154     165.065 -28.672 119.635  1.00 40.12           C
ATOM   1224  ND1 HIS A 154     165.053 -29.793 120.437  1.00 40.98           N
ATOM   1225  CD2 HIS A 154     166.157 -27.961 119.999  1.00 40.95           C
ATOM   1226  CE1 HIS A 154     166.099 -29.765 121.244  1.00 46.50           C
ATOM   1227  NE2 HIS A 154     166.780 -28.661 121.009  1.00 41.25           N
ATOM   1228  N   SER A 155     161.937 -30.309 119.273  1.00 32.85           N
ATOM   1229  CA  SER A 155     161.108 -31.391 119.766  1.00 37.82           C
ATOM   1230  C   SER A 155     161.606 -31.930 121.100  1.00 37.52           C
ATOM   1231  O   SER A 155     160.807 -32.401 121.909  1.00 42.78           O
ATOM   1232  CB  SER A 155     161.032 -32.510 118.726  1.00 35.52           C
ATOM   1233  OG  SER A 155     162.327 -32.970 118.386  1.00 44.04           O
ATOM   1234  N   ARG A 156     162.908 -31.849 121.361  1.00 37.17           N
ATOM   1235  CA  ARG A 156     163.388 -32.377 122.631  1.00 38.21           C
ATOM   1236  C   ARG A 156     163.062 -31.460 123.799  1.00 31.52           C
ATOM   1237  O   ARG A 156     163.064 -31.908 124.934  1.00 39.53           O
ATOM   1238  CB  ARG A 156     164.901 -32.670 122.596  1.00 42.86           C
ATOM   1239  CG  ARG A 156     165.193 -34.110 123.072  1.00 56.05           C
ATOM   1240  CD  ARG A 156     166.564 -34.389 123.732  1.00 69.23           C
ATOM   1241  NE  ARG A 156     166.752 -33.951 125.124  1.00 66.25           N
ATOM   1242  CZ  ARG A 156     166.391 -34.653 126.199  1.00 63.44           C
ATOM   1243  NH1 ARG A 156     165.738 -35.799 126.056  1.00 60.86           N
ATOM   1244  NH2 ARG A 156     166.642 -34.182 127.422  1.00 53.71           N
ATOM   1245  N   GLU A 157     162.750 -30.194 123.536  1.00 33.10           N
ATOM   1246  CA  GLU A 157     162.443 -29.251 124.622  1.00 30.35           C
ATOM   1247  C   GLU A 157     160.941 -29.072 124.874  1.00 34.44           C
ATOM   1248  O   GLU A 157     160.476 -29.018 126.021  1.00 31.36           O
ATOM   1249  CB  GLU A 157     163.070 -27.895 124.314  1.00 30.15           C
ATOM   1250  CG  GLU A 157     164.589 -27.893 124.416  1.00 33.43           C
ATOM   1251  CD  GLU A 157     165.221 -26.646 123.816  1.00 35.58           C
ATOM   1252  OE1 GLU A 157     166.452 -26.514 123.902  1.00 37.04           O
ATOM   1253  OE2 GLU A 157     164.490 -25.799 123.256  1.00 35.62           O
ATOM   1254  N   ILE A 158     160.189 -28.950 123.787  1.00 30.01           N
ATOM   1255  CA  ILE A 158     158.753 -28.764 123.870  1.00 33.36           C
ATOM   1256  C   ILE A 158     158.074 -29.727 122.934  1.00 30.45           C
ATOM   1257  O   ILE A 158     158.426 -29.796 121.760  1.00 30.77           O
ATOM   1258  CB  ILE A 158     158.314 -27.324 123.488  1.00 31.15           C
ATOM   1259  CG1 ILE A 158     158.700 -26.312 124.579  1.00 30.78           C
ATOM   1260  CG2 ILE A 158     156.816 -27.296 123.225  1.00 30.92           C
ATOM   1261  CD1 ILE A 158     158.292 -24.870 124.265  1.00 26.07           C
ATOM   1262  N   SER A 159     157.096 -30.467 123.437  1.00 33.63           N
ATOM   1263  CA  SER A 159     156.247 -31.220 122.523  1.00 41.88           C
ATOM   1264  C   SER A 159     154.837 -30.632 122.512  1.00 40.91           C
ATOM   1265  O   SER A 159     154.203 -30.426 123.556  1.00 37.93           O
ATOM   1266  CB  SER A 159     156.226 -32.717 122.872  1.00 34.53           C
ATOM   1267  OG  SER A 159     155.484 -32.986 124.037  1.00 39.98           O
ATOM   1268  N   VAL A 160     154.376 -30.326 121.309  1.00 44.27           N
ATOM   1269  CA  VAL A 160     153.021 -29.852 121.098  1.00 45.35           C
ATOM   1270  C   VAL A 160     152.120 -31.038 120.820  1.00 48.02           C
ATOM   1271  O   VAL A 160     152.414 -31.827 119.926  1.00 52.79           O
ATOM   1272  CB  VAL A 160     152.939 -28.880 119.925  1.00 39.60           C
ATOM   1273  CG1 VAL A 160     151.521 -28.425 119.752  1.00 46.91           C
ATOM   1274  CG2 VAL A 160     153.844 -27.698 120.161  1.00 37.64           C
ATOM   1275  N   ASP A 161     151.035 -31.168 121.581  1.00 45.76           N
ATOM   1276  CA  ASP A 161     150.089 -32.269 121.392  1.00 49.03           C
ATOM   1277  C   ASP A 161     148.641 -31.776 121.315  1.00 49.31           C
ATOM   1278  O   ASP A 161     148.145 -31.143 122.248  1.00 48.23           O
ATOM   1279  CB  ASP A 161     150.245 -33.287 122.521  1.00 45.23           C
ATOM   1280  CG  ASP A 161     151.682 -33.749 122.682  1.00 55.71           C
ATOM   1281  OD1 ASP A 161     152.358 -33.935 121.646  1.00 52.76           O
ATOM   1282  OD2 ASP A 161     152.148 -33.898 123.837  1.00 51.56           O
ATOM   1283  N   PRO A 162     147.967 -32.056 120.188  1.00 51.66           N
ATOM   1284  CA  PRO A 162     146.539 -31.792 119.954  1.00 42.91           C
ATOM   1285  C   PRO A 162     145.655 -32.428 121.010  1.00 46.73           C
ATOM   1286  O   PRO A 162     145.875 -33.588 121.350  1.00 52.08           O
ATOM   1287  CB  PRO A 162     146.280 -32.443 118.597  1.00 45.59           C
ATOM   1288  CG  PRO A 162     147.596 -32.440 117.926  1.00 45.81           C
ATOM   1289  CD  PRO A 162     148.622 -32.632 119.002  1.00 51.15           C
ATOM   1290  N   THR A 163     144.670 -31.693 121.513  1.00 50.11           N
ATOM   1291  CA  THR A 163     143.780 -32.216 122.547  1.00 55.10           C
ATOM   1292  C   THR A 163     142.679 -33.050 121.919  1.00 58.99           C
ATOM   1293  O   THR A 163     142.801 -34.268 121.767  1.00 63.20           O
ATOM   1294  CB  THR A 163     143.132 -31.087 123.383  1.00 55.71           C
ATOM   1295  OG1 THR A 163     144.130 -30.122 123.749  1.00 55.83           O
ATOM   1296  CG2 THR A 163     142.491 -31.654 124.643  1.00 47.96           C
ATOM   1297  N   THR A 164     141.590 -32.383 121.568  1.00 60.65           N
ATOM   1298  CA  THR A 164     140.524 -33.021 120.817  1.00 59.35           C
ATOM   1299  C   THR A 164     140.940 -33.012 119.346  1.00 62.09           C
ATOM   1300  O   THR A 164     141.554 -32.047 118.874  1.00 58.74           O
ATOM   1301  CB  THR A 164     139.178 -32.304 121.035  1.00 60.52           C
ATOM   1302  OG1 THR A 164     139.305 -30.918 120.681  1.00 66.06           O
ATOM   1303  CG2 THR A 164     138.775 -32.406 122.505  1.00 54.04           C
ATOM   1304  N   GLU A 165     140.645 -34.086 118.619  1.00 54.98           N
ATOM   1305  CA AGLU A 165     141.069 -34.186 117.232  1.00 52.44           C
ATOM   1306  C   GLU A 165     139.923 -33.818 116.281  1.00 49.26           C
ATOM   1307  O   GLU A 165     140.161 -33.445 115.135  1.00 43.11           O
ATOM   1308  CB AGLU A 165     141.590 -35.600 116.938  1.00 51.61           C
ATOM   1309  CG AGLU A 165     142.372 -36.243 118.096  1.00 52.16           C
ATOM   1310  CD AGLU A 165     143.889 -36.102 117.974  1.00 54.34           C
ATOM   1311  OE1AGLU A 165     144.389 -35.847 116.855  1.00 50.33           O
ATOM   1312  OE2AGLU A 165     144.586 -36.252 119.005  1.00 49.33           O
ATOM   1313  N   ASN A 166     138.680 -33.926 116.763  1.00 46.26           N
ATOM   1314  CA  ASN A 166     137.524 -33.674 115.897  1.00 46.30           C
ATOM   1315  C   ASN A 166     136.329 -33.009 116.540  1.00 43.97           C
ATOM   1316  O   ASN A 166     135.732 -33.546 117.473  1.00 44.18           O
ATOM   1317  CB  ASN A 166     137.043 -34.976 115.265  1.00 42.86           C
ATOM   1318  CG  ASN A 166     137.778 -35.294 113.998  1.00 46.35           C
ATOM   1319  OD1 ASN A 166     137.421 -34.808 112.929  1.00 50.29           O
ATOM   1320  ND2 ASN A 166     138.828 -36.100 114.109  1.00 45.57           N
ATOM   1321  N   SER A 167     135.946 -31.863 115.985  1.00 41.94           N
ATOM   1322  CA  SER A 167     134.782 -31.142 116.481  1.00 41.52           C
ATOM   1323  C   SER A 167     134.238 -30.162 115.454  1.00 38.08           C
ATOM   1324  O   SER A 167     134.952 -29.737 114.545  1.00 34.25           O
ATOM   1325  CB  SER A 167     135.143 -30.399 117.765  1.00 38.55           C
ATOM   1326  OG  SER A 167     134.027 -29.737 118.293  1.00 41.94           O
ATOM   1327  N   ASP A 168     132.965 -29.809 115.603  1.00 38.02           N
ATOM   1328  CA AASP A 168     132.286 -28.786 114.824  1.00 36.89           C
ATOM   1329  C   ASP A 168     132.404 -27.415 115.500  1.00 34.96           C
ATOM   1330  O   ASP A 168     131.950 -26.402 114.963  1.00 35.88           O
ATOM   1331  CB AASP A 168     130.808 -29.159 114.670  1.00 36.47           C
ATOM   1332  CG AASP A 168     130.247 -28.771 113.332  1.00 37.13           C
ATOM   1333  OD1AASP A 168     130.950 -28.983 112.331  1.00 37.84           O
ATOM   1334  OD2AASP A 168     129.106 -28.266 113.277  1.00 40.54           O
ATOM   1335  N   ASP A 169     132.944 -27.412 116.718  1.00 27.52           N
ATOM   1336  CA  ASP A 169     133.025 -26.208 117.548  1.00 34.95           C
ATOM   1337  C   ASP A 169     131.646 -25.598 117.802  1.00 35.11           C
ATOM   1338  O   ASP A 169     131.513 -24.372 117.889  1.00 31.30           O
ATOM   1339  CB  ASP A 169     133.948 -25.144 116.911  1.00 31.93           C
ATOM   1340  CG  ASP A 169     135.419 -25.487 117.048  1.00 35.41           C
ATOM   1341  OD1 ASP A 169     135.730 -26.450 117.768  1.00 34.86           O
ATOM   1342  OD2 ASP A 169     136.268 -24.785 116.451  1.00 38.70           O
ATOM   1343  N   SER A 170     130.623 -26.443 117.929  1.00 34.33           N
ATOM   1344  CA  SER A 170     129.251 -25.934 117.974  1.00 35.39           C
ATOM   1345  C   SER A 170     128.989 -25.208 119.283  1.00 33.36           C
ATOM   1346  O   SER A 170     128.075 -24.394 119.363  1.00 30.35           O
ATOM   1347  CB  SER A 170     128.228 -27.058 117.789  1.00 33.82           C
ATOM   1348  OG  SER A 170     128.197 -27.885 118.931  1.00 32.65           O
ATOM   1349  N   GLU A 171     129.799 -25.487 120.307  1.00 34.74           N
ATOM   1350  CA  GLU A 171     129.644 -24.780 121.575  1.00 33.27           C
ATOM   1351  C   GLU A 171     130.328 -23.419 121.551  1.00 30.52           C
ATOM   1352  O   GLU A 171     130.199 -22.658 122.499  1.00 31.72           O
ATOM   1353  CB  GLU A 171     130.189 -25.609 122.735  1.00 32.54           C
ATOM   1354  CG  GLU A 171     129.353 -26.842 123.049  1.00 36.76           C
ATOM   1355  CD  GLU A 171     129.992 -27.730 124.115  1.00 50.21           C
ATOM   1356  OE1 GLU A 171     129.378 -28.741 124.523  1.00 54.51           O
ATOM   1357  OE2 GLU A 171     131.116 -27.421 124.547  1.00 46.45           O
ATOM   1358  N   TYR A 172     131.030 -23.099 120.461  1.00 29.71           N
ATOM   1359  CA  TYR A 172     131.902 -21.918 120.451  1.00 27.53           C
ATOM   1360  C   TYR A 172     131.670 -20.999 119.271  1.00 27.93           C
ATOM   1361  O   TYR A 172     131.723 -19.783 119.418  1.00 29.56           O
ATOM   1362  CB  TYR A 172     133.389 -22.329 120.449  1.00 26.03           C
ATOM   1363  CG  TYR A 172     133.841 -23.113 121.656  1.00 29.52           C
ATOM   1364  CD1 TYR A 172     134.381 -22.464 122.766  1.00 32.05           C
ATOM   1365  CD2 TYR A 172     133.752 -24.501 121.684  1.00 27.34           C
ATOM   1366  CE1 TYR A 172     134.798 -23.172 123.872  1.00 28.70           C
ATOM   1367  CE2 TYR A 172     134.170 -25.220 122.781  1.00 24.57           C
ATOM   1368  CZ  TYR A 172     134.694 -24.551 123.872  1.00 33.34           C
ATOM   1369  OH  TYR A 172     135.115 -25.252 124.979  1.00 33.81           O
ATOM   1370  N   PHE A 173     131.451 -21.576 118.093  1.00 28.24           N
ATOM   1371  CA  PHE A 173     131.358 -20.781 116.881  1.00 28.11           C
ATOM   1372  C   PHE A 173     130.070 -19.951 116.842  1.00 31.55           C
ATOM   1373  O   PHE A 173     128.986 -20.440 117.149  1.00 34.28           O
ATOM   1374  CB  PHE A 173     131.456 -21.687 115.645  1.00 30.72           C
ATOM   1375  CG  PHE A 173     131.736 -20.936 114.359  1.00 30.81           C
ATOM   1376  CD1 PHE A 173     132.947 -20.285 114.173  1.00 29.76           C
ATOM   1377  CD2 PHE A 173     130.790 -20.897 113.335  1.00 29.19           C
ATOM   1378  CE1 PHE A 173     133.218 -19.598 112.999  1.00 28.12           C
ATOM   1379  CE2 PHE A 173     131.048 -20.230 112.162  1.00 30.24           C
ATOM   1380  CZ  PHE A 173     132.266 -19.562 111.995  1.00 36.49           C
ATOM   1381  N   SER A 174     130.196 -18.691 116.454  1.00 31.74           N
ATOM   1382  CA  SER A 174     129.046 -17.805 116.369  1.00 29.46           C
ATOM   1383  C   SER A 174     127.988 -18.297 115.370  1.00 38.13           C
ATOM   1384  O   SER A 174     128.275 -18.545 114.200  1.00 39.22           O
ATOM   1385  CB  SER A 174     129.491 -16.396 115.984  1.00 27.87           C
ATOM   1386  OG  SER A 174     128.374 -15.546 115.775  1.00 30.63           O
ATOM   1387  N   GLN A 175     126.755 -18.414 115.846  1.00 35.65           N
ATOM   1388  CA  GLN A 175     125.620 -18.709 114.985  1.00 36.95           C
ATOM   1389  C   GLN A 175     125.390 -17.597 113.967  1.00 38.81           C
ATOM   1390  O   GLN A 175     124.629 -17.768 113.015  1.00 37.15           O
ATOM   1391  CB  GLN A 175     124.364 -18.905 115.834  1.00 36.73           C
ATOM   1392  CG  GLN A 175     124.294 -17.936 116.999  1.00 39.78           C
ATOM   1393  CD  GLN A 175     123.019 -18.050 117.813  1.00 48.90           C
ATOM   1394  OE1 GLN A 175     121.919 -18.065 117.267  1.00 55.12           O
ATOM   1395  NE2 GLN A 175     123.164 -18.124 119.132  1.00 48.64           N
ATOM   1396  N   TYR A 176     126.057 -16.461 114.156  1.00 34.51           N
ATOM   1397  CA  TYR A 176     125.734 -15.268 113.382  1.00 30.32           C
ATOM   1398  C   TYR A 176     126.718 -14.994 112.275  1.00 32.81           C
ATOM   1399  O   TYR A 176     126.578 -14.009 111.548  1.00 33.39           O
ATOM   1400  CB  TYR A 176     125.650 -14.051 114.299  1.00 33.76           C
ATOM   1401  CG  TYR A 176     124.537 -14.169 115.302  1.00 35.73           C
ATOM   1402  CD1 TYR A 176     123.204 -14.278 114.881  1.00 36.11           C
ATOM   1403  CD2 TYR A 176     124.805 -14.196 116.664  1.00 32.16           C
ATOM   1404  CE1 TYR A 176     122.170 -14.407 115.799  1.00 32.45           C
ATOM   1405  CE2 TYR A 176     123.778 -14.312 117.592  1.00 36.71           C
ATOM   1406  CZ  TYR A 176     122.466 -14.417 117.153  1.00 38.78           C
ATOM   1407  OH  TYR A 176     121.448 -14.540 118.073  1.00 46.23           O
ATOM   1408  N   SER A 177     127.716 -15.861 112.160  1.00 29.65           N
ATOM   1409  CA  SER A 177     128.702 -15.780 111.096  1.00 28.49           C
ATOM   1410  C   SER A 177     128.087 -16.080 109.716  1.00 36.91           C
ATOM   1411  O   SER A 177     127.102 -16.814 109.616  1.00 35.28           O
ATOM   1412  CB  SER A 177     129.836 -16.755 111.392  1.00 29.17           C
ATOM   1413  OG  SER A 177     130.723 -16.897 110.301  1.00 27.61           O
ATOM   1414  N   ARG A 178     128.656 -15.509 108.655  1.00 36.03           N
ATOM   1415  CA AARG A 178     128.133 -15.852 107.341  1.00 36.41           C
ATOM   1416  C   ARG A 178     128.696 -17.210 106.903  1.00 37.05           C
ATOM   1417  O   ARG A 178     128.206 -17.797 105.945  1.00 33.78           O
ATOM   1418  CB AARG A 178     128.412 -14.732 106.318  1.00 35.87           C
ATOM   1419  CG AARG A 178     129.715 -14.775 105.537  1.00 35.81           C
ATOM   1420  CD AARG A 178     130.034 -13.359 105.032  1.00 38.71           C
ATOM   1421  NE AARG A 178     131.017 -13.292 103.948  1.00 39.92           N
ATOM   1422  CZ AARG A 178     132.171 -12.631 104.019  1.00 40.48           C
ATOM   1423  NH1AARG A 178     132.507 -11.998 105.136  1.00 40.14           N
ATOM   1424  NH2AARG A 178     133.000 -12.616 102.980  1.00 38.35           N
ATOM   1425  N   PHE A 179     129.652 -17.736 107.654  1.00 33.86           N
ATOM   1426  CA  PHE A 179     130.160 -19.067 107.363  1.00 36.32           C
ATOM   1427  C   PHE A 179     129.711 -20.079 108.408  1.00 36.51           C
ATOM   1428  O   PHE A 179     129.146 -19.732 109.444  1.00 33.22           O
ATOM   1429  CB  PHE A 179     131.689 -19.033 107.259  1.00 30.03           C
ATOM   1430  CG  PHE A 179     132.190 -17.941 106.369  1.00 35.78           C
ATOM   1431  CD1 PHE A 179     132.509 -16.684 106.891  1.00 37.34           C
ATOM   1432  CD2 PHE A 179     132.305 -18.146 105.001  1.00 35.95           C
ATOM   1433  CE1 PHE A 179     132.942 -15.654 106.059  1.00 30.58           C
ATOM   1434  CE2 PHE A 179     132.733 -17.118 104.160  1.00 34.54           C
ATOM   1435  CZ  PHE A 179     133.050 -15.871 104.694  1.00 34.23           C
ATOM   1436  N   GLU A 180     129.956 -21.344 108.117  1.00 36.40           N
ATOM   1437  CA  GLU A 180     129.661 -22.385 109.074  1.00 36.59           C
ATOM   1438  C   GLU A 180     130.803 -23.381 109.045  1.00 29.48           C
ATOM   1439  O   GLU A 180     131.481 -23.533 108.032  1.00 29.49           O
ATOM   1440  CB  GLU A 180     128.330 -23.065 108.752  1.00 37.01           C
ATOM   1441  CG  GLU A 180     128.411 -24.047 107.602  1.00 41.03           C
ATOM   1442  CD  GLU A 180     127.057 -24.614 107.200  1.00 45.57           C
ATOM   1443  OE1 GLU A 180     126.679 -25.691 107.716  1.00 53.90           O
ATOM   1444  OE2 GLU A 180     126.386 -23.986 106.354  1.00 41.17           O
ATOM   1445  N   ILE A 181     131.009 -24.063 110.158  1.00 33.91           N
ATOM   1446  CA  ILE A 181     132.099 -25.019 110.271  1.00 33.04           C
ATOM   1447  C   ILE A 181     131.648 -26.435 109.980  1.00 33.22           C
ATOM   1448  O   ILE A 181     130.761 -26.948 110.645  1.00 31.91           O
ATOM   1449  CB  ILE A 181     132.709 -24.985 111.677  1.00 35.69           C
ATOM   1450  CG1 ILE A 181     133.392 -23.638 111.913  1.00 31.21           C
ATOM   1451  CG2 ILE A 181     133.691 -26.143 111.872  1.00 27.53           C
ATOM   1452  CD1 ILE A 181     133.994 -23.542 113.280  1.00 35.92           C
ATOM   1453  N   LEU A 182     132.270 -27.075 108.999  1.00 33.35           N
ATOM   1454  CA  LEU A 182     131.974 -28.475 108.739  1.00 32.01           C
ATOM   1455  C   LEU A 182     132.758 -29.331 109.710  1.00 33.93           C
ATOM   1456  O   LEU A 182     132.215 -30.233 110.342  1.00 36.32           O
ATOM   1457  CB  LEU A 182     132.306 -28.848 107.299  1.00 29.83           C
ATOM   1458  CG  LEU A 182     131.738 -27.874 106.266  1.00 37.25           C
ATOM   1459  CD1 LEU A 182     132.088 -28.355 104.873  1.00 35.94           C
ATOM   1460  CD2 LEU A 182     130.210 -27.715 106.420  1.00 39.03           C
ATOM   1461  N   ASP A 183     134.045 -29.046 109.841  1.00 32.84           N
ATOM   1462  CA  ASP A 183     134.851 -29.802 110.781  1.00 35.98           C
ATOM   1463  C   ASP A 183     136.122 -29.047 111.145  1.00 34.92           C
ATOM   1464  O   ASP A 183     136.657 -28.258 110.364  1.00 33.37           O
ATOM   1465  CB  ASP A 183     135.206 -31.175 110.198  1.00 34.72           C
ATOM   1466  CG  ASP A 183     135.723 -32.158 111.253  1.00 42.83           C
ATOM   1467  OD1 ASP A 183     135.549 -31.915 112.471  1.00 40.26           O
ATOM   1468  OD2 ASP A 183     136.314 -33.181 110.849  1.00 39.29           O
ATOM   1469  N   VAL A 184     136.592 -29.299 112.350  1.00 33.64           N
ATOM   1470  CA  VAL A 184     137.891 -28.820 112.756  1.00 35.88           C
ATOM   1471  C   VAL A 184     138.624 -30.058 113.212  1.00 36.05           C
ATOM   1472  O   VAL A 184     138.178 -30.745 114.125  1.00 33.90           O
ATOM   1473  CB  VAL A 184     137.816 -27.752 113.888  1.00 31.05           C
ATOM   1474  CG1 VAL A 184     139.190 -27.428 114.392  1.00 28.54           C
ATOM   1475  CG2 VAL A 184     137.107 -26.484 113.399  1.00 26.98           C
ATOM   1476  N   THR A 185     139.720 -30.372 112.536  1.00 35.23           N
ATOM   1477  CA  THR A 185     140.567 -31.466 112.963  1.00 37.71           C
ATOM   1478  C   THR A 185     141.941 -30.934 113.353  1.00 35.39           C
ATOM   1479  O   THR A 185     142.422 -29.948 112.794  1.00 36.52           O
ATOM   1480  CB  THR A 185     140.683 -32.538 111.870  1.00 38.08           C
ATOM   1481  OG1 THR A 185     141.366 -32.003 110.739  1.00 44.77           O
ATOM   1482  CG2 THR A 185     139.316 -32.945 111.424  1.00 36.58           C
ATOM   1483  N   GLN A 186     142.562 -31.573 114.333  1.00 40.23           N
ATOM   1484  CA  GLN A 186     143.901 -31.189 114.758  1.00 36.96           C
ATOM   1485  C   GLN A 186     144.818 -32.400 114.830  1.00 39.28           C
ATOM   1486  O   GLN A 186     144.487 -33.399 115.463  1.00 44.88           O
ATOM   1487  CB  GLN A 186     143.853 -30.489 116.115  1.00 35.15           C
ATOM   1488  CG  GLN A 186     142.753 -29.462 116.237  1.00 32.24           C
ATOM   1489  CD  GLN A 186     143.007 -28.457 117.332  1.00 43.63           C
ATOM   1490  OE1 GLN A 186     142.333 -27.439 117.412  1.00 43.71           O
ATOM   1491  NE2 GLN A 186     144.001 -28.730 118.177  1.00 50.08           N
ATOM   1492  N   LYS A 187     145.978 -32.299 114.192  1.00 43.31           N
ATOM   1493  CA  LYS A 187     146.942 -33.396 114.170  1.00 41.49           C
ATOM   1494  C   LYS A 187     148.321 -32.961 114.668  1.00 41.42           C
ATOM   1495  O   LYS A 187     148.763 -31.833 114.433  1.00 39.80           O
ATOM   1496  CB  LYS A 187     147.062 -33.955 112.755  1.00 44.65           C
ATOM   1497  CG  LYS A 187     147.149 -32.874 111.688  1.00 52.63           C
ATOM   1498  CD  LYS A 187     147.022 -33.428 110.266  1.00 55.06           C
ATOM   1499  CE  LYS A 187     146.162 -32.493 109.416  1.00 49.93           C
ATOM   1500  NZ  LYS A 187     144.714 -32.688 109.759  1.00 57.90           N
ATOM   1501  N   LYS A 188     149.004 -33.858 115.361  1.00 48.44           N
ATOM   1502  CA  LYS A 188     150.393 -33.616 115.724  1.00 42.70           C
ATOM   1503  C   LYS A 188     151.209 -33.598 114.439  1.00 42.05           C
ATOM   1504  O   LYS A 188     150.986 -34.406 113.549  1.00 43.94           O
ATOM   1505  CB  LYS A 188     150.897 -34.686 116.691  1.00 44.27           C
ATOM   1506  CG  LYS A 188     152.299 -34.452 117.218  1.00 58.44           C
ATOM   1507  CD  LYS A 188     152.714 -35.539 118.214  1.00 54.55           C
ATOM   1508  CE  LYS A 188     154.125 -35.290 118.731  1.00 52.18           C
ATOM   1509  NZ  LYS A 188     154.591 -36.333 119.705  1.00 64.36           N
ATOM   1510  N   ASN A 189     152.117 -32.640 114.317  1.00 45.57           N
ATOM   1511  CA  ASN A 189     152.986 -32.558 113.150  1.00 46.10           C
ATOM   1512  C   ASN A 189     154.425 -32.209 113.560  1.00 46.10           C
ATOM   1513  O   ASN A 189     154.678 -31.815 114.696  1.00 46.34           O
ATOM   1514  CB  ASN A 189     152.440 -31.530 112.148  1.00 50.20           C
ATOM   1515  CG  ASN A 189     153.126 -31.612 110.788  1.00 58.49           C
ATOM   1516  OD1 ASN A 189     153.628 -30.611 110.266  1.00 54.18           O
ATOM   1517  ND2 ASN A 189     153.164 -32.815 110.217  1.00 60.73           N
ATOM   1518  N   SER A 190     155.355 -32.377 112.630  1.00 46.50           N
ATOM   1519  CA  SER A 190     156.765 -32.116 112.869  1.00 48.70           C
ATOM   1520  C   SER A 190     157.349 -31.377 111.672  1.00 48.03           C
ATOM   1521  O   SER A 190     156.942 -31.590 110.540  1.00 45.49           O
ATOM   1522  CB  SER A 190     157.523 -33.419 113.122  1.00 51.46           C
ATOM   1523  OG  SER A 190     158.868 -33.319 112.687  1.00 55.56           O
ATOM   1524  N   VAL A 191     158.310 -30.503 111.933  1.00 53.21           N
ATOM   1525  CA  VAL A 191     158.831 -29.606 110.911  1.00 49.80           C
ATOM   1526  C   VAL A 191     160.345 -29.454 111.050  1.00 51.39           C
ATOM   1527  O   VAL A 191     160.851 -29.183 112.142  1.00 47.02           O
ATOM   1528  CB  VAL A 191     158.150 -28.221 111.000  1.00 51.13           C
ATOM   1529  CG1 VAL A 191     158.934 -27.180 110.251  1.00 43.14           C
ATOM   1530  CG2 VAL A 191     156.718 -28.296 110.487  1.00 48.62           C
ATOM   1531  N   THR A 192     161.052 -29.660 109.937  1.00 52.82           N
ATOM   1532  CA  THR A 192     162.502 -29.485 109.839  1.00 49.65           C
ATOM   1533  C   THR A 192     162.840 -28.681 108.592  1.00 46.68           C
ATOM   1534  O   THR A 192     161.994 -28.518 107.719  1.00 51.09           O
ATOM   1535  CB  THR A 192     163.239 -30.817 109.756  1.00 49.98           C
ATOM   1536  OG1 THR A 192     162.832 -31.490 108.562  1.00 46.63           O
ATOM   1537  CG2 THR A 192     162.922 -31.686 110.942  1.00 50.21           C
ATOM   1538  N   TYR A 193     164.069 -28.174 108.512  1.00 47.31           N
ATOM   1539  CA  TYR A 193     164.533 -27.467 107.317  1.00 48.47           C
ATOM   1540  C   TYR A 193     165.956 -27.907 106.992  1.00 53.94           C
ATOM   1541  O   TYR A 193     166.683 -28.358 107.871  1.00 49.16           O
ATOM   1542  CB  TYR A 193     164.468 -25.942 107.505  1.00 49.13           C
ATOM   1543  CG  TYR A 193     163.070 -25.430 107.785  1.00 47.92           C
ATOM   1544  CD1 TYR A 193     162.245 -24.970 106.754  1.00 42.74           C
ATOM   1545  CD2 TYR A 193     162.565 -25.426 109.086  1.00 45.12           C
ATOM   1546  CE1 TYR A 193     160.959 -24.513 107.019  1.00 37.38           C
ATOM   1547  CE2 TYR A 193     161.299 -24.975 109.363  1.00 40.63           C
ATOM   1548  CZ  TYR A 193     160.494 -24.521 108.333  1.00 41.87           C
ATOM   1549  OH  TYR A 193     159.227 -24.084 108.641  1.00 38.00           O
ATOM   1550  N   SER A 194     166.350 -27.783 105.728  1.00 58.91           N
ATOM   1551  CA  SER A 194     167.653 -28.277 105.308  1.00 56.77           C
ATOM   1552  C   SER A 194     168.765 -27.555 106.056  1.00 52.42           C
ATOM   1553  O   SER A 194     169.786 -28.149 106.384  1.00 58.03           O
ATOM   1554  CB  SER A 194     167.829 -28.134 103.791  1.00 60.23           C
ATOM   1555  OG  SER A 194     167.559 -26.819 103.351  1.00 61.15           O
ATOM   1556  N   CYS A 195     168.552 -26.276 106.342  1.00 57.28           N
ATOM   1557  CA  CYS A 195     169.514 -25.479 107.105  1.00 54.32           C
ATOM   1558  C   CYS A 195     169.709 -26.003 108.528  1.00 53.86           C
ATOM   1559  O   CYS A 195     170.787 -25.886 109.109  1.00 54.08           O
ATOM   1560  CB  CYS A 195     169.051 -24.022 107.177  1.00 50.66           C
ATOM   1561  SG  CYS A 195     167.756 -23.737 108.450  1.00 53.97           S
ATOM   1562  N   CYS A 196     168.642 -26.551 109.099  1.00 53.39           N
ATOM   1563  CA  CYS A 196     168.595 -26.795 110.533  1.00 56.87           C
ATOM   1564  C   CYS A 196     167.984 -28.155 110.828  1.00 61.82           C
ATOM   1565  O   CYS A 196     166.807 -28.385 110.545  1.00 58.78           O
ATOM   1566  CB  CYS A 196     167.798 -25.685 111.227  1.00 52.14           C
ATOM   1567  SG  CYS A 196     168.038 -24.043 110.467  1.00 52.51           S
ATOM   1568  N   PRO A 197     168.786 -29.055 111.419  1.00 65.12           N
ATOM   1569  CA  PRO A 197     168.472 -30.479 111.611  1.00 66.16           C
ATOM   1570  C   PRO A 197     167.235 -30.767 112.475  1.00 67.48           C
ATOM   1571  O   PRO A 197     166.218 -31.233 111.942  1.00 66.56           O
ATOM   1572  CB  PRO A 197     169.733 -31.021 112.298  1.00 69.16           C
ATOM   1573  CG  PRO A 197     170.358 -29.822 112.957  1.00 70.29           C
ATOM   1574  CD  PRO A 197     170.085 -28.689 112.012  1.00 67.49           C
ATOM   1575  N   GLU A 198     167.326 -30.498 113.779  1.00 61.41           N
ATOM   1576  CA  GLU A 198     166.302 -30.921 114.750  1.00 63.36           C
ATOM   1577  C   GLU A 198     164.860 -30.522 114.421  1.00 52.56           C
ATOM   1578  O   GLU A 198     164.598 -29.537 113.727  1.00 48.39           O
ATOM   1579  CB  GLU A 198     166.673 -30.405 116.137  1.00 53.99           C
ATOM   1580  CG  GLU A 198     167.585 -29.214 116.070  1.00 60.95           C
ATOM   1581  CD  GLU A 198     168.375 -29.031 117.344  1.00 61.17           C
ATOM   1582  OE1 GLU A 198     168.190 -27.993 118.011  1.00 68.07           O
ATOM   1583  OE2 GLU A 198     169.155 -29.949 117.705  1.00 67.30           O
ATOM   1584  N   ALA A 199     163.931 -31.319 114.934  1.00 48.44           N
ATOM   1585  CA  ALA A 199     162.534 -31.206 114.564  1.00 45.10           C
ATOM   1586  C   ALA A 199     161.774 -30.265 115.482  1.00 44.10           C
ATOM   1587  O   ALA A 199     162.036 -30.192 116.690  1.00 39.80           O
ATOM   1588  CB  ALA A 199     161.884 -32.577 114.564  1.00 44.01           C
ATOM   1589  N   TYR A 200     160.828 -29.551 114.886  1.00 41.11           N
ATOM   1590  CA  TYR A 200     159.947 -28.660 115.618  1.00 43.38           C
ATOM   1591  C   TYR A 200     158.533 -29.192 115.544  1.00 46.65           C
ATOM   1592  O   TYR A 200     157.975 -29.355 114.459  1.00 43.58           O
ATOM   1593  CB  TYR A 200     160.042 -27.235 115.064  1.00 42.59           C
ATOM   1594  CG  TYR A 200     161.242 -26.496 115.620  1.00 43.03           C
ATOM   1595  CD1 TYR A 200     162.534 -26.936 115.351  1.00 48.02           C
ATOM   1596  CD2 TYR A 200     161.087 -25.376 116.431  1.00 40.55           C
ATOM   1597  CE1 TYR A 200     163.640 -26.288 115.871  1.00 44.14           C
ATOM   1598  CE2 TYR A 200     162.193 -24.711 116.952  1.00 41.25           C
ATOM   1599  CZ  TYR A 200     163.467 -25.176 116.671  1.00 44.95           C
ATOM   1600  OH  TYR A 200     164.584 -24.527 117.183  1.00 53.34           O
ATOM   1601  N   GLU A 201     157.963 -29.497 116.703  1.00 42.75           N
ATOM   1602  CA  GLU A 201     156.617 -30.030 116.733  1.00 46.93           C
ATOM   1603  C   GLU A 201     155.598 -28.913 116.609  1.00 48.02           C
ATOM   1604  O   GLU A 201     155.843 -27.779 117.031  1.00 47.56           O
ATOM   1605  CB  GLU A 201     156.384 -30.831 118.005  1.00 40.05           C
ATOM   1606  CG  GLU A 201     157.135 -32.134 117.988  1.00 41.83           C
ATOM   1607  CD  GLU A 201     156.911 -32.950 119.229  1.00 44.85           C
ATOM   1608  OE1 GLU A 201     155.789 -32.898 119.776  1.00 45.98           O
ATOM   1609  OE2 GLU A 201     157.865 -33.636 119.657  1.00 49.18           O
ATOM   1610  N   ASP A 202     154.460 -29.244 116.012  1.00 44.15           N
ATOM   1611  CA  ASP A 202     153.388 -28.283 115.828  1.00 43.90           C
ATOM   1612  C   ASP A 202     152.036 -28.976 115.732  1.00 41.48           C
ATOM   1613  O   ASP A 202     151.954 -30.184 115.527  1.00 42.92           O
ATOM   1614  CB  ASP A 202     153.629 -27.450 114.574  1.00 42.56           C
ATOM   1615  CG  ASP A 202     153.516 -28.266 113.310  1.00 46.54           C
ATOM   1616  OD1 ASP A 202     154.379 -29.140 113.093  1.00 53.33           O
ATOM   1617  OD2 ASP A 202     152.562 -28.035 112.538  1.00 49.16           O
ATOM   1618  N   VAL A 203     150.968 -28.209 115.886  1.00 41.92           N
ATOM   1619  CA  VAL A 203     149.644 -28.752 115.653  1.00 38.58           C
ATOM   1620  C   VAL A 203     149.104 -28.227 114.323  1.00 41.04           C
ATOM   1621  O   VAL A 203     149.050 -27.020 114.092  1.00 37.90           O
ATOM   1622  CB  VAL A 203     148.692 -28.429 116.814  1.00 41.50           C
ATOM   1623  CG1 VAL A 203     148.767 -26.965 117.179  1.00 44.79           C
ATOM   1624  CG2 VAL A 203     147.261 -28.826 116.454  1.00 40.71           C
ATOM   1625  N   GLU A 204     148.773 -29.144 113.418  1.00 36.15           N
ATOM   1626  CA  GLU A 204     148.093 -28.757 112.196  1.00 39.47           C
ATOM   1627  C   GLU A 204     146.611 -28.719 112.494  1.00 37.80           C
ATOM   1628  O   GLU A 204     146.006 -29.728 112.866  1.00 34.71           O
ATOM   1629  CB  GLU A 204     148.382 -29.712 111.033  1.00 41.54           C
ATOM   1630  CG  GLU A 204     149.701 -29.480 110.343  1.00 49.35           C
ATOM   1631  CD  GLU A 204     149.668 -29.866 108.875  1.00 56.56           C
ATOM   1632  OE1 GLU A 204     150.724 -30.278 108.344  1.00 64.21           O
ATOM   1633  OE2 GLU A 204     148.595 -29.749 108.246  1.00 52.29           O
ATOM   1634  N   VAL A 205     146.048 -27.527 112.367  1.00 32.30           N
ATOM   1635  CA  VAL A 205     144.637 -27.318 112.556  1.00 31.38           C
ATOM   1636  C   VAL A 205     144.037 -27.219 111.172  1.00 38.12           C
ATOM   1637  O   VAL A 205     144.381 -26.316 110.406  1.00 39.22           O
ATOM   1638  CB  VAL A 205     144.350 -26.045 113.360  1.00 33.36           C
ATOM   1639  CG1 VAL A 205     142.863 -25.808 113.456  1.00 29.97           C
ATOM   1640  CG2 VAL A 205     145.014 -26.129 114.755  1.00 30.35           C
ATOM   1641  N   SER A 206     143.182 -28.177 110.831  1.00 35.51           N
ATOM   1642  CA  SER A 206     142.488 -28.131 109.558  1.00 36.77           C
ATOM   1643  C   SER A 206     141.091 -27.612 109.816  1.00 32.92           C
ATOM   1644  O   SER A 206     140.311 -28.210 110.550  1.00 33.37           O
ATOM   1645  CB  SER A 206     142.467 -29.505 108.891  1.00 38.35           C
ATOM   1646  OG  SER A 206     143.790 -29.952 108.665  1.00 42.80           O
ATOM   1647  N   LEU A 207     140.796 -26.460 109.245  1.00 35.36           N
ATOM   1648  CA  LEU A 207     139.503 -25.847 109.437  1.00 31.53           C
ATOM   1649  C   LEU A 207     138.692 -25.979 108.141  1.00 34.45           C
ATOM   1650  O   LEU A 207     138.967 -25.328 107.127  1.00 31.82           O
ATOM   1651  CB  LEU A 207     139.671 -24.384 109.866  1.00 25.37           C
ATOM   1652  CG  LEU A 207     138.442 -23.486 109.789  1.00 30.55           C
ATOM   1653  CD1 LEU A 207     137.479 -23.722 110.948  1.00 32.22           C
ATOM   1654  CD2 LEU A 207     138.866 -22.050 109.688  1.00 31.41           C
ATOM   1655  N   ASN A 208     137.694 -26.849 108.180  1.00 36.57           N
ATOM   1656  CA  ASN A 208     136.862 -27.090 107.021  1.00 31.89           C
ATOM   1657  C   ASN A 208     135.573 -26.284 107.165  1.00 30.46           C
ATOM   1658  O   ASN A 208     134.756 -26.527 108.047  1.00 29.80           O
ATOM   1659  CB  ASN A 208     136.607 -28.588 106.887  1.00 34.41           C
ATOM   1660  CG  ASN A 208     135.790 -28.951 105.661  1.00 37.84           C
ATOM   1661  OD1 ASN A 208     135.760 -28.234 104.640  1.00 32.34           O
ATOM   1662  ND2 ASN A 208     135.104 -30.074 105.764  1.00 35.99           N
ATOM   1663  N   PHE A 209     135.413 -25.280 106.320  1.00 31.84           N
ATOM   1664  CA  PHE A 209     134.317 -24.345 106.504  1.00 33.83           C
ATOM   1665  C   PHE A 209     133.750 -23.927 105.161  1.00 32.15           C
ATOM   1666  O   PHE A 209     134.409 -24.079 104.140  1.00 35.37           O
ATOM   1667  CB  PHE A 209     134.798 -23.108 107.278  1.00 34.76           C
ATOM   1668  CG  PHE A 209     135.706 -22.202 106.474  1.00 29.27           C
ATOM   1669  CD1 PHE A 209     137.041 -22.519 106.294  1.00 28.61           C
ATOM   1670  CD2 PHE A 209     135.219 -21.047 105.897  1.00 31.22           C
ATOM   1671  CE1 PHE A 209     137.866 -21.694 105.559  1.00 33.56           C
ATOM   1672  CE2 PHE A 209     136.044 -20.211 105.158  1.00 29.64           C
ATOM   1673  CZ  PHE A 209     137.359 -20.535 104.985  1.00 31.89           C
ATOM   1674  N   ARG A 210     132.536 -23.391 105.156  1.00 28.84           N
ATOM   1675  CA  ARG A 210     131.992 -22.868 103.913  1.00 35.85           C
ATOM   1676  C   ARG A 210     130.972 -21.772 104.153  1.00 35.62           C
ATOM   1677  O   ARG A 210     130.427 -21.635 105.256  1.00 34.36           O
ATOM   1678  CB  ARG A 210     131.369 -23.988 103.069  1.00 33.79           C
ATOM   1679  CG  ARG A 210     130.323 -24.782 103.764  1.00 33.39           C
ATOM   1680  CD  ARG A 210     129.165 -25.208 102.836  1.00 38.22           C
ATOM   1681  NE  ARG A 210     128.058 -25.661 103.675  1.00 42.00           N
ATOM   1682  CZ  ARG A 210     127.744 -26.931 103.931  1.00 43.03           C
ATOM   1683  NH1 ARG A 210     128.400 -27.936 103.351  1.00 39.22           N
ATOM   1684  NH2 ARG A 210     126.729 -27.192 104.748  1.00 44.45           N
ATOM   1685  N   LYS A 211     130.740 -20.980 103.108  1.00 31.82           N
ATOM   1686  CA  LYS A 211     129.761 -19.911 103.164  1.00 36.21           C
ATOM   1687  C   LYS A 211     128.389 -20.550 103.380  1.00 41.25           C
ATOM   1688  O   LYS A 211     128.124 -21.621 102.842  1.00 41.25           O
ATOM   1689  CB  LYS A 211     129.801 -19.065 101.882  1.00 34.74           C
ATOM   1690  CG  LYS A 211     128.994 -17.776 101.977  1.00 47.45           C
ATOM   1691  CD  LYS A 211     128.985 -16.993 100.672  1.00 50.35           C
ATOM   1692  CE  LYS A 211     128.303 -17.779  99.557  1.00 59.02           C
ATOM   1693  NZ  LYS A 211     126.874 -18.098  99.853  1.00 58.53           N
ATOM   1694  N   LYS A 212     127.536 -19.932 104.196  1.00 40.71           N
ATOM   1695  CA ALYS A 212     126.166 -20.420 104.344  1.00 41.61           C
ATOM   1696  C   LYS A 212     125.357 -20.110 103.093  1.00 44.11           C
ATOM   1697  O   LYS A 212     125.563 -19.074 102.457  1.00 45.69           O
ATOM   1698  CB  LYS A 212     125.479 -19.805 105.554  1.00 35.47           C
ATOM   1699  CG  LYS A 212     125.915 -20.348 106.895  1.00 38.11           C
ATOM   1700  CD  LYS A 212     125.227 -19.534 107.980  1.00 40.83           C
ATOM   1701  CE  LYS A 212     125.755 -19.841 109.355  1.00 32.31           C
ATOM   1702  NZ  LYS A 212     125.563 -18.661 110.257  1.00 36.11           N
ATOM   1703  N   GLY A 213     124.435 -21.003 102.745  1.00 45.02           N
ATOM   1704  CA  GLY A 213     123.621 -20.818 101.555  1.00 51.65           C
ATOM   1705  C   GLY A 213     122.161 -20.641 101.908  1.00 59.55           C
ATOM   1706  O   GLY A 213     121.755 -20.967 103.025  1.00 61.52           O
ATOM   1707  N   ASP E 214     133.336  13.474 154.783  1.00 40.79           N
ATOM   1708  CA  ASP E 214     132.933  14.862 154.994  1.00 46.67           C
ATOM   1709  C   ASP E 214     133.205  15.654 153.720  1.00 45.30           C
ATOM   1710  O   ASP E 214     134.355  15.948 153.399  1.00 40.35           O
ATOM   1711  CB  ASP E 214     133.687  15.472 156.186  1.00 47.88           C
ATOM   1712  CG  ASP E 214     133.030  16.735 156.713  1.00 52.70           C
ATOM   1713  OD1 ASP E 214     132.664  17.610 155.901  1.00 52.30           O
ATOM   1714  OD2 ASP E 214     132.873  16.852 157.947  1.00 59.53           O
ATOM   1715  N   TYR E 215     132.155  16.002 152.988  1.00 46.42           N
ATOM   1716  CA  TYR E 215     132.353  16.634 151.688  1.00 47.46           C
ATOM   1717  C   TYR E 215     133.053  18.002 151.805  1.00 45.25           C
ATOM   1718  O   TYR E 215     133.651  18.489 150.848  1.00 43.03           O
ATOM   1719  CB  TYR E 215     131.018  16.776 150.963  1.00 49.11           C
ATOM   1720  CG  TYR E 215     130.199  17.911 151.503  1.00 57.83           C
ATOM   1721  CD1 TYR E 215     130.161  19.128 150.844  1.00 56.31           C
ATOM   1722  CD2 TYR E 215     129.489  17.780 152.690  1.00 56.11           C
ATOM   1723  CE1 TYR E 215     129.424  20.181 151.335  1.00 62.51           C
ATOM   1724  CE2 TYR E 215     128.746  18.835 153.194  1.00 58.14           C
ATOM   1725  CZ  TYR E 215     128.718  20.034 152.507  1.00 63.15           C
ATOM   1726  OH  TYR E 215     127.989  21.101 152.984  1.00 62.39           O
ATOM   1727  N   LYS E 216     132.993  18.616 152.982  1.00 43.58           N
ATOM   1728  CA  LYS E 216     133.692  19.878 153.197  1.00 48.90           C
ATOM   1729  C   LYS E 216     135.221  19.682 153.226  1.00 45.46           C
ATOM   1730  O   LYS E 216     135.988  20.630 153.041  1.00 42.02           O
ATOM   1731  CB  LYS E 216     133.212  20.536 154.497  1.00 48.89           C
ATOM   1732  CG  LYS E 216     131.761  20.996 154.465  1.00 57.05           C
ATOM   1733  CD  LYS E 216     131.339  21.577 155.802  1.00 61.35           C
ATOM   1734  CE  LYS E 216     129.888  22.050 155.769  1.00 71.39           C
ATOM   1735  NZ  LYS E 216     129.430  22.565 157.098  1.00 79.59           N
ATOM   1736  N   ASP E 217     135.645  18.443 153.462  1.00 41.51           N
ATOM   1737  CA  ASP E 217     137.064  18.097 153.538  1.00 40.55           C
ATOM   1738  C   ASP E 217     137.582  17.478 152.244  1.00 38.62           C
ATOM   1739  O   ASP E 217     138.778  17.201 152.130  1.00 31.68           O
ATOM   1740  CB  ASP E 217     137.314  17.135 154.692  1.00 39.45           C
ATOM   1741  CG  ASP E 217     137.156  17.800 156.047  1.00 47.62           C
ATOM   1742  OD1 ASP E 217     137.739  18.888 156.245  1.00 51.30           O
ATOM   1743  OD2 ASP E 217     136.459  17.228 156.915  1.00 47.18           O
ATOM   1744  N   ASP E 218     136.670  17.286 151.283  1.00 37.99           N
ATOM   1745  CA  ASP E 218     136.958  16.691 149.976  1.00 35.15           C
ATOM   1746  C   ASP E 218     138.217  17.251 149.331  1.00 33.94           C
ATOM   1747  O   ASP E 218     138.934  16.534 148.629  1.00 34.25           O
ATOM   1748  CB  ASP E 218     135.782  16.899 149.005  1.00 33.70           C
ATOM   1749  CG  ASP E 218     134.679  15.860 149.168  1.00 39.45           C
ATOM   1750  OD1 ASP E 218     134.770  15.042 150.111  1.00 36.55           O
ATOM   1751  OD2 ASP E 218     133.712  15.870 148.352  1.00 35.40           O
ATOM   1752  N   ASP E 219     138.480  18.531 149.561  1.00 30.86           N
ATOM   1753  CA  ASP E 219     139.595  19.189 148.899  1.00 39.27           C
ATOM   1754  C   ASP E 219     140.846  19.314 149.773  1.00 33.78           C
ATOM   1755  O   ASP E 219     141.770  20.044 149.427  1.00 33.41           O
ATOM   1756  CB  ASP E 219     139.172  20.575 148.405  1.00 34.61           C
ATOM   1757  CG  ASP E 219     138.269  20.512 147.196  1.00 35.29           C
ATOM   1758  OD1 ASP E 219     138.214  19.450 146.527  1.00 32.82           O
ATOM   1759  OD2 ASP E 219     137.622  21.535 146.908  1.00 36.16           O
ATOM   1760  N   ASP E 220     140.867  18.627 150.906  1.00 28.84           N
ATOM   1761  CA  ASP E 220     142.056  18.639 151.751  1.00 32.69           C
ATOM   1762  C   ASP E 220     143.105  17.778 151.051  1.00 29.34           C
ATOM   1763  O   ASP E 220     143.005  16.544 151.047  1.00 26.10           O
ATOM   1764  CB  ASP E 220     141.724  18.125 153.161  1.00 33.52           C
ATOM   1765  CG  ASP E 220     142.926  18.123 154.094  1.00 39.64           C
ATOM   1766  OD1 ASP E 220     143.993  17.596 153.706  1.00 37.80           O
ATOM   1767  OD2 ASP E 220     142.802  18.635 155.234  1.00 45.16           O
ATOM   1768  N   LYS E 221     144.090  18.432 150.437  1.00 25.65           N
ATOM   1769  CA  LYS E 221     145.019  17.733 149.551  1.00 30.34           C
ATOM   1770  C   LYS E 221     145.813  16.640 150.279  1.00 29.86           C
ATOM   1771  O   LYS E 221     145.977  15.524 149.764  1.00 27.03           O
ATOM   1772  CB  LYS E 221     145.987  18.719 148.882  1.00 25.78           C
ATOM   1773  CG  LYS E 221     146.950  18.014 147.931  1.00 32.07           C
ATOM   1774  CD  LYS E 221     148.015  18.926 147.333  1.00 31.95           C
ATOM   1775  CE  LYS E 221     149.026  18.099 146.516  1.00 37.98           C
ATOM   1776  NZ  LYS E 221     149.652  18.808 145.338  1.00 31.10           N
ATOM   1777  N   LEU E 222     146.298  16.959 151.472  1.00 22.61           N
ATOM   1778  CA  LEU E 222     147.088  16.005 152.242  1.00 26.71           C
ATOM   1779  C   LEU E 222     146.233  14.800 152.638  1.00 27.78           C
ATOM   1780  O   LEU E 222     146.691  13.649 152.639  1.00 25.79           O
ATOM   1781  CB  LEU E 222     147.675  16.671 153.486  1.00 21.61           C
ATOM   1782  CG  LEU E 222     148.671  15.801 154.253  1.00 29.51           C
ATOM   1783  CD1 LEU E 222     149.840  15.340 153.360  1.00 21.89           C
ATOM   1784  CD2 LEU E 222     149.158  16.543 155.496  1.00 23.67           C
ATOM   1785  N   ASP E 223     144.979  15.073 152.971  1.00 29.27           N
ATOM   1786  CA  ASP E 223     144.026  14.011 153.243  1.00 29.89           C
ATOM   1787  C   ASP E 223     143.922  13.063 152.038  1.00 28.91           C
ATOM   1788  O   ASP E 223     144.034  11.838 152.166  1.00 23.23           O
ATOM   1789  CB  ASP E 223     142.660  14.614 153.584  1.00 32.59           C
ATOM   1790  CG  ASP E 223     142.560  15.061 155.043  1.00 34.26           C
ATOM   1791  OD1 ASP E 223     143.591  15.041 155.743  1.00 31.65           O
ATOM   1792  OD2 ASP E 223     141.452  15.440 155.488  1.00 39.68           O
ATOM   1793  N   ARG E 224     143.730  13.643 150.861  1.00 24.51           N
ATOM   1794  CA  ARG E 224     143.635  12.845 149.656  1.00 30.05           C
ATOM   1795  C   ARG E 224     144.905  12.010 149.463  1.00 30.31           C
ATOM   1796  O   ARG E 224     144.828  10.791 149.258  1.00 26.27           O
ATOM   1797  CB  ARG E 224     143.377  13.738 148.437  1.00 25.01           C
ATOM   1798  CG  ARG E 224     142.072  14.482 148.526  1.00 27.58           C
ATOM   1799  CD  ARG E 224     141.793  15.293 147.289  1.00 25.42           C
ATOM   1800  NE  ARG E 224     141.305  14.495 146.171  1.00 23.50           N
ATOM   1801  CZ  ARG E 224     140.027  14.201 145.966  1.00 23.15           C
ATOM   1802  NH1 ARG E 224     139.099  14.590 146.834  1.00 26.30           N
ATOM   1803  NH2 ARG E 224     139.679  13.486 144.908  1.00 23.92           N
ATOM   1804  N   ALA E 225     146.064  12.660 149.542  1.00 25.67           N
ATOM   1805  CA  ALA E 225     147.338  11.972 149.326  1.00 25.45           C
ATOM   1806  C   ALA E 225     147.507  10.809 150.310  1.00 27.26           C
ATOM   1807  O   ALA E 225     148.040   9.749 149.966  1.00 24.17           O
ATOM   1808  CB  ALA E 225     148.496  12.958 149.445  1.00 26.16           C
ATOM   1809  N   ASP E 226     147.025  11.010 151.533  1.00 25.41           N
ATOM   1810  CA  ASP E 226     147.094   9.976 152.560  1.00 23.17           C
ATOM   1811  C   ASP E 226     146.152   8.817 152.292  1.00 23.32           C
ATOM   1812  O   ASP E 226     146.509   7.650 152.505  1.00 25.32           O
ATOM   1813  CB  ASP E 226     146.793  10.577 153.933  1.00 24.02           C
ATOM   1814  CG  ASP E 226     147.941  11.408 154.448  1.00 26.48           C
ATOM   1815  OD1 ASP E 226     149.014  11.328 153.818  1.00 22.57           O
ATOM   1816  OD2 ASP E 226     147.781  12.127 155.454  1.00 23.87           O
ATOM   1817  N   ILE E 227     144.946   9.134 151.827  1.00 22.83           N
ATOM   1818  CA  ILE E 227     143.999   8.093 151.457  1.00 22.62           C
ATOM   1819  C   ILE E 227     144.586   7.217 150.364  1.00 23.68           C
ATOM   1820  O   ILE E 227     144.571   5.983 150.465  1.00 23.75           O
ATOM   1821  CB  ILE E 227     142.662   8.698 151.020  1.00 24.59           C
ATOM   1822  CG1 ILE E 227     141.954   9.248 152.266  1.00 25.29           C
ATOM   1823  CG2 ILE E 227     141.794   7.654 150.355  1.00 23.21           C
ATOM   1824  CD1 ILE E 227     140.806  10.166 151.982  1.00 26.96           C
ATOM   1825  N   LEU E 228     145.153   7.864 149.351  1.00 22.96           N
ATOM   1826  CA  LEU E 228     145.740   7.168 148.214  1.00 26.07           C
ATOM   1827  C   LEU E 228     146.903   6.276 148.650  1.00 26.19           C
ATOM   1828  O   LEU E 228     147.017   5.123 148.223  1.00 21.78           O
ATOM   1829  CB  LEU E 228     146.202   8.177 147.161  1.00 26.45           C
ATOM   1830  CG  LEU E 228     146.830   7.616 145.879  1.00 31.75           C
ATOM   1831  CD1 LEU E 228     145.901   6.637 145.176  1.00 33.98           C
ATOM   1832  CD2 LEU E 228     147.187   8.747 144.935  1.00 27.19           C
ATOM   1833  N   TYR E 229     147.759   6.808 149.513  1.00 25.33           N
ATOM   1834  CA  TYR E 229     148.831   5.997 150.079  1.00 23.85           C
ATOM   1835  C   TYR E 229     148.242   4.794 150.841  1.00 26.58           C
ATOM   1836  O   TYR E 229     148.708   3.662 150.683  1.00 25.45           O
ATOM   1837  CB  TYR E 229     149.710   6.866 150.978  1.00 25.06           C
ATOM   1838  CG  TYR E 229     150.604   6.112 151.944  1.00 33.17           C
ATOM   1839  CD1 TYR E 229     151.791   5.504 151.522  1.00 28.14           C
ATOM   1840  CD2 TYR E 229     150.262   6.022 153.290  1.00 29.51           C
ATOM   1841  CE1 TYR E 229     152.611   4.813 152.433  1.00 29.91           C
ATOM   1842  CE2 TYR E 229     151.057   5.356 154.184  1.00 31.18           C
ATOM   1843  CZ  TYR E 229     152.226   4.754 153.764  1.00 29.31           C
ATOM   1844  OH  TYR E 229     152.977   4.095 154.710  1.00 36.65           O
ATOM   1845  N   ASN E 230     147.195   5.030 151.639  1.00 25.74           N
ATOM   1846  CA  ASN E 230     146.557   3.938 152.377  1.00 21.91           C
ATOM   1847  C   ASN E 230     146.025   2.884 151.418  1.00 27.36           C
ATOM   1848  O   ASN E 230     146.312   1.696 151.575  1.00 32.01           O
ATOM   1849  CB  ASN E 230     145.419   4.445 153.278  1.00 16.19           C
ATOM   1850  CG  ASN E 230     145.912   5.341 154.409  1.00 25.14           C
ATOM   1851  OD1 ASN E 230     147.093   5.307 154.778  1.00 25.69           O
ATOM   1852  ND2 ASN E 230     145.009   6.139 154.974  1.00 20.34           N
ATOM   1853  N   ILE E 231     145.257   3.327 150.417  1.00 24.67           N
ATOM   1854  CA  ILE E 231     144.715   2.421 149.421  1.00 24.10           C
ATOM   1855  C   ILE E 231     145.808   1.590 148.760  1.00 23.74           C
ATOM   1856  O   ILE E 231     145.667   0.379 148.615  1.00 23.84           O
ATOM   1857  CB  ILE E 231     143.918   3.192 148.346  1.00 29.28           C
ATOM   1858  CG1 ILE E 231     142.601   3.705 148.955  1.00 22.58           C
ATOM   1859  CG2 ILE E 231     143.697   2.304 147.082  1.00 19.61           C
ATOM   1860  CD1 ILE E 231     141.831   4.719 148.079  1.00 22.49           C
ATOM   1861  N   ARG E 232     146.916   2.226 148.400  1.00 27.43           N
ATOM   1862  CA  ARG E 232     148.036   1.505 147.790  1.00 27.40           C
ATOM   1863  C   ARG E 232     148.725   0.505 148.726  1.00 30.66           C
ATOM   1864  O   ARG E 232     149.198  -0.536 148.274  1.00 33.46           O
ATOM   1865  CB  ARG E 232     149.058   2.501 147.254  1.00 26.49           C
ATOM   1866  CG  ARG E 232     148.570   3.166 145.991  1.00 30.55           C
ATOM   1867  CD  ARG E 232     149.512   4.205 145.443  1.00 31.82           C
ATOM   1868  NE  ARG E 232     149.097   4.517 144.089  1.00 37.77           N
ATOM   1869  CZ  ARG E 232     149.503   5.572 143.399  1.00 40.89           C
ATOM   1870  NH1 ARG E 232     150.327   6.450 143.954  1.00 32.69           N
ATOM   1871  NH2 ARG E 232     149.059   5.749 142.158  1.00 37.88           N
ATOM   1872  N   GLN E 233     148.780   0.794 150.019  1.00 29.87           N
ATOM   1873  CA  GLN E 233     149.423  -0.150 150.934  1.00 35.33           C
ATOM   1874  C   GLN E 233     148.564  -1.401 151.067  1.00 30.99           C
ATOM   1875  O   GLN E 233     149.074  -2.511 151.119  1.00 37.71           O
ATOM   1876  CB  GLN E 233     149.656   0.459 152.318  1.00 29.19           C
ATOM   1877  CG  GLN E 233     150.486   1.717 152.350  1.00 35.28           C
ATOM   1878  CD  GLN E 233     151.939   1.428 152.562  1.00 46.61           C
ATOM   1879  OE1 GLN E 233     152.401   1.333 153.705  1.00 49.59           O
ATOM   1880  NE2 GLN E 233     152.685   1.280 151.461  1.00 49.26           N
ATOM   1881  N   THR E 234     147.255  -1.194 151.110  1.00 29.73           N
ATOM   1882  CA  THR E 234     146.274  -2.242 151.384  1.00 32.56           C
ATOM   1883  C   THR E 234     145.909  -3.075 150.165  1.00 33.04           C
ATOM   1884  O   THR E 234     145.600  -4.269 150.271  1.00 32.19           O
ATOM   1885  CB  THR E 234     144.980  -1.608 151.943  1.00 32.42           C
ATOM   1886  OG1 THR E 234     145.281  -0.979 153.185  1.00 35.13           O
ATOM   1887  CG2 THR E 234     143.860  -2.644 152.142  1.00 32.35           C
ATOM   1888  N   SER E 235     145.911  -2.421 149.008  1.00 31.03           N
ATOM   1889  CA  SER E 235     145.397  -3.016 147.788  1.00 22.20           C
ATOM   1890  C   SER E 235     146.255  -4.168 147.287  1.00 29.31           C
ATOM   1891  O   SER E 235     147.492  -4.076 147.228  1.00 29.93           O
ATOM   1892  CB  SER E 235     145.283  -1.956 146.700  1.00 23.70           C
ATOM   1893  OG  SER E 235     144.810  -2.526 145.495  1.00 32.70           O
ATOM   1894  N   ARG E 236     145.576  -5.253 146.941  1.00 25.53           N
ATOM   1895  CA  ARG E 236     146.177  -6.388 146.271  1.00 24.28           C
ATOM   1896  C   ARG E 236     145.600  -6.455 144.852  1.00 28.61           C
ATOM   1897  O   ARG E 236     144.586  -7.113 144.618  1.00 25.17           O
ATOM   1898  CB  ARG E 236     145.892  -7.683 147.032  1.00 25.95           C
ATOM   1899  CG  ARG E 236     146.358  -7.735 148.499  1.00 32.05           C
ATOM   1900  CD  ARG E 236     146.147  -9.175 149.029  1.00 41.23           C
ATOM   1901  NE  ARG E 236     146.463  -9.403 150.447  1.00 41.88           N
ATOM   1902  CZ  ARG E 236     147.685  -9.642 150.925  1.00 42.78           C
ATOM   1903  NH1 ARG E 236     148.738  -9.657 150.112  1.00 39.28           N
ATOM   1904  NH2 ARG E 236     147.859  -9.863 152.223  1.00 34.35           N
ATOM   1905  N   PRO E 237     146.225  -5.745 143.903  1.00 28.20           N
ATOM   1906  CA  PRO E 237     145.679  -5.600 142.544  1.00 24.39           C
ATOM   1907  C   PRO E 237     145.453  -6.923 141.826  1.00 28.43           C
ATOM   1908  O   PRO E 237     144.623  -6.987 140.902  1.00 25.80           O
ATOM   1909  CB  PRO E 237     146.754  -4.785 141.814  1.00 25.07           C
ATOM   1910  CG  PRO E 237     147.470  -4.040 142.912  1.00 29.69           C
ATOM   1911  CD  PRO E 237     147.471  -4.983 144.091  1.00 25.96           C
ATOM   1912  N   ASP E 238     146.155  -7.973 142.235  1.00 22.23           N
ATOM   1913  CA  ASP E 238     146.048  -9.243 141.501  1.00 28.49           C
ATOM   1914  C   ASP E 238     145.199 -10.291 142.222  1.00 25.88           C
ATOM   1915  O   ASP E 238     145.056 -11.412 141.753  1.00 25.26           O
ATOM   1916  CB  ASP E 238     147.442  -9.815 141.234  1.00 31.92           C
ATOM   1917  CG  ASP E 238     148.182  -9.053 140.150  1.00 30.08           C
ATOM   1918  OD1 ASP E 238     147.504  -8.449 139.299  1.00 28.79           O
ATOM   1919  OD2 ASP E 238     149.431  -9.056 140.151  1.00 34.02           O
ATOM   1920  N   VAL E 239     144.653  -9.934 143.373  1.00 22.92           N
ATOM   1921  CA  VAL E 239     143.900 -10.899 144.156  1.00 25.30           C
ATOM   1922  C   VAL E 239     142.442 -10.464 144.224  1.00 25.08           C
ATOM   1923  O   VAL E 239     142.153  -9.286 144.473  1.00 23.91           O
ATOM   1924  CB  VAL E 239     144.503 -11.050 145.570  1.00 26.22           C
ATOM   1925  CG1 VAL E 239     143.730 -12.074 146.406  1.00 24.87           C
ATOM   1926  CG2 VAL E 239     145.974 -11.454 145.463  1.00 27.92           C
ATOM   1927  N   ILE E 240     141.526 -11.394 143.971  1.00 20.48           N
ATOM   1928  CA  ILE E 240     140.107 -11.052 144.062  1.00 26.57           C
ATOM   1929  C   ILE E 240     139.773 -10.706 145.506  1.00 27.46           C
ATOM   1930  O   ILE E 240     140.210 -11.391 146.430  1.00 25.68           O
ATOM   1931  CB  ILE E 240     139.185 -12.189 143.542  1.00 24.49           C
ATOM   1932  CG1 ILE E 240     139.461 -13.515 144.264  1.00 27.55           C
ATOM   1933  CG2 ILE E 240     139.367 -12.360 142.045  1.00 21.94           C
ATOM   1934  CD1 ILE E 240     138.590 -14.672 143.767  1.00 23.97           C
ATOM   1935  N   PRO E 241     139.043  -9.599 145.699  1.00 25.83           N
ATOM   1936  CA  PRO E 241     138.651  -9.080 147.009  1.00 26.10           C
ATOM   1937  C   PRO E 241     137.398  -9.772 147.529  1.00 30.11           C
ATOM   1938  O   PRO E 241     136.396  -9.109 147.766  1.00 32.69           O
ATOM   1939  CB  PRO E 241     138.377  -7.599 146.729  1.00 21.55           C
ATOM   1940  CG  PRO E 241     137.857  -7.590 145.330  1.00 26.02           C
ATOM   1941  CD  PRO E 241     138.643  -8.688 144.610  1.00 28.56           C
ATOM   1942  N   THR E 242     137.447 -11.087 147.687  1.00 29.91           N
ATOM   1943  CA  THR E 242     136.309 -11.819 148.229  1.00 32.54           C
ATOM   1944  C   THR E 242     136.149 -11.557 149.716  1.00 40.25           C
ATOM   1945  O   THR E 242     137.116 -11.614 150.475  1.00 49.07           O
ATOM   1946  CB  THR E 242     136.452 -13.311 147.985  1.00 34.16           C
ATOM   1947  OG1 THR E 242     137.780 -13.717 148.335  1.00 34.25           O
ATOM   1948  CG2 THR E 242     136.213 -13.621 146.514  1.00 28.82           C
ATOM   1949  N   GLN E 243     134.926 -11.251 150.126  1.00 46.69           N
ATOM   1950  CA  GLN E 243     134.637 -10.936 151.520  1.00 47.53           C
ATOM   1951  C   GLN E 243     133.761 -12.017 152.128  1.00 55.27           C
ATOM   1952  O   GLN E 243     132.853 -12.531 151.467  1.00 53.95           O
ATOM   1953  CB  GLN E 243     133.959  -9.565 151.635  1.00 49.86           C
ATOM   1954  CG  GLN E 243     134.755  -8.429 150.968  1.00 56.97           C
ATOM   1955  CD  GLN E 243     134.008  -7.102 150.925  1.00 57.00           C
ATOM   1956  OE1 GLN E 243     134.514  -6.111 150.393  1.00 48.98           O
ATOM   1957  NE2 GLN E 243     132.796  -7.079 151.480  1.00 59.62           N
ATOM   1958  N   ARG E 244     134.049 -12.365 153.379  1.00 59.87           N
ATOM   1959  CA  ARG E 244     133.304 -13.398 154.098  1.00 65.03           C
ATOM   1960  C   ARG E 244     133.299 -14.732 153.350  1.00 62.69           C
ATOM   1961  O   ARG E 244     132.333 -15.491 153.448  1.00 62.80           O
ATOM   1962  CB  ARG E 244     131.862 -12.941 154.355  1.00 67.23           C
ATOM   1963  CG  ARG E 244     131.506 -12.701 155.821  1.00 74.92           C
ATOM   1964  CD  ARG E 244     130.428 -11.629 155.951  1.00 80.94           C
ATOM   1965  NE  ARG E 244     129.358 -11.851 154.981  1.00 80.48           N
ATOM   1966  CZ  ARG E 244     128.627 -10.889 154.425  1.00 82.32           C
ATOM   1967  NH1 ARG E 244     128.822  -9.615 154.749  1.00 74.44           N
ATOM   1968  NH2 ARG E 244     127.690 -11.208 153.542  1.00 83.58           N
ATOM   1969  N   ASP E 245     134.378 -15.010 152.617  1.00 55.17           N
ATOM   1970  CA  ASP E 245     134.476 -16.218 151.801  1.00 50.43           C
ATOM   1971  C   ASP E 245     133.234 -16.378 150.921  1.00 56.26           C
ATOM   1972  O   ASP E 245     132.554 -17.409 150.946  1.00 55.56           O
ATOM   1973  CB  ASP E 245     134.671 -17.454 152.680  1.00 57.19           C
ATOM   1974  CG  ASP E 245     135.274 -18.623 151.915  1.00 58.20           C
ATOM   1975  OD1 ASP E 245     134.801 -18.926 150.799  1.00 62.42           O
ATOM   1976  OD2 ASP E 245     136.235 -19.238 152.420  1.00 61.56           O
ATOM   1977  N   ARG E 246     132.946 -15.322 150.166  1.00 55.50           N
ATOM   1978  CA  ARG E 246     131.826 -15.270 149.244  1.00 43.55           C
ATOM   1979  C   ARG E 246     132.346 -14.693 147.930  1.00 40.70           C
ATOM   1980  O   ARG E 246     133.372 -14.023 147.926  1.00 41.72           O
ATOM   1981  CB  ARG E 246     130.706 -14.412 149.821  1.00 46.00           C
ATOM   1982  CG  ARG E 246     129.348 -15.074 149.782  1.00 57.20           C
ATOM   1983  CD  ARG E 246     128.626 -14.957 151.108  1.00 69.76           C
ATOM   1984  NE  ARG E 246     129.217 -15.813 152.134  1.00 74.89           N
ATOM   1985  CZ  ARG E 246     128.689 -15.997 153.342  1.00 76.05           C
ATOM   1986  NH1 ARG E 246     127.552 -15.391 153.673  1.00 75.44           N
ATOM   1987  NH2 ARG E 246     129.287 -16.797 154.214  1.00 75.93           N
ATOM   1988  N   PRO E 247     131.663 -14.964 146.808  1.00 37.07           N
ATOM   1989  CA  PRO E 247     132.133 -14.400 145.535  1.00 28.80           C
ATOM   1990  C   PRO E 247     132.069 -12.876 145.492  1.00 34.84           C
ATOM   1991  O   PRO E 247     131.232 -12.262 146.166  1.00 32.22           O
ATOM   1992  CB  PRO E 247     131.171 -15.005 144.504  1.00 28.01           C
ATOM   1993  CG  PRO E 247     129.998 -15.485 145.307  1.00 28.36           C
ATOM   1994  CD  PRO E 247     130.548 -15.906 146.615  1.00 30.22           C
ATOM   1995  N   VAL E 248     132.953 -12.269 144.707  1.00 27.54           N
ATOM   1996  CA  VAL E 248     132.895 -10.832 144.502  1.00 27.11           C
ATOM   1997  C   VAL E 248     131.678 -10.512 143.641  1.00 25.84           C
ATOM   1998  O   VAL E 248     131.528 -11.028 142.538  1.00 29.37           O
ATOM   1999  CB  VAL E 248     134.174 -10.287 143.826  1.00 28.11           C
ATOM   2000  CG1 VAL E 248     134.056  -8.799 143.571  1.00 25.69           C
ATOM   2001  CG2 VAL E 248     135.423 -10.577 144.687  1.00 27.61           C
ATOM   2002  N   ALA E 249     130.794  -9.676 144.160  1.00 27.31           N
ATOM   2003  CA  ALA E 249     129.665  -9.203 143.375  1.00 28.63           C
ATOM   2004  C   ALA E 249     130.066  -8.008 142.513  1.00 24.98           C
ATOM   2005  O   ALA E 249     130.367  -6.937 143.035  1.00 23.42           O
ATOM   2006  CB  ALA E 249     128.498  -8.833 144.291  1.00 27.50           C
ATOM   2007  N   VAL E 250     130.054  -8.202 141.199  1.00 24.98           N
ATOM   2008  CA  VAL E 250     130.340  -7.136 140.239  1.00 25.23           C
ATOM   2009  C   VAL E 250     129.081  -6.741 139.472  1.00 30.97           C
ATOM   2010  O   VAL E 250     128.521  -7.538 138.717  1.00 29.25           O
ATOM   2011  CB  VAL E 250     131.450  -7.560 139.230  1.00 29.08           C
ATOM   2012  CG1 VAL E 250     131.744  -6.447 138.233  1.00 23.16           C
ATOM   2013  CG2 VAL E 250     132.745  -7.974 139.989  1.00 22.07           C
ATOM   2014  N   SER E 251     128.637  -5.508 139.681  1.00 30.42           N
ATOM   2015  CA  SER E 251     127.516  -4.954 138.932  1.00 29.89           C
ATOM   2016  C   SER E 251     128.038  -4.260 137.683  1.00 36.75           C
ATOM   2017  O   SER E 251     128.998  -3.461 137.744  1.00 28.71           O
ATOM   2018  CB  SER E 251     126.722  -3.976 139.787  1.00 29.52           C
ATOM   2019  OG  SER E 251     126.562  -4.481 141.105  1.00 33.72           O
ATOM   2020  N   VAL E 252     127.425  -4.592 136.547  1.00 31.05           N
ATOM   2021  CA  VAL E 252     127.824  -4.025 135.266  1.00 30.50           C
ATOM   2022  C   VAL E 252     126.609  -3.451 134.553  1.00 29.33           C
ATOM   2023  O   VAL E 252     125.495  -3.948 134.704  1.00 30.43           O
ATOM   2024  CB  VAL E 252     128.506  -5.064 134.352  1.00 30.45           C
ATOM   2025  CG1 VAL E 252     129.277  -4.367 133.222  1.00 24.03           C
ATOM   2026  CG2 VAL E 252     129.445  -5.928 135.149  1.00 39.03           C
ATOM   2027  N   SER E 253     126.850  -2.411 133.766  1.00 30.77           N
ATOM   2028  CA  SER E 253     125.801  -1.673 133.074  1.00 27.51           C
ATOM   2029  C   SER E 253     126.415  -0.915 131.891  1.00 27.64           C
ATOM   2030  O   SER E 253     127.279  -0.043 132.092  1.00 25.62           O
ATOM   2031  CB  SER E 253     125.125  -0.712 134.054  1.00 31.32           C
ATOM   2032  OG  SER E 253     124.006  -0.101 133.480  1.00 41.67           O
ATOM   2033  N   LEU E 254     126.003  -1.257 130.669  1.00 21.96           N
ATOM   2034  CA  LEU E 254     126.501  -0.561 129.489  1.00 22.74           C
ATOM   2035  C   LEU E 254     125.578   0.584 129.122  1.00 30.68           C
ATOM   2036  O   LEU E 254     124.365   0.399 129.031  1.00 28.35           O
ATOM   2037  CB  LEU E 254     126.639  -1.488 128.285  1.00 20.83           C
ATOM   2038  CG  LEU E 254     127.544  -2.715 128.305  1.00 29.29           C
ATOM   2039  CD1 LEU E 254     128.016  -3.043 126.890  1.00 28.53           C
ATOM   2040  CD2 LEU E 254     128.705  -2.564 129.244  1.00 25.01           C
ATOM   2041  N   LYS E 255     126.162   1.762 128.909  1.00 28.38           N
ATOM   2042  CA  LYS E 255     125.418   2.895 128.379  1.00 29.89           C
ATOM   2043  C   LYS E 255     125.995   3.225 127.020  1.00 28.62           C
ATOM   2044  O   LYS E 255     127.151   3.628 126.908  1.00 29.91           O
ATOM   2045  CB  LYS E 255     125.484   4.096 129.324  1.00 26.10           C
ATOM   2046  CG  LYS E 255     124.841   3.812 130.670  1.00 30.86           C
ATOM   2047  CD  LYS E 255     123.356   3.508 130.486  1.00 26.55           C
ATOM   2048  CE  LYS E 255     122.588   3.532 131.790  1.00 26.29           C
ATOM   2049  NZ  LYS E 255     121.114   3.693 131.530  1.00 38.12           N
ATOM   2050  N   PHE E 256     125.196   3.033 125.977  1.00 25.03           N
ATOM   2051  CA  PHE E 256     125.700   3.218 124.631  1.00 28.20           C
ATOM   2052  C   PHE E 256     125.773   4.680 124.231  1.00 29.34           C
ATOM   2053  O   PHE E 256     124.813   5.436 124.389  1.00 26.60           O
ATOM   2054  CB  PHE E 256     124.860   2.436 123.643  1.00 25.94           C
ATOM   2055  CG  PHE E 256     125.036   0.958 123.772  1.00 28.48           C
ATOM   2056  CD1 PHE E 256     124.230   0.229 124.637  1.00 23.95           C
ATOM   2057  CD2 PHE E 256     126.021   0.295 123.040  1.00 22.28           C
ATOM   2058  CE1 PHE E 256     124.393  -1.152 124.779  1.00 27.98           C
ATOM   2059  CE2 PHE E 256     126.197  -1.084 123.171  1.00 24.95           C
ATOM   2060  CZ  PHE E 256     125.387  -1.812 124.048  1.00 28.46           C
ATOM   2061  N   ILE E 257     126.937   5.051 123.701  1.00 25.26           N
ATOM   2062  CA  ILE E 257     127.206   6.404 123.262  1.00 28.13           C
ATOM   2063  C   ILE E 257     126.942   6.557 121.754  1.00 27.33           C
ATOM   2064  O   ILE E 257     126.445   7.582 121.276  1.00 28.51           O
ATOM   2065  CB  ILE E 257     128.674   6.785 123.585  1.00 28.38           C
ATOM   2066  CG1 ILE E 257     128.968   6.540 125.065  1.00 23.48           C
ATOM   2067  CG2 ILE E 257     128.924   8.226 123.257  1.00 27.95           C
ATOM   2068  CD1 ILE E 257     128.064   7.317 126.017  1.00 25.02           C
ATOM   2069  N   ASN E 258     127.300   5.534 121.002  1.00 29.36           N
ATOM   2070  CA  ASN E 258     127.097   5.569 119.566  1.00 30.45           C
ATOM   2071  C   ASN E 258     127.160   4.195 118.949  1.00 27.39           C
ATOM   2072  O   ASN E 258     127.731   3.274 119.536  1.00 25.88           O
ATOM   2073  CB  ASN E 258     128.126   6.472 118.885  1.00 27.35           C
ATOM   2074  CG  ASN E 258     127.533   7.216 117.710  1.00 34.37           C
ATOM   2075  OD1 ASN E 258     126.671   6.693 116.979  1.00 32.63           O
ATOM   2076  ND2 ASN E 258     127.935   8.456 117.557  1.00 32.04           N
ATOM   2077  N   ILE E 259     126.540   4.070 117.775  1.00 26.48           N
ATOM   2078  CA  ILE E 259     126.644   2.885 116.937  1.00 23.72           C
ATOM   2079  C   ILE E 259     127.221   3.388 115.640  1.00 27.06           C
ATOM   2080  O   ILE E 259     126.596   4.203 114.978  1.00 34.57           O
ATOM   2081  CB  ILE E 259     125.281   2.203 116.695  1.00 28.30           C
ATOM   2082  CG1 ILE E 259     124.651   1.754 118.018  1.00 29.32           C
ATOM   2083  CG2 ILE E 259     125.438   1.035 115.750  1.00 27.02           C
ATOM   2084  CD1 ILE E 259     123.157   1.546 117.950  1.00 26.61           C
ATOM   2085  N   LEU E 260     128.417   2.940 115.282  1.00 30.59           N
ATOM   2086  CA  LEU E 260     129.169   3.601 114.210  1.00 35.33           C
ATOM   2087  C   LEU E 260     128.932   2.997 112.829  1.00 35.88           C
ATOM   2088  O   LEU E 260     128.681   3.709 111.861  1.00 38.05           O
ATOM   2089  CB  LEU E 260     130.665   3.576 114.527  1.00 32.83           C
ATOM   2090  CG  LEU E 260     131.010   4.212 115.872  1.00 28.92           C
ATOM   2091  CD1 LEU E 260     132.440   4.605 115.837  1.00 42.04           C
ATOM   2092  CD2 LEU E 260     130.156   5.425 116.141  1.00 36.58           C
ATOM   2093  N   GLU E 261     129.035   1.682 112.740  1.00 34.31           N
ATOM   2094  CA  GLU E 261     128.765   1.003 111.489  1.00 40.45           C
ATOM   2095  C   GLU E 261     128.256  -0.394 111.807  1.00 40.43           C
ATOM   2096  O   GLU E 261     128.477  -0.938 112.889  1.00 36.20           O
ATOM   2097  CB  GLU E 261     130.005   0.962 110.584  1.00 43.80           C
ATOM   2098  CG  GLU E 261     131.284   0.494 111.277  1.00 52.25           C
ATOM   2099  CD  GLU E 261     132.530   1.193 110.760  1.00 66.80           C
ATOM   2100  OE1 GLU E 261     132.376   2.186 110.004  1.00 75.97           O
ATOM   2101  OE2 GLU E 261     133.657   0.744 111.115  1.00 60.15           O
ATOM   2102  N   VAL E 262     127.539  -0.942 110.845  1.00 36.85           N
ATOM   2103  CA  VAL E 262     126.762  -2.142 111.018  1.00 35.24           C
ATOM   2104  C   VAL E 262     126.772  -2.865 109.680  1.00 42.12           C
ATOM   2105  O   VAL E 262     126.687  -2.237 108.620  1.00 39.75           O
ATOM   2106  CB  VAL E 262     125.315  -1.800 111.477  1.00 41.43           C
ATOM   2107  CG1 VAL E 262     124.281  -2.350 110.521  1.00 42.59           C
ATOM   2108  CG2 VAL E 262     125.063  -2.314 112.870  1.00 34.37           C
ATOM   2109  N   ASN E 263     126.921  -4.180 109.723  1.00 40.51           N
ATOM   2110  CA  ASN E 263     126.892  -4.963 108.506  1.00 36.62           C
ATOM   2111  C   ASN E 263     125.916  -6.106 108.682  1.00 39.77           C
ATOM   2112  O   ASN E 263     126.170  -7.032 109.452  1.00 38.35           O
ATOM   2113  CB  ASN E 263     128.288  -5.471 108.144  1.00 34.38           C
ATOM   2114  CG  ASN E 263     128.356  -6.048 106.731  1.00 41.25           C
ATOM   2115  OD1 ASN E 263     127.372  -6.561 106.205  1.00 40.74           O
ATOM   2116  ND2 ASN E 263     129.524  -5.964 106.117  1.00 36.89           N
ATOM   2117  N   GLU E 264     124.792  -6.009 107.971  1.00 40.72           N
ATOM   2118  CA  GLU E 264     123.699  -6.978 108.046  1.00 41.66           C
ATOM   2119  C   GLU E 264     124.089  -8.283 107.360  1.00 44.06           C
ATOM   2120  O   GLU E 264     123.543  -9.352 107.649  1.00 43.61           O
ATOM   2121  CB  GLU E 264     122.430  -6.396 107.405  1.00 42.89           C
ATOM   2122  CG  GLU E 264     121.136  -7.065 107.846  1.00 49.50           C
ATOM   2123  CD  GLU E 264     119.887  -6.339 107.363  1.00 52.62           C
ATOM   2124  OE1 GLU E 264     120.012  -5.356 106.592  1.00 54.93           O
ATOM   2125  OE2 GLU E 264     118.778  -6.756 107.765  1.00 54.28           O
ATOM   2126  N   ILE E 265     125.046  -8.184 106.447  1.00 42.27           N
ATOM   2127  CA  ILE E 265     125.574  -9.348 105.763  1.00 42.72           C
ATOM   2128  C   ILE E 265     126.541 -10.133 106.667  1.00 43.86           C
ATOM   2129  O   ILE E 265     126.398 -11.343 106.823  1.00 44.52           O
ATOM   2130  CB  ILE E 265     126.274  -8.933 104.454  1.00 48.20           C
ATOM   2131  CG1 ILE E 265     125.294  -8.156 103.571  1.00 50.14           C
ATOM   2132  CG2 ILE E 265     126.821 -10.144 103.712  1.00 42.28           C
ATOM   2133  CD1 ILE E 265     125.939  -7.506 102.370  1.00 58.35           C
ATOM   2134  N   THR E 266     127.504  -9.459 107.289  1.00 42.46           N
ATOM   2135  CA  THR E 266     128.474 -10.175 108.117  1.00 37.74           C
ATOM   2136  C   THR E 266     128.035 -10.306 109.571  1.00 32.51           C
ATOM   2137  O   THR E 266     128.692 -10.979 110.347  1.00 34.36           O
ATOM   2138  CB  THR E 266     129.858  -9.497 108.100  1.00 43.00           C
ATOM   2139  OG1 THR E 266     129.806  -8.259 108.826  1.00 39.99           O
ATOM   2140  CG2 THR E 266     130.301  -9.225 106.662  1.00 41.17           C
ATOM   2141  N   ASN E 267     126.919  -9.676 109.929  1.00 36.96           N
ATOM   2142  CA  ASN E 267     126.457  -9.608 111.327  1.00 36.04           C
ATOM   2143  C   ASN E 267     127.531  -9.052 112.273  1.00 32.11           C
ATOM   2144  O   ASN E 267     127.971  -9.723 113.206  1.00 27.87           O
ATOM   2145  CB  ASN E 267     125.973 -10.981 111.814  1.00 30.70           C
ATOM   2146  CG  ASN E 267     124.504 -11.252 111.452  1.00 32.68           C
ATOM   2147  OD1 ASN E 267     123.702 -10.325 111.318  1.00 24.99           O
ATOM   2148  ND2 ASN E 267     124.157 -12.525 111.294  1.00 25.03           N
ATOM   2149  N   GLU E 268     127.942  -7.817 112.011  1.00 30.04           N
ATOM   2150  CA  GLU E 268     128.910  -7.128 112.853  1.00 37.53           C
ATOM   2151  C   GLU E 268     128.416  -5.737 113.196  1.00 35.51           C
ATOM   2152  O   GLU E 268     127.729  -5.095 112.398  1.00 34.62           O
ATOM   2153  CB  GLU E 268     130.282  -7.052 112.164  1.00 34.01           C
ATOM   2154  CG  GLU E 268     130.870  -8.427 111.825  1.00 35.65           C
ATOM   2155  CD  GLU E 268     132.249  -8.350 111.171  1.00 41.18           C
ATOM   2156  OE1 GLU E 268     132.886  -7.272 111.211  1.00 45.34           O
ATOM   2157  OE2 GLU E 268     132.699  -9.376 110.615  1.00 40.42           O
ATOM   2158  N   VAL E 269     128.759  -5.282 114.395  1.00 32.21           N
ATOM   2159  CA  VAL E 269     128.444  -3.926 114.805  1.00 32.29           C
ATOM   2160  C   VAL E 269     129.696  -3.314 115.408  1.00 32.74           C
ATOM   2161  O   VAL E 269     130.524  -4.013 115.996  1.00 26.34           O
ATOM   2162  CB  VAL E 269     127.298  -3.855 115.844  1.00 27.52           C
ATOM   2163  CG1 VAL E 269     126.053  -4.599 115.358  1.00 29.23           C
ATOM   2164  CG2 VAL E 269     127.779  -4.404 117.205  1.00 22.91           C
ATOM   2165  N   ASP E 270     129.817  -2.005 115.253  1.00 24.52           N
ATOM   2166  CA  ASP E 270     130.913  -1.255 115.801  1.00 24.41           C
ATOM   2167  C   ASP E 270     130.285  -0.208 116.720  1.00 28.29           C
ATOM   2168  O   ASP E 270     129.577   0.675 116.250  1.00 32.39           O
ATOM   2169  CB  ASP E 270     131.738  -0.627 114.672  1.00 33.22           C
ATOM   2170  CG  ASP E 270     133.032  -0.003 115.157  1.00 31.43           C
ATOM   2171  OD1 ASP E 270     133.439  -0.302 116.280  1.00 32.45           O
ATOM   2172  OD2 ASP E 270     133.654   0.777 114.413  1.00 40.63           O
ATOM   2173  N   VAL E 271     130.511  -0.318 118.029  1.00 29.26           N
ATOM   2174  CA  VAL E 271     129.856   0.590 118.980  1.00 30.09           C
ATOM   2175  C   VAL E 271     130.789   1.249 120.004  1.00 25.96           C
ATOM   2176  O   VAL E 271     131.890   0.775 120.270  1.00 26.97           O
ATOM   2177  CB  VAL E 271     128.754  -0.138 119.785  1.00 26.68           C
ATOM   2178  CG1 VAL E 271     127.628  -0.633 118.856  1.00 28.46           C
ATOM   2179  CG2 VAL E 271     129.357  -1.274 120.587  1.00 19.87           C
ATOM   2180  N   VAL E 272     130.312   2.336 120.596  1.00 23.99           N
ATOM   2181  CA  VAL E 272     130.986   2.941 121.719  1.00 25.31           C
ATOM   2182  C   VAL E 272     130.051   2.918 122.917  1.00 23.55           C
ATOM   2183  O   VAL E 272     128.884   3.282 122.800  1.00 24.17           O
ATOM   2184  CB  VAL E 272     131.443   4.391 121.412  1.00 25.47           C
ATOM   2185  CG1 VAL E 272     132.120   5.012 122.626  1.00 19.14           C
ATOM   2186  CG2 VAL E 272     132.391   4.417 120.209  1.00 24.61           C
ATOM   2187  N   PHE E 273     130.566   2.492 124.072  1.00 25.86           N
ATOM   2188  CA  PHE E 273     129.755   2.454 125.288  1.00 27.55           C
ATOM   2189  C   PHE E 273     130.545   2.782 126.554  1.00 26.15           C
ATOM   2190  O   PHE E 273     131.737   2.466 126.670  1.00 25.31           O
ATOM   2191  CB  PHE E 273     129.087   1.076 125.451  1.00 24.25           C
ATOM   2192  CG  PHE E 273     130.057  -0.080 125.487  1.00 23.81           C
ATOM   2193  CD1 PHE E 273     130.585  -0.531 126.690  1.00 25.99           C
ATOM   2194  CD2 PHE E 273     130.427  -0.724 124.325  1.00 24.54           C
ATOM   2195  CE1 PHE E 273     131.468  -1.596 126.729  1.00 24.64           C
ATOM   2196  CE2 PHE E 273     131.319  -1.797 124.355  1.00 25.95           C
ATOM   2197  CZ  PHE E 273     131.842  -2.225 125.555  1.00 23.54           C
ATOM   2198  N   TRP E 274     129.863   3.411 127.504  1.00 25.37           N
ATOM   2199  CA  TRP E 274     130.381   3.554 128.853  1.00 23.93           C
ATOM   2200  C   TRP E 274     129.970   2.341 129.652  1.00 29.02           C
ATOM   2201  O   TRP E 274     128.774   2.098 129.849  1.00 24.88           O
ATOM   2202  CB  TRP E 274     129.856   4.808 129.534  1.00 23.60           C
ATOM   2203  CG  TRP E 274     130.228   6.076 128.859  1.00 22.16           C
ATOM   2204  CD1 TRP E 274     130.955   6.223 127.704  1.00 22.05           C
ATOM   2205  CD2 TRP E 274     129.875   7.390 129.283  1.00 22.18           C
ATOM   2206  NE1 TRP E 274     131.075   7.552 127.392  1.00 23.39           N
ATOM   2207  CE2 TRP E 274     130.415   8.291 128.343  1.00 27.74           C
ATOM   2208  CE3 TRP E 274     129.146   7.895 130.363  1.00 24.18           C
ATOM   2209  CZ2 TRP E 274     130.245   9.674 128.455  1.00 29.26           C
ATOM   2210  CZ3 TRP E 274     128.976   9.265 130.469  1.00 22.67           C
ATOM   2211  CH2 TRP E 274     129.524  10.137 129.521  1.00 25.50           C
ATOM   2212  N   GLN E 275     130.973   1.592 130.103  1.00 25.71           N
ATOM   2213  CA  GLN E 275     130.768   0.411 130.932  1.00 28.23           C
ATOM   2214  C   GLN E 275     130.726   0.759 132.416  1.00 24.05           C
ATOM   2215  O   GLN E 275     131.766   0.828 133.084  1.00 24.67           O
ATOM   2216  CB  GLN E 275     131.879  -0.609 130.676  1.00 25.10           C
ATOM   2217  CG  GLN E 275     131.659  -1.936 131.374  1.00 30.94           C
ATOM   2218  CD  GLN E 275     132.906  -2.830 131.350  1.00 35.59           C
ATOM   2219  OE1 GLN E 275     133.208  -3.488 130.344  1.00 34.97           O
ATOM   2220  NE2 GLN E 275     133.626  -2.857 132.466  1.00 25.73           N
ATOM   2221  N   GLN E 276     129.527   0.976 132.940  1.00 24.81           N
ATOM   2222  CA  GLN E 276     129.392   1.236 134.367  1.00 27.83           C
ATOM   2223  C   GLN E 276     129.688  -0.036 135.158  1.00 28.16           C
ATOM   2224  O   GLN E 276     129.033  -1.054 134.975  1.00 27.69           O
ATOM   2225  CB  GLN E 276     128.009   1.785 134.687  1.00 23.88           C
ATOM   2226  CG  GLN E 276     127.734   3.099 133.956  1.00 30.39           C
ATOM   2227  CD  GLN E 276     126.351   3.677 134.224  1.00 28.27           C
ATOM   2228  OE1 GLN E 276     126.206   4.884 134.395  1.00 30.18           O
ATOM   2229  NE2 GLN E 276     125.336   2.823 134.257  1.00 27.40           N
ATOM   2230  N   THR E 277     130.711   0.036 136.006  1.00 26.85           N
ATOM   2231  CA  THR E 277     131.183  -1.116 136.763  1.00 27.02           C
ATOM   2232  C   THR E 277     131.415  -0.738 138.218  1.00 26.22           C
ATOM   2233  O   THR E 277     132.049   0.287 138.512  1.00 26.20           O
ATOM   2234  CB  THR E 277     132.492  -1.671 136.180  1.00 25.78           C
ATOM   2235  OG1 THR E 277     132.483  -1.518 134.756  1.00 25.77           O
ATOM   2236  CG2 THR E 277     132.675  -3.137 136.537  1.00 20.90           C
ATOM   2237  N   THR E 278     130.891  -1.553 139.127  1.00 23.15           N
ATOM   2238  CA  THR E 278     131.093  -1.323 140.558  1.00 25.86           C
ATOM   2239  C   THR E 278     131.292  -2.630 141.289  1.00 26.58           C
ATOM   2240  O   THR E 278     130.767  -3.662 140.876  1.00 24.83           O
ATOM   2241  CB  THR E 278     129.899  -0.642 141.226  1.00 25.58           C
ATOM   2242  OG1 THR E 278     129.234   0.192 140.282  1.00 42.91           O
ATOM   2243  CG2 THR E 278     130.374   0.205 142.365  1.00 19.16           C
ATOM   2244  N   TRP E 279     132.008  -2.562 142.403  1.00 26.01           N
ATOM   2245  CA  TRP E 279     132.146  -3.682 143.318  1.00 21.15           C
ATOM   2246  C   TRP E 279     132.667  -3.088 144.604  1.00 24.22           C
ATOM   2247  O   TRP E 279     133.018  -1.907 144.653  1.00 25.35           O
ATOM   2248  CB  TRP E 279     133.094  -4.760 142.774  1.00 21.39           C
ATOM   2249  CG  TRP E 279     134.477  -4.254 142.539  1.00 23.78           C
ATOM   2250  CD1 TRP E 279     135.549  -4.325 143.402  1.00 23.77           C
ATOM   2251  CD2 TRP E 279     134.945  -3.563 141.378  1.00 24.65           C
ATOM   2252  NE1 TRP E 279     136.655  -3.724 142.840  1.00 22.15           N
ATOM   2253  CE2 TRP E 279     136.312  -3.248 141.597  1.00 22.41           C
ATOM   2254  CE3 TRP E 279     134.349  -3.187 140.169  1.00 23.11           C
ATOM   2255  CZ2 TRP E 279     137.083  -2.582 140.652  1.00 20.59           C
ATOM   2256  CZ3 TRP E 279     135.113  -2.516 139.235  1.00 25.50           C
ATOM   2257  CH2 TRP E 279     136.465  -2.204 139.487  1.00 23.77           C
ATOM   2258  N   SER E 280     132.729  -3.899 145.645  1.00 26.94           N
ATOM   2259  CA  SER E 280     133.208  -3.425 146.912  1.00 27.99           C
ATOM   2260  C   SER E 280     134.505  -4.120 147.271  1.00 34.36           C
ATOM   2261  O   SER E 280     134.695  -5.307 146.993  1.00 31.16           O
ATOM   2262  CB  SER E 280     132.165  -3.652 147.999  1.00 32.67           C
ATOM   2263  OG  SER E 280     132.100  -5.028 148.326  1.00 51.75           O
ATOM   2264  N   ASP E 281     135.398  -3.361 147.884  1.00 31.63           N
ATOM   2265  CA  ASP E 281     136.567  -3.920 148.543  1.00 32.15           C
ATOM   2266  C   ASP E 281     136.632  -3.254 149.915  1.00 32.95           C
ATOM   2267  O   ASP E 281     137.249  -2.199 150.066  1.00 31.83           O
ATOM   2268  CB  ASP E 281     137.832  -3.662 147.723  1.00 30.35           C
ATOM   2269  CG  ASP E 281     139.056  -4.379 148.277  1.00 32.17           C
ATOM   2270  OD1 ASP E 281     138.993  -4.886 149.416  1.00 32.52           O
ATOM   2271  OD2 ASP E 281     140.084  -4.424 147.559  1.00 37.06           O
ATOM   2272  N   ARG E 282     135.976  -3.866 150.900  1.00 35.99           N
ATOM   2273  CA  ARG E 282     135.822  -3.282 152.234  1.00 37.09           C
ATOM   2274  C   ARG E 282     137.153  -3.015 152.934  1.00 29.10           C
ATOM   2275  O   ARG E 282     137.243  -2.128 153.789  1.00 27.16           O
ATOM   2276  CB  ARG E 282     134.951  -4.185 153.118  1.00 36.45           C
ATOM   2277  CG  ARG E 282     133.467  -3.993 152.903  1.00 50.67           C
ATOM   2278  CD  ARG E 282     133.024  -2.592 153.332  1.00 56.23           C
ATOM   2279  NE  ARG E 282     133.442  -2.297 154.705  1.00 58.48           N
ATOM   2280  CZ  ARG E 282     133.062  -1.230 155.404  1.00 54.25           C
ATOM   2281  NH1 ARG E 282     132.259  -0.323 154.861  1.00 48.14           N
ATOM   2282  NH2 ARG E 282     133.506  -1.060 156.646  1.00 62.04           N
ATOM   2283  N   THR E 283     138.189  -3.761 152.570  1.00 31.72           N
ATOM   2284  CA  THR E 283     139.504  -3.518 153.180  1.00 32.04           C
ATOM   2285  C   THR E 283     140.039  -2.141 152.777  1.00 28.96           C
ATOM   2286  O   THR E 283     140.975  -1.641 153.368  1.00 36.53           O
ATOM   2287  CB  THR E 283     140.551  -4.588 152.792  1.00 28.42           C
ATOM   2288  OG1 THR E 283     140.985  -4.369 151.445  1.00 35.36           O
ATOM   2289  CG2 THR E 283     139.976  -5.988 152.921  1.00 34.33           C
ATOM   2290  N   LEU E 284     139.444  -1.515 151.773  1.00 31.34           N
ATOM   2291  CA  LEU E 284     139.931  -0.205 151.381  1.00 32.23           C
ATOM   2292  C   LEU E 284     139.218   0.895 152.152  1.00 27.96           C
ATOM   2293  O   LEU E 284     139.577   2.057 152.038  1.00 26.79           O
ATOM   2294  CB  LEU E 284     139.764   0.006 149.876  1.00 31.36           C
ATOM   2295  CG  LEU E 284     140.492  -0.981 148.953  1.00 32.06           C
ATOM   2296  CD1 LEU E 284     140.075  -0.715 147.538  1.00 18.77           C
ATOM   2297  CD2 LEU E 284     142.035  -0.911 149.110  1.00 26.07           C
ATOM   2298  N   ALA E 285     138.206   0.528 152.931  1.00 29.89           N
ATOM   2299  CA  ALA E 285     137.355   1.522 153.585  1.00 29.08           C
ATOM   2300  C   ALA E 285     138.112   2.347 154.609  1.00 27.40           C
ATOM   2301  O   ALA E 285     139.080   1.878 155.194  1.00 31.13           O
ATOM   2302  CB  ALA E 285     136.171   0.847 154.244  1.00 29.36           C
ATOM   2303  N   TRP E 286     137.677   3.585 154.817  1.00 25.20           N
ATOM   2304  CA  TRP E 286     138.258   4.410 155.881  1.00 28.51           C
ATOM   2305  C   TRP E 286     137.173   5.287 156.512  1.00 32.42           C
ATOM   2306  O   TRP E 286     136.090   5.430 155.944  1.00 27.45           O
ATOM   2307  CB  TRP E 286     139.398   5.277 155.340  1.00 27.60           C
ATOM   2308  CG  TRP E 286     138.954   6.393 154.409  1.00 29.27           C
ATOM   2309  CD1 TRP E 286     138.666   7.681 154.755  1.00 29.16           C
ATOM   2310  CD2 TRP E 286     138.765   6.309 152.989  1.00 25.24           C
ATOM   2311  NE1 TRP E 286     138.304   8.407 153.639  1.00 28.23           N
ATOM   2312  CE2 TRP E 286     138.356   7.586 152.543  1.00 31.11           C
ATOM   2313  CE3 TRP E 286     138.894   5.280 152.054  1.00 25.23           C
ATOM   2314  CZ2 TRP E 286     138.057   7.853 151.200  1.00 26.16           C
ATOM   2315  CZ3 TRP E 286     138.614   5.552 150.721  1.00 24.80           C
ATOM   2316  CH2 TRP E 286     138.202   6.830 150.311  1.00 24.63           C
ATOM   2317  N   ASN E 287     137.452   5.861 157.683  1.00 31.64           N
ATOM   2318  CA  ASN E 287     136.526   6.812 158.277  1.00 30.90           C
ATOM   2319  C   ASN E 287     136.680   8.203 157.665  1.00 33.57           C
ATOM   2320  O   ASN E 287     137.719   8.848 157.810  1.00 31.28           O
ATOM   2321  CB  ASN E 287     136.694   6.911 159.803  1.00 37.08           C
ATOM   2322  CG  ASN E 287     135.772   7.962 160.407  1.00 41.29           C
ATOM   2323  OD1 ASN E 287     135.154   8.731 159.693  1.00 41.44           O
ATOM   2324  ND2 ASN E 287     135.673   8.023 161.698  1.00 62.00           N
ATOM   2325  N   SER E 288     135.592   8.688 157.065  1.00 34.25           N
ATOM   2326  CA  SER E 288     135.564  10.004 156.428  1.00 35.40           C
ATOM   2327  C   SER E 288     134.805  11.072 157.233  1.00 34.30           C
ATOM   2328  O   SER E 288     134.291  12.025 156.654  1.00 31.25           O
ATOM   2329  CB  SER E 288     134.955   9.883 155.031  1.00 28.35           C
ATOM   2330  OG  SER E 288     133.722   9.204 155.102  1.00 34.25           O
ATOM   2331  N   SER E 289     134.739  10.909 158.555  1.00 38.57           N
ATOM   2332  CA  SER E 289     134.151  11.924 159.446  1.00 39.31           C
ATOM   2333  C   SER E 289     134.735  13.294 159.161  1.00 40.59           C
ATOM   2334  O   SER E 289     134.012  14.291 159.157  1.00 42.43           O
ATOM   2335  CB  SER E 289     134.389  11.605 160.929  1.00 37.96           C
ATOM   2336  OG  SER E 289     133.963  10.307 161.279  1.00 51.80           O
ATOM   2337  N   HIS E 290     136.044  13.338 158.926  1.00 31.88           N
ATOM   2338  CA  HIS E 290     136.725  14.605 158.684  1.00 41.38           C
ATOM   2339  C   HIS E 290     137.780  14.481 157.590  1.00 37.26           C
ATOM   2340  O   HIS E 290     138.857  15.046 157.686  1.00 43.33           O
ATOM   2341  CB  HIS E 290     137.351  15.122 159.984  1.00 37.71           C
ATOM   2342  CG  HIS E 290     136.356  15.315 161.084  1.00 45.57           C
ATOM   2343  ND1 HIS E 290     135.633  16.480 161.238  1.00 51.92           N
ATOM   2344  CD2 HIS E 290     135.939  14.480 162.067  1.00 45.09           C
ATOM   2345  CE1 HIS E 290     134.819  16.357 162.272  1.00 47.22           C
ATOM   2346  NE2 HIS E 290     134.985  15.153 162.792  1.00 48.19           N
ATOM   2347  N   SER E 291     137.452  13.743 156.542  1.00 34.80           N
ATOM   2348  CA  SER E 291     138.359  13.575 155.422  1.00 37.91           C
ATOM   2349  C   SER E 291     137.498  13.327 154.181  1.00 34.61           C
ATOM   2350  O   SER E 291     136.293  13.158 154.319  1.00 34.30           O
ATOM   2351  CB  SER E 291     139.362  12.444 155.712  1.00 37.01           C
ATOM   2352  OG  SER E 291     138.719  11.219 155.999  1.00 41.81           O
ATOM   2353  N   PRO E 292     138.090  13.380 152.968  1.00 37.94           N
ATOM   2354  CA  PRO E 292     137.349  13.188 151.704  1.00 32.56           C
ATOM   2355  C   PRO E 292     136.457  11.933 151.647  1.00 31.21           C
ATOM   2356  O   PRO E 292     136.823  10.905 152.224  1.00 27.85           O
ATOM   2357  CB  PRO E 292     138.473  13.073 150.659  1.00 31.17           C
ATOM   2358  CG  PRO E 292     139.592  13.895 151.209  1.00 28.25           C
ATOM   2359  CD  PRO E 292     139.475  13.829 152.724  1.00 30.15           C
ATOM   2360  N   ASP E 293     135.325  12.015 150.937  1.00 29.16           N
ATOM   2361  CA  ASP E 293     134.422  10.869 150.789  1.00 31.43           C
ATOM   2362  C   ASP E 293     134.958   9.879 149.751  1.00 31.40           C
ATOM   2363  O   ASP E 293     134.658   8.676 149.804  1.00 30.82           O
ATOM   2364  CB  ASP E 293     133.000  11.309 150.369  1.00 29.07           C
ATOM   2365  CG  ASP E 293     132.307  12.169 151.411  1.00 34.10           C
ATOM   2366  OD1 ASP E 293     132.429  11.885 152.626  1.00 35.37           O
ATOM   2367  OD2 ASP E 293     131.633  13.142 151.003  1.00 43.32           O
ATOM   2368  N   GLN E 294     135.721  10.397 148.792  1.00 25.37           N
ATOM   2369  CA  GLN E 294     136.172   9.620 147.639  1.00 24.66           C
ATOM   2370  C   GLN E 294     137.464  10.202 147.111  1.00 24.38           C
ATOM   2371  O   GLN E 294     137.728  11.380 147.275  1.00 28.91           O
ATOM   2372  CB  GLN E 294     135.146   9.618 146.489  1.00 25.41           C
ATOM   2373  CG  GLN E 294     133.738   9.112 146.794  1.00 30.68           C
ATOM   2374  CD  GLN E 294     132.809   9.123 145.558  1.00 32.65           C
ATOM   2375  OE1 GLN E 294     133.266   9.138 144.415  1.00 37.65           O
ATOM   2376  NE2 GLN E 294     131.505   9.103 145.799  1.00 34.60           N
ATOM   2377  N   VAL E 295     138.246   9.372 146.440  1.00 24.93           N
ATOM   2378  CA  VAL E 295     139.386   9.828 145.657  1.00 27.77           C
ATOM   2379  C   VAL E 295     139.420   9.062 144.338  1.00 27.12           C
ATOM   2380  O   VAL E 295     138.816   7.998 144.221  1.00 20.91           O
ATOM   2381  CB  VAL E 295     140.703   9.600 146.381  1.00 24.98           C
ATOM   2382  CG1 VAL E 295     140.812  10.497 147.595  1.00 21.02           C
ATOM   2383  CG2 VAL E 295     140.818   8.115 146.750  1.00 24.09           C
ATOM   2384  N   SER E 296     140.148   9.602 143.366  1.00 22.74           N
ATOM   2385  CA  SER E 296     140.398   8.904 142.121  1.00 22.01           C
ATOM   2386  C   SER E 296     141.720   8.160 142.245  1.00 26.65           C
ATOM   2387  O   SER E 296     142.664   8.657 142.864  1.00 26.89           O
ATOM   2388  CB  SER E 296     140.412   9.883 140.937  1.00 23.44           C
ATOM   2389  OG  SER E 296     139.095  10.363 140.675  1.00 24.55           O
ATOM   2390  N   VAL E 297     141.771   6.961 141.675  1.00 21.09           N
ATOM   2391  CA  VAL E 297     142.904   6.071 141.802  1.00 15.45           C
ATOM   2392  C   VAL E 297     143.199   5.407 140.462  1.00 22.50           C
ATOM   2393  O   VAL E 297     142.285   4.904 139.817  1.00 23.21           O
ATOM   2394  CB  VAL E 297     142.645   4.971 142.860  1.00 24.45           C
ATOM   2395  CG1 VAL E 297     143.906   4.082 143.058  1.00 20.72           C
ATOM   2396  CG2 VAL E 297     142.206   5.584 144.181  1.00 20.55           C
ATOM   2397  N   PRO E 298     144.477   5.389 140.036  1.00 21.74           N
ATOM   2398  CA  PRO E 298     144.804   4.654 138.808  1.00 19.84           C
ATOM   2399  C   PRO E 298     144.453   3.184 138.986  1.00 22.03           C
ATOM   2400  O   PRO E 298     144.770   2.621 140.041  1.00 19.63           O
ATOM   2401  CB  PRO E 298     146.327   4.844 138.658  1.00 23.36           C
ATOM   2402  CG  PRO E 298     146.682   5.990 139.577  1.00 22.42           C
ATOM   2403  CD  PRO E 298     145.671   5.965 140.683  1.00 22.45           C
ATOM   2404  N   ILE E 299     143.805   2.568 137.998  1.00 20.40           N
ATOM   2405  CA  ILE E 299     143.364   1.185 138.177  1.00 22.08           C
ATOM   2406  C   ILE E 299     144.540   0.216 138.249  1.00 24.64           C
ATOM   2407  O   ILE E 299     144.385  -0.899 138.750  1.00 25.51           O
ATOM   2408  CB  ILE E 299     142.397   0.732 137.050  1.00 28.93           C
ATOM   2409  CG1 ILE E 299     143.089   0.773 135.678  1.00 22.93           C
ATOM   2410  CG2 ILE E 299     141.146   1.600 137.053  1.00 20.21           C
ATOM   2411  CD1 ILE E 299     142.184   0.393 134.537  1.00 22.40           C
ATOM   2412  N   SER E 300     145.714   0.628 137.759  1.00 22.20           N
ATOM   2413  CA  SER E 300     146.929  -0.172 138.002  1.00 29.33           C
ATOM   2414  C   SER E 300     147.193  -0.399 139.505  1.00 26.24           C
ATOM   2415  O   SER E 300     147.901  -1.321 139.871  1.00 33.84           O
ATOM   2416  CB  SER E 300     148.168   0.477 137.368  1.00 25.38           C
ATOM   2417  OG  SER E 300     148.362   1.806 137.836  1.00 30.78           O
ATOM   2418  N   SER E 301     146.620   0.430 140.370  1.00 25.18           N
ATOM   2419  CA  SER E 301     146.817   0.280 141.808  1.00 25.37           C
ATOM   2420  C   SER E 301     145.722  -0.566 142.449  1.00 29.88           C
ATOM   2421  O   SER E 301     145.782  -0.822 143.644  1.00 28.95           O
ATOM   2422  CB  SER E 301     146.868   1.648 142.501  1.00 29.70           C
ATOM   2423  OG  SER E 301     148.025   2.390 142.137  1.00 31.54           O
ATOM   2424  N   LEU E 302     144.743  -1.006 141.655  1.00 22.54           N
ATOM   2425  CA  LEU E 302     143.573  -1.704 142.183  1.00 26.78           C
ATOM   2426  C   LEU E 302     143.348  -3.045 141.516  1.00 26.88           C
ATOM   2427  O   LEU E 302     143.745  -3.253 140.370  1.00 25.62           O
ATOM   2428  CB  LEU E 302     142.286  -0.870 141.992  1.00 22.64           C
ATOM   2429  CG  LEU E 302     142.252   0.502 142.643  1.00 26.72           C
ATOM   2430  CD1 LEU E 302     141.121   1.324 142.049  1.00 24.20           C
ATOM   2431  CD2 LEU E 302     142.118   0.386 144.149  1.00 20.60           C
ATOM   2432  N   TRP E 303     142.657  -3.937 142.218  1.00 25.87           N
ATOM   2433  CA  TRP E 303     142.052  -5.064 141.541  1.00 25.00           C
ATOM   2434  C   TRP E 303     140.871  -4.553 140.733  1.00 22.52           C
ATOM   2435  O   TRP E 303     140.066  -3.767 141.226  1.00 23.48           O
ATOM   2436  CB  TRP E 303     141.590  -6.157 142.517  1.00 24.44           C
ATOM   2437  CG  TRP E 303     140.871  -7.326 141.801  1.00 26.35           C
ATOM   2438  CD1 TRP E 303     141.455  -8.431 141.236  1.00 20.79           C
ATOM   2439  CD2 TRP E 303     139.454  -7.468 141.578  1.00 19.96           C
ATOM   2440  NE1 TRP E 303     140.492  -9.249 140.692  1.00 21.00           N
ATOM   2441  CE2 TRP E 303     139.259  -8.682 140.886  1.00 22.51           C
ATOM   2442  CE3 TRP E 303     138.337  -6.687 141.898  1.00 23.56           C
ATOM   2443  CZ2 TRP E 303     137.985  -9.140 140.516  1.00 22.63           C
ATOM   2444  CZ3 TRP E 303     137.057  -7.141 141.507  1.00 22.56           C
ATOM   2445  CH2 TRP E 303     136.903  -8.349 140.832  1.00 26.24           C
ATOM   2446  N   VAL E 304     140.801  -4.977 139.479  1.00 21.71           N
ATOM   2447  CA  VAL E 304     139.618  -4.766 138.669  1.00 25.51           C
ATOM   2448  C   VAL E 304     139.234  -6.126 138.115  1.00 21.44           C
ATOM   2449  O   VAL E 304     140.090  -6.964 137.862  1.00 23.68           O
ATOM   2450  CB  VAL E 304     139.835  -3.749 137.523  1.00 24.32           C
ATOM   2451  CG1 VAL E 304     140.388  -2.426 138.073  1.00 23.95           C
ATOM   2452  CG2 VAL E 304     140.772  -4.328 136.473  1.00 29.54           C
ATOM   2453  N   PRO E 305     137.937  -6.361 137.969  1.00 23.91           N
ATOM   2454  CA  PRO E 305     137.455  -7.627 137.410  1.00 22.92           C
ATOM   2455  C   PRO E 305     137.984  -7.840 136.005  1.00 22.19           C
ATOM   2456  O   PRO E 305     138.030  -6.909 135.197  1.00 24.88           O
ATOM   2457  CB  PRO E 305     135.918  -7.467 137.421  1.00 20.99           C
ATOM   2458  CG  PRO E 305     135.683  -5.996 137.591  1.00 23.46           C
ATOM   2459  CD  PRO E 305     136.843  -5.460 138.365  1.00 19.83           C
ATOM   2460  N   ASP E 306     138.395  -9.066 135.716  1.00 21.29           N
ATOM   2461  CA  ASP E 306     138.898  -9.396 134.397  1.00 24.36           C
ATOM   2462  C   ASP E 306     137.742  -9.638 133.399  1.00 23.23           C
ATOM   2463  O   ASP E 306     137.596 -10.713 132.829  1.00 22.88           O
ATOM   2464  CB  ASP E 306     139.820 -10.612 134.480  1.00 23.01           C
ATOM   2465  CG  ASP E 306     139.127 -11.847 135.035  1.00 24.85           C
ATOM   2466  OD1 ASP E 306     138.283 -11.710 135.944  1.00 25.15           O
ATOM   2467  OD2 ASP E 306     139.421 -12.964 134.549  1.00 24.56           O
ATOM   2468  N   LEU E 307     136.929  -8.615 133.178  1.00 24.84           N
ATOM   2469  CA  LEU E 307     135.780  -8.739 132.282  1.00 25.76           C
ATOM   2470  C   LEU E 307     136.175  -8.824 130.792  1.00 28.20           C
ATOM   2471  O   LEU E 307     137.159  -8.224 130.361  1.00 27.29           O
ATOM   2472  CB  LEU E 307     134.843  -7.561 132.514  1.00 24.97           C
ATOM   2473  CG  LEU E 307     134.220  -7.509 133.914  1.00 25.94           C
ATOM   2474  CD1 LEU E 307     133.383  -6.247 134.058  1.00 23.59           C
ATOM   2475  CD2 LEU E 307     133.351  -8.753 134.160  1.00 22.05           C
ATOM   2476  N   ALA E 308     135.403  -9.580 130.018  1.00 22.81           N
ATOM   2477  CA  ALA E 308     135.589  -9.657 128.578  1.00 23.44           C
ATOM   2478  C   ALA E 308     134.233  -9.820 127.895  1.00 28.83           C
ATOM   2479  O   ALA E 308     133.300 -10.403 128.452  1.00 26.95           O
ATOM   2480  CB  ALA E 308     136.529 -10.825 128.197  1.00 17.28           C
ATOM   2481  N   ALA E 309     134.126  -9.286 126.692  1.00 29.05           N
ATOM   2482  CA  ALA E 309     132.956  -9.527 125.868  1.00 30.24           C
ATOM   2483  C   ALA E 309     133.195 -10.836 125.150  1.00 29.62           C
ATOM   2484  O   ALA E 309     134.090 -10.936 124.320  1.00 28.90           O
ATOM   2485  CB  ALA E 309     132.729  -8.392 124.874  1.00 22.15           C
ATOM   2486  N   TYR E 310     132.389 -11.836 125.474  1.00 28.99           N
ATOM   2487  CA  TYR E 310     132.557 -13.167 124.919  1.00 25.64           C
ATOM   2488  C   TYR E 310     132.344 -13.197 123.407  1.00 29.40           C
ATOM   2489  O   TYR E 310     132.840 -14.093 122.739  1.00 26.86           O
ATOM   2490  CB  TYR E 310     131.599 -14.147 125.602  1.00 28.41           C
ATOM   2491  CG  TYR E 310     131.857 -14.373 127.093  1.00 29.63           C
ATOM   2492  CD1 TYR E 310     133.028 -13.921 127.719  1.00 29.20           C
ATOM   2493  CD2 TYR E 310     130.923 -15.040 127.873  1.00 27.92           C
ATOM   2494  CE1 TYR E 310     133.241 -14.140 129.090  1.00 26.26           C
ATOM   2495  CE2 TYR E 310     131.120 -15.257 129.219  1.00 29.07           C
ATOM   2496  CZ  TYR E 310     132.277 -14.821 129.828  1.00 32.21           C
ATOM   2497  OH  TYR E 310     132.431 -15.078 131.178  1.00 26.68           O
ATOM   2498  N   ASN E 311     131.621 -12.221 122.855  1.00 27.42           N
ATOM   2499  CA  ASN E 311     131.447 -12.189 121.412  1.00 26.47           C
ATOM   2500  C   ASN E 311     132.083 -10.967 120.764  1.00 27.69           C
ATOM   2501  O   ASN E 311     131.649 -10.515 119.696  1.00 26.12           O
ATOM   2502  CB  ASN E 311     129.958 -12.262 121.036  1.00 27.12           C
ATOM   2503  CG  ASN E 311     129.115 -11.190 121.726  1.00 32.91           C
ATOM   2504  OD1 ASN E 311     129.269 -10.933 122.922  1.00 31.40           O
ATOM   2505  ND2 ASN E 311     128.217 -10.562 120.967  1.00 26.95           N
ATOM   2506  N   ALA E 312     133.128 -10.443 121.397  1.00 29.00           N
ATOM   2507  CA  ALA E 312     133.912  -9.378 120.780  1.00 24.21           C
ATOM   2508  C   ALA E 312     134.700  -9.957 119.611  1.00 28.51           C
ATOM   2509  O   ALA E 312     135.143 -11.119 119.641  1.00 25.20           O
ATOM   2510  CB  ALA E 312     134.836  -8.737 121.783  1.00 20.46           C
ATOM   2511  N   ILE E 313     134.855  -9.168 118.562  1.00 25.32           N
ATOM   2512  CA  ILE E 313     135.697  -9.602 117.459  1.00 28.85           C
ATOM   2513  C   ILE E 313     136.810  -8.581 117.254  1.00 27.07           C
ATOM   2514  O   ILE E 313     137.657  -8.735 116.385  1.00 33.64           O
ATOM   2515  CB  ILE E 313     134.885  -9.824 116.158  1.00 33.56           C
ATOM   2516  CG1 ILE E 313     134.048  -8.597 115.809  1.00 31.97           C
ATOM   2517  CG2 ILE E 313     133.967 -11.045 116.291  1.00 29.66           C
ATOM   2518  CD1 ILE E 313     133.358  -8.734 114.461  1.00 32.39           C
ATOM   2519  N   SER E 314     136.822  -7.558 118.099  1.00 27.32           N
ATOM   2520  CA  SER E 314     137.930  -6.623 118.142  1.00 28.42           C
ATOM   2521  C   SER E 314     138.352  -6.331 119.591  1.00 29.57           C
ATOM   2522  O   SER E 314     137.627  -6.631 120.546  1.00 27.69           O
ATOM   2523  CB  SER E 314     137.566  -5.327 117.425  1.00 25.94           C
ATOM   2524  OG  SER E 314     136.912  -4.443 118.314  1.00 29.17           O
ATOM   2525  N   LYS E 315     139.542  -5.761 119.732  1.00 27.57           N
ATOM   2526  CA  LYS E 315     140.075  -5.350 121.020  1.00 32.39           C
ATOM   2527  C   LYS E 315     139.247  -4.209 121.592  1.00 27.90           C
ATOM   2528  O   LYS E 315     138.807  -3.323 120.855  1.00 27.81           O
ATOM   2529  CB  LYS E 315     141.540  -4.906 120.875  1.00 29.62           C
ATOM   2530  CG  LYS E 315     142.536  -5.618 121.750  1.00 41.17           C
ATOM   2531  CD  LYS E 315     143.995  -5.317 121.299  1.00 36.78           C
ATOM   2532  CE  LYS E 315     145.017  -5.911 122.274  1.00 45.70           C
ATOM   2533  NZ  LYS E 315     146.429  -5.931 121.742  1.00 46.03           N
ATOM   2534  N   PRO E 316     139.042  -4.219 122.910  1.00 27.22           N
ATOM   2535  CA  PRO E 316     138.385  -3.084 123.560  1.00 35.08           C
ATOM   2536  C   PRO E 316     139.314  -1.865 123.563  1.00 31.90           C
ATOM   2537  O   PRO E 316     140.368  -1.881 124.188  1.00 34.37           O
ATOM   2538  CB  PRO E 316     138.105  -3.602 124.980  1.00 31.98           C
ATOM   2539  CG  PRO E 316     139.165  -4.648 125.205  1.00 30.04           C
ATOM   2540  CD  PRO E 316     139.396  -5.287 123.863  1.00 30.69           C
ATOM   2541  N   GLU E 317     138.916  -0.841 122.827  1.00 27.11           N
ATOM   2542  CA  GLU E 317     139.671   0.386 122.662  1.00 31.72           C
ATOM   2543  C   GLU E 317     139.192   1.346 123.751  1.00 30.77           C
ATOM   2544  O   GLU E 317     138.077   1.884 123.666  1.00 28.49           O
ATOM   2545  CB  GLU E 317     139.449   0.943 121.233  1.00 35.92           C
ATOM   2546  CG  GLU E 317     140.235   2.210 120.827  1.00 45.75           C
ATOM   2547  CD  GLU E 317     139.811   2.797 119.447  1.00 45.92           C
ATOM   2548  OE1 GLU E 317     139.012   2.152 118.725  1.00 51.95           O
ATOM   2549  OE2 GLU E 317     140.281   3.908 119.081  1.00 41.51           O
ATOM   2550  N   VAL E 318     139.996   1.537 124.795  1.00 25.20           N
ATOM   2551  CA  VAL E 318     139.550   2.369 125.921  1.00 26.63           C
ATOM   2552  C   VAL E 318     139.848   3.805 125.584  1.00 24.95           C
ATOM   2553  O   VAL E 318     140.952   4.128 125.198  1.00 31.18           O
ATOM   2554  CB  VAL E 318     140.211   1.991 127.269  1.00 24.58           C
ATOM   2555  CG1 VAL E 318     139.834   3.004 128.340  1.00 24.28           C
ATOM   2556  CG2 VAL E 318     139.775   0.605 127.708  1.00 24.17           C
ATOM   2557  N   LEU E 319     138.850   4.667 125.700  1.00 24.73           N
ATOM   2558  CA  LEU E 319     138.994   6.024 125.203  1.00 27.85           C
ATOM   2559  C   LEU E 319     139.268   7.023 126.311  1.00 25.65           C
ATOM   2560  O   LEU E 319     139.491   8.197 126.032  1.00 24.27           O
ATOM   2561  CB  LEU E 319     137.732   6.462 124.449  1.00 28.75           C
ATOM   2562  CG  LEU E 319     137.140   5.540 123.377  1.00 33.72           C
ATOM   2563  CD1 LEU E 319     136.151   6.320 122.513  1.00 27.92           C
ATOM   2564  CD2 LEU E 319     138.220   4.885 122.526  1.00 30.02           C
ATOM   2565  N   THR E 320     139.231   6.565 127.561  1.00 18.99           N
ATOM   2566  CA  THR E 320     139.203   7.473 128.701  1.00 25.65           C
ATOM   2567  C   THR E 320     140.380   7.272 129.680  1.00 23.69           C
ATOM   2568  O   THR E 320     141.063   6.244 129.635  1.00 24.08           O
ATOM   2569  CB  THR E 320     137.868   7.315 129.455  1.00 24.16           C
ATOM   2570  OG1 THR E 320     137.533   5.918 129.538  1.00 26.28           O
ATOM   2571  CG2 THR E 320     136.757   8.066 128.714  1.00 19.87           C
ATOM   2572  N   PRO E 321     140.626   8.260 130.557  1.00 21.65           N
ATOM   2573  CA  PRO E 321     141.671   8.046 131.576  1.00 25.80           C
ATOM   2574  C   PRO E 321     141.335   6.833 132.441  1.00 28.24           C
ATOM   2575  O   PRO E 321     140.181   6.669 132.863  1.00 27.63           O
ATOM   2576  CB  PRO E 321     141.650   9.332 132.398  1.00 21.11           C
ATOM   2577  CG  PRO E 321     141.034  10.358 131.501  1.00 20.96           C
ATOM   2578  CD  PRO E 321     140.061   9.618 130.620  1.00 20.86           C
ATOM   2579  N   GLN E 322     142.332   5.984 132.669  1.00 30.52           N
ATOM   2580  CA  GLN E 322     142.126   4.698 133.324  1.00 26.01           C
ATOM   2581  C   GLN E 322     142.191   4.818 134.846  1.00 25.37           C
ATOM   2582  O   GLN E 322     143.130   4.359 135.501  1.00 24.45           O
ATOM   2583  CB  GLN E 322     143.141   3.678 132.785  1.00 28.21           C
ATOM   2584  CG  GLN E 322     142.748   3.149 131.385  1.00 19.93           C
ATOM   2585  CD  GLN E 322     141.640   2.074 131.441  1.00 26.75           C
ATOM   2586  OE1 GLN E 322     140.562   2.277 132.018  1.00 24.83           O
ATOM   2587  NE2 GLN E 322     141.915   0.925 130.845  1.00 33.14           N
ATOM   2588  N   LEU E 323     141.145   5.436 135.389  1.00 25.79           N
ATOM   2589  CA  LEU E 323     141.009   5.698 136.811  1.00 24.07           C
ATOM   2590  C   LEU E 323     139.695   5.151 137.309  1.00 27.94           C
ATOM   2591  O   LEU E 323     138.724   5.046 136.550  1.00 23.30           O
ATOM   2592  CB  LEU E 323     141.060   7.191 137.084  1.00 19.74           C
ATOM   2593  CG  LEU E 323     142.202   7.902 136.374  1.00 29.84           C
ATOM   2594  CD1 LEU E 323     141.837   9.350 136.144  1.00 27.28           C
ATOM   2595  CD2 LEU E 323     143.486   7.758 137.223  1.00 20.82           C
ATOM   2596  N   ALA E 324     139.670   4.828 138.595  1.00 24.78           N
ATOM   2597  CA  ALA E 324     138.453   4.428 139.289  1.00 21.73           C
ATOM   2598  C   ALA E 324     138.230   5.408 140.426  1.00 24.72           C
ATOM   2599  O   ALA E 324     139.169   6.091 140.844  1.00 23.45           O
ATOM   2600  CB  ALA E 324     138.574   3.008 139.822  1.00 20.51           C
ATOM   2601  N   ARG E 325     136.996   5.489 140.911  1.00 26.79           N
ATOM   2602  CA  ARG E 325     136.705   6.153 142.182  1.00 26.27           C
ATOM   2603  C   ARG E 325     136.661   5.115 143.309  1.00 26.63           C
ATOM   2604  O   ARG E 325     135.968   4.097 143.201  1.00 25.81           O
ATOM   2605  CB  ARG E 325     135.372   6.913 142.122  1.00 26.47           C
ATOM   2606  CG  ARG E 325     135.359   8.112 141.158  1.00 28.70           C
ATOM   2607  CD  ARG E 325     136.250   9.255 141.647  1.00 26.55           C
ATOM   2608  NE  ARG E 325     135.551  10.106 142.611  1.00 31.57           N
ATOM   2609  CZ  ARG E 325     136.044  11.225 143.145  1.00 32.81           C
ATOM   2610  NH1 ARG E 325     137.264  11.657 142.820  1.00 23.87           N
ATOM   2611  NH2 ARG E 325     135.305  11.916 144.012  1.00 33.22           N
ATOM   2612  N   VAL E 326     137.395   5.372 144.385  1.00 25.15           N
ATOM   2613  CA  VAL E 326     137.240   4.598 145.607  1.00 21.20           C
ATOM   2614  C   VAL E 326     136.512   5.451 146.638  1.00 25.60           C
ATOM   2615  O   VAL E 326     136.946   6.566 146.959  1.00 27.40           O
ATOM   2616  CB  VAL E 326     138.608   4.112 146.172  1.00 22.66           C
ATOM   2617  CG1 VAL E 326     138.396   3.157 147.326  1.00 19.75           C
ATOM   2618  CG2 VAL E 326     139.402   3.405 145.087  1.00 22.32           C
ATOM   2619  N   VAL E 327     135.406   4.915 147.149  1.00 23.94           N
ATOM   2620  CA  VAL E 327     134.551   5.583 148.124  1.00 20.60           C
ATOM   2621  C   VAL E 327     134.937   5.106 149.510  1.00 26.50           C
ATOM   2622  O   VAL E 327     135.346   3.940 149.672  1.00 24.76           O
ATOM   2623  CB  VAL E 327     133.056   5.282 147.828  1.00 28.65           C
ATOM   2624  CG1 VAL E 327     132.113   6.095 148.730  1.00 21.15           C
ATOM   2625  CG2 VAL E 327     132.770   5.561 146.355  1.00 27.24           C
ATOM   2626  N   SER E 328     134.828   5.982 150.509  1.00 28.08           N
ATOM   2627  CA  SER E 328     135.327   5.666 151.863  1.00 27.46           C
ATOM   2628  C   SER E 328     134.700   4.406 152.479  1.00 30.61           C
ATOM   2629  O   SER E 328     135.231   3.854 153.449  1.00 30.08           O
ATOM   2630  CB  SER E 328     135.110   6.858 152.802  1.00 29.84           C
ATOM   2631  OG  SER E 328     133.735   7.087 153.025  1.00 32.91           O
ATOM   2632  N   ASP E 329     133.582   3.938 151.920  1.00 29.88           N
ATOM   2633  CA  ASP E 329     132.988   2.704 152.420  1.00 23.23           C
ATOM   2634  C   ASP E 329     133.528   1.459 151.724  1.00 32.98           C
ATOM   2635  O   ASP E 329     133.116   0.341 152.034  1.00 38.39           O
ATOM   2636  CB  ASP E 329     131.475   2.750 152.307  1.00 26.56           C
ATOM   2637  CG  ASP E 329     130.988   2.970 150.884  1.00 33.01           C
ATOM   2638  OD1 ASP E 329     131.803   2.996 149.926  1.00 26.75           O
ATOM   2639  OD2 ASP E 329     129.760   3.119 150.738  1.00 30.13           O
ATOM   2640  N   GLY E 330     134.449   1.648 150.785  1.00 31.75           N
ATOM   2641  CA  GLY E 330     135.107   0.528 150.138  1.00 27.28           C
ATOM   2642  C   GLY E 330     134.551   0.244 148.763  1.00 28.13           C
ATOM   2643  O   GLY E 330     134.945  -0.719 148.097  1.00 27.41           O
ATOM   2644  N   GLU E 331     133.609   1.073 148.340  1.00 26.32           N
ATOM   2645  CA  GLU E 331     133.007   0.907 147.029  1.00 27.92           C
ATOM   2646  C   GLU E 331     133.950   1.442 145.963  1.00 29.19           C
ATOM   2647  O   GLU E 331     134.551   2.512 146.131  1.00 24.11           O
ATOM   2648  CB  GLU E 331     131.656   1.627 146.952  1.00 28.13           C
ATOM   2649  CG  GLU E 331     130.976   1.445 145.628  1.00 30.36           C
ATOM   2650  CD  GLU E 331     129.552   1.973 145.630  1.00 47.28           C
ATOM   2651  OE1 GLU E 331     129.155   2.568 146.663  1.00 49.33           O
ATOM   2652  OE2 GLU E 331     128.830   1.758 144.620  1.00 40.44           O
ATOM   2653  N   VAL E 332     134.096   0.686 144.881  1.00 26.85           N
ATOM   2654  CA  VAL E 332     134.928   1.109 143.766  1.00 23.74           C
ATOM   2655  C   VAL E 332     134.072   1.241 142.505  1.00 28.79           C
ATOM   2656  O   VAL E 332     133.382   0.302 142.116  1.00 24.59           O
ATOM   2657  CB  VAL E 332     136.070   0.119 143.485  1.00 23.41           C
ATOM   2658  CG1 VAL E 332     136.930   0.625 142.326  1.00 17.03           C
ATOM   2659  CG2 VAL E 332     136.899  -0.127 144.745  1.00 25.28           C
ATOM   2660  N   LEU E 333     134.132   2.402 141.868  1.00 25.78           N
ATOM   2661  CA  LEU E 333     133.396   2.638 140.634  1.00 23.13           C
ATOM   2662  C   LEU E 333     134.390   2.856 139.520  1.00 24.42           C
ATOM   2663  O   LEU E 333     135.333   3.619 139.663  1.00 25.40           O
ATOM   2664  CB  LEU E 333     132.463   3.843 140.753  1.00 23.62           C
ATOM   2665  CG  LEU E 333     131.250   3.703 141.677  1.00 27.49           C
ATOM   2666  CD1 LEU E 333     131.674   3.812 143.118  1.00 29.21           C
ATOM   2667  CD2 LEU E 333     130.247   4.778 141.364  1.00 29.58           C
ATOM   2668  N   TYR E 334     134.169   2.173 138.412  1.00 23.07           N
ATOM   2669  CA  TYR E 334     135.074   2.214 137.289  1.00 23.45           C
ATOM   2670  C   TYR E 334     134.202   2.312 136.045  1.00 21.70           C
ATOM   2671  O   TYR E 334     133.273   1.540 135.897  1.00 23.32           O
ATOM   2672  CB  TYR E 334     135.969   0.967 137.291  1.00 24.47           C
ATOM   2673  CG  TYR E 334     136.800   0.762 136.055  1.00 25.25           C
ATOM   2674  CD1 TYR E 334     137.647   1.773 135.580  1.00 21.77           C
ATOM   2675  CD2 TYR E 334     136.769  -0.454 135.374  1.00 23.16           C
ATOM   2676  CE1 TYR E 334     138.415   1.583 134.442  1.00 22.32           C
ATOM   2677  CE2 TYR E 334     137.542  -0.657 134.235  1.00 19.17           C
ATOM   2678  CZ  TYR E 334     138.354   0.363 133.770  1.00 25.66           C
ATOM   2679  OH  TYR E 334     139.124   0.156 132.643  1.00 27.00           O
ATOM   2680  N   MET E 335     134.452   3.300 135.192  1.00 24.75           N
ATOM   2681  CA  MET E 335     133.644   3.462 133.987  1.00 25.10           C
ATOM   2682  C   MET E 335     134.469   3.860 132.790  1.00 22.31           C
ATOM   2683  O   MET E 335     134.563   5.040 132.471  1.00 22.03           O
ATOM   2684  CB  MET E 335     132.550   4.497 134.188  1.00 25.53           C
ATOM   2685  CG  MET E 335     131.494   4.476 133.058  1.00 23.81           C
ATOM   2686  SD  MET E 335     130.180   5.673 133.375  1.00 23.21           S
ATOM   2687  CE  MET E 335     131.065   7.247 133.320  1.00 22.89           C
ATOM   2688  N   PRO E 336     135.080   2.869 132.131  1.00 22.54           N
ATOM   2689  CA  PRO E 336     135.745   3.082 130.840  1.00 20.66           C
ATOM   2690  C   PRO E 336     134.759   3.339 129.702  1.00 23.36           C
ATOM   2691  O   PRO E 336     133.682   2.722 129.630  1.00 22.54           O
ATOM   2692  CB  PRO E 336     136.480   1.766 130.609  1.00 18.71           C
ATOM   2693  CG  PRO E 336     135.633   0.741 131.375  1.00 21.72           C
ATOM   2694  CD  PRO E 336     135.223   1.481 132.613  1.00 22.66           C
ATOM   2695  N   SER E 337     135.139   4.246 128.814  1.00 24.50           N
ATOM   2696  CA  SER E 337     134.457   4.377 127.536  1.00 27.12           C
ATOM   2697  C   SER E 337     135.210   3.517 126.544  1.00 27.93           C
ATOM   2698  O   SER E 337     136.430   3.632 126.405  1.00 29.01           O
ATOM   2699  CB  SER E 337     134.404   5.831 127.070  1.00 24.44           C
ATOM   2700  OG  SER E 337     133.737   5.933 125.831  1.00 22.43           O
ATOM   2701  N   ILE E 338     134.483   2.649 125.864  1.00 26.19           N
ATOM   2702  CA  ILE E 338     135.097   1.625 125.034  1.00 22.42           C
ATOM   2703  C   ILE E 338     134.481   1.612 123.645  1.00 28.49           C
ATOM   2704  O   ILE E 338     133.243   1.701 123.473  1.00 27.12           O
ATOM   2705  CB  ILE E 338     134.940   0.229 125.676  1.00 26.17           C
ATOM   2706  CG1 ILE E 338     135.747   0.155 126.985  1.00 28.24           C
ATOM   2707  CG2 ILE E 338     135.293  -0.890 124.677  1.00 23.41           C
ATOM   2708  CD1 ILE E 338     135.580  -1.132 127.775  1.00 26.17           C
ATOM   2709  N   ARG E 339     135.342   1.536 122.643  1.00 24.13           N
ATOM   2710  CA  ARG E 339     134.869   1.280 121.305  1.00 23.67           C
ATOM   2711  C   ARG E 339     135.307  -0.121 120.966  1.00 25.79           C
ATOM   2712  O   ARG E 339     136.458  -0.496 121.220  1.00 27.39           O
ATOM   2713  CB  ARG E 339     135.410   2.294 120.298  1.00 28.27           C
ATOM   2714  CG  ARG E 339     134.947   1.987 118.885  1.00 29.24           C
ATOM   2715  CD  ARG E 339     135.599   2.886 117.898  1.00 33.15           C
ATOM   2716  NE  ARG E 339     135.301   2.444 116.551  1.00 44.81           N
ATOM   2717  CZ  ARG E 339     135.389   3.208 115.471  1.00 48.69           C
ATOM   2718  NH1 ARG E 339     135.753   4.480 115.585  1.00 46.79           N
ATOM   2719  NH2 ARG E 339     135.086   2.702 114.281  1.00 46.11           N
ATOM   2720  N   GLN E 340     134.395  -0.898 120.395  1.00 23.82           N
ATOM   2721  CA  GLN E 340     134.653  -2.312 120.172  1.00 25.46           C
ATOM   2722  C   GLN E 340     133.676  -2.898 119.161  1.00 28.52           C
ATOM   2723  O   GLN E 340     132.539  -2.427 119.012  1.00 28.38           O
ATOM   2724  CB  GLN E 340     134.577  -3.081 121.497  1.00 23.05           C
ATOM   2725  CG  GLN E 340     135.167  -4.481 121.441  1.00 25.87           C
ATOM   2726  CD  GLN E 340     135.296  -5.100 122.813  1.00 26.13           C
ATOM   2727  OE1 GLN E 340     134.554  -4.755 123.738  1.00 26.22           O
ATOM   2728  NE2 GLN E 340     136.241  -6.010 122.960  1.00 24.58           N
ATOM   2729  N   ARG E 341     134.139  -3.925 118.462  1.00 28.37           N
ATOM   2730  CA AARG E 341     133.337  -4.583 117.449  1.00 26.55           C
ATOM   2731  C   ARG E 341     132.826  -5.924 117.959  1.00 28.26           C
ATOM   2732  O   ARG E 341     133.524  -6.639 118.686  1.00 27.27           O
ATOM   2733  CB AARG E 341     134.147  -4.761 116.165  1.00 30.98           C
ATOM   2734  CG AARG E 341     134.109  -3.550 115.233  1.00 31.10           C
ATOM   2735  CD AARG E 341     135.482  -3.240 114.641  1.00 34.24           C
ATOM   2736  NE AARG E 341     136.252  -2.366 115.525  1.00 39.80           N
ATOM   2737  CZ AARG E 341     136.730  -1.175 115.183  1.00 35.96           C
ATOM   2738  NH1AARG E 341     136.544  -0.708 113.956  1.00 38.21           N
ATOM   2739  NH2AARG E 341     137.403  -0.459 116.070  1.00 35.70           N
ATOM   2740  N   PHE E 342     131.598  -6.254 117.576  1.00 28.13           N
ATOM   2741  CA  PHE E 342     130.965  -7.479 118.020  1.00 26.72           C
ATOM   2742  C   PHE E 342     130.324  -8.253 116.875  1.00 31.14           C
ATOM   2743  O   PHE E 342     129.968  -7.694 115.823  1.00 27.21           O
ATOM   2744  CB  PHE E 342     129.897  -7.180 119.082  1.00 28.74           C
ATOM   2745  CG  PHE E 342     130.419  -6.437 120.257  1.00 25.12           C
ATOM   2746  CD1 PHE E 342     130.415  -5.056 120.271  1.00 22.82           C
ATOM   2747  CD2 PHE E 342     130.938  -7.115 121.342  1.00 27.12           C
ATOM   2748  CE1 PHE E 342     130.912  -4.367 121.353  1.00 26.24           C
ATOM   2749  CE2 PHE E 342     131.446  -6.431 122.419  1.00 24.03           C
ATOM   2750  CZ  PHE E 342     131.426  -5.052 122.428  1.00 23.18           C
ATOM   2751  N   SER E 343     130.195  -9.555 117.109  1.00 28.53           N
ATOM   2752  CA  SER E 343     129.425 -10.449 116.263  1.00 32.33           C
ATOM   2753  C   SER E 343     128.087 -10.696 116.951  1.00 30.69           C
ATOM   2754  O   SER E 343     128.028 -11.240 118.062  1.00 31.52           O
ATOM   2755  CB  SER E 343     130.165 -11.775 116.040  1.00 29.49           C
ATOM   2756  OG  SER E 343     129.341 -12.736 115.388  1.00 36.24           O
ATOM   2757  N   CYS E 344     127.017 -10.286 116.297  1.00 26.05           N
ATOM   2758  CA  CYS E 344     125.686 -10.464 116.853  1.00 29.99           C
ATOM   2759  C   CYS E 344     124.637 -10.286 115.768  1.00 31.55           C
ATOM   2760  O   CYS E 344     124.956  -9.925 114.626  1.00 27.84           O
ATOM   2761  CB  CYS E 344     125.445  -9.481 117.987  1.00 28.20           C
ATOM   2762  SG  CYS E 344     125.649  -7.793 117.456  1.00 33.37           S
ATOM   2763  N   ASP E 345     123.382 -10.528 116.128  1.00 32.82           N
ATOM   2764  CA  ASP E 345     122.319 -10.556 115.129  1.00 30.41           C
ATOM   2765  C   ASP E 345     121.955  -9.166 114.650  1.00 30.75           C
ATOM   2766  O   ASP E 345     121.345  -8.400 115.385  1.00 30.20           O
ATOM   2767  CB  ASP E 345     121.087 -11.243 115.696  1.00 36.82           C
ATOM   2768  CG  ASP E 345     120.098 -11.662 114.612  1.00 37.28           C
ATOM   2769  OD1 ASP E 345     120.245 -11.233 113.443  1.00 33.90           O
ATOM   2770  OD2 ASP E 345     119.171 -12.420 114.948  1.00 36.17           O
ATOM   2771  N   VAL E 346     122.302  -8.860 113.403  1.00 30.69           N
ATOM   2772  CA  VAL E 346     122.031  -7.551 112.820  1.00 34.94           C
ATOM   2773  C   VAL E 346     120.777  -7.578 111.911  1.00 37.49           C
ATOM   2774  O   VAL E 346     120.414  -6.569 111.295  1.00 34.49           O
ATOM   2775  CB  VAL E 346     123.285  -7.044 112.032  1.00 32.06           C
ATOM   2776  CG1 VAL E 346     123.076  -5.663 111.407  1.00 38.38           C
ATOM   2777  CG2 VAL E 346     124.479  -6.992 112.948  1.00 32.28           C
ATOM   2778  N   SER E 347     120.097  -8.719 111.827  1.00 31.13           N
ATOM   2779  CA  SER E 347     118.959  -8.770 110.911  1.00 39.66           C
ATOM   2780  C   SER E 347     117.834  -7.899 111.455  1.00 39.53           C
ATOM   2781  O   SER E 347     117.598  -7.861 112.667  1.00 33.88           O
ATOM   2782  CB  SER E 347     118.476 -10.202 110.688  1.00 34.68           C
ATOM   2783  OG  SER E 347     118.272 -10.861 111.914  1.00 42.61           O
ATOM   2784  N   GLY E 348     117.179  -7.164 110.557  1.00 37.30           N
ATOM   2785  CA  GLY E 348     116.039  -6.350 110.931  1.00 31.46           C
ATOM   2786  C   GLY E 348     116.397  -4.912 111.242  1.00 38.22           C
ATOM   2787  O   GLY E 348     115.541  -4.143 111.674  1.00 36.78           O
ATOM   2788  N   VAL E 349     117.657  -4.547 111.001  1.00 38.95           N
ATOM   2789  CA  VAL E 349     118.161  -3.209 111.312  1.00 37.05           C
ATOM   2790  C   VAL E 349     117.484  -2.127 110.474  1.00 37.87           C
ATOM   2791  O   VAL E 349     117.463  -0.946 110.854  1.00 35.37           O
ATOM   2792  CB  VAL E 349     119.703  -3.129 111.102  1.00 37.96           C
ATOM   2793  CG1 VAL E 349     120.056  -3.194 109.629  1.00 42.42           C
ATOM   2794  CG2 VAL E 349     120.259  -1.866 111.704  1.00 34.63           C
ATOM   2795  N   ASP E 350     116.913  -2.530 109.341  1.00 38.23           N
ATOM   2796  CA  ASP E 350     116.293  -1.569 108.441  1.00 39.56           C
ATOM   2797  C   ASP E 350     114.789  -1.702 108.482  1.00 38.85           C
ATOM   2798  O   ASP E 350     114.088  -1.141 107.645  1.00 38.54           O
ATOM   2799  CB  ASP E 350     116.800  -1.745 107.010  1.00 40.79           C
ATOM   2800  CG  ASP E 350     118.228  -1.260 106.835  1.00 54.34           C
ATOM   2801  OD1 ASP E 350     118.554  -0.142 107.298  1.00 55.63           O
ATOM   2802  OD2 ASP E 350     119.027  -1.999 106.224  1.00 60.11           O
ATOM   2803  N   THR E 351     114.302  -2.453 109.463  1.00 38.75           N
ATOM   2804  CA  THR E 351     112.871  -2.569 109.707  1.00 36.71           C
ATOM   2805  C   THR E 351     112.524  -1.806 110.966  1.00 41.56           C
ATOM   2806  O   THR E 351     113.407  -1.436 111.737  1.00 41.56           O
ATOM   2807  CB  THR E 351     112.436  -4.022 109.866  1.00 38.32           C
ATOM   2808  OG1 THR E 351     112.902  -4.519 111.131  1.00 41.61           O
ATOM   2809  CG2 THR E 351     113.011  -4.866 108.732  1.00 28.17           C
ATOM   2810  N   GLU E 352     111.240  -1.580 111.196  1.00 42.76           N
ATOM   2811  CA  GLU E 352     110.860  -0.739 112.316  1.00 46.06           C
ATOM   2812  C   GLU E 352     110.900  -1.507 113.641  1.00 39.04           C
ATOM   2813  O   GLU E 352     110.925  -0.915 114.717  1.00 41.99           O
ATOM   2814  CB  GLU E 352     109.487  -0.112 112.051  1.00 49.17           C
ATOM   2815  CG  GLU E 352     109.578   0.931 110.913  1.00 59.91           C
ATOM   2816  CD  GLU E 352     108.912   2.261 111.240  1.00 73.25           C
ATOM   2817  OE1 GLU E 352     108.098   2.309 112.187  1.00 75.24           O
ATOM   2818  OE2 GLU E 352     109.227   3.270 110.566  1.00 74.91           O
ATOM   2819  N   SER E 353     110.938  -2.827 113.578  1.00 37.51           N
ATOM   2820  CA  SER E 353     111.200  -3.584 114.795  1.00 39.57           C
ATOM   2821  C   SER E 353     112.678  -3.461 115.175  1.00 36.77           C
ATOM   2822  O   SER E 353     113.036  -3.649 116.330  1.00 31.03           O
ATOM   2823  CB  SER E 353     110.818  -5.053 114.630  1.00 39.10           C
ATOM   2824  OG  SER E 353     109.410  -5.213 114.615  1.00 47.09           O
ATOM   2825  N   GLY E 354     113.522  -3.149 114.191  1.00 36.28           N
ATOM   2826  CA  GLY E 354     114.948  -2.969 114.405  1.00 34.79           C
ATOM   2827  C   GLY E 354     115.692  -4.286 114.544  1.00 33.65           C
ATOM   2828  O   GLY E 354     115.095  -5.352 114.463  1.00 31.70           O
ATOM   2829  N   ALA E 355     117.005  -4.216 114.736  1.00 35.73           N
ATOM   2830  CA  ALA E 355     117.794  -5.402 115.061  1.00 31.45           C
ATOM   2831  C   ALA E 355     117.898  -5.548 116.573  1.00 30.07           C
ATOM   2832  O   ALA E 355     117.769  -4.567 117.305  1.00 25.84           O
ATOM   2833  CB  ALA E 355     119.184  -5.305 114.453  1.00 34.14           C
ATOM   2834  N   THR E 356     118.134  -6.764 117.044  1.00 28.03           N
ATOM   2835  CA  THR E 356     118.468  -6.944 118.446  1.00 33.00           C
ATOM   2836  C   THR E 356     119.809  -7.669 118.569  1.00 35.60           C
ATOM   2837  O   THR E 356     119.923  -8.885 118.361  1.00 35.32           O
ATOM   2838  CB  THR E 356     117.372  -7.705 119.216  1.00 32.51           C
ATOM   2839  OG1 THR E 356     116.196  -6.882 119.290  1.00 38.77           O
ATOM   2840  CG2 THR E 356     117.842  -7.986 120.641  1.00 31.94           C
ATOM   2841  N   CYS E 357     120.821  -6.886 118.899  1.00 33.67           N
ATOM   2842  CA  CYS E 357     122.188  -7.362 119.063  1.00 32.36           C
ATOM   2843  C   CYS E 357     122.488  -7.667 120.524  1.00 30.55           C
ATOM   2844  O   CYS E 357     122.423  -6.769 121.365  1.00 28.59           O
ATOM   2845  CB  CYS E 357     123.167  -6.309 118.528  1.00 29.49           C
ATOM   2846  SG  CYS E 357     124.899  -6.585 118.932  1.00 37.66           S
ATOM   2847  N   ARG E 358     122.810  -8.925 120.827  1.00 31.10           N
ATOM   2848  CA  ARG E 358     123.137  -9.311 122.201  1.00 30.77           C
ATOM   2849  C   ARG E 358     124.657  -9.310 122.463  1.00 33.20           C
ATOM   2850  O   ARG E 358     125.438  -9.908 121.722  1.00 30.10           O
ATOM   2851  CB  ARG E 358     122.546 -10.683 122.537  1.00 28.56           C
ATOM   2852  CG  ARG E 358     121.035 -10.761 122.426  1.00 31.89           C
ATOM   2853  CD  ARG E 358     120.597 -12.167 122.042  1.00 48.75           C
ATOM   2854  NE  ARG E 358     119.495 -12.159 121.066  1.00 63.49           N
ATOM   2855  CZ  ARG E 358     119.663 -12.055 119.748  1.00 49.25           C
ATOM   2856  NH1 ARG E 358     120.883 -11.943 119.248  1.00 48.10           N
ATOM   2857  NH2 ARG E 358     118.620 -12.051 118.926  1.00 53.63           N
ATOM   2858  N   ILE E 359     125.067  -8.631 123.529  1.00 32.60           N
ATOM   2859  CA  ILE E 359     126.471  -8.601 123.919  1.00 30.71           C
ATOM   2860  C   ILE E 359     126.646  -9.263 125.290  1.00 27.50           C
ATOM   2861  O   ILE E 359     125.962  -8.917 126.253  1.00 26.96           O
ATOM   2862  CB  ILE E 359     126.996  -7.166 123.917  1.00 30.58           C
ATOM   2863  CG1 ILE E 359     126.935  -6.618 122.488  1.00 28.42           C
ATOM   2864  CG2 ILE E 359     128.424  -7.114 124.432  1.00 30.03           C
ATOM   2865  CD1 ILE E 359     127.069  -5.107 122.397  1.00 26.56           C
ATOM   2866  N   LYS E 360     127.527 -10.254 125.352  1.00 26.36           N
ATOM   2867  CA  LYS E 360     127.737 -11.015 126.570  1.00 27.50           C
ATOM   2868  C   LYS E 360     129.074 -10.624 127.191  1.00 27.66           C
ATOM   2869  O   LYS E 360     130.114 -10.689 126.536  1.00 29.99           O
ATOM   2870  CB  LYS E 360     127.695 -12.520 126.290  1.00 31.33           C
ATOM   2871  CG  LYS E 360     126.346 -13.025 125.804  1.00 34.00           C
ATOM   2872  CD  LYS E 360     126.353 -14.544 125.612  1.00 53.94           C
ATOM   2873  CE  LYS E 360     125.545 -15.274 126.690  1.00 54.62           C
ATOM   2874  NZ  LYS E 360     125.594 -16.757 126.528  1.00 53.16           N
ATOM   2875  N   ILE E 361     129.028 -10.198 128.447  1.00 24.62           N
ATOM   2876  CA  ILE E 361     130.221  -9.791 129.172  1.00 23.70           C
ATOM   2877  C   ILE E 361     130.267 -10.492 130.525  1.00 28.55           C
ATOM   2878  O   ILE E 361     129.267 -10.510 131.256  1.00 27.13           O
ATOM   2879  CB  ILE E 361     130.268  -8.267 129.372  1.00 23.40           C
ATOM   2880  CG1 ILE E 361     130.370  -7.561 128.020  1.00 25.93           C
ATOM   2881  CG2 ILE E 361     131.453  -7.861 130.279  1.00 28.23           C
ATOM   2882  CD1 ILE E 361     130.114  -6.062 128.092  1.00 26.86           C
ATOM   2883  N   GLY E 362     131.419 -11.079 130.839  1.00 21.18           N
ATOM   2884  CA  GLY E 362     131.627 -11.733 132.120  1.00 28.07           C
ATOM   2885  C   GLY E 362     133.108 -11.882 132.424  1.00 24.21           C
ATOM   2886  O   GLY E 362     133.944 -11.422 131.650  1.00 26.79           O
ATOM   2887  N   SER E 363     133.441 -12.516 133.541  1.00 22.77           N
ATOM   2888  CA  SER E 363     134.845 -12.723 133.900  1.00 18.91           C
ATOM   2889  C   SER E 363     135.507 -13.638 132.894  1.00 25.97           C
ATOM   2890  O   SER E 363     134.861 -14.546 132.369  1.00 20.01           O
ATOM   2891  CB  SER E 363     134.979 -13.317 135.295  1.00 16.80           C
ATOM   2892  OG  SER E 363     136.346 -13.489 135.612  1.00 27.67           O
ATOM   2893  N   TRP E 364     136.796 -13.423 132.619  1.00 25.45           N
ATOM   2894  CA  TRP E 364     137.452 -14.295 131.657  1.00 23.17           C
ATOM   2895  C   TRP E 364     137.938 -15.559 132.346  1.00 23.14           C
ATOM   2896  O   TRP E 364     137.946 -16.635 131.750  1.00 22.03           O
ATOM   2897  CB  TRP E 364     138.620 -13.585 130.938  1.00 21.06           C
ATOM   2898  CG  TRP E 364     139.142 -14.411 129.786  1.00 19.81           C
ATOM   2899  CD1 TRP E 364     140.404 -14.905 129.628  1.00 21.73           C
ATOM   2900  CD2 TRP E 364     138.388 -14.874 128.657  1.00 24.02           C
ATOM   2901  NE1 TRP E 364     140.490 -15.634 128.460  1.00 24.26           N
ATOM   2902  CE2 TRP E 364     139.264 -15.628 127.843  1.00 22.35           C
ATOM   2903  CE3 TRP E 364     137.059 -14.704 128.240  1.00 23.16           C
ATOM   2904  CZ2 TRP E 364     138.854 -16.223 126.640  1.00 25.96           C
ATOM   2905  CZ3 TRP E 364     136.651 -15.304 127.047  1.00 23.54           C
ATOM   2906  CH2 TRP E 364     137.545 -16.054 126.264  1.00 20.66           C
ATOM   2907  N   THR E 365     138.340 -15.431 133.609  1.00 24.56           N
ATOM   2908  CA  THR E 365     139.035 -16.540 134.266  1.00 24.72           C
ATOM   2909  C   THR E 365     138.408 -16.978 135.589  1.00 28.22           C
ATOM   2910  O   THR E 365     138.744 -18.042 136.101  1.00 32.57           O
ATOM   2911  CB  THR E 365     140.529 -16.196 134.540  1.00 26.94           C
ATOM   2912  OG1 THR E 365     140.631 -15.181 135.557  1.00 21.14           O
ATOM   2913  CG2 THR E 365     141.232 -15.731 133.256  1.00 22.68           C
ATOM   2914  N   HIS E 366     137.501 -16.175 136.141  1.00 24.72           N
ATOM   2915  CA  HIS E 366     136.884 -16.501 137.434  1.00 25.63           C
ATOM   2916  C   HIS E 366     135.473 -17.063 137.334  1.00 27.11           C
ATOM   2917  O   HIS E 366     134.547 -16.358 136.941  1.00 26.65           O
ATOM   2918  CB  HIS E 366     136.831 -15.270 138.321  1.00 22.19           C
ATOM   2919  CG  HIS E 366     138.173 -14.718 138.645  1.00 24.01           C
ATOM   2920  ND1 HIS E 366     138.808 -13.799 137.838  1.00 24.50           N
ATOM   2921  CD2 HIS E 366     139.022 -14.985 139.665  1.00 24.40           C
ATOM   2922  CE1 HIS E 366     139.982 -13.499 138.369  1.00 26.74           C
ATOM   2923  NE2 HIS E 366     140.135 -14.203 139.477  1.00 25.47           N
ATOM   2924  N   HIS E 367     135.300 -18.314 137.739  1.00 30.55           N
ATOM   2925  CA  HIS E 367     133.978 -18.923 137.713  1.00 31.31           C
ATOM   2926  C   HIS E 367     133.065 -18.294 138.781  1.00 31.32           C
ATOM   2927  O   HIS E 367     133.450 -17.340 139.494  1.00 27.16           O
ATOM   2928  CB  HIS E 367     134.077 -20.455 137.872  1.00 33.73           C
ATOM   2929  CG  HIS E 367     134.854 -20.906 139.073  1.00 36.48           C
ATOM   2930  ND1 HIS E 367     134.269 -21.109 140.305  1.00 39.68           N
ATOM   2931  CD2 HIS E 367     136.163 -21.212 139.226  1.00 40.15           C
ATOM   2932  CE1 HIS E 367     135.188 -21.508 141.166  1.00 41.94           C
ATOM   2933  NE2 HIS E 367     136.346 -21.579 140.537  1.00 35.96           N
ATOM   2934  N   SER E 368     131.850 -18.827 138.877  1.00 30.05           N
ATOM   2935  CA  SER E 368     130.762 -18.144 139.568  1.00 28.07           C
ATOM   2936  C   SER E 368     130.883 -18.193 141.080  1.00 27.00           C
ATOM   2937  O   SER E 368     130.203 -17.448 141.774  1.00 29.14           O
ATOM   2938  CB  SER E 368     129.416 -18.740 139.158  1.00 27.97           C
ATOM   2939  OG  SER E 368     129.213 -19.989 139.802  1.00 29.32           O
ATOM   2940  N   ARG E 369     131.729 -19.068 141.607  1.00 35.70           N
ATOM   2941  CA  ARG E 369     131.943 -19.061 143.050  1.00 35.49           C
ATOM   2942  C   ARG E 369     132.929 -17.943 143.416  1.00 30.72           C
ATOM   2943  O   ARG E 369     133.030 -17.554 144.578  1.00 33.95           O
ATOM   2944  CB  ARG E 369     132.426 -20.440 143.549  1.00 39.36           C
ATOM   2945  CG  ARG E 369     132.967 -20.447 145.005  1.00 55.68           C
ATOM   2946  CD  ARG E 369     133.381 -21.828 145.517  1.00 60.19           C
ATOM   2947  NE  ARG E 369     132.711 -22.894 144.780  1.00 70.98           N
ATOM   2948  CZ  ARG E 369     131.499 -23.363 145.078  1.00 73.73           C
ATOM   2949  NH1 ARG E 369     130.973 -24.337 144.352  1.00 82.80           N
ATOM   2950  NH2 ARG E 369     130.805 -22.854 146.093  1.00 74.64           N
ATOM   2951  N   GLU E 370     133.627 -17.400 142.416  1.00 32.66           N
ATOM   2952  CA  GLU E 370     134.652 -16.356 142.645  1.00 30.72           C
ATOM   2953  C   GLU E 370     134.147 -14.942 142.287  1.00 31.10           C
ATOM   2954  O   GLU E 370     134.319 -13.975 143.035  1.00 29.31           O
ATOM   2955  CB  GLU E 370     135.915 -16.698 141.844  1.00 23.76           C
ATOM   2956  CG  GLU E 370     136.577 -17.984 142.351  1.00 33.75           C
ATOM   2957  CD  GLU E 370     137.739 -18.476 141.491  1.00 34.89           C
ATOM   2958  OE1 GLU E 370     137.928 -17.974 140.363  1.00 35.53           O
ATOM   2959  OE2 GLU E 370     138.459 -19.385 141.948  1.00 34.83           O
ATOM   2960  N   ILE E 371     133.513 -14.831 141.133  1.00 28.76           N
ATOM   2961  CA  ILE E 371     132.902 -13.575 140.725  1.00 28.01           C
ATOM   2962  C   ILE E 371     131.486 -13.840 140.297  1.00 26.87           C
ATOM   2963  O   ILE E 371     131.233 -14.699 139.432  1.00 25.72           O
ATOM   2964  CB  ILE E 371     133.667 -12.894 139.555  1.00 25.51           C
ATOM   2965  CG1 ILE E 371     135.014 -12.343 140.036  1.00 23.28           C
ATOM   2966  CG2 ILE E 371     132.832 -11.778 138.935  1.00 20.88           C
ATOM   2967  CD1 ILE E 371     135.827 -11.668 138.929  1.00 20.78           C
ATOM   2968  N   SER E 372     130.556 -13.119 140.906  1.00 23.74           N
ATOM   2969  CA  SER E 372     129.193 -13.117 140.390  1.00 29.48           C
ATOM   2970  C   SER E 372     128.911 -11.782 139.690  1.00 29.09           C
ATOM   2971  O   SER E 372     129.291 -10.708 140.161  1.00 29.97           O
ATOM   2972  CB  SER E 372     128.176 -13.384 141.500  1.00 27.87           C
ATOM   2973  OG  SER E 372     128.194 -12.328 142.433  1.00 30.54           O
ATOM   2974  N   VAL E 373     128.270 -11.873 138.538  1.00 26.31           N
ATOM   2975  CA  VAL E 373     127.949 -10.696 137.764  1.00 34.73           C
ATOM   2976  C   VAL E 373     126.479 -10.358 137.950  1.00 35.65           C
ATOM   2977  O   VAL E 373     125.598 -11.189 137.768  1.00 36.34           O
ATOM   2978  CB  VAL E 373     128.271 -10.890 136.285  1.00 32.01           C
ATOM   2979  CG1 VAL E 373     127.972  -9.639 135.554  1.00 34.71           C
ATOM   2980  CG2 VAL E 373     129.747 -11.220 136.109  1.00 29.43           C
ATOM   2981  N   ASP E 374     126.219  -9.133 138.351  1.00 31.74           N
ATOM   2982  CA AASP E 374     124.865  -8.754 138.648  1.00 34.97           C
ATOM   2983  C   ASP E 374     124.431  -7.579 137.778  1.00 34.87           C
ATOM   2984  O   ASP E 374     124.802  -6.437 138.009  1.00 40.31           O
ATOM   2985  CB AASP E 374     124.765  -8.484 140.140  1.00 35.80           C
ATOM   2986  CG AASP E 374     125.150  -9.716 140.954  1.00 33.91           C
ATOM   2987  OD1AASP E 374     124.670 -10.819 140.609  1.00 39.32           O
ATOM   2988  OD2AASP E 374     125.955  -9.606 141.894  1.00 30.52           O
ATOM   2989  N   PRO E 375     123.653  -7.892 136.731  1.00 36.27           N
ATOM   2990  CA  PRO E 375     123.173  -6.822 135.867  1.00 36.01           C
ATOM   2991  C   PRO E 375     122.176  -6.034 136.664  1.00 38.26           C
ATOM   2992  O   PRO E 375     121.600  -6.515 137.638  1.00 41.88           O
ATOM   2993  CB  PRO E 375     122.505  -7.551 134.710  1.00 31.84           C
ATOM   2994  CG  PRO E 375     122.405  -8.990 135.142  1.00 36.48           C
ATOM   2995  CD  PRO E 375     122.875  -9.122 136.544  1.00 33.23           C
ATOM   2996  N   THR E 376     121.976  -4.801 136.280  1.00 46.81           N
ATOM   2997  CA  THR E 376     121.134  -3.988 137.100  1.00 46.63           C
ATOM   2998  C   THR E 376     120.065  -3.382 136.247  1.00 51.56           C
ATOM   2999  O   THR E 376     119.852  -3.789 135.103  1.00 51.05           O
ATOM   3000  CB  THR E 376     121.952  -2.902 137.817  1.00 50.95           C
ATOM   3001  OG1 THR E 376     121.092  -2.109 138.643  1.00 59.92           O
ATOM   3002  CG2 THR E 376     122.693  -2.026 136.813  1.00 50.44           C
ATOM   3003  N   THR E 377     119.366  -2.439 136.854  1.00 60.82           N
ATOM   3004  CA  THR E 377     118.608  -1.413 136.169  1.00 55.42           C
ATOM   3005  C   THR E 377     119.395  -0.874 134.956  1.00 60.98           C
ATOM   3006  O   THR E 377     120.634  -0.999 134.888  1.00 49.19           O
ATOM   3007  CB  THR E 377     118.311  -0.269 137.154  1.00 63.16           C
ATOM   3008  OG1 THR E 377     119.405   0.652 137.123  1.00 65.80           O
ATOM   3009  CG2 THR E 377     118.149  -0.795 138.584  1.00 54.12           C
ATOM   3010  N   GLU E 378     118.717  -0.250 133.998  1.00 55.41           N
ATOM   3011  CA  GLU E 378     117.303   0.058 133.999  1.00 40.45           C
ATOM   3012  C   GLU E 378     116.745  -0.554 132.727  1.00 35.70           C
ATOM   3013  O   GLU E 378     117.408  -1.348 132.075  1.00 34.00           O
ATOM   3014  CB  GLU E 378     117.111   1.576 134.011  1.00 37.57           C
ATOM   3015  CG  GLU E 378     117.973   2.217 132.919  1.00 39.36           C
ATOM   3016  CD  GLU E 378     118.116   3.726 133.000  1.00 39.62           C
ATOM   3017  OE1 GLU E 378     117.096   4.448 132.972  1.00 35.75           O
ATOM   3018  OE2 GLU E 378     119.276   4.190 133.075  1.00 44.76           O
ATOM   3019  N   ASN E 379     115.538  -0.181 132.356  1.00 26.60           N
ATOM   3020  CA  ASN E 379     115.096  -0.429 130.994  1.00 33.68           C
ATOM   3021  C   ASN E 379     114.962   0.934 130.320  1.00 31.61           C
ATOM   3022  O   ASN E 379     114.136   1.736 130.727  1.00 33.50           O
ATOM   3023  CB  ASN E 379     113.780  -1.213 130.975  1.00 29.18           C
ATOM   3024  CG  ASN E 379     113.314  -1.553 129.568  1.00 34.51           C
ATOM   3025  OD1 ASN E 379     113.749  -0.942 128.593  1.00 30.34           O
ATOM   3026  ND2 ASN E 379     112.414  -2.538 129.457  1.00 31.37           N
ATOM   3027  N   SER E 380     115.777   1.208 129.303  1.00 31.33           N
ATOM   3028  CA  SER E 380     115.737   2.522 128.657  1.00 29.33           C
ATOM   3029  C   SER E 380     116.321   2.496 127.257  1.00 28.65           C
ATOM   3030  O   SER E 380     116.870   1.485 126.817  1.00 29.38           O
ATOM   3031  CB  SER E 380     116.501   3.559 129.497  1.00 31.14           C
ATOM   3032  OG  SER E 380     117.888   3.486 129.290  1.00 31.32           O
ATOM   3033  N   ASP E 381     116.222   3.621 126.560  1.00 30.28           N
ATOM   3034  CA  ASP E 381     116.827   3.720 125.245  1.00 29.15           C
ATOM   3035  C   ASP E 381     118.114   4.553 125.321  1.00 30.04           C
ATOM   3036  O   ASP E 381     118.574   5.095 124.319  1.00 31.81           O
ATOM   3037  CB  ASP E 381     115.818   4.284 124.223  1.00 29.23           C
ATOM   3038  CG  ASP E 381     115.520   5.768 124.411  1.00 33.14           C
ATOM   3039  OD1 ASP E 381     116.042   6.408 125.347  1.00 31.09           O
ATOM   3040  OD2 ASP E 381     114.724   6.302 123.605  1.00 38.69           O
ATOM   3041  N   ASP E 382     118.682   4.635 126.528  1.00 33.15           N
ATOM   3042  CA  ASP E 382     119.980   5.284 126.780  1.00 30.71           C
ATOM   3043  C   ASP E 382     120.012   6.741 126.320  1.00 32.05           C
ATOM   3044  O   ASP E 382     121.065   7.251 125.907  1.00 30.53           O
ATOM   3045  CB  ASP E 382     121.116   4.489 126.109  1.00 29.72           C
ATOM   3046  CG  ASP E 382     121.502   3.244 126.895  1.00 33.42           C
ATOM   3047  OD1 ASP E 382     120.837   2.961 127.920  1.00 35.53           O
ATOM   3048  OD2 ASP E 382     122.449   2.527 126.481  1.00 29.83           O
ATOM   3049  N   SER E 383     118.865   7.414 126.428  1.00 30.10           N
ATOM   3050  CA  SER E 383     118.692   8.775 125.902  1.00 33.44           C
ATOM   3051  C   SER E 383     119.654   9.837 126.468  1.00 30.43           C
ATOM   3052  O   SER E 383     120.003  10.794 125.772  1.00 27.20           O
ATOM   3053  CB  SER E 383     117.258   9.243 126.142  1.00 29.64           C
ATOM   3054  OG  SER E 383     117.007   9.362 127.531  1.00 41.17           O
ATOM   3055  N   GLU E 384     120.071   9.691 127.722  1.00 31.04           N
ATOM   3056  CA  GLU E 384     121.029  10.643 128.279  1.00 31.79           C
ATOM   3057  C   GLU E 384     122.434  10.433 127.717  1.00 30.79           C
ATOM   3058  O   GLU E 384     123.306  11.289 127.888  1.00 33.91           O
ATOM   3059  CB  GLU E 384     121.096  10.540 129.803  1.00 38.27           C
ATOM   3060  CG  GLU E 384     119.780  10.661 130.536  1.00 39.61           C
ATOM   3061  CD  GLU E 384     119.922  10.201 131.974  1.00 40.38           C
ATOM   3062  OE1 GLU E 384     120.445  10.977 132.790  1.00 37.56           O
ATOM   3063  OE2 GLU E 384     119.545   9.051 132.285  1.00 48.81           O
ATOM   3064  N   TYR E 385     122.645   9.294 127.055  1.00 27.52           N
ATOM   3065  CA  TYR E 385     123.979   8.857 126.646  1.00 25.70           C
ATOM   3066  C   TYR E 385     124.193   8.800 125.127  1.00 30.51           C
ATOM   3067  O   TYR E 385     125.254   9.159 124.610  1.00 24.21           O
ATOM   3068  CB  TYR E 385     124.250   7.475 127.243  1.00 22.62           C
ATOM   3069  CG  TYR E 385     124.266   7.479 128.748  1.00 27.00           C
ATOM   3070  CD1 TYR E 385     123.102   7.271 129.484  1.00 24.43           C
ATOM   3071  CD2 TYR E 385     125.458   7.702 129.442  1.00 26.88           C
ATOM   3072  CE1 TYR E 385     123.123   7.280 130.871  1.00 24.51           C
ATOM   3073  CE2 TYR E 385     125.496   7.709 130.815  1.00 27.62           C
ATOM   3074  CZ  TYR E 385     124.334   7.503 131.532  1.00 29.99           C
ATOM   3075  OH  TYR E 385     124.419   7.507 132.905  1.00 29.24           O
ATOM   3076  N   PHE E 386     123.180   8.328 124.411  1.00 32.53           N
ATOM   3077  CA  PHE E 386     123.349   8.004 123.000  1.00 31.13           C
ATOM   3078  C   PHE E 386     123.356   9.260 122.132  1.00 26.81           C
ATOM   3079  O   PHE E 386     122.530  10.140 122.316  1.00 29.95           O
ATOM   3080  CB  PHE E 386     122.246   7.039 122.569  1.00 28.42           C
ATOM   3081  CG  PHE E 386     122.415   6.508 121.188  1.00 30.93           C
ATOM   3082  CD1 PHE E 386     123.455   5.630 120.897  1.00 24.00           C
ATOM   3083  CD2 PHE E 386     121.523   6.869 120.178  1.00 24.58           C
ATOM   3084  CE1 PHE E 386     123.621   5.120 119.618  1.00 27.20           C
ATOM   3085  CE2 PHE E 386     121.673   6.360 118.888  1.00 27.22           C
ATOM   3086  CZ  PHE E 386     122.722   5.487 118.603  1.00 32.19           C
ATOM   3087  N   SER E 387     124.297   9.348 121.195  1.00 31.42           N
ATOM   3088  CA  SER E 387     124.412  10.538 120.347  1.00 29.97           C
ATOM   3089  C   SER E 387     123.191  10.754 119.455  1.00 35.03           C
ATOM   3090  O   SER E 387     122.691   9.812 118.848  1.00 30.62           O
ATOM   3091  CB  SER E 387     125.640  10.453 119.458  1.00 30.06           C
ATOM   3092  OG  SER E 387     125.707  11.614 118.646  1.00 30.32           O
ATOM   3093  N   GLN E 388     122.726  11.995 119.359  1.00 35.33           N
ATOM   3094  CA  GLN E 388     121.603  12.279 118.478  1.00 48.36           C
ATOM   3095  C   GLN E 388     122.071  12.353 117.038  1.00 37.85           C
ATOM   3096  O   GLN E 388     121.265  12.275 116.119  1.00 39.99           O
ATOM   3097  CB  GLN E 388     120.892  13.569 118.882  1.00 49.44           C
ATOM   3098  CG  GLN E 388     121.813  14.701 119.258  1.00 57.12           C
ATOM   3099  CD  GLN E 388     121.147  15.654 120.222  1.00 67.11           C
ATOM   3100  OE1 GLN E 388     119.976  15.478 120.570  1.00 69.51           O
ATOM   3101  NE2 GLN E 388     121.891  16.661 120.675  1.00 68.78           N
ATOM   3102  N   TYR E 389     123.380  12.448 116.848  1.00 36.87           N
ATOM   3103  CA  TYR E 389     123.957  12.573 115.513  1.00 35.04           C
ATOM   3104  C   TYR E 389     124.214  11.224 114.848  1.00 40.01           C
ATOM   3105  O   TYR E 389     124.706  11.169 113.720  1.00 42.26           O
ATOM   3106  CB  TYR E 389     125.264  13.364 115.574  1.00 40.22           C
ATOM   3107  CG  TYR E 389     125.128  14.810 116.026  1.00 50.02           C
ATOM   3108  CD1 TYR E 389     123.964  15.547 115.781  1.00 43.76           C
ATOM   3109  CD2 TYR E 389     126.177  15.442 116.698  1.00 52.12           C
ATOM   3110  CE1 TYR E 389     123.853  16.872 116.198  1.00 51.05           C
ATOM   3111  CE2 TYR E 389     126.078  16.766 117.111  1.00 54.60           C
ATOM   3112  CZ  TYR E 389     124.920  17.478 116.858  1.00 58.41           C
ATOM   3113  OH  TYR E 389     124.841  18.794 117.276  1.00 57.20           O
ATOM   3114  N   SER E 390     123.899  10.137 115.549  1.00 39.01           N
ATOM   3115  CA  SER E 390     124.091   8.790 115.012  1.00 36.14           C
ATOM   3116  C   SER E 390     123.146   8.507 113.850  1.00 40.17           C
ATOM   3117  O   SER E 390     122.057   9.076 113.774  1.00 39.87           O
ATOM   3118  CB  SER E 390     123.874   7.741 116.107  1.00 35.90           C
ATOM   3119  OG  SER E 390     123.997   6.422 115.592  1.00 32.65           O
ATOM   3120  N   ARG E 391     123.553   7.608 112.960  1.00 39.58           N
ATOM   3121  CA  ARG E 391     122.681   7.182 111.872  1.00 37.87           C
ATOM   3122  C   ARG E 391     121.663   6.163 112.368  1.00 39.31           C
ATOM   3123  O   ARG E 391     120.744   5.781 111.630  1.00 35.72           O
ATOM   3124  CB  ARG E 391     123.496   6.594 110.710  1.00 38.41           C
ATOM   3125  CG  ARG E 391     124.415   7.596 110.036  1.00 49.29           C
ATOM   3126  CD  ARG E 391     123.599   8.673 109.327  1.00 56.32           C
ATOM   3127  NE  ARG E 391     124.443   9.677 108.682  1.00 65.78           N
ATOM   3128  CZ  ARG E 391     123.986  10.829 108.194  1.00 73.21           C
ATOM   3129  NH1 ARG E 391     122.691  11.118 108.273  1.00 71.87           N
ATOM   3130  NH2 ARG E 391     124.821  11.697 107.627  1.00 67.64           N
ATOM   3131  N   PHE E 392     121.823   5.727 113.616  1.00 31.78           N
ATOM   3132  CA  PHE E 392     120.921   4.737 114.185  1.00 28.98           C
ATOM   3133  C   PHE E 392     120.170   5.264 115.389  1.00 32.74           C
ATOM   3134  O   PHE E 392     120.557   6.260 115.989  1.00 32.91           O
ATOM   3135  CB  PHE E 392     121.694   3.483 114.570  1.00 35.54           C
ATOM   3136  CG  PHE E 392     122.445   2.882 113.430  1.00 39.21           C
ATOM   3137  CD1 PHE E 392     123.732   3.309 113.132  1.00 31.55           C
ATOM   3138  CD2 PHE E 392     121.853   1.913 112.630  1.00 32.74           C
ATOM   3139  CE1 PHE E 392     124.422   2.771 112.070  1.00 29.02           C
ATOM   3140  CE2 PHE E 392     122.539   1.367 111.570  1.00 32.74           C
ATOM   3141  CZ  PHE E 392     123.830   1.798 111.292  1.00 36.89           C
ATOM   3142  N   GLU E 393     119.069   4.610 115.729  1.00 32.36           N
ATOM   3143  CA  GLU E 393     118.378   4.972 116.946  1.00 33.39           C
ATOM   3144  C   GLU E 393     118.289   3.737 117.801  1.00 31.38           C
ATOM   3145  O   GLU E 393     118.156   2.622 117.300  1.00 29.12           O
ATOM   3146  CB  GLU E 393     116.984   5.562 116.673  1.00 31.25           C
ATOM   3147  CG  GLU E 393     116.174   4.826 115.619  1.00 44.89           C
ATOM   3148  CD  GLU E 393     114.765   5.408 115.404  1.00 50.67           C
ATOM   3149  OE1 GLU E 393     114.182   5.154 114.321  1.00 50.78           O
ATOM   3150  OE2 GLU E 393     114.239   6.096 116.312  1.00 51.10           O
ATOM   3151  N   ILE E 394     118.405   3.944 119.101  1.00 28.35           N
ATOM   3152  CA  ILE E 394     118.241   2.854 120.025  1.00 33.13           C
ATOM   3153  C   ILE E 394     116.766   2.771 120.357  1.00 29.60           C
ATOM   3154  O   ILE E 394     116.164   3.749 120.777  1.00 35.68           O
ATOM   3155  CB  ILE E 394     119.090   3.046 121.297  1.00 27.93           C
ATOM   3156  CG1 ILE E 394     120.569   2.879 120.944  1.00 27.35           C
ATOM   3157  CG2 ILE E 394     118.667   2.059 122.366  1.00 26.70           C
ATOM   3158  CD1 ILE E 394     121.498   2.841 122.139  1.00 30.24           C
ATOM   3159  N   LEU E 395     116.184   1.603 120.136  1.00 28.63           N
ATOM   3160  CA  LEU E 395     114.817   1.361 120.531  1.00 30.67           C
ATOM   3161  C   LEU E 395     114.798   0.973 122.002  1.00 32.58           C
ATOM   3162  O   LEU E 395     113.963   1.436 122.782  1.00 37.07           O
ATOM   3163  CB  LEU E 395     114.190   0.264 119.665  1.00 31.67           C
ATOM   3164  CG  LEU E 395     114.144   0.542 118.156  1.00 36.10           C
ATOM   3165  CD1 LEU E 395     113.493  -0.615 117.426  1.00 35.67           C
ATOM   3166  CD2 LEU E 395     113.379   1.821 117.881  1.00 35.90           C
ATOM   3167  N   ASP E 396     115.724   0.110 122.378  1.00 27.99           N
ATOM   3168  CA  ASP E 396     115.750  -0.383 123.744  1.00 33.30           C
ATOM   3169  C   ASP E 396     117.082  -1.047 124.113  1.00 27.34           C
ATOM   3170  O   ASP E 396     117.765  -1.649 123.262  1.00 22.43           O
ATOM   3171  CB  ASP E 396     114.601  -1.364 123.961  1.00 28.71           C
ATOM   3172  CG  ASP E 396     114.219  -1.477 125.414  1.00 29.27           C
ATOM   3173  OD1 ASP E 396     114.480  -0.514 126.168  1.00 29.55           O
ATOM   3174  OD2 ASP E 396     113.681  -2.524 125.810  1.00 27.66           O
ATOM   3175  N   VAL E 397     117.458  -0.893 125.377  1.00 28.86           N
ATOM   3176  CA  VAL E 397     118.614  -1.603 125.927  1.00 27.79           C
ATOM   3177  C   VAL E 397     118.208  -2.271 127.213  1.00 27.04           C
ATOM   3178  O   VAL E 397     117.821  -1.600 128.165  1.00 32.17           O
ATOM   3179  CB  VAL E 397     119.809  -0.686 126.210  1.00 27.41           C
ATOM   3180  CG1 VAL E 397     121.054  -1.529 126.613  1.00 23.03           C
ATOM   3181  CG2 VAL E 397     120.117   0.193 125.002  1.00 25.62           C
ATOM   3182  N   THR E 398     118.295  -3.593 127.249  1.00 23.19           N
ATOM   3183  CA  THR E 398     117.986  -4.321 128.473  1.00 25.83           C
ATOM   3184  C   THR E 398     119.136  -5.280 128.819  1.00 28.75           C
ATOM   3185  O   THR E 398     119.950  -5.653 127.955  1.00 23.70           O
ATOM   3186  CB  THR E 398     116.643  -5.099 128.342  1.00 29.50           C
ATOM   3187  OG1 THR E 398     116.702  -5.984 127.211  1.00 32.34           O
ATOM   3188  CG2 THR E 398     115.466  -4.134 128.149  1.00 26.62           C
ATOM   3189  N   GLN E 399     119.196  -5.669 130.090  1.00 25.00           N
ATOM   3190  CA  GLN E 399     120.266  -6.523 130.589  1.00 30.47           C
ATOM   3191  C   GLN E 399     119.694  -7.656 131.378  1.00 29.74           C
ATOM   3192  O   GLN E 399     118.642  -7.522 131.999  1.00 34.75           O
ATOM   3193  CB  GLN E 399     121.242  -5.747 131.468  1.00 24.02           C
ATOM   3194  CG  GLN E 399     121.755  -4.512 130.815  1.00 24.70           C
ATOM   3195  CD  GLN E 399     123.032  -4.016 131.452  1.00 32.76           C
ATOM   3196  OE1 GLN E 399     123.914  -3.506 130.763  1.00 24.62           O
ATOM   3197  NE2 GLN E 399     123.134  -4.152 132.781  1.00 31.80           N
ATOM   3198  N   LYS E 400     120.422  -8.758 131.391  1.00 31.97           N
ATOM   3199  CA  LYS E 400     119.910 -10.014 131.908  1.00 31.03           C
ATOM   3200  C   LYS E 400     121.087 -10.811 132.429  1.00 32.65           C
ATOM   3201  O   LYS E 400     122.140 -10.837 131.783  1.00 32.96           O
ATOM   3202  CB  LYS E 400     119.180 -10.753 130.785  1.00 29.21           C
ATOM   3203  CG  LYS E 400     118.382 -11.944 131.174  1.00 40.05           C
ATOM   3204  CD  LYS E 400     117.602 -12.459 129.957  1.00 46.33           C
ATOM   3205  CE  LYS E 400     118.528 -13.027 128.881  1.00 53.17           C
ATOM   3206  NZ  LYS E 400     119.233 -14.270 129.347  1.00 65.68           N
ATOM   3207  N   LYS E 401     120.940 -11.446 133.587  1.00 30.83           N
ATOM   3208  CA  LYS E 401     121.968 -12.380 134.047  1.00 33.06           C
ATOM   3209  C   LYS E 401     121.829 -13.711 133.308  1.00 38.97           C
ATOM   3210  O   LYS E 401     120.731 -14.233 133.105  1.00 42.43           O
ATOM   3211  CB  LYS E 401     121.902 -12.604 135.561  1.00 38.83           C
ATOM   3212  CG  LYS E 401     123.227 -13.078 136.161  1.00 48.44           C
ATOM   3213  CD  LYS E 401     123.205 -13.175 137.697  1.00 49.69           C
ATOM   3214  CE  LYS E 401     122.100 -12.307 138.319  1.00 51.66           C
ATOM   3215  NZ  LYS E 401     122.403 -11.893 139.739  1.00 55.07           N
ATOM   3216  N   ASN E 402     122.963 -14.237 132.876  1.00 43.94           N
ATOM   3217  CA  ASN E 402     123.018 -15.495 132.155  1.00 43.05           C
ATOM   3218  C   ASN E 402     124.217 -16.242 132.722  1.00 45.35           C
ATOM   3219  O   ASN E 402     125.023 -15.660 133.450  1.00 40.12           O
ATOM   3220  CB  ASN E 402     123.137 -15.235 130.647  1.00 45.41           C
ATOM   3221  CG  ASN E 402     122.915 -16.475 129.792  1.00 57.69           C
ATOM   3222  OD1 ASN E 402     123.828 -16.922 129.088  1.00 59.38           O
ATOM   3223  ND2 ASN E 402     121.692 -17.005 129.806  1.00 55.44           N
ATOM   3224  N   SER E 403     124.321 -17.529 132.440  1.00 48.49           N
ATOM   3225  CA  SER E 403     125.500 -18.273 132.840  1.00 44.58           C
ATOM   3226  C   SER E 403     125.984 -19.063 131.655  1.00 45.74           C
ATOM   3227  O   SER E 403     125.196 -19.340 130.756  1.00 38.37           O
ATOM   3228  CB  SER E 403     125.212 -19.185 134.025  1.00 43.54           C
ATOM   3229  OG  SER E 403     125.535 -18.517 135.233  1.00 55.68           O
ATOM   3230  N   VAL E 404     127.284 -19.382 131.647  1.00 37.46           N
ATOM   3231  CA  VAL E 404     127.905 -20.151 130.573  1.00 35.71           C
ATOM   3232  C   VAL E 404     128.670 -21.344 131.148  1.00 39.22           C
ATOM   3233  O   VAL E 404     129.345 -21.222 132.177  1.00 40.41           O
ATOM   3234  CB  VAL E 404     128.883 -19.282 129.735  1.00 44.88           C
ATOM   3235  CG1 VAL E 404     129.356 -20.033 128.524  1.00 38.53           C
ATOM   3236  CG2 VAL E 404     128.230 -17.961 129.312  1.00 43.72           C
ATOM   3237  N   THR E 405     128.554 -22.494 130.491  1.00 33.94           N
ATOM   3238  CA  THR E 405     129.369 -23.667 130.805  1.00 36.03           C
ATOM   3239  C   THR E 405     129.791 -24.330 129.498  1.00 36.73           C
ATOM   3240  O   THR E 405     129.204 -24.076 128.452  1.00 37.83           O
ATOM   3241  CB  THR E 405     128.631 -24.716 131.688  1.00 34.33           C
ATOM   3242  OG1 THR E 405     127.378 -25.047 131.088  1.00 37.35           O
ATOM   3243  CG2 THR E 405     128.387 -24.225 133.093  1.00 35.33           C
ATOM   3244  N   TYR E 406     130.816 -25.170 129.560  1.00 36.10           N
ATOM   3245  CA  TYR E 406     131.253 -25.921 128.391  1.00 38.57           C
ATOM   3246  C   TYR E 406     131.475 -27.366 128.806  1.00 42.54           C
ATOM   3247  O   TYR E 406     131.699 -27.638 129.983  1.00 41.40           O
ATOM   3248  CB  TYR E 406     132.521 -25.307 127.790  1.00 36.06           C
ATOM   3249  CG  TYR E 406     132.340 -23.860 127.381  1.00 38.13           C
ATOM   3250  CD1 TYR E 406     131.943 -23.521 126.090  1.00 32.20           C
ATOM   3251  CD2 TYR E 406     132.554 -22.825 128.294  1.00 37.57           C
ATOM   3252  CE1 TYR E 406     131.773 -22.192 125.723  1.00 31.52           C
ATOM   3253  CE2 TYR E 406     132.380 -21.500 127.935  1.00 32.11           C
ATOM   3254  CZ  TYR E 406     131.991 -21.189 126.656  1.00 31.65           C
ATOM   3255  OH  TYR E 406     131.827 -19.867 126.307  1.00 33.86           O
ATOM   3256  N   SER E 407     131.399 -28.297 127.858  1.00 40.74           N
ATOM   3257  CA  SER E 407     131.453 -29.714 128.209  1.00 41.57           C
ATOM   3258  C   SER E 407     132.858 -30.134 128.656  1.00 45.83           C
ATOM   3259  O   SER E 407     133.039 -31.205 129.219  1.00 49.03           O
ATOM   3260  CB  SER E 407     130.977 -30.583 127.037  1.00 52.70           C
ATOM   3261  OG  SER E 407     131.625 -30.251 125.828  1.00 52.21           O
ATOM   3262  N   CYS E 408     133.840 -29.275 128.410  1.00 42.39           N
ATOM   3263  CA  CYS E 408     135.191 -29.478 128.904  1.00 47.20           C
ATOM   3264  C   CYS E 408     135.314 -28.963 130.328  1.00 47.55           C
ATOM   3265  O   CYS E 408     136.210 -29.360 131.075  1.00 51.28           O
ATOM   3266  CB  CYS E 408     136.212 -28.757 128.010  1.00 49.49           C
ATOM   3267  SG  CYS E 408     136.256 -26.930 128.200  1.00 41.29           S
ATOM   3268  N   CYS E 409     134.417 -28.050 130.687  1.00 42.16           N
ATOM   3269  CA  CYS E 409     134.615 -27.208 131.861  1.00 47.53           C
ATOM   3270  C   CYS E 409     133.275 -26.890 132.516  1.00 51.43           C
ATOM   3271  O   CYS E 409     132.618 -25.903 132.155  1.00 53.09           O
ATOM   3272  CB  CYS E 409     135.351 -25.915 131.466  1.00 43.43           C
ATOM   3273  SG  CYS E 409     136.537 -26.085 130.060  1.00 52.18           S
ATOM   3274  N   PRO E 410     132.860 -27.732 133.479  1.00 50.08           N
ATOM   3275  CA  PRO E 410     131.538 -27.694 134.132  1.00 50.51           C
ATOM   3276  C   PRO E 410     131.282 -26.462 135.023  1.00 54.12           C
ATOM   3277  O   PRO E 410     130.119 -26.090 135.206  1.00 41.96           O
ATOM   3278  CB  PRO E 410     131.544 -28.959 134.989  1.00 45.81           C
ATOM   3279  CG  PRO E 410     133.011 -29.156 135.323  1.00 52.58           C
ATOM   3280  CD  PRO E 410     133.722 -28.784 134.048  1.00 49.11           C
ATOM   3281  N   GLU E 411     132.331 -25.864 135.587  1.00 45.87           N
ATOM   3282  CA  GLU E 411     132.154 -24.675 136.414  1.00 45.51           C
ATOM   3283  C   GLU E 411     131.425 -23.590 135.627  1.00 45.21           C
ATOM   3284  O   GLU E 411     131.678 -23.393 134.440  1.00 42.72           O
ATOM   3285  CB  GLU E 411     133.497 -24.154 136.925  1.00 40.93           C
ATOM   3286  CG  GLU E 411     133.882 -24.661 138.319  1.00 48.44           C
ATOM   3287  CD  GLU E 411     132.897 -24.237 139.417  1.00 62.91           C
ATOM   3288  OE1 GLU E 411     132.081 -23.311 139.185  1.00 56.77           O
ATOM   3289  OE2 GLU E 411     132.940 -24.828 140.523  1.00 71.42           O
ATOM   3290  N   ALA E 412     130.503 -22.904 136.292  1.00 42.07           N
ATOM   3291  CA  ALA E 412     129.691 -21.889 135.638  1.00 36.98           C
ATOM   3292  C   ALA E 412     130.354 -20.512 135.673  1.00 34.85           C
ATOM   3293  O   ALA E 412     130.848 -20.086 136.717  1.00 30.78           O
ATOM   3294  CB  ALA E 412     128.327 -21.822 136.283  1.00 30.98           C
ATOM   3295  N   TYR E 413     130.350 -19.835 134.522  1.00 29.59           N
ATOM   3296  CA  TYR E 413     130.804 -18.449 134.398  1.00 32.59           C
ATOM   3297  C   TYR E 413     129.617 -17.498 134.201  1.00 39.35           C
ATOM   3298  O   TYR E 413     128.876 -17.597 133.217  1.00 38.52           O
ATOM   3299  CB  TYR E 413     131.806 -18.308 133.240  1.00 29.54           C
ATOM   3300  CG  TYR E 413     133.213 -18.750 133.617  1.00 34.18           C
ATOM   3301  CD1 TYR E 413     133.460 -20.053 134.021  1.00 37.23           C
ATOM   3302  CD2 TYR E 413     134.287 -17.858 133.598  1.00 30.43           C
ATOM   3303  CE1 TYR E 413     134.732 -20.464 134.390  1.00 32.38           C
ATOM   3304  CE2 TYR E 413     135.567 -18.270 133.945  1.00 30.48           C
ATOM   3305  CZ  TYR E 413     135.777 -19.577 134.343  1.00 32.15           C
ATOM   3306  OH  TYR E 413     137.040 -20.012 134.714  1.00 48.23           O
ATOM   3307  N   GLU E 414     129.429 -16.579 135.143  1.00 34.31           N
ATOM   3308  CA  GLU E 414     128.337 -15.628 135.040  1.00 33.25           C
ATOM   3309  C   GLU E 414     128.664 -14.524 134.040  1.00 38.91           C
ATOM   3310  O   GLU E 414     129.827 -14.164 133.866  1.00 34.70           O
ATOM   3311  CB  GLU E 414     128.020 -15.045 136.407  1.00 35.60           C
ATOM   3312  CG  GLU E 414     127.455 -16.089 137.360  1.00 32.60           C
ATOM   3313  CD  GLU E 414     126.809 -15.470 138.561  1.00 31.05           C
ATOM   3314  OE1 GLU E 414     126.727 -14.224 138.597  1.00 35.17           O
ATOM   3315  OE2 GLU E 414     126.370 -16.226 139.459  1.00 42.64           O
ATOM   3316  N   ASP E 415     127.640 -14.016 133.356  1.00 35.73           N
ATOM   3317  CA  ASP E 415     127.820 -12.886 132.455  1.00 35.17           C
ATOM   3318  C   ASP E 415     126.614 -11.962 132.515  1.00 32.44           C
ATOM   3319  O   ASP E 415     125.542 -12.383 132.951  1.00 34.16           O
ATOM   3320  CB  ASP E 415     128.065 -13.356 131.002  1.00 32.54           C
ATOM   3321  CG  ASP E 415     126.889 -14.139 130.412  1.00 36.83           C
ATOM   3322  OD1 ASP E 415     125.767 -14.043 130.925  1.00 42.71           O
ATOM   3323  OD2 ASP E 415     127.077 -14.847 129.407  1.00 43.34           O
ATOM   3324  N   VAL E 416     126.784 -10.706 132.100  1.00 33.29           N
ATOM   3325  CA  VAL E 416     125.619  -9.882 131.792  1.00 26.78           C
ATOM   3326  C   VAL E 416     125.351  -9.999 130.324  1.00 27.78           C
ATOM   3327  O   VAL E 416     126.255  -9.823 129.503  1.00 33.95           O
ATOM   3328  CB  VAL E 416     125.787  -8.398 132.106  1.00 27.61           C
ATOM   3329  CG1 VAL E 416     124.566  -7.602 131.565  1.00 25.33           C
ATOM   3330  CG2 VAL E 416     125.883  -8.182 133.563  1.00 34.58           C
ATOM   3331  N   GLU E 417     124.107 -10.281 129.987  1.00 26.54           N
ATOM   3332  CA  GLU E 417     123.705 -10.297 128.605  1.00 30.56           C
ATOM   3333  C   GLU E 417     122.932  -9.003 128.277  1.00 28.80           C
ATOM   3334  O   GLU E 417     121.863  -8.742 128.822  1.00 29.39           O
ATOM   3335  CB  GLU E 417     122.879 -11.550 128.326  1.00 31.95           C
ATOM   3336  CG  GLU E 417     122.273 -11.585 126.943  1.00 39.93           C
ATOM   3337  CD  GLU E 417     121.752 -12.959 126.570  1.00 47.85           C
ATOM   3338  OE1 GLU E 417     121.926 -13.914 127.367  1.00 53.95           O
ATOM   3339  OE2 GLU E 417     121.186 -13.081 125.465  1.00 56.35           O
ATOM   3340  N   VAL E 418     123.506  -8.201 127.389  1.00 22.86           N
ATOM   3341  CA  VAL E 418     122.958  -6.915 127.026  1.00 24.17           C
ATOM   3342  C   VAL E 418     122.273  -7.003 125.668  1.00 29.00           C
ATOM   3343  O   VAL E 418     122.889  -7.397 124.688  1.00 25.77           O
ATOM   3344  CB  VAL E 418     124.050  -5.839 126.968  1.00 24.87           C
ATOM   3345  CG1 VAL E 418     123.448  -4.499 126.581  1.00 23.95           C
ATOM   3346  CG2 VAL E 418     124.785  -5.751 128.309  1.00 27.19           C
ATOM   3347  N   SER E 419     120.992  -6.660 125.618  1.00 27.21           N
ATOM   3348  CA  SER E 419     120.265  -6.692 124.358  1.00 25.91           C
ATOM   3349  C   SER E 419     120.085  -5.295 123.813  1.00 23.81           C
ATOM   3350  O   SER E 419     119.388  -4.475 124.391  1.00 25.62           O
ATOM   3351  CB  SER E 419     118.913  -7.374 124.537  1.00 28.86           C
ATOM   3352  OG  SER E 419     119.112  -8.715 124.928  1.00 31.97           O
ATOM   3353  N   LEU E 420     120.738  -5.020 122.696  1.00 28.91           N
ATOM   3354  CA  LEU E 420     120.629  -3.718 122.071  1.00 28.54           C
ATOM   3355  C   LEU E 420     119.653  -3.782 120.885  1.00 28.29           C
ATOM   3356  O   LEU E 420     119.961  -4.345 119.832  1.00 28.15           O
ATOM   3357  CB  LEU E 420     122.009  -3.239 121.637  1.00 28.01           C
ATOM   3358  CG  LEU E 420     122.140  -2.024 120.724  1.00 29.45           C
ATOM   3359  CD1 LEU E 420     121.503  -0.776 121.343  1.00 24.77           C
ATOM   3360  CD2 LEU E 420     123.625  -1.799 120.415  1.00 25.81           C
ATOM   3361  N   ASN E 421     118.470  -3.214 121.078  1.00 27.38           N
ATOM   3362  CA  ASN E 421     117.450  -3.159 120.035  1.00 22.85           C
ATOM   3363  C   ASN E 421     117.524  -1.797 119.371  1.00 25.38           C
ATOM   3364  O   ASN E 421     117.284  -0.762 119.994  1.00 29.84           O
ATOM   3365  CB  ASN E 421     116.082  -3.443 120.642  1.00 28.87           C
ATOM   3366  CG  ASN E 421     114.938  -3.415 119.627  1.00 31.24           C
ATOM   3367  OD1 ASN E 421     113.837  -3.008 119.979  1.00 30.76           O
ATOM   3368  ND2 ASN E 421     115.181  -3.864 118.389  1.00 26.03           N
ATOM   3369  N   PHE E 422     117.911  -1.787 118.109  1.00 26.22           N
ATOM   3370  CA  PHE E 422     118.201  -0.532 117.434  1.00 28.95           C
ATOM   3371  C   PHE E 422     117.874  -0.649 115.964  1.00 26.12           C
ATOM   3372  O   PHE E 422     117.838  -1.749 115.420  1.00 26.73           O
ATOM   3373  CB  PHE E 422     119.674  -0.182 117.584  1.00 28.37           C
ATOM   3374  CG  PHE E 422     120.572  -1.096 116.792  1.00 26.53           C
ATOM   3375  CD1 PHE E 422     120.805  -2.394 117.217  1.00 28.72           C
ATOM   3376  CD2 PHE E 422     121.134  -0.674 115.603  1.00 27.75           C
ATOM   3377  CE1 PHE E 422     121.629  -3.244 116.486  1.00 32.45           C
ATOM   3378  CE2 PHE E 422     121.947  -1.512 114.861  1.00 32.96           C
ATOM   3379  CZ  PHE E 422     122.201  -2.799 115.302  1.00 32.93           C
ATOM   3380  N   ARG E 423     117.697   0.484 115.301  1.00 30.83           N
ATOM   3381  CA  ARG E 423     117.482   0.464 113.864  1.00 31.01           C
ATOM   3382  C   ARG E 423     118.059   1.705 113.191  1.00 33.39           C
ATOM   3383  O   ARG E 423     118.405   2.694 113.859  1.00 32.87           O
ATOM   3384  CB  ARG E 423     115.987   0.336 113.547  1.00 35.07           C
ATOM   3385  CG  ARG E 423     115.175   1.469 114.094  1.00 37.97           C
ATOM   3386  CD  ARG E 423     113.858   1.667 113.346  1.00 44.01           C
ATOM   3387  NE  ARG E 423     113.197   2.842 113.896  1.00 46.14           N
ATOM   3388  CZ  ARG E 423     112.093   2.819 114.634  1.00 51.54           C
ATOM   3389  NH1 ARG E 423     111.464   1.677 114.878  1.00 49.95           N
ATOM   3390  NH2 ARG E 423     111.602   3.957 115.099  1.00 49.07           N
ATOM   3391  N   LYS E 424     118.159   1.644 111.865  1.00 29.14           N
ATOM   3392  CA  LYS E 424     118.620   2.779 111.080  1.00 32.87           C
ATOM   3393  C   LYS E 424     117.517   3.846 110.936  1.00 34.54           C
ATOM   3394  O   LYS E 424     116.327   3.526 110.881  1.00 32.71           O
ATOM   3395  CB  LYS E 424     119.098   2.292 109.711  1.00 33.15           C
ATOM   3396  CG  LYS E 424     119.674   3.373 108.832  1.00 41.34           C
ATOM   3397  CD  LYS E 424     120.573   2.776 107.764  1.00 56.54           C
ATOM   3398  CE  LYS E 424     120.221   3.295 106.378  1.00 64.36           C
ATOM   3399  NZ  LYS E 424     120.082   2.175 105.395  1.00 68.58           N
ATOM   3400  N   LYS E 425     117.911   5.113 110.894  1.00 32.92           N
ATOM   3401  CA  LYS E 425     116.949   6.198 110.725  1.00 39.29           C
ATOM   3402  C   LYS E 425     116.536   6.348 109.271  1.00 36.07           C
ATOM   3403  O   LYS E 425     117.272   5.935 108.380  1.00 43.79           O
ATOM   3404  CB  LYS E 425     117.532   7.511 111.239  1.00 33.18           C
ATOM   3405  CG  LYS E 425     117.802   7.473 112.714  1.00 36.78           C
ATOM   3406  CD  LYS E 425     118.585   8.681 113.167  1.00 39.04           C
ATOM   3407  CE  LYS E 425     118.650   8.748 114.688  1.00 29.10           C
ATOM   3408  NZ  LYS E 425     119.531   9.882 115.070  1.00 42.86           N
HETATM 3409  C1  6GM X 426     136.851 -23.215 128.104  1.00 20.00           C
HETATM 3410  N1  6GM X 426     135.854 -23.310 127.229  1.00 20.00           N
HETATM 3411  O1  6GM X 426     143.710 -26.616 127.874  1.00 20.00           O
HETATM 3412  C2  6GM X 426     137.683 -22.315 130.086  1.00 20.00           C
HETATM 3413  N2  6GM X 426     136.692 -22.435 129.186  1.00 20.00           N
HETATM 3414  C3  6GM X 426     138.881 -22.999 129.900  1.00 20.00           C
HETATM 3415  N3  6GM X 426     137.996 -23.893 127.900  1.00 20.00           N
HETATM 3416  C4  6GM X 426     139.016 -23.801 128.775  1.00 20.00           C
HETATM 3417  N4  6GM X 426     137.480 -21.533 131.136  1.00 20.00           N
HETATM 3418  C5  6GM X 426     140.203 -24.504 128.556  1.00 20.00           C
HETATM 3419  N5  6GM X 426     139.337 -19.448 130.809  1.00 20.00           N
HETATM 3420  C6  6GM X 426     141.425 -23.976 128.973  1.00 20.00           C
HETATM 3421  N6  6GM X 426     136.677 -19.029 130.180  1.00 20.00           N
HETATM 3422  C7  6GM X 426     142.602 -24.685 128.744  1.00 20.00           C
HETATM 3423  C8  6GM X 426     142.562 -25.922 128.100  1.00 20.00           C
HETATM 3424  C9  6GM X 426     141.350 -26.449 127.687  1.00 20.00           C
HETATM 3425  C10 6GM X 426     140.173 -25.740 127.918  1.00 20.00           C
HETATM 3426  C11 6GM X 426     138.515 -21.242 132.159  1.00 20.00           C
HETATM 3427  C12 6GM X 426     139.562 -20.442 131.689  1.00 20.00           C
HETATM 3428  C13 6GM X 426     140.850 -20.691 132.154  1.00 20.00           C
HETATM 3429  C14 6GM X 426     141.921 -19.914 131.718  1.00 20.00           C
HETATM 3430  C15 6GM X 426     141.688 -18.889 130.804  1.00 20.00           C
HETATM 3431  C16 6GM X 426     140.390 -18.640 130.340  1.00 20.00           C
HETATM 3432  C17 6GM X 426     136.129 -21.008 131.410  1.00 20.00           C
HETATM 3433  C18 6GM X 426     135.760 -19.866 130.691  1.00 20.00           C
HETATM 3434  C19 6GM X 426     136.295 -17.872 129.474  1.00 20.00           C
HETATM 3435  C20 6GM X 426     134.945 -17.596 129.304  1.00 20.00           C
HETATM 3436  C21 6GM X 426     133.991 -18.458 129.841  1.00 20.00           C
HETATM 3437  C22 6GM X 426     134.402 -19.584 130.539  1.00 20.00           C
