# Supplementary material for: New computational protein design methods for de novo small molecule binding sites
Source: PLoS Comput Biol. 2020 Oct 5;16(10):e1008178. doi: 10.1371/journal.pcbi.1008178 (PMC7575090; doi:10.1371/journal.pcbi.1008178)
Supplement: S3 File — PDB files for the protein-ligand complexes used for the binding site sequence recovery benchmark. Files have been cleaned to remove residues with missing backbone atoms and all other extraneous small molecules. These complexes have been renumbered for compatibility with Rosetta, where position numbering corresponds to column “Designable_positions” in S4 Table. (GZ) [file pcbi.1008178.s003.tar.gz › BindingSiteRecoveryPDBs/1n0s-clean.pdb]

ATOM      1  N   ASP A   1       5.226  81.344  40.839  1.00 32.11           N
ATOM      2  CA  ASP A   1       4.381  82.531  41.109  1.00 34.04           C
ATOM      3  C   ASP A   1       3.898  83.168  39.816  1.00 33.44           C
ATOM      4  O   ASP A   1       4.571  83.132  38.788  1.00 30.76           O
ATOM      5  CB  ASP A   1       5.033  83.529  42.077  1.00 39.10           C
ATOM      6  CG  ASP A   1       6.426  83.931  41.715  1.00 45.03           C
ATOM      7  OD1 ASP A   1       6.970  84.740  42.500  1.00 48.37           O
ATOM      8  OD2 ASP A   1       7.091  83.544  40.721  1.00 48.50           O
ATOM      9  N   VAL A   2       2.684  83.685  39.899  1.00 31.86           N
ATOM     10  CA  VAL A   2       1.951  84.254  38.783  1.00 34.13           C
ATOM     11  C   VAL A   2       1.451  85.678  39.078  1.00 33.96           C
ATOM     12  O   VAL A   2       0.998  85.933  40.198  1.00 27.86           O
ATOM     13  CB  VAL A   2       0.765  83.333  38.525  1.00 34.65           C
ATOM     14  CG1 VAL A   2       0.015  83.837  37.334  1.00 36.20           C
ATOM     15  CG2 VAL A   2       1.267  81.929  38.248  1.00 36.42           C
ATOM     16  N   TYR A   3       1.531  86.586  38.097  1.00 34.58           N
ATOM     17  CA  TYR A   3       1.099  87.982  38.228  1.00 36.68           C
ATOM     18  C   TYR A   3      -0.405  88.230  38.004  1.00 36.44           C
ATOM     19  O   TYR A   3      -1.051  87.642  37.145  1.00 34.06           O
ATOM     20  CB  TYR A   3       1.954  88.906  37.343  1.00 40.41           C
ATOM     21  CG  TYR A   3       1.537  90.358  37.444  1.00 42.96           C
ATOM     22  CD1 TYR A   3       0.487  90.853  36.653  1.00 43.75           C
ATOM     23  CD2 TYR A   3       2.173  91.235  38.323  1.00 42.75           C
ATOM     24  CE1 TYR A   3       0.081  92.195  36.753  1.00 44.30           C
ATOM     25  CE2 TYR A   3       1.779  92.573  38.412  1.00 43.82           C
ATOM     26  CZ  TYR A   3       0.739  93.043  37.639  1.00 44.27           C
ATOM     27  OH  TYR A   3       0.345  94.365  37.719  1.00 44.62           O
ATOM     28  N   HIS A   4      -1.018  89.096  38.808  1.00 35.79           N
ATOM     29  CA  HIS A   4      -2.417  89.409  38.573  1.00 36.62           C
ATOM     30  C   HIS A   4      -2.556  90.883  38.934  1.00 37.60           C
ATOM     31  O   HIS A   4      -1.762  91.379  39.731  1.00 34.71           O
ATOM     32  CB  HIS A   4      -3.396  88.709  39.498  1.00 38.22           C
ATOM     33  CG  HIS A   4      -3.184  87.239  39.682  1.00 41.42           C
ATOM     34  ND1 HIS A   4      -3.946  86.295  39.026  1.00 41.34           N
ATOM     35  CD2 HIS A   4      -2.331  86.548  40.481  1.00 40.86           C
ATOM     36  CE1 HIS A   4      -3.573  85.087  39.416  1.00 42.68           C
ATOM     37  NE2 HIS A   4      -2.597  85.214  40.299  1.00 41.19           N
ATOM     38  N   ASP A   5      -3.547  91.589  38.397  1.00 36.56           N
ATOM     39  CA  ASP A   5      -3.674  92.998  38.775  1.00 38.00           C
ATOM     40  C   ASP A   5      -4.422  93.067  40.084  1.00 34.67           C
ATOM     41  O   ASP A   5      -5.178  92.150  40.410  1.00 34.95           O
ATOM     42  CB  ASP A   5      -4.469  93.765  37.724  1.00 41.11           C
ATOM     43  CG  ASP A   5      -3.759  93.787  36.380  1.00 43.92           C
ATOM     44  OD1 ASP A   5      -2.659  94.385  36.265  1.00 45.17           O
ATOM     45  OD2 ASP A   5      -4.244  93.218  35.383  1.00 45.76           O
ATOM     46  N   GLY A   6      -4.211  94.152  40.813  1.00 32.94           N
ATOM     47  CA  GLY A   6      -4.968  94.371  42.036  1.00 31.02           C
ATOM     48  C   GLY A   6      -4.156  93.930  43.255  1.00 30.59           C
ATOM     49  O   GLY A   6      -2.977  93.573  43.126  1.00 30.32           O
ATOM     50  N   ALA A   7      -4.788  94.008  44.422  1.00 27.63           N
ATOM     51  CA  ALA A   7      -4.209  93.713  45.722  1.00 27.51           C
ATOM     52  C   ALA A   7      -4.253  92.209  45.948  1.00 24.58           C
ATOM     53  O   ALA A   7      -5.052  91.510  45.327  1.00 26.80           O
ATOM     54  CB  ALA A   7      -5.058  94.413  46.826  1.00 24.84           C
ATOM     55  N   CYS A   8      -3.435  91.701  46.854  1.00 25.12           N
ATOM     56  CA  CYS A   8      -3.535  90.283  47.212  1.00 23.54           C
ATOM     57  C   CYS A   8      -4.936  89.967  47.738  1.00 26.54           C
ATOM     58  O   CYS A   8      -5.573  90.815  48.403  1.00 25.88           O
ATOM     59  CB  CYS A   8      -2.538  89.961  48.325  1.00 20.45           C
ATOM     60  SG  CYS A   8      -0.795  89.927  47.784  1.00 22.50           S
ATOM     61  N   PRO A   9      -5.422  88.758  47.486  1.00 26.27           N
ATOM     62  CA  PRO A   9      -6.725  88.392  48.046  1.00 27.93           C
ATOM     63  C   PRO A   9      -6.784  88.143  49.547  1.00 27.12           C
ATOM     64  O   PRO A   9      -5.772  87.861  50.200  1.00 26.31           O
ATOM     65  CB  PRO A   9      -7.065  87.103  47.288  1.00 28.10           C
ATOM     66  CG  PRO A   9      -5.762  86.488  47.067  1.00 28.15           C
ATOM     67  CD  PRO A   9      -4.909  87.659  46.643  1.00 29.59           C
ATOM     68  N   GLU A  10      -7.991  88.297  50.092  1.00 27.46           N
ATOM     69  CA  GLU A  10      -8.194  87.973  51.504  1.00 26.81           C
ATOM     70  C   GLU A  10      -8.226  86.434  51.564  1.00 27.85           C
ATOM     71  O   GLU A  10      -8.732  85.748  50.686  1.00 26.60           O
ATOM     72  CB  GLU A  10      -9.458  88.612  52.066  1.00 31.27           C
ATOM     73  CG  GLU A  10     -10.717  87.891  51.582  1.00 36.28           C
ATOM     74  CD  GLU A  10     -12.039  88.454  52.109  1.00 39.16           C
ATOM     75  OE1 GLU A  10     -12.073  89.278  53.061  1.00 40.28           O
ATOM     76  OE2 GLU A  10     -13.074  88.033  51.522  1.00 42.25           O
ATOM     77  N   VAL A  11      -7.672  85.833  52.599  1.00 27.56           N
ATOM     78  CA  VAL A  11      -7.549  84.392  52.624  1.00 28.61           C
ATOM     79  C   VAL A  11      -7.817  83.971  54.071  1.00 29.22           C
ATOM     80  O   VAL A  11      -7.536  84.716  55.008  1.00 26.96           O
ATOM     81  CB  VAL A  11      -6.104  84.158  52.121  1.00 32.47           C
ATOM     82  CG1 VAL A  11      -5.232  83.442  53.130  1.00 33.58           C
ATOM     83  CG2 VAL A  11      -6.137  83.540  50.757  1.00 32.33           C
ATOM     84  N   LYS A  12      -8.370  82.791  54.269  1.00 28.88           N
ATOM     85  CA  LYS A  12      -8.638  82.339  55.628  1.00 30.03           C
ATOM     86  C   LYS A  12      -7.746  81.090  55.842  1.00 27.56           C
ATOM     87  O   LYS A  12      -7.985  80.081  55.223  1.00 27.68           O
ATOM     88  CB  LYS A  12     -10.135  82.021  55.728  1.00 35.52           C
ATOM     89  CG  LYS A  12     -10.588  81.027  56.836  1.00 41.93           C
ATOM     90  CD  LYS A  12     -11.842  80.190  56.460  1.00 44.99           C
ATOM     91  CE  LYS A  12     -12.867  80.106  57.610  1.00 48.81           C
ATOM     92  NZ  LYS A  12     -14.181  80.850  57.432  1.00 51.36           N
ATOM     93  N   PRO A  13      -6.699  81.143  56.650  1.00 24.45           N
ATOM     94  CA  PRO A  13      -5.844  79.978  56.925  1.00 25.45           C
ATOM     95  C   PRO A  13      -6.630  78.932  57.749  1.00 27.77           C
ATOM     96  O   PRO A  13      -7.647  79.362  58.349  1.00 24.36           O
ATOM     97  CB  PRO A  13      -4.790  80.559  57.855  1.00 23.32           C
ATOM     98  CG  PRO A  13      -5.500  81.682  58.468  1.00 26.56           C
ATOM     99  CD  PRO A  13      -6.214  82.370  57.309  1.00 25.03           C
ATOM    100  N   VAL A  14      -6.185  77.676  57.818  1.00 25.99           N
ATOM    101  CA  VAL A  14      -6.923  76.675  58.573  1.00 27.13           C
ATOM    102  C   VAL A  14      -6.666  77.059  60.015  1.00 28.61           C
ATOM    103  O   VAL A  14      -5.680  77.758  60.285  1.00 25.94           O
ATOM    104  CB  VAL A  14      -6.420  75.221  58.331  1.00 25.87           C
ATOM    105  CG1 VAL A  14      -6.641  74.845  56.903  1.00 28.70           C
ATOM    106  CG2 VAL A  14      -4.955  75.074  58.725  1.00 27.41           C
ATOM    107  N   ASP A  15      -7.503  76.571  60.931  1.00 29.35           N
ATOM    108  CA  ASP A  15      -7.269  76.889  62.330  1.00 32.36           C
ATOM    109  C   ASP A  15      -7.033  75.671  63.198  1.00 34.68           C
ATOM    110  O   ASP A  15      -6.989  75.791  64.425  1.00 36.18           O
ATOM    111  CB  ASP A  15      -8.425  77.680  62.944  1.00 38.35           C
ATOM    112  CG  ASP A  15      -9.765  76.999  62.783  1.00 41.04           C
ATOM    113  OD1 ASP A  15      -9.875  75.831  62.321  1.00 40.14           O
ATOM    114  OD2 ASP A  15     -10.798  77.628  63.113  1.00 44.95           O
ATOM    115  N   ASN A  16      -6.848  74.504  62.598  1.00 34.34           N
ATOM    116  CA  ASN A  16      -6.534  73.391  63.467  1.00 34.23           C
ATOM    117  C   ASN A  16      -5.322  72.719  62.817  1.00 31.72           C
ATOM    118  O   ASN A  16      -5.295  71.495  62.671  1.00 29.53           O
ATOM    119  CB  ASN A  16      -7.762  72.480  63.658  1.00 37.67           C
ATOM    120  CG  ASN A  16      -8.702  72.912  64.805  1.00 44.62           C
ATOM    121  OD1 ASN A  16      -9.865  73.285  64.564  1.00 48.32           O
ATOM    122  ND2 ASN A  16      -8.242  72.837  66.057  1.00 45.06           N
ATOM    123  N   PHE A  17      -4.302  73.488  62.433  1.00 29.30           N
ATOM    124  CA  PHE A  17      -3.073  72.926  61.869  1.00 28.83           C
ATOM    125  C   PHE A  17      -2.305  72.220  62.957  1.00 29.17           C
ATOM    126  O   PHE A  17      -2.214  72.714  64.085  1.00 29.95           O
ATOM    127  CB  PHE A  17      -2.123  74.040  61.367  1.00 28.33           C
ATOM    128  CG  PHE A  17      -0.904  73.541  60.657  1.00 31.15           C
ATOM    129  CD1 PHE A  17      -1.019  72.641  59.600  1.00 32.22           C
ATOM    130  CD2 PHE A  17       0.362  73.979  61.021  1.00 31.08           C
ATOM    131  CE1 PHE A  17       0.131  72.182  58.920  1.00 33.33           C
ATOM    132  CE2 PHE A  17       1.507  73.546  60.356  1.00 32.17           C
ATOM    133  CZ  PHE A  17       1.388  72.637  59.301  1.00 33.55           C
ATOM    134  N   ASP A  18      -1.684  71.098  62.651  1.00 27.43           N
ATOM    135  CA  ASP A  18      -0.948  70.381  63.702  1.00 30.06           C
ATOM    136  C   ASP A  18       0.543  70.486  63.380  1.00 30.04           C
ATOM    137  O   ASP A  18       1.048  69.839  62.455  1.00 29.36           O
ATOM    138  CB  ASP A  18      -1.457  68.942  63.750  1.00 31.75           C
ATOM    139  CG  ASP A  18      -0.744  68.055  64.761  1.00 36.16           C
ATOM    140  OD1 ASP A  18       0.185  68.453  65.507  1.00 34.95           O
ATOM    141  OD2 ASP A  18      -1.099  66.852  64.858  1.00 38.93           O
ATOM    142  N   TRP A  19       1.247  71.297  64.159  1.00 31.88           N
ATOM    143  CA  TRP A  19       2.649  71.574  63.926  1.00 34.63           C
ATOM    144  C   TRP A  19       3.474  70.294  64.113  1.00 37.38           C
ATOM    145  O   TRP A  19       4.570  70.202  63.572  1.00 36.21           O
ATOM    146  CB  TRP A  19       3.129  72.736  64.807  1.00 36.01           C
ATOM    147  CG  TRP A  19       4.475  73.256  64.412  1.00 35.66           C
ATOM    148  CD1 TRP A  19       5.700  72.866  64.905  1.00 36.54           C
ATOM    149  CD2 TRP A  19       4.749  74.263  63.430  1.00 34.85           C
ATOM    150  NE1 TRP A  19       6.705  73.570  64.278  1.00 35.69           N
ATOM    151  CE2 TRP A  19       6.146  74.434  63.374  1.00 34.57           C
ATOM    152  CE3 TRP A  19       3.949  75.043  62.593  1.00 34.23           C
ATOM    153  CZ2 TRP A  19       6.756  75.326  62.500  1.00 33.55           C
ATOM    154  CZ3 TRP A  19       4.553  75.947  61.741  1.00 32.61           C
ATOM    155  CH2 TRP A  19       5.945  76.077  61.702  1.00 31.24           C
ATOM    156  N   SER A  20       2.979  69.296  64.846  1.00 38.86           N
ATOM    157  CA  SER A  20       3.833  68.132  65.082  1.00 41.72           C
ATOM    158  C   SER A  20       3.994  67.307  63.815  1.00 43.48           C
ATOM    159  O   SER A  20       5.012  66.640  63.636  1.00 46.05           O
ATOM    160  CB  SER A  20       3.417  67.321  66.312  1.00 42.82           C
ATOM    161  OG  SER A  20       2.108  66.805  66.175  1.00 45.89           O
ATOM    162  N   GLN A  21       3.025  67.431  62.915  1.00 43.52           N
ATOM    163  CA  GLN A  21       2.931  66.677  61.691  1.00 44.25           C
ATOM    164  C   GLN A  21       3.743  67.293  60.558  1.00 41.94           C
ATOM    165  O   GLN A  21       3.821  66.790  59.457  1.00 41.65           O
ATOM    166  CB  GLN A  21       1.454  66.583  61.317  1.00 47.34           C
ATOM    167  CG  GLN A  21       0.676  65.664  62.249  1.00 51.22           C
ATOM    168  CD  GLN A  21       1.424  64.362  62.532  1.00 53.55           C
ATOM    169  OE1 GLN A  21       1.521  63.507  61.642  1.00 54.34           O
ATOM    170  NE2 GLN A  21       1.953  64.209  63.754  1.00 53.97           N
ATOM    171  N   TYR A  22       4.394  68.399  60.860  1.00 40.15           N
ATOM    172  CA  TYR A  22       5.256  69.113  59.937  1.00 37.00           C
ATOM    173  C   TYR A  22       6.668  68.509  59.995  1.00 34.07           C
ATOM    174  O   TYR A  22       7.636  69.090  60.476  1.00 33.97           O
ATOM    175  CB  TYR A  22       5.114  70.586  60.372  1.00 39.02           C
ATOM    176  CG  TYR A  22       5.341  71.691  59.338  1.00 37.90           C
ATOM    177  CD1 TYR A  22       5.100  71.519  57.980  1.00 38.38           C
ATOM    178  CD2 TYR A  22       5.803  72.931  59.765  1.00 38.98           C
ATOM    179  CE1 TYR A  22       5.331  72.574  57.079  1.00 39.41           C
ATOM    180  CE2 TYR A  22       6.036  73.987  58.901  1.00 39.10           C
ATOM    181  CZ  TYR A  22       5.810  73.813  57.557  1.00 39.91           C
ATOM    182  OH  TYR A  22       6.091  74.909  56.761  1.00 36.99           O
ATOM    183  N   HIS A  23       6.810  67.268  59.533  1.00 32.75           N
ATOM    184  CA  HIS A  23       8.081  66.544  59.567  1.00 32.08           C
ATOM    185  C   HIS A  23       8.141  65.586  58.368  1.00 28.48           C
ATOM    186  O   HIS A  23       7.123  65.297  57.757  1.00 29.64           O
ATOM    187  CB  HIS A  23       8.289  65.767  60.893  1.00 35.26           C
ATOM    188  CG  HIS A  23       7.446  64.539  60.987  1.00 39.45           C
ATOM    189  ND1 HIS A  23       6.126  64.572  61.387  1.00 42.54           N
ATOM    190  CD2 HIS A  23       7.717  63.242  60.698  1.00 40.79           C
ATOM    191  CE1 HIS A  23       5.618  63.352  61.345  1.00 41.70           C
ATOM    192  NE2 HIS A  23       6.567  62.527  60.934  1.00 42.28           N
ATOM    193  N   GLY A  24       9.341  65.114  58.084  1.00 28.47           N
ATOM    194  CA  GLY A  24       9.708  64.158  57.058  1.00 29.72           C
ATOM    195  C   GLY A  24       9.573  64.740  55.647  1.00 28.60           C
ATOM    196  O   GLY A  24       9.606  65.957  55.446  1.00 27.18           O
ATOM    197  N   LYS A  25       9.364  63.852  54.683  1.00 28.33           N
ATOM    198  CA  LYS A  25       9.348  64.189  53.262  1.00 26.71           C
ATOM    199  C   LYS A  25       7.929  64.279  52.670  1.00 27.36           C
ATOM    200  O   LYS A  25       7.049  63.427  52.942  1.00 26.08           O
ATOM    201  CB  LYS A  25      10.204  63.125  52.564  1.00 31.95           C
ATOM    202  CG  LYS A  25      10.423  63.377  51.059  1.00 35.94           C
ATOM    203  CD  LYS A  25      11.616  62.567  50.551  1.00 37.71           C
ATOM    204  CE  LYS A  25      11.255  62.091  49.155  1.00 41.37           C
ATOM    205  NZ  LYS A  25      12.414  61.501  48.370  1.00 44.72           N
ATOM    206  N   TRP A  26       7.703  65.307  51.847  1.00 21.89           N
ATOM    207  CA  TRP A  26       6.408  65.501  51.251  1.00 21.07           C
ATOM    208  C   TRP A  26       6.674  65.769  49.763  1.00 23.61           C
ATOM    209  O   TRP A  26       7.593  66.522  49.412  1.00 22.97           O
ATOM    210  CB  TRP A  26       5.692  66.714  51.858  1.00 23.54           C
ATOM    211  CG  TRP A  26       5.236  66.590  53.332  1.00 20.77           C
ATOM    212  CD1 TRP A  26       6.031  66.563  54.467  1.00 24.68           C
ATOM    213  CD2 TRP A  26       3.896  66.472  53.807  1.00 21.97           C
ATOM    214  NE1 TRP A  26       5.259  66.436  55.603  1.00 20.32           N
ATOM    215  CE2 TRP A  26       3.940  66.398  55.226  1.00 22.38           C
ATOM    216  CE3 TRP A  26       2.645  66.408  53.172  1.00 23.73           C
ATOM    217  CZ2 TRP A  26       2.786  66.262  55.992  1.00 23.17           C
ATOM    218  CZ3 TRP A  26       1.518  66.279  53.916  1.00 23.95           C
ATOM    219  CH2 TRP A  26       1.588  66.195  55.330  1.00 25.05           C
ATOM    220  N   TRP A  27       5.868  65.177  48.890  1.00 22.60           N
ATOM    221  CA  TRP A  27       6.081  65.356  47.453  1.00 22.39           C
ATOM    222  C   TRP A  27       5.247  66.527  46.965  1.00 20.80           C
ATOM    223  O   TRP A  27       4.094  66.655  47.327  1.00 22.61           O
ATOM    224  CB  TRP A  27       5.517  64.105  46.760  1.00 24.66           C
ATOM    225  CG  TRP A  27       6.234  62.844  47.147  1.00 27.23           C
ATOM    226  CD1 TRP A  27       5.776  61.896  48.012  1.00 30.52           C
ATOM    227  CD2 TRP A  27       7.522  62.389  46.702  1.00 29.77           C
ATOM    228  NE1 TRP A  27       6.695  60.880  48.141  1.00 33.01           N
ATOM    229  CE2 TRP A  27       7.774  61.152  47.336  1.00 32.49           C
ATOM    230  CE3 TRP A  27       8.492  62.896  45.826  1.00 32.37           C
ATOM    231  CZ2 TRP A  27       8.955  60.403  47.126  1.00 34.27           C
ATOM    232  CZ3 TRP A  27       9.689  62.152  45.614  1.00 35.47           C
ATOM    233  CH2 TRP A  27       9.909  60.916  46.272  1.00 34.44           C
ATOM    234  N   GLU A  28       5.807  67.372  46.110  1.00 20.47           N
ATOM    235  CA  GLU A  28       5.083  68.483  45.555  1.00 20.91           C
ATOM    236  C   GLU A  28       4.377  67.946  44.278  1.00 22.48           C
ATOM    237  O   GLU A  28       4.992  67.807  43.198  1.00 22.02           O
ATOM    238  CB  GLU A  28       6.014  69.656  45.258  1.00 21.66           C
ATOM    239  CG  GLU A  28       5.201  70.913  44.902  1.00 24.13           C
ATOM    240  CD  GLU A  28       6.022  72.168  44.736  1.00 23.43           C
ATOM    241  OE1 GLU A  28       7.195  72.005  44.359  1.00 23.91           O
ATOM    242  OE2 GLU A  28       5.557  73.322  44.939  1.00 24.51           O
ATOM    243  N   VAL A  29       3.088  67.651  44.408  1.00 21.89           N
ATOM    244  CA  VAL A  29       2.296  67.051  43.334  1.00 25.09           C
ATOM    245  C   VAL A  29       1.661  68.076  42.370  1.00 23.58           C
ATOM    246  O   VAL A  29       1.340  67.748  41.209  1.00 23.35           O
ATOM    247  CB  VAL A  29       1.228  66.067  43.892  1.00 26.75           C
ATOM    248  CG1 VAL A  29       1.887  64.960  44.703  1.00 26.23           C
ATOM    249  CG2 VAL A  29       0.201  66.814  44.712  1.00 29.50           C
ATOM    250  N   ALA A  30       1.531  69.324  42.801  1.00 20.45           N
ATOM    251  CA  ALA A  30       0.921  70.367  41.965  1.00 21.25           C
ATOM    252  C   ALA A  30       1.403  71.722  42.447  1.00 22.38           C
ATOM    253  O   ALA A  30       1.690  71.876  43.662  1.00 22.78           O
ATOM    254  CB  ALA A  30      -0.667  70.269  42.057  1.00 22.97           C
ATOM    255  N   LYS A  31       1.558  72.690  41.552  1.00 21.24           N
ATOM    256  CA  LYS A  31       1.991  74.029  41.920  1.00 20.93           C
ATOM    257  C   LYS A  31       1.663  75.016  40.823  1.00 23.43           C
ATOM    258  O   LYS A  31       1.418  74.591  39.719  1.00 21.64           O
ATOM    259  CB  LYS A  31       3.494  74.170  42.112  1.00 21.36           C
ATOM    260  CG  LYS A  31       4.411  73.478  41.056  1.00 23.62           C
ATOM    261  CD  LYS A  31       5.835  73.974  41.093  1.00 22.86           C
ATOM    262  CE  LYS A  31       6.692  73.355  39.953  1.00 22.77           C
ATOM    263  NZ  LYS A  31       6.512  71.842  39.895  1.00 21.22           N
ATOM    264  N   TYR A  32       1.704  76.306  41.100  1.00 23.30           N
ATOM    265  CA  TYR A  32       1.680  77.241  39.969  1.00 23.19           C
ATOM    266  C   TYR A  32       3.014  77.271  39.228  1.00 25.87           C
ATOM    267  O   TYR A  32       4.057  76.863  39.758  1.00 24.16           O
ATOM    268  CB  TYR A  32       1.536  78.685  40.459  1.00 19.34           C
ATOM    269  CG  TYR A  32       0.131  79.158  40.724  1.00 21.06           C
ATOM    270  CD1 TYR A  32      -0.120  80.461  41.142  1.00 20.92           C
ATOM    271  CD2 TYR A  32      -0.944  78.313  40.542  1.00 22.31           C
ATOM    272  CE1 TYR A  32      -1.447  80.871  41.378  1.00 23.50           C
ATOM    273  CE2 TYR A  32      -2.249  78.733  40.770  1.00 24.77           C
ATOM    274  CZ  TYR A  32      -2.491  80.010  41.197  1.00 24.18           C
ATOM    275  OH  TYR A  32      -3.808  80.390  41.411  1.00 27.67           O
ATOM    276  N   PRO A  33       2.999  77.755  37.987  1.00 27.62           N
ATOM    277  CA  PRO A  33       4.252  77.935  37.253  1.00 27.80           C
ATOM    278  C   PRO A  33       5.012  79.147  37.759  1.00 29.58           C
ATOM    279  O   PRO A  33       4.560  79.942  38.600  1.00 29.35           O
ATOM    280  CB  PRO A  33       3.801  78.125  35.794  1.00 30.50           C
ATOM    281  CG  PRO A  33       2.349  78.641  35.871  1.00 30.43           C
ATOM    282  CD  PRO A  33       1.796  78.055  37.190  1.00 29.38           C
ATOM    283  N   SER A  34       6.232  79.291  37.267  1.00 30.38           N
ATOM    284  CA  SER A  34       7.048  80.436  37.647  1.00 33.27           C
ATOM    285  C   SER A  34       7.534  81.118  36.364  1.00 36.07           C
ATOM    286  O   SER A  34       7.530  80.481  35.313  1.00 34.73           O
ATOM    287  CB  SER A  34       8.225  79.977  38.493  1.00 34.84           C
ATOM    288  OG  SER A  34       7.804  79.659  39.811  1.00 39.95           O
ATOM    289  N   PRO A  35       7.953  82.382  36.429  1.00 39.01           N
ATOM    290  CA  PRO A  35       8.500  83.076  35.246  1.00 39.06           C
ATOM    291  C   PRO A  35       9.815  82.459  34.679  1.00 39.70           C
ATOM    292  O   PRO A  35      10.573  81.726  35.322  1.00 37.78           O
ATOM    293  CB  PRO A  35       8.733  84.529  35.744  1.00 41.01           C
ATOM    294  CG  PRO A  35       8.161  84.651  37.184  1.00 40.72           C
ATOM    295  CD  PRO A  35       7.960  83.221  37.654  1.00 38.65           C
ATOM    296  N   ASN A  36      10.103  82.750  33.408  1.00 42.22           N
ATOM    297  CA  ASN A  36      11.347  82.353  32.732  1.00 43.17           C
ATOM    298  C   ASN A  36      11.476  80.834  32.589  1.00 42.82           C
ATOM    299  O   ASN A  36      12.574  80.268  32.505  1.00 41.02           O
ATOM    300  CB  ASN A  36      12.594  82.923  33.398  1.00 46.34           C
ATOM    301  CG  ASN A  36      12.478  84.408  33.695  1.00 50.24           C
ATOM    302  OD1 ASN A  36      12.712  84.810  34.841  1.00 52.69           O
ATOM    303  ND2 ASN A  36      12.112  85.227  32.700  1.00 49.66           N
ATOM    304  N   GLY A  37      10.304  80.205  32.593  1.00 41.78           N
ATOM    305  CA  GLY A  37      10.188  78.777  32.400  1.00 41.21           C
ATOM    306  C   GLY A  37      10.972  78.015  33.435  1.00 39.86           C
ATOM    307  O   GLY A  37      11.366  76.871  33.210  1.00 37.98           O
ATOM    308  N   LYS A  38      11.186  78.635  34.588  1.00 38.35           N
ATOM    309  CA  LYS A  38      12.020  77.931  35.546  1.00 40.41           C
ATOM    310  C   LYS A  38      11.261  76.978  36.507  1.00 39.56           C
ATOM    311  O   LYS A  38      11.193  77.244  37.706  1.00 37.66           O
ATOM    312  CB  LYS A  38      12.890  78.994  36.253  1.00 45.03           C
ATOM    313  CG  LYS A  38      13.785  78.447  37.359  1.00 49.45           C
ATOM    314  CD  LYS A  38      15.260  78.637  37.053  1.00 52.76           C
ATOM    315  CE  LYS A  38      16.050  78.618  38.372  1.00 55.35           C
ATOM    316  NZ  LYS A  38      15.261  78.361  39.622  1.00 56.07           N
ATOM    317  N   TYR A  39      10.690  75.882  35.994  1.00 37.14           N
ATOM    318  CA  TYR A  39      10.041  74.827  36.789  1.00 35.19           C
ATOM    319  C   TYR A  39       9.982  73.591  35.879  1.00 35.04           C
ATOM    320  O   TYR A  39      10.014  73.808  34.669  1.00 36.52           O
ATOM    321  CB  TYR A  39       8.638  75.338  37.175  1.00 32.96           C
ATOM    322  CG  TYR A  39       7.722  75.596  35.988  1.00 31.97           C
ATOM    323  CD1 TYR A  39       7.778  76.807  35.323  1.00 31.60           C
ATOM    324  CD2 TYR A  39       6.798  74.638  35.542  1.00 32.86           C
ATOM    325  CE1 TYR A  39       6.964  77.074  34.260  1.00 32.35           C
ATOM    326  CE2 TYR A  39       5.953  74.903  34.459  1.00 31.58           C
ATOM    327  CZ  TYR A  39       6.066  76.121  33.838  1.00 31.84           C
ATOM    328  OH  TYR A  39       5.295  76.479  32.766  1.00 35.01           O
ATOM    329  N   GLY A  40       9.899  72.294  36.146  1.00 37.06           N
ATOM    330  CA  GLY A  40       9.841  71.374  37.238  1.00 34.18           C
ATOM    331  C   GLY A  40       8.688  70.373  37.271  1.00 34.34           C
ATOM    332  O   GLY A  40       7.594  70.783  37.639  1.00 33.37           O
ATOM    333  N   LYS A  41       8.876  69.080  36.972  1.00 31.52           N
ATOM    334  CA  LYS A  41       7.865  68.100  37.396  1.00 29.78           C
ATOM    335  C   LYS A  41       8.437  67.018  38.290  1.00 28.01           C
ATOM    336  O   LYS A  41       7.951  65.871  38.302  1.00 26.00           O
ATOM    337  CB  LYS A  41       7.180  67.376  36.224  1.00 30.47           C
ATOM    338  CG  LYS A  41       6.379  68.366  35.403  1.00 33.20           C
ATOM    339  CD  LYS A  41       5.893  67.708  34.108  1.00 35.10           C
ATOM    340  CE  LYS A  41       4.760  68.504  33.554  1.00 38.27           C
ATOM    341  NZ  LYS A  41       3.694  67.498  33.619  1.00 41.50           N
ATOM    342  N   CYS A  42       9.462  67.363  39.063  1.00 27.01           N
ATOM    343  CA  CYS A  42       9.967  66.340  39.966  1.00 26.33           C
ATOM    344  C   CYS A  42      10.501  67.065  41.194  1.00 25.07           C
ATOM    345  O   CYS A  42      11.649  67.494  41.154  1.00 25.56           O
ATOM    346  CB  CYS A  42      11.121  65.617  39.273  1.00 29.24           C
ATOM    347  SG  CYS A  42      11.807  64.263  40.239  1.00 31.39           S
ATOM    348  N   GLY A  43       9.705  67.224  42.251  1.00 22.75           N
ATOM    349  CA  GLY A  43      10.191  68.036  43.352  1.00 20.09           C
ATOM    350  C   GLY A  43       9.557  67.591  44.657  1.00 19.92           C
ATOM    351  O   GLY A  43       8.487  66.989  44.686  1.00 20.03           O
ATOM    352  N   TRP A  44      10.199  67.933  45.763  1.00 22.75           N
ATOM    353  CA  TRP A  44       9.703  67.443  47.030  1.00 24.85           C
ATOM    354  C   TRP A  44      10.239  68.393  48.106  1.00 26.42           C
ATOM    355  O   TRP A  44      11.127  69.208  47.833  1.00 28.34           O
ATOM    356  CB  TRP A  44      10.108  65.990  47.247  1.00 26.83           C
ATOM    357  CG  TRP A  44      11.623  65.685  47.351  1.00 33.65           C
ATOM    358  CD1 TRP A  44      12.388  65.612  48.503  1.00 34.40           C
ATOM    359  CD2 TRP A  44      12.533  65.422  46.274  1.00 35.69           C
ATOM    360  NE1 TRP A  44      13.697  65.340  48.191  1.00 37.26           N
ATOM    361  CE2 TRP A  44      13.818  65.213  46.836  1.00 36.80           C
ATOM    362  CE3 TRP A  44      12.400  65.364  44.881  1.00 37.73           C
ATOM    363  CZ2 TRP A  44      14.956  64.948  46.063  1.00 40.58           C
ATOM    364  CZ3 TRP A  44      13.540  65.100  44.100  1.00 41.31           C
ATOM    365  CH2 TRP A  44      14.804  64.894  44.698  1.00 41.41           C
ATOM    366  N   ALA A  45       9.697  68.281  49.319  1.00 24.60           N
ATOM    367  CA  ALA A  45      10.175  69.071  50.472  1.00 23.50           C
ATOM    368  C   ALA A  45      10.504  68.134  51.631  1.00 23.20           C
ATOM    369  O   ALA A  45       9.845  67.098  51.788  1.00 25.07           O
ATOM    370  CB  ALA A  45       9.145  70.110  50.900  1.00 21.93           C
ATOM    371  N   GLU A  46      11.531  68.472  52.403  1.00 24.25           N
ATOM    372  CA  GLU A  46      11.820  67.711  53.624  1.00 27.50           C
ATOM    373  C   GLU A  46      11.852  68.623  54.853  1.00 25.07           C
ATOM    374  O   GLU A  46      12.465  69.673  54.797  1.00 24.06           O
ATOM    375  CB  GLU A  46      13.177  67.008  53.548  1.00 30.75           C
ATOM    376  CG  GLU A  46      13.292  65.982  52.431  1.00 38.68           C
ATOM    377  CD  GLU A  46      14.605  65.211  52.453  1.00 42.25           C
ATOM    378  OE1 GLU A  46      15.080  64.929  53.589  1.00 44.11           O
ATOM    379  OE2 GLU A  46      15.092  64.938  51.317  1.00 43.93           O
ATOM    380  N   TYR A  47      11.225  68.213  55.944  1.00 24.29           N
ATOM    381  CA  TYR A  47      11.203  69.057  57.133  1.00 26.12           C
ATOM    382  C   TYR A  47      11.978  68.517  58.337  1.00 28.22           C
ATOM    383  O   TYR A  47      11.763  67.355  58.672  1.00 29.75           O
ATOM    384  CB  TYR A  47       9.745  69.159  57.554  1.00 25.80           C
ATOM    385  CG  TYR A  47       8.858  69.891  56.554  1.00 27.72           C
ATOM    386  CD1 TYR A  47       7.939  69.181  55.771  1.00 29.51           C
ATOM    387  CD2 TYR A  47       8.954  71.263  56.373  1.00 27.39           C
ATOM    388  CE1 TYR A  47       7.108  69.845  54.846  1.00 30.13           C
ATOM    389  CE2 TYR A  47       8.117  71.947  55.444  1.00 28.29           C
ATOM    390  CZ  TYR A  47       7.218  71.210  54.684  1.00 29.10           C
ATOM    391  OH  TYR A  47       6.366  71.791  53.780  1.00 28.94           O
ATOM    392  N   THR A  48      12.807  69.328  58.989  1.00 29.12           N
ATOM    393  CA  THR A  48      13.603  68.919  60.150  1.00 30.47           C
ATOM    394  C   THR A  48      13.539  69.965  61.263  1.00 29.24           C
ATOM    395  O   THR A  48      13.752  71.126  60.936  1.00 26.49           O
ATOM    396  CB  THR A  48      15.098  69.054  59.827  1.00 31.47           C
ATOM    397  OG1 THR A  48      15.500  68.361  58.655  1.00 34.37           O
ATOM    398  CG2 THR A  48      15.931  68.329  60.930  1.00 36.38           C
ATOM    399  N   PRO A  49      13.335  69.606  62.529  1.00 31.56           N
ATOM    400  CA  PRO A  49      13.415  70.552  63.657  1.00 30.94           C
ATOM    401  C   PRO A  49      14.666  71.400  63.647  1.00 29.92           C
ATOM    402  O   PRO A  49      15.720  70.865  63.345  1.00 30.92           O
ATOM    403  CB  PRO A  49      13.562  69.638  64.887  1.00 31.96           C
ATOM    404  CG  PRO A  49      12.820  68.479  64.522  1.00 33.77           C
ATOM    405  CD  PRO A  49      13.023  68.254  63.022  1.00 31.66           C
ATOM    406  N   GLU A  50      14.594  72.696  63.951  1.00 31.60           N
ATOM    407  CA  GLU A  50      15.790  73.515  64.101  1.00 33.85           C
ATOM    408  C   GLU A  50      15.335  74.475  65.184  1.00 35.66           C
ATOM    409  O   GLU A  50      14.866  75.578  64.872  1.00 33.54           O
ATOM    410  CB  GLU A  50      16.148  74.280  62.817  1.00 39.43           C
ATOM    411  CG  GLU A  50      17.413  75.122  62.926  1.00 43.82           C
ATOM    412  CD  GLU A  50      17.889  75.669  61.590  1.00 48.06           C
ATOM    413  OE1 GLU A  50      18.465  74.901  60.780  1.00 51.27           O
ATOM    414  OE2 GLU A  50      17.704  76.874  61.335  1.00 47.87           O
ATOM    415  N   GLY A  51      15.443  74.064  66.449  1.00 36.30           N
ATOM    416  CA  GLY A  51      14.962  74.826  67.602  1.00 34.93           C
ATOM    417  C   GLY A  51      13.460  74.823  67.609  1.00 34.90           C
ATOM    418  O   GLY A  51      12.793  73.814  67.408  1.00 34.81           O
ATOM    419  N   LYS A  52      12.892  76.003  67.824  1.00 35.07           N
ATOM    420  CA  LYS A  52      11.457  76.186  67.744  1.00 37.50           C
ATOM    421  C   LYS A  52      10.934  76.183  66.287  1.00 35.50           C
ATOM    422  O   LYS A  52       9.728  76.058  66.030  1.00 36.79           O
ATOM    423  CB  LYS A  52      11.130  77.555  68.377  1.00 39.30           C
ATOM    424  CG  LYS A  52      12.328  78.392  68.844  1.00 40.99           C
ATOM    425  CD  LYS A  52      13.594  78.571  67.972  1.00 41.41           C
ATOM    426  CE  LYS A  52      14.846  78.637  68.899  1.00 39.97           C
ATOM    427  NZ  LYS A  52      16.032  79.342  68.345  1.00 35.59           N
ATOM    428  N   SER A  53      11.831  76.362  65.322  1.00 32.27           N
ATOM    429  CA  SER A  53      11.408  76.415  63.917  1.00 29.82           C
ATOM    430  C   SER A  53      11.475  75.056  63.225  1.00 30.42           C
ATOM    431  O   SER A  53      11.914  74.078  63.848  1.00 29.06           O
ATOM    432  CB  SER A  53      12.421  77.315  63.245  1.00 28.95           C
ATOM    433  OG  SER A  53      12.203  78.653  63.638  1.00 30.86           O
ATOM    434  N   VAL A  54      11.097  74.994  61.949  1.00 25.58           N
ATOM    435  CA  VAL A  54      11.338  73.838  61.134  1.00 26.74           C
ATOM    436  C   VAL A  54      12.138  74.380  59.968  1.00 27.49           C
ATOM    437  O   VAL A  54      11.800  75.440  59.370  1.00 25.91           O
ATOM    438  CB  VAL A  54      10.026  73.186  60.593  1.00 28.72           C
ATOM    439  CG1 VAL A  54      10.328  72.060  59.713  1.00 31.71           C
ATOM    440  CG2 VAL A  54       9.104  72.565  61.647  1.00 29.41           C
ATOM    441  N   LYS A  55      13.180  73.629  59.642  1.00 25.42           N
ATOM    442  CA  LYS A  55      13.990  73.824  58.454  1.00 27.54           C
ATOM    443  C   LYS A  55      13.272  73.182  57.263  1.00 28.73           C
ATOM    444  O   LYS A  55      12.924  72.009  57.324  1.00 26.73           O
ATOM    445  CB  LYS A  55      15.376  73.232  58.679  1.00 30.89           C
ATOM    446  CG  LYS A  55      16.341  73.446  57.515  1.00 36.39           C
ATOM    447  CD  LYS A  55      17.760  72.895  57.790  1.00 39.72           C
ATOM    448  CE  LYS A  55      18.693  74.028  57.321  1.00 43.13           C
ATOM    449  NZ  LYS A  55      20.211  73.889  57.137  1.00 46.39           N
ATOM    450  N   VAL A  56      13.061  73.943  56.180  1.00 25.68           N
ATOM    451  CA  VAL A  56      12.264  73.521  55.046  1.00 26.31           C
ATOM    452  C   VAL A  56      13.341  73.411  53.986  1.00 27.18           C
ATOM    453  O   VAL A  56      13.923  74.448  53.602  1.00 27.12           O
ATOM    454  CB  VAL A  56      11.274  74.651  54.620  1.00 28.86           C
ATOM    455  CG1 VAL A  56      10.455  74.227  53.374  1.00 30.03           C
ATOM    456  CG2 VAL A  56      10.338  75.063  55.747  1.00 27.36           C
ATOM    457  N   SER A  57      13.625  72.173  53.569  1.00 25.76           N
ATOM    458  CA  SER A  57      14.589  71.911  52.489  1.00 26.63           C
ATOM    459  C   SER A  57      13.851  71.473  51.234  1.00 24.83           C
ATOM    460  O   SER A  57      13.216  70.424  51.257  1.00 25.75           O
ATOM    461  CB  SER A  57      15.588  70.810  52.887  1.00 28.07           C
ATOM    462  OG  SER A  57      16.308  71.228  54.045  1.00 29.81           O
ATOM    463  N   ARG A  58      13.932  72.251  50.162  1.00 22.27           N
ATOM    464  CA  ARG A  58      13.147  71.885  49.001  1.00 22.55           C
ATOM    465  C   ARG A  58      14.078  71.505  47.863  1.00 23.60           C
ATOM    466  O   ARG A  58      15.039  72.200  47.612  1.00 22.85           O
ATOM    467  CB  ARG A  58      12.215  73.030  48.524  1.00 22.04           C
ATOM    468  CG  ARG A  58      11.029  73.424  49.423  1.00 26.88           C
ATOM    469  CD  ARG A  58      10.447  74.878  49.137  1.00 28.44           C
ATOM    470  NE  ARG A  58      10.293  74.830  47.709  1.00 28.16           N
ATOM    471  CZ  ARG A  58      10.536  75.643  46.715  1.00 28.77           C
ATOM    472  NH1 ARG A  58      10.964  76.905  46.695  1.00 28.18           N
ATOM    473  NH2 ARG A  58      10.253  74.995  45.605  1.00 29.75           N
ATOM    474  N   TYR A  59      13.763  70.412  47.173  1.00 27.65           N
ATOM    475  CA  TYR A  59      14.612  69.922  46.086  1.00 30.63           C
ATOM    476  C   TYR A  59      13.795  69.957  44.808  1.00 29.52           C
ATOM    477  O   TYR A  59      12.590  69.655  44.858  1.00 24.81           O
ATOM    478  CB  TYR A  59      15.059  68.473  46.340  1.00 36.48           C
ATOM    479  CG  TYR A  59      15.872  68.234  47.615  1.00 43.87           C
ATOM    480  CD1 TYR A  59      17.249  67.989  47.591  1.00 47.40           C
ATOM    481  CD2 TYR A  59      15.256  68.265  48.868  1.00 46.64           C
ATOM    482  CE1 TYR A  59      17.985  67.782  48.780  1.00 50.04           C
ATOM    483  CE2 TYR A  59      15.968  68.050  50.052  1.00 49.64           C
ATOM    484  CZ  TYR A  59      17.328  67.818  50.000  1.00 51.19           C
ATOM    485  OH  TYR A  59      17.948  67.626  51.218  1.00 53.94           O
ATOM    486  N   ASP A  60      14.409  70.301  43.674  1.00 29.24           N
ATOM    487  CA  ASP A  60      13.720  70.231  42.393  1.00 30.55           C
ATOM    488  C   ASP A  60      14.615  69.789  41.238  1.00 32.45           C
ATOM    489  O   ASP A  60      15.785  70.182  41.211  1.00 34.29           O
ATOM    490  CB  ASP A  60      13.228  71.614  41.975  1.00 31.19           C
ATOM    491  CG  ASP A  60      11.727  71.778  42.218  1.00 32.58           C
ATOM    492  OD1 ASP A  60      11.452  72.600  43.107  1.00 32.29           O
ATOM    493  OD2 ASP A  60      10.768  71.187  41.649  1.00 31.26           O
ATOM    494  N   VAL A  61      14.115  68.991  40.299  1.00 32.51           N
ATOM    495  CA  VAL A  61      14.933  68.719  39.108  1.00 31.23           C
ATOM    496  C   VAL A  61      14.285  69.502  38.005  1.00 31.79           C
ATOM    497  O   VAL A  61      13.093  69.332  37.692  1.00 32.46           O
ATOM    498  CB  VAL A  61      14.953  67.257  38.714  1.00 33.95           C
ATOM    499  CG1 VAL A  61      15.813  67.128  37.422  1.00 34.50           C
ATOM    500  CG2 VAL A  61      15.499  66.425  39.854  1.00 32.56           C
ATOM    501  N   ILE A  62      15.026  70.427  37.419  1.00 32.34           N
ATOM    502  CA  ILE A  62      14.435  71.293  36.418  1.00 33.17           C
ATOM    503  C   ILE A  62      15.394  71.252  35.222  1.00 35.59           C
ATOM    504  O   ILE A  62      16.580  71.621  35.343  1.00 34.87           O
ATOM    505  CB  ILE A  62      14.334  72.727  36.951  1.00 34.41           C
ATOM    506  CG1 ILE A  62      13.410  72.802  38.194  1.00 33.07           C
ATOM    507  CG2 ILE A  62      13.874  73.658  35.847  1.00 34.11           C
ATOM    508  CD1 ILE A  62      13.373  74.244  38.853  1.00 34.19           C
ATOM    509  N   HIS A  63      14.866  70.756  34.104  1.00 35.07           N
ATOM    510  CA  HIS A  63      15.647  70.645  32.869  1.00 37.71           C
ATOM    511  C   HIS A  63      16.948  69.869  33.090  1.00 37.56           C
ATOM    512  O   HIS A  63      18.016  70.291  32.668  1.00 36.99           O
ATOM    513  CB  HIS A  63      15.893  72.031  32.272  1.00 37.06           C
ATOM    514  CG  HIS A  63      14.635  72.725  31.831  1.00 38.58           C
ATOM    515  ND1 HIS A  63      14.337  74.035  32.154  1.00 39.36           N
ATOM    516  CD2 HIS A  63      13.600  72.292  31.075  1.00 38.49           C
ATOM    517  CE1 HIS A  63      13.178  74.380  31.619  1.00 39.14           C
ATOM    518  NE2 HIS A  63      12.711  73.337  30.959  1.00 39.16           N
ATOM    519  N   GLY A  64      16.854  68.739  33.781  1.00 38.68           N
ATOM    520  CA  GLY A  64      18.013  67.913  34.018  1.00 41.47           C
ATOM    521  C   GLY A  64      18.972  68.323  35.127  1.00 43.90           C
ATOM    522  O   GLY A  64      19.887  67.537  35.417  1.00 44.26           O
ATOM    523  N   LYS A  65      18.795  69.499  35.734  1.00 44.20           N
ATOM    524  CA  LYS A  65      19.649  69.906  36.852  1.00 45.75           C
ATOM    525  C   LYS A  65      18.963  69.996  38.244  1.00 44.77           C
ATOM    526  O   LYS A  65      17.802  70.389  38.310  1.00 42.23           O
ATOM    527  CB  LYS A  65      20.265  71.254  36.485  1.00 49.04           C
ATOM    528  CG  LYS A  65      21.701  71.381  37.011  1.00 54.86           C
ATOM    529  CD  LYS A  65      21.739  72.174  38.331  1.00 57.41           C
ATOM    530  CE  LYS A  65      22.655  71.550  39.396  1.00 59.19           C
ATOM    531  NZ  LYS A  65      23.244  72.668  40.213  1.00 60.62           N
ATOM    532  N   GLU A  66      19.653  69.645  39.332  1.00 43.77           N
ATOM    533  CA  GLU A  66      19.157  69.762  40.712  1.00 43.30           C
ATOM    534  C   GLU A  66      19.196  71.188  41.263  1.00 42.22           C
ATOM    535  O   GLU A  66      20.212  71.887  41.160  1.00 41.07           O
ATOM    536  CB  GLU A  66      19.956  68.843  41.629  1.00 45.47           C
ATOM    537  CG  GLU A  66      19.869  67.372  41.247  1.00 48.79           C
ATOM    538  CD  GLU A  66      20.731  66.398  42.056  1.00 50.55           C
ATOM    539  OE1 GLU A  66      21.966  66.606  42.138  1.00 51.21           O
ATOM    540  OE2 GLU A  66      20.208  65.381  42.595  1.00 51.60           O
ATOM    541  N   TYR A  67      18.097  71.660  41.844  1.00 39.73           N
ATOM    542  CA  TYR A  67      18.091  72.948  42.513  1.00 38.45           C
ATOM    543  C   TYR A  67      17.713  72.692  43.981  1.00 38.30           C
ATOM    544  O   TYR A  67      16.903  71.814  44.246  1.00 35.78           O
ATOM    545  CB  TYR A  67      17.047  73.845  41.872  1.00 41.39           C
ATOM    546  CG  TYR A  67      17.433  74.313  40.491  1.00 43.19           C
ATOM    547  CD1 TYR A  67      17.394  73.454  39.392  1.00 44.10           C
ATOM    548  CD2 TYR A  67      17.858  75.613  40.302  1.00 44.61           C
ATOM    549  CE1 TYR A  67      17.754  73.872  38.116  1.00 45.26           C
ATOM    550  CE2 TYR A  67      18.218  76.045  39.041  1.00 45.96           C
ATOM    551  CZ  TYR A  67      18.165  75.181  37.962  1.00 47.26           C
ATOM    552  OH  TYR A  67      18.551  75.697  36.742  1.00 49.25           O
ATOM    553  N   PHE A  68      18.271  73.440  44.928  1.00 38.29           N
ATOM    554  CA  PHE A  68      18.085  73.232  46.356  1.00 40.83           C
ATOM    555  C   PHE A  68      17.719  74.605  46.913  1.00 39.85           C
ATOM    556  O   PHE A  68      18.352  75.580  46.563  1.00 37.86           O
ATOM    557  CB  PHE A  68      19.354  72.732  47.069  1.00 45.39           C
ATOM    558  CG  PHE A  68      19.778  71.326  46.701  1.00 49.38           C
ATOM    559  CD1 PHE A  68      20.735  71.086  45.713  1.00 51.56           C
ATOM    560  CD2 PHE A  68      19.236  70.224  47.343  1.00 50.88           C
ATOM    561  CE1 PHE A  68      21.139  69.778  45.353  1.00 52.71           C
ATOM    562  CE2 PHE A  68      19.627  68.919  46.984  1.00 52.49           C
ATOM    563  CZ  PHE A  68      20.577  68.686  45.990  1.00 52.71           C
ATOM    564  N   MET A  69      16.689  74.711  47.743  1.00 38.84           N
ATOM    565  CA  MET A  69      16.355  75.977  48.406  1.00 39.77           C
ATOM    566  C   MET A  69      16.048  75.600  49.846  1.00 37.65           C
ATOM    567  O   MET A  69      15.233  74.720  50.073  1.00 37.85           O
ATOM    568  CB  MET A  69      15.149  76.728  47.831  1.00 43.09           C
ATOM    569  CG  MET A  69      15.091  78.242  48.255  1.00 47.40           C
ATOM    570  SD  MET A  69      13.971  78.992  49.595  1.00 50.93           S
ATOM    571  CE  MET A  69      13.749  80.792  49.025  1.00 48.16           C
ATOM    572  N   GLU A  70      16.675  76.268  50.799  1.00 35.36           N
ATOM    573  CA  GLU A  70      16.478  75.987  52.211  1.00 33.89           C
ATOM    574  C   GLU A  70      15.900  77.218  52.867  1.00 30.27           C
ATOM    575  O   GLU A  70      16.160  78.324  52.401  1.00 31.30           O
ATOM    576  CB  GLU A  70      17.830  75.748  52.885  1.00 37.51           C
ATOM    577  CG  GLU A  70      18.615  74.521  52.445  1.00 44.43           C
ATOM    578  CD  GLU A  70      18.959  73.720  53.683  1.00 48.03           C
ATOM    579  OE1 GLU A  70      18.511  72.545  53.774  1.00 49.16           O
ATOM    580  OE2 GLU A  70      19.650  74.309  54.559  1.00 47.99           O
ATOM    581  N   GLY A  71      15.127  77.071  53.936  1.00 25.11           N
ATOM    582  CA  GLY A  71      14.691  78.253  54.650  1.00 22.56           C
ATOM    583  C   GLY A  71      14.153  77.758  55.985  1.00 24.77           C
ATOM    584  O   GLY A  71      14.167  76.549  56.209  1.00 22.98           O
ATOM    585  N   THR A  72      13.675  78.638  56.853  1.00 22.02           N
ATOM    586  CA  THR A  72      13.222  78.239  58.195  1.00 24.40           C
ATOM    587  C   THR A  72      11.765  78.633  58.271  1.00 22.85           C
ATOM    588  O   THR A  72      11.458  79.682  57.728  1.00 25.63           O
ATOM    589  CB  THR A  72      14.077  79.042  59.200  1.00 25.89           C
ATOM    590  OG1 THR A  72      15.316  78.321  59.320  1.00 33.27           O
ATOM    591  CG2 THR A  72      13.558  78.818  60.580  1.00 28.45           C
ATOM    592  N   ALA A  73      10.854  77.892  58.880  1.00 20.50           N
ATOM    593  CA  ALA A  73       9.444  78.305  58.996  1.00 20.04           C
ATOM    594  C   ALA A  73       9.061  78.311  60.469  1.00 22.72           C
ATOM    595  O   ALA A  73       9.522  77.411  61.188  1.00 23.60           O
ATOM    596  CB  ALA A  73       8.470  77.358  58.291  1.00 19.51           C
ATOM    597  N   TYR A  74       8.237  79.275  60.867  1.00 21.25           N
ATOM    598  CA  TYR A  74       7.741  79.331  62.246  1.00 24.22           C
ATOM    599  C   TYR A  74       6.441  80.115  62.250  1.00 23.95           C
ATOM    600  O   TYR A  74       6.267  80.984  61.405  1.00 22.78           O
ATOM    601  CB  TYR A  74       8.792  79.884  63.201  1.00 28.44           C
ATOM    602  CG  TYR A  74       9.409  81.147  62.680  1.00 34.37           C
ATOM    603  CD1 TYR A  74       9.128  82.370  63.282  1.00 36.22           C
ATOM    604  CD2 TYR A  74      10.265  81.122  61.561  1.00 37.63           C
ATOM    605  CE1 TYR A  74       9.700  83.540  62.794  1.00 37.84           C
ATOM    606  CE2 TYR A  74      10.839  82.284  61.059  1.00 39.74           C
ATOM    607  CZ  TYR A  74      10.536  83.480  61.706  1.00 40.10           C
ATOM    608  OH  TYR A  74      11.096  84.652  61.260  1.00 43.41           O
ATOM    609  N   PRO A  75       5.522  79.806  63.167  1.00 25.34           N
ATOM    610  CA  PRO A  75       4.173  80.378  63.109  1.00 24.84           C
ATOM    611  C   PRO A  75       4.228  81.876  63.355  1.00 25.54           C
ATOM    612  O   PRO A  75       5.148  82.314  64.023  1.00 24.98           O
ATOM    613  CB  PRO A  75       3.388  79.665  64.219  1.00 27.20           C
ATOM    614  CG  PRO A  75       4.341  78.791  64.897  1.00 27.83           C
ATOM    615  CD  PRO A  75       5.708  78.837  64.260  1.00 24.82           C
ATOM    616  N   VAL A  76       3.293  82.630  62.796  1.00 24.87           N
ATOM    617  CA  VAL A  76       3.267  84.072  63.011  1.00 28.11           C
ATOM    618  C   VAL A  76       2.801  84.257  64.469  1.00 29.98           C
ATOM    619  O   VAL A  76       3.301  85.109  65.190  1.00 28.98           O
ATOM    620  CB  VAL A  76       2.370  84.717  61.964  1.00 27.73           C
ATOM    621  CG1 VAL A  76       2.002  86.166  62.323  1.00 30.60           C
ATOM    622  CG2 VAL A  76       3.046  84.635  60.568  1.00 25.88           C
ATOM    623  N   GLY A  77       1.878  83.405  64.897  1.00 28.38           N
ATOM    624  CA  GLY A  77       1.245  83.482  66.206  1.00 30.09           C
ATOM    625  C   GLY A  77       0.994  82.105  66.761  1.00 28.92           C
ATOM    626  O   GLY A  77       1.950  81.371  66.938  1.00 28.81           O
ATOM    627  N   ASP A  78      -0.249  81.749  67.038  1.00 31.91           N
ATOM    628  CA  ASP A  78      -0.555  80.401  67.505  1.00 34.77           C
ATOM    629  C   ASP A  78      -0.277  79.360  66.422  1.00 34.41           C
ATOM    630  O   ASP A  78      -0.680  79.574  65.275  1.00 30.53           O
ATOM    631  CB  ASP A  78      -2.024  80.401  67.898  1.00 39.91           C
ATOM    632  CG  ASP A  78      -2.533  79.040  68.330  1.00 43.36           C
ATOM    633  OD1 ASP A  78      -1.772  78.180  68.836  1.00 43.14           O
ATOM    634  OD2 ASP A  78      -3.758  78.786  68.171  1.00 48.53           O
ATOM    635  N   SER A  79       0.409  78.275  66.792  1.00 34.99           N
ATOM    636  CA  SER A  79       0.821  77.205  65.876  1.00 34.74           C
ATOM    637  C   SER A  79      -0.357  76.495  65.218  1.00 34.10           C
ATOM    638  O   SER A  79      -0.228  75.895  64.153  1.00 34.08           O
ATOM    639  CB  SER A  79       1.818  76.246  66.545  1.00 37.62           C
ATOM    640  OG  SER A  79       1.202  75.242  67.365  1.00 40.86           O
ATOM    641  N   LYS A  80      -1.535  76.563  65.822  1.00 31.90           N
ATOM    642  CA  LYS A  80      -2.719  75.997  65.209  1.00 30.37           C
ATOM    643  C   LYS A  80      -3.297  76.805  64.039  1.00 28.80           C
ATOM    644  O   LYS A  80      -4.111  76.272  63.248  1.00 27.37           O
ATOM    645  CB  LYS A  80      -3.790  75.831  66.321  1.00 33.81           C
ATOM    646  CG  LYS A  80      -3.557  74.525  67.050  1.00 38.05           C
ATOM    647  CD  LYS A  80      -4.459  74.298  68.263  1.00 42.02           C
ATOM    648  CE  LYS A  80      -3.803  74.699  69.593  1.00 43.83           C
ATOM    649  NZ  LYS A  80      -4.125  76.173  69.696  1.00 47.30           N
ATOM    650  N   ILE A  81      -2.930  78.087  63.925  1.00 27.06           N
ATOM    651  CA  ILE A  81      -3.491  78.896  62.853  1.00 25.67           C
ATOM    652  C   ILE A  81      -2.451  78.755  61.734  1.00 23.94           C
ATOM    653  O   ILE A  81      -1.298  79.036  61.987  1.00 20.61           O
ATOM    654  CB  ILE A  81      -3.678  80.379  63.223  1.00 28.93           C
ATOM    655  CG1 ILE A  81      -4.748  80.601  64.315  1.00 33.24           C
ATOM    656  CG2 ILE A  81      -4.273  81.198  62.050  1.00 26.31           C
ATOM    657  CD1 ILE A  81      -5.078  79.403  65.188  1.00 35.83           C
ATOM    658  N   GLY A  82      -2.849  78.356  60.525  1.00 24.29           N
ATOM    659  CA  GLY A  82      -1.807  78.112  59.533  1.00 21.77           C
ATOM    660  C   GLY A  82      -1.364  79.383  58.845  1.00 21.80           C
ATOM    661  O   GLY A  82      -1.439  79.416  57.634  1.00 21.62           O
ATOM    662  N   LYS A  83      -0.945  80.395  59.591  1.00 21.12           N
ATOM    663  CA  LYS A  83      -0.390  81.610  59.012  1.00 22.48           C
ATOM    664  C   LYS A  83       1.042  81.516  59.514  1.00 22.43           C
ATOM    665  O   LYS A  83       1.304  81.512  60.738  1.00 22.72           O
ATOM    666  CB  LYS A  83      -1.147  82.877  59.449  1.00 26.37           C
ATOM    667  CG  LYS A  83      -0.591  84.170  58.860  1.00 30.77           C
ATOM    668  CD  LYS A  83      -1.435  85.452  59.116  1.00 35.53           C
ATOM    669  CE  LYS A  83      -2.840  85.422  58.479  1.00 38.43           C
ATOM    670  NZ  LYS A  83      -3.063  85.499  56.957  1.00 41.11           N
ATOM    671  N   ILE A  84       2.007  81.358  58.603  1.00 16.93           N
ATOM    672  CA  ILE A  84       3.382  81.021  59.022  1.00 17.64           C
ATOM    673  C   ILE A  84       4.440  81.853  58.303  1.00 19.26           C
ATOM    674  O   ILE A  84       4.196  82.267  57.158  1.00 21.23           O
ATOM    675  CB  ILE A  84       3.592  79.578  58.625  1.00 18.55           C
ATOM    676  CG1 ILE A  84       2.488  78.700  59.215  1.00 17.71           C
ATOM    677  CG2 ILE A  84       4.970  79.059  58.991  1.00 16.24           C
ATOM    678  CD1 ILE A  84       2.578  77.294  58.678  1.00 19.68           C
ATOM    679  N   TYR A  85       5.584  82.118  58.921  1.00 20.27           N
ATOM    680  CA  TYR A  85       6.624  82.820  58.223  1.00 21.64           C
ATOM    681  C   TYR A  85       7.630  81.858  57.623  1.00 20.52           C
ATOM    682  O   TYR A  85       8.005  80.884  58.274  1.00 19.48           O
ATOM    683  CB  TYR A  85       7.497  83.682  59.114  1.00 23.98           C
ATOM    684  CG  TYR A  85       6.929  84.942  59.679  1.00 26.99           C
ATOM    685  CD1 TYR A  85       6.574  86.013  58.863  1.00 28.59           C
ATOM    686  CD2 TYR A  85       6.757  85.034  61.045  1.00 26.25           C
ATOM    687  CE1 TYR A  85       6.051  87.187  59.456  1.00 32.78           C
ATOM    688  CE2 TYR A  85       6.235  86.161  61.640  1.00 29.16           C
ATOM    689  CZ  TYR A  85       5.902  87.229  60.848  1.00 31.65           C
ATOM    690  OH  TYR A  85       5.395  88.316  61.514  1.00 36.80           O
ATOM    691  N   HIS A  86       8.056  82.128  56.391  1.00 17.72           N
ATOM    692  CA  HIS A  86       9.231  81.405  55.880  1.00 17.97           C
ATOM    693  C   HIS A  86      10.336  82.460  55.882  1.00 18.20           C
ATOM    694  O   HIS A  86      10.099  83.609  55.446  1.00 18.38           O
ATOM    695  CB  HIS A  86       8.950  80.976  54.443  1.00 18.26           C
ATOM    696  CG  HIS A  86      10.108  80.338  53.730  1.00 19.80           C
ATOM    697  ND1 HIS A  86      11.002  81.070  52.969  1.00 19.59           N
ATOM    698  CD2 HIS A  86      10.486  79.040  53.613  1.00 19.93           C
ATOM    699  CE1 HIS A  86      11.874  80.246  52.411  1.00 20.22           C
ATOM    700  NE2 HIS A  86      11.594  79.015  52.794  1.00 19.81           N
ATOM    701  N   SER A  87      11.542  82.098  56.304  1.00 17.38           N
ATOM    702  CA  SER A  87      12.677  83.018  56.317  1.00 21.81           C
ATOM    703  C   SER A  87      13.871  82.414  55.585  1.00 23.47           C
ATOM    704  O   SER A  87      14.228  81.247  55.804  1.00 23.02           O
ATOM    705  CB  SER A  87      13.094  83.407  57.768  1.00 23.51           C
ATOM    706  OG  SER A  87      14.043  84.438  57.608  1.00 27.82           O
ATOM    707  N   ARG A  88      14.476  83.163  54.672  1.00 24.03           N
ATOM    708  CA  ARG A  88      15.715  82.672  54.049  1.00 24.52           C
ATOM    709  C   ARG A  88      16.791  83.776  54.010  1.00 23.74           C
ATOM    710  O   ARG A  88      16.542  84.918  53.555  1.00 19.68           O
ATOM    711  CB  ARG A  88      15.418  82.244  52.617  1.00 26.94           C
ATOM    712  CG  ARG A  88      16.644  81.791  51.860  1.00 34.11           C
ATOM    713  CD  ARG A  88      16.315  81.507  50.405  1.00 38.97           C
ATOM    714  NE  ARG A  88      17.443  80.823  49.759  1.00 46.50           N
ATOM    715  CZ  ARG A  88      17.697  80.918  48.453  1.00 48.03           C
ATOM    716  NH1 ARG A  88      16.901  81.673  47.693  1.00 50.08           N
ATOM    717  NH2 ARG A  88      18.724  80.271  47.909  1.00 49.19           N
ATOM    718  N   THR A  89      17.983  83.446  54.501  1.00 23.29           N
ATOM    719  CA  THR A  89      19.075  84.409  54.511  1.00 22.70           C
ATOM    720  C   THR A  89      20.212  83.973  53.610  1.00 25.41           C
ATOM    721  O   THR A  89      20.679  82.820  53.719  1.00 24.05           O
ATOM    722  CB  THR A  89      19.628  84.540  55.909  1.00 24.60           C
ATOM    723  OG1 THR A  89      18.621  85.139  56.743  1.00 23.68           O
ATOM    724  CG2 THR A  89      20.810  85.530  55.923  1.00 23.78           C
ATOM    725  N   VAL A  90      20.637  84.845  52.702  1.00 25.31           N
ATOM    726  CA  VAL A  90      21.790  84.485  51.872  1.00 27.46           C
ATOM    727  C   VAL A  90      22.769  85.648  52.004  1.00 26.45           C
ATOM    728  O   VAL A  90      22.425  86.742  51.561  1.00 26.27           O
ATOM    729  CB  VAL A  90      21.379  84.321  50.416  1.00 28.52           C
ATOM    730  CG1 VAL A  90      22.644  84.182  49.560  1.00 30.67           C
ATOM    731  CG2 VAL A  90      20.438  83.105  50.281  1.00 29.72           C
ATOM    732  N   GLY A  91      23.925  85.480  52.638  1.00 27.28           N
ATOM    733  CA  GLY A  91      24.886  86.584  52.752  1.00 27.38           C
ATOM    734  C   GLY A  91      24.247  87.609  53.687  1.00 28.48           C
ATOM    735  O   GLY A  91      23.710  87.265  54.742  1.00 26.24           O
ATOM    736  N   GLY A  92      24.290  88.877  53.309  1.00 25.05           N
ATOM    737  CA  GLY A  92      23.642  89.884  54.145  1.00 28.54           C
ATOM    738  C   GLY A  92      22.175  90.198  53.838  1.00 26.73           C
ATOM    739  O   GLY A  92      21.692  91.249  54.269  1.00 28.11           O
ATOM    740  N   TYR A  93      21.487  89.318  53.111  1.00 22.97           N
ATOM    741  CA  TYR A  93      20.134  89.575  52.645  1.00 23.88           C
ATOM    742  C   TYR A  93      19.129  88.521  53.109  1.00 23.05           C
ATOM    743  O   TYR A  93      19.208  87.321  52.770  1.00 20.76           O
ATOM    744  CB  TYR A  93      20.147  89.555  51.126  1.00 24.86           C
ATOM    745  CG  TYR A  93      18.892  89.942  50.404  1.00 29.18           C
ATOM    746  CD1 TYR A  93      18.193  91.100  50.732  1.00 31.42           C
ATOM    747  CD2 TYR A  93      18.368  89.132  49.385  1.00 31.40           C
ATOM    748  CE1 TYR A  93      17.021  91.452  50.040  1.00 33.36           C
ATOM    749  CE2 TYR A  93      17.186  89.506  48.684  1.00 33.83           C
ATOM    750  CZ  TYR A  93      16.520  90.668  49.025  1.00 34.10           C
ATOM    751  OH  TYR A  93      15.364  91.066  48.375  1.00 36.58           O
ATOM    752  N   THR A  94      18.147  88.995  53.862  1.00 19.60           N
ATOM    753  CA  THR A  94      17.166  88.045  54.403  1.00 18.89           C
ATOM    754  C   THR A  94      15.849  88.383  53.771  1.00 21.67           C
ATOM    755  O   THR A  94      15.473  89.573  53.700  1.00 20.45           O
ATOM    756  CB  THR A  94      17.013  88.258  55.898  1.00 21.36           C
ATOM    757  OG1 THR A  94      18.241  87.893  56.549  1.00 23.25           O
ATOM    758  CG2 THR A  94      15.875  87.346  56.510  1.00 21.99           C
ATOM    759  N   ARG A  95      15.138  87.349  53.303  1.00 24.16           N
ATOM    760  CA  ARG A  95      13.757  87.562  52.918  1.00 21.84           C
ATOM    761  C   ARG A  95      12.828  86.788  53.837  1.00 23.96           C
ATOM    762  O   ARG A  95      13.056  85.597  54.035  1.00 21.07           O
ATOM    763  CB  ARG A  95      13.547  87.051  51.514  1.00 26.58           C
ATOM    764  CG  ARG A  95      14.191  87.814  50.425  1.00 32.15           C
ATOM    765  CD  ARG A  95      14.083  86.862  49.281  1.00 38.14           C
ATOM    766  NE  ARG A  95      14.621  87.289  48.012  1.00 43.45           N
ATOM    767  CZ  ARG A  95      15.606  86.644  47.392  1.00 47.57           C
ATOM    768  NH1 ARG A  95      16.204  85.566  47.918  1.00 47.78           N
ATOM    769  NH2 ARG A  95      15.992  87.126  46.216  1.00 49.56           N
ATOM    770  N   LYS A  96      11.774  87.441  54.347  1.00 23.34           N
ATOM    771  CA  LYS A  96      10.816  86.836  55.260  1.00 21.41           C
ATOM    772  C   LYS A  96       9.420  87.023  54.647  1.00 22.43           C
ATOM    773  O   LYS A  96       8.988  88.152  54.341  1.00 20.85           O
ATOM    774  CB  LYS A  96      10.939  87.506  56.624  1.00 25.23           C
ATOM    775  CG  LYS A  96      10.030  86.991  57.689  1.00 29.94           C
ATOM    776  CD  LYS A  96      10.499  87.501  59.090  1.00 35.18           C
ATOM    777  CE  LYS A  96       9.472  88.457  59.702  1.00 36.83           C
ATOM    778  NZ  LYS A  96       9.641  88.305  61.230  1.00 40.86           N
ATOM    779  N   THR A  97       8.720  85.909  54.468  1.00 20.60           N
ATOM    780  CA  THR A  97       7.497  85.880  53.644  1.00 21.05           C
ATOM    781  C   THR A  97       6.397  85.196  54.410  1.00 19.94           C
ATOM    782  O   THR A  97       6.591  84.061  54.791  1.00 20.11           O
ATOM    783  CB  THR A  97       7.717  85.003  52.391  1.00 21.53           C
ATOM    784  OG1 THR A  97       8.801  85.539  51.589  1.00 23.29           O
ATOM    785  CG2 THR A  97       6.529  85.056  51.495  1.00 21.51           C
ATOM    786  N   VAL A  98       5.247  85.831  54.613  1.00 19.71           N
ATOM    787  CA  VAL A  98       4.151  85.111  55.260  1.00 20.26           C
ATOM    788  C   VAL A  98       3.497  84.182  54.246  1.00 22.03           C
ATOM    789  O   VAL A  98       3.255  84.584  53.071  1.00 21.13           O
ATOM    790  CB  VAL A  98       3.102  86.123  55.768  1.00 21.59           C
ATOM    791  CG1 VAL A  98       1.851  85.397  56.306  1.00 21.90           C
ATOM    792  CG2 VAL A  98       3.753  86.872  56.840  1.00 22.42           C
ATOM    793  N   PHE A  99       3.262  82.936  54.640  1.00 19.46           N
ATOM    794  CA  PHE A  99       2.457  82.088  53.762  1.00 18.98           C
ATOM    795  C   PHE A  99       1.297  81.505  54.588  1.00 18.08           C
ATOM    796  O   PHE A  99       1.278  81.589  55.834  1.00 18.38           O
ATOM    797  CB  PHE A  99       3.297  81.019  53.019  1.00 17.82           C
ATOM    798  CG  PHE A  99       3.845  79.935  53.919  1.00 17.69           C
ATOM    799  CD1 PHE A  99       3.146  78.738  54.124  1.00 18.69           C
ATOM    800  CD2 PHE A  99       5.042  80.119  54.552  1.00 18.12           C
ATOM    801  CE1 PHE A  99       3.654  77.733  54.925  1.00 18.23           C
ATOM    802  CE2 PHE A  99       5.534  79.137  55.401  1.00 17.71           C
ATOM    803  CZ  PHE A  99       4.852  77.939  55.564  1.00 18.88           C
ATOM    804  N   ASN A 100       0.307  80.937  53.923  1.00 17.63           N
ATOM    805  CA  ASN A 100      -0.893  80.401  54.571  1.00 19.80           C
ATOM    806  C   ASN A 100      -1.147  78.970  54.187  1.00 22.21           C
ATOM    807  O   ASN A 100      -0.915  78.599  53.036  1.00 23.70           O
ATOM    808  CB  ASN A 100      -2.123  81.179  54.072  1.00 20.92           C
ATOM    809  CG  ASN A 100      -2.118  82.628  54.549  1.00 26.08           C
ATOM    810  OD1 ASN A 100      -2.487  82.926  55.685  1.00 29.85           O
ATOM    811  ND2 ASN A 100      -1.679  83.527  53.701  1.00 28.67           N
ATOM    812  N   VAL A 101      -1.554  78.133  55.131  1.00 21.19           N
ATOM    813  CA  VAL A 101      -1.992  76.783  54.830  1.00 20.94           C
ATOM    814  C   VAL A 101      -3.490  76.922  54.618  1.00 21.75           C
ATOM    815  O   VAL A 101      -4.270  77.238  55.533  1.00 21.13           O
ATOM    816  CB  VAL A 101      -1.700  75.725  55.908  1.00 22.05           C
ATOM    817  CG1 VAL A 101      -2.400  74.416  55.575  1.00 19.95           C
ATOM    818  CG2 VAL A 101      -0.185  75.589  56.094  1.00 22.40           C
ATOM    819  N   LEU A 102      -3.916  76.663  53.394  1.00 19.02           N
ATOM    820  CA  LEU A 102      -5.311  76.895  53.110  1.00 20.04           C
ATOM    821  C   LEU A 102      -6.172  75.655  53.400  1.00 23.58           C
ATOM    822  O   LEU A 102      -7.382  75.821  53.668  1.00 21.94           O
ATOM    823  CB  LEU A 102      -5.529  77.148  51.619  1.00 21.55           C
ATOM    824  CG  LEU A 102      -4.787  78.372  51.069  1.00 24.25           C
ATOM    825  CD1 LEU A 102      -5.049  78.436  49.539  1.00 23.27           C
ATOM    826  CD2 LEU A 102      -5.214  79.619  51.740  1.00 23.81           C
ATOM    827  N   SER A 103      -5.576  74.468  53.270  1.00 22.27           N
ATOM    828  CA  SER A 103      -6.334  73.238  53.525  1.00 23.73           C
ATOM    829  C   SER A 103      -5.333  72.159  53.893  1.00 25.15           C
ATOM    830  O   SER A 103      -4.245  72.054  53.303  1.00 22.99           O
ATOM    831  CB  SER A 103      -7.154  72.895  52.281  1.00 27.20           C
ATOM    832  OG  SER A 103      -7.995  71.759  52.450  1.00 30.43           O
ATOM    833  N   THR A 104      -5.681  71.354  54.897  1.00 23.67           N
ATOM    834  CA  THR A 104      -4.879  70.194  55.269  1.00 24.37           C
ATOM    835  C   THR A 104      -5.727  69.179  56.083  1.00 28.14           C
ATOM    836  O   THR A 104      -6.754  69.609  56.581  1.00 28.96           O
ATOM    837  CB  THR A 104      -3.671  70.621  56.040  1.00 21.27           C
ATOM    838  OG1 THR A 104      -2.883  69.449  56.246  1.00 21.12           O
ATOM    839  CG2 THR A 104      -3.964  71.072  57.500  1.00 24.36           C
ATOM    840  N   ASP A 105      -5.325  67.921  56.230  1.00 29.39           N
ATOM    841  CA  ASP A 105      -6.038  66.907  57.032  1.00 29.99           C
ATOM    842  C   ASP A 105      -4.990  66.460  58.040  1.00 31.10           C
ATOM    843  O   ASP A 105      -5.115  65.458  58.774  1.00 31.76           O
ATOM    844  CB  ASP A 105      -6.589  65.811  56.119  1.00 30.77           C
ATOM    845  CG  ASP A 105      -5.489  64.941  55.493  1.00 32.25           C
ATOM    846  OD1 ASP A 105      -4.277  65.301  55.550  1.00 29.13           O
ATOM    847  OD2 ASP A 105      -5.792  63.848  54.941  1.00 31.80           O
ATOM    848  N   ASN A 106      -3.911  67.244  58.048  1.00 29.39           N
ATOM    849  CA  ASN A 106      -2.765  67.031  58.932  1.00 29.12           C
ATOM    850  C   ASN A 106      -2.109  65.656  58.760  1.00 33.31           C
ATOM    851  O   ASN A 106      -1.433  65.145  59.688  1.00 32.50           O
ATOM    852  CB  ASN A 106      -3.146  67.196  60.418  1.00 30.04           C
ATOM    853  CG  ASN A 106      -3.498  68.609  60.773  1.00 29.86           C
ATOM    854  OD1 ASN A 106      -2.721  69.508  60.461  1.00 25.89           O
ATOM    855  ND2 ASN A 106      -4.646  68.819  61.457  1.00 27.60           N
ATOM    856  N   LYS A 107      -2.294  65.010  57.606  1.00 32.59           N
ATOM    857  CA  LYS A 107      -1.533  63.770  57.513  1.00 32.96           C
ATOM    858  C   LYS A 107      -1.206  63.258  56.116  1.00 29.95           C
ATOM    859  O   LYS A 107      -0.178  62.626  55.960  1.00 30.50           O
ATOM    860  CB  LYS A 107      -2.211  62.671  58.317  1.00 36.85           C
ATOM    861  CG  LYS A 107      -3.452  62.111  57.739  1.00 39.86           C
ATOM    862  CD  LYS A 107      -3.486  60.610  58.089  1.00 43.04           C
ATOM    863  CE  LYS A 107      -2.235  60.182  58.813  1.00 44.88           C
ATOM    864  NZ  LYS A 107      -2.327  58.709  59.135  1.00 44.94           N
ATOM    865  N   ASN A 108      -2.055  63.552  55.145  1.00 29.12           N
ATOM    866  CA  ASN A 108      -1.829  63.146  53.757  1.00 29.89           C
ATOM    867  C   ASN A 108      -1.561  64.314  52.815  1.00 28.53           C
ATOM    868  O   ASN A 108      -0.886  64.138  51.801  1.00 29.58           O
ATOM    869  CB  ASN A 108      -3.076  62.469  53.218  1.00 31.25           C
ATOM    870  CG  ASN A 108      -3.408  61.209  53.991  1.00 34.35           C
ATOM    871  OD1 ASN A 108      -2.660  60.236  53.973  1.00 32.85           O
ATOM    872  ND2 ASN A 108      -4.526  61.265  54.705  1.00 36.07           N
ATOM    873  N   TYR A 109      -2.121  65.484  53.100  1.00 24.69           N
ATOM    874  CA  TYR A 109      -1.863  66.624  52.211  1.00 25.29           C
ATOM    875  C   TYR A 109      -1.852  68.020  52.855  1.00 24.93           C
ATOM    876  O   TYR A 109      -2.472  68.266  53.912  1.00 23.93           O
ATOM    877  CB  TYR A 109      -2.843  66.656  51.044  1.00 26.10           C
ATOM    878  CG  TYR A 109      -4.144  67.239  51.500  1.00 28.39           C
ATOM    879  CD1 TYR A 109      -4.422  68.581  51.350  1.00 29.36           C
ATOM    880  CD2 TYR A 109      -5.094  66.426  52.092  1.00 29.29           C
ATOM    881  CE1 TYR A 109      -5.600  69.074  51.795  1.00 30.63           C
ATOM    882  CE2 TYR A 109      -6.288  66.902  52.536  1.00 29.66           C
ATOM    883  CZ  TYR A 109      -6.510  68.233  52.388  1.00 31.19           C
ATOM    884  OH  TYR A 109      -7.713  68.699  52.837  1.00 35.97           O
ATOM    885  N   ILE A 110      -1.126  68.938  52.221  1.00 21.66           N
ATOM    886  CA  ILE A 110      -1.153  70.342  52.639  1.00 21.41           C
ATOM    887  C   ILE A 110      -1.321  71.159  51.392  1.00 22.01           C
ATOM    888  O   ILE A 110      -0.615  70.883  50.430  1.00 20.15           O
ATOM    889  CB  ILE A 110       0.155  70.775  53.306  1.00 23.21           C
ATOM    890  CG1 ILE A 110       0.437  69.982  54.592  1.00 23.37           C
ATOM    891  CG2 ILE A 110       0.127  72.311  53.634  1.00 21.65           C
ATOM    892  CD1 ILE A 110       1.893  70.024  55.069  1.00 24.01           C
ATOM    893  N   ILE A 111      -2.229  72.129  51.384  1.00 19.91           N
ATOM    894  CA  ILE A 111      -2.271  73.066  50.277  1.00 20.64           C
ATOM    895  C   ILE A 111      -1.808  74.426  50.810  1.00 21.31           C
ATOM    896  O   ILE A 111      -2.438  74.959  51.729  1.00 20.58           O
ATOM    897  CB  ILE A 111      -3.709  73.189  49.731  1.00 20.76           C
ATOM    898  CG1 ILE A 111      -4.207  71.846  49.185  1.00 22.76           C
ATOM    899  CG2 ILE A 111      -3.746  74.295  48.702  1.00 21.03           C
ATOM    900  CD1 ILE A 111      -5.648  71.927  48.621  1.00 23.11           C
ATOM    901  N   GLY A 112      -0.725  74.987  50.257  1.00 19.53           N
ATOM    902  CA  GLY A 112      -0.193  76.258  50.719  1.00 15.00           C
ATOM    903  C   GLY A 112      -0.316  77.405  49.749  1.00 18.02           C
ATOM    904  O   GLY A 112      -0.436  77.150  48.556  1.00 17.74           O
ATOM    905  N   TYR A 113      -0.226  78.633  50.237  1.00 15.74           N
ATOM    906  CA  TYR A 113      -0.428  79.793  49.374  1.00 17.82           C
ATOM    907  C   TYR A 113       0.341  80.994  49.857  1.00 19.09           C
ATOM    908  O   TYR A 113       0.395  81.248  51.059  1.00 18.20           O
ATOM    909  CB  TYR A 113      -1.926  80.132  49.318  1.00 19.65           C
ATOM    910  CG  TYR A 113      -2.249  81.456  48.629  1.00 22.12           C
ATOM    911  CD1 TYR A 113      -2.347  81.479  47.232  1.00 21.43           C
ATOM    912  CD2 TYR A 113      -2.400  82.663  49.346  1.00 21.37           C
ATOM    913  CE1 TYR A 113      -2.637  82.655  46.578  1.00 21.78           C
ATOM    914  CE2 TYR A 113      -2.686  83.869  48.667  1.00 22.31           C
ATOM    915  CZ  TYR A 113      -2.806  83.807  47.283  1.00 22.89           C
ATOM    916  OH  TYR A 113      -3.085  84.864  46.459  1.00 22.83           O
ATOM    917  N   SER A 114       0.984  81.732  48.950  1.00 17.74           N
ATOM    918  CA  SER A 114       1.618  82.945  49.373  1.00 17.16           C
ATOM    919  C   SER A 114       1.341  84.041  48.349  1.00 19.18           C
ATOM    920  O   SER A 114       1.176  83.777  47.155  1.00 19.40           O
ATOM    921  CB  SER A 114       3.161  82.841  49.488  1.00 22.05           C
ATOM    922  OG  SER A 114       3.675  82.480  48.194  1.00 26.73           O
ATOM    923  N   CYS A 115       1.345  85.286  48.797  1.00 17.06           N
ATOM    924  CA  CYS A 115       1.095  86.393  47.892  1.00 21.29           C
ATOM    925  C   CYS A 115       2.012  87.542  48.262  1.00 22.01           C
ATOM    926  O   CYS A 115       2.210  87.814  49.444  1.00 21.98           O
ATOM    927  CB  CYS A 115      -0.391  86.872  47.996  1.00 21.70           C
ATOM    928  SG  CYS A 115      -0.858  88.176  46.805  1.00 21.04           S
ATOM    929  N   ARG A 116       2.534  88.213  47.238  1.00 22.79           N
ATOM    930  CA  ARG A 116       3.393  89.370  47.399  1.00 27.31           C
ATOM    931  C   ARG A 116       2.977  90.502  46.485  1.00 24.95           C
ATOM    932  O   ARG A 116       2.643  90.226  45.326  1.00 26.32           O
ATOM    933  CB  ARG A 116       4.795  88.989  46.898  1.00 33.00           C
ATOM    934  CG  ARG A 116       5.723  88.683  48.012  1.00 40.79           C
ATOM    935  CD  ARG A 116       6.498  87.404  47.797  1.00 46.18           C
ATOM    936  NE  ARG A 116       7.655  87.526  46.908  1.00 50.71           N
ATOM    937  CZ  ARG A 116       8.644  86.619  46.914  1.00 53.43           C
ATOM    938  NH1 ARG A 116       8.596  85.566  47.753  1.00 54.23           N
ATOM    939  NH2 ARG A 116       9.674  86.772  46.083  1.00 53.64           N
ATOM    940  N   TYR A 117       3.058  91.736  46.962  1.00 27.38           N
ATOM    941  CA  TYR A 117       2.759  92.884  46.105  1.00 32.62           C
ATOM    942  C   TYR A 117       3.882  93.189  45.116  1.00 36.84           C
ATOM    943  O   TYR A 117       5.062  93.144  45.452  1.00 34.68           O
ATOM    944  CB  TYR A 117       2.466  94.154  46.902  1.00 32.50           C
ATOM    945  CG  TYR A 117       1.141  94.011  47.592  1.00 32.84           C
ATOM    946  CD1 TYR A 117       1.051  93.394  48.832  1.00 31.49           C
ATOM    947  CD2 TYR A 117      -0.029  94.433  46.975  1.00 32.24           C
ATOM    948  CE1 TYR A 117      -0.167  93.217  49.471  1.00 33.47           C
ATOM    949  CE2 TYR A 117      -1.241  94.272  47.617  1.00 33.25           C
ATOM    950  CZ  TYR A 117      -1.339  93.681  48.857  1.00 33.16           C
ATOM    951  OH  TYR A 117      -2.564  93.532  49.481  1.00 30.40           O
ATOM    952  N   ASP A 118       3.475  93.490  43.888  1.00 42.76           N
ATOM    953  CA  ASP A 118       4.378  94.026  42.873  1.00 48.36           C
ATOM    954  C   ASP A 118       4.647  95.477  43.255  1.00 51.93           C
ATOM    955  O   ASP A 118       3.722  96.291  43.253  1.00 51.83           O
ATOM    956  CB  ASP A 118       3.665  94.006  41.525  1.00 49.90           C
ATOM    957  CG  ASP A 118       4.603  94.293  40.366  1.00 50.48           C
ATOM    958  OD1 ASP A 118       5.189  93.322  39.839  1.00 50.05           O
ATOM    959  OD2 ASP A 118       4.788  95.457  39.950  1.00 49.73           O
ATOM    960  N   GLU A 119       5.886  95.820  43.590  1.00 57.33           N
ATOM    961  CA  GLU A 119       6.131  97.185  44.055  1.00 62.68           C
ATOM    962  C   GLU A 119       6.031  98.226  42.958  1.00 64.68           C
ATOM    963  O   GLU A 119       5.923  99.422  43.227  1.00 65.45           O
ATOM    964  CB  GLU A 119       7.474  97.299  44.753  1.00 64.61           C
ATOM    965  CG  GLU A 119       7.263  97.052  46.233  1.00 68.01           C
ATOM    966  CD  GLU A 119       8.358  96.185  46.802  1.00 69.69           C
ATOM    967  OE1 GLU A 119       8.091  95.505  47.824  1.00 71.78           O
ATOM    968  OE2 GLU A 119       9.461  96.211  46.202  1.00 70.45           O
ATOM    969  N   ASP A 120       6.049  97.718  41.734  1.00 66.03           N
ATOM    970  CA  ASP A 120       5.950  98.496  40.516  1.00 67.35           C
ATOM    971  C   ASP A 120       4.493  98.784  40.173  1.00 66.28           C
ATOM    972  O   ASP A 120       3.981  99.875  40.445  1.00 67.39           O
ATOM    973  CB  ASP A 120       6.636  97.666  39.432  1.00 70.50           C
ATOM    974  CG  ASP A 120       6.757  98.384  38.117  1.00 72.85           C
ATOM    975  OD1 ASP A 120       6.207  97.846  37.123  1.00 73.91           O
ATOM    976  OD2 ASP A 120       7.387  99.467  38.018  1.00 74.06           O
ATOM    977  N   LYS A 121       3.816  97.810  39.579  1.00 63.81           N
ATOM    978  CA  LYS A 121       2.446  98.017  39.138  1.00 61.91           C
ATOM    979  C   LYS A 121       1.430  97.876  40.286  1.00 60.07           C
ATOM    980  O   LYS A 121       1.742  97.498  41.417  1.00 58.61           O
ATOM    981  CB  LYS A 121       2.146  97.053  37.980  1.00 63.30           C
ATOM    982  CG  LYS A 121       3.067  97.187  36.762  1.00 64.78           C
ATOM    983  CD  LYS A 121       2.918  96.033  35.776  1.00 65.32           C
ATOM    984  CE  LYS A 121       1.774  96.288  34.804  1.00 66.13           C
ATOM    985  NZ  LYS A 121       1.318  95.067  34.056  1.00 67.08           N
ATOM    986  N   LYS A 122       0.172  98.207  40.027  1.00 57.51           N
ATOM    987  CA  LYS A 122      -0.795  97.904  41.065  1.00 54.37           C
ATOM    988  C   LYS A 122      -1.207  96.454  40.840  1.00 50.40           C
ATOM    989  O   LYS A 122      -2.252  96.181  40.247  1.00 52.00           O
ATOM    990  CB  LYS A 122      -1.976  98.873  41.004  1.00 55.51           C
ATOM    991  CG  LYS A 122      -1.692 100.120  41.814  1.00 55.43           C
ATOM    992  CD  LYS A 122      -3.019 100.715  42.218  1.00 55.97           C
ATOM    993  CE  LYS A 122      -2.998 102.213  42.042  1.00 55.55           C
ATOM    994  NZ  LYS A 122      -4.282 102.802  42.530  1.00 54.83           N
ATOM    995  N   GLY A 123      -0.375  95.526  41.310  1.00 45.56           N
ATOM    996  CA  GLY A 123      -0.619  94.111  41.120  1.00 39.40           C
ATOM    997  C   GLY A 123       0.079  93.241  42.165  1.00 36.17           C
ATOM    998  O   GLY A 123       0.765  93.734  43.074  1.00 35.40           O
ATOM    999  N   HIS A 124      -0.061  91.933  42.018  1.00 31.28           N
ATOM   1000  CA  HIS A 124       0.616  91.028  42.945  1.00 30.56           C
ATOM   1001  C   HIS A 124       1.065  89.691  42.339  1.00 30.64           C
ATOM   1002  O   HIS A 124       0.577  89.283  41.279  1.00 30.82           O
ATOM   1003  CB  HIS A 124      -0.347  90.765  44.115  1.00 28.43           C
ATOM   1004  CG  HIS A 124      -1.563  90.002  43.721  1.00 26.84           C
ATOM   1005  ND1 HIS A 124      -2.700  90.614  43.234  1.00 27.14           N
ATOM   1006  CD2 HIS A 124      -1.823  88.676  43.734  1.00 25.30           C
ATOM   1007  CE1 HIS A 124      -3.612  89.695  42.988  1.00 26.40           C
ATOM   1008  NE2 HIS A 124      -3.116  88.514  43.307  1.00 24.48           N
ATOM   1009  N   TRP A 125       1.987  89.025  43.030  1.00 26.31           N
ATOM   1010  CA  TRP A 125       2.504  87.712  42.634  1.00 27.64           C
ATOM   1011  C   TRP A 125       2.041  86.688  43.670  1.00 24.74           C
ATOM   1012  O   TRP A 125       2.321  86.818  44.857  1.00 23.25           O
ATOM   1013  CB  TRP A 125       4.060  87.715  42.602  1.00 29.03           C
ATOM   1014  CG  TRP A 125       4.591  88.582  41.518  1.00 33.29           C
ATOM   1015  CD1 TRP A 125       4.887  89.914  41.610  1.00 37.26           C
ATOM   1016  CD2 TRP A 125       4.863  88.204  40.167  1.00 35.59           C
ATOM   1017  NE1 TRP A 125       5.335  90.387  40.396  1.00 38.76           N
ATOM   1018  CE2 TRP A 125       5.323  89.356  39.490  1.00 38.43           C
ATOM   1019  CE3 TRP A 125       4.759  87.012  39.447  1.00 35.60           C
ATOM   1020  CZ2 TRP A 125       5.675  89.340  38.135  1.00 39.92           C
ATOM   1021  CZ3 TRP A 125       5.109  87.002  38.090  1.00 38.23           C
ATOM   1022  CH2 TRP A 125       5.563  88.156  37.447  1.00 38.31           C
ATOM   1023  N   ASP A 126       1.351  85.691  43.164  1.00 23.00           N
ATOM   1024  CA  ASP A 126       0.739  84.589  43.847  1.00 25.50           C
ATOM   1025  C   ASP A 126       1.412  83.256  43.656  1.00 24.73           C
ATOM   1026  O   ASP A 126       1.844  83.039  42.529  1.00 21.10           O
ATOM   1027  CB  ASP A 126      -0.474  84.347  42.873  1.00 30.88           C
ATOM   1028  CG  ASP A 126      -1.654  84.510  43.647  1.00 32.63           C
ATOM   1029  OD1 ASP A 126      -1.099  84.820  44.731  1.00 36.54           O
ATOM   1030  OD2 ASP A 126      -2.864  84.385  43.490  1.00 33.31           O
ATOM   1031  N   HIS A 127       1.380  82.360  44.640  1.00 22.22           N
ATOM   1032  CA  HIS A 127       1.853  81.001  44.415  1.00 20.89           C
ATOM   1033  C   HIS A 127       1.050  79.974  45.190  1.00 20.85           C
ATOM   1034  O   HIS A 127       0.743  80.251  46.347  1.00 19.52           O
ATOM   1035  CB  HIS A 127       3.346  80.889  44.747  1.00 19.98           C
ATOM   1036  CG  HIS A 127       3.958  79.730  44.051  1.00 21.72           C
ATOM   1037  ND1 HIS A 127       4.581  78.689  44.698  1.00 24.14           N
ATOM   1038  CD2 HIS A 127       3.980  79.414  42.741  1.00 23.30           C
ATOM   1039  CE1 HIS A 127       4.977  77.783  43.819  1.00 20.83           C
ATOM   1040  NE2 HIS A 127       4.638  78.213  42.615  1.00 23.94           N
ATOM   1041  N   VAL A 128       0.703  78.832  44.583  1.00 20.99           N
ATOM   1042  CA  VAL A 128      -0.063  77.834  45.281  1.00 21.12           C
ATOM   1043  C   VAL A 128       0.759  76.572  45.179  1.00 22.23           C
ATOM   1044  O   VAL A 128       1.396  76.362  44.159  1.00 18.44           O
ATOM   1045  CB  VAL A 128      -1.381  77.590  44.602  1.00 24.09           C
ATOM   1046  CG1 VAL A 128      -2.078  76.307  45.113  1.00 25.32           C
ATOM   1047  CG2 VAL A 128      -2.322  78.749  44.814  1.00 23.11           C
ATOM   1048  N   TRP A 129       0.811  75.748  46.222  1.00 18.66           N
ATOM   1049  CA  TRP A 129       1.482  74.471  46.124  1.00 18.87           C
ATOM   1050  C   TRP A 129       0.694  73.419  46.878  1.00 20.32           C
ATOM   1051  O   TRP A 129      -0.049  73.721  47.823  1.00 19.12           O
ATOM   1052  CB  TRP A 129       2.950  74.516  46.561  1.00 19.34           C
ATOM   1053  CG  TRP A 129       3.116  74.897  48.016  1.00 19.06           C
ATOM   1054  CD1 TRP A 129       3.147  74.048  49.113  1.00 20.76           C
ATOM   1055  CD2 TRP A 129       3.238  76.222  48.541  1.00 18.31           C
ATOM   1056  NE1 TRP A 129       3.296  74.776  50.269  1.00 19.54           N
ATOM   1057  CE2 TRP A 129       3.371  76.110  49.957  1.00 17.78           C
ATOM   1058  CE3 TRP A 129       3.255  77.495  47.968  1.00 19.71           C
ATOM   1059  CZ2 TRP A 129       3.524  77.211  50.773  1.00 18.67           C
ATOM   1060  CZ3 TRP A 129       3.397  78.604  48.792  1.00 22.11           C
ATOM   1061  CH2 TRP A 129       3.555  78.454  50.184  1.00 19.77           C
ATOM   1062  N   VAL A 130       0.810  72.190  46.396  1.00 18.82           N
ATOM   1063  CA  VAL A 130       0.071  71.063  46.932  1.00 20.95           C
ATOM   1064  C   VAL A 130       1.114  70.010  47.328  1.00 21.72           C
ATOM   1065  O   VAL A 130       1.829  69.493  46.457  1.00 23.15           O
ATOM   1066  CB  VAL A 130      -0.942  70.491  45.913  1.00 20.58           C
ATOM   1067  CG1 VAL A 130      -1.722  69.325  46.525  1.00 22.76           C
ATOM   1068  CG2 VAL A 130      -1.947  71.554  45.464  1.00 21.65           C
ATOM   1069  N   LEU A 131       1.235  69.649  48.601  1.00 20.81           N
ATOM   1070  CA  LEU A 131       2.215  68.658  49.034  1.00 20.96           C
ATOM   1071  C   LEU A 131       1.450  67.430  49.441  1.00 22.96           C
ATOM   1072  O   LEU A 131       0.310  67.535  49.943  1.00 22.57           O
ATOM   1073  CB  LEU A 131       3.026  69.129  50.243  1.00 23.28           C
ATOM   1074  CG  LEU A 131       3.724  70.466  50.128  1.00 26.48           C
ATOM   1075  CD1 LEU A 131       4.480  70.913  51.404  1.00 27.75           C
ATOM   1076  CD2 LEU A 131       4.648  70.439  48.922  1.00 26.74           C
ATOM   1077  N   SER A 132       2.094  66.280  49.305  1.00 22.98           N
ATOM   1078  CA  SER A 132       1.365  65.068  49.606  1.00 24.99           C
ATOM   1079  C   SER A 132       2.361  64.058  50.168  1.00 26.62           C
ATOM   1080  O   SER A 132       3.508  64.002  49.705  1.00 25.15           O
ATOM   1081  CB  SER A 132       0.763  64.513  48.318  1.00 28.44           C
ATOM   1082  OG  SER A 132       0.142  63.247  48.569  1.00 31.49           O
ATOM   1083  N   ARG A 133       1.955  63.254  51.148  1.00 27.20           N
ATOM   1084  CA  ARG A 133       2.882  62.250  51.668  1.00 31.41           C
ATOM   1085  C   ARG A 133       3.008  61.117  50.664  1.00 31.66           C
ATOM   1086  O   ARG A 133       3.963  60.350  50.763  1.00 35.46           O
ATOM   1087  CB  ARG A 133       2.485  61.609  53.014  1.00 33.85           C
ATOM   1088  CG  ARG A 133       2.135  62.630  54.032  1.00 37.44           C
ATOM   1089  CD  ARG A 133       2.838  62.579  55.371  1.00 42.50           C
ATOM   1090  NE  ARG A 133       4.277  62.681  55.262  1.00 44.08           N
ATOM   1091  CZ  ARG A 133       5.118  63.097  56.213  1.00 45.07           C
ATOM   1092  NH1 ARG A 133       4.731  63.501  57.430  1.00 44.42           N
ATOM   1093  NH2 ARG A 133       6.403  63.097  55.879  1.00 44.05           N
ATOM   1094  N   SER A 134       2.096  60.970  49.716  1.00 32.93           N
ATOM   1095  CA  SER A 134       2.349  59.942  48.690  1.00 37.01           C
ATOM   1096  C   SER A 134       2.592  60.622  47.348  1.00 36.24           C
ATOM   1097  O   SER A 134       2.139  61.731  47.101  1.00 32.28           O
ATOM   1098  CB  SER A 134       1.228  58.898  48.574  1.00 39.70           C
ATOM   1099  OG  SER A 134      -0.024  59.560  48.429  1.00 42.44           O
ATOM   1100  N   MET A 135       3.333  59.947  46.479  1.00 37.82           N
ATOM   1101  CA  MET A 135       3.629  60.492  45.174  1.00 40.46           C
ATOM   1102  C   MET A 135       2.360  60.676  44.376  1.00 39.62           C
ATOM   1103  O   MET A 135       2.291  61.542  43.521  1.00 41.69           O
ATOM   1104  CB  MET A 135       4.563  59.526  44.475  1.00 43.07           C
ATOM   1105  CG  MET A 135       5.945  60.072  44.320  1.00 46.49           C
ATOM   1106  SD  MET A 135       6.698  58.784  43.284  1.00 49.66           S
ATOM   1107  CE  MET A 135       7.960  58.365  44.414  1.00 48.14           C
ATOM   1108  N   VAL A 136       1.354  59.852  44.634  1.00 40.04           N
ATOM   1109  CA  VAL A 136       0.106  59.975  43.905  1.00 42.54           C
ATOM   1110  C   VAL A 136      -0.961  60.103  44.965  1.00 43.33           C
ATOM   1111  O   VAL A 136      -0.958  59.342  45.928  1.00 43.41           O
ATOM   1112  CB  VAL A 136      -0.196  58.747  42.995  1.00 43.93           C
ATOM   1113  CG1 VAL A 136      -1.587  58.839  42.412  1.00 43.66           C
ATOM   1114  CG2 VAL A 136       0.815  58.678  41.850  1.00 43.72           C
ATOM   1115  N   LEU A 137      -1.852  61.069  44.778  1.00 44.68           N
ATOM   1116  CA  LEU A 137      -2.999  61.229  45.665  1.00 47.77           C
ATOM   1117  C   LEU A 137      -4.089  60.264  45.233  1.00 49.08           C
ATOM   1118  O   LEU A 137      -4.337  60.093  44.033  1.00 51.13           O
ATOM   1119  CB  LEU A 137      -3.566  62.667  45.649  1.00 47.48           C
ATOM   1120  CG  LEU A 137      -2.779  63.910  46.093  1.00 46.47           C
ATOM   1121  CD1 LEU A 137      -3.232  65.191  45.391  1.00 46.58           C
ATOM   1122  CD2 LEU A 137      -2.918  64.099  47.575  1.00 46.10           C
ATOM   1123  N   THR A 138      -4.736  59.655  46.219  1.00 50.73           N
ATOM   1124  CA  THR A 138      -5.903  58.823  45.960  1.00 52.75           C
ATOM   1125  C   THR A 138      -6.851  58.869  47.146  1.00 53.23           C
ATOM   1126  O   THR A 138      -6.532  59.370  48.231  1.00 53.30           O
ATOM   1127  CB  THR A 138      -5.475  57.356  45.745  1.00 53.70           C
ATOM   1128  OG1 THR A 138      -4.514  57.032  46.758  1.00 53.63           O
ATOM   1129  CG2 THR A 138      -4.705  57.178  44.445  1.00 52.72           C
ATOM   1130  N   GLY A 139      -8.048  58.333  46.937  1.00 53.09           N
ATOM   1131  CA  GLY A 139      -8.974  58.228  48.043  1.00 52.38           C
ATOM   1132  C   GLY A 139      -9.530  59.543  48.526  1.00 51.53           C
ATOM   1133  O   GLY A 139      -9.768  60.443  47.738  1.00 52.04           O
ATOM   1134  N   GLU A 140      -9.736  59.624  49.831  1.00 52.89           N
ATOM   1135  CA  GLU A 140     -10.306  60.783  50.517  1.00 54.18           C
ATOM   1136  C   GLU A 140      -9.546  62.067  50.261  1.00 51.60           C
ATOM   1137  O   GLU A 140     -10.144  63.124  50.083  1.00 51.91           O
ATOM   1138  CB  GLU A 140     -10.200  60.561  52.023  1.00 56.98           C
ATOM   1139  CG  GLU A 140     -10.944  59.311  52.461  1.00 61.80           C
ATOM   1140  CD  GLU A 140     -10.023  58.253  53.052  1.00 64.38           C
ATOM   1141  OE1 GLU A 140     -10.067  58.091  54.299  1.00 66.10           O
ATOM   1142  OE2 GLU A 140      -9.270  57.592  52.289  1.00 65.33           O
ATOM   1143  N   ALA A 141      -8.226  61.905  50.263  1.00 47.54           N
ATOM   1144  CA  ALA A 141      -7.283  62.996  50.159  1.00 44.50           C
ATOM   1145  C   ALA A 141      -7.422  63.599  48.777  1.00 43.94           C
ATOM   1146  O   ALA A 141      -7.493  64.815  48.618  1.00 42.55           O
ATOM   1147  CB  ALA A 141      -5.879  62.491  50.393  1.00 43.80           C
ATOM   1148  N   LYS A 142      -7.478  62.751  47.760  1.00 41.87           N
ATOM   1149  CA  LYS A 142      -7.558  63.277  46.424  1.00 42.81           C
ATOM   1150  C   LYS A 142      -8.896  64.000  46.298  1.00 42.36           C
ATOM   1151  O   LYS A 142      -8.991  65.037  45.653  1.00 42.99           O
ATOM   1152  CB  LYS A 142      -7.387  62.115  45.436  1.00 44.62           C
ATOM   1153  CG  LYS A 142      -7.678  62.446  43.978  1.00 46.14           C
ATOM   1154  CD  LYS A 142      -7.343  61.208  43.161  1.00 48.59           C
ATOM   1155  CE  LYS A 142      -8.034  61.178  41.824  1.00 50.04           C
ATOM   1156  NZ  LYS A 142      -7.278  62.071  40.889  1.00 51.83           N
ATOM   1157  N   THR A 143      -9.927  63.479  46.947  1.00 42.00           N
ATOM   1158  CA  THR A 143     -11.237  64.101  46.877  1.00 42.08           C
ATOM   1159  C   THR A 143     -11.221  65.430  47.592  1.00 41.26           C
ATOM   1160  O   THR A 143     -11.720  66.412  47.053  1.00 42.68           O
ATOM   1161  CB  THR A 143     -12.312  63.209  47.548  1.00 43.83           C
ATOM   1162  OG1 THR A 143     -12.410  61.962  46.852  1.00 45.55           O
ATOM   1163  CG2 THR A 143     -13.687  63.781  47.332  1.00 44.18           C
ATOM   1164  N   ALA A 144     -10.671  65.443  48.806  1.00 40.06           N
ATOM   1165  CA  ALA A 144     -10.585  66.688  49.571  1.00 38.69           C
ATOM   1166  C   ALA A 144      -9.798  67.755  48.787  1.00 37.11           C
ATOM   1167  O   ALA A 144     -10.235  68.913  48.707  1.00 36.64           O
ATOM   1168  CB  ALA A 144      -9.990  66.429  50.940  1.00 37.98           C
ATOM   1169  N   VAL A 145      -8.680  67.364  48.165  1.00 35.27           N
ATOM   1170  CA  VAL A 145      -7.870  68.294  47.352  1.00 34.08           C
ATOM   1171  C   VAL A 145      -8.583  68.830  46.100  1.00 37.12           C
ATOM   1172  O   VAL A 145      -8.588  70.036  45.833  1.00 36.11           O
ATOM   1173  CB  VAL A 145      -6.505  67.667  46.966  1.00 33.10           C
ATOM   1174  CG1 VAL A 145      -5.722  68.535  45.944  1.00 32.64           C
ATOM   1175  CG2 VAL A 145      -5.683  67.437  48.186  1.00 31.80           C
ATOM   1176  N   GLU A 146      -9.172  67.951  45.284  1.00 38.47           N
ATOM   1177  CA  GLU A 146      -9.924  68.425  44.135  1.00 39.53           C
ATOM   1178  C   GLU A 146     -11.113  69.277  44.567  1.00 40.07           C
ATOM   1179  O   GLU A 146     -11.389  70.244  43.875  1.00 40.32           O
ATOM   1180  CB  GLU A 146     -10.453  67.266  43.297  1.00 42.69           C
ATOM   1181  CG  GLU A 146      -9.374  66.506  42.547  1.00 45.43           C
ATOM   1182  CD  GLU A 146      -9.880  65.143  42.081  1.00 47.48           C
ATOM   1183  OE1 GLU A 146      -9.056  64.438  41.464  1.00 49.75           O
ATOM   1184  OE2 GLU A 146     -11.061  64.776  42.315  1.00 45.75           O
ATOM   1185  N   ASN A 147     -11.809  68.955  45.656  1.00 41.48           N
ATOM   1186  CA  ASN A 147     -12.968  69.762  46.058  1.00 43.32           C
ATOM   1187  C   ASN A 147     -12.507  71.177  46.402  1.00 44.16           C
ATOM   1188  O   ASN A 147     -13.007  72.165  45.823  1.00 44.78           O
ATOM   1189  CB  ASN A 147     -13.738  69.155  47.242  1.00 44.54           C
ATOM   1190  CG  ASN A 147     -14.626  67.960  46.843  1.00 46.90           C
ATOM   1191  OD1 ASN A 147     -14.972  67.115  47.679  1.00 47.81           O
ATOM   1192  ND2 ASN A 147     -14.973  67.867  45.566  1.00 44.86           N
ATOM   1193  N   TYR A 148     -11.537  71.242  47.320  1.00 42.21           N
ATOM   1194  CA  TYR A 148     -10.929  72.524  47.680  1.00 40.27           C
ATOM   1195  C   TYR A 148     -10.504  73.321  46.457  1.00 39.53           C
ATOM   1196  O   TYR A 148     -10.873  74.476  46.366  1.00 39.89           O
ATOM   1197  CB  TYR A 148      -9.746  72.403  48.666  1.00 39.54           C
ATOM   1198  CG  TYR A 148      -9.411  73.794  49.153  1.00 38.39           C
ATOM   1199  CD1 TYR A 148     -10.093  74.351  50.240  1.00 37.32           C
ATOM   1200  CD2 TYR A 148      -8.447  74.569  48.507  1.00 38.67           C
ATOM   1201  CE1 TYR A 148      -9.797  75.639  50.676  1.00 38.15           C
ATOM   1202  CE2 TYR A 148      -8.149  75.862  48.923  1.00 38.69           C
ATOM   1203  CZ  TYR A 148      -8.826  76.391  50.019  1.00 38.49           C
ATOM   1204  OH  TYR A 148      -8.581  77.681  50.460  1.00 39.17           O
ATOM   1205  N   LEU A 149      -9.767  72.770  45.497  1.00 40.53           N
ATOM   1206  CA  LEU A 149      -9.213  73.587  44.418  1.00 41.85           C
ATOM   1207  C   LEU A 149     -10.237  74.158  43.463  1.00 44.84           C
ATOM   1208  O   LEU A 149      -9.988  75.121  42.726  1.00 44.68           O
ATOM   1209  CB  LEU A 149      -8.319  72.757  43.517  1.00 41.79           C
ATOM   1210  CG  LEU A 149      -6.987  72.265  44.058  1.00 40.99           C
ATOM   1211  CD1 LEU A 149      -6.391  71.343  43.022  1.00 40.87           C
ATOM   1212  CD2 LEU A 149      -6.113  73.466  44.333  1.00 41.11           C
ATOM   1213  N   ILE A 150     -11.386  73.493  43.513  1.00 46.42           N
ATOM   1214  CA  ILE A 150     -12.511  73.718  42.636  1.00 47.80           C
ATOM   1215  C   ILE A 150     -13.387  74.754  43.341  1.00 46.52           C
ATOM   1216  O   ILE A 150     -13.811  75.734  42.728  1.00 48.40           O
ATOM   1217  CB  ILE A 150     -13.110  72.294  42.336  1.00 49.56           C
ATOM   1218  CG1 ILE A 150     -13.010  71.926  40.849  1.00 50.73           C
ATOM   1219  CG2 ILE A 150     -14.518  72.085  42.853  1.00 51.12           C
ATOM   1220  CD1 ILE A 150     -11.592  72.051  40.253  1.00 51.63           C
ATOM   1221  N   GLY A 151     -13.646  74.574  44.632  1.00 44.85           N
ATOM   1222  CA  GLY A 151     -14.455  75.526  45.370  1.00 42.63           C
ATOM   1223  C   GLY A 151     -13.754  76.849  45.627  1.00 41.48           C
ATOM   1224  O   GLY A 151     -14.406  77.884  45.757  1.00 40.96           O
ATOM   1225  N   SER A 152     -12.423  76.844  45.683  1.00 39.35           N
ATOM   1226  CA  SER A 152     -11.705  78.028  46.173  1.00 37.84           C
ATOM   1227  C   SER A 152     -11.666  79.234  45.271  1.00 36.88           C
ATOM   1228  O   SER A 152     -11.147  79.078  44.169  1.00 35.19           O
ATOM   1229  CB  SER A 152     -10.233  77.646  46.368  1.00 39.41           C
ATOM   1230  OG  SER A 152      -9.504  78.755  46.845  1.00 40.42           O
ATOM   1231  N   PRO A 153     -12.116  80.415  45.705  1.00 37.48           N
ATOM   1232  CA  PRO A 153     -12.063  81.595  44.835  1.00 37.45           C
ATOM   1233  C   PRO A 153     -10.627  82.134  44.678  1.00 37.26           C
ATOM   1234  O   PRO A 153     -10.267  82.863  43.754  1.00 35.71           O
ATOM   1235  CB  PRO A 153     -12.967  82.590  45.567  1.00 39.22           C
ATOM   1236  CG  PRO A 153     -12.769  82.252  47.024  1.00 39.01           C
ATOM   1237  CD  PRO A 153     -12.661  80.731  47.040  1.00 38.75           C
ATOM   1238  N   VAL A 154      -9.752  81.732  45.592  1.00 37.59           N
ATOM   1239  CA  VAL A 154      -8.371  82.192  45.497  1.00 38.52           C
ATOM   1240  C   VAL A 154      -7.526  81.501  44.424  1.00 38.53           C
ATOM   1241  O   VAL A 154      -6.712  82.151  43.762  1.00 39.69           O
ATOM   1242  CB  VAL A 154      -7.713  82.016  46.868  1.00 39.08           C
ATOM   1243  CG1 VAL A 154      -6.243  82.388  46.806  1.00 40.11           C
ATOM   1244  CG2 VAL A 154      -8.465  82.844  47.927  1.00 39.24           C
ATOM   1245  N   VAL A 155      -7.702  80.193  44.257  1.00 37.88           N
ATOM   1246  CA  VAL A 155      -6.909  79.373  43.345  1.00 37.69           C
ATOM   1247  C   VAL A 155      -7.442  79.349  41.919  1.00 39.46           C
ATOM   1248  O   VAL A 155      -8.637  79.137  41.682  1.00 40.81           O
ATOM   1249  CB  VAL A 155      -6.868  77.913  43.831  1.00 37.68           C
ATOM   1250  CG1 VAL A 155      -6.137  76.994  42.818  1.00 36.55           C
ATOM   1251  CG2 VAL A 155      -6.288  77.803  45.230  1.00 35.62           C
ATOM   1252  N   ASP A 156      -6.568  79.591  40.956  1.00 39.40           N
ATOM   1253  CA  ASP A 156      -6.936  79.429  39.560  1.00 40.15           C
ATOM   1254  C   ASP A 156      -6.472  78.017  39.203  1.00 40.34           C
ATOM   1255  O   ASP A 156      -5.306  77.783  38.888  1.00 36.82           O
ATOM   1256  CB  ASP A 156      -6.278  80.507  38.698  1.00 41.45           C
ATOM   1257  CG  ASP A 156      -6.664  80.409  37.231  1.00 43.53           C
ATOM   1258  OD1 ASP A 156      -7.207  79.355  36.813  1.00 44.13           O
ATOM   1259  OD2 ASP A 156      -6.436  81.353  36.442  1.00 43.09           O
ATOM   1260  N   SER A 157      -7.380  77.051  39.267  1.00 41.21           N
ATOM   1261  CA  SER A 157      -6.991  75.651  39.092  1.00 44.50           C
ATOM   1262  C   SER A 157      -6.518  75.253  37.672  1.00 45.06           C
ATOM   1263  O   SER A 157      -5.968  74.177  37.468  1.00 44.59           O
ATOM   1264  CB  SER A 157      -8.119  74.742  39.606  1.00 46.83           C
ATOM   1265  OG  SER A 157      -8.955  74.362  38.536  1.00 49.07           O
ATOM   1266  N   GLN A 158      -6.700  76.130  36.698  1.00 44.90           N
ATOM   1267  CA  GLN A 158      -6.243  75.910  35.340  1.00 47.18           C
ATOM   1268  C   GLN A 158      -4.772  76.294  35.186  1.00 44.88           C
ATOM   1269  O   GLN A 158      -4.124  75.892  34.211  1.00 44.00           O
ATOM   1270  CB  GLN A 158      -7.056  76.867  34.473  1.00 51.71           C
ATOM   1271  CG  GLN A 158      -7.474  76.457  33.084  1.00 56.92           C
ATOM   1272  CD  GLN A 158      -8.495  77.467  32.580  1.00 60.50           C
ATOM   1273  OE1 GLN A 158      -8.151  78.462  31.915  1.00 61.98           O
ATOM   1274  NE2 GLN A 158      -9.764  77.223  32.923  1.00 61.21           N
ATOM   1275  N   LYS A 159      -4.226  77.068  36.128  1.00 41.33           N
ATOM   1276  CA  LYS A 159      -2.816  77.440  35.999  1.00 38.56           C
ATOM   1277  C   LYS A 159      -1.924  76.399  36.681  1.00 35.73           C
ATOM   1278  O   LYS A 159      -0.705  76.541  36.706  1.00 34.02           O
ATOM   1279  CB  LYS A 159      -2.556  78.874  36.499  1.00 41.36           C
ATOM   1280  CG  LYS A 159      -3.114  79.942  35.538  1.00 44.53           C
ATOM   1281  CD  LYS A 159      -3.052  81.404  36.022  1.00 47.25           C
ATOM   1282  CE  LYS A 159      -2.849  82.379  34.850  1.00 48.92           C
ATOM   1283  NZ  LYS A 159      -2.584  81.548  33.643  1.00 49.78           N
ATOM   1284  N   LEU A 160      -2.515  75.343  37.238  1.00 31.91           N
ATOM   1285  CA  LEU A 160      -1.690  74.422  37.996  1.00 31.01           C
ATOM   1286  C   LEU A 160      -0.880  73.476  37.106  1.00 31.93           C
ATOM   1287  O   LEU A 160      -1.378  72.983  36.093  1.00 32.52           O
ATOM   1288  CB  LEU A 160      -2.576  73.592  38.913  1.00 31.78           C
ATOM   1289  CG  LEU A 160      -3.174  74.399  40.059  1.00 30.04           C
ATOM   1290  CD1 LEU A 160      -4.250  73.503  40.621  1.00 31.16           C
ATOM   1291  CD2 LEU A 160      -2.075  74.653  41.112  1.00 28.35           C
ATOM   1292  N   VAL A 161       0.366  73.226  37.484  1.00 27.91           N
ATOM   1293  CA  VAL A 161       1.231  72.326  36.746  1.00 28.96           C
ATOM   1294  C   VAL A 161       1.266  71.104  37.640  1.00 28.33           C
ATOM   1295  O   VAL A 161       1.573  71.273  38.806  1.00 25.56           O
ATOM   1296  CB  VAL A 161       2.631  72.986  36.727  1.00 29.64           C
ATOM   1297  CG1 VAL A 161       3.714  72.092  36.111  1.00 31.44           C
ATOM   1298  CG2 VAL A 161       2.576  74.290  35.995  1.00 30.38           C
ATOM   1299  N   TYR A 162       0.967  69.907  37.145  1.00 28.73           N
ATOM   1300  CA  TYR A 162       0.991  68.652  37.886  1.00 31.70           C
ATOM   1301  C   TYR A 162       2.253  67.837  37.656  1.00 31.51           C
ATOM   1302  O   TYR A 162       2.719  67.728  36.522  1.00 32.07           O
ATOM   1303  CB  TYR A 162      -0.188  67.786  37.460  1.00 32.87           C
ATOM   1304  CG  TYR A 162      -1.472  68.368  37.959  1.00 35.83           C
ATOM   1305  CD1 TYR A 162      -2.167  69.290  37.213  1.00 37.01           C
ATOM   1306  CD2 TYR A 162      -1.973  67.988  39.186  1.00 35.58           C
ATOM   1307  CE1 TYR A 162      -3.358  69.840  37.682  1.00 38.07           C
ATOM   1308  CE2 TYR A 162      -3.133  68.502  39.656  1.00 38.69           C
ATOM   1309  CZ  TYR A 162      -3.815  69.428  38.900  1.00 39.63           C
ATOM   1310  OH  TYR A 162      -4.988  69.932  39.417  1.00 43.01           O
ATOM   1311  N   SER A 163       2.782  67.235  38.718  1.00 30.56           N
ATOM   1312  CA  SER A 163       4.021  66.489  38.621  1.00 30.10           C
ATOM   1313  C   SER A 163       3.764  65.000  38.411  1.00 32.95           C
ATOM   1314  O   SER A 163       2.842  64.465  39.001  1.00 34.15           O
ATOM   1315  CB  SER A 163       4.843  66.723  39.891  1.00 28.68           C
ATOM   1316  OG  SER A 163       5.417  68.001  39.729  1.00 29.01           O
ATOM   1317  N   ASP A 164       4.567  64.336  37.582  1.00 34.07           N
ATOM   1318  CA  ASP A 164       4.374  62.912  37.399  1.00 36.73           C
ATOM   1319  C   ASP A 164       5.502  62.114  38.084  1.00 34.61           C
ATOM   1320  O   ASP A 164       5.396  60.905  38.230  1.00 35.44           O
ATOM   1321  CB  ASP A 164       4.183  62.543  35.898  1.00 37.27           C
ATOM   1322  CG  ASP A 164       5.366  62.900  35.010  1.00 39.58           C
ATOM   1323  OD1 ASP A 164       6.443  63.244  35.513  1.00 42.77           O
ATOM   1324  OD2 ASP A 164       5.384  62.854  33.753  1.00 42.89           O
ATOM   1325  N   PHE A 165       6.583  62.758  38.480  1.00 29.46           N
ATOM   1326  CA  PHE A 165       7.743  62.043  39.010  1.00 30.21           C
ATOM   1327  C   PHE A 165       8.199  60.983  38.021  1.00 32.35           C
ATOM   1328  O   PHE A 165       8.700  59.925  38.426  1.00 33.16           O
ATOM   1329  CB  PHE A 165       7.557  61.490  40.437  1.00 28.79           C
ATOM   1330  CG  PHE A 165       7.097  62.589  41.345  1.00 28.83           C
ATOM   1331  CD1 PHE A 165       7.991  63.497  41.868  1.00 28.13           C
ATOM   1332  CD2 PHE A 165       5.739  62.775  41.558  1.00 29.06           C
ATOM   1333  CE1 PHE A 165       7.528  64.568  42.676  1.00 27.29           C
ATOM   1334  CE2 PHE A 165       5.287  63.810  42.351  1.00 28.19           C
ATOM   1335  CZ  PHE A 165       6.179  64.705  42.877  1.00 24.47           C
ATOM   1336  N   SER A 166       8.044  61.256  36.730  1.00 33.41           N
ATOM   1337  CA  SER A 166       8.478  60.212  35.796  1.00 34.26           C
ATOM   1338  C   SER A 166       9.990  60.083  35.680  1.00 36.51           C
ATOM   1339  O   SER A 166      10.813  60.920  36.108  1.00 35.90           O
ATOM   1340  CB  SER A 166       7.910  60.445  34.396  1.00 33.18           C
ATOM   1341  OG  SER A 166       8.440  61.676  33.984  1.00 33.71           O
ATOM   1342  N   GLU A 167      10.376  58.995  35.024  1.00 38.44           N
ATOM   1343  CA  GLU A 167      11.798  58.777  34.872  1.00 39.51           C
ATOM   1344  C   GLU A 167      12.411  59.936  34.113  1.00 38.16           C
ATOM   1345  O   GLU A 167      13.498  60.406  34.428  1.00 36.33           O
ATOM   1346  CB  GLU A 167      11.988  57.437  34.164  1.00 44.23           C
ATOM   1347  CG  GLU A 167      13.190  57.348  33.244  1.00 49.36           C
ATOM   1348  CD  GLU A 167      13.280  55.900  32.787  1.00 52.51           C
ATOM   1349  OE1 GLU A 167      13.826  55.128  33.613  1.00 54.04           O
ATOM   1350  OE2 GLU A 167      12.786  55.564  31.675  1.00 52.34           O
ATOM   1351  N   ALA A 168      11.695  60.421  33.105  1.00 36.90           N
ATOM   1352  CA  ALA A 168      12.241  61.479  32.278  1.00 35.63           C
ATOM   1353  C   ALA A 168      12.321  62.791  33.043  1.00 34.14           C
ATOM   1354  O   ALA A 168      13.336  63.438  32.941  1.00 34.51           O
ATOM   1355  CB  ALA A 168      11.414  61.693  31.003  1.00 35.17           C
ATOM   1356  N   ALA A 169      11.272  63.186  33.756  1.00 33.41           N
ATOM   1357  CA  ALA A 169      11.268  64.435  34.538  1.00 34.52           C
ATOM   1358  C   ALA A 169      12.284  64.426  35.668  1.00 34.61           C
ATOM   1359  O   ALA A 169      12.850  65.480  35.985  1.00 35.66           O
ATOM   1360  CB  ALA A 169       9.865  64.718  35.138  1.00 34.15           C
ATOM   1361  N   CYS A 170      12.510  63.267  36.286  1.00 36.43           N
ATOM   1362  CA  CYS A 170      13.402  63.254  37.455  1.00 37.81           C
ATOM   1363  C   CYS A 170      14.896  62.974  37.198  1.00 40.68           C
ATOM   1364  O   CYS A 170      15.721  62.931  38.116  1.00 38.81           O
ATOM   1365  CB  CYS A 170      12.916  62.171  38.418  1.00 35.93           C
ATOM   1366  SG  CYS A 170      11.357  62.561  39.240  1.00 35.03           S
ATOM   1367  N   LYS A 171      15.254  62.783  35.932  1.00 42.67           N
ATOM   1368  CA  LYS A 171      16.603  62.361  35.573  1.00 44.73           C
ATOM   1369  C   LYS A 171      17.579  63.521  35.641  1.00 44.08           C
ATOM   1370  O   LYS A 171      17.318  64.552  35.052  1.00 42.93           O
ATOM   1371  CB  LYS A 171      16.543  61.691  34.177  1.00 47.03           C
ATOM   1372  CG  LYS A 171      17.840  61.093  33.606  1.00 49.02           C
ATOM   1373  CD  LYS A 171      18.564  60.104  34.542  1.00 51.62           C
ATOM   1374  CE  LYS A 171      17.699  59.495  35.664  1.00 53.79           C
ATOM   1375  NZ  LYS A 171      18.019  60.024  37.053  1.00 55.02           N
ATOM   1376  N   VAL A 172      18.700  63.402  36.356  1.00 47.94           N
ATOM   1377  CA  VAL A 172      19.680  64.496  36.316  1.00 50.75           C
ATOM   1378  C   VAL A 172      20.889  64.214  35.383  1.00 54.68           C
ATOM   1379  O   VAL A 172      21.425  63.100  35.314  1.00 53.98           O
ATOM   1380  CB  VAL A 172      20.007  65.056  37.738  1.00 50.92           C
ATOM   1381  CG1 VAL A 172      19.749  63.986  38.801  1.00 51.76           C
ATOM   1382  CG2 VAL A 172      21.403  65.720  37.850  1.00 49.10           C
ATOM   1383  N   ASN A 173      21.287  65.255  34.649  1.00 58.89           N
ATOM   1384  CA  ASN A 173      22.308  65.166  33.603  1.00 62.63           C
ATOM   1385  C   ASN A 173      22.399  66.432  32.765  1.00 63.38           C
ATOM   1386  O   ASN A 173      21.617  66.608  31.824  1.00 63.86           O
ATOM   1387  CB  ASN A 173      22.012  63.992  32.660  1.00 65.43           C
ATOM   1388  CG  ASN A 173      20.735  64.189  31.826  1.00 67.45           C
ATOM   1389  OD1 ASN A 173      20.795  64.129  30.593  1.00 69.20           O
ATOM   1390  ND2 ASN A 173      19.587  64.408  32.478  1.00 67.72           N
ATOM   1391  N   ASP B 174      21.788  99.322  41.083  1.00 32.32           N
ATOM   1392  CA  ASP B 174      22.749  98.210  41.305  1.00 33.31           C
ATOM   1393  C   ASP B 174      23.306  97.680  39.991  1.00 34.04           C
ATOM   1394  O   ASP B 174      22.686  97.855  38.939  1.00 33.93           O
ATOM   1395  CB  ASP B 174      22.196  97.088  42.208  1.00 37.24           C
ATOM   1396  CG  ASP B 174      20.768  96.700  41.910  1.00 41.08           C
ATOM   1397  OD1 ASP B 174      20.292  95.838  42.689  1.00 41.91           O
ATOM   1398  OD2 ASP B 174      20.060  97.156  40.965  1.00 42.47           O
ATOM   1399  N   VAL B 175      24.505  97.113  40.064  1.00 32.69           N
ATOM   1400  CA  VAL B 175      25.237  96.652  38.897  1.00 33.72           C
ATOM   1401  C   VAL B 175      25.603  95.199  39.179  1.00 34.76           C
ATOM   1402  O   VAL B 175      25.827  94.809  40.346  1.00 30.32           O
ATOM   1403  CB  VAL B 175      26.508  97.464  38.688  1.00 34.87           C
ATOM   1404  CG1 VAL B 175      27.415  96.818  37.601  1.00 37.04           C
ATOM   1405  CG2 VAL B 175      26.140  98.905  38.323  1.00 34.88           C
ATOM   1406  N   TYR B 176      25.664  94.406  38.111  1.00 33.85           N
ATOM   1407  CA  TYR B 176      25.999  92.992  38.258  1.00 35.66           C
ATOM   1408  C   TYR B 176      27.499  92.695  38.096  1.00 35.18           C
ATOM   1409  O   TYR B 176      28.176  93.292  37.261  1.00 33.14           O
ATOM   1410  CB  TYR B 176      25.147  92.150  37.289  1.00 39.76           C
ATOM   1411  CG  TYR B 176      25.540  90.688  37.328  1.00 41.84           C
ATOM   1412  CD1 TYR B 176      26.588  90.223  36.550  1.00 44.05           C
ATOM   1413  CD2 TYR B 176      24.892  89.787  38.155  1.00 41.90           C
ATOM   1414  CE1 TYR B 176      26.966  88.870  36.586  1.00 44.72           C
ATOM   1415  CE2 TYR B 176      25.256  88.445  38.197  1.00 43.45           C
ATOM   1416  CZ  TYR B 176      26.296  87.997  37.416  1.00 44.20           C
ATOM   1417  OH  TYR B 176      26.700  86.678  37.431  1.00 46.63           O
ATOM   1418  N   HIS B 177      28.067  91.804  38.902  1.00 34.00           N
ATOM   1419  CA  HIS B 177      29.471  91.453  38.734  1.00 37.04           C
ATOM   1420  C   HIS B 177      29.658  89.951  38.954  1.00 37.91           C
ATOM   1421  O   HIS B 177      28.814  89.355  39.622  1.00 37.49           O
ATOM   1422  CB  HIS B 177      30.393  92.119  39.748  1.00 36.84           C
ATOM   1423  CG  HIS B 177      30.375  93.611  39.759  1.00 38.08           C
ATOM   1424  ND1 HIS B 177      29.513  94.335  40.561  1.00 39.38           N
ATOM   1425  CD2 HIS B 177      31.139  94.517  39.105  1.00 37.20           C
ATOM   1426  CE1 HIS B 177      29.741  95.627  40.397  1.00 37.52           C
ATOM   1427  NE2 HIS B 177      30.716  95.763  39.512  1.00 41.26           N
ATOM   1428  N   ASP B 178      30.716  89.314  38.431  1.00 38.09           N
ATOM   1429  CA  ASP B 178      30.778  87.854  38.586  1.00 37.61           C
ATOM   1430  C   ASP B 178      31.519  87.656  39.876  1.00 34.37           C
ATOM   1431  O   ASP B 178      32.271  88.554  40.264  1.00 36.63           O
ATOM   1432  CB  ASP B 178      31.507  87.109  37.448  1.00 40.58           C
ATOM   1433  CG  ASP B 178      30.620  86.900  36.236  1.00 43.20           C
ATOM   1434  OD1 ASP B 178      29.577  86.209  36.354  1.00 43.98           O
ATOM   1435  OD2 ASP B 178      30.896  87.443  35.137  1.00 45.31           O
ATOM   1436  N   GLY B 179      31.326  86.525  40.545  1.00 33.77           N
ATOM   1437  CA  GLY B 179      32.079  86.302  41.766  1.00 32.27           C
ATOM   1438  C   GLY B 179      31.273  86.621  43.012  1.00 31.75           C
ATOM   1439  O   GLY B 179      30.066  86.937  42.920  1.00 31.15           O
ATOM   1440  N   ALA B 180      31.936  86.466  44.156  1.00 27.43           N
ATOM   1441  CA  ALA B 180      31.367  86.733  45.464  1.00 26.29           C
ATOM   1442  C   ALA B 180      31.404  88.210  45.771  1.00 26.71           C
ATOM   1443  O   ALA B 180      32.203  88.989  45.225  1.00 25.49           O
ATOM   1444  CB  ALA B 180      32.162  86.015  46.567  1.00 26.30           C
ATOM   1445  N   CYS B 181      30.546  88.604  46.702  1.00 26.50           N
ATOM   1446  CA  CYS B 181      30.664  89.962  47.250  1.00 24.33           C
ATOM   1447  C   CYS B 181      32.100  90.214  47.769  1.00 27.01           C
ATOM   1448  O   CYS B 181      32.728  89.322  48.330  1.00 26.49           O
ATOM   1449  CB  CYS B 181      29.611  90.109  48.378  1.00 21.91           C
ATOM   1450  SG  CYS B 181      27.916  90.303  47.697  1.00 21.63           S
ATOM   1451  N   PRO B 182      32.621  91.432  47.618  1.00 25.70           N
ATOM   1452  CA  PRO B 182      33.932  91.793  48.142  1.00 25.45           C
ATOM   1453  C   PRO B 182      33.948  91.980  49.664  1.00 27.39           C
ATOM   1454  O   PRO B 182      32.883  92.189  50.276  1.00 25.57           O
ATOM   1455  CB  PRO B 182      34.232  93.113  47.455  1.00 28.67           C
ATOM   1456  CG  PRO B 182      32.847  93.781  47.183  1.00 25.60           C
ATOM   1457  CD  PRO B 182      31.925  92.561  46.987  1.00 26.41           C
ATOM   1458  N   GLU B 183      35.129  91.861  50.273  1.00 25.46           N
ATOM   1459  CA  GLU B 183      35.293  92.094  51.706  1.00 28.57           C
ATOM   1460  C   GLU B 183      35.276  93.621  51.761  1.00 28.12           C
ATOM   1461  O   GLU B 183      35.702  94.301  50.837  1.00 26.77           O
ATOM   1462  CB  GLU B 183      36.601  91.462  52.221  1.00 32.84           C
ATOM   1463  CG  GLU B 183      37.797  91.992  51.430  1.00 37.36           C
ATOM   1464  CD  GLU B 183      39.188  91.684  51.986  1.00 40.99           C
ATOM   1465  OE1 GLU B 183      39.370  90.765  52.819  1.00 42.16           O
ATOM   1466  OE2 GLU B 183      40.128  92.387  51.557  1.00 42.46           O
ATOM   1467  N   VAL B 184      34.785  94.203  52.841  1.00 27.67           N
ATOM   1468  CA  VAL B 184      34.562  95.634  52.848  1.00 28.07           C
ATOM   1469  C   VAL B 184      34.886  95.939  54.318  1.00 28.73           C
ATOM   1470  O   VAL B 184      34.694  95.110  55.181  1.00 30.07           O
ATOM   1471  CB  VAL B 184      33.040  95.843  52.491  1.00 30.13           C
ATOM   1472  CG1 VAL B 184      32.501  97.065  53.113  1.00 34.02           C
ATOM   1473  CG2 VAL B 184      32.803  95.973  50.985  1.00 30.98           C
ATOM   1474  N   LYS B 185      35.391  97.102  54.667  1.00 27.81           N
ATOM   1475  CA  LYS B 185      35.663  97.412  56.075  1.00 31.44           C
ATOM   1476  C   LYS B 185      34.768  98.641  56.371  1.00 29.69           C
ATOM   1477  O   LYS B 185      34.979  99.708  55.826  1.00 30.86           O
ATOM   1478  CB  LYS B 185      37.178  97.691  56.183  1.00 35.11           C
ATOM   1479  CG  LYS B 185      37.729  98.535  57.339  1.00 41.61           C
ATOM   1480  CD  LYS B 185      39.244  98.757  57.168  1.00 46.66           C
ATOM   1481  CE  LYS B 185      39.948  99.244  58.452  1.00 49.35           C
ATOM   1482  NZ  LYS B 185      41.289  99.899  58.219  1.00 52.06           N
ATOM   1483  N   PRO B 186      33.735  98.546  57.184  1.00 30.31           N
ATOM   1484  CA  PRO B 186      32.939  99.753  57.472  1.00 29.77           C
ATOM   1485  C   PRO B 186      33.732 100.757  58.368  1.00 29.52           C
ATOM   1486  O   PRO B 186      34.724 100.310  58.949  1.00 27.47           O
ATOM   1487  CB  PRO B 186      31.698  99.194  58.175  1.00 28.99           C
ATOM   1488  CG  PRO B 186      32.111  97.912  58.786  1.00 31.68           C
ATOM   1489  CD  PRO B 186      33.237  97.344  57.891  1.00 32.01           C
ATOM   1490  N   VAL B 187      33.343 102.026  58.480  1.00 27.77           N
ATOM   1491  CA  VAL B 187      34.007 102.983  59.350  1.00 27.79           C
ATOM   1492  C   VAL B 187      33.729 102.501  60.774  1.00 28.63           C
ATOM   1493  O   VAL B 187      32.723 101.824  61.021  1.00 26.43           O
ATOM   1494  CB  VAL B 187      33.460 104.394  59.192  1.00 27.94           C
ATOM   1495  CG1 VAL B 187      33.687 104.856  57.786  1.00 29.61           C
ATOM   1496  CG2 VAL B 187      31.972 104.461  59.553  1.00 28.31           C
ATOM   1497  N   ASP B 188      34.627 102.818  61.702  1.00 31.50           N
ATOM   1498  CA  ASP B 188      34.415 102.444  63.111  1.00 36.66           C
ATOM   1499  C   ASP B 188      34.149 103.647  64.005  1.00 36.36           C
ATOM   1500  O   ASP B 188      34.059 103.515  65.220  1.00 37.71           O
ATOM   1501  CB  ASP B 188      35.562 101.607  63.715  1.00 39.96           C
ATOM   1502  CG  ASP B 188      36.943 102.224  63.531  1.00 43.38           C
ATOM   1503  OD1 ASP B 188      37.090 103.393  63.116  1.00 44.71           O
ATOM   1504  OD2 ASP B 188      37.991 101.593  63.782  1.00 46.11           O
ATOM   1505  N   ASN B 189      33.997 104.825  63.414  1.00 36.58           N
ATOM   1506  CA  ASN B 189      33.637 105.990  64.213  1.00 36.66           C
ATOM   1507  C   ASN B 189      32.387 106.712  63.717  1.00 36.28           C
ATOM   1508  O   ASN B 189      32.402 107.938  63.598  1.00 36.24           O
ATOM   1509  CB  ASN B 189      34.813 106.975  64.216  1.00 38.98           C
ATOM   1510  CG  ASN B 189      35.349 107.232  62.816  1.00 41.91           C
ATOM   1511  OD1 ASN B 189      34.641 107.042  61.813  1.00 44.63           O
ATOM   1512  ND2 ASN B 189      36.597 107.661  62.736  1.00 42.13           N
ATOM   1513  N   PHE B 190      31.318 105.969  63.437  1.00 34.54           N
ATOM   1514  CA  PHE B 190      30.085 106.526  62.893  1.00 32.13           C
ATOM   1515  C   PHE B 190      29.374 107.134  64.067  1.00 33.17           C
ATOM   1516  O   PHE B 190      29.250 106.572  65.160  1.00 31.83           O
ATOM   1517  CB  PHE B 190      29.155 105.474  62.276  1.00 30.40           C
ATOM   1518  CG  PHE B 190      27.945 106.014  61.535  1.00 31.55           C
ATOM   1519  CD1 PHE B 190      28.072 106.845  60.422  1.00 32.30           C
ATOM   1520  CD2 PHE B 190      26.663 105.659  61.904  1.00 31.74           C
ATOM   1521  CE1 PHE B 190      26.952 107.311  59.731  1.00 30.53           C
ATOM   1522  CE2 PHE B 190      25.511 106.137  61.207  1.00 31.96           C
ATOM   1523  CZ  PHE B 190      25.663 106.950  60.099  1.00 31.60           C
ATOM   1524  N   ASP B 191      28.832 108.304  63.785  1.00 33.46           N
ATOM   1525  CA  ASP B 191      28.088 108.975  64.830  1.00 35.22           C
ATOM   1526  C   ASP B 191      26.607 108.864  64.532  1.00 33.15           C
ATOM   1527  O   ASP B 191      26.087 109.667  63.774  1.00 31.56           O
ATOM   1528  CB  ASP B 191      28.551 110.430  64.869  1.00 35.71           C
ATOM   1529  CG  ASP B 191      27.925 111.191  66.001  1.00 39.05           C
ATOM   1530  OD1 ASP B 191      26.909 110.751  66.604  1.00 37.63           O
ATOM   1531  OD2 ASP B 191      28.464 112.276  66.308  1.00 41.73           O
ATOM   1532  N   TRP B 192      25.902 107.905  65.125  1.00 33.87           N
ATOM   1533  CA  TRP B 192      24.467 107.774  64.900  1.00 34.84           C
ATOM   1534  C   TRP B 192      23.642 109.063  65.128  1.00 36.42           C
ATOM   1535  O   TRP B 192      22.664 109.298  64.416  1.00 34.24           O
ATOM   1536  CB  TRP B 192      23.878 106.655  65.790  1.00 33.94           C
ATOM   1537  CG  TRP B 192      22.543 106.137  65.398  1.00 33.67           C
ATOM   1538  CD1 TRP B 192      21.300 106.458  65.931  1.00 35.95           C
ATOM   1539  CD2 TRP B 192      22.292 105.164  64.380  1.00 31.92           C
ATOM   1540  NE1 TRP B 192      20.316 105.742  65.281  1.00 35.52           N
ATOM   1541  CE2 TRP B 192      20.903 104.953  64.324  1.00 32.65           C
ATOM   1542  CE3 TRP B 192      23.114 104.453  63.497  1.00 31.25           C
ATOM   1543  CZ2 TRP B 192      20.325 104.059  63.415  1.00 31.83           C
ATOM   1544  CZ3 TRP B 192      22.545 103.578  62.609  1.00 28.27           C
ATOM   1545  CH2 TRP B 192      21.170 103.390  62.572  1.00 28.42           C
ATOM   1546  N   SER B 193      23.986 109.915  66.096  1.00 37.36           N
ATOM   1547  CA  SER B 193      23.093 111.064  66.286  1.00 39.89           C
ATOM   1548  C   SER B 193      23.119 112.059  65.133  1.00 38.94           C
ATOM   1549  O   SER B 193      22.283 112.955  65.059  1.00 41.07           O
ATOM   1550  CB  SER B 193      23.341 111.805  67.608  1.00 40.88           C
ATOM   1551  OG  SER B 193      24.687 112.215  67.644  1.00 41.56           O
ATOM   1552  N   GLN B 194      24.071 111.902  64.227  1.00 38.87           N
ATOM   1553  CA  GLN B 194      24.133 112.746  63.044  1.00 39.70           C
ATOM   1554  C   GLN B 194      23.335 112.157  61.867  1.00 37.88           C
ATOM   1555  O   GLN B 194      23.194 112.736  60.783  1.00 35.47           O
ATOM   1556  CB  GLN B 194      25.600 112.979  62.667  1.00 42.56           C
ATOM   1557  CG  GLN B 194      26.456 113.702  63.707  1.00 45.31           C
ATOM   1558  CD  GLN B 194      25.811 114.988  64.188  1.00 47.34           C
ATOM   1559  OE1 GLN B 194      25.687 115.927  63.410  1.00 49.34           O
ATOM   1560  NE2 GLN B 194      25.385 115.033  65.448  1.00 48.87           N
ATOM   1561  N   TYR B 195      22.785 110.970  62.093  1.00 36.32           N
ATOM   1562  CA  TYR B 195      21.952 110.288  61.100  1.00 34.35           C
ATOM   1563  C   TYR B 195      20.494 110.789  61.156  1.00 32.45           C
ATOM   1564  O   TYR B 195      19.609 110.101  61.645  1.00 31.69           O
ATOM   1565  CB  TYR B 195      22.075 108.773  61.393  1.00 33.92           C
ATOM   1566  CG  TYR B 195      21.801 107.741  60.300  1.00 31.29           C
ATOM   1567  CD1 TYR B 195      21.988 108.003  58.942  1.00 31.91           C
ATOM   1568  CD2 TYR B 195      21.372 106.468  60.673  1.00 32.36           C
ATOM   1569  CE1 TYR B 195      21.735 106.991  57.961  1.00 31.72           C
ATOM   1570  CE2 TYR B 195      21.110 105.454  59.723  1.00 31.28           C
ATOM   1571  CZ  TYR B 195      21.287 105.731  58.380  1.00 31.73           C
ATOM   1572  OH  TYR B 195      20.978 104.712  57.519  1.00 30.09           O
ATOM   1573  N   HIS B 196      20.243 112.001  60.653  1.00 32.13           N
ATOM   1574  CA  HIS B 196      18.959 112.707  60.710  1.00 31.97           C
ATOM   1575  C   HIS B 196      18.933 113.836  59.681  1.00 28.12           C
ATOM   1576  O   HIS B 196      19.987 114.295  59.226  1.00 24.95           O
ATOM   1577  CB  HIS B 196      18.676 113.338  62.092  1.00 37.44           C
ATOM   1578  CG  HIS B 196      19.572 114.488  62.409  1.00 41.43           C
ATOM   1579  ND1 HIS B 196      20.666 114.364  63.239  1.00 44.56           N
ATOM   1580  CD2 HIS B 196      19.541 115.782  62.002  1.00 43.44           C
ATOM   1581  CE1 HIS B 196      21.277 115.536  63.317  1.00 45.78           C
ATOM   1582  NE2 HIS B 196      20.617 116.413  62.577  1.00 44.64           N
ATOM   1583  N   GLY B 197      17.721 114.263  59.357  1.00 26.68           N
ATOM   1584  CA  GLY B 197      17.525 115.379  58.449  1.00 27.43           C
ATOM   1585  C   GLY B 197      17.574 114.905  56.996  1.00 26.95           C
ATOM   1586  O   GLY B 197      17.480 113.709  56.666  1.00 25.08           O
ATOM   1587  N   LYS B 198      17.777 115.883  56.113  1.00 27.39           N
ATOM   1588  CA  LYS B 198      17.654 115.641  54.681  1.00 27.20           C
ATOM   1589  C   LYS B 198      19.048 115.552  54.038  1.00 25.50           C
ATOM   1590  O   LYS B 198      19.910 116.373  54.354  1.00 25.49           O
ATOM   1591  CB  LYS B 198      16.761 116.731  54.077  1.00 31.12           C
ATOM   1592  CG  LYS B 198      16.732 116.718  52.551  1.00 33.72           C
ATOM   1593  CD  LYS B 198      15.738 117.751  52.063  1.00 37.79           C
ATOM   1594  CE  LYS B 198      15.606 117.670  50.550  1.00 40.24           C
ATOM   1595  NZ  LYS B 198      14.798 118.898  50.174  1.00 43.61           N
ATOM   1596  N   TRP B 199      19.297 114.559  53.180  1.00 22.88           N
ATOM   1597  CA  TRP B 199      20.587 114.447  52.540  1.00 20.58           C
ATOM   1598  C   TRP B 199      20.320 114.276  51.024  1.00 23.06           C
ATOM   1599  O   TRP B 199      19.484 113.449  50.669  1.00 23.97           O
ATOM   1600  CB  TRP B 199      21.387 113.239  53.015  1.00 19.97           C
ATOM   1601  CG  TRP B 199      21.808 113.326  54.467  1.00 20.60           C
ATOM   1602  CD1 TRP B 199      20.998 113.297  55.577  1.00 23.50           C
ATOM   1603  CD2 TRP B 199      23.130 113.412  54.950  1.00 20.91           C
ATOM   1604  NE1 TRP B 199      21.750 113.368  56.739  1.00 22.30           N
ATOM   1605  CE2 TRP B 199      23.070 113.437  56.378  1.00 22.93           C
ATOM   1606  CE3 TRP B 199      24.375 113.476  54.336  1.00 22.81           C
ATOM   1607  CZ2 TRP B 199      24.196 113.555  57.162  1.00 24.61           C
ATOM   1608  CZ3 TRP B 199      25.493 113.567  55.106  1.00 24.64           C
ATOM   1609  CH2 TRP B 199      25.406 113.596  56.527  1.00 25.25           C
ATOM   1610  N   TRP B 200      21.030 115.012  50.174  1.00 22.98           N
ATOM   1611  CA  TRP B 200      20.927 114.831  48.691  1.00 24.02           C
ATOM   1612  C   TRP B 200      21.746 113.654  48.196  1.00 19.17           C
ATOM   1613  O   TRP B 200      22.872 113.460  48.653  1.00 20.82           O
ATOM   1614  CB  TRP B 200      21.496 116.070  47.989  1.00 26.75           C
ATOM   1615  CG  TRP B 200      20.794 117.277  48.506  1.00 30.54           C
ATOM   1616  CD1 TRP B 200      21.257 118.129  49.476  1.00 32.14           C
ATOM   1617  CD2 TRP B 200      19.509 117.790  48.106  1.00 33.13           C
ATOM   1618  NE1 TRP B 200      20.332 119.119  49.707  1.00 34.27           N
ATOM   1619  CE2 TRP B 200      19.253 118.937  48.880  1.00 35.20           C
ATOM   1620  CE3 TRP B 200      18.541 117.384  47.191  1.00 34.19           C
ATOM   1621  CZ2 TRP B 200      18.073 119.687  48.754  1.00 37.62           C
ATOM   1622  CZ3 TRP B 200      17.384 118.120  47.057  1.00 37.26           C
ATOM   1623  CH2 TRP B 200      17.151 119.261  47.834  1.00 37.89           C
ATOM   1624  N   GLU B 201      21.223 112.892  47.232  1.00 19.88           N
ATOM   1625  CA  GLU B 201      22.037 111.852  46.664  1.00 20.44           C
ATOM   1626  C   GLU B 201      22.783 112.437  45.492  1.00 21.73           C
ATOM   1627  O   GLU B 201      22.168 112.650  44.430  1.00 19.17           O
ATOM   1628  CB  GLU B 201      21.166 110.652  46.222  1.00 20.30           C
ATOM   1629  CG  GLU B 201      21.987 109.425  45.775  1.00 19.32           C
ATOM   1630  CD  GLU B 201      21.101 108.175  45.633  1.00 21.04           C
ATOM   1631  OE1 GLU B 201      19.891 108.307  45.321  1.00 21.10           O
ATOM   1632  OE2 GLU B 201      21.505 107.004  45.809  1.00 21.64           O
ATOM   1633  N   VAL B 202      24.085 112.644  45.669  1.00 22.24           N
ATOM   1634  CA  VAL B 202      24.835 113.322  44.608  1.00 23.27           C
ATOM   1635  C   VAL B 202      25.448 112.358  43.596  1.00 24.81           C
ATOM   1636  O   VAL B 202      25.745 112.741  42.443  1.00 25.48           O
ATOM   1637  CB  VAL B 202      25.801 114.335  45.206  1.00 25.77           C
ATOM   1638  CG1 VAL B 202      25.075 115.294  46.129  1.00 25.36           C
ATOM   1639  CG2 VAL B 202      26.842 113.663  46.063  1.00 27.41           C
ATOM   1640  N   ALA B 203      25.608 111.085  43.953  1.00 21.13           N
ATOM   1641  CA  ALA B 203      26.224 110.161  43.009  1.00 21.38           C
ATOM   1642  C   ALA B 203      25.835 108.770  43.434  1.00 21.32           C
ATOM   1643  O   ALA B 203      25.555 108.549  44.643  1.00 21.71           O
ATOM   1644  CB  ALA B 203      27.749 110.351  43.053  1.00 23.46           C
ATOM   1645  N   LYS B 204      25.767 107.852  42.484  1.00 17.40           N
ATOM   1646  CA  LYS B 204      25.362 106.472  42.785  1.00 19.30           C
ATOM   1647  C   LYS B 204      25.596 105.636  41.551  1.00 22.24           C
ATOM   1648  O   LYS B 204      25.775 106.249  40.486  1.00 21.47           O
ATOM   1649  CB  LYS B 204      23.839 106.358  43.043  1.00 18.78           C
ATOM   1650  CG  LYS B 204      22.931 106.946  41.910  1.00 22.84           C
ATOM   1651  CD  LYS B 204      21.437 106.651  42.047  1.00 22.33           C
ATOM   1652  CE  LYS B 204      20.648 107.204  40.857  1.00 22.47           C
ATOM   1653  NZ  LYS B 204      20.757 108.734  40.958  1.00 21.81           N
ATOM   1654  N   TYR B 205      25.589 104.306  41.679  1.00 22.75           N
ATOM   1655  CA  TYR B 205      25.524 103.414  40.507  1.00 22.02           C
ATOM   1656  C   TYR B 205      24.190 103.472  39.776  1.00 23.85           C
ATOM   1657  O   TYR B 205      23.196 103.769  40.416  1.00 24.43           O
ATOM   1658  CB  TYR B 205      25.671 101.951  40.928  1.00 20.85           C
ATOM   1659  CG  TYR B 205      27.101 101.546  41.173  1.00 21.35           C
ATOM   1660  CD1 TYR B 205      27.422 100.254  41.611  1.00 21.20           C
ATOM   1661  CD2 TYR B 205      28.122 102.449  41.028  1.00 23.00           C
ATOM   1662  CE1 TYR B 205      28.733  99.850  41.843  1.00 21.98           C
ATOM   1663  CE2 TYR B 205      29.472 102.047  41.275  1.00 24.57           C
ATOM   1664  CZ  TYR B 205      29.742 100.742  41.677  1.00 20.77           C
ATOM   1665  OH  TYR B 205      31.009 100.276  41.946  1.00 24.76           O
ATOM   1666  N   PRO B 206      24.134 103.246  38.449  1.00 25.75           N
ATOM   1667  CA  PRO B 206      22.884 103.127  37.711  1.00 25.83           C
ATOM   1668  C   PRO B 206      22.174 101.860  38.118  1.00 26.38           C
ATOM   1669  O   PRO B 206      22.673 101.051  38.926  1.00 29.02           O
ATOM   1670  CB  PRO B 206      23.311 103.063  36.210  1.00 26.58           C
ATOM   1671  CG  PRO B 206      24.688 102.528  36.286  1.00 28.23           C
ATOM   1672  CD  PRO B 206      25.306 103.145  37.547  1.00 27.03           C
ATOM   1673  N   SER B 207      20.963 101.719  37.588  1.00 27.51           N
ATOM   1674  CA  SER B 207      20.143 100.523  37.789  1.00 30.92           C
ATOM   1675  C   SER B 207      19.736 100.087  36.394  1.00 34.51           C
ATOM   1676  O   SER B 207      19.756 100.894  35.457  1.00 33.19           O
ATOM   1677  CB  SER B 207      18.911 100.712  38.685  1.00 31.34           C
ATOM   1678  OG  SER B 207      19.299 101.328  39.917  1.00 34.19           O
ATOM   1679  N   PRO B 208      19.375  98.818  36.232  1.00 37.17           N
ATOM   1680  CA  PRO B 208      19.108  98.338  34.864  1.00 38.40           C
ATOM   1681  C   PRO B 208      17.879  98.951  34.176  1.00 37.44           C
ATOM   1682  O   PRO B 208      16.897  99.386  34.805  1.00 35.05           O
ATOM   1683  CB  PRO B 208      18.909  96.818  35.040  1.00 40.60           C
ATOM   1684  CG  PRO B 208      19.414  96.467  36.498  1.00 39.80           C
ATOM   1685  CD  PRO B 208      19.218  97.766  37.257  1.00 38.83           C
ATOM   1686  N   ASN B 209      17.934  98.966  32.843  1.00 39.14           N
ATOM   1687  CA  ASN B 209      16.771  99.403  32.061  1.00 38.94           C
ATOM   1688  C   ASN B 209      16.450 100.884  32.180  1.00 36.82           C
ATOM   1689  O   ASN B 209      15.317 101.290  31.975  1.00 34.42           O
ATOM   1690  CB  ASN B 209      15.509  98.621  32.440  1.00 42.29           C
ATOM   1691  CG  ASN B 209      15.471  97.247  31.811  1.00 46.64           C
ATOM   1692  OD1 ASN B 209      15.081  96.257  32.462  1.00 48.84           O
ATOM   1693  ND2 ASN B 209      15.885  97.175  30.537  1.00 45.97           N
ATOM   1694  N   GLY B 210      17.443 101.703  32.505  1.00 36.99           N
ATOM   1695  CA  GLY B 210      17.211 103.136  32.528  1.00 37.12           C
ATOM   1696  C   GLY B 210      16.423 103.570  33.744  1.00 37.51           C
ATOM   1697  O   GLY B 210      16.103 104.750  33.838  1.00 36.33           O
ATOM   1698  N   LYS B 211      16.123 102.676  34.688  1.00 36.81           N
ATOM   1699  CA  LYS B 211      15.258 103.139  35.781  1.00 37.83           C
ATOM   1700  C   LYS B 211      15.972 103.899  36.909  1.00 36.06           C
ATOM   1701  O   LYS B 211      16.044 103.451  38.049  1.00 34.51           O
ATOM   1702  CB  LYS B 211      14.335 102.006  36.276  1.00 40.74           C
ATOM   1703  CG  LYS B 211      12.940 102.532  36.671  1.00 44.91           C
ATOM   1704  CD  LYS B 211      12.074 101.632  37.582  1.00 47.85           C
ATOM   1705  CE  LYS B 211      12.394 101.782  39.085  1.00 49.93           C
ATOM   1706  NZ  LYS B 211      13.647 102.589  39.368  1.00 50.29           N
ATOM   1707  N   TYR B 212      16.499 105.069  36.572  1.00 34.94           N
ATOM   1708  CA  TYR B 212      17.173 105.997  37.484  1.00 36.19           C
ATOM   1709  C   TYR B 212      17.201 107.318  36.697  1.00 35.56           C
ATOM   1710  O   TYR B 212      17.086 107.269  35.496  1.00 38.33           O
ATOM   1711  CB  TYR B 212      18.583 105.441  37.815  1.00 35.50           C
ATOM   1712  CG  TYR B 212      19.513 105.449  36.614  1.00 35.91           C
ATOM   1713  CD1 TYR B 212      19.524 104.405  35.695  1.00 35.96           C
ATOM   1714  CD2 TYR B 212      20.364 106.526  36.394  1.00 36.57           C
ATOM   1715  CE1 TYR B 212      20.351 104.447  34.581  1.00 37.93           C
ATOM   1716  CE2 TYR B 212      21.201 106.580  35.305  1.00 38.41           C
ATOM   1717  CZ  TYR B 212      21.188 105.539  34.419  1.00 38.93           C
ATOM   1718  OH  TYR B 212      22.047 105.650  33.370  1.00 41.07           O
ATOM   1719  N   GLY B 213      17.312 108.578  37.088  1.00 38.06           N
ATOM   1720  CA  GLY B 213      17.364 109.329  38.301  1.00 33.82           C
ATOM   1721  C   GLY B 213      18.539 110.304  38.332  1.00 30.65           C
ATOM   1722  O   GLY B 213      19.639 109.812  38.566  1.00 30.97           O
ATOM   1723  N   LYS B 214      18.362 111.607  38.162  1.00 27.62           N
ATOM   1724  CA  LYS B 214      19.395 112.557  38.580  1.00 26.97           C
ATOM   1725  C   LYS B 214      18.809 113.588  39.561  1.00 26.44           C
ATOM   1726  O   LYS B 214      19.257 114.746  39.620  1.00 26.31           O
ATOM   1727  CB  LYS B 214      20.174 113.267  37.468  1.00 30.11           C
ATOM   1728  CG  LYS B 214      21.123 112.332  36.665  1.00 33.92           C
ATOM   1729  CD  LYS B 214      21.994 113.169  35.725  1.00 36.09           C
ATOM   1730  CE  LYS B 214      22.337 112.407  34.453  1.00 40.15           C
ATOM   1731  NZ  LYS B 214      23.520 113.180  33.896  1.00 42.91           N
ATOM   1732  N   CYS B 215      17.804 113.168  40.322  1.00 25.56           N
ATOM   1733  CA  CYS B 215      17.199 114.093  41.275  1.00 28.28           C
ATOM   1734  C   CYS B 215      16.619 113.361  42.478  1.00 26.86           C
ATOM   1735  O   CYS B 215      15.408 113.191  42.516  1.00 28.98           O
ATOM   1736  CB  CYS B 215      16.056 114.861  40.606  1.00 29.12           C
ATOM   1737  SG  CYS B 215      15.311 116.198  41.542  1.00 31.86           S
ATOM   1738  N   GLY B 216      17.433 112.969  43.452  1.00 24.90           N
ATOM   1739  CA  GLY B 216      16.889 112.163  44.539  1.00 21.13           C
ATOM   1740  C   GLY B 216      17.476 112.613  45.845  1.00 21.59           C
ATOM   1741  O   GLY B 216      18.486 113.313  45.877  1.00 20.23           O
ATOM   1742  N   TRP B 217      16.861 112.177  46.939  1.00 21.71           N
ATOM   1743  CA  TRP B 217      17.323 112.618  48.238  1.00 22.53           C
ATOM   1744  C   TRP B 217      16.762 111.605  49.234  1.00 23.63           C
ATOM   1745  O   TRP B 217      15.866 110.808  48.870  1.00 20.47           O
ATOM   1746  CB  TRP B 217      16.934 114.057  48.548  1.00 27.70           C
ATOM   1747  CG  TRP B 217      15.446 114.355  48.786  1.00 34.30           C
ATOM   1748  CD1 TRP B 217      14.714 114.184  49.940  1.00 35.29           C
ATOM   1749  CD2 TRP B 217      14.538 114.855  47.807  1.00 37.93           C
ATOM   1750  NE1 TRP B 217      13.413 114.564  49.722  1.00 40.02           N
ATOM   1751  CE2 TRP B 217      13.276 114.972  48.421  1.00 39.74           C
ATOM   1752  CE3 TRP B 217      14.672 115.222  46.460  1.00 41.28           C
ATOM   1753  CZ2 TRP B 217      12.150 115.444  47.736  1.00 42.48           C
ATOM   1754  CZ3 TRP B 217      13.542 115.694  45.770  1.00 43.56           C
ATOM   1755  CH2 TRP B 217      12.305 115.804  46.417  1.00 43.05           C
ATOM   1756  N   ALA B 218      17.324 111.662  50.450  1.00 23.18           N
ATOM   1757  CA  ALA B 218      16.886 110.804  51.562  1.00 21.64           C
ATOM   1758  C   ALA B 218      16.590 111.705  52.775  1.00 23.80           C
ATOM   1759  O   ALA B 218      17.303 112.679  53.024  1.00 24.23           O
ATOM   1760  CB  ALA B 218      17.955 109.792  51.899  1.00 22.09           C
ATOM   1761  N   GLU B 219      15.529 111.363  53.499  1.00 24.36           N
ATOM   1762  CA  GLU B 219      15.246 112.070  54.735  1.00 26.57           C
ATOM   1763  C   GLU B 219      15.167 111.044  55.854  1.00 25.37           C
ATOM   1764  O   GLU B 219      14.503 110.013  55.688  1.00 24.47           O
ATOM   1765  CB  GLU B 219      13.878 112.740  54.633  1.00 31.67           C
ATOM   1766  CG  GLU B 219      13.894 113.942  53.696  1.00 40.12           C
ATOM   1767  CD  GLU B 219      12.690 114.865  53.880  1.00 44.94           C
ATOM   1768  OE1 GLU B 219      12.371 115.161  55.058  1.00 45.94           O
ATOM   1769  OE2 GLU B 219      12.105 115.270  52.834  1.00 48.53           O
ATOM   1770  N   TYR B 220      15.807 111.378  56.973  1.00 23.39           N
ATOM   1771  CA  TYR B 220      15.863 110.455  58.100  1.00 24.17           C
ATOM   1772  C   TYR B 220      15.070 110.943  59.310  1.00 24.46           C
ATOM   1773  O   TYR B 220      15.242 112.101  59.658  1.00 22.92           O
ATOM   1774  CB  TYR B 220      17.324 110.398  58.516  1.00 24.72           C
ATOM   1775  CG  TYR B 220      18.258 109.781  57.489  1.00 26.62           C
ATOM   1776  CD1 TYR B 220      19.220 110.544  56.850  1.00 27.09           C
ATOM   1777  CD2 TYR B 220      18.173 108.423  57.158  1.00 28.93           C
ATOM   1778  CE1 TYR B 220      20.061 109.981  55.903  1.00 29.56           C
ATOM   1779  CE2 TYR B 220      19.042 107.845  56.200  1.00 28.97           C
ATOM   1780  CZ  TYR B 220      19.988 108.637  55.598  1.00 29.33           C
ATOM   1781  OH  TYR B 220      20.842 108.085  54.680  1.00 29.85           O
ATOM   1782  N   THR B 221      14.276 110.090  59.954  1.00 25.25           N
ATOM   1783  CA  THR B 221      13.478 110.503  61.117  1.00 27.88           C
ATOM   1784  C   THR B 221      13.711 109.441  62.215  1.00 28.54           C
ATOM   1785  O   THR B 221      13.478 108.236  61.961  1.00 24.23           O
ATOM   1786  CB  THR B 221      11.958 110.438  60.808  1.00 29.89           C
ATOM   1787  OG1 THR B 221      11.615 111.196  59.644  1.00 32.14           O
ATOM   1788  CG2 THR B 221      11.108 111.158  61.929  1.00 29.33           C
ATOM   1789  N   PRO B 222      14.102 109.854  63.418  1.00 29.87           N
ATOM   1790  CA  PRO B 222      14.224 108.890  64.543  1.00 30.42           C
ATOM   1791  C   PRO B 222      12.938 108.116  64.757  1.00 28.98           C
ATOM   1792  O   PRO B 222      11.878 108.694  64.660  1.00 28.68           O
ATOM   1793  CB  PRO B 222      14.493 109.770  65.780  1.00 32.05           C
ATOM   1794  CG  PRO B 222      14.997 111.081  65.182  1.00 32.19           C
ATOM   1795  CD  PRO B 222      14.461 111.242  63.786  1.00 31.41           C
ATOM   1796  N   GLU B 223      12.987 106.820  65.053  1.00 31.33           N
ATOM   1797  CA  GLU B 223      11.780 106.062  65.367  1.00 33.62           C
ATOM   1798  C   GLU B 223      12.247 105.111  66.453  1.00 34.41           C
ATOM   1799  O   GLU B 223      12.613 103.964  66.181  1.00 30.38           O
ATOM   1800  CB  GLU B 223      11.233 105.286  64.171  1.00 37.51           C
ATOM   1801  CG  GLU B 223       9.914 104.586  64.440  1.00 44.31           C
ATOM   1802  CD  GLU B 223       9.299 104.011  63.173  1.00 48.98           C
ATOM   1803  OE1 GLU B 223       8.366 104.638  62.615  1.00 51.71           O
ATOM   1804  OE2 GLU B 223       9.751 102.925  62.731  1.00 51.13           O
ATOM   1805  N   GLY B 224      12.270 105.614  67.679  1.00 34.02           N
ATOM   1806  CA  GLY B 224      12.854 104.896  68.788  1.00 33.03           C
ATOM   1807  C   GLY B 224      14.358 104.829  68.642  1.00 33.24           C
ATOM   1808  O   GLY B 224      15.029 105.816  68.348  1.00 32.03           O
ATOM   1809  N   LYS B 225      14.886 103.623  68.847  1.00 29.99           N
ATOM   1810  CA  LYS B 225      16.266 103.322  68.556  1.00 34.81           C
ATOM   1811  C   LYS B 225      16.612 103.263  67.061  1.00 33.39           C
ATOM   1812  O   LYS B 225      17.777 103.291  66.663  1.00 37.47           O
ATOM   1813  CB  LYS B 225      16.472 101.904  69.111  1.00 38.40           C
ATOM   1814  CG  LYS B 225      15.309 101.357  69.977  1.00 40.81           C
ATOM   1815  CD  LYS B 225      13.898 101.125  69.409  1.00 41.30           C
ATOM   1816  CE  LYS B 225      12.863 101.173  70.555  1.00 41.01           C
ATOM   1817  NZ  LYS B 225      11.554 100.673  70.070  1.00 43.00           N
ATOM   1818  N   SER B 226      15.618 103.123  66.199  1.00 31.31           N
ATOM   1819  CA  SER B 226      15.916 103.118  64.769  1.00 30.00           C
ATOM   1820  C   SER B 226      15.834 104.479  64.110  1.00 29.28           C
ATOM   1821  O   SER B 226      15.501 105.495  64.729  1.00 26.70           O
ATOM   1822  CB  SER B 226      14.909 102.225  64.055  1.00 30.95           C
ATOM   1823  OG  SER B 226      15.080 100.903  64.550  1.00 32.40           O
ATOM   1824  N   VAL B 227      16.139 104.491  62.815  1.00 27.35           N
ATOM   1825  CA  VAL B 227      15.874 105.659  61.995  1.00 26.24           C
ATOM   1826  C   VAL B 227      15.020 105.224  60.818  1.00 28.47           C
ATOM   1827  O   VAL B 227      15.322 104.197  60.161  1.00 25.97           O
ATOM   1828  CB  VAL B 227      17.211 106.242  61.519  1.00 30.44           C
ATOM   1829  CG1 VAL B 227      17.041 107.247  60.402  1.00 31.08           C
ATOM   1830  CG2 VAL B 227      17.965 106.910  62.675  1.00 30.08           C
ATOM   1831  N   LYS B 228      13.983 106.012  60.536  1.00 25.97           N
ATOM   1832  CA  LYS B 228      13.160 105.793  59.365  1.00 28.68           C
ATOM   1833  C   LYS B 228      13.879 106.428  58.167  1.00 28.00           C
ATOM   1834  O   LYS B 228      14.295 107.594  58.248  1.00 27.21           O
ATOM   1835  CB  LYS B 228      11.763 106.408  59.487  1.00 31.99           C
ATOM   1836  CG  LYS B 228      10.947 106.001  58.270  1.00 37.63           C
ATOM   1837  CD  LYS B 228       9.651 106.783  58.153  1.00 41.39           C
ATOM   1838  CE  LYS B 228       8.988 106.597  59.481  1.00 44.08           C
ATOM   1839  NZ  LYS B 228       8.462 107.957  59.745  1.00 45.26           N
ATOM   1840  N   VAL B 229      14.010 105.689  57.063  1.00 24.20           N
ATOM   1841  CA  VAL B 229      14.772 106.205  55.907  1.00 22.72           C
ATOM   1842  C   VAL B 229      13.754 106.449  54.824  1.00 26.06           C
ATOM   1843  O   VAL B 229      13.203 105.467  54.336  1.00 27.62           O
ATOM   1844  CB  VAL B 229      15.721 105.145  55.291  1.00 24.61           C
ATOM   1845  CG1 VAL B 229      16.488 105.704  54.058  1.00 23.01           C
ATOM   1846  CG2 VAL B 229      16.748 104.685  56.299  1.00 23.70           C
ATOM   1847  N   SER B 230      13.456 107.695  54.439  1.00 23.57           N
ATOM   1848  CA  SER B 230      12.486 107.916  53.393  1.00 23.71           C
ATOM   1849  C   SER B 230      13.275 108.438  52.206  1.00 23.62           C
ATOM   1850  O   SER B 230      13.885 109.503  52.295  1.00 26.46           O
ATOM   1851  CB  SER B 230      11.457 108.995  53.769  1.00 26.30           C
ATOM   1852  OG  SER B 230      10.767 108.623  54.982  1.00 30.04           O
ATOM   1853  N   ARG B 231      13.230 107.704  51.105  1.00 21.15           N
ATOM   1854  CA  ARG B 231      14.016 108.123  49.937  1.00 24.35           C
ATOM   1855  C   ARG B 231      13.118 108.548  48.779  1.00 24.57           C
ATOM   1856  O   ARG B 231      12.092 107.923  48.512  1.00 25.13           O
ATOM   1857  CB  ARG B 231      14.932 107.016  49.384  1.00 23.84           C
ATOM   1858  CG  ARG B 231      16.240 106.554  50.057  1.00 29.53           C
ATOM   1859  CD  ARG B 231      16.684 105.109  49.620  1.00 29.83           C
ATOM   1860  NE  ARG B 231      16.789 105.286  48.198  1.00 31.42           N
ATOM   1861  CZ  ARG B 231      16.502 104.532  47.188  1.00 30.42           C
ATOM   1862  NH1 ARG B 231      16.099 103.276  47.221  1.00 31.49           N
ATOM   1863  NH2 ARG B 231      16.711 105.198  46.070  1.00 33.35           N
ATOM   1864  N   TYR B 232      13.516 109.613  48.096  1.00 24.81           N
ATOM   1865  CA  TYR B 232      12.641 110.119  47.048  1.00 27.56           C
ATOM   1866  C   TYR B 232      13.474 110.276  45.781  1.00 26.32           C
ATOM   1867  O   TYR B 232      14.619 110.679  45.887  1.00 22.84           O
ATOM   1868  CB  TYR B 232      12.102 111.478  47.460  1.00 32.54           C
ATOM   1869  CG  TYR B 232      11.215 111.522  48.699  1.00 40.20           C
ATOM   1870  CD1 TYR B 232       9.823 111.417  48.613  1.00 42.57           C
ATOM   1871  CD2 TYR B 232      11.766 111.697  49.968  1.00 42.50           C
ATOM   1872  CE1 TYR B 232       9.017 111.464  49.761  1.00 46.12           C
ATOM   1873  CE2 TYR B 232      10.976 111.749  51.102  1.00 44.96           C
ATOM   1874  CZ  TYR B 232       9.605 111.631  51.009  1.00 46.59           C
ATOM   1875  OH  TYR B 232       8.878 111.689  52.195  1.00 48.19           O
ATOM   1876  N   ASP B 233      12.940 109.945  44.604  1.00 28.48           N
ATOM   1877  CA  ASP B 233      13.591 110.156  43.306  1.00 28.62           C
ATOM   1878  C   ASP B 233      12.584 110.553  42.229  1.00 30.21           C
ATOM   1879  O   ASP B 233      11.433 110.105  42.220  1.00 30.99           O
ATOM   1880  CB  ASP B 233      14.133 108.846  42.734  1.00 31.05           C
ATOM   1881  CG  ASP B 233      15.607 108.676  42.973  1.00 32.48           C
ATOM   1882  OD1 ASP B 233      15.876 107.625  43.585  1.00 37.59           O
ATOM   1883  OD2 ASP B 233      16.548 109.435  42.660  1.00 30.27           O
ATOM   1884  N   VAL B 234      13.003 111.435  41.336  1.00 29.54           N
ATOM   1885  CA  VAL B 234      12.171 111.778  40.164  1.00 29.71           C
ATOM   1886  C   VAL B 234      12.883 111.056  39.016  1.00 30.42           C
ATOM   1887  O   VAL B 234      14.089 111.267  38.797  1.00 31.25           O
ATOM   1888  CB  VAL B 234      12.132 113.319  39.947  1.00 28.63           C
ATOM   1889  CG1 VAL B 234      11.318 113.714  38.672  1.00 29.72           C
ATOM   1890  CG2 VAL B 234      11.556 114.009  41.191  1.00 29.69           C
ATOM   1891  N   ILE B 235      12.186 110.173  38.317  1.00 32.10           N
ATOM   1892  CA  ILE B 235      12.671 109.467  37.131  1.00 33.98           C
ATOM   1893  C   ILE B 235      11.744 109.712  35.909  1.00 34.53           C
ATOM   1894  O   ILE B 235      10.576 109.326  35.908  1.00 34.64           O
ATOM   1895  CB  ILE B 235      12.703 107.953  37.417  1.00 33.91           C
ATOM   1896  CG1 ILE B 235      13.511 107.696  38.681  1.00 33.47           C
ATOM   1897  CG2 ILE B 235      13.283 107.202  36.212  1.00 34.63           C
ATOM   1898  CD1 ILE B 235      13.661 106.261  39.033  1.00 33.10           C
ATOM   1899  N   HIS B 236      12.247 110.379  34.871  1.00 33.99           N
ATOM   1900  CA  HIS B 236      11.451 110.774  33.696  1.00 34.55           C
ATOM   1901  C   HIS B 236      10.030 111.263  33.987  1.00 35.35           C
ATOM   1902  O   HIS B 236       9.064 110.723  33.456  1.00 36.86           O
ATOM   1903  CB  HIS B 236      11.441 109.623  32.685  1.00 33.87           C
ATOM   1904  CG  HIS B 236      12.817 109.323  32.178  1.00 32.38           C
ATOM   1905  ND1 HIS B 236      13.580 110.280  31.547  1.00 33.32           N
ATOM   1906  CD2 HIS B 236      13.578 108.202  32.212  1.00 33.02           C
ATOM   1907  CE1 HIS B 236      14.747 109.763  31.197  1.00 31.28           C
ATOM   1908  NE2 HIS B 236      14.775 108.506  31.599  1.00 32.06           N
ATOM   1909  N   GLY B 237       9.917 112.294  34.822  1.00 36.79           N
ATOM   1910  CA  GLY B 237       8.639 112.892  35.153  1.00 37.02           C
ATOM   1911  C   GLY B 237       7.812 112.291  36.276  1.00 38.61           C
ATOM   1912  O   GLY B 237       6.906 112.975  36.757  1.00 36.65           O
ATOM   1913  N   LYS B 238       8.127 111.061  36.688  1.00 39.42           N
ATOM   1914  CA  LYS B 238       7.399 110.327  37.716  1.00 40.78           C
ATOM   1915  C   LYS B 238       8.148 110.354  39.080  1.00 41.49           C
ATOM   1916  O   LYS B 238       9.375 110.248  39.093  1.00 39.04           O
ATOM   1917  CB  LYS B 238       7.192 108.906  37.196  1.00 42.42           C
ATOM   1918  CG  LYS B 238       6.532 107.950  38.190  1.00 48.68           C
ATOM   1919  CD  LYS B 238       5.474 107.008  37.574  1.00 51.37           C
ATOM   1920  CE  LYS B 238       4.300 106.725  38.519  1.00 53.96           C
ATOM   1921  NZ  LYS B 238       4.092 105.258  38.784  1.00 55.24           N
ATOM   1922  N   GLU B 239       7.445 110.500  40.206  1.00 39.63           N
ATOM   1923  CA  GLU B 239       8.045 110.486  41.541  1.00 39.58           C
ATOM   1924  C   GLU B 239       8.032 109.068  42.102  1.00 38.84           C
ATOM   1925  O   GLU B 239       7.020 108.386  41.948  1.00 39.37           O
ATOM   1926  CB  GLU B 239       7.242 111.372  42.480  1.00 42.52           C
ATOM   1927  CG  GLU B 239       7.447 112.855  42.244  1.00 44.93           C
ATOM   1928  CD  GLU B 239       6.544 113.713  43.111  1.00 47.35           C
ATOM   1929  OE1 GLU B 239       5.454 113.248  43.532  1.00 49.18           O
ATOM   1930  OE2 GLU B 239       6.915 114.873  43.381  1.00 48.92           O
ATOM   1931  N   TYR B 240       9.130 108.589  42.695  1.00 35.57           N
ATOM   1932  CA  TYR B 240       9.173 107.294  43.373  1.00 35.48           C
ATOM   1933  C   TYR B 240       9.520 107.589  44.821  1.00 34.38           C
ATOM   1934  O   TYR B 240      10.266 108.528  45.099  1.00 32.46           O
ATOM   1935  CB  TYR B 240      10.193 106.312  42.800  1.00 37.39           C
ATOM   1936  CG  TYR B 240       9.764 106.026  41.389  1.00 40.65           C
ATOM   1937  CD1 TYR B 240      10.053 106.939  40.372  1.00 41.12           C
ATOM   1938  CD2 TYR B 240       9.018 104.890  41.077  1.00 41.15           C
ATOM   1939  CE1 TYR B 240       9.644 106.723  39.065  1.00 41.86           C
ATOM   1940  CE2 TYR B 240       8.611 104.668  39.764  1.00 42.69           C
ATOM   1941  CZ  TYR B 240       8.923 105.582  38.770  1.00 43.22           C
ATOM   1942  OH  TYR B 240       8.520 105.377  37.454  1.00 45.52           O
ATOM   1943  N   PHE B 241       8.944 106.786  45.704  1.00 34.48           N
ATOM   1944  CA  PHE B 241       9.112 106.915  47.138  1.00 36.03           C
ATOM   1945  C   PHE B 241       9.448 105.499  47.614  1.00 36.16           C
ATOM   1946  O   PHE B 241       8.870 104.519  47.149  1.00 34.94           O
ATOM   1947  CB  PHE B 241       7.842 107.501  47.740  1.00 39.83           C
ATOM   1948  CG  PHE B 241       7.831 107.560  49.243  1.00 41.99           C
ATOM   1949  CD1 PHE B 241       8.784 108.275  49.949  1.00 43.37           C
ATOM   1950  CD2 PHE B 241       6.839 106.902  49.968  1.00 44.55           C
ATOM   1951  CE1 PHE B 241       8.750 108.334  51.347  1.00 43.33           C
ATOM   1952  CE2 PHE B 241       6.790 106.953  51.361  1.00 43.87           C
ATOM   1953  CZ  PHE B 241       7.755 107.672  52.045  1.00 43.82           C
ATOM   1954  N   MET B 242      10.425 105.390  48.499  1.00 35.06           N
ATOM   1955  CA  MET B 242      10.884 104.105  49.037  1.00 36.72           C
ATOM   1956  C   MET B 242      11.150 104.345  50.531  1.00 35.54           C
ATOM   1957  O   MET B 242      11.966 105.201  50.878  1.00 34.83           O
ATOM   1958  CB  MET B 242      12.114 103.647  48.223  1.00 40.68           C
ATOM   1959  CG  MET B 242      13.240 102.705  48.776  1.00 46.85           C
ATOM   1960  SD  MET B 242      13.246 101.221  49.981  1.00 54.40           S
ATOM   1961  CE  MET B 242      13.558  99.655  48.903  1.00 51.40           C
ATOM   1962  N   GLU B 243      10.496 103.650  51.450  1.00 34.52           N
ATOM   1963  CA  GLU B 243      10.848 103.849  52.850  1.00 33.55           C
ATOM   1964  C   GLU B 243      11.247 102.549  53.537  1.00 31.95           C
ATOM   1965  O   GLU B 243      10.908 101.486  53.032  1.00 31.78           O
ATOM   1966  CB  GLU B 243       9.738 104.528  53.650  1.00 37.36           C
ATOM   1967  CG  GLU B 243       8.377 104.074  53.211  1.00 45.52           C
ATOM   1968  CD  GLU B 243       7.283 104.473  54.208  1.00 51.05           C
ATOM   1969  OE1 GLU B 243       7.599 104.959  55.342  1.00 52.00           O
ATOM   1970  OE2 GLU B 243       6.090 104.281  53.813  1.00 54.25           O
ATOM   1971  N   GLY B 244      11.971 102.611  54.658  1.00 28.07           N
ATOM   1972  CA  GLY B 244      12.269 101.413  55.431  1.00 24.59           C
ATOM   1973  C   GLY B 244      12.894 101.887  56.727  1.00 25.80           C
ATOM   1974  O   GLY B 244      12.902 103.102  56.929  1.00 25.92           O
ATOM   1975  N   THR B 245      13.408 100.985  57.565  1.00 21.72           N
ATOM   1976  CA  THR B 245      13.969 101.339  58.872  1.00 23.13           C
ATOM   1977  C   THR B 245      15.416 100.924  58.888  1.00 20.89           C
ATOM   1978  O   THR B 245      15.744  99.885  58.322  1.00 22.42           O
ATOM   1979  CB  THR B 245      13.123 100.552  59.894  1.00 23.92           C
ATOM   1980  OG1 THR B 245      11.864 101.199  59.791  1.00 31.16           O
ATOM   1981  CG2 THR B 245      13.513 100.842  61.333  1.00 25.31           C
ATOM   1982  N   ALA B 246      16.311 101.689  59.483  1.00 19.15           N
ATOM   1983  CA  ALA B 246      17.686 101.244  59.587  1.00 19.03           C
ATOM   1984  C   ALA B 246      18.053 101.141  61.057  1.00 22.82           C
ATOM   1985  O   ALA B 246      17.611 102.017  61.833  1.00 22.13           O
ATOM   1986  CB  ALA B 246      18.624 102.271  58.999  1.00 21.37           C
ATOM   1987  N   TYR B 247      18.852 100.143  61.415  1.00 21.13           N
ATOM   1988  CA  TYR B 247      19.348 100.088  62.795  1.00 25.56           C
ATOM   1989  C   TYR B 247      20.687  99.342  62.812  1.00 24.54           C
ATOM   1990  O   TYR B 247      20.890  98.437  61.991  1.00 25.50           O
ATOM   1991  CB  TYR B 247      18.267  99.497  63.718  1.00 27.80           C
ATOM   1992  CG  TYR B 247      17.673  98.195  63.244  1.00 33.62           C
ATOM   1993  CD1 TYR B 247      18.220  96.981  63.646  1.00 35.62           C
ATOM   1994  CD2 TYR B 247      16.565  98.151  62.394  1.00 35.99           C
ATOM   1995  CE1 TYR B 247      17.698  95.775  63.227  1.00 37.23           C
ATOM   1996  CE2 TYR B 247      16.043  96.947  61.949  1.00 37.88           C
ATOM   1997  CZ  TYR B 247      16.621  95.767  62.378  1.00 39.45           C
ATOM   1998  OH  TYR B 247      16.144  94.538  61.969  1.00 42.80           O
ATOM   1999  N   PRO B 248      21.617  99.652  63.713  1.00 23.61           N
ATOM   2000  CA  PRO B 248      22.939  99.032  63.612  1.00 24.81           C
ATOM   2001  C   PRO B 248      22.844  97.513  63.733  1.00 24.39           C
ATOM   2002  O   PRO B 248      21.912  97.040  64.396  1.00 23.38           O
ATOM   2003  CB  PRO B 248      23.715  99.590  64.836  1.00 26.11           C
ATOM   2004  CG  PRO B 248      22.962 100.777  65.276  1.00 26.93           C
ATOM   2005  CD  PRO B 248      21.507 100.483  64.934  1.00 25.07           C
ATOM   2006  N   VAL B 249      23.735  96.780  63.067  1.00 24.35           N
ATOM   2007  CA  VAL B 249      23.846  95.348  63.263  1.00 28.33           C
ATOM   2008  C   VAL B 249      24.390  95.128  64.667  1.00 29.17           C
ATOM   2009  O   VAL B 249      23.925  94.244  65.348  1.00 31.66           O
ATOM   2010  CB  VAL B 249      24.738  94.688  62.225  1.00 29.07           C
ATOM   2011  CG1 VAL B 249      25.023  93.253  62.657  1.00 30.92           C
ATOM   2012  CG2 VAL B 249      24.056  94.827  60.825  1.00 24.31           C
ATOM   2013  N   GLY B 250      25.342  95.932  65.131  1.00 31.44           N
ATOM   2014  CA  GLY B 250      25.760  95.783  66.524  1.00 35.73           C
ATOM   2015  C   GLY B 250      26.027  97.134  67.161  1.00 35.03           C
ATOM   2016  O   GLY B 250      25.077  97.853  67.423  1.00 36.92           O
ATOM   2017  N   ASP B 251      27.273  97.512  67.400  1.00 35.84           N
ATOM   2018  CA  ASP B 251      27.473  98.813  68.031  1.00 37.43           C
ATOM   2019  C   ASP B 251      27.357  99.922  66.972  1.00 36.43           C
ATOM   2020  O   ASP B 251      27.917  99.852  65.866  1.00 33.75           O
ATOM   2021  CB  ASP B 251      28.759  98.821  68.854  1.00 41.35           C
ATOM   2022  CG  ASP B 251      29.341 100.211  69.048  1.00 45.78           C
ATOM   2023  OD1 ASP B 251      28.664 101.125  69.573  1.00 47.89           O
ATOM   2024  OD2 ASP B 251      30.504 100.481  68.687  1.00 47.43           O
ATOM   2025  N   SER B 252      26.587 100.941  67.341  1.00 36.26           N
ATOM   2026  CA  SER B 252      26.226 102.018  66.399  1.00 35.15           C
ATOM   2027  C   SER B 252      27.405 102.799  65.870  1.00 34.39           C
ATOM   2028  O   SER B 252      27.258 103.563  64.914  1.00 35.42           O
ATOM   2029  CB  SER B 252      25.177 102.964  67.004  1.00 36.71           C
ATOM   2030  OG  SER B 252      25.785 103.747  68.020  1.00 38.53           O
ATOM   2031  N   LYS B 253      28.586 102.617  66.451  1.00 33.55           N
ATOM   2032  CA  LYS B 253      29.758 103.302  65.949  1.00 32.62           C
ATOM   2033  C   LYS B 253      30.332 102.561  64.745  1.00 30.91           C
ATOM   2034  O   LYS B 253      31.148 103.137  64.029  1.00 28.35           O
ATOM   2035  CB  LYS B 253      30.870 103.318  66.998  1.00 36.84           C
ATOM   2036  CG  LYS B 253      30.825 104.406  68.058  1.00 41.50           C
ATOM   2037  CD  LYS B 253      31.948 104.133  69.064  1.00 45.82           C
ATOM   2038  CE  LYS B 253      31.790 104.960  70.367  1.00 48.58           C
ATOM   2039  NZ  LYS B 253      30.881 104.251  71.326  1.00 51.13           N
ATOM   2040  N   ILE B 254      29.951 101.295  64.552  1.00 28.84           N
ATOM   2041  CA  ILE B 254      30.510 100.516  63.450  1.00 27.63           C
ATOM   2042  C   ILE B 254      29.445 100.682  62.367  1.00 25.03           C
ATOM   2043  O   ILE B 254      28.297 100.401  62.613  1.00 24.52           O
ATOM   2044  CB  ILE B 254      30.737  99.017  63.781  1.00 28.53           C
ATOM   2045  CG1 ILE B 254      31.857  98.810  64.821  1.00 31.61           C
ATOM   2046  CG2 ILE B 254      31.216  98.254  62.526  1.00 27.42           C
ATOM   2047  CD1 ILE B 254      31.308  98.751  66.217  1.00 34.00           C
ATOM   2048  N   GLY B 255      29.827 101.103  61.175  1.00 27.03           N
ATOM   2049  CA  GLY B 255      28.834 101.484  60.177  1.00 26.50           C
ATOM   2050  C   GLY B 255      28.427 100.273  59.371  1.00 23.92           C
ATOM   2051  O   GLY B 255      28.526 100.226  58.140  1.00 24.21           O
ATOM   2052  N   LYS B 256      27.979  99.247  60.075  1.00 21.65           N
ATOM   2053  CA  LYS B 256      27.482  98.055  59.397  1.00 23.72           C
ATOM   2054  C   LYS B 256      26.084  98.079  59.963  1.00 22.49           C
ATOM   2055  O   LYS B 256      25.874  97.990  61.187  1.00 23.49           O
ATOM   2056  CB  LYS B 256      28.304  96.812  59.791  1.00 28.19           C
ATOM   2057  CG  LYS B 256      28.026  95.557  58.988  1.00 32.72           C
ATOM   2058  CD  LYS B 256      28.546  94.266  59.667  1.00 37.45           C
ATOM   2059  CE  LYS B 256      29.504  93.455  58.774  1.00 41.06           C
ATOM   2060  NZ  LYS B 256      30.514  92.561  59.481  1.00 43.19           N
ATOM   2061  N   ILE B 257      25.110  98.266  59.070  1.00 19.16           N
ATOM   2062  CA  ILE B 257      23.725  98.583  59.481  1.00 19.06           C
ATOM   2063  C   ILE B 257      22.681  97.731  58.751  1.00 20.60           C
ATOM   2064  O   ILE B 257      22.900  97.344  57.590  1.00 21.79           O
ATOM   2065  CB  ILE B 257      23.491 100.095  59.151  1.00 19.44           C
ATOM   2066  CG1 ILE B 257      24.549 100.983  59.837  1.00 22.98           C
ATOM   2067  CG2 ILE B 257      22.105 100.587  59.549  1.00 17.42           C
ATOM   2068  CD1 ILE B 257      24.619 102.473  59.352  1.00 24.11           C
ATOM   2069  N   TYR B 258      21.561  97.402  59.395  1.00 18.98           N
ATOM   2070  CA  TYR B 258      20.442  96.818  58.697  1.00 21.24           C
ATOM   2071  C   TYR B 258      19.462  97.832  58.110  1.00 19.35           C
ATOM   2072  O   TYR B 258      19.069  98.805  58.771  1.00 16.96           O
ATOM   2073  CB  TYR B 258      19.568  95.960  59.629  1.00 24.17           C
ATOM   2074  CG  TYR B 258      20.177  94.654  60.050  1.00 27.38           C
ATOM   2075  CD1 TYR B 258      20.481  93.647  59.121  1.00 26.13           C
ATOM   2076  CD2 TYR B 258      20.460  94.458  61.402  1.00 27.35           C
ATOM   2077  CE1 TYR B 258      21.020  92.424  59.564  1.00 30.04           C
ATOM   2078  CE2 TYR B 258      20.988  93.251  61.856  1.00 30.08           C
ATOM   2079  CZ  TYR B 258      21.258  92.264  60.940  1.00 31.53           C
ATOM   2080  OH  TYR B 258      21.811  91.116  61.448  1.00 33.22           O
ATOM   2081  N   HIS B 259      19.053  97.621  56.861  1.00 17.20           N
ATOM   2082  CA  HIS B 259      17.923  98.373  56.334  1.00 17.43           C
ATOM   2083  C   HIS B 259      16.792  97.331  56.309  1.00 19.76           C
ATOM   2084  O   HIS B 259      16.997  96.206  55.832  1.00 22.26           O
ATOM   2085  CB  HIS B 259      18.195  98.908  54.920  1.00 19.19           C
ATOM   2086  CG  HIS B 259      17.001  99.537  54.258  1.00 19.15           C
ATOM   2087  ND1 HIS B 259      16.113  98.817  53.485  1.00 19.78           N
ATOM   2088  CD2 HIS B 259      16.600 100.829  54.196  1.00 19.10           C
ATOM   2089  CE1 HIS B 259      15.186  99.628  53.011  1.00 18.33           C
ATOM   2090  NE2 HIS B 259      15.464 100.855  53.419  1.00 19.17           N
ATOM   2091  N   SER B 260      15.585  97.643  56.755  1.00 20.54           N
ATOM   2092  CA  SER B 260      14.497  96.697  56.593  1.00 23.21           C
ATOM   2093  C   SER B 260      13.219  97.334  56.042  1.00 24.22           C
ATOM   2094  O   SER B 260      12.883  98.461  56.392  1.00 22.92           O
ATOM   2095  CB  SER B 260      14.278  95.821  57.862  1.00 29.06           C
ATOM   2096  OG  SER B 260      13.342  96.392  58.725  1.00 36.78           O
ATOM   2097  N   ARG B 261      12.540  96.652  55.111  1.00 22.40           N
ATOM   2098  CA  ARG B 261      11.381  97.253  54.459  1.00 24.75           C
ATOM   2099  C   ARG B 261      10.319  96.157  54.360  1.00 24.29           C
ATOM   2100  O   ARG B 261      10.650  95.071  53.881  1.00 20.11           O
ATOM   2101  CB  ARG B 261      11.847  97.661  53.063  1.00 26.76           C
ATOM   2102  CG  ARG B 261      10.808  97.799  52.005  1.00 35.93           C
ATOM   2103  CD  ARG B 261      11.121  98.897  50.966  1.00 41.07           C
ATOM   2104  NE  ARG B 261       9.867  99.321  50.345  1.00 48.88           N
ATOM   2105  CZ  ARG B 261       9.562  99.052  49.081  1.00 51.67           C
ATOM   2106  NH1 ARG B 261      10.457  98.373  48.346  1.00 54.01           N
ATOM   2107  NH2 ARG B 261       8.395  99.464  48.576  1.00 52.93           N
ATOM   2108  N   THR B 262       9.105  96.396  54.860  1.00 23.72           N
ATOM   2109  CA  THR B 262       8.004  95.449  54.819  1.00 27.44           C
ATOM   2110  C   THR B 262       6.876  96.018  53.947  1.00 30.17           C
ATOM   2111  O   THR B 262       6.509  97.172  54.184  1.00 29.04           O
ATOM   2112  CB  THR B 262       7.507  95.253  56.267  1.00 28.78           C
ATOM   2113  OG1 THR B 262       8.453  94.511  57.056  1.00 27.89           O
ATOM   2114  CG2 THR B 262       6.241  94.373  56.273  1.00 29.73           C
ATOM   2115  N   VAL B 263       6.364  95.265  52.971  1.00 27.24           N
ATOM   2116  CA  VAL B 263       5.213  95.566  52.121  1.00 29.76           C
ATOM   2117  C   VAL B 263       4.311  94.325  52.281  1.00 29.99           C
ATOM   2118  O   VAL B 263       4.777  93.233  51.926  1.00 28.91           O
ATOM   2119  CB  VAL B 263       5.613  95.720  50.620  1.00 31.47           C
ATOM   2120  CG1 VAL B 263       4.403  96.050  49.699  1.00 32.01           C
ATOM   2121  CG2 VAL B 263       6.728  96.789  50.443  1.00 31.59           C
ATOM   2122  N   GLY B 264       3.085  94.449  52.817  1.00 28.92           N
ATOM   2123  CA  GLY B 264       2.208  93.321  53.076  1.00 27.45           C
ATOM   2124  C   GLY B 264       2.836  92.210  53.915  1.00 28.42           C
ATOM   2125  O   GLY B 264       3.343  92.490  55.015  1.00 27.61           O
ATOM   2126  N   GLY B 265       2.794  90.950  53.478  1.00 27.51           N
ATOM   2127  CA  GLY B 265       3.478  89.957  54.319  1.00 27.67           C
ATOM   2128  C   GLY B 265       4.938  89.626  53.924  1.00 27.60           C
ATOM   2129  O   GLY B 265       5.440  88.542  54.263  1.00 28.05           O
ATOM   2130  N   TYR B 266       5.628  90.549  53.251  1.00 23.33           N
ATOM   2131  CA  TYR B 266       6.958  90.305  52.680  1.00 22.74           C
ATOM   2132  C   TYR B 266       7.959  91.321  53.254  1.00 24.12           C
ATOM   2133  O   TYR B 266       7.808  92.513  52.981  1.00 21.71           O
ATOM   2134  CB  TYR B 266       6.902  90.461  51.161  1.00 26.24           C
ATOM   2135  CG  TYR B 266       8.170  90.110  50.400  1.00 28.89           C
ATOM   2136  CD1 TYR B 266       8.850  88.942  50.684  1.00 32.51           C
ATOM   2137  CD2 TYR B 266       8.696  90.940  49.407  1.00 31.97           C
ATOM   2138  CE1 TYR B 266      10.023  88.585  50.030  1.00 33.32           C
ATOM   2139  CE2 TYR B 266       9.866  90.591  48.726  1.00 33.37           C
ATOM   2140  CZ  TYR B 266      10.539  89.415  49.050  1.00 35.05           C
ATOM   2141  OH  TYR B 266      11.710  89.013  48.409  1.00 36.78           O
ATOM   2142  N   THR B 267       8.947  90.882  54.044  1.00 20.34           N
ATOM   2143  CA  THR B 267       9.994  91.747  54.543  1.00 19.73           C
ATOM   2144  C   THR B 267      11.327  91.448  53.850  1.00 21.64           C
ATOM   2145  O   THR B 267      11.698  90.284  53.651  1.00 21.01           O
ATOM   2146  CB  THR B 267      10.115  91.500  56.057  1.00 22.24           C
ATOM   2147  OG1 THR B 267       8.831  91.763  56.655  1.00 23.23           O
ATOM   2148  CG2 THR B 267      11.194  92.398  56.740  1.00 22.63           C
ATOM   2149  N   ARG B 268      12.051  92.489  53.486  1.00 20.19           N
ATOM   2150  CA  ARG B 268      13.430  92.334  53.036  1.00 20.35           C
ATOM   2151  C   ARG B 268      14.358  93.087  53.989  1.00 21.95           C
ATOM   2152  O   ARG B 268      14.153  94.279  54.244  1.00 24.18           O
ATOM   2153  CB  ARG B 268      13.603  93.016  51.679  1.00 23.89           C
ATOM   2154  CG  ARG B 268      12.809  92.373  50.612  1.00 31.87           C
ATOM   2155  CD  ARG B 268      13.264  92.816  49.245  1.00 38.49           C
ATOM   2156  NE  ARG B 268      12.164  93.516  48.624  1.00 45.22           N
ATOM   2157  CZ  ARG B 268      11.775  93.297  47.381  1.00 49.20           C
ATOM   2158  NH1 ARG B 268      12.381  92.382  46.616  1.00 51.61           N
ATOM   2159  NH2 ARG B 268      10.751  94.010  46.935  1.00 50.91           N
ATOM   2160  N   LYS B 269      15.379  92.417  54.510  1.00 20.03           N
ATOM   2161  CA  LYS B 269      16.327  92.989  55.443  1.00 21.23           C
ATOM   2162  C   LYS B 269      17.701  92.818  54.781  1.00 22.39           C
ATOM   2163  O   LYS B 269      18.099  91.700  54.411  1.00 20.68           O
ATOM   2164  CB  LYS B 269      16.203  92.212  56.761  1.00 24.54           C
ATOM   2165  CG  LYS B 269      17.115  92.612  57.887  1.00 29.84           C
ATOM   2166  CD  LYS B 269      16.494  92.134  59.207  1.00 35.84           C
ATOM   2167  CE  LYS B 269      17.580  91.648  60.168  1.00 38.92           C
ATOM   2168  NZ  LYS B 269      17.202  91.864  61.623  1.00 39.97           N
ATOM   2169  N   THR B 270      18.379  93.941  54.613  1.00 18.74           N
ATOM   2170  CA  THR B 270      19.654  93.985  53.897  1.00 19.96           C
ATOM   2171  C   THR B 270      20.708  94.641  54.752  1.00 19.72           C
ATOM   2172  O   THR B 270      20.456  95.709  55.276  1.00 22.76           O
ATOM   2173  CB  THR B 270      19.448  94.880  52.651  1.00 21.04           C
ATOM   2174  OG1 THR B 270      18.289  94.442  51.899  1.00 22.43           O
ATOM   2175  CG2 THR B 270      20.560  94.761  51.673  1.00 22.02           C
ATOM   2176  N   VAL B 271      21.884  94.047  54.861  1.00 18.68           N
ATOM   2177  CA  VAL B 271      23.017  94.654  55.555  1.00 19.59           C
ATOM   2178  C   VAL B 271      23.582  95.666  54.571  1.00 20.40           C
ATOM   2179  O   VAL B 271      23.768  95.338  53.385  1.00 19.32           O
ATOM   2180  CB  VAL B 271      24.076  93.595  55.932  1.00 22.31           C
ATOM   2181  CG1 VAL B 271      25.473  94.231  56.307  1.00 24.90           C
ATOM   2182  CG2 VAL B 271      23.536  92.716  57.072  1.00 22.72           C
ATOM   2183  N   PHE B 272      23.841  96.885  55.034  1.00 18.28           N
ATOM   2184  CA  PHE B 272      24.645  97.785  54.232  1.00 20.38           C
ATOM   2185  C   PHE B 272      25.795  98.317  55.072  1.00 21.10           C
ATOM   2186  O   PHE B 272      25.798  98.172  56.313  1.00 19.22           O
ATOM   2187  CB  PHE B 272      23.765  98.875  53.595  1.00 20.28           C
ATOM   2188  CG  PHE B 272      23.232  99.910  54.568  1.00 20.05           C
ATOM   2189  CD1 PHE B 272      23.921 101.088  54.806  1.00 19.12           C
ATOM   2190  CD2 PHE B 272      22.007  99.717  55.159  1.00 19.45           C
ATOM   2191  CE1 PHE B 272      23.369 102.050  55.658  1.00 18.99           C
ATOM   2192  CE2 PHE B 272      21.459 100.641  56.026  1.00 19.45           C
ATOM   2193  CZ  PHE B 272      22.172 101.819  56.278  1.00 18.62           C
ATOM   2194  N   ASN B 273      26.774  98.910  54.390  1.00 19.53           N
ATOM   2195  CA  ASN B 273      27.993  99.377  55.029  1.00 20.58           C
ATOM   2196  C   ASN B 273      28.187 100.853  54.782  1.00 21.07           C
ATOM   2197  O   ASN B 273      27.950 101.333  53.665  1.00 21.75           O
ATOM   2198  CB  ASN B 273      29.227  98.625  54.464  1.00 23.38           C
ATOM   2199  CG  ASN B 273      29.062  97.108  54.561  1.00 29.95           C
ATOM   2200  OD1 ASN B 273      29.438  96.561  55.575  1.00 30.10           O
ATOM   2201  ND2 ASN B 273      28.486  96.451  53.546  1.00 28.46           N
ATOM   2202  N   VAL B 274      28.556 101.615  55.796  1.00 20.58           N
ATOM   2203  CA  VAL B 274      29.020 102.996  55.581  1.00 20.56           C
ATOM   2204  C   VAL B 274      30.541 102.902  55.338  1.00 22.39           C
ATOM   2205  O   VAL B 274      31.294 102.534  56.268  1.00 22.44           O
ATOM   2206  CB  VAL B 274      28.703 103.905  56.787  1.00 23.11           C
ATOM   2207  CG1 VAL B 274      29.356 105.259  56.551  1.00 23.58           C
ATOM   2208  CG2 VAL B 274      27.196 104.087  56.964  1.00 18.57           C
ATOM   2209  N   LEU B 275      31.021 103.172  54.124  1.00 19.69           N
ATOM   2210  CA  LEU B 275      32.435 102.953  53.766  1.00 22.04           C
ATOM   2211  C   LEU B 275      33.264 104.169  54.192  1.00 24.47           C
ATOM   2212  O   LEU B 275      34.440 104.033  54.523  1.00 24.12           O
ATOM   2213  CB  LEU B 275      32.654 102.885  52.254  1.00 22.45           C
ATOM   2214  CG  LEU B 275      31.866 101.757  51.570  1.00 24.61           C
ATOM   2215  CD1 LEU B 275      32.143 101.716  50.060  1.00 25.66           C
ATOM   2216  CD2 LEU B 275      32.210 100.448  52.204  1.00 24.16           C
ATOM   2217  N   SER B 276      32.623 105.324  54.179  1.00 22.16           N
ATOM   2218  CA  SER B 276      33.330 106.560  54.538  1.00 26.52           C
ATOM   2219  C   SER B 276      32.361 107.676  54.881  1.00 27.32           C
ATOM   2220  O   SER B 276      31.306 107.820  54.260  1.00 26.73           O
ATOM   2221  CB  SER B 276      34.077 107.005  53.296  1.00 27.02           C
ATOM   2222  OG  SER B 276      34.896 108.108  53.575  1.00 28.95           O
ATOM   2223  N   THR B 277      32.699 108.482  55.881  1.00 26.06           N
ATOM   2224  CA  THR B 277      31.890 109.628  56.252  1.00 26.76           C
ATOM   2225  C   THR B 277      32.749 110.621  57.101  1.00 29.52           C
ATOM   2226  O   THR B 277      33.785 110.225  57.633  1.00 26.68           O
ATOM   2227  CB  THR B 277      30.706 109.149  57.079  1.00 23.60           C
ATOM   2228  OG1 THR B 277      29.867 110.258  57.392  1.00 23.18           O
ATOM   2229  CG2 THR B 277      31.119 108.626  58.467  1.00 25.82           C
ATOM   2230  N   ASP B 278      32.327 111.871  57.236  1.00 29.38           N
ATOM   2231  CA  ASP B 278      33.001 112.800  58.163  1.00 30.75           C
ATOM   2232  C   ASP B 278      31.989 113.211  59.221  1.00 30.70           C
ATOM   2233  O   ASP B 278      32.151 114.175  59.998  1.00 34.75           O
ATOM   2234  CB  ASP B 278      33.563 113.959  57.329  1.00 31.43           C
ATOM   2235  CG  ASP B 278      32.462 114.848  56.744  1.00 31.99           C
ATOM   2236  OD1 ASP B 278      31.257 114.520  56.850  1.00 29.11           O
ATOM   2237  OD2 ASP B 278      32.749 115.933  56.192  1.00 30.52           O
ATOM   2238  N   ASN B 279      30.896 112.459  59.255  1.00 28.11           N
ATOM   2239  CA  ASN B 279      29.801 112.634  60.207  1.00 29.78           C
ATOM   2240  C   ASN B 279      29.137 114.000  60.177  1.00 31.41           C
ATOM   2241  O   ASN B 279      28.507 114.423  61.171  1.00 30.95           O
ATOM   2242  CB  ASN B 279      30.228 112.343  61.668  1.00 31.25           C
ATOM   2243  CG  ASN B 279      30.521 110.880  61.932  1.00 33.49           C
ATOM   2244  OD1 ASN B 279      29.728 110.017  61.573  1.00 32.16           O
ATOM   2245  ND2 ASN B 279      31.662 110.597  62.593  1.00 33.37           N
ATOM   2246  N   LYS B 280      29.253 114.698  59.050  1.00 32.31           N
ATOM   2247  CA  LYS B 280      28.571 115.982  58.932  1.00 31.59           C
ATOM   2248  C   LYS B 280      28.240 116.477  57.536  1.00 29.64           C
ATOM   2249  O   LYS B 280      27.195 117.113  57.410  1.00 29.37           O
ATOM   2250  CB  LYS B 280      29.321 117.111  59.650  1.00 35.90           C
ATOM   2251  CG  LYS B 280      30.422 117.737  58.870  1.00 40.14           C
ATOM   2252  CD  LYS B 280      30.994 118.910  59.663  1.00 45.52           C
ATOM   2253  CE  LYS B 280      29.823 119.735  60.203  1.00 46.70           C
ATOM   2254  NZ  LYS B 280      30.116 121.181  59.948  1.00 49.07           N
ATOM   2255  N   ASN B 281      29.108 116.227  56.558  1.00 27.50           N
ATOM   2256  CA  ASN B 281      28.824 116.704  55.199  1.00 28.11           C
ATOM   2257  C   ASN B 281      28.523 115.575  54.204  1.00 27.29           C
ATOM   2258  O   ASN B 281      27.712 115.824  53.308  1.00 27.23           O
ATOM   2259  CB  ASN B 281      29.994 117.479  54.609  1.00 31.39           C
ATOM   2260  CG  ASN B 281      30.348 118.680  55.477  1.00 34.81           C
ATOM   2261  OD1 ASN B 281      29.495 119.543  55.620  1.00 35.97           O
ATOM   2262  ND2 ASN B 281      31.545 118.721  56.067  1.00 34.50           N
ATOM   2263  N   TYR B 282      29.155 114.402  54.347  1.00 25.49           N
ATOM   2264  CA  TYR B 282      28.962 113.292  53.387  1.00 26.00           C
ATOM   2265  C   TYR B 282      28.900 111.901  54.010  1.00 25.49           C
ATOM   2266  O   TYR B 282      29.492 111.717  55.076  1.00 25.61           O
ATOM   2267  CB  TYR B 282      30.028 113.247  52.291  1.00 25.44           C
ATOM   2268  CG  TYR B 282      31.374 112.803  52.768  1.00 28.11           C
ATOM   2269  CD1 TYR B 282      31.765 111.477  52.621  1.00 28.25           C
ATOM   2270  CD2 TYR B 282      32.242 113.708  53.388  1.00 28.60           C
ATOM   2271  CE1 TYR B 282      32.971 111.045  53.061  1.00 29.86           C
ATOM   2272  CE2 TYR B 282      33.487 113.274  53.856  1.00 30.11           C
ATOM   2273  CZ  TYR B 282      33.814 111.957  53.661  1.00 29.89           C
ATOM   2274  OH  TYR B 282      34.991 111.464  54.086  1.00 34.02           O
ATOM   2275  N   ILE B 283      28.223 110.975  53.324  1.00 20.77           N
ATOM   2276  CA  ILE B 283      28.157 109.551  53.673  1.00 21.40           C
ATOM   2277  C   ILE B 283      28.301 108.790  52.352  1.00 21.73           C
ATOM   2278  O   ILE B 283      27.557 109.089  51.428  1.00 22.23           O
ATOM   2279  CB  ILE B 283      26.803 109.147  54.269  1.00 20.42           C
ATOM   2280  CG1 ILE B 283      26.525 109.865  55.591  1.00 21.59           C
ATOM   2281  CG2 ILE B 283      26.730 107.643  54.558  1.00 20.87           C
ATOM   2282  CD1 ILE B 283      25.007 109.657  56.100  1.00 21.76           C
ATOM   2283  N   ILE B 284      29.214 107.816  52.285  1.00 20.66           N
ATOM   2284  CA  ILE B 284      29.244 106.967  51.131  1.00 20.18           C
ATOM   2285  C   ILE B 284      28.832 105.602  51.646  1.00 21.75           C
ATOM   2286  O   ILE B 284      29.486 105.078  52.587  1.00 21.17           O
ATOM   2287  CB  ILE B 284      30.701 106.870  50.681  1.00 21.06           C
ATOM   2288  CG1 ILE B 284      31.255 108.268  50.333  1.00 22.94           C
ATOM   2289  CG2 ILE B 284      30.815 105.857  49.580  1.00 17.58           C
ATOM   2290  CD1 ILE B 284      32.620 108.179  49.574  1.00 25.64           C
ATOM   2291  N   GLY B 285      27.771 105.061  51.054  1.00 19.80           N
ATOM   2292  CA  GLY B 285      27.266 103.757  51.455  1.00 18.19           C
ATOM   2293  C   GLY B 285      27.428 102.660  50.413  1.00 19.06           C
ATOM   2294  O   GLY B 285      27.659 102.992  49.261  1.00 18.49           O
ATOM   2295  N   TYR B 286      27.384 101.393  50.822  1.00 16.24           N
ATOM   2296  CA  TYR B 286      27.541 100.300  49.880  1.00 15.82           C
ATOM   2297  C   TYR B 286      26.692  99.118  50.307  1.00 17.22           C
ATOM   2298  O   TYR B 286      26.591  98.793  51.521  1.00 17.77           O
ATOM   2299  CB  TYR B 286      29.042  99.892  49.871  1.00 19.05           C
ATOM   2300  CG  TYR B 286      29.374  98.651  49.040  1.00 17.96           C
ATOM   2301  CD1 TYR B 286      29.546  98.768  47.647  1.00 20.53           C
ATOM   2302  CD2 TYR B 286      29.441  97.374  49.621  1.00 20.44           C
ATOM   2303  CE1 TYR B 286      29.824  97.621  46.868  1.00 17.97           C
ATOM   2304  CE2 TYR B 286      29.702  96.229  48.853  1.00 18.01           C
ATOM   2305  CZ  TYR B 286      29.901  96.407  47.472  1.00 19.46           C
ATOM   2306  OH  TYR B 286      30.165  95.325  46.675  1.00 20.95           O
ATOM   2307  N   SER B 287      26.141  98.406  49.325  1.00 15.24           N
ATOM   2308  CA  SER B 287      25.397  97.198  49.679  1.00 12.88           C
ATOM   2309  C   SER B 287      25.744  96.126  48.644  1.00 16.01           C
ATOM   2310  O   SER B 287      25.923  96.484  47.463  1.00 17.10           O
ATOM   2311  CB  SER B 287      23.871  97.405  49.540  1.00 15.32           C
ATOM   2312  OG  SER B 287      23.453  96.416  50.498  1.00 11.72           O
ATOM   2313  N   CYS B 288      25.763  94.857  49.033  1.00 17.05           N
ATOM   2314  CA  CYS B 288      25.995  93.818  48.053  1.00 20.03           C
ATOM   2315  C   CYS B 288      25.042  92.661  48.319  1.00 20.83           C
ATOM   2316  O   CYS B 288      24.845  92.297  49.475  1.00 21.42           O
ATOM   2317  CB  CYS B 288      27.446  93.299  48.129  1.00 20.14           C
ATOM   2318  SG  CYS B 288      27.947  92.097  46.825  1.00 20.90           S
ATOM   2319  N   ARG B 289      24.498  92.024  47.283  1.00 21.82           N
ATOM   2320  CA  ARG B 289      23.647  90.848  47.486  1.00 26.64           C
ATOM   2321  C   ARG B 289      23.996  89.804  46.419  1.00 28.54           C
ATOM   2322  O   ARG B 289      24.329  90.158  45.298  1.00 29.81           O
ATOM   2323  CB  ARG B 289      22.171  91.206  47.462  1.00 29.12           C
ATOM   2324  CG  ARG B 289      21.613  91.452  46.100  1.00 37.51           C
ATOM   2325  CD  ARG B 289      20.054  91.661  46.161  1.00 43.52           C
ATOM   2326  NE  ARG B 289      19.694  92.533  47.290  1.00 48.75           N
ATOM   2327  CZ  ARG B 289      18.663  93.409  47.353  1.00 52.49           C
ATOM   2328  NH1 ARG B 289      17.804  93.566  46.339  1.00 52.11           N
ATOM   2329  NH2 ARG B 289      18.456  94.151  48.452  1.00 52.02           N
ATOM   2330  N   TYR B 290      23.977  88.538  46.792  1.00 31.41           N
ATOM   2331  CA  TYR B 290      24.305  87.485  45.848  1.00 36.50           C
ATOM   2332  C   TYR B 290      23.198  87.240  44.821  1.00 40.16           C
ATOM   2333  O   TYR B 290      22.021  87.296  45.136  1.00 38.85           O
ATOM   2334  CB  TYR B 290      24.600  86.188  46.602  1.00 35.77           C
ATOM   2335  CG  TYR B 290      25.936  86.248  47.283  1.00 35.88           C
ATOM   2336  CD1 TYR B 290      26.034  86.748  48.583  1.00 35.48           C
ATOM   2337  CD2 TYR B 290      27.102  85.830  46.631  1.00 34.83           C
ATOM   2338  CE1 TYR B 290      27.255  86.834  49.240  1.00 34.70           C
ATOM   2339  CE2 TYR B 290      28.344  85.906  47.276  1.00 35.19           C
ATOM   2340  CZ  TYR B 290      28.409  86.411  48.574  1.00 36.25           C
ATOM   2341  OH  TYR B 290      29.607  86.515  49.245  1.00 36.67           O
ATOM   2342  N   ASP B 291      23.581  86.984  43.573  1.00 46.63           N
ATOM   2343  CA  ASP B 291      22.631  86.466  42.593  1.00 52.61           C
ATOM   2344  C   ASP B 291      22.219  85.046  43.021  1.00 55.45           C
ATOM   2345  O   ASP B 291      23.006  84.323  43.650  1.00 55.52           O
ATOM   2346  CB  ASP B 291      23.302  86.485  41.224  1.00 55.64           C
ATOM   2347  CG  ASP B 291      22.441  85.887  40.133  1.00 59.28           C
ATOM   2348  OD1 ASP B 291      21.745  84.876  40.377  1.00 61.68           O
ATOM   2349  OD2 ASP B 291      22.392  86.361  38.981  1.00 61.71           O
ATOM   2350  N   GLU B 292      20.995  84.621  42.721  1.00 59.16           N
ATOM   2351  CA  GLU B 292      20.587  83.279  43.143  1.00 63.90           C
ATOM   2352  C   GLU B 292      20.825  82.203  42.070  1.00 65.25           C
ATOM   2353  O   GLU B 292      20.930  81.017  42.372  1.00 65.40           O
ATOM   2354  CB  GLU B 292      19.133  83.280  43.629  1.00 66.03           C
ATOM   2355  CG  GLU B 292      19.033  83.159  45.146  1.00 68.59           C
ATOM   2356  CD  GLU B 292      18.661  84.470  45.824  1.00 69.97           C
ATOM   2357  OE1 GLU B 292      19.142  84.754  46.950  1.00 70.36           O
ATOM   2358  OE2 GLU B 292      17.872  85.231  45.217  1.00 70.30           O
ATOM   2359  N   ASP B 293      20.930  82.624  40.814  1.00 66.48           N
ATOM   2360  CA  ASP B 293      21.083  81.706  39.688  1.00 67.46           C
ATOM   2361  C   ASP B 293      22.507  81.648  39.117  1.00 66.32           C
ATOM   2362  O   ASP B 293      22.939  80.628  38.577  1.00 66.68           O
ATOM   2363  CB  ASP B 293      20.060  82.054  38.592  1.00 69.89           C
ATOM   2364  CG  ASP B 293      19.294  80.832  38.078  1.00 71.98           C
ATOM   2365  OD1 ASP B 293      19.290  80.590  36.844  1.00 72.78           O
ATOM   2366  OD2 ASP B 293      18.664  80.052  38.832  1.00 72.76           O
ATOM   2367  N   LYS B 294      23.266  82.732  39.218  1.00 63.70           N
ATOM   2368  CA  LYS B 294      24.612  82.723  38.667  1.00 60.92           C
ATOM   2369  C   LYS B 294      25.571  82.763  39.841  1.00 58.70           C
ATOM   2370  O   LYS B 294      25.159  83.035  40.975  1.00 58.04           O
ATOM   2371  CB  LYS B 294      24.811  83.944  37.769  1.00 62.44           C
ATOM   2372  CG  LYS B 294      25.261  83.693  36.334  1.00 63.85           C
ATOM   2373  CD  LYS B 294      24.477  84.578  35.374  1.00 65.79           C
ATOM   2374  CE  LYS B 294      25.351  85.285  34.331  1.00 67.52           C
ATOM   2375  NZ  LYS B 294      24.662  86.451  33.657  1.00 68.09           N
ATOM   2376  N   LYS B 295      26.851  82.494  39.599  1.00 55.61           N
ATOM   2377  CA  LYS B 295      27.823  82.721  40.669  1.00 52.33           C
ATOM   2378  C   LYS B 295      28.197  84.205  40.548  1.00 48.04           C
ATOM   2379  O   LYS B 295      29.268  84.537  40.044  1.00 48.77           O
ATOM   2380  CB  LYS B 295      29.049  81.803  40.542  1.00 53.71           C
ATOM   2381  CG  LYS B 295      29.031  80.488  41.351  1.00 55.07           C
ATOM   2382  CD  LYS B 295      30.011  79.468  40.722  1.00 55.43           C
ATOM   2383  CE  LYS B 295      30.702  78.559  41.725  1.00 55.86           C
ATOM   2384  NZ  LYS B 295      31.783  77.717  41.118  1.00 56.36           N
ATOM   2385  N   GLY B 296      27.332  85.119  40.980  1.00 43.92           N
ATOM   2386  CA  GLY B 296      27.642  86.539  40.869  1.00 38.53           C
ATOM   2387  C   GLY B 296      26.926  87.384  41.922  1.00 35.43           C
ATOM   2388  O   GLY B 296      26.235  86.858  42.806  1.00 34.14           O
ATOM   2389  N   HIS B 297      27.114  88.699  41.850  1.00 32.74           N
ATOM   2390  CA  HIS B 297      26.484  89.574  42.847  1.00 31.30           C
ATOM   2391  C   HIS B 297      26.038  90.896  42.248  1.00 31.00           C
ATOM   2392  O   HIS B 297      26.612  91.317  41.213  1.00 29.45           O
ATOM   2393  CB  HIS B 297      27.442  89.845  44.002  1.00 29.53           C
ATOM   2394  CG  HIS B 297      28.682  90.574  43.631  1.00 29.89           C
ATOM   2395  ND1 HIS B 297      29.805  89.925  43.157  1.00 29.52           N
ATOM   2396  CD2 HIS B 297      29.004  91.887  43.704  1.00 29.88           C
ATOM   2397  CE1 HIS B 297      30.763  90.808  42.946  1.00 29.69           C
ATOM   2398  NE2 HIS B 297      30.300  92.008  43.253  1.00 30.77           N
ATOM   2399  N   TRP B 298      25.060  91.499  42.933  1.00 26.81           N
ATOM   2400  CA  TRP B 298      24.593  92.859  42.635  1.00 25.16           C
ATOM   2401  C   TRP B 298      25.109  93.830  43.723  1.00 22.53           C
ATOM   2402  O   TRP B 298      24.864  93.588  44.899  1.00 22.07           O
ATOM   2403  CB  TRP B 298      23.055  92.868  42.586  1.00 28.88           C
ATOM   2404  CG  TRP B 298      22.551  92.041  41.425  1.00 33.79           C
ATOM   2405  CD1 TRP B 298      22.376  90.696  41.429  1.00 36.25           C
ATOM   2406  CD2 TRP B 298      22.202  92.478  40.105  1.00 36.71           C
ATOM   2407  NE1 TRP B 298      21.938  90.262  40.201  1.00 38.18           N
ATOM   2408  CE2 TRP B 298      21.815  91.339  39.368  1.00 38.22           C
ATOM   2409  CE3 TRP B 298      22.164  93.724  39.464  1.00 38.11           C
ATOM   2410  CZ2 TRP B 298      21.394  91.400  38.027  1.00 39.75           C
ATOM   2411  CZ3 TRP B 298      21.750  93.787  38.126  1.00 39.58           C
ATOM   2412  CH2 TRP B 298      21.376  92.631  37.424  1.00 40.02           C
ATOM   2413  N   ASP B 299      25.782  94.910  43.357  1.00 19.69           N
ATOM   2414  CA  ASP B 299      26.518  95.830  44.218  1.00 24.49           C
ATOM   2415  C   ASP B 299      25.822  97.168  44.048  1.00 22.79           C
ATOM   2416  O   ASP B 299      25.305  97.407  42.950  1.00 19.39           O
ATOM   2417  CB  ASP B 299      27.826  96.235  43.415  1.00 29.97           C
ATOM   2418  CG  ASP B 299      29.045  95.611  43.916  1.00 32.31           C
ATOM   2419  OD1 ASP B 299      29.003  94.392  44.169  1.00 42.79           O
ATOM   2420  OD2 ASP B 299      30.116  96.142  44.150  1.00 29.78           O
ATOM   2421  N   HIS B 300      25.923  98.087  45.006  1.00 20.66           N
ATOM   2422  CA  HIS B 300      25.366  99.404  44.797  1.00 20.08           C
ATOM   2423  C   HIS B 300      26.171 100.361  45.670  1.00 22.08           C
ATOM   2424  O   HIS B 300      26.419 100.039  46.835  1.00 21.67           O
ATOM   2425  CB  HIS B 300      23.850  99.503  45.121  1.00 19.11           C
ATOM   2426  CG  HIS B 300      23.245 100.735  44.522  1.00 20.67           C
ATOM   2427  ND1 HIS B 300      22.702 101.756  45.276  1.00 23.66           N
ATOM   2428  CD2 HIS B 300      23.190 101.159  43.238  1.00 20.36           C
ATOM   2429  CE1 HIS B 300      22.255 102.712  44.478  1.00 21.63           C
ATOM   2430  NE2 HIS B 300      22.561 102.382  43.237  1.00 24.12           N
ATOM   2431  N   VAL B 301      26.512 101.525  45.136  1.00 20.33           N
ATOM   2432  CA  VAL B 301      27.247 102.539  45.884  1.00 21.67           C
ATOM   2433  C   VAL B 301      26.375 103.791  45.824  1.00 20.42           C
ATOM   2434  O   VAL B 301      25.762 104.055  44.799  1.00 19.05           O
ATOM   2435  CB  VAL B 301      28.605 102.794  45.232  1.00 20.80           C
ATOM   2436  CG1 VAL B 301      29.314 103.972  45.846  1.00 25.33           C
ATOM   2437  CG2 VAL B 301      29.569 101.598  45.433  1.00 22.58           C
ATOM   2438  N   TRP B 302      26.305 104.561  46.902  1.00 16.52           N
ATOM   2439  CA  TRP B 302      25.606 105.847  46.893  1.00 18.44           C
ATOM   2440  C   TRP B 302      26.397 106.856  47.725  1.00 19.80           C
ATOM   2441  O   TRP B 302      27.122 106.451  48.655  1.00 18.50           O
ATOM   2442  CB  TRP B 302      24.169 105.776  47.474  1.00 18.55           C
ATOM   2443  CG  TRP B 302      24.002 105.256  48.938  1.00 17.73           C
ATOM   2444  CD1 TRP B 302      23.941 105.969  50.133  1.00 20.80           C
ATOM   2445  CD2 TRP B 302      23.887 103.892  49.310  1.00 17.41           C
ATOM   2446  NE1 TRP B 302      23.785 105.113  51.209  1.00 19.95           N
ATOM   2447  CE2 TRP B 302      23.765 103.828  50.722  1.00 17.99           C
ATOM   2448  CE3 TRP B 302      23.894 102.702  48.589  1.00 17.67           C
ATOM   2449  CZ2 TRP B 302      23.614 102.636  51.387  1.00 17.94           C
ATOM   2450  CZ3 TRP B 302      23.736 101.498  49.258  1.00 20.96           C
ATOM   2451  CH2 TRP B 302      23.597 101.477  50.681  1.00 16.74           C
ATOM   2452  N   VAL B 303      26.265 108.124  47.355  1.00 19.24           N
ATOM   2453  CA  VAL B 303      27.010 109.189  48.007  1.00 20.02           C
ATOM   2454  C   VAL B 303      25.940 110.199  48.343  1.00 21.36           C
ATOM   2455  O   VAL B 303      25.270 110.708  47.447  1.00 22.86           O
ATOM   2456  CB  VAL B 303      28.033 109.876  47.065  1.00 19.79           C
ATOM   2457  CG1 VAL B 303      28.711 110.977  47.847  1.00 22.10           C
ATOM   2458  CG2 VAL B 303      29.096 108.885  46.586  1.00 20.05           C
ATOM   2459  N   LEU B 304      25.796 110.481  49.632  1.00 20.01           N
ATOM   2460  CA  LEU B 304      24.843 111.409  50.189  1.00 21.84           C
ATOM   2461  C   LEU B 304      25.633 112.590  50.709  1.00 21.15           C
ATOM   2462  O   LEU B 304      26.753 112.411  51.210  1.00 22.83           O
ATOM   2463  CB  LEU B 304      24.074 110.819  51.393  1.00 21.52           C
ATOM   2464  CG  LEU B 304      23.323 109.513  51.153  1.00 23.46           C
ATOM   2465  CD1 LEU B 304      22.410 109.117  52.267  1.00 25.91           C
ATOM   2466  CD2 LEU B 304      22.432 109.748  49.972  1.00 24.10           C
ATOM   2467  N   SER B 305      25.021 113.766  50.604  1.00 22.40           N
ATOM   2468  CA  SER B 305      25.688 115.011  50.964  1.00 25.26           C
ATOM   2469  C   SER B 305      24.696 116.004  51.583  1.00 26.34           C
ATOM   2470  O   SER B 305      23.543 116.087  51.132  1.00 24.49           O
ATOM   2471  CB  SER B 305      26.274 115.619  49.684  1.00 28.33           C
ATOM   2472  OG  SER B 305      26.686 116.950  49.964  1.00 28.33           O
ATOM   2473  N   ARG B 306      25.091 116.753  52.621  1.00 28.13           N
ATOM   2474  CA  ARG B 306      24.158 117.745  53.161  1.00 32.32           C
ATOM   2475  C   ARG B 306      23.917 118.886  52.173  1.00 34.03           C
ATOM   2476  O   ARG B 306      22.901 119.549  52.230  1.00 36.84           O
ATOM   2477  CB  ARG B 306      24.586 118.354  54.502  1.00 34.24           C
ATOM   2478  CG  ARG B 306      24.603 117.301  55.553  1.00 37.05           C
ATOM   2479  CD  ARG B 306      23.972 117.652  56.863  1.00 41.09           C
ATOM   2480  NE  ARG B 306      22.555 117.377  56.797  1.00 43.15           N
ATOM   2481  CZ  ARG B 306      21.859 116.669  57.684  1.00 44.78           C
ATOM   2482  NH1 ARG B 306      22.416 116.114  58.760  1.00 43.13           N
ATOM   2483  NH2 ARG B 306      20.551 116.536  57.453  1.00 45.17           N
ATOM   2484  N   SER B 307      24.824 119.135  51.246  1.00 34.27           N
ATOM   2485  CA  SER B 307      24.476 120.101  50.231  1.00 37.67           C
ATOM   2486  C   SER B 307      24.428 119.443  48.849  1.00 39.51           C
ATOM   2487  O   SER B 307      25.041 118.406  48.552  1.00 36.91           O
ATOM   2488  CB  SER B 307      25.505 121.216  50.193  1.00 39.72           C
ATOM   2489  OG  SER B 307      26.712 120.565  49.871  1.00 43.11           O
ATOM   2490  N   MET B 308      23.663 120.120  48.004  1.00 41.39           N
ATOM   2491  CA  MET B 308      23.386 119.693  46.634  1.00 43.29           C
ATOM   2492  C   MET B 308      24.650 119.549  45.810  1.00 42.36           C
ATOM   2493  O   MET B 308      24.632 118.811  44.846  1.00 42.92           O
ATOM   2494  CB  MET B 308      22.421 120.697  46.001  1.00 44.21           C
ATOM   2495  CG  MET B 308      21.201 120.116  45.352  1.00 47.02           C
ATOM   2496  SD  MET B 308      20.290 121.539  44.676  1.00 49.18           S
ATOM   2497  CE  MET B 308      20.095 122.544  46.231  1.00 49.22           C
ATOM   2498  N   VAL B 309      25.725 120.234  46.188  1.00 43.94           N
ATOM   2499  CA  VAL B 309      26.998 120.237  45.460  1.00 45.70           C
ATOM   2500  C   VAL B 309      28.106 120.032  46.487  1.00 45.13           C
ATOM   2501  O   VAL B 309      28.143 120.779  47.468  1.00 45.55           O
ATOM   2502  CB  VAL B 309      27.200 121.612  44.735  1.00 47.20           C
ATOM   2503  CG1 VAL B 309      28.656 121.865  44.284  1.00 47.88           C
ATOM   2504  CG2 VAL B 309      26.203 121.750  43.584  1.00 47.85           C
ATOM   2505  N   LEU B 310      28.979 119.041  46.306  1.00 44.91           N
ATOM   2506  CA  LEU B 310      30.089 118.848  47.233  1.00 46.14           C
ATOM   2507  C   LEU B 310      31.178 119.864  46.935  1.00 47.94           C
ATOM   2508  O   LEU B 310      31.575 120.019  45.784  1.00 48.34           O
ATOM   2509  CB  LEU B 310      30.758 117.478  47.100  1.00 43.27           C
ATOM   2510  CG  LEU B 310      30.067 116.267  47.726  1.00 42.54           C
ATOM   2511  CD1 LEU B 310      30.661 115.059  47.071  1.00 40.16           C
ATOM   2512  CD2 LEU B 310      30.233 116.183  49.238  1.00 40.62           C
ATOM   2513  N   THR B 311      31.686 120.534  47.959  1.00 50.44           N
ATOM   2514  CA  THR B 311      32.797 121.444  47.722  1.00 53.28           C
ATOM   2515  C   THR B 311      33.853 121.304  48.797  1.00 54.58           C
ATOM   2516  O   THR B 311      33.617 120.745  49.873  1.00 54.50           O
ATOM   2517  CB  THR B 311      32.356 122.921  47.763  1.00 53.34           C
ATOM   2518  OG1 THR B 311      31.863 123.207  49.077  1.00 54.13           O
ATOM   2519  CG2 THR B 311      31.175 123.208  46.850  1.00 53.63           C
ATOM   2520  N   GLY B 312      35.021 121.847  48.471  1.00 55.33           N
ATOM   2521  CA  GLY B 312      36.045 121.988  49.478  1.00 55.04           C
ATOM   2522  C   GLY B 312      36.441 120.649  50.049  1.00 54.63           C
ATOM   2523  O   GLY B 312      36.568 119.684  49.306  1.00 55.10           O
ATOM   2524  N   GLU B 313      36.613 120.649  51.367  1.00 55.09           N
ATOM   2525  CA  GLU B 313      37.111 119.543  52.181  1.00 55.14           C
ATOM   2526  C   GLU B 313      36.415 118.221  51.937  1.00 52.15           C
ATOM   2527  O   GLU B 313      37.035 117.176  51.745  1.00 51.93           O
ATOM   2528  CB  GLU B 313      36.839 119.876  53.648  1.00 59.39           C
ATOM   2529  CG  GLU B 313      37.124 121.319  54.026  1.00 63.50           C
ATOM   2530  CD  GLU B 313      35.927 122.246  53.887  1.00 66.19           C
ATOM   2531  OE1 GLU B 313      34.943 122.088  54.662  1.00 66.92           O
ATOM   2532  OE2 GLU B 313      36.004 123.131  52.989  1.00 67.38           O
ATOM   2533  N   ALA B 314      35.097 118.338  51.993  1.00 48.00           N
ATOM   2534  CA  ALA B 314      34.184 117.240  51.787  1.00 44.44           C
ATOM   2535  C   ALA B 314      34.448 116.750  50.369  1.00 42.14           C
ATOM   2536  O   ALA B 314      34.656 115.550  50.182  1.00 39.89           O
ATOM   2537  CB  ALA B 314      32.748 117.715  51.979  1.00 43.47           C
ATOM   2538  N   LYS B 315      34.492 117.640  49.379  1.00 38.73           N
ATOM   2539  CA  LYS B 315      34.705 117.123  48.037  1.00 38.26           C
ATOM   2540  C   LYS B 315      36.010 116.347  47.871  1.00 39.65           C
ATOM   2541  O   LYS B 315      36.044 115.319  47.188  1.00 37.25           O
ATOM   2542  CB  LYS B 315      34.701 118.247  47.001  1.00 41.12           C
ATOM   2543  CG  LYS B 315      34.930 117.756  45.579  1.00 42.67           C
ATOM   2544  CD  LYS B 315      34.970 118.811  44.453  1.00 44.79           C
ATOM   2545  CE  LYS B 315      34.060 118.244  43.354  1.00 47.09           C
ATOM   2546  NZ  LYS B 315      34.121 118.845  41.990  1.00 48.42           N
ATOM   2547  N   THR B 316      37.092 116.836  48.476  1.00 38.74           N
ATOM   2548  CA  THR B 316      38.363 116.162  48.266  1.00 40.78           C
ATOM   2549  C   THR B 316      38.347 114.801  48.958  1.00 38.96           C
ATOM   2550  O   THR B 316      38.837 113.833  48.411  1.00 38.95           O
ATOM   2551  CB  THR B 316      39.539 117.045  48.722  1.00 43.08           C
ATOM   2552  OG1 THR B 316      39.413 118.294  48.044  1.00 43.70           O
ATOM   2553  CG2 THR B 316      40.891 116.538  48.180  1.00 44.82           C
ATOM   2554  N   ALA B 317      37.785 114.715  50.153  1.00 38.69           N
ATOM   2555  CA  ALA B 317      37.682 113.418  50.823  1.00 39.02           C
ATOM   2556  C   ALA B 317      36.859 112.409  49.996  1.00 36.60           C
ATOM   2557  O   ALA B 317      37.288 111.274  49.753  1.00 37.18           O
ATOM   2558  CB  ALA B 317      37.117 113.626  52.238  1.00 38.20           C
ATOM   2559  N   VAL B 318      35.687 112.803  49.509  1.00 34.49           N
ATOM   2560  CA  VAL B 318      34.876 111.903  48.665  1.00 31.98           C
ATOM   2561  C   VAL B 318      35.635 111.465  47.427  1.00 33.23           C
ATOM   2562  O   VAL B 318      35.657 110.282  47.087  1.00 30.97           O
ATOM   2563  CB  VAL B 318      33.517 112.541  48.250  1.00 32.01           C
ATOM   2564  CG1 VAL B 318      32.789 111.787  47.120  1.00 31.29           C
ATOM   2565  CG2 VAL B 318      32.627 112.675  49.451  1.00 30.59           C
ATOM   2566  N   GLU B 319      36.253 112.409  46.719  1.00 35.06           N
ATOM   2567  CA  GLU B 319      36.981 112.055  45.512  1.00 38.92           C
ATOM   2568  C   GLU B 319      38.149 111.115  45.783  1.00 38.36           C
ATOM   2569  O   GLU B 319      38.319 110.144  45.067  1.00 39.68           O
ATOM   2570  CB  GLU B 319      37.487 113.312  44.801  1.00 43.71           C
ATOM   2571  CG  GLU B 319      36.454 113.853  43.826  1.00 47.88           C
ATOM   2572  CD  GLU B 319      36.870 115.224  43.323  1.00 51.59           C
ATOM   2573  OE1 GLU B 319      35.993 115.896  42.733  1.00 53.70           O
ATOM   2574  OE2 GLU B 319      38.050 115.611  43.518  1.00 51.55           O
ATOM   2575  N   ASN B 320      38.942 111.409  46.806  1.00 40.04           N
ATOM   2576  CA  ASN B 320      40.065 110.575  47.198  1.00 41.46           C
ATOM   2577  C   ASN B 320      39.545 109.179  47.566  1.00 41.74           C
ATOM   2578  O   ASN B 320      40.189 108.163  47.245  1.00 38.90           O
ATOM   2579  CB  ASN B 320      40.840 111.176  48.382  1.00 44.12           C
ATOM   2580  CG  ASN B 320      41.835 112.300  47.981  1.00 48.59           C
ATOM   2581  OD1 ASN B 320      42.241 113.092  48.849  1.00 50.29           O
ATOM   2582  ND2 ASN B 320      42.233 112.382  46.705  1.00 47.63           N
ATOM   2583  N   TYR B 321      38.392 109.140  48.242  1.00 39.91           N
ATOM   2584  CA  TYR B 321      37.878 107.839  48.654  1.00 38.74           C
ATOM   2585  C   TYR B 321      37.584 107.055  47.394  1.00 39.57           C
ATOM   2586  O   TYR B 321      38.060 105.940  47.251  1.00 39.21           O
ATOM   2587  CB  TYR B 321      36.654 107.883  49.585  1.00 36.98           C
ATOM   2588  CG  TYR B 321      36.425 106.459  50.025  1.00 35.35           C
ATOM   2589  CD1 TYR B 321      37.162 105.891  51.082  1.00 35.51           C
ATOM   2590  CD2 TYR B 321      35.523 105.653  49.332  1.00 34.61           C
ATOM   2591  CE1 TYR B 321      36.946 104.545  51.455  1.00 35.47           C
ATOM   2592  CE2 TYR B 321      35.311 104.325  49.689  1.00 34.85           C
ATOM   2593  CZ  TYR B 321      36.024 103.781  50.747  1.00 34.69           C
ATOM   2594  OH  TYR B 321      35.805 102.450  51.080  1.00 36.98           O
ATOM   2595  N   LEU B 322      36.840 107.649  46.468  1.00 40.47           N
ATOM   2596  CA  LEU B 322      36.233 106.917  45.371  1.00 42.61           C
ATOM   2597  C   LEU B 322      37.264 106.414  44.386  1.00 44.93           C
ATOM   2598  O   LEU B 322      37.077 105.396  43.702  1.00 43.28           O
ATOM   2599  CB  LEU B 322      35.211 107.793  44.647  1.00 43.73           C
ATOM   2600  CG  LEU B 322      33.899 108.029  45.386  1.00 43.71           C
ATOM   2601  CD1 LEU B 322      32.956 108.933  44.574  1.00 44.38           C
ATOM   2602  CD2 LEU B 322      33.266 106.698  45.718  1.00 43.30           C
ATOM   2603  N   ILE B 323      38.348 107.179  44.357  1.00 46.95           N
ATOM   2604  CA  ILE B 323      39.484 106.914  43.480  1.00 49.41           C
ATOM   2605  C   ILE B 323      40.288 105.735  44.039  1.00 48.58           C
ATOM   2606  O   ILE B 323      40.603 104.781  43.329  1.00 48.32           O
ATOM   2607  CB  ILE B 323      40.354 108.221  43.327  1.00 50.94           C
ATOM   2608  CG1 ILE B 323      40.086 108.962  42.002  1.00 52.30           C
ATOM   2609  CG2 ILE B 323      41.856 107.951  43.416  1.00 51.39           C
ATOM   2610  CD1 ILE B 323      38.637 109.075  41.564  1.00 53.10           C
ATOM   2611  N   GLY B 324      40.615 105.807  45.324  1.00 46.07           N
ATOM   2612  CA  GLY B 324      41.445 104.778  45.909  1.00 45.09           C
ATOM   2613  C   GLY B 324      40.765 103.500  46.374  1.00 43.18           C
ATOM   2614  O   GLY B 324      41.488 102.560  46.735  1.00 41.61           O
ATOM   2615  N   SER B 325      39.431 103.432  46.381  1.00 39.41           N
ATOM   2616  CA  SER B 325      38.799 102.252  46.965  1.00 37.93           C
ATOM   2617  C   SER B 325      38.814 101.085  45.997  1.00 36.57           C
ATOM   2618  O   SER B 325      38.396 101.287  44.866  1.00 34.94           O
ATOM   2619  CB  SER B 325      37.348 102.557  47.328  1.00 39.16           C
ATOM   2620  OG  SER B 325      36.623 101.348  47.440  1.00 39.75           O
ATOM   2621  N   PRO B 326      39.241  99.873  46.379  1.00 36.48           N
ATOM   2622  CA  PRO B 326      39.192  98.755  45.422  1.00 35.30           C
ATOM   2623  C   PRO B 326      37.758  98.222  45.196  1.00 35.10           C
ATOM   2624  O   PRO B 326      37.494  97.580  44.179  1.00 35.98           O
ATOM   2625  CB  PRO B 326      40.056  97.701  46.097  1.00 36.82           C
ATOM   2626  CG  PRO B 326      39.823  97.933  47.582  1.00 36.97           C
ATOM   2627  CD  PRO B 326      39.731  99.457  47.708  1.00 37.95           C
ATOM   2628  N   VAL B 327      36.813  98.481  46.101  1.00 35.28           N
ATOM   2629  CA  VAL B 327      35.430  98.006  45.937  1.00 34.84           C
ATOM   2630  C   VAL B 327      34.673  98.870  44.917  1.00 34.98           C
ATOM   2631  O   VAL B 327      33.875  98.356  44.144  1.00 37.41           O
ATOM   2632  CB  VAL B 327      34.681  97.915  47.287  1.00 35.35           C
ATOM   2633  CG1 VAL B 327      35.431  97.094  48.375  1.00 34.86           C
ATOM   2634  CG2 VAL B 327      34.527  99.269  47.883  1.00 35.46           C
ATOM   2635  N   VAL B 328      34.927 100.170  44.851  1.00 33.15           N
ATOM   2636  CA  VAL B 328      34.122 101.023  43.997  1.00 31.13           C
ATOM   2637  C   VAL B 328      34.684 101.210  42.598  1.00 34.08           C
ATOM   2638  O   VAL B 328      35.860 101.532  42.385  1.00 34.71           O
ATOM   2639  CB  VAL B 328      34.072 102.436  44.534  1.00 32.03           C
ATOM   2640  CG1 VAL B 328      33.271 103.348  43.555  1.00 31.75           C
ATOM   2641  CG2 VAL B 328      33.522 102.472  45.936  1.00 29.05           C
ATOM   2642  N   ASP B 329      33.841 101.014  41.610  1.00 33.33           N
ATOM   2643  CA  ASP B 329      34.320 101.330  40.295  1.00 36.87           C
ATOM   2644  C   ASP B 329      33.851 102.751  39.968  1.00 38.29           C
ATOM   2645  O   ASP B 329      32.723 102.933  39.512  1.00 35.45           O
ATOM   2646  CB  ASP B 329      33.772 100.264  39.370  1.00 37.61           C
ATOM   2647  CG  ASP B 329      34.041 100.590  37.922  1.00 40.98           C
ATOM   2648  OD1 ASP B 329      34.690 101.640  37.726  1.00 40.47           O
ATOM   2649  OD2 ASP B 329      33.639  99.854  36.986  1.00 42.19           O
ATOM   2650  N   SER B 330      34.681 103.768  40.202  1.00 40.11           N
ATOM   2651  CA  SER B 330      34.204 105.134  39.959  1.00 43.74           C
ATOM   2652  C   SER B 330      33.809 105.459  38.508  1.00 45.81           C
ATOM   2653  O   SER B 330      33.183 106.483  38.240  1.00 46.26           O
ATOM   2654  CB  SER B 330      35.131 106.212  40.543  1.00 44.73           C
ATOM   2655  OG  SER B 330      36.470 106.080  40.124  1.00 46.57           O
ATOM   2656  N   GLN B 331      34.127 104.584  37.566  1.00 47.66           N
ATOM   2657  CA  GLN B 331      33.737 104.843  36.183  1.00 49.91           C
ATOM   2658  C   GLN B 331      32.237 104.626  35.980  1.00 47.83           C
ATOM   2659  O   GLN B 331      31.671 105.136  35.024  1.00 47.17           O
ATOM   2660  CB  GLN B 331      34.579 103.977  35.220  1.00 54.46           C
ATOM   2661  CG  GLN B 331      33.828 102.911  34.415  1.00 59.10           C
ATOM   2662  CD  GLN B 331      34.699 101.741  33.942  1.00 62.86           C
ATOM   2663  OE1 GLN B 331      34.172 100.645  33.695  1.00 65.22           O
ATOM   2664  NE2 GLN B 331      36.013 101.960  33.804  1.00 63.14           N
ATOM   2665  N   LYS B 332      31.589 103.873  36.866  1.00 44.85           N
ATOM   2666  CA  LYS B 332      30.172 103.570  36.697  1.00 41.76           C
ATOM   2667  C   LYS B 332      29.247 104.543  37.440  1.00 38.46           C
ATOM   2668  O   LYS B 332      28.032 104.399  37.378  1.00 37.65           O
ATOM   2669  CB  LYS B 332      29.867 102.137  37.143  1.00 43.18           C
ATOM   2670  CG  LYS B 332      30.250 101.034  36.162  1.00 46.13           C
ATOM   2671  CD  LYS B 332      30.138  99.727  36.942  1.00 48.41           C
ATOM   2672  CE  LYS B 332      30.825  98.532  36.269  1.00 50.93           C
ATOM   2673  NZ  LYS B 332      30.407  98.410  34.823  1.00 52.27           N
ATOM   2674  N   LEU B 333      29.782 105.544  38.125  1.00 35.37           N
ATOM   2675  CA  LEU B 333      28.898 106.399  38.905  1.00 35.20           C
ATOM   2676  C   LEU B 333      28.113 107.343  37.990  1.00 34.17           C
ATOM   2677  O   LEU B 333      28.596 107.746  36.947  1.00 34.92           O
ATOM   2678  CB  LEU B 333      29.717 107.128  39.977  1.00 33.80           C
ATOM   2679  CG  LEU B 333      30.307 106.288  41.111  1.00 35.79           C
ATOM   2680  CD1 LEU B 333      31.459 107.058  41.787  1.00 35.44           C
ATOM   2681  CD2 LEU B 333      29.186 105.995  42.117  1.00 34.42           C
ATOM   2682  N   VAL B 334      26.891 107.692  38.353  1.00 33.53           N
ATOM   2683  CA  VAL B 334      26.115 108.692  37.660  1.00 29.63           C
ATOM   2684  C   VAL B 334      26.092 109.812  38.661  1.00 32.04           C
ATOM   2685  O   VAL B 334      25.777 109.548  39.843  1.00 26.91           O
ATOM   2686  CB  VAL B 334      24.748 108.124  37.557  1.00 31.31           C
ATOM   2687  CG1 VAL B 334      23.753 109.259  37.148  1.00 32.68           C
ATOM   2688  CG2 VAL B 334      24.791 106.949  36.553  1.00 33.67           C
ATOM   2689  N   TYR B 335      26.434 111.032  38.245  1.00 30.36           N
ATOM   2690  CA  TYR B 335      26.391 112.170  39.149  1.00 31.35           C
ATOM   2691  C   TYR B 335      25.100 112.928  38.894  1.00 31.49           C
ATOM   2692  O   TYR B 335      24.657 113.084  37.762  1.00 31.23           O
ATOM   2693  CB  TYR B 335      27.570 113.142  38.953  1.00 36.15           C
ATOM   2694  CG  TYR B 335      28.885 112.466  39.287  1.00 40.09           C
ATOM   2695  CD1 TYR B 335      29.540 111.695  38.337  1.00 42.34           C
ATOM   2696  CD2 TYR B 335      29.462 112.566  40.545  1.00 41.58           C
ATOM   2697  CE1 TYR B 335      30.735 111.019  38.623  1.00 43.35           C
ATOM   2698  CE2 TYR B 335      30.664 111.902  40.846  1.00 43.95           C
ATOM   2699  CZ  TYR B 335      31.292 111.133  39.884  1.00 44.81           C
ATOM   2700  OH  TYR B 335      32.492 110.480  40.147  1.00 48.28           O
ATOM   2701  N   SER B 336      24.486 113.433  39.946  1.00 28.64           N
ATOM   2702  CA  SER B 336      23.234 114.139  39.803  1.00 29.27           C
ATOM   2703  C   SER B 336      23.548 115.624  39.808  1.00 32.26           C
ATOM   2704  O   SER B 336      24.400 116.098  40.588  1.00 32.69           O
ATOM   2705  CB  SER B 336      22.307 113.838  40.979  1.00 29.37           C
ATOM   2706  OG  SER B 336      21.873 112.502  40.897  1.00 26.02           O
ATOM   2707  N   ASP B 337      22.840 116.362  38.957  1.00 33.07           N
ATOM   2708  CA  ASP B 337      23.056 117.813  38.914  1.00 35.64           C
ATOM   2709  C   ASP B 337      21.752 118.517  39.264  1.00 33.49           C
ATOM   2710  O   ASP B 337      21.649 119.743  39.303  1.00 35.39           O
ATOM   2711  CB  ASP B 337      23.604 118.313  37.561  1.00 38.83           C
ATOM   2712  CG  ASP B 337      22.793 117.841  36.360  1.00 42.07           C
ATOM   2713  OD1 ASP B 337      21.753 117.146  36.479  1.00 42.82           O
ATOM   2714  OD2 ASP B 337      23.152 118.132  35.186  1.00 44.78           O
ATOM   2715  N   PHE B 338      20.708 117.740  39.501  1.00 31.43           N
ATOM   2716  CA  PHE B 338      19.492 118.369  39.998  1.00 31.38           C
ATOM   2717  C   PHE B 338      19.066 119.457  39.015  1.00 33.36           C
ATOM   2718  O   PHE B 338      18.624 120.510  39.453  1.00 33.21           O
ATOM   2719  CB  PHE B 338      19.633 118.903  41.433  1.00 29.11           C
ATOM   2720  CG  PHE B 338      20.103 117.834  42.399  1.00 30.74           C
ATOM   2721  CD1 PHE B 338      19.180 117.016  43.053  1.00 30.48           C
ATOM   2722  CD2 PHE B 338      21.448 117.627  42.618  1.00 30.59           C
ATOM   2723  CE1 PHE B 338      19.591 115.995  43.917  1.00 29.91           C
ATOM   2724  CE2 PHE B 338      21.870 116.609  43.512  1.00 31.54           C
ATOM   2725  CZ  PHE B 338      20.923 115.807  44.123  1.00 28.78           C
ATOM   2726  N   SER B 339      19.184 119.191  37.709  1.00 36.30           N
ATOM   2727  CA  SER B 339      18.720 120.127  36.682  1.00 36.00           C
ATOM   2728  C   SER B 339      17.185 120.205  36.580  1.00 37.41           C
ATOM   2729  O   SER B 339      16.447 119.330  37.036  1.00 35.97           O
ATOM   2730  CB  SER B 339      19.307 119.724  35.315  1.00 35.16           C
ATOM   2731  OG  SER B 339      18.766 118.496  34.826  1.00 34.25           O
ATOM   2732  N   GLU B 340      16.685 121.242  35.916  1.00 38.24           N
ATOM   2733  CA  GLU B 340      15.259 121.370  35.643  1.00 39.22           C
ATOM   2734  C   GLU B 340      14.685 120.151  34.918  1.00 37.33           C
ATOM   2735  O   GLU B 340      13.585 119.680  35.204  1.00 35.07           O
ATOM   2736  CB  GLU B 340      15.078 122.666  34.830  1.00 44.22           C
ATOM   2737  CG  GLU B 340      13.673 123.260  34.844  1.00 49.44           C
ATOM   2738  CD  GLU B 340      13.591 124.758  34.552  1.00 51.51           C
ATOM   2739  OE1 GLU B 340      12.464 125.258  34.748  1.00 52.06           O
ATOM   2740  OE2 GLU B 340      14.588 125.425  34.150  1.00 52.14           O
ATOM   2741  N   ALA B 341      15.425 119.598  33.958  1.00 34.73           N
ATOM   2742  CA  ALA B 341      14.927 118.409  33.302  1.00 32.36           C
ATOM   2743  C   ALA B 341      14.952 117.212  34.244  1.00 32.55           C
ATOM   2744  O   ALA B 341      14.127 116.309  34.117  1.00 31.75           O
ATOM   2745  CB  ALA B 341      15.786 118.070  32.059  1.00 34.86           C
ATOM   2746  N   ALA B 342      15.937 117.147  35.139  1.00 30.24           N
ATOM   2747  CA  ALA B 342      16.032 115.923  35.942  1.00 30.17           C
ATOM   2748  C   ALA B 342      14.957 115.920  37.031  1.00 30.59           C
ATOM   2749  O   ALA B 342      14.389 114.867  37.409  1.00 31.95           O
ATOM   2750  CB  ALA B 342      17.443 115.795  36.530  1.00 29.44           C
ATOM   2751  N   CYS B 343      14.706 117.125  37.537  1.00 32.53           N
ATOM   2752  CA  CYS B 343      13.775 117.304  38.667  1.00 35.83           C
ATOM   2753  C   CYS B 343      12.288 117.561  38.309  1.00 37.01           C
ATOM   2754  O   CYS B 343      11.429 117.535  39.181  1.00 34.70           O
ATOM   2755  CB  CYS B 343      14.289 118.389  39.617  1.00 34.96           C
ATOM   2756  SG  CYS B 343      15.792 117.904  40.496  1.00 35.20           S
ATOM   2757  N   LYS B 344      11.975 117.770  37.028  1.00 41.20           N
ATOM   2758  CA  LYS B 344      10.618 118.092  36.604  1.00 45.00           C
ATOM   2759  C   LYS B 344       9.623 116.953  36.805  1.00 46.02           C
ATOM   2760  O   LYS B 344       9.810 115.819  36.343  1.00 45.15           O
ATOM   2761  CB  LYS B 344      10.579 118.575  35.144  1.00 48.95           C
ATOM   2762  CG  LYS B 344       9.534 119.663  34.882  1.00 52.66           C
ATOM   2763  CD  LYS B 344       9.926 121.047  35.438  1.00 55.98           C
ATOM   2764  CE  LYS B 344      10.155 121.127  36.961  1.00 58.17           C
ATOM   2765  NZ  LYS B 344       8.931 121.044  37.848  1.00 59.25           N
ATOM   2766  N   VAL B 345       8.544 117.276  37.507  1.00 47.54           N
ATOM   2767  CA  VAL B 345       7.498 116.281  37.636  1.00 51.01           C
ATOM   2768  C   VAL B 345       6.161 116.762  37.084  1.00 53.72           C
ATOM   2769  O   VAL B 345       5.794 117.937  37.204  1.00 53.65           O
ATOM   2770  CB  VAL B 345       7.421 115.716  39.078  1.00 51.32           C
ATOM   2771  CG1 VAL B 345       8.298 116.547  40.018  1.00 51.89           C
ATOM   2772  CG2 VAL B 345       5.970 115.494  39.538  1.00 50.91           C
ATOM   2773  N   ASN B 346       5.484 115.814  36.447  1.00 57.00           N
ATOM   2774  CA  ASN B 346       4.116 115.997  35.988  1.00 61.71           C
ATOM   2775  C   ASN B 346       3.452 114.636  36.026  1.00 63.92           C
ATOM   2776  O   ASN B 346       3.957 113.726  35.361  1.00 67.46           O
ATOM   2777  CB  ASN B 346       4.059 116.554  34.564  1.00 62.80           C
ATOM   2778  CG  ASN B 346       5.041 115.880  33.614  1.00 63.33           C
ATOM   2779  OD1 ASN B 346       5.962 116.533  33.103  1.00 63.86           O
ATOM   2780  ND2 ASN B 346       4.844 114.584  33.363  1.00 62.79           N
HETATM 2781  C1  FLU X 347       6.595  75.023  53.201  1.00 20.00           C
HETATM 2782  O1  FLU X 347       6.258  74.237  54.123  1.00 20.00           O
HETATM 2783  C2  FLU X 347       6.423  74.623  51.873  1.00 20.00           C
HETATM 2784  O2  FLU X 347       6.559  74.987  49.589  1.00 20.00           O
HETATM 2785  C3  FLU X 347       6.773  75.475  50.873  1.00 20.00           C
HETATM 2786  O3  FLU X 347       6.500  75.400  44.942  1.00 20.00           O
HETATM 2787  C4  FLU X 347       6.801  75.785  48.505  1.00 20.00           C
HETATM 2788  O4  FLU X 347      11.003  79.042  48.468  1.00 20.00           O
HETATM 2789  C5  FLU X 347       6.547  75.199  47.280  1.00 20.00           C
HETATM 2790  O5  FLU X 347      10.322  77.487  49.849  1.00 20.00           O
HETATM 2791  C6  FLU X 347       6.750  75.942  46.121  1.00 20.00           C
HETATM 2792  C7  FLU X 347       7.250  77.267  46.269  1.00 20.00           C
HETATM 2793  C8  FLU X 347       7.487  77.842  47.502  1.00 20.00           C
HETATM 2794  C9  FLU X 347       7.263  77.101  48.697  1.00 20.00           C
HETATM 2795  C10 FLU X 347       7.540  77.586  50.016  1.00 20.00           C
HETATM 2796  C11 FLU X 347       7.248  76.781  51.099  1.00 20.00           C
HETATM 2797  C12 FLU X 347       7.419  77.174  52.481  1.00 20.00           C
HETATM 2798  C13 FLU X 347       7.081  76.345  53.488  1.00 20.00           C
HETATM 2799  C14 FLU X 347       7.955  79.025  50.183  1.00 20.00           C
HETATM 2800  C15 FLU X 347       6.980  79.918  50.588  1.00 20.00           C
HETATM 2801  C16 FLU X 347       7.278  81.262  50.738  1.00 20.00           C
HETATM 2802  C17 FLU X 347       8.512  81.769  50.413  1.00 20.00           C
HETATM 2803  C18 FLU X 347       9.479  80.885  49.972  1.00 20.00           C
HETATM 2804  C19 FLU X 347       9.209  79.526  49.847  1.00 20.00           C
HETATM 2805  C20 FLU X 347      10.271  78.614  49.353  1.00 20.00           C
