# Supplementary material for: New computational protein design methods for de novo small molecule binding sites
Source: PLoS Comput Biol. 2020 Oct 5;16(10):e1008178. doi: 10.1371/journal.pcbi.1008178 (PMC7575090; doi:10.1371/journal.pcbi.1008178)
Supplement: S3 File — PDB files for the protein-ligand complexes used for the binding site sequence recovery benchmark. Files have been cleaned to remove residues with missing backbone atoms and all other extraneous small molecules. These complexes have been renumbered for compatibility with Rosetta, where position numbering corresponds to column “Designable_positions” in S4 Table. (GZ) [file pcbi.1008178.s003.tar.gz › BindingSiteRecoveryPDBs/2IZL-clean.pdb]

ATOM      1  N   ALA B   1      38.513  14.022  18.826  1.00 36.40           N
ATOM      2  CA  ALA B   1      39.336  15.125  19.372  1.00 36.12           C
ATOM      3  C   ALA B   1      39.158  16.163  18.296  1.00 35.47           C
ATOM      4  O   ALA B   1      39.517  15.847  17.183  1.00 35.19           O
ATOM      5  CB  ALA B   1      40.835  14.729  19.460  1.00 37.07           C
ATOM      6  HA  ALA B   1      38.934  15.466  20.317  1.00 36.78           H
ATOM      7  HB1 ALA B   1      41.214  14.464  18.480  1.00 37.10           H
ATOM      8  HB2 ALA B   1      41.432  15.545  19.842  1.00 37.34           H
ATOM      9  HB3 ALA B   1      40.974  13.879  20.116  1.00 37.38           H
ATOM     10  H1  ALA B   1      38.145  14.273  17.885  1.00 36.04           H
ATOM     11  H2  ALA B   1      39.156  13.226  18.700  1.00 36.07           H
ATOM     12  H3  ALA B   1      37.731  13.734  19.446  1.00 36.13           H
ATOM     13  N   GLU B   2      38.635  17.320  18.598  1.00 35.09           N
ATOM     14  CA  GLU B   2      38.472  18.325  17.504  1.00 35.44           C
ATOM     15  C   GLU B   2      39.837  18.635  16.891  1.00 35.13           C
ATOM     16  O   GLU B   2      39.969  18.735  15.697  1.00 35.55           O
ATOM     17  CB  GLU B   2      37.786  19.591  18.096  1.00 36.09           C
ATOM     18  CG  GLU B   2      38.548  20.302  19.249  1.00 36.79           C
ATOM     19  CD  GLU B   2      39.465  21.418  18.700  1.00 37.37           C
ATOM     20  OE1 GLU B   2      38.947  22.242  17.959  1.00 37.37           O
ATOM     21  OE2 GLU B   2      40.632  21.392  19.053  1.00 37.70           O
ATOM     22  H   GLU B   2      38.347  17.543  19.508  1.00 35.01           H
ATOM     23  HA  GLU B   2      37.841  17.894  16.739  1.00 35.11           H
ATOM     24  HB2 GLU B   2      37.677  20.282  17.274  1.00 36.35           H
ATOM     25  HB3 GLU B   2      36.781  19.346  18.410  1.00 36.40           H
ATOM     26  HG2 GLU B   2      37.830  20.750  19.922  1.00 36.50           H
ATOM     27  HG3 GLU B   2      39.142  19.603  19.817  1.00 36.45           H
ATOM     28  N   ALA B   3      40.832  18.779  17.719  1.00 35.55           N
ATOM     29  CA  ALA B   3      42.201  19.075  17.193  1.00 35.17           C
ATOM     30  C   ALA B   3      42.726  17.903  16.359  1.00 34.90           C
ATOM     31  O   ALA B   3      43.612  18.103  15.560  1.00 34.19           O
ATOM     32  CB  ALA B   3      43.198  19.305  18.343  1.00 35.31           C
ATOM     33  H   ALA B   3      40.688  18.702  18.678  1.00 35.65           H
ATOM     34  HA  ALA B   3      42.150  19.947  16.553  1.00 35.02           H
ATOM     35  HB1 ALA B   3      42.925  20.145  18.961  1.00 35.71           H
ATOM     36  HB2 ALA B   3      43.289  18.421  18.958  1.00 35.66           H
ATOM     37  HB3 ALA B   3      44.172  19.504  17.911  1.00 35.64           H
ATOM     38  N   GLY B   4      42.185  16.724  16.566  1.00 36.04           N
ATOM     39  CA  GLY B   4      42.675  15.553  15.774  1.00 32.14           C
ATOM     40  C   GLY B   4      42.081  15.610  14.365  1.00 27.69           C
ATOM     41  O   GLY B   4      42.784  15.445  13.387  1.00 27.07           O
ATOM     42  H   GLY B   4      41.472  16.617  17.217  1.00 34.39           H
ATOM     43  HA2 GLY B   4      43.751  15.602  15.695  1.00 31.69           H
ATOM     44  HA3 GLY B   4      42.374  14.633  16.245  1.00 31.97           H
ATOM     45  N   ILE B   5      40.805  15.847  14.315  1.00 21.54           N
ATOM     46  CA  ILE B   5      40.082  15.928  13.020  1.00 21.06           C
ATOM     47  C   ILE B   5      40.373  17.223  12.220  1.00 19.40           C
ATOM     48  O   ILE B   5      40.588  17.170  11.018  1.00 19.35           O
ATOM     49  CB  ILE B   5      38.531  15.781  13.356  1.00 22.76           C
ATOM     50  CG1 ILE B   5      38.302  14.369  13.978  1.00 24.16           C
ATOM     51  CG2 ILE B   5      37.594  15.961  12.122  1.00 22.28           C
ATOM     52  CD1 ILE B   5      36.835  14.164  14.467  1.00 22.88           C
ATOM     53  H   ILE B   5      40.313  15.979  15.146  1.00 23.22           H
ATOM     54  HA  ILE B   5      40.419  15.098  12.417  1.00 21.65           H
ATOM     55  HB  ILE B   5      38.274  16.544  14.077  1.00 22.88           H
ATOM     56 HG12 ILE B   5      38.547  13.612  13.242  1.00 23.90           H
ATOM     57 HG13 ILE B   5      38.988  14.230  14.803  1.00 24.28           H
ATOM     58 HG21 ILE B   5      37.745  16.934  11.677  1.00 21.92           H
ATOM     59 HG22 ILE B   5      37.796  15.210  11.372  1.00 22.12           H
ATOM     60 HG23 ILE B   5      36.559  15.892  12.416  1.00 21.49           H
ATOM     61 HD11 ILE B   5      36.577  14.906  15.208  1.00 22.66           H
ATOM     62 HD12 ILE B   5      36.137  14.244  13.647  1.00 22.59           H
ATOM     63 HD13 ILE B   5      36.721  13.183  14.908  1.00 22.35           H
ATOM     64  N   THR B   6      40.359  18.340  12.889  1.00 18.90           N
ATOM     65  CA  THR B   6      40.607  19.613  12.213  1.00 19.12           C
ATOM     66  C   THR B   6      41.911  19.567  11.393  1.00 20.40           C
ATOM     67  O   THR B   6      42.949  19.150  11.865  1.00 22.34           O
ATOM     68  CB  THR B   6      40.623  20.705  13.323  1.00 17.46           C
ATOM     69  CG2 THR B   6      40.845  22.099  12.755  1.00 18.19           C
ATOM     70  OG1 THR B   6      39.318  20.792  13.883  1.00 18.99           O
ATOM     71  H   THR B   6      40.189  18.347  13.853  1.00 19.65           H
ATOM     72  HA  THR B   6      39.777  19.779  11.541  1.00 18.91           H
ATOM     73  HB  THR B   6      41.339  20.450  14.091  1.00 18.84           H
ATOM     74  HG1 THR B   6      39.413  21.239  14.733  1.00 19.13           H
ATOM     75 HG21 THR B   6      40.110  22.363  12.015  1.00 16.84           H
ATOM     76 HG22 THR B   6      40.834  22.842  13.536  1.00 17.34           H
ATOM     77 HG23 THR B   6      41.812  22.145  12.275  1.00 17.00           H
ATOM     78  N   GLY B   7      41.828  20.022  10.171  1.00 21.17           N
ATOM     79  CA  GLY B   7      43.044  20.024   9.289  1.00 22.41           C
ATOM     80  C   GLY B   7      42.692  19.881   7.789  1.00 22.42           C
ATOM     81  O   GLY B   7      41.538  20.039   7.401  1.00 19.94           O
ATOM     82  H   GLY B   7      40.973  20.361   9.826  1.00 21.40           H
ATOM     83  HA2 GLY B   7      43.584  20.948   9.441  1.00 21.69           H
ATOM     84  HA3 GLY B   7      43.680  19.200   9.576  1.00 21.47           H
ATOM     85  N   THR B   8      43.717  19.595   7.024  1.00 20.75           N
ATOM     86  CA  THR B   8      43.641  19.406   5.554  1.00 18.87           C
ATOM     87  C   THR B   8      43.941  17.919   5.369  1.00 18.84           C
ATOM     88  O   THR B   8      44.892  17.390   5.920  1.00 19.45           O
ATOM     89  CB  THR B   8      44.704  20.302   4.904  1.00 20.99           C
ATOM     90  CG2 THR B   8      44.689  20.111   3.376  1.00 24.89           C
ATOM     91  OG1 THR B   8      44.299  21.651   5.181  1.00 21.77           O
ATOM     92  H   THR B   8      44.598  19.490   7.442  1.00 20.79           H
ATOM     93  HA  THR B   8      42.642  19.625   5.208  1.00 20.03           H
ATOM     94  HB  THR B   8      45.683  20.108   5.316  1.00 21.91           H
ATOM     95  HG1 THR B   8      44.476  22.203   4.406  1.00 21.01           H
ATOM     96 HG21 THR B   8      43.729  20.344   2.952  1.00 24.31           H
ATOM     97 HG22 THR B   8      45.441  20.727   2.904  1.00 24.91           H
ATOM     98 HG23 THR B   8      44.906  19.079   3.132  1.00 24.25           H
ATOM     99  N   TRP B   9      43.117  17.295   4.590  1.00 18.46           N
ATOM    100  CA  TRP B   9      43.240  15.838   4.301  1.00 18.81           C
ATOM    101  C   TRP B   9      43.122  15.603   2.772  1.00 18.99           C
ATOM    102  O   TRP B   9      42.502  16.415   2.103  1.00 18.74           O
ATOM    103  CB  TRP B   9      42.071  15.046   4.987  1.00 20.46           C
ATOM    104  CG  TRP B   9      41.896  15.213   6.526  1.00 18.30           C
ATOM    105  CD1 TRP B   9      41.390  16.310   7.169  1.00 17.97           C
ATOM    106  CD2 TRP B   9      42.236  14.289   7.451  1.00 19.64           C
ATOM    107  CE2 TRP B   9      41.960  14.787   8.726  1.00 19.23           C
ATOM    108  CE3 TRP B   9      42.768  13.002   7.312  1.00 18.45           C
ATOM    109  NE1 TRP B   9      41.465  15.981   8.440  1.00 18.02           N
ATOM    110  CZ2 TRP B   9      42.224  13.995   9.845  1.00 17.95           C
ATOM    111  CZ3 TRP B   9      43.026  12.213   8.436  1.00 17.18           C
ATOM    112  CH2 TRP B   9      42.751  12.715   9.706  1.00 17.96           C
ATOM    113  H   TRP B   9      42.383  17.791   4.167  1.00 18.70           H
ATOM    114  HA  TRP B   9      44.201  15.488   4.648  1.00 19.40           H
ATOM    115  HB2 TRP B   9      41.152  15.371   4.520  1.00 19.58           H
ATOM    116  HB3 TRP B   9      42.193  13.999   4.772  1.00 20.12           H
ATOM    117  HD1 TRP B   9      41.008  17.224   6.733  1.00 18.32           H
ATOM    118  HE1 TRP B   9      41.169  16.586   9.160  1.00 17.68           H
ATOM    119  HE3 TRP B   9      42.986  12.615   6.332  1.00 18.01           H
ATOM    120  HZ2 TRP B   9      42.024  14.383  10.833  1.00 17.87           H
ATOM    121  HZ3 TRP B   9      43.441  11.222   8.325  1.00 16.65           H
ATOM    122  HH2 TRP B   9      42.954  12.112  10.578  1.00 15.83           H
ATOM    123  N   TYR B  10      43.697  14.522   2.287  1.00 19.28           N
ATOM    124  CA  TYR B  10      43.643  14.155   0.814  1.00 20.09           C
ATOM    125  C   TYR B  10      43.280  12.676   0.706  1.00 19.65           C
ATOM    126  O   TYR B  10      43.628  11.910   1.589  1.00 17.25           O
ATOM    127  CB ATYR B  10      45.025  14.360   0.124  1.00 19.99           C
ATOM    128  CG ATYR B  10      45.338  15.862   0.064  1.00 23.37           C
ATOM    129  CD1ATYR B  10      44.845  16.635  -0.953  1.00 24.24           C
ATOM    130  CD2ATYR B  10      46.099  16.467   1.037  1.00 25.28           C
ATOM    131  CE1ATYR B  10      45.109  17.973  -0.985  1.00 25.49           C
ATOM    132  CE2ATYR B  10      46.358  17.821   0.998  1.00 26.75           C
ATOM    133  CZ ATYR B  10      45.855  18.583  -0.024  1.00 26.57           C
ATOM    134  OH ATYR B  10      46.060  19.947  -0.092  1.00 29.21           O
ATOM    135  H   TYR B  10      44.187  13.915   2.892  1.00 18.77           H
ATOM    136  HA  TYR B  10      42.890  14.752   0.324  1.00 20.22           H
ATOM    137  HB2ATYR B  10      45.808  13.842   0.660  1.00 20.73           H
ATOM    138  HB3ATYR B  10      44.992  13.970  -0.882  1.00 20.63           H
ATOM    139  HD1ATYR B  10      44.243  16.194  -1.734  1.00 24.48           H
ATOM    140  HD2ATYR B  10      46.488  15.862   1.839  1.00 24.84           H
ATOM    141  HE1ATYR B  10      44.729  18.559  -1.796  1.00 25.78           H
ATOM    142  HE2ATYR B  10      46.953  18.288   1.767  1.00 25.74           H
ATOM    143  HH ATYR B  10      45.265  20.311  -0.495  1.00 28.83           H
ATOM    144  N   ASN B  11      42.609  12.310  -0.356  1.00 20.36           N
ATOM    145  CA  ASN B  11      42.240  10.872  -0.518  1.00 20.00           C
ATOM    146  C   ASN B  11      43.035  10.313  -1.700  1.00 20.86           C
ATOM    147  O   ASN B  11      43.794  11.010  -2.357  1.00 18.56           O
ATOM    148  CB  ASN B  11      40.694  10.651  -0.794  1.00 20.59           C
ATOM    149  CG  ASN B  11      40.135  11.158  -2.126  1.00 19.15           C
ATOM    150  ND2 ASN B  11      38.842  11.203  -2.261  1.00 20.56           N
ATOM    151  OD1 ASN B  11      40.831  11.514  -3.059  1.00 18.66           O
ATOM    152  H   ASN B  11      42.366  12.977  -1.031  1.00 20.76           H
ATOM    153  HA  ASN B  11      42.525  10.333   0.371  1.00 20.58           H
ATOM    154  HB2 ASN B  11      40.492   9.594  -0.730  1.00 20.14           H
ATOM    155  HB3 ASN B  11      40.152  11.129   0.004  1.00 20.25           H
ATOM    156 HD21 ASN B  11      38.454  11.525  -3.107  1.00 20.55           H
ATOM    157 HD22 ASN B  11      38.249  10.926  -1.539  1.00 19.68           H
ATOM    158  N   GLN B  12      42.837   9.049  -1.948  1.00 23.05           N
ATOM    159  CA  GLN B  12      43.557   8.349  -3.072  1.00 23.67           C
ATOM    160  C   GLN B  12      43.301   8.858  -4.519  1.00 22.08           C
ATOM    161  O   GLN B  12      44.027   8.511  -5.431  1.00 23.27           O
ATOM    162  CB  GLN B  12      43.219   6.806  -2.948  1.00 23.47           C
ATOM    163  CG  GLN B  12      41.762   6.386  -3.371  1.00 23.90           C
ATOM    164  CD  GLN B  12      40.579   6.920  -2.538  1.00 24.15           C
ATOM    165  NE2 GLN B  12      39.421   6.896  -3.120  1.00 23.09           N
ATOM    166  OE1 GLN B  12      40.673   7.341  -1.388  1.00 22.62           O
ATOM    167  H   GLN B  12      42.203   8.552  -1.384  1.00 22.58           H
ATOM    168  HA  GLN B  12      44.614   8.478  -2.895  1.00 23.73           H
ATOM    169  HB2 GLN B  12      43.924   6.282  -3.579  1.00 22.81           H
ATOM    170  HB3 GLN B  12      43.389   6.478  -1.932  1.00 22.86           H
ATOM    171  HG2 GLN B  12      41.605   6.697  -4.395  1.00 24.06           H
ATOM    172  HG3 GLN B  12      41.710   5.306  -3.358  1.00 24.57           H
ATOM    173 HE21 GLN B  12      38.629   7.212  -2.653  1.00 23.19           H
ATOM    174 HE22 GLN B  12      39.330   6.549  -4.035  1.00 22.16           H
ATOM    175  N   LEU B  13      42.284   9.650  -4.701  1.00 21.01           N
ATOM    176  CA  LEU B  13      41.995  10.181  -6.070  1.00 24.62           C
ATOM    177  C   LEU B  13      42.648  11.579  -6.200  1.00 22.36           C
ATOM    178  O   LEU B  13      42.587  12.158  -7.262  1.00 24.90           O
ATOM    179  CB  LEU B  13      40.466  10.387  -6.326  1.00 26.11           C
ATOM    180  CG  LEU B  13      39.644   9.040  -6.296  1.00 29.12           C
ATOM    181  CD1 LEU B  13      38.109   9.384  -6.346  1.00 30.54           C
ATOM    182  CD2 LEU B  13      40.042   8.196  -7.540  1.00 28.17           C
ATOM    183  H   LEU B  13      41.714   9.909  -3.951  1.00 22.41           H
ATOM    184  HA  LEU B  13      42.435   9.534  -6.819  1.00 24.19           H
ATOM    185  HB2 LEU B  13      40.079  11.099  -5.611  1.00 26.19           H
ATOM    186  HB3 LEU B  13      40.375  10.841  -7.307  1.00 26.33           H
ATOM    187  HG  LEU B  13      39.878   8.495  -5.392  1.00 28.99           H
ATOM    188 HD11 LEU B  13      37.876   9.935  -7.247  1.00 30.99           H
ATOM    189 HD12 LEU B  13      37.509   8.487  -6.345  1.00 30.95           H
ATOM    190 HD13 LEU B  13      37.814   9.998  -5.504  1.00 30.62           H
ATOM    191 HD21 LEU B  13      39.854   8.758  -8.445  1.00 29.13           H
ATOM    192 HD22 LEU B  13      41.095   7.946  -7.518  1.00 28.82           H
ATOM    193 HD23 LEU B  13      39.476   7.279  -7.596  1.00 29.49           H
ATOM    194  N   GLY B  14      43.246  12.122  -5.163  1.00 21.55           N
ATOM    195  CA  GLY B  14      43.866  13.491  -5.316  1.00 19.88           C
ATOM    196  C   GLY B  14      42.881  14.622  -4.935  1.00 21.76           C
ATOM    197  O   GLY B  14      43.141  15.772  -5.257  1.00 21.65           O
ATOM    198  H   GLY B  14      43.295  11.638  -4.312  1.00 20.97           H
ATOM    199  HA2 GLY B  14      44.749  13.574  -4.715  1.00 20.41           H
ATOM    200  HA3 GLY B  14      44.155  13.637  -6.347  1.00 20.52           H
ATOM    201  N   SER B  15      41.787  14.289  -4.267  1.00 19.90           N
ATOM    202  CA  SER B  15      40.771  15.313  -3.850  1.00 18.12           C
ATOM    203  C   SER B  15      41.238  15.862  -2.466  1.00 18.95           C
ATOM    204  O   SER B  15      41.916  15.162  -1.735  1.00 20.06           O
ATOM    205  CB  SER B  15      39.377  14.646  -3.721  1.00 18.06           C
ATOM    206  OG  SER B  15      39.073  14.056  -4.990  1.00 18.75           O
ATOM    207  H   SER B  15      41.636  13.348  -4.031  1.00 20.53           H
ATOM    208  HA  SER B  15      40.760  16.125  -4.565  1.00 17.88           H
ATOM    209  HB2 SER B  15      39.379  13.886  -2.956  1.00 18.34           H
ATOM    210  HB3 SER B  15      38.629  15.387  -3.472  1.00 18.30           H
ATOM    211  HG  SER B  15      39.871  13.646  -5.341  1.00 20.38           H
ATOM    212  N   THR B  16      40.826  17.072  -2.181  1.00 19.14           N
ATOM    213  CA  THR B  16      41.161  17.835  -0.930  1.00 21.69           C
ATOM    214  C   THR B  16      39.941  18.042  -0.018  1.00 19.67           C
ATOM    215  O   THR B  16      38.886  18.391  -0.519  1.00 21.10           O
ATOM    216  CB  THR B  16      41.694  19.214  -1.356  1.00 24.70           C
ATOM    217  CG2 THR B  16      42.281  20.071  -0.194  1.00 28.85           C
ATOM    218  OG1 THR B  16      42.769  19.026  -2.255  1.00 26.45           O
ATOM    219  H   THR B  16      40.244  17.530  -2.830  1.00 20.00           H
ATOM    220  HA  THR B  16      41.918  17.288  -0.388  1.00 21.38           H
ATOM    221  HB  THR B  16      40.904  19.750  -1.863  1.00 24.61           H
ATOM    222  HG1 THR B  16      42.435  18.488  -2.989  1.00 25.89           H
ATOM    223 HG21 THR B  16      43.066  19.527   0.315  1.00 27.45           H
ATOM    224 HG22 THR B  16      42.675  21.015  -0.548  1.00 27.35           H
ATOM    225 HG23 THR B  16      41.489  20.287   0.514  1.00 27.05           H
ATOM    226  N   PHE B  17      40.135  17.836   1.260  1.00 18.17           N
ATOM    227  CA  PHE B  17      39.061  18.000   2.291  1.00 19.86           C
ATOM    228  C   PHE B  17      39.678  18.925   3.390  1.00 20.02           C
ATOM    229  O   PHE B  17      40.677  18.537   3.970  1.00 18.79           O
ATOM    230  CB  PHE B  17      38.739  16.538   2.743  1.00 20.51           C
ATOM    231  CG  PHE B  17      37.882  16.321   3.970  1.00 19.06           C
ATOM    232  CD1 PHE B  17      36.711  17.001   4.183  1.00 22.05           C
ATOM    233  CD2 PHE B  17      38.279  15.384   4.895  1.00 21.72           C
ATOM    234  CE1 PHE B  17      35.937  16.749   5.310  1.00 22.07           C
ATOM    235  CE2 PHE B  17      37.526  15.128   6.006  1.00 22.95           C
ATOM    236  CZ  PHE B  17      36.342  15.811   6.225  1.00 22.00           C
ATOM    237  H   PHE B  17      41.026  17.560   1.578  1.00 18.46           H
ATOM    238  HA  PHE B  17      38.201  18.481   1.839  1.00 19.20           H
ATOM    239  HB2 PHE B  17      38.228  16.053   1.928  1.00 19.99           H
ATOM    240  HB3 PHE B  17      39.677  16.026   2.901  1.00 19.87           H
ATOM    241  HD1 PHE B  17      36.381  17.741   3.471  1.00 21.99           H
ATOM    242  HD2 PHE B  17      39.192  14.823   4.759  1.00 22.38           H
ATOM    243  HE1 PHE B  17      35.013  17.280   5.474  1.00 22.18           H
ATOM    244  HE2 PHE B  17      37.864  14.385   6.715  1.00 23.05           H
ATOM    245  HZ  PHE B  17      35.740  15.609   7.102  1.00 21.43           H
ATOM    246  N   ILE B  18      39.110  20.087   3.623  1.00 20.23           N
ATOM    247  CA  ILE B  18      39.618  21.063   4.668  1.00 21.33           C
ATOM    248  C   ILE B  18      38.453  21.109   5.680  1.00 18.99           C
ATOM    249  O   ILE B  18      37.360  21.507   5.313  1.00 18.93           O
ATOM    250  CB  ILE B  18      39.790  22.511   4.129  1.00 27.17           C
ATOM    251  CG1 ILE B  18      40.454  22.596   2.739  1.00 32.12           C
ATOM    252  CG2 ILE B  18      40.584  23.284   5.156  1.00 27.19           C
ATOM    253  CD1 ILE B  18      41.783  21.890   2.715  1.00 35.12           C
ATOM    254  H   ILE B  18      38.317  20.341   3.101  1.00 20.27           H
ATOM    255  HA  ILE B  18      40.509  20.676   5.140  1.00 21.23           H
ATOM    256  HB  ILE B  18      38.813  22.972   4.056  1.00 26.95           H
ATOM    257 HG12 ILE B  18      39.801  22.125   2.016  1.00 32.58           H
ATOM    258 HG13 ILE B  18      40.579  23.629   2.442  1.00 31.84           H
ATOM    259 HG21 ILE B  18      41.553  22.834   5.326  1.00 27.69           H
ATOM    260 HG22 ILE B  18      40.723  24.300   4.820  1.00 27.47           H
ATOM    261 HG23 ILE B  18      40.057  23.309   6.100  1.00 26.99           H
ATOM    262 HD11 ILE B  18      42.462  22.334   3.430  1.00 36.13           H
ATOM    263 HD12 ILE B  18      41.647  20.843   2.944  1.00 35.35           H
ATOM    264 HD13 ILE B  18      42.211  21.987   1.725  1.00 35.80           H
ATOM    265  N   VAL B  19      38.700  20.725   6.893  1.00 20.86           N
ATOM    266  CA  VAL B  19      37.619  20.713   7.944  1.00 20.65           C
ATOM    267  C   VAL B  19      38.019  21.286   9.328  1.00 18.93           C
ATOM    268  O   VAL B  19      39.193  21.277   9.660  1.00 19.27           O
ATOM    269  CB  VAL B  19      37.150  19.211   8.088  1.00 21.40           C
ATOM    270  CG1 VAL B  19      38.302  18.306   8.662  1.00 20.76           C
ATOM    271  CG2 VAL B  19      35.890  19.017   8.982  1.00 23.66           C
ATOM    272  H   VAL B  19      39.608  20.436   7.136  1.00 19.94           H
ATOM    273  HA  VAL B  19      36.794  21.304   7.564  1.00 20.79           H
ATOM    274  HB  VAL B  19      36.913  18.851   7.094  1.00 21.80           H
ATOM    275 HG11 VAL B  19      38.623  18.640   9.640  1.00 20.86           H
ATOM    276 HG12 VAL B  19      37.977  17.279   8.738  1.00 20.85           H
ATOM    277 HG13 VAL B  19      39.158  18.319   8.000  1.00 21.28           H
ATOM    278 HG21 VAL B  19      35.057  19.566   8.559  1.00 23.88           H
ATOM    279 HG22 VAL B  19      35.622  17.969   9.015  1.00 23.73           H
ATOM    280 HG23 VAL B  19      36.057  19.354   9.997  1.00 23.46           H
ATOM    281  N   THR B  20      37.032  21.743  10.055  1.00 18.00           N
ATOM    282  CA  THR B  20      37.194  22.291  11.419  1.00 18.80           C
ATOM    283  C   THR B  20      36.170  21.520  12.271  1.00 18.20           C
ATOM    284  O   THR B  20      35.001  21.449  11.910  1.00 17.65           O
ATOM    285  CB  THR B  20      36.844  23.783  11.472  1.00 22.77           C
ATOM    286  CG2 THR B  20      37.082  24.340  12.889  1.00 24.59           C
ATOM    287  OG1 THR B  20      37.834  24.379  10.651  1.00 25.77           O
ATOM    288  H   THR B  20      36.124  21.728   9.683  1.00 18.92           H
ATOM    289  HA  THR B  20      38.184  22.073  11.778  1.00 19.44           H
ATOM    290  HB  THR B  20      35.855  24.008  11.103  1.00 22.77           H
ATOM    291  HG1 THR B  20      38.288  25.084  11.130  1.00 24.92           H
ATOM    292 HG21 THR B  20      38.111  24.209  13.199  1.00 24.38           H
ATOM    293 HG22 THR B  20      36.829  25.391  12.926  1.00 24.38           H
ATOM    294 HG23 THR B  20      36.448  23.824  13.596  1.00 24.53           H
ATOM    295  N   ALA B  21      36.635  20.979  13.364  1.00 18.88           N
ATOM    296  CA  ALA B  21      35.759  20.206  14.286  1.00 21.37           C
ATOM    297  C   ALA B  21      35.383  21.143  15.442  1.00 22.98           C
ATOM    298  O   ALA B  21      36.286  21.661  16.071  1.00 25.01           O
ATOM    299  CB  ALA B  21      36.547  19.016  14.794  1.00 24.80           C
ATOM    300  H   ALA B  21      37.583  21.077  13.589  1.00 18.71           H
ATOM    301  HA  ALA B  21      34.859  19.903  13.771  1.00 22.58           H
ATOM    302  HB1 ALA B  21      37.437  19.394  15.269  1.00 24.70           H
ATOM    303  HB2 ALA B  21      35.963  18.466  15.518  1.00 24.23           H
ATOM    304  HB3 ALA B  21      36.833  18.362  13.986  1.00 24.22           H
ATOM    305  N   GLY B  22      34.111  21.329  15.687  1.00 22.62           N
ATOM    306  CA  GLY B  22      33.625  22.234  16.791  1.00 25.25           C
ATOM    307  C   GLY B  22      33.364  21.491  18.119  1.00 24.94           C
ATOM    308  O   GLY B  22      33.109  20.303  18.175  1.00 23.59           O
ATOM    309  H   GLY B  22      33.456  20.863  15.135  1.00 23.35           H
ATOM    310  HA2 GLY B  22      34.369  22.998  16.952  1.00 24.54           H
ATOM    311  HA3 GLY B  22      32.706  22.701  16.466  1.00 24.86           H
ATOM    312  N   ALA B  23      33.405  22.226  19.202  1.00 25.91           N
ATOM    313  CA  ALA B  23      33.192  21.637  20.567  1.00 26.34           C
ATOM    314  C   ALA B  23      31.807  21.053  20.766  1.00 24.34           C
ATOM    315  O   ALA B  23      31.591  20.196  21.598  1.00 27.64           O
ATOM    316  CB  ALA B  23      33.442  22.707  21.606  1.00 27.55           C
ATOM    317  H   ALA B  23      33.580  23.177  19.099  1.00 26.36           H
ATOM    318  HA  ALA B  23      33.917  20.844  20.698  1.00 26.02           H
ATOM    319  HB1 ALA B  23      34.455  23.076  21.518  1.00 27.02           H
ATOM    320  HB2 ALA B  23      32.742  23.520  21.501  1.00 27.25           H
ATOM    321  HB3 ALA B  23      33.313  22.264  22.586  1.00 27.34           H
ATOM    322  N   ASP B  24      30.892  21.527  19.998  1.00 22.59           N
ATOM    323  CA  ASP B  24      29.495  21.022  20.089  1.00 23.80           C
ATOM    324  C   ASP B  24      29.297  19.763  19.162  1.00 24.10           C
ATOM    325  O   ASP B  24      28.187  19.287  19.068  1.00 25.48           O
ATOM    326  CB  ASP B  24      28.536  22.123  19.630  1.00 24.64           C
ATOM    327  CG  ASP B  24      28.826  22.629  18.164  1.00 28.34           C
ATOM    328  OD1 ASP B  24      29.858  22.279  17.594  1.00 25.24           O
ATOM    329  OD2 ASP B  24      27.969  23.373  17.692  1.00 31.99           O
ATOM    330  H   ASP B  24      31.127  22.235  19.361  1.00 22.60           H
ATOM    331  HA  ASP B  24      29.273  20.752  21.110  1.00 23.49           H
ATOM    332  HB2 ASP B  24      27.527  21.726  19.650  1.00 25.86           H
ATOM    333  HB3 ASP B  24      28.574  22.963  20.308  1.00 25.96           H
ATOM    334  N   GLY B  25      30.315  19.246  18.496  1.00 19.84           N
ATOM    335  CA  GLY B  25      30.121  18.045  17.611  1.00 18.07           C
ATOM    336  C   GLY B  25      29.910  18.430  16.148  1.00 16.63           C
ATOM    337  O   GLY B  25      29.611  17.587  15.322  1.00 16.78           O
ATOM    338  H   GLY B  25      31.214  19.636  18.567  1.00 20.40           H
ATOM    339  HA2 GLY B  25      30.994  17.417  17.672  1.00 17.73           H
ATOM    340  HA3 GLY B  25      29.256  17.488  17.940  1.00 17.33           H
ATOM    341  N   ALA B  26      30.075  19.686  15.810  1.00 17.71           N
ATOM    342  CA  ALA B  26      29.866  20.118  14.381  1.00 19.06           C
ATOM    343  C   ALA B  26      31.126  20.051  13.505  1.00 17.74           C
ATOM    344  O   ALA B  26      32.214  20.195  14.029  1.00 18.97           O
ATOM    345  CB  ALA B  26      29.367  21.570  14.362  1.00 21.68           C
ATOM    346  H   ALA B  26      30.331  20.343  16.482  1.00 18.56           H
ATOM    347  HA  ALA B  26      29.111  19.482  13.940  1.00 19.15           H
ATOM    348  HB1 ALA B  26      28.447  21.669  14.918  1.00 21.19           H
ATOM    349  HB2 ALA B  26      30.111  22.215  14.807  1.00 20.66           H
ATOM    350  HB3 ALA B  26      29.211  21.897  13.343  1.00 20.75           H
ATOM    351  N   LEU B  27      30.931  19.825  12.227  1.00 16.60           N
ATOM    352  CA  LEU B  27      32.062  19.753  11.238  1.00 16.06           C
ATOM    353  C   LEU B  27      31.698  20.765  10.102  1.00 18.42           C
ATOM    354  O   LEU B  27      30.564  20.738   9.636  1.00 15.39           O
ATOM    355  CB  LEU B  27      32.206  18.388  10.484  1.00 17.60           C
ATOM    356  CG  LEU B  27      32.597  17.157  11.359  1.00 18.49           C
ATOM    357  CD1 LEU B  27      32.715  15.905  10.446  1.00 18.17           C
ATOM    358  CD2 LEU B  27      33.969  17.383  12.077  1.00 19.26           C
ATOM    359  H   LEU B  27      30.016  19.698  11.891  1.00 15.91           H
ATOM    360  HA  LEU B  27      32.980  20.060  11.718  1.00 16.71           H
ATOM    361  HB2 LEU B  27      31.259  18.193  10.006  1.00 17.37           H
ATOM    362  HB3 LEU B  27      32.934  18.529   9.697  1.00 16.95           H
ATOM    363  HG  LEU B  27      31.825  16.979  12.095  1.00 18.62           H
ATOM    364 HD11 LEU B  27      33.462  16.050   9.676  1.00 17.76           H
ATOM    365 HD12 LEU B  27      32.993  15.035  11.023  1.00 18.17           H
ATOM    366 HD13 LEU B  27      31.766  15.690   9.969  1.00 18.28           H
ATOM    367 HD21 LEU B  27      34.774  17.537  11.372  1.00 19.13           H
ATOM    368 HD22 LEU B  27      33.910  18.244  12.729  1.00 18.97           H
ATOM    369 HD23 LEU B  27      34.206  16.524  12.689  1.00 19.08           H
ATOM    370  N   THR B  28      32.611  21.606   9.694  1.00 18.31           N
ATOM    371  CA  THR B  28      32.320  22.574   8.594  1.00 19.32           C
ATOM    372  C   THR B  28      33.589  22.660   7.747  1.00 19.08           C
ATOM    373  O   THR B  28      34.659  22.388   8.280  1.00 21.32           O
ATOM    374  CB  THR B  28      31.955  23.964   9.193  1.00 21.48           C
ATOM    375  CG2 THR B  28      30.711  23.814  10.069  1.00 22.45           C
ATOM    376  OG1 THR B  28      32.978  24.257  10.143  1.00 23.94           O
ATOM    377  H   THR B  28      33.506  21.629  10.091  1.00 18.84           H
ATOM    378  HA  THR B  28      31.521  22.188   7.975  1.00 20.03           H
ATOM    379  HB  THR B  28      31.871  24.746   8.443  1.00 20.49           H
ATOM    380  HG1 THR B  28      33.451  25.042   9.825  1.00 22.66           H
ATOM    381 HG21 THR B  28      29.892  23.443   9.466  1.00 22.76           H
ATOM    382 HG22 THR B  28      30.866  23.131  10.890  1.00 22.38           H
ATOM    383 HG23 THR B  28      30.437  24.780  10.464  1.00 23.55           H
ATOM    384  N   GLY B  29      33.459  23.031   6.494  1.00 18.29           N
ATOM    385  CA  GLY B  29      34.680  23.131   5.626  1.00 17.87           C
ATOM    386  C   GLY B  29      34.378  23.172   4.127  1.00 14.86           C
ATOM    387  O   GLY B  29      33.274  23.545   3.755  1.00 14.71           O
ATOM    388  H   GLY B  29      32.576  23.239   6.117  1.00 18.60           H
ATOM    389  HA2 GLY B  29      35.222  24.024   5.903  1.00 17.50           H
ATOM    390  HA3 GLY B  29      35.300  22.272   5.831  1.00 17.53           H
ATOM    391  N   THR B  30      35.365  22.810   3.343  1.00 15.86           N
ATOM    392  CA  THR B  30      35.231  22.782   1.863  1.00 15.93           C
ATOM    393  C   THR B  30      35.859  21.487   1.282  1.00 14.65           C
ATOM    394  O   THR B  30      36.766  20.912   1.870  1.00 16.78           O
ATOM    395  CB  THR B  30      35.953  23.985   1.184  1.00 18.14           C
ATOM    396  CG2 THR B  30      35.336  25.309   1.620  1.00 20.84           C
ATOM    397  OG1 THR B  30      37.332  23.989   1.563  1.00 18.12           O
ATOM    398  H   THR B  30      36.228  22.529   3.720  1.00 15.16           H
ATOM    399  HA  THR B  30      34.179  22.785   1.630  1.00 16.40           H
ATOM    400  HB  THR B  30      35.888  23.875   0.109  1.00 18.63           H
ATOM    401  HG1 THR B  30      37.561  24.779   2.064  1.00 17.31           H
ATOM    402 HG21 THR B  30      35.397  25.431   2.691  1.00 20.41           H
ATOM    403 HG22 THR B  30      35.824  26.143   1.136  1.00 20.77           H
ATOM    404 HG23 THR B  30      34.290  25.317   1.336  1.00 20.46           H
ATOM    405  N   TYR B  31      35.341  21.113   0.146  1.00 15.90           N
ATOM    406  CA  TYR B  31      35.809  19.897  -0.575  1.00 17.58           C
ATOM    407  C   TYR B  31      36.106  20.220  -2.066  1.00 16.93           C
ATOM    408  O   TYR B  31      35.339  20.922  -2.716  1.00 16.37           O
ATOM    409  CB  TYR B  31      34.703  18.804  -0.497  1.00 18.30           C
ATOM    410  CG  TYR B  31      35.252  17.379  -0.799  1.00 18.26           C
ATOM    411  CD1 TYR B  31      35.434  16.887  -2.093  1.00 17.85           C
ATOM    412  CD2 TYR B  31      35.572  16.533   0.263  1.00 18.46           C
ATOM    413  CE1 TYR B  31      35.915  15.597  -2.306  1.00 17.41           C
ATOM    414  CE2 TYR B  31      36.050  15.253   0.042  1.00 18.26           C
ATOM    415  CZ  TYR B  31      36.222  14.780  -1.237  1.00 18.52           C
ATOM    416  OH  TYR B  31      36.677  13.493  -1.397  1.00 20.03           O
ATOM    417  H   TYR B  31      34.619  21.639  -0.257  1.00 16.82           H
ATOM    418  HA  TYR B  31      36.722  19.556  -0.101  1.00 17.21           H
ATOM    419  HB2 TYR B  31      34.235  18.812   0.476  1.00 17.65           H
ATOM    420  HB3 TYR B  31      33.931  19.032  -1.222  1.00 17.77           H
ATOM    421  HD1 TYR B  31      35.201  17.508  -2.942  1.00 18.13           H
ATOM    422  HD2 TYR B  31      35.449  16.866   1.283  1.00 17.65           H
ATOM    423  HE1 TYR B  31      36.047  15.231  -3.313  1.00 18.49           H
ATOM    424  HE2 TYR B  31      36.277  14.625   0.892  1.00 19.15           H
ATOM    425  HH  TYR B  31      37.302  13.346  -0.688  1.00 19.87           H
ATOM    426  N   GLU B  32      37.195  19.702  -2.559  1.00 17.35           N
ATOM    427  CA  GLU B  32      37.582  19.916  -3.975  1.00 20.78           C
ATOM    428  C   GLU B  32      37.777  18.479  -4.554  1.00 20.80           C
ATOM    429  O   GLU B  32      38.665  17.779  -4.096  1.00 20.70           O
ATOM    430  CB  GLU B  32      38.874  20.706  -3.987  1.00 24.83           C
ATOM    431  CG  GLU B  32      38.958  21.280  -5.413  1.00 30.34           C
ATOM    432  CD  GLU B  32      40.054  22.335  -5.600  1.00 32.21           C
ATOM    433  OE1 GLU B  32      40.666  22.730  -4.622  1.00 35.61           O
ATOM    434  OE2 GLU B  32      40.203  22.694  -6.756  1.00 35.31           O
ATOM    435  H   GLU B  32      37.776  19.162  -1.973  1.00 17.40           H
ATOM    436  HA  GLU B  32      36.771  20.418  -4.490  1.00 19.89           H
ATOM    437  HB2 GLU B  32      38.840  21.483  -3.234  1.00 24.66           H
ATOM    438  HB3 GLU B  32      39.718  20.055  -3.798  1.00 24.79           H
ATOM    439  HG2 GLU B  32      39.115  20.481  -6.115  1.00 29.42           H
ATOM    440  HG3 GLU B  32      38.019  21.750  -5.654  1.00 29.69           H
ATOM    441  N   SER B  33      36.976  18.084  -5.517  1.00 19.43           N
ATOM    442  CA  SER B  33      37.100  16.699  -6.122  1.00 21.81           C
ATOM    443  C   SER B  33      37.999  16.739  -7.365  1.00 23.00           C
ATOM    444  O   SER B  33      38.014  17.688  -8.137  1.00 23.65           O
ATOM    445  CB  SER B  33      35.667  16.116  -6.563  1.00 21.87           C
ATOM    446  OG  SER B  33      35.881  14.836  -7.167  1.00 20.44           O
ATOM    447  H   SER B  33      36.294  18.699  -5.851  1.00 20.21           H
ATOM    448  HA  SER B  33      37.543  16.042  -5.386  1.00 21.50           H
ATOM    449  HB2 SER B  33      35.011  15.987  -5.714  1.00 21.90           H
ATOM    450  HB3 SER B  33      35.189  16.756  -7.292  1.00 21.77           H
ATOM    451  HG  SER B  33      35.277  14.752  -7.924  1.00 20.04           H
ATOM    452  N   ALA B  34      38.702  15.651  -7.491  1.00 23.96           N
ATOM    453  CA  ALA B  34      39.649  15.465  -8.622  1.00 24.47           C
ATOM    454  C   ALA B  34      38.913  14.813  -9.801  1.00 22.54           C
ATOM    455  O   ALA B  34      39.433  14.824 -10.907  1.00 23.70           O
ATOM    456  CB  ALA B  34      40.802  14.558  -8.178  1.00 24.69           C
ATOM    457  H   ALA B  34      38.586  14.945  -6.813  1.00 24.27           H
ATOM    458  HA  ALA B  34      40.033  16.431  -8.924  1.00 24.05           H
ATOM    459  HB1 ALA B  34      40.418  13.600  -7.857  1.00 25.11           H
ATOM    460  HB2 ALA B  34      41.472  14.373  -9.006  1.00 25.20           H
ATOM    461  HB3 ALA B  34      41.357  15.011  -7.371  1.00 24.81           H
ATOM    462  N   VAL B  35      37.750  14.276  -9.533  1.00 21.23           N
ATOM    463  CA  VAL B  35      36.960  13.596 -10.606  1.00 20.93           C
ATOM    464  C   VAL B  35      35.503  13.985 -10.648  1.00 19.75           C
ATOM    465  O   VAL B  35      34.973  14.593  -9.735  1.00 21.20           O
ATOM    466  CB  VAL B  35      37.079  12.031 -10.402  1.00 23.50           C
ATOM    467  CG1 VAL B  35      38.580  11.570 -10.384  1.00 23.54           C
ATOM    468  CG2 VAL B  35      36.404  11.548  -9.068  1.00 21.24           C
ATOM    469  H   VAL B  35      37.382  14.314  -8.622  1.00 21.29           H
ATOM    470  HA  VAL B  35      37.377  13.881 -11.567  1.00 20.91           H
ATOM    471  HB  VAL B  35      36.566  11.549 -11.222  1.00 23.20           H
ATOM    472 HG11 VAL B  35      39.085  11.845 -11.300  1.00 23.84           H
ATOM    473 HG12 VAL B  35      39.115  12.027  -9.560  1.00 24.22           H
ATOM    474 HG13 VAL B  35      38.646  10.496 -10.270  1.00 23.84           H
ATOM    475 HG21 VAL B  35      35.352  11.798  -9.064  1.00 22.24           H
ATOM    476 HG22 VAL B  35      36.474  10.475  -8.971  1.00 21.72           H
ATOM    477 HG23 VAL B  35      36.865  12.011  -8.209  1.00 22.78           H
ATOM    478  N   GLY B  36      34.872  13.620 -11.712  1.00 20.25           N
ATOM    479  CA  GLY B  36      33.422  13.929 -11.847  1.00 21.47           C
ATOM    480  C   GLY B  36      33.091  15.270 -12.514  1.00 24.79           C
ATOM    481  O   GLY B  36      33.927  15.978 -13.043  1.00 23.55           O
ATOM    482  H   GLY B  36      35.348  13.152 -12.427  1.00 19.78           H
ATOM    483  HA2 GLY B  36      32.980  13.141 -12.437  1.00 21.03           H
ATOM    484  HA3 GLY B  36      32.982  13.903 -10.866  1.00 21.88           H
ATOM    485  N   ASN B  37      31.827  15.584 -12.454  1.00 25.22           N
ATOM    486  CA  ASN B  37      31.306  16.856 -13.055  1.00 25.76           C
ATOM    487  C   ASN B  37      31.380  17.869 -11.904  1.00 24.28           C
ATOM    488  O   ASN B  37      30.390  18.233 -11.281  1.00 23.10           O
ATOM    489  CB  ASN B  37      29.875  16.582 -13.525  1.00 26.35           C
ATOM    490  CG  ASN B  37      29.313  17.818 -14.215  1.00 32.18           C
ATOM    491  ND2 ASN B  37      28.027  17.961 -14.274  1.00 36.70           N
ATOM    492  OD1 ASN B  37      30.020  18.669 -14.717  1.00 36.70           O
ATOM    493  H   ASN B  37      31.213  14.971 -12.005  1.00 25.19           H
ATOM    494  HA  ASN B  37      31.938  17.177 -13.874  1.00 25.11           H
ATOM    495  HB2 ASN B  37      29.848  15.766 -14.228  1.00 27.65           H
ATOM    496  HB3 ASN B  37      29.241  16.345 -12.685  1.00 26.99           H
ATOM    497 HD21 ASN B  37      27.637  18.755 -14.704  1.00 36.86           H
ATOM    498 HD22 ASN B  37      27.443  17.278 -13.889  1.00 36.44           H
ATOM    499  N   ALA B  38      32.596  18.257 -11.654  1.00 22.82           N
ATOM    500  CA  ALA B  38      32.861  19.222 -10.573  1.00 25.57           C
ATOM    501  C   ALA B  38      34.032  20.155 -10.869  1.00 24.24           C
ATOM    502  O   ALA B  38      34.945  19.771 -11.563  1.00 24.94           O
ATOM    503  CB  ALA B  38      33.148  18.410  -9.286  1.00 26.50           C
ATOM    504  H   ALA B  38      33.354  17.914 -12.185  1.00 24.35           H
ATOM    505  HA  ALA B  38      31.971  19.814 -10.432  1.00 25.54           H
ATOM    506  HB1 ALA B  38      34.008  17.775  -9.460  1.00 25.54           H
ATOM    507  HB2 ALA B  38      33.368  19.075  -8.463  1.00 25.96           H
ATOM    508  HB3 ALA B  38      32.305  17.786  -9.022  1.00 26.00           H
ATOM    509  N   GLU B  39      33.990  21.355 -10.348  1.00 26.45           N
ATOM    510  CA  GLU B  39      35.115  22.315 -10.567  1.00 27.65           C
ATOM    511  C   GLU B  39      35.179  23.313  -9.367  1.00 24.21           C
ATOM    512  O   GLU B  39      34.165  23.837  -8.960  1.00 22.70           O
ATOM    513  CB  GLU B  39      34.946  23.134 -11.933  1.00 28.70           C
ATOM    514  CG  GLU B  39      34.015  24.387 -11.897  1.00 29.94           C
ATOM    515  CD  GLU B  39      34.506  25.328 -13.030  1.00 31.32           C
ATOM    516  OE1 GLU B  39      34.355  24.946 -14.172  1.00 32.65           O
ATOM    517  OE2 GLU B  39      35.018  26.384 -12.700  1.00 33.00           O
ATOM    518  H   GLU B  39      33.219  21.641  -9.800  1.00 26.19           H
ATOM    519  HA  GLU B  39      36.033  21.742 -10.609  1.00 27.06           H
ATOM    520  HB2 GLU B  39      35.933  23.442 -12.260  1.00 28.79           H
ATOM    521  HB3 GLU B  39      34.568  22.462 -12.689  1.00 28.81           H
ATOM    522  HG2 GLU B  39      32.988  24.113 -12.083  1.00 29.68           H
ATOM    523  HG3 GLU B  39      34.058  24.922 -10.961  1.00 29.89           H
ATOM    524  N   SER B  40      36.350  23.543  -8.845  1.00 24.79           N
ATOM    525  CA  SER B  40      36.565  24.482  -7.702  1.00 24.96           C
ATOM    526  C   SER B  40      36.155  23.853  -6.371  1.00 21.67           C
ATOM    527  O   SER B  40      36.096  22.648  -6.259  1.00 22.32           O
ATOM    528  CB  SER B  40      35.773  25.807  -7.987  1.00 29.26           C
ATOM    529  OG  SER B  40      36.379  26.734  -7.092  1.00 33.11           O
ATOM    530  H   SER B  40      37.132  23.082  -9.208  1.00 24.76           H
ATOM    531  HA  SER B  40      37.621  24.698  -7.648  1.00 25.14           H
ATOM    532  HB2 SER B  40      35.904  26.147  -9.005  1.00 28.94           H
ATOM    533  HB3 SER B  40      34.719  25.722  -7.754  1.00 29.35           H
ATOM    534  HG  SER B  40      36.616  27.530  -7.595  1.00 32.40           H
ATOM    535  N   ARG B  41      35.893  24.669  -5.403  1.00 20.34           N
ATOM    536  CA  ARG B  41      35.498  24.154  -4.057  1.00 22.45           C
ATOM    537  C   ARG B  41      33.992  24.188  -3.808  1.00 20.75           C
ATOM    538  O   ARG B  41      33.296  25.025  -4.365  1.00 20.98           O
ATOM    539  CB  ARG B  41      36.161  24.997  -2.893  1.00 24.97           C
ATOM    540  CG  ARG B  41      37.706  25.054  -3.069  1.00 30.98           C
ATOM    541  CD  ARG B  41      38.427  25.221  -1.688  1.00 34.91           C
ATOM    542  NE  ARG B  41      38.820  26.637  -1.408  1.00 34.63           N
ATOM    543  CZ  ARG B  41      39.962  26.913  -0.817  1.00 35.41           C
ATOM    544  NH1 ARG B  41      40.831  25.979  -0.521  1.00 34.98           N
ATOM    545  NH2 ARG B  41      40.215  28.159  -0.521  1.00 37.29           N
ATOM    546  H   ARG B  41      35.962  25.629  -5.592  1.00 21.26           H
ATOM    547  HA  ARG B  41      35.829  23.124  -3.987  1.00 22.37           H
ATOM    548  HB2 ARG B  41      35.743  25.993  -2.868  1.00 24.95           H
ATOM    549  HB3 ARG B  41      35.913  24.510  -1.962  1.00 25.18           H
ATOM    550  HG2 ARG B  41      38.053  24.141  -3.537  1.00 30.76           H
ATOM    551  HG3 ARG B  41      37.967  25.887  -3.709  1.00 30.66           H
ATOM    552  HD2 ARG B  41      37.827  24.857  -0.864  1.00 34.94           H
ATOM    553  HD3 ARG B  41      39.314  24.608  -1.720  1.00 34.56           H
ATOM    554  HE  ARG B  41      38.221  27.367  -1.667  1.00 34.41           H
ATOM    555 HH11 ARG B  41      40.653  25.020  -0.738  1.00 34.52           H
ATOM    556 HH12 ARG B  41      41.689  26.226  -0.071  1.00 34.76           H
ATOM    557 HH21 ARG B  41      39.554  28.874  -0.746  1.00 37.35           H
ATOM    558 HH22 ARG B  41      41.075  28.395  -0.067  1.00 37.43           H
ATOM    559  N   TYR B  42      33.578  23.270  -2.964  1.00 16.19           N
ATOM    560  CA  TYR B  42      32.158  23.116  -2.561  1.00 15.54           C
ATOM    561  C   TYR B  42      32.079  23.126  -1.004  1.00 14.35           C
ATOM    562  O   TYR B  42      32.982  22.712  -0.306  1.00 16.07           O
ATOM    563  CB  TYR B  42      31.614  21.765  -3.128  1.00 16.58           C
ATOM    564  CG  TYR B  42      31.631  21.727  -4.668  1.00 16.46           C
ATOM    565  CD1 TYR B  42      32.789  21.416  -5.369  1.00 16.78           C
ATOM    566  CD2 TYR B  42      30.481  22.001  -5.367  1.00 17.17           C
ATOM    567  CE1 TYR B  42      32.786  21.382  -6.735  1.00 15.85           C
ATOM    568  CE2 TYR B  42      30.482  21.965  -6.739  1.00 17.99           C
ATOM    569  CZ  TYR B  42      31.636  21.656  -7.423  1.00 18.37           C
ATOM    570  OH  TYR B  42      31.645  21.617  -8.811  1.00 20.40           O
ATOM    571  H   TYR B  42      34.231  22.648  -2.579  1.00 17.58           H
ATOM    572  HA  TYR B  42      31.585  23.946  -2.954  1.00 16.05           H
ATOM    573  HB2 TYR B  42      32.216  20.956  -2.748  1.00 16.11           H
ATOM    574  HB3 TYR B  42      30.603  21.629  -2.779  1.00 15.60           H
ATOM    575  HD1 TYR B  42      33.713  21.196  -4.850  1.00 15.87           H
ATOM    576  HD2 TYR B  42      29.569  22.247  -4.842  1.00 16.14           H
ATOM    577  HE1 TYR B  42      33.693  21.129  -7.260  1.00 15.20           H
ATOM    578  HE2 TYR B  42      29.573  22.179  -7.283  1.00 17.37           H
ATOM    579  HH  TYR B  42      31.111  20.851  -9.056  1.00 19.71           H
ATOM    580  N   VAL B  43      30.993  23.573  -0.496  1.00 15.76           N
ATOM    581  CA  VAL B  43      30.737  23.663   0.980  1.00 16.69           C
ATOM    582  C   VAL B  43      30.364  22.277   1.521  1.00 18.21           C
ATOM    583  O   VAL B  43      29.653  21.563   0.825  1.00 16.92           O
ATOM    584  CB  VAL B  43      29.495  24.616   1.270  1.00 18.39           C
ATOM    585  CG1 VAL B  43      28.974  24.587   2.722  1.00 18.77           C
ATOM    586  CG2 VAL B  43      29.786  26.076   0.882  1.00 20.92           C
ATOM    587  H   VAL B  43      30.302  23.858  -1.120  1.00 15.62           H
ATOM    588  HA  VAL B  43      31.642  24.004   1.468  1.00 17.30           H
ATOM    589  HB  VAL B  43      28.675  24.268   0.657  1.00 18.30           H
ATOM    590 HG11 VAL B  43      29.755  24.890   3.404  1.00 18.70           H
ATOM    591 HG12 VAL B  43      28.134  25.261   2.827  1.00 18.66           H
ATOM    592 HG13 VAL B  43      28.630  23.601   2.996  1.00 18.07           H
ATOM    593 HG21 VAL B  43      30.634  26.441   1.447  1.00 19.58           H
ATOM    594 HG22 VAL B  43      30.015  26.153  -0.170  1.00 19.66           H
ATOM    595 HG23 VAL B  43      28.933  26.702   1.100  1.00 19.55           H
ATOM    596  N   LEU B  44      30.844  21.970   2.710  1.00 17.95           N
ATOM    597  CA  LEU B  44      30.505  20.652   3.354  1.00 17.69           C
ATOM    598  C   LEU B  44      30.108  20.953   4.819  1.00 18.13           C
ATOM    599  O   LEU B  44      30.584  21.927   5.416  1.00 15.08           O
ATOM    600  CB  LEU B  44      31.715  19.655   3.356  1.00 18.16           C
ATOM    601  CG  LEU B  44      32.905  19.936   4.325  1.00 17.84           C
ATOM    602  CD1 LEU B  44      32.726  19.307   5.769  1.00 16.59           C
ATOM    603  CD2 LEU B  44      34.108  19.327   3.644  1.00 20.12           C
ATOM    604  H   LEU B  44      31.431  22.597   3.185  1.00 18.12           H
ATOM    605  HA  LEU B  44      29.660  20.212   2.840  1.00 18.35           H
ATOM    606  HB2 LEU B  44      31.314  18.680   3.591  1.00 18.66           H
ATOM    607  HB3 LEU B  44      32.080  19.609   2.339  1.00 18.15           H
ATOM    608  HG  LEU B  44      33.047  21.002   4.426  1.00 17.67           H
ATOM    609 HD11 LEU B  44      31.843  19.690   6.258  1.00 16.78           H
ATOM    610 HD12 LEU B  44      32.651  18.233   5.720  1.00 16.85           H
ATOM    611 HD13 LEU B  44      33.575  19.552   6.392  1.00 16.54           H
ATOM    612 HD21 LEU B  44      33.970  18.268   3.486  1.00 18.38           H
ATOM    613 HD22 LEU B  44      34.262  19.805   2.689  1.00 19.09           H
ATOM    614 HD23 LEU B  44      34.987  19.495   4.251  1.00 19.52           H
ATOM    615  N   THR B  45      29.244  20.109   5.332  1.00 17.23           N
ATOM    616  CA  THR B  45      28.764  20.230   6.744  1.00 17.40           C
ATOM    617  C   THR B  45      28.616  18.755   7.254  1.00 15.65           C
ATOM    618  O   THR B  45      28.341  17.870   6.463  1.00 13.71           O
ATOM    619  CB  THR B  45      27.401  21.057   6.763  1.00 19.23           C
ATOM    620  CG2 THR B  45      26.174  20.373   6.180  1.00 17.93           C
ATOM    621  OG1 THR B  45      27.169  21.225   8.156  1.00 20.60           O
ATOM    622  H   THR B  45      28.898  19.365   4.792  1.00 17.84           H
ATOM    623  HA  THR B  45      29.521  20.728   7.328  1.00 17.98           H
ATOM    624  HB  THR B  45      27.528  22.031   6.314  1.00 19.26           H
ATOM    625  HG1 THR B  45      26.250  21.019   8.393  1.00 19.80           H
ATOM    626 HG21 THR B  45      26.378  20.121   5.151  1.00 18.32           H
ATOM    627 HG22 THR B  45      25.938  19.461   6.711  1.00 17.86           H
ATOM    628 HG23 THR B  45      25.316  21.033   6.208  1.00 17.67           H
ATOM    629  N   GLY B  46      28.809  18.539   8.523  1.00 14.31           N
ATOM    630  CA  GLY B  46      28.699  17.184   9.094  1.00 15.08           C
ATOM    631  C   GLY B  46      28.681  17.229  10.638  1.00 15.41           C
ATOM    632  O   GLY B  46      28.604  18.300  11.236  1.00 14.43           O
ATOM    633  H   GLY B  46      29.028  19.289   9.119  1.00 15.86           H
ATOM    634  HA2 GLY B  46      27.789  16.732   8.724  1.00 15.20           H
ATOM    635  HA3 GLY B  46      29.549  16.606   8.757  1.00 15.31           H
ATOM    636  N   ARG B  47      28.752  16.051  11.223  1.00 15.22           N
ATOM    637  CA  ARG B  47      28.743  15.860  12.715  1.00 15.44           C
ATOM    638  C   ARG B  47      29.724  14.737  13.111  1.00 16.37           C
ATOM    639  O   ARG B  47      30.002  13.898  12.264  1.00 16.01           O
ATOM    640  CB  ARG B  47      27.335  15.421  13.217  1.00 14.80           C
ATOM    641  CG  ARG B  47      26.139  16.344  12.804  1.00 15.50           C
ATOM    642  CD  ARG B  47      26.070  17.668  13.603  1.00 16.00           C
ATOM    643  NE  ARG B  47      25.934  17.327  15.064  1.00 17.46           N
ATOM    644  CZ  ARG B  47      26.114  18.211  16.021  1.00 19.74           C
ATOM    645  NH1 ARG B  47      26.514  19.426  15.736  1.00 20.41           N
ATOM    646  NH2 ARG B  47      25.880  17.840  17.251  1.00 20.56           N
ATOM    647  H   ARG B  47      28.828  15.244  10.665  1.00 15.93           H
ATOM    648  HA  ARG B  47      29.060  16.775  13.196  1.00 16.00           H
ATOM    649  HB2 ARG B  47      27.137  14.424  12.849  1.00 15.24           H
ATOM    650  HB3 ARG B  47      27.371  15.358  14.297  1.00 15.57           H
ATOM    651  HG2 ARG B  47      26.196  16.559  11.751  1.00 15.47           H
ATOM    652  HG3 ARG B  47      25.216  15.811  12.983  1.00 15.82           H
ATOM    653  HD2 ARG B  47      26.961  18.259  13.448  1.00 15.92           H
ATOM    654  HD3 ARG B  47      25.218  18.267  13.313  1.00 16.05           H
ATOM    655  HE  ARG B  47      25.708  16.411  15.314  1.00 17.82           H
ATOM    656 HH11 ARG B  47      26.691  19.676  14.788  1.00 20.68           H
ATOM    657 HH12 ARG B  47      26.643  20.099  16.461  1.00 20.95           H
ATOM    658 HH21 ARG B  47      25.577  16.908  17.441  1.00 20.95           H
ATOM    659 HH22 ARG B  47      26.001  18.484  18.006  1.00 20.77           H
ATOM    660  N   TYR B  48      30.195  14.758  14.341  1.00 14.34           N
ATOM    661  CA  TYR B  48      31.129  13.700  14.853  1.00 15.57           C
ATOM    662  C   TYR B  48      30.843  13.497  16.354  1.00 18.47           C
ATOM    663  O   TYR B  48      30.179  14.317  16.985  1.00 16.32           O
ATOM    664  CB  TYR B  48      32.616  14.078  14.687  1.00 15.99           C
ATOM    665  CG  TYR B  48      33.122  15.196  15.595  1.00 16.01           C
ATOM    666  CD1 TYR B  48      32.770  16.520  15.413  1.00 16.77           C
ATOM    667  CD2 TYR B  48      33.969  14.844  16.617  1.00 18.14           C
ATOM    668  CE1 TYR B  48      33.269  17.488  16.253  1.00 17.43           C
ATOM    669  CE2 TYR B  48      34.464  15.797  17.449  1.00 19.03           C
ATOM    670  CZ  TYR B  48      34.126  17.119  17.279  1.00 20.76           C
ATOM    671  OH  TYR B  48      34.675  18.021  18.165  1.00 22.29           O
ATOM    672  H   TYR B  48      29.927  15.481  14.952  1.00 15.04           H
ATOM    673  HA  TYR B  48      30.915  12.772  14.340  1.00 16.19           H
ATOM    674  HB2 TYR B  48      33.218  13.196  14.862  1.00 15.98           H
ATOM    675  HB3 TYR B  48      32.790  14.376  13.662  1.00 16.57           H
ATOM    676  HD1 TYR B  48      32.108  16.806  14.607  1.00 15.66           H
ATOM    677  HD2 TYR B  48      34.251  13.812  16.767  1.00 17.83           H
ATOM    678  HE1 TYR B  48      32.995  18.524  16.102  1.00 17.70           H
ATOM    679  HE2 TYR B  48      35.123  15.504  18.249  1.00 19.84           H
ATOM    680  HH  TYR B  48      34.011  18.220  18.837  1.00 21.60           H
ATOM    681  N   ASP B  49      31.360  12.407  16.878  1.00 18.66           N
ATOM    682  CA  ASP B  49      31.155  12.081  18.333  1.00 17.51           C
ATOM    683  C   ASP B  49      32.222  12.896  19.095  1.00 17.04           C
ATOM    684  O   ASP B  49      33.408  12.628  18.982  1.00 15.86           O
ATOM    685  CB  ASP B  49      31.353  10.546  18.557  1.00 17.69           C
ATOM    686  CG  ASP B  49      31.243  10.089  20.052  1.00 20.22           C
ATOM    687  OD1 ASP B  49      30.944  10.884  20.937  1.00 19.57           O
ATOM    688  OD2 ASP B  49      31.484   8.903  20.207  1.00 18.40           O
ATOM    689  H   ASP B  49      31.882  11.800  16.305  1.00 18.12           H
ATOM    690  HA  ASP B  49      30.160  12.390  18.625  1.00 17.54           H
ATOM    691  HB2 ASP B  49      30.602  10.008  17.996  1.00 18.65           H
ATOM    692  HB3 ASP B  49      32.329  10.257  18.187  1.00 18.36           H
ATOM    693  N   SER B  50      31.761  13.861  19.859  1.00 19.28           N
ATOM    694  CA  SER B  50      32.717  14.711  20.618  1.00 20.10           C
ATOM    695  C   SER B  50      33.090  14.152  21.989  1.00 25.24           C
ATOM    696  O   SER B  50      33.776  14.824  22.734  1.00 27.74           O
ATOM    697  CB  SER B  50      32.085  16.115  20.731  1.00 19.78           C
ATOM    698  OG  SER B  50      30.751  15.899  21.177  1.00 22.16           O
ATOM    699  H   SER B  50      30.799  14.042  19.952  1.00 18.87           H
ATOM    700  HA  SER B  50      33.626  14.800  20.039  1.00 21.24           H
ATOM    701  HB2 SER B  50      32.627  16.708  21.457  1.00 20.25           H
ATOM    702  HB3 SER B  50      32.080  16.625  19.778  1.00 19.63           H
ATOM    703  HG  SER B  50      30.680  16.339  22.040  1.00 19.55           H
ATOM    704  N   ALA B  51      32.643  12.954  22.287  1.00 24.20           N
ATOM    705  CA  ALA B  51      32.957  12.312  23.598  1.00 24.32           C
ATOM    706  C   ALA B  51      33.138  10.830  23.315  1.00 21.65           C
ATOM    707  O   ALA B  51      32.364  10.025  23.788  1.00 23.61           O
ATOM    708  CB  ALA B  51      31.799  12.544  24.568  1.00 25.07           C
ATOM    709  H   ALA B  51      32.104  12.475  21.632  1.00 24.91           H
ATOM    710  HA  ALA B  51      33.878  12.712  24.004  1.00 24.16           H
ATOM    711  HB1 ALA B  51      30.891  12.113  24.185  1.00 24.84           H
ATOM    712  HB2 ALA B  51      32.042  12.061  25.504  1.00 24.80           H
ATOM    713  HB3 ALA B  51      31.663  13.601  24.745  1.00 24.44           H
ATOM    714  N   PRO B  52      34.114  10.469  22.540  1.00 23.84           N
ATOM    715  CA  PRO B  52      34.308   9.051  22.159  1.00 26.33           C
ATOM    716  C   PRO B  52      34.823   8.222  23.341  1.00 29.84           C
ATOM    717  O   PRO B  52      35.203   8.769  24.361  1.00 29.16           O
ATOM    718  CB  PRO B  52      35.296   9.102  20.989  1.00 25.64           C
ATOM    719  CG  PRO B  52      36.154  10.328  21.350  1.00 23.99           C
ATOM    720  CD  PRO B  52      35.145  11.356  21.933  1.00 23.72           C
ATOM    721  HA  PRO B  52      33.357   8.650  21.856  1.00 26.37           H
ATOM    722  HB2 PRO B  52      35.926   8.224  20.972  1.00 25.15           H
ATOM    723  HB3 PRO B  52      34.797   9.214  20.040  1.00 25.36           H
ATOM    724  HG2 PRO B  52      36.896  10.052  22.087  1.00 24.82           H
ATOM    725  HG3 PRO B  52      36.645  10.711  20.470  1.00 24.26           H
ATOM    726  HD2 PRO B  52      35.599  11.965  22.701  1.00 24.70           H
ATOM    727  HD3 PRO B  52      34.698  11.979  21.170  1.00 24.35           H
ATOM    728  N   ALA B  53      34.809   6.932  23.108  1.00 34.25           N
ATOM    729  CA  ALA B  53      35.272   5.941  24.135  1.00 36.19           C
ATOM    730  C   ALA B  53      36.796   6.079  24.287  1.00 36.30           C
ATOM    731  O   ALA B  53      37.448   6.306  23.289  1.00 38.76           O
ATOM    732  CB  ALA B  53      34.898   4.540  23.649  1.00 35.88           C
ATOM    733  H   ALA B  53      34.488   6.614  22.241  1.00 33.82           H
ATOM    734  HA  ALA B  53      34.796   6.175  25.080  1.00 36.15           H
ATOM    735  HB1 ALA B  53      35.373   4.331  22.700  1.00 35.45           H
ATOM    736  HB2 ALA B  53      35.221   3.805  24.373  1.00 35.57           H
ATOM    737  HB3 ALA B  53      33.825   4.471  23.537  1.00 34.95           H
ATOM    738  N   THR B  54      37.292   5.907  25.486  1.00 37.57           N
ATOM    739  CA  THR B  54      38.750   6.015  25.842  1.00 38.54           C
ATOM    740  C   THR B  54      39.595   4.759  25.651  1.00 39.71           C
ATOM    741  O   THR B  54      40.539   4.493  26.371  1.00 39.34           O
ATOM    742  CB  THR B  54      38.779   6.471  27.316  1.00 39.91           C
ATOM    743  CG2 THR B  54      38.390   7.936  27.481  1.00 40.33           C
ATOM    744  OG1 THR B  54      37.656   5.816  27.927  1.00 40.46           O
ATOM    745  H   THR B  54      36.706   5.695  26.245  1.00 37.31           H
ATOM    746  HA  THR B  54      39.192   6.780  25.216  1.00 38.60           H
ATOM    747  HB  THR B  54      39.701   6.192  27.819  1.00 39.91           H
ATOM    748  HG1 THR B  54      37.835   5.765  28.879  1.00 40.54           H
ATOM    749 HG21 THR B  54      39.066   8.560  26.913  1.00 40.07           H
ATOM    750 HG22 THR B  54      37.382   8.111  27.133  1.00 40.14           H
ATOM    751 HG23 THR B  54      38.456   8.217  28.522  1.00 40.10           H
ATOM    752  N   ASP B  55      39.241   4.007  24.667  1.00 40.66           N
ATOM    753  CA  ASP B  55      39.987   2.759  24.387  1.00 40.15           C
ATOM    754  C   ASP B  55      40.518   2.907  22.981  1.00 39.61           C
ATOM    755  O   ASP B  55      40.547   4.019  22.497  1.00 42.57           O
ATOM    756  CB  ASP B  55      39.034   1.579  24.511  1.00 39.38           C
ATOM    757  CG  ASP B  55      37.616   1.790  23.941  1.00 39.00           C
ATOM    758  OD1 ASP B  55      37.526   2.390  22.888  1.00 37.53           O
ATOM    759  OD2 ASP B  55      36.694   1.325  24.589  1.00 38.55           O
ATOM    760  H   ASP B  55      38.489   4.289  24.105  1.00 40.92           H
ATOM    761  HA  ASP B  55      40.825   2.669  25.067  1.00 40.20           H
ATOM    762  HB2 ASP B  55      39.501   0.848  23.893  1.00 39.40           H
ATOM    763  HB3 ASP B  55      38.980   1.238  25.538  1.00 39.53           H
ATOM    764  N   GLY B  56      40.916   1.857  22.321  1.00 38.20           N
ATOM    765  CA  GLY B  56      41.429   2.073  20.943  1.00 37.58           C
ATOM    766  C   GLY B  56      40.306   2.022  19.918  1.00 36.76           C
ATOM    767  O   GLY B  56      40.497   1.416  18.878  1.00 40.82           O
ATOM    768  H   GLY B  56      40.903   0.947  22.676  1.00 38.09           H
ATOM    769  HA2 GLY B  56      41.922   3.034  20.876  1.00 37.36           H
ATOM    770  HA3 GLY B  56      42.153   1.308  20.714  1.00 37.32           H
ATOM    771  N   SER B  57      39.191   2.646  20.224  1.00 34.62           N
ATOM    772  CA  SER B  57      38.044   2.650  19.262  1.00 31.99           C
ATOM    773  C   SER B  57      38.180   3.952  18.457  1.00 30.01           C
ATOM    774  O   SER B  57      38.719   4.938  18.936  1.00 28.91           O
ATOM    775  CB  SER B  57      36.664   2.735  19.949  1.00 32.79           C
ATOM    776  OG  SER B  57      36.499   1.506  20.634  1.00 36.67           O
ATOM    777  H   SER B  57      39.097   3.121  21.070  1.00 34.59           H
ATOM    778  HA  SER B  57      38.126   1.803  18.596  1.00 32.37           H
ATOM    779  HB2 SER B  57      36.625   3.557  20.648  1.00 33.70           H
ATOM    780  HB3 SER B  57      35.877   2.860  19.217  1.00 33.26           H
ATOM    781  HG  SER B  57      35.562   1.278  20.543  1.00 35.19           H
ATOM    782  N   GLY B  58      37.677   3.915  17.254  1.00 26.96           N
ATOM    783  CA  GLY B  58      37.740   5.122  16.392  1.00 23.96           C
ATOM    784  C   GLY B  58      36.585   6.066  16.788  1.00 21.38           C
ATOM    785  O   GLY B  58      35.731   5.697  17.586  1.00 19.73           O
ATOM    786  H   GLY B  58      37.278   3.080  16.923  1.00 28.08           H
ATOM    787  HA2 GLY B  58      38.689   5.618  16.556  1.00 25.24           H
ATOM    788  HA3 GLY B  58      37.658   4.827  15.359  1.00 24.71           H
ATOM    789  N   THR B  59      36.609   7.248  16.200  1.00 18.62           N
ATOM    790  CA  THR B  59      35.581   8.321  16.447  1.00 18.90           C
ATOM    791  C   THR B  59      34.690   8.323  15.210  1.00 15.00           C
ATOM    792  O   THR B  59      35.170   8.588  14.124  1.00 17.41           O
ATOM    793  CB  THR B  59      36.287   9.707  16.598  1.00 17.16           C
ATOM    794  CG2 THR B  59      35.336  10.854  16.939  1.00 19.81           C
ATOM    795  OG1 THR B  59      37.151   9.619  17.731  1.00 19.54           O
ATOM    796  H   THR B  59      37.331   7.456  15.562  1.00 19.38           H
ATOM    797  HA  THR B  59      34.989   8.070  17.318  1.00 18.15           H
ATOM    798  HB  THR B  59      36.852   9.947  15.714  1.00 18.12           H
ATOM    799  HG1 THR B  59      37.136   8.708  18.068  1.00 19.64           H
ATOM    800 HG21 THR B  59      34.814  10.684  17.869  1.00 18.99           H
ATOM    801 HG22 THR B  59      35.884  11.782  17.008  1.00 19.35           H
ATOM    802 HG23 THR B  59      34.600  10.973  16.154  1.00 19.17           H
ATOM    803  N   ALA B  60      33.450   8.036  15.434  1.00 14.08           N
ATOM    804  CA  ALA B  60      32.481   7.996  14.328  1.00 14.77           C
ATOM    805  C   ALA B  60      32.139   9.418  13.862  1.00 16.00           C
ATOM    806  O   ALA B  60      32.057  10.324  14.688  1.00 16.48           O
ATOM    807  CB  ALA B  60      31.203   7.305  14.819  1.00 15.20           C
ATOM    808  H   ALA B  60      33.142   7.848  16.346  1.00 14.20           H
ATOM    809  HA  ALA B  60      32.917   7.445  13.505  1.00 15.24           H
ATOM    810  HB1 ALA B  60      31.417   6.305  15.160  1.00 15.06           H
ATOM    811  HB2 ALA B  60      30.773   7.863  15.639  1.00 14.25           H
ATOM    812  HB3 ALA B  60      30.471   7.257  14.025  1.00 14.62           H
ATOM    813  N   LEU B  61      31.964   9.569  12.563  1.00 17.32           N
ATOM    814  CA  LEU B  61      31.597  10.893  11.943  1.00 18.85           C
ATOM    815  C   LEU B  61      30.986  10.735  10.551  1.00 17.97           C
ATOM    816  O   LEU B  61      30.930   9.627  10.028  1.00 14.89           O
ATOM    817  CB ALEU B  61      32.865  11.832  11.817  1.00 20.51           C
ATOM    818  CG ALEU B  61      34.190  11.166  11.309  1.00 25.22           C
ATOM    819  CD1ALEU B  61      34.062  10.580   9.901  1.00 27.22           C
ATOM    820  CD2ALEU B  61      35.322  12.248  11.312  1.00 26.51           C
ATOM    821  H   LEU B  61      32.069   8.804  11.954  1.00 18.06           H
ATOM    822  HA  LEU B  61      30.852  11.360  12.572  1.00 18.67           H
ATOM    823  HB2ALEU B  61      32.614  12.654  11.160  1.00 20.59           H
ATOM    824  HB3ALEU B  61      33.054  12.241  12.797  1.00 20.66           H
ATOM    825  HG ALEU B  61      34.460  10.365  11.986  1.00 25.30           H
ATOM    826 HD11ALEU B  61      33.763  11.339   9.193  1.00 27.39           H
ATOM    827 HD12ALEU B  61      35.004  10.157   9.586  1.00 27.06           H
ATOM    828 HD13ALEU B  61      33.330   9.787   9.888  1.00 27.42           H
ATOM    829 HD21ALEU B  61      35.070  13.080  10.668  1.00 25.93           H
ATOM    830 HD22ALEU B  61      35.471  12.627  12.312  1.00 26.05           H
ATOM    831 HD23ALEU B  61      36.255  11.822  10.973  1.00 26.20           H
ATOM    832  N   GLY B  62      30.528  11.833   9.994  1.00 16.94           N
ATOM    833  CA  GLY B  62      29.922  11.809   8.620  1.00 13.57           C
ATOM    834  C   GLY B  62      29.761  13.247   8.138  1.00 14.14           C
ATOM    835  O   GLY B  62      29.738  14.161   8.958  1.00 12.44           O
ATOM    836  H   GLY B  62      30.575  12.693  10.473  1.00 16.66           H
ATOM    837  HA2 GLY B  62      30.576  11.270   7.951  1.00 14.06           H
ATOM    838  HA3 GLY B  62      28.960  11.318   8.645  1.00 13.40           H
ATOM    839  N   TRP B  63      29.679  13.398   6.836  1.00 14.74           N
ATOM    840  CA  TRP B  63      29.498  14.746   6.237  1.00 13.85           C
ATOM    841  C   TRP B  63      28.891  14.605   4.826  1.00 15.27           C
ATOM    842  O   TRP B  63      28.933  13.547   4.207  1.00 12.92           O
ATOM    843  CB  TRP B  63      30.859  15.527   6.181  1.00 14.18           C
ATOM    844  CG  TRP B  63      31.870  15.107   5.116  1.00 15.28           C
ATOM    845  CD1 TRP B  63      31.906  15.594   3.837  1.00 14.66           C
ATOM    846  CD2 TRP B  63      32.865  14.222   5.293  1.00 16.01           C
ATOM    847  CE2 TRP B  63      33.583  14.119   4.096  1.00 16.42           C
ATOM    848  CE3 TRP B  63      33.248  13.468   6.409  1.00 16.76           C
ATOM    849  NE1 TRP B  63      32.933  14.965   3.317  1.00 16.01           N
ATOM    850  CZ2 TRP B  63      34.681  13.264   4.019  1.00 17.84           C
ATOM    851  CZ3 TRP B  63      34.352  12.617   6.325  1.00 16.61           C
ATOM    852  CH2 TRP B  63      35.072  12.515   5.126  1.00 17.44           C
ATOM    853  H   TRP B  63      29.741  12.625   6.230  1.00 15.17           H
ATOM    854  HA  TRP B  63      28.795  15.291   6.852  1.00 14.71           H
ATOM    855  HB2 TRP B  63      30.614  16.564   5.997  1.00 14.31           H
ATOM    856  HB3 TRP B  63      31.346  15.476   7.142  1.00 14.28           H
ATOM    857  HD1 TRP B  63      31.258  16.320   3.371  1.00 15.17           H
ATOM    858  HE1 TRP B  63      33.210  15.098   2.387  1.00 15.36           H
ATOM    859  HE3 TRP B  63      32.694  13.548   7.330  1.00 16.18           H
ATOM    860  HZ2 TRP B  63      35.237  13.180   3.100  1.00 17.32           H
ATOM    861  HZ3 TRP B  63      34.656  12.034   7.175  1.00 17.20           H
ATOM    862  HH2 TRP B  63      35.930  11.858   5.052  1.00 16.96           H
ATOM    863  N   THR B  64      28.339  15.702   4.382  1.00 13.23           N
ATOM    864  CA  THR B  64      27.681  15.830   3.054  1.00 14.82           C
ATOM    865  C   THR B  64      28.182  17.041   2.183  1.00 15.05           C
ATOM    866  O   THR B  64      28.540  18.071   2.741  1.00 14.72           O
ATOM    867  CB  THR B  64      26.161  16.055   3.264  1.00 15.35           C
ATOM    868  CG2 THR B  64      25.414  16.023   1.920  1.00 15.37           C
ATOM    869  OG1 THR B  64      25.599  15.054   4.102  1.00 15.15           O
ATOM    870  H   THR B  64      28.349  16.504   4.955  1.00 13.95           H
ATOM    871  HA  THR B  64      27.859  14.919   2.497  1.00 14.98           H
ATOM    872  HB  THR B  64      25.996  17.022   3.725  1.00 14.77           H
ATOM    873  HG1 THR B  64      26.327  14.555   4.498  1.00 16.63           H
ATOM    874 HG21 THR B  64      25.569  15.084   1.406  1.00 15.58           H
ATOM    875 HG22 THR B  64      24.356  16.161   2.081  1.00 15.67           H
ATOM    876 HG23 THR B  64      25.758  16.817   1.272  1.00 14.21           H
ATOM    877  N   VAL B  65      28.168  16.839   0.881  1.00 13.70           N
ATOM    878  CA  VAL B  65      28.548  17.865  -0.121  1.00 13.81           C
ATOM    879  C   VAL B  65      27.442  17.750  -1.238  1.00 15.46           C
ATOM    880  O   VAL B  65      27.202  16.661  -1.726  1.00 15.09           O
ATOM    881  CB  VAL B  65      29.943  17.613  -0.825  1.00 15.80           C
ATOM    882  CG1 VAL B  65      30.126  18.634  -1.975  1.00 17.55           C
ATOM    883  CG2 VAL B  65      31.179  17.779   0.123  1.00 15.32           C
ATOM    884  H   VAL B  65      27.891  15.961   0.531  1.00 14.79           H
ATOM    885  HA  VAL B  65      28.495  18.840   0.338  1.00 14.66           H
ATOM    886  HB  VAL B  65      29.946  16.630  -1.274  1.00 16.29           H
ATOM    887 HG11 VAL B  65      30.064  19.649  -1.610  1.00 16.56           H
ATOM    888 HG12 VAL B  65      31.085  18.495  -2.457  1.00 16.49           H
ATOM    889 HG13 VAL B  65      29.367  18.496  -2.732  1.00 16.09           H
ATOM    890 HG21 VAL B  65      31.117  17.087   0.948  1.00 14.79           H
ATOM    891 HG22 VAL B  65      32.097  17.582  -0.412  1.00 13.82           H
ATOM    892 HG23 VAL B  65      31.222  18.783   0.515  1.00 14.59           H
ATOM    893  N   ALA B  66      26.800  18.842  -1.597  1.00 15.67           N
ATOM    894  CA  ALA B  66      25.735  18.911  -2.683  1.00 16.09           C
ATOM    895  C   ALA B  66      26.689  19.541  -3.756  1.00 17.19           C
ATOM    896  O   ALA B  66      27.292  20.590  -3.520  1.00 17.42           O
ATOM    897  CB  ALA B  66      24.587  19.906  -2.386  1.00 16.22           C
ATOM    898  H   ALA B  66      27.027  19.671  -1.126  1.00 16.50           H
ATOM    899  HA  ALA B  66      25.410  17.923  -2.980  1.00 17.30           H
ATOM    900  HB1 ALA B  66      24.966  20.909  -2.250  1.00 16.36           H
ATOM    901  HB2 ALA B  66      23.889  19.919  -3.210  1.00 16.09           H
ATOM    902  HB3 ALA B  66      24.047  19.616  -1.499  1.00 16.13           H
ATOM    903  N   TRP B  67      26.799  18.917  -4.908  1.00 16.95           N
ATOM    904  CA  TRP B  67      27.735  19.448  -5.966  1.00 18.06           C
ATOM    905  C   TRP B  67      27.282  20.640  -6.839  1.00 18.30           C
ATOM    906  O   TRP B  67      27.186  20.589  -8.060  1.00 17.34           O
ATOM    907  CB  TRP B  67      28.175  18.232  -6.901  1.00 17.25           C
ATOM    908  CG  TRP B  67      28.817  17.082  -6.080  1.00 18.75           C
ATOM    909  CD1 TRP B  67      28.188  15.906  -5.727  1.00 19.49           C
ATOM    910  CD2 TRP B  67      30.076  17.051  -5.575  1.00 18.65           C
ATOM    911  CE2 TRP B  67      30.268  15.838  -4.878  1.00 17.84           C
ATOM    912  CE3 TRP B  67      31.126  17.981  -5.643  1.00 20.09           C
ATOM    913  NE1 TRP B  67      29.104  15.240  -5.029  1.00 18.13           N
ATOM    914  CZ2 TRP B  67      31.482  15.560  -4.262  1.00 19.41           C
ATOM    915  CZ3 TRP B  67      32.352  17.692  -5.016  1.00 19.22           C
ATOM    916  CH2 TRP B  67      32.524  16.482  -4.328  1.00 19.20           C
ATOM    917  H   TRP B  67      26.270  18.105  -5.079  1.00 18.16           H
ATOM    918  HA  TRP B  67      28.643  19.760  -5.460  1.00 17.69           H
ATOM    919  HB2 TRP B  67      27.319  17.845  -7.436  1.00 17.72           H
ATOM    920  HB3 TRP B  67      28.905  18.574  -7.619  1.00 17.53           H
ATOM    921  HD1 TRP B  67      27.180  15.592  -5.969  1.00 19.85           H
ATOM    922  HE1 TRP B  67      28.928  14.340  -4.640  1.00 18.53           H
ATOM    923  HE3 TRP B  67      30.993  18.914  -6.171  1.00 17.81           H
ATOM    924  HZ2 TRP B  67      31.622  14.627  -3.733  1.00 19.24           H
ATOM    925  HZ3 TRP B  67      33.159  18.412  -5.070  1.00 19.59           H
ATOM    926  HH2 TRP B  67      33.458  16.244  -3.841  1.00 19.15           H
ATOM    927  N   LYS B  68      27.009  21.699  -6.128  1.00 15.89           N
ATOM    928  CA  LYS B  68      26.579  22.976  -6.745  1.00 18.89           C
ATOM    929  C   LYS B  68      27.385  24.102  -6.051  1.00 19.38           C
ATOM    930  O   LYS B  68      27.436  24.139  -4.824  1.00 18.21           O
ATOM    931  CB  LYS B  68      25.064  23.286  -6.511  1.00 20.06           C
ATOM    932  CG  LYS B  68      24.738  24.692  -7.130  1.00 22.10           C
ATOM    933  CD  LYS B  68      23.326  25.153  -6.693  1.00 25.30           C
ATOM    934  CE  LYS B  68      22.984  26.553  -7.320  1.00 28.10           C
ATOM    935  NZ  LYS B  68      23.953  27.571  -6.840  1.00 29.14           N
ATOM    936  H   LYS B  68      27.091  21.662  -5.147  1.00 17.91           H
ATOM    937  HA  LYS B  68      26.809  22.973  -7.801  1.00 18.71           H
ATOM    938  HB2 LYS B  68      24.446  22.534  -6.973  1.00 19.94           H
ATOM    939  HB3 LYS B  68      24.858  23.292  -5.451  1.00 19.51           H
ATOM    940  HG2 LYS B  68      25.448  25.435  -6.790  1.00 22.50           H
ATOM    941  HG3 LYS B  68      24.816  24.654  -8.208  1.00 22.36           H
ATOM    942  HD2 LYS B  68      22.581  24.430  -6.990  1.00 25.45           H
ATOM    943  HD3 LYS B  68      23.294  25.253  -5.616  1.00 24.96           H
ATOM    944  HE2 LYS B  68      23.038  26.528  -8.399  1.00 28.18           H
ATOM    945  HE3 LYS B  68      21.991  26.861  -7.024  1.00 27.55           H
ATOM    946  HZ1 LYS B  68      24.630  27.129  -6.186  1.00 28.79           H
ATOM    947  HZ2 LYS B  68      24.463  27.972  -7.652  1.00 28.31           H
ATOM    948  HZ3 LYS B  68      23.441  28.324  -6.337  1.00 28.63           H
ATOM    949  N   ASN B  69      28.000  24.946  -6.839  1.00 18.64           N
ATOM    950  CA  ASN B  69      28.772  26.102  -6.294  1.00 15.69           C
ATOM    951  C   ASN B  69      28.465  27.237  -7.325  1.00 19.02           C
ATOM    952  O   ASN B  69      27.568  27.094  -8.155  1.00 18.94           O
ATOM    953  CB  ASN B  69      30.270  25.809  -6.160  1.00 15.41           C
ATOM    954  CG  ASN B  69      31.056  25.453  -7.388  1.00 16.52           C
ATOM    955  ND2 ASN B  69      32.245  24.965  -7.211  1.00 15.70           N
ATOM    956  OD1 ASN B  69      30.609  25.621  -8.506  1.00 16.24           O
ATOM    957  H   ASN B  69      27.961  24.838  -7.818  1.00 17.78           H
ATOM    958  HA  ASN B  69      28.372  26.387  -5.335  1.00 17.53           H
ATOM    959  HB2 ASN B  69      30.731  26.663  -5.696  1.00 15.25           H
ATOM    960  HB3 ASN B  69      30.367  24.994  -5.463  1.00 15.93           H
ATOM    961 HD21 ASN B  69      32.791  24.698  -7.979  1.00 15.94           H
ATOM    962 HD22 ASN B  69      32.600  24.855  -6.303  1.00 15.05           H
ATOM    963  N   ASN B  70      29.168  28.340  -7.296  1.00 20.38           N
ATOM    964  CA  ASN B  70      28.867  29.456  -8.284  1.00 21.48           C
ATOM    965  C   ASN B  70      29.350  29.249  -9.699  1.00 20.31           C
ATOM    966  O   ASN B  70      29.110  30.079 -10.549  1.00 22.68           O
ATOM    967  CB  ASN B  70      29.476  30.774  -7.793  1.00 24.17           C
ATOM    968  CG  ASN B  70      28.838  31.195  -6.460  1.00 25.94           C
ATOM    969  ND2 ASN B  70      27.562  31.024  -6.213  1.00 23.67           N
ATOM    970  OD1 ASN B  70      29.519  31.703  -5.597  1.00 31.04           O
ATOM    971  H   ASN B  70      29.883  28.428  -6.633  1.00 19.76           H
ATOM    972  HA  ASN B  70      27.799  29.570  -8.334  1.00 21.58           H
ATOM    973  HB2 ASN B  70      30.545  30.674  -7.668  1.00 22.89           H
ATOM    974  HB3 ASN B  70      29.293  31.558  -8.514  1.00 23.57           H
ATOM    975 HD21 ASN B  70      27.214  31.320  -5.351  1.00 24.48           H
ATOM    976 HD22 ASN B  70      26.947  30.615  -6.854  1.00 24.05           H
ATOM    977  N   TYR B  71      29.996  28.153  -9.941  1.00 19.84           N
ATOM    978  CA  TYR B  71      30.525  27.858 -11.297  1.00 21.23           C
ATOM    979  C   TYR B  71      29.877  26.673 -11.975  1.00 21.79           C
ATOM    980  O   TYR B  71      29.782  26.662 -13.185  1.00 19.72           O
ATOM    981  CB  TYR B  71      32.041  27.575 -11.207  1.00 21.33           C
ATOM    982  CG  TYR B  71      32.682  28.787 -10.539  1.00 24.02           C
ATOM    983  CD1 TYR B  71      32.876  29.972 -11.238  1.00 23.64           C
ATOM    984  CD2 TYR B  71      33.036  28.728  -9.200  1.00 26.16           C
ATOM    985  CE1 TYR B  71      33.409  31.071 -10.597  1.00 24.57           C
ATOM    986  CE2 TYR B  71      33.571  29.840  -8.564  1.00 27.82           C
ATOM    987  CZ  TYR B  71      33.759  31.021  -9.263  1.00 26.86           C
ATOM    988  OH  TYR B  71      34.287  32.140  -8.652  1.00 28.18           O
ATOM    989  H   TYR B  71      30.133  27.505  -9.219  1.00 21.51           H
ATOM    990  HA  TYR B  71      30.348  28.719 -11.928  1.00 21.50           H
ATOM    991  HB2 TYR B  71      32.228  26.684 -10.621  1.00 22.01           H
ATOM    992  HB3 TYR B  71      32.451  27.435 -12.196  1.00 22.17           H
ATOM    993  HD1 TYR B  71      32.615  30.049 -12.283  1.00 23.20           H
ATOM    994  HD2 TYR B  71      32.903  27.812  -8.637  1.00 26.58           H
ATOM    995  HE1 TYR B  71      33.552  31.990 -11.148  1.00 25.56           H
ATOM    996  HE2 TYR B  71      33.837  29.771  -7.518  1.00 27.17           H
ATOM    997  HH  TYR B  71      34.121  32.147  -7.708  1.00 28.59           H
ATOM    998  N   ARG B  72      29.460  25.693 -11.215  1.00 22.06           N
ATOM    999  CA  ARG B  72      28.834  24.477 -11.828  1.00 23.60           C
ATOM   1000  C   ARG B  72      27.805  23.848 -10.916  1.00 20.57           C
ATOM   1001  O   ARG B  72      27.790  24.078  -9.725  1.00 18.63           O
ATOM   1002  CB  ARG B  72      30.001  23.496 -12.114  1.00 29.56           C
ATOM   1003  CG  ARG B  72      29.605  22.208 -12.913  1.00 34.96           C
ATOM   1004  CD  ARG B  72      30.870  21.335 -12.991  1.00 37.16           C
ATOM   1005  NE  ARG B  72      31.942  22.103 -13.708  1.00 39.09           N
ATOM   1006  CZ  ARG B  72      32.503  21.676 -14.811  1.00 40.41           C
ATOM   1007  NH1 ARG B  72      32.289  20.473 -15.273  1.00 40.91           N
ATOM   1008  NH2 ARG B  72      33.287  22.507 -15.431  1.00 41.48           N
ATOM   1009  H   ARG B  72      29.544  25.735 -10.236  1.00 22.86           H
ATOM   1010  HA  ARG B  72      28.352  24.772 -12.752  1.00 23.76           H
ATOM   1011  HB2 ARG B  72      30.773  24.032 -12.648  1.00 29.35           H
ATOM   1012  HB3 ARG B  72      30.410  23.199 -11.153  1.00 29.44           H
ATOM   1013  HG2 ARG B  72      28.844  21.639 -12.396  1.00 35.06           H
ATOM   1014  HG3 ARG B  72      29.252  22.435 -13.910  1.00 34.72           H
ATOM   1015  HD2 ARG B  72      31.209  21.115 -11.990  1.00 38.15           H
ATOM   1016  HD3 ARG B  72      30.659  20.402 -13.484  1.00 38.12           H
ATOM   1017  HE  ARG B  72      32.240  22.961 -13.339  1.00 39.22           H
ATOM   1018 HH11 ARG B  72      31.688  19.843 -14.789  1.00 41.52           H
ATOM   1019 HH12 ARG B  72      32.731  20.184 -16.122  1.00 41.71           H
ATOM   1020 HH21 ARG B  72      33.437  23.418 -15.057  1.00 41.30           H
ATOM   1021 HH22 ARG B  72      33.739  22.235 -16.280  1.00 41.90           H
ATOM   1022  N   ASN B  73      26.973  23.062 -11.527  1.00 20.38           N
ATOM   1023  CA  ASN B  73      25.905  22.343 -10.794  1.00 18.60           C
ATOM   1024  C   ASN B  73      25.760  20.984 -11.486  1.00 21.98           C
ATOM   1025  O   ASN B  73      25.390  20.928 -12.650  1.00 21.41           O
ATOM   1026  CB  ASN B  73      24.601  23.062 -10.882  1.00 17.85           C
ATOM   1027  CG  ASN B  73      23.678  22.441  -9.861  1.00 16.82           C
ATOM   1028  ND2 ASN B  73      22.573  23.042  -9.573  1.00 18.36           N
ATOM   1029  OD1 ASN B  73      23.934  21.393  -9.293  1.00 17.95           O
ATOM   1030  H   ASN B  73      27.058  22.936 -12.497  1.00 21.12           H
ATOM   1031  HA  ASN B  73      26.202  22.205  -9.766  1.00 19.72           H
ATOM   1032  HB2 ASN B  73      24.749  24.100 -10.631  1.00 18.65           H
ATOM   1033  HB3 ASN B  73      24.167  22.972 -11.871  1.00 17.81           H
ATOM   1034 HD21 ASN B  73      21.960  22.659  -8.924  1.00 17.73           H
ATOM   1035 HD22 ASN B  73      22.345  23.887 -10.017  1.00 18.58           H
ATOM   1036  N   ALA B  74      26.043  19.929 -10.763  1.00 20.47           N
ATOM   1037  CA  ALA B  74      25.946  18.551 -11.331  1.00 17.79           C
ATOM   1038  C   ALA B  74      24.656  17.855 -10.922  1.00 16.17           C
ATOM   1039  O   ALA B  74      24.449  16.723 -11.315  1.00 18.57           O
ATOM   1040  CB  ALA B  74      27.139  17.735 -10.828  1.00 18.01           C
ATOM   1041  H   ALA B  74      26.317  20.056  -9.829  1.00 20.99           H
ATOM   1042  HA  ALA B  74      25.973  18.616 -12.411  1.00 18.88           H
ATOM   1043  HB1 ALA B  74      28.069  18.184 -11.142  1.00 18.65           H
ATOM   1044  HB2 ALA B  74      27.112  17.663  -9.750  1.00 18.57           H
ATOM   1045  HB3 ALA B  74      27.088  16.735 -11.231  1.00 19.15           H
ATOM   1046  N   HIS B  75      23.835  18.523 -10.168  1.00 13.91           N
ATOM   1047  CA  HIS B  75      22.541  17.987  -9.669  1.00 16.49           C
ATOM   1048  C   HIS B  75      22.729  16.609  -8.968  1.00 17.14           C
ATOM   1049  O   HIS B  75      22.055  15.637  -9.269  1.00 16.25           O
ATOM   1050  CB  HIS B  75      21.519  17.809 -10.826  1.00 20.69           C
ATOM   1051  CG  HIS B  75      21.272  19.125 -11.562  1.00 22.14           C
ATOM   1052  CD2 HIS B  75      21.407  19.392 -12.906  1.00 25.01           C
ATOM   1053  ND1 HIS B  75      20.879  20.242 -11.049  1.00 23.94           N
ATOM   1054  CE1 HIS B  75      20.774  21.134 -11.977  1.00 26.82           C
ATOM   1055  NE2 HIS B  75      21.093  20.647 -13.148  1.00 26.77           N
ATOM   1056  H   HIS B  75      24.076  19.439  -9.915  1.00 15.99           H
ATOM   1057  HA  HIS B  75      22.170  18.682  -8.934  1.00 16.99           H
ATOM   1058  HB2 HIS B  75      21.899  17.074 -11.521  1.00 20.01           H
ATOM   1059  HB3 HIS B  75      20.576  17.443 -10.448  1.00 20.09           H
ATOM   1060  HD1 HIS B  75      20.681  20.430 -10.122  1.00 23.64           H
ATOM   1061  HD2 HIS B  75      21.719  18.680 -13.656  1.00 25.56           H
ATOM   1062  HE1 HIS B  75      20.461  22.153 -11.803  1.00 26.42           H
ATOM   1063  N   SER B  76      23.670  16.580  -8.063  1.00 16.93           N
ATOM   1064  CA  SER B  76      23.985  15.349  -7.283  1.00 17.19           C
ATOM   1065  C   SER B  76      24.506  15.721  -5.866  1.00 16.58           C
ATOM   1066  O   SER B  76      24.843  16.876  -5.601  1.00 14.75           O
ATOM   1067  CB  SER B  76      25.046  14.544  -8.082  1.00 16.24           C
ATOM   1068  OG  SER B  76      26.195  15.368  -8.192  1.00 16.99           O
ATOM   1069  H   SER B  76      24.201  17.377  -7.874  1.00 17.90           H
ATOM   1070  HA  SER B  76      23.073  14.776  -7.166  1.00 16.55           H
ATOM   1071  HB2 SER B  76      25.301  13.636  -7.552  1.00 16.64           H
ATOM   1072  HB3 SER B  76      24.680  14.292  -9.071  1.00 15.38           H
ATOM   1073  HG  SER B  76      26.523  15.192  -9.082  1.00 15.89           H
ATOM   1074  N   ALA B  77      24.551  14.760  -4.986  1.00 14.09           N
ATOM   1075  CA  ALA B  77      25.054  15.010  -3.602  1.00 15.03           C
ATOM   1076  C   ALA B  77      25.738  13.713  -3.086  1.00 16.38           C
ATOM   1077  O   ALA B  77      25.267  12.625  -3.395  1.00 15.04           O
ATOM   1078  CB  ALA B  77      23.891  15.365  -2.661  1.00 14.01           C
ATOM   1079  H   ALA B  77      24.257  13.849  -5.216  1.00 15.31           H
ATOM   1080  HA  ALA B  77      25.796  15.798  -3.634  1.00 15.17           H
ATOM   1081  HB1 ALA B  77      23.174  14.558  -2.615  1.00 14.23           H
ATOM   1082  HB2 ALA B  77      24.271  15.535  -1.666  1.00 14.14           H
ATOM   1083  HB3 ALA B  77      23.387  16.256  -2.994  1.00 14.16           H
ATOM   1084  N   THR B  78      26.791  13.861  -2.341  1.00 14.06           N
ATOM   1085  CA  THR B  78      27.506  12.684  -1.783  1.00 14.43           C
ATOM   1086  C   THR B  78      27.550  12.771  -0.228  1.00 16.06           C
ATOM   1087  O   THR B  78      27.671  13.870   0.312  1.00 13.84           O
ATOM   1088  CB  THR B  78      28.989  12.643  -2.271  1.00 14.79           C
ATOM   1089  CG2 THR B  78      29.701  11.375  -1.735  1.00 14.24           C
ATOM   1090  OG1 THR B  78      29.017  12.605  -3.708  1.00 15.46           O
ATOM   1091  H   THR B  78      27.119  14.767  -2.148  1.00 15.26           H
ATOM   1092  HA  THR B  78      26.981  11.787  -2.074  1.00 15.13           H
ATOM   1093  HB  THR B  78      29.527  13.513  -1.924  1.00 14.10           H
ATOM   1094  HG1 THR B  78      29.885  12.277  -4.002  1.00 13.40           H
ATOM   1095 HG21 THR B  78      29.190  10.475  -2.054  1.00 14.17           H
ATOM   1096 HG22 THR B  78      30.724  11.334  -2.085  1.00 14.77           H
ATOM   1097 HG23 THR B  78      29.741  11.389  -0.656  1.00 13.21           H
ATOM   1098  N   THR B  79      27.446  11.634   0.444  1.00 14.34           N
ATOM   1099  CA  THR B  79      27.528  11.606   1.941  1.00 13.70           C
ATOM   1100  C   THR B  79      28.648  10.583   2.233  1.00 13.62           C
ATOM   1101  O   THR B  79      28.681   9.530   1.601  1.00 13.46           O
ATOM   1102  CB  THR B  79      26.232  11.119   2.646  1.00 13.62           C
ATOM   1103  CG2 THR B  79      25.103  12.121   2.451  1.00 14.86           C
ATOM   1104  OG1 THR B  79      25.769   9.874   2.121  1.00 16.74           O
ATOM   1105  H   THR B  79      27.312  10.784  -0.025  1.00 15.30           H
ATOM   1106  HA  THR B  79      27.834  12.571   2.322  1.00 14.32           H
ATOM   1107  HB  THR B  79      26.475  11.009   3.686  1.00 14.09           H
ATOM   1108  HG1 THR B  79      25.281   9.392   2.805  1.00 16.20           H
ATOM   1109 HG21 THR B  79      24.909  12.264   1.398  1.00 15.52           H
ATOM   1110 HG22 THR B  79      24.194  11.794   2.932  1.00 14.93           H
ATOM   1111 HG23 THR B  79      25.384  13.072   2.879  1.00 14.94           H
ATOM   1112  N   TRP B  80      29.529  10.901   3.143  1.00 12.83           N
ATOM   1113  CA  TRP B  80      30.649   9.995   3.526  1.00 13.73           C
ATOM   1114  C   TRP B  80      30.344   9.599   4.992  1.00 12.18           C
ATOM   1115  O   TRP B  80      30.040  10.477   5.789  1.00 13.35           O
ATOM   1116  CB  TRP B  80      32.009  10.731   3.492  1.00 12.48           C
ATOM   1117  CG  TRP B  80      32.645  10.994   2.124  1.00 14.17           C
ATOM   1118  CD1 TRP B  80      33.598  10.178   1.600  1.00 14.83           C
ATOM   1119  CD2 TRP B  80      32.422  12.038   1.250  1.00 14.53           C
ATOM   1120  CE2 TRP B  80      33.255  11.890   0.146  1.00 14.77           C
ATOM   1121  CE3 TRP B  80      31.562  13.137   1.286  1.00 16.60           C
ATOM   1122  NE1 TRP B  80      33.891  10.775   0.458  1.00 16.13           N
ATOM   1123  CZ2 TRP B  80      33.249  12.814  -0.906  1.00 13.38           C
ATOM   1124  CZ3 TRP B  80      31.542  14.064   0.242  1.00 15.20           C
ATOM   1125  CH2 TRP B  80      32.393  13.893  -0.848  1.00 14.99           C
ATOM   1126  H   TRP B  80      29.462  11.768   3.598  1.00 13.14           H
ATOM   1127  HA  TRP B  80      30.641   9.115   2.901  1.00 12.98           H
ATOM   1128  HB2 TRP B  80      31.908  11.685   3.977  1.00 14.39           H
ATOM   1129  HB3 TRP B  80      32.712  10.162   4.074  1.00 13.34           H
ATOM   1130  HD1 TRP B  80      34.008   9.270   2.015  1.00 14.97           H
ATOM   1131  HE1 TRP B  80      34.547  10.422  -0.165  1.00 15.22           H
ATOM   1132  HE3 TRP B  80      30.910  13.268   2.140  1.00 15.61           H
ATOM   1133  HZ2 TRP B  80      33.910  12.694  -1.756  1.00 12.99           H
ATOM   1134  HZ3 TRP B  80      30.869  14.910   0.277  1.00 14.59           H
ATOM   1135  HH2 TRP B  80      32.392  14.608  -1.657  1.00 15.47           H
ATOM   1136  N   SER B  81      30.419   8.327   5.307  1.00 10.51           N
ATOM   1137  CA  SER B  81      30.160   7.817   6.681  1.00 13.38           C
ATOM   1138  C   SER B  81      31.430   7.014   7.065  1.00 14.71           C
ATOM   1139  O   SER B  81      31.891   6.204   6.273  1.00 14.08           O
ATOM   1140  CB  SER B  81      28.900   6.921   6.638  1.00 13.55           C
ATOM   1141  OG  SER B  81      28.683   6.444   7.963  1.00 16.32           O
ATOM   1142  H   SER B  81      30.655   7.670   4.617  1.00 11.41           H
ATOM   1143  HA  SER B  81      30.027   8.643   7.361  1.00 13.34           H
ATOM   1144  HB2 SER B  81      28.033   7.473   6.318  1.00 13.17           H
ATOM   1145  HB3 SER B  81      29.053   6.072   5.993  1.00 14.18           H
ATOM   1146  HG  SER B  81      27.743   6.299   8.115  1.00 16.51           H
ATOM   1147  N   GLY B  82      31.989   7.221   8.241  1.00 16.29           N
ATOM   1148  CA  GLY B  82      33.228   6.452   8.620  1.00 16.19           C
ATOM   1149  C   GLY B  82      33.741   6.762  10.028  1.00 15.83           C
ATOM   1150  O   GLY B  82      32.997   7.147  10.911  1.00 15.88           O
ATOM   1151  H   GLY B  82      31.602   7.861   8.881  1.00 16.75           H
ATOM   1152  HA2 GLY B  82      33.024   5.392   8.545  1.00 16.43           H
ATOM   1153  HA3 GLY B  82      34.002   6.697   7.908  1.00 16.76           H
ATOM   1154  N   GLN B  83      35.012   6.573  10.240  1.00 17.38           N
ATOM   1155  CA  GLN B  83      35.586   6.865  11.573  1.00 18.62           C
ATOM   1156  C   GLN B  83      37.005   7.397  11.422  1.00 16.89           C
ATOM   1157  O   GLN B  83      37.693   7.103  10.454  1.00 17.12           O
ATOM   1158  CB  GLN B  83      35.554   5.555  12.481  1.00 23.42           C
ATOM   1159  CG  GLN B  83      35.942   4.279  11.770  1.00 25.47           C
ATOM   1160  CD  GLN B  83      35.864   3.024  12.701  1.00 26.45           C
ATOM   1161  NE2 GLN B  83      36.036   3.141  13.983  1.00 22.16           N
ATOM   1162  OE1 GLN B  83      35.657   1.902  12.270  1.00 25.53           O
ATOM   1163  H   GLN B  83      35.602   6.245   9.525  1.00 17.84           H
ATOM   1164  HA  GLN B  83      34.982   7.633  12.030  1.00 18.48           H
ATOM   1165  HB2 GLN B  83      36.215   5.702  13.321  1.00 23.24           H
ATOM   1166  HB3 GLN B  83      34.547   5.426  12.851  1.00 22.99           H
ATOM   1167  HG2 GLN B  83      35.288   4.111  10.926  1.00 26.33           H
ATOM   1168  HG3 GLN B  83      36.959   4.367  11.409  1.00 25.36           H
ATOM   1169 HE21 GLN B  83      36.063   2.301  14.484  1.00 24.92           H
ATOM   1170 HE22 GLN B  83      36.143   4.007  14.414  1.00 24.11           H
ATOM   1171  N   TYR B  84      37.354   8.159  12.419  1.00 15.21           N
ATOM   1172  CA  TYR B  84      38.671   8.803  12.537  1.00 16.95           C
ATOM   1173  C   TYR B  84      39.477   7.946  13.495  1.00 18.22           C
ATOM   1174  O   TYR B  84      38.974   7.586  14.538  1.00 18.30           O
ATOM   1175  CB  TYR B  84      38.505  10.201  13.126  1.00 19.34           C
ATOM   1176  CG  TYR B  84      39.821  10.764  13.729  1.00 21.57           C
ATOM   1177  CD1 TYR B  84      40.822  11.275  12.926  1.00 22.80           C
ATOM   1178  CD2 TYR B  84      40.015  10.754  15.102  1.00 23.11           C
ATOM   1179  CE1 TYR B  84      41.990  11.763  13.466  1.00 23.36           C
ATOM   1180  CE2 TYR B  84      41.179  11.240  15.644  1.00 24.35           C
ATOM   1181  CZ  TYR B  84      42.181  11.750  14.828  1.00 24.47           C
ATOM   1182  OH  TYR B  84      43.367  12.232  15.351  1.00 24.16           O
ATOM   1183  H   TYR B  84      36.701   8.313  13.128  1.00 15.95           H
ATOM   1184  HA  TYR B  84      39.147   8.816  11.567  1.00 17.73           H
ATOM   1185  HB2 TYR B  84      38.179  10.874  12.345  1.00 20.21           H
ATOM   1186  HB3 TYR B  84      37.743  10.179  13.885  1.00 19.87           H
ATOM   1187  HD1 TYR B  84      40.695  11.292  11.853  1.00 23.16           H
ATOM   1188  HD2 TYR B  84      39.256  10.364  15.763  1.00 22.99           H
ATOM   1189  HE1 TYR B  84      42.759  12.157  12.818  1.00 22.96           H
ATOM   1190  HE2 TYR B  84      41.294  11.216  16.717  1.00 24.75           H
ATOM   1191  HH  TYR B  84      43.284  12.168  16.311  1.00 23.75           H
ATOM   1192  N   VAL B  85      40.676   7.676  13.097  1.00 22.56           N
ATOM   1193  CA  VAL B  85      41.656   6.867  13.843  1.00 30.53           C
ATOM   1194  C   VAL B  85      42.850   7.816  13.922  1.00 35.78           C
ATOM   1195  O   VAL B  85      43.391   8.194  12.893  1.00 36.07           O
ATOM   1196  CB  VAL B  85      41.933   5.617  13.005  1.00 32.49           C
ATOM   1197  CG1 VAL B  85      43.156   4.853  13.546  1.00 35.37           C
ATOM   1198  CG2 VAL B  85      40.675   4.733  13.107  1.00 32.65           C
ATOM   1199  H   VAL B  85      40.982   8.034  12.234  1.00 23.36           H
ATOM   1200  HA  VAL B  85      41.272   6.655  14.830  1.00 30.00           H
ATOM   1201  HB  VAL B  85      42.123   5.908  11.981  1.00 32.51           H
ATOM   1202 HG11 VAL B  85      43.013   4.557  14.577  1.00 35.37           H
ATOM   1203 HG12 VAL B  85      43.366   3.978  12.947  1.00 35.49           H
ATOM   1204 HG13 VAL B  85      44.035   5.488  13.501  1.00 35.70           H
ATOM   1205 HG21 VAL B  85      40.470   4.480  14.138  1.00 31.79           H
ATOM   1206 HG22 VAL B  85      39.820   5.263  12.713  1.00 32.33           H
ATOM   1207 HG23 VAL B  85      40.799   3.827  12.535  1.00 32.37           H
ATOM   1208  N   GLY B  86      43.232   8.164  15.119  1.00 44.20           N
ATOM   1209  CA  GLY B  86      44.391   9.103  15.282  1.00 51.17           C
ATOM   1210  C   GLY B  86      45.659   8.366  15.687  1.00 56.18           C
ATOM   1211  O   GLY B  86      45.636   7.168  15.886  1.00 56.72           O
ATOM   1212  H   GLY B  86      42.774   7.807  15.903  1.00 43.71           H
ATOM   1213  HA2 GLY B  86      44.565   9.621  14.348  1.00 51.11           H
ATOM   1214  HA3 GLY B  86      44.146   9.824  16.045  1.00 51.08           H
ATOM   1215  N   GLY B  87      46.732   9.101  15.806  1.00 61.31           N
ATOM   1216  CA  GLY B  87      48.035   8.506  16.190  1.00 62.26           C
ATOM   1217  C   GLY B  87      49.041   9.166  15.255  1.00 64.58           C
ATOM   1218  O   GLY B  87      48.797  10.265  14.791  1.00 64.94           O
ATOM   1219  H   GLY B  87      46.719  10.067  15.636  1.00 60.63           H
ATOM   1220  HA2 GLY B  87      48.260   8.745  17.220  1.00 62.34           H
ATOM   1221  HA3 GLY B  87      48.012   7.435  16.035  1.00 62.64           H
ATOM   1222  N   ALA B  88      50.131   8.479  15.015  1.00 66.62           N
ATOM   1223  CA  ALA B  88      51.212   9.009  14.116  1.00 66.93           C
ATOM   1224  C   ALA B  88      50.711   9.071  12.678  1.00 66.10           C
ATOM   1225  O   ALA B  88      50.991  10.008  11.955  1.00 67.61           O
ATOM   1226  CB  ALA B  88      52.455   8.086  14.169  1.00 68.10           C
ATOM   1227  H   ALA B  88      50.225   7.603  15.437  1.00 65.91           H
ATOM   1228  HA  ALA B  88      51.465  10.015  14.433  1.00 66.83           H
ATOM   1229  HB1 ALA B  88      52.846   8.043  15.175  1.00 67.12           H
ATOM   1230  HB2 ALA B  88      52.208   7.088  13.827  1.00 67.24           H
ATOM   1231  HB3 ALA B  88      53.218   8.493  13.519  1.00 67.22           H
ATOM   1232  N   GLU B  89      50.000   8.039  12.299  1.00 63.46           N
ATOM   1233  CA  GLU B  89      49.438   7.981  10.913  1.00 61.44           C
ATOM   1234  C   GLU B  89      47.904   7.927  11.152  1.00 54.84           C
ATOM   1235  O   GLU B  89      47.297   6.884  11.307  1.00 56.08           O
ATOM   1236  CB  GLU B  89      50.066   6.716  10.189  1.00 63.99           C
ATOM   1237  CG  GLU B  89      51.535   7.181   9.776  1.00 67.69           C
ATOM   1238  CD  GLU B  89      52.300   6.152   8.906  1.00 71.08           C
ATOM   1239  OE1 GLU B  89      51.919   5.996   7.748  1.00 73.01           O
ATOM   1240  OE2 GLU B  89      53.233   5.579   9.456  1.00 74.36           O
ATOM   1241  H   GLU B  89      49.822   7.304  12.919  1.00 62.77           H
ATOM   1242  HA  GLU B  89      49.682   8.892  10.375  1.00 60.68           H
ATOM   1243  HB2 GLU B  89      50.071   5.850  10.836  1.00 63.47           H
ATOM   1244  HB3 GLU B  89      49.481   6.488   9.307  1.00 63.85           H
ATOM   1245  HG2 GLU B  89      51.476   8.102   9.205  1.00 67.57           H
ATOM   1246  HG3 GLU B  89      52.118   7.398  10.660  1.00 67.45           H
ATOM   1247  N   ALA B  90      47.360   9.115  11.176  1.00 45.16           N
ATOM   1248  CA  ALA B  90      45.911   9.310  11.402  1.00 39.17           C
ATOM   1249  C   ALA B  90      45.223   9.209  10.062  1.00 33.48           C
ATOM   1250  O   ALA B  90      45.677   9.758   9.070  1.00 30.23           O
ATOM   1251  CB  ALA B  90      45.690  10.693  11.998  1.00 39.95           C
ATOM   1252  H   ALA B  90      47.925   9.902  11.029  1.00 45.81           H
ATOM   1253  HA  ALA B  90      45.558   8.527  12.062  1.00 38.59           H
ATOM   1254  HB1 ALA B  90      46.226  10.793  12.930  1.00 40.09           H
ATOM   1255  HB2 ALA B  90      46.040  11.452  11.312  1.00 39.32           H
ATOM   1256  HB3 ALA B  90      44.637  10.847  12.184  1.00 40.09           H
ATOM   1257  N   ARG B  91      44.136   8.508  10.092  1.00 29.35           N
ATOM   1258  CA  ARG B  91      43.323   8.283   8.865  1.00 26.23           C
ATOM   1259  C   ARG B  91      41.828   8.392   9.162  1.00 23.41           C
ATOM   1260  O   ARG B  91      41.411   8.260  10.299  1.00 22.35           O
ATOM   1261  CB  ARG B  91      43.513   6.821   8.282  1.00 29.40           C
ATOM   1262  CG  ARG B  91      44.940   6.422   7.779  1.00 31.29           C
ATOM   1263  CD  ARG B  91      45.368   7.151   6.439  1.00 32.67           C
ATOM   1264  NE  ARG B  91      46.708   6.609   6.050  1.00 30.65           N
ATOM   1265  CZ  ARG B  91      47.815   7.249   6.343  1.00 29.17           C
ATOM   1266  NH1 ARG B  91      47.810   8.163   7.277  1.00 27.21           N
ATOM   1267  NH2 ARG B  91      48.905   6.939   5.688  1.00 28.89           N
ATOM   1268  H   ARG B  91      43.839   8.120  10.949  1.00 29.48           H
ATOM   1269  HA  ARG B  91      43.587   9.033   8.131  1.00 26.98           H
ATOM   1270  HB2 ARG B  91      43.251   6.132   9.075  1.00 28.93           H
ATOM   1271  HB3 ARG B  91      42.804   6.653   7.481  1.00 29.10           H
ATOM   1272  HG2 ARG B  91      45.663   6.636   8.554  1.00 31.67           H
ATOM   1273  HG3 ARG B  91      44.955   5.355   7.595  1.00 31.60           H
ATOM   1274  HD2 ARG B  91      44.683   6.920   5.636  1.00 31.97           H
ATOM   1275  HD3 ARG B  91      45.429   8.225   6.540  1.00 31.97           H
ATOM   1276  HE  ARG B  91      46.758   5.759   5.563  1.00 30.22           H
ATOM   1277 HH11 ARG B  91      46.964   8.381   7.762  1.00 27.22           H
ATOM   1278 HH12 ARG B  91      48.656   8.644   7.507  1.00 27.39           H
ATOM   1279 HH21 ARG B  91      48.879   6.241   4.972  1.00 28.80           H
ATOM   1280 HH22 ARG B  91      49.764   7.400   5.903  1.00 28.58           H
ATOM   1281  N   ILE B  92      41.089   8.616   8.113  1.00 19.37           N
ATOM   1282  CA  ILE B  92      39.622   8.693   8.220  1.00 17.09           C
ATOM   1283  C   ILE B  92      39.286   7.650   7.119  1.00 15.56           C
ATOM   1284  O   ILE B  92      39.614   7.848   5.956  1.00 16.99           O
ATOM   1285  CB  ILE B  92      39.056  10.095   7.858  1.00 16.89           C
ATOM   1286  CG1 ILE B  92      39.411  11.114   9.021  1.00 17.80           C
ATOM   1287  CG2 ILE B  92      37.502   9.946   7.730  1.00 17.65           C
ATOM   1288  CD1 ILE B  92      38.882  12.559   8.752  1.00 17.69           C
ATOM   1289  H   ILE B  92      41.501   8.734   7.232  1.00 20.15           H
ATOM   1290  HA  ILE B  92      39.304   8.327   9.186  1.00 17.22           H
ATOM   1291  HB  ILE B  92      39.470  10.417   6.917  1.00 17.81           H
ATOM   1292 HG12 ILE B  92      39.032  10.765   9.971  1.00 17.18           H
ATOM   1293 HG13 ILE B  92      40.490  11.172   9.101  1.00 18.02           H
ATOM   1294 HG21 ILE B  92      37.261   9.226   6.967  1.00 16.77           H
ATOM   1295 HG22 ILE B  92      37.072   9.609   8.663  1.00 17.09           H
ATOM   1296 HG23 ILE B  92      37.032  10.879   7.453  1.00 17.32           H
ATOM   1297 HD11 ILE B  92      37.807  12.589   8.656  1.00 18.31           H
ATOM   1298 HD12 ILE B  92      39.158  13.207   9.572  1.00 18.03           H
ATOM   1299 HD13 ILE B  92      39.328  12.959   7.851  1.00 17.33           H
ATOM   1300  N   ASN B  93      38.659   6.578   7.514  1.00 16.35           N
ATOM   1301  CA  ASN B  93      38.267   5.478   6.542  1.00 18.51           C
ATOM   1302  C   ASN B  93      36.774   5.650   6.310  1.00 16.46           C
ATOM   1303  O   ASN B  93      36.038   5.728   7.278  1.00 17.12           O
ATOM   1304  CB  ASN B  93      38.503   4.074   7.137  1.00 22.84           C
ATOM   1305  CG  ASN B  93      40.004   3.920   7.429  1.00 26.86           C
ATOM   1306  ND2 ASN B  93      40.399   3.508   8.602  1.00 30.74           N
ATOM   1307  OD1 ASN B  93      40.857   4.173   6.595  1.00 28.08           O
ATOM   1308  H   ASN B  93      38.429   6.492   8.466  1.00 16.93           H
ATOM   1309  HA  ASN B  93      38.810   5.604   5.616  1.00 18.92           H
ATOM   1310  HB2 ASN B  93      37.929   3.946   8.043  1.00 23.25           H
ATOM   1311  HB3 ASN B  93      38.198   3.318   6.428  1.00 23.44           H
ATOM   1312 HD21 ASN B  93      41.357   3.431   8.797  1.00 30.07           H
ATOM   1313 HD22 ASN B  93      39.736   3.276   9.292  1.00 29.87           H
ATOM   1314  N   THR B  94      36.356   5.714   5.079  1.00 14.49           N
ATOM   1315  CA  THR B  94      34.903   5.913   4.785  1.00 15.24           C
ATOM   1316  C   THR B  94      34.330   5.094   3.648  1.00 14.02           C
ATOM   1317  O   THR B  94      35.072   4.490   2.886  1.00 15.11           O
ATOM   1318  CB  THR B  94      34.609   7.412   4.380  1.00 15.24           C
ATOM   1319  CG2 THR B  94      35.219   8.524   5.268  1.00 13.86           C
ATOM   1320  OG1 THR B  94      35.236   7.571   3.087  1.00 15.03           O
ATOM   1321  H   THR B  94      36.990   5.630   4.335  1.00 15.54           H
ATOM   1322  HA  THR B  94      34.343   5.650   5.678  1.00 15.01           H
ATOM   1323  HB  THR B  94      33.544   7.574   4.279  1.00 15.48           H
ATOM   1324  HG1 THR B  94      36.142   7.228   3.180  1.00 15.55           H
ATOM   1325 HG21 THR B  94      36.294   8.447   5.291  1.00 12.90           H
ATOM   1326 HG22 THR B  94      34.963   9.500   4.885  1.00 12.15           H
ATOM   1327 HG23 THR B  94      34.838   8.448   6.276  1.00 12.13           H
ATOM   1328  N   GLN B  95      33.024   5.145   3.607  1.00 13.08           N
ATOM   1329  CA  GLN B  95      32.215   4.480   2.554  1.00 16.09           C
ATOM   1330  C   GLN B  95      31.299   5.644   2.189  1.00 13.73           C
ATOM   1331  O   GLN B  95      30.933   6.406   3.070  1.00 12.91           O
ATOM   1332  CB  GLN B  95      31.416   3.265   3.082  1.00 17.50           C
ATOM   1333  CG  GLN B  95      32.578   2.220   3.310  1.00 23.39           C
ATOM   1334  CD  GLN B  95      32.062   0.816   3.484  1.00 26.64           C
ATOM   1335  NE2 GLN B  95      32.023   0.084   2.414  1.00 27.02           N
ATOM   1336  OE1 GLN B  95      31.694   0.383   4.565  1.00 30.94           O
ATOM   1337  H   GLN B  95      32.533   5.643   4.293  1.00 14.05           H
ATOM   1338  HA  GLN B  95      32.842   4.249   1.707  1.00 16.44           H
ATOM   1339  HB2 GLN B  95      30.885   3.479   4.002  1.00 18.98           H
ATOM   1340  HB3 GLN B  95      30.708   2.920   2.343  1.00 18.11           H
ATOM   1341  HG2 GLN B  95      33.293   2.227   2.499  1.00 22.73           H
ATOM   1342  HG3 GLN B  95      33.109   2.482   4.217  1.00 23.02           H
ATOM   1343 HE21 GLN B  95      31.687  -0.832   2.499  1.00 28.54           H
ATOM   1344 HE22 GLN B  95      32.318   0.434   1.550  1.00 28.27           H
ATOM   1345  N   TRP B  96      30.983   5.766   0.929  1.00 13.98           N
ATOM   1346  CA  TRP B  96      30.114   6.850   0.450  1.00 12.68           C
ATOM   1347  C   TRP B  96      28.998   6.441  -0.494  1.00 13.01           C
ATOM   1348  O   TRP B  96      29.049   5.415  -1.143  1.00 14.45           O
ATOM   1349  CB  TRP B  96      31.040   7.950  -0.231  1.00 12.99           C
ATOM   1350  CG  TRP B  96      31.983   7.511  -1.395  1.00 14.60           C
ATOM   1351  CD1 TRP B  96      33.338   7.351  -1.266  1.00 15.58           C
ATOM   1352  CD2 TRP B  96      31.639   7.251  -2.703  1.00 13.71           C
ATOM   1353  CE2 TRP B  96      32.791   6.929  -3.411  1.00 13.16           C
ATOM   1354  CE3 TRP B  96      30.412   7.260  -3.392  1.00 13.64           C
ATOM   1355  NE1 TRP B  96      33.727   7.014  -2.484  1.00 14.93           N
ATOM   1356  CZ2 TRP B  96      32.740   6.626  -4.771  1.00 14.97           C
ATOM   1357  CZ3 TRP B  96      30.349   6.955  -4.765  1.00 13.29           C
ATOM   1358  CH2 TRP B  96      31.522   6.637  -5.455  1.00 13.83           C
ATOM   1359  H   TRP B  96      31.324   5.128   0.266  1.00 15.00           H
ATOM   1360  HA  TRP B  96      29.641   7.303   1.312  1.00 13.23           H
ATOM   1361  HB2 TRP B  96      30.397   8.729  -0.617  1.00 13.53           H
ATOM   1362  HB3 TRP B  96      31.649   8.411   0.534  1.00 12.78           H
ATOM   1363  HD1 TRP B  96      33.928   7.468  -0.373  1.00 16.20           H
ATOM   1364  HE1 TRP B  96      34.655   6.813  -2.736  1.00 14.09           H
ATOM   1365  HE3 TRP B  96      29.506   7.505  -2.865  1.00 12.55           H
ATOM   1366  HZ2 TRP B  96      33.642   6.382  -5.314  1.00 15.14           H
ATOM   1367  HZ3 TRP B  96      29.404   6.960  -5.285  1.00 11.43           H
ATOM   1368  HH2 TRP B  96      31.494   6.395  -6.509  1.00 13.83           H
ATOM   1369  N   LEU B  97      28.009   7.291  -0.529  1.00 13.64           N
ATOM   1370  CA  LEU B  97      26.779   7.143  -1.393  1.00 13.55           C
ATOM   1371  C   LEU B  97      26.660   8.478  -2.231  1.00 15.70           C
ATOM   1372  O   LEU B  97      26.613   9.563  -1.659  1.00 15.57           O
ATOM   1373  CB  LEU B  97      25.502   7.006  -0.547  1.00 12.12           C
ATOM   1374  CG  LEU B  97      25.514   5.737   0.321  1.00 12.99           C
ATOM   1375  CD1 LEU B  97      24.273   5.765   1.169  1.00 16.65           C
ATOM   1376  CD2 LEU B  97      25.516   4.478  -0.532  1.00 12.83           C
ATOM   1377  H   LEU B  97      28.069   8.082   0.049  1.00 13.86           H
ATOM   1378  HA  LEU B  97      26.915   6.306  -2.069  1.00 13.98           H
ATOM   1379  HB2 LEU B  97      25.452   7.870   0.104  1.00 12.47           H
ATOM   1380  HB3 LEU B  97      24.649   7.036  -1.209  1.00 11.61           H
ATOM   1381  HG  LEU B  97      26.384   5.748   0.958  1.00 12.86           H
ATOM   1382 HD11 LEU B  97      23.383   5.807   0.558  1.00 16.07           H
ATOM   1383 HD12 LEU B  97      24.224   4.888   1.797  1.00 16.33           H
ATOM   1384 HD13 LEU B  97      24.293   6.633   1.818  1.00 16.21           H
ATOM   1385 HD21 LEU B  97      24.648   4.439  -1.176  1.00 12.08           H
ATOM   1386 HD22 LEU B  97      26.405   4.437  -1.148  1.00 11.59           H
ATOM   1387 HD23 LEU B  97      25.526   3.599   0.097  1.00 12.36           H
ATOM   1388  N   LEU B  98      26.604   8.353  -3.530  1.00 14.62           N
ATOM   1389  CA  LEU B  98      26.496   9.527  -4.451  1.00 14.13           C
ATOM   1390  C   LEU B  98      25.142   9.358  -5.176  1.00 15.34           C
ATOM   1391  O   LEU B  98      25.000   8.428  -5.955  1.00 15.98           O
ATOM   1392  CB ALEU B  98      27.720   9.496  -5.447  1.00 16.65           C
ATOM   1393  CG ALEU B  98      27.545  10.422  -6.736  1.00 18.70           C
ATOM   1394  CD1ALEU B  98      27.199  11.894  -6.374  1.00 20.15           C
ATOM   1395  CD2ALEU B  98      28.833  10.446  -7.574  1.00 17.93           C
ATOM   1396  H   LEU B  98      26.622   7.451  -3.923  1.00 15.41           H
ATOM   1397  HA  LEU B  98      26.511  10.450  -3.887  1.00 14.72           H
ATOM   1398  HB2ALEU B  98      28.619   9.777  -4.916  1.00 16.07           H
ATOM   1399  HB3ALEU B  98      27.835   8.478  -5.779  1.00 16.64           H
ATOM   1400  HG ALEU B  98      26.747  10.026  -7.352  1.00 18.81           H
ATOM   1401 HD11ALEU B  98      27.969  12.343  -5.764  1.00 19.84           H
ATOM   1402 HD12ALEU B  98      27.099  12.476  -7.279  1.00 19.77           H
ATOM   1403 HD13ALEU B  98      26.261  11.960  -5.838  1.00 19.43           H
ATOM   1404 HD21ALEU B  98      29.101   9.450  -7.889  1.00 18.42           H
ATOM   1405 HD22ALEU B  98      28.689  11.054  -8.456  1.00 18.26           H
ATOM   1406 HD23ALEU B  98      29.650  10.853  -6.995  1.00 18.35           H
ATOM   1407  N   THR B  99      24.214  10.225  -4.893  1.00 13.07           N
ATOM   1408  CA  THR B  99      22.882  10.169  -5.534  1.00 13.53           C
ATOM   1409  C   THR B  99      22.712  11.383  -6.511  1.00 16.16           C
ATOM   1410  O   THR B  99      22.999  12.538  -6.180  1.00 13.93           O
ATOM   1411  CB  THR B  99      21.759  10.222  -4.430  1.00 13.67           C
ATOM   1412  CG2 THR B  99      20.378  10.049  -5.082  1.00 15.95           C
ATOM   1413  OG1 THR B  99      21.920   9.109  -3.551  1.00 15.24           O
ATOM   1414  H   THR B  99      24.403  10.928  -4.240  1.00 13.73           H
ATOM   1415  HA  THR B  99      22.813   9.252  -6.098  1.00 14.46           H
ATOM   1416  HB  THR B  99      21.802  11.142  -3.861  1.00 14.34           H
ATOM   1417  HG1 THR B  99      22.247   9.459  -2.703  1.00 12.17           H
ATOM   1418 HG21 THR B  99      20.288   9.112  -5.612  1.00 15.29           H
ATOM   1419 HG22 THR B  99      19.598  10.090  -4.341  1.00 15.00           H
ATOM   1420 HG23 THR B  99      20.198  10.843  -5.790  1.00 14.77           H
ATOM   1421  N   SER B 100      22.234  11.073  -7.682  1.00 16.06           N
ATOM   1422  CA  SER B 100      21.986  12.086  -8.748  1.00 17.02           C
ATOM   1423  C   SER B 100      20.456  12.284  -8.827  1.00 17.68           C
ATOM   1424  O   SER B 100      19.712  11.359  -8.539  1.00 19.73           O
ATOM   1425  CB  SER B 100      22.474  11.570 -10.141  1.00 17.83           C
ATOM   1426  OG  SER B 100      23.881  11.369 -10.043  1.00 22.72           O
ATOM   1427  H   SER B 100      22.026  10.134  -7.883  1.00 16.37           H
ATOM   1428  HA  SER B 100      22.444  13.024  -8.486  1.00 17.47           H
ATOM   1429  HB2 SER B 100      21.986  10.642 -10.408  1.00 18.43           H
ATOM   1430  HB3 SER B 100      22.259  12.305 -10.910  1.00 19.03           H
ATOM   1431  HG  SER B 100      24.294  12.048 -10.607  1.00 21.54           H
ATOM   1432  N   GLY B 101      20.020  13.462  -9.217  1.00 16.64           N
ATOM   1433  CA  GLY B 101      18.545  13.714  -9.318  1.00 16.92           C
ATOM   1434  C   GLY B 101      18.186  13.037 -10.664  1.00 17.85           C
ATOM   1435  O   GLY B 101      18.881  13.222 -11.656  1.00 19.32           O
ATOM   1436  H   GLY B 101      20.659  14.172  -9.446  1.00 17.06           H
ATOM   1437  HA2 GLY B 101      18.021  13.248  -8.497  1.00 16.66           H
ATOM   1438  HA3 GLY B 101      18.344  14.772  -9.353  1.00 15.94           H
ATOM   1439  N   THR B 102      17.135  12.266 -10.672  1.00 19.07           N
ATOM   1440  CA  THR B 102      16.721  11.569 -11.932  1.00 20.72           C
ATOM   1441  C   THR B 102      15.206  11.611 -12.080  1.00 20.24           C
ATOM   1442  O   THR B 102      14.526  12.059 -11.167  1.00 21.12           O
ATOM   1443  CB  THR B 102      17.150  10.037 -11.888  1.00 20.70           C
ATOM   1444  CG2 THR B 102      18.601   9.766 -11.531  1.00 18.22           C
ATOM   1445  OG1 THR B 102      16.487   9.401 -10.788  1.00 21.67           O
ATOM   1446  H   THR B 102      16.598  12.131  -9.856  1.00 18.89           H
ATOM   1447  HA  THR B 102      17.169  12.066 -12.784  1.00 20.37           H
ATOM   1448  HB  THR B 102      16.873   9.528 -12.799  1.00 20.92           H
ATOM   1449  HG1 THR B 102      15.610   9.781 -10.634  1.00 21.10           H
ATOM   1450 HG21 THR B 102      19.261  10.236 -12.246  1.00 18.70           H
ATOM   1451 HG22 THR B 102      18.837  10.146 -10.546  1.00 18.82           H
ATOM   1452 HG23 THR B 102      18.787   8.701 -11.537  1.00 18.39           H
ATOM   1453  N   THR B 103      14.733  11.125 -13.202  1.00 21.42           N
ATOM   1454  CA  THR B 103      13.287  11.086 -13.436  1.00 23.28           C
ATOM   1455  C   THR B 103      12.923   9.788 -12.653  1.00 27.38           C
ATOM   1456  O   THR B 103      13.786   8.945 -12.430  1.00 25.55           O
ATOM   1457  CB  THR B 103      13.046  10.967 -14.970  1.00 26.54           C
ATOM   1458  CG2 THR B 103      13.587  12.187 -15.733  1.00 27.96           C
ATOM   1459  OG1 THR B 103      13.890   9.917 -15.449  1.00 30.64           O
ATOM   1460  H   THR B 103      15.318  10.788 -13.900  1.00 21.54           H
ATOM   1461  HA  THR B 103      12.816  11.949 -12.981  1.00 24.40           H
ATOM   1462  HB  THR B 103      12.007  10.761 -15.188  1.00 26.91           H
ATOM   1463  HG1 THR B 103      13.546   9.646 -16.315  1.00 29.41           H
ATOM   1464 HG21 THR B 103      13.089  13.076 -15.368  1.00 28.05           H
ATOM   1465 HG22 THR B 103      14.648  12.327 -15.604  1.00 27.95           H
ATOM   1466 HG23 THR B 103      13.375  12.099 -16.786  1.00 28.06           H
ATOM   1467  N   GLU B 104      11.678   9.646 -12.264  1.00 27.73           N
ATOM   1468  CA  GLU B 104      11.206   8.442 -11.494  1.00 30.09           C
ATOM   1469  C   GLU B 104      11.478   7.130 -12.218  1.00 30.74           C
ATOM   1470  O   GLU B 104      11.673   6.105 -11.594  1.00 32.84           O
ATOM   1471  CB  GLU B 104       9.698   8.541 -11.229  1.00 31.95           C
ATOM   1472  CG  GLU B 104       9.186   7.327 -10.388  1.00 31.00           C
ATOM   1473  CD  GLU B 104       7.652   7.392 -10.297  1.00 30.58           C
ATOM   1474  OE1 GLU B 104       7.179   8.205  -9.518  1.00 30.35           O
ATOM   1475  OE2 GLU B 104       7.036   6.623 -11.019  1.00 30.55           O
ATOM   1476  H   GLU B 104      11.043  10.354 -12.486  1.00 28.98           H
ATOM   1477  HA  GLU B 104      11.741   8.414 -10.555  1.00 30.33           H
ATOM   1478  HB2 GLU B 104       9.494   9.444 -10.672  1.00 30.91           H
ATOM   1479  HB3 GLU B 104       9.164   8.568 -12.170  1.00 31.16           H
ATOM   1480  HG2 GLU B 104       9.470   6.378 -10.824  1.00 31.38           H
ATOM   1481  HG3 GLU B 104       9.591   7.372  -9.386  1.00 31.46           H
ATOM   1482  N   ALA B 105      11.469   7.198 -13.508  1.00 30.68           N
ATOM   1483  CA  ALA B 105      11.727   5.960 -14.277  1.00 30.78           C
ATOM   1484  C   ALA B 105      13.227   5.571 -14.232  1.00 30.48           C
ATOM   1485  O   ALA B 105      13.561   4.413 -14.389  1.00 31.38           O
ATOM   1486  CB  ALA B 105      11.281   6.193 -15.725  1.00 32.91           C
ATOM   1487  H   ALA B 105      11.295   8.047 -13.955  1.00 30.86           H
ATOM   1488  HA  ALA B 105      11.152   5.157 -13.832  1.00 30.79           H
ATOM   1489  HB1 ALA B 105      10.227   6.427 -15.784  1.00 31.75           H
ATOM   1490  HB2 ALA B 105      11.857   6.990 -16.173  1.00 31.98           H
ATOM   1491  HB3 ALA B 105      11.468   5.292 -16.294  1.00 31.85           H
ATOM   1492  N   ASN B 106      14.103   6.510 -14.022  1.00 24.68           N
ATOM   1493  CA  ASN B 106      15.544   6.126 -13.982  1.00 24.18           C
ATOM   1494  C   ASN B 106      16.065   6.113 -12.567  1.00 21.31           C
ATOM   1495  O   ASN B 106      17.265   6.042 -12.389  1.00 20.22           O
ATOM   1496  CB  ASN B 106      16.388   7.127 -14.755  1.00 28.68           C
ATOM   1497  CG  ASN B 106      16.215   6.972 -16.270  1.00 33.54           C
ATOM   1498  ND2 ASN B 106      16.540   7.943 -17.080  1.00 35.77           N
ATOM   1499  OD1 ASN B 106      15.789   5.945 -16.754  1.00 35.76           O
ATOM   1500  H   ASN B 106      13.828   7.439 -13.886  1.00 25.97           H
ATOM   1501  HA  ASN B 106      15.674   5.139 -14.404  1.00 24.61           H
ATOM   1502  HB2 ASN B 106      16.086   8.117 -14.456  1.00 28.81           H
ATOM   1503  HB3 ASN B 106      17.432   6.982 -14.505  1.00 28.82           H
ATOM   1504 HD21 ASN B 106      16.410   7.801 -18.042  1.00 35.48           H
ATOM   1505 HD22 ASN B 106      16.902   8.793 -16.767  1.00 35.40           H
ATOM   1506  N   ALA B 107      15.176   6.171 -11.620  1.00 20.59           N
ATOM   1507  CA  ALA B 107      15.587   6.190 -10.182  1.00 20.68           C
ATOM   1508  C   ALA B 107      16.340   4.965  -9.726  1.00 21.09           C
ATOM   1509  O   ALA B 107      17.208   5.089  -8.882  1.00 19.12           O
ATOM   1510  CB  ALA B 107      14.345   6.384  -9.296  1.00 22.07           C
ATOM   1511  H   ALA B 107      14.228   6.199 -11.872  1.00 20.95           H
ATOM   1512  HA  ALA B 107      16.237   7.043 -10.042  1.00 21.31           H
ATOM   1513  HB1 ALA B 107      13.622   5.595  -9.443  1.00 22.33           H
ATOM   1514  HB2 ALA B 107      14.641   6.401  -8.259  1.00 22.23           H
ATOM   1515  HB3 ALA B 107      13.888   7.333  -9.527  1.00 22.46           H
ATOM   1516  N   TRP B 108      16.007   3.818 -10.271  1.00 20.61           N
ATOM   1517  CA  TRP B 108      16.715   2.564  -9.867  1.00 18.66           C
ATOM   1518  C   TRP B 108      18.219   2.709 -10.044  1.00 19.94           C
ATOM   1519  O   TRP B 108      18.964   2.045  -9.354  1.00 20.54           O
ATOM   1520  CB  TRP B 108      16.246   1.333 -10.711  1.00 19.17           C
ATOM   1521  CG  TRP B 108      16.559   1.412 -12.235  1.00 23.38           C
ATOM   1522  CD1 TRP B 108      15.772   2.063 -13.160  1.00 25.82           C
ATOM   1523  CD2 TRP B 108      17.626   0.848 -12.899  1.00 22.70           C
ATOM   1524  CE2 TRP B 108      17.520   1.140 -14.274  1.00 22.66           C
ATOM   1525  CE3 TRP B 108      18.713   0.076 -12.455  1.00 21.62           C
ATOM   1526  NE1 TRP B 108      16.405   1.855 -14.309  1.00 26.39           N
ATOM   1527  CZ2 TRP B 108      18.470   0.676 -15.178  1.00 21.42           C
ATOM   1528  CZ3 TRP B 108      19.663  -0.386 -13.368  1.00 21.35           C
ATOM   1529  CH2 TRP B 108      19.540  -0.087 -14.724  1.00 20.65           C
ATOM   1530  H   TRP B 108      15.289   3.803 -10.943  1.00 20.57           H
ATOM   1531  HA  TRP B 108      16.522   2.392  -8.819  1.00 18.85           H
ATOM   1532  HB2 TRP B 108      16.731   0.458 -10.320  1.00 20.17           H
ATOM   1533  HB3 TRP B 108      15.180   1.205 -10.590  1.00 19.40           H
ATOM   1534  HD1 TRP B 108      14.857   2.617 -12.995  1.00 24.20           H
ATOM   1535  HE1 TRP B 108      16.052   2.222 -15.152  1.00 24.82           H
ATOM   1536  HE3 TRP B 108      18.826  -0.163 -11.407  1.00 21.23           H
ATOM   1537  HZ2 TRP B 108      18.380   0.908 -16.231  1.00 21.03           H
ATOM   1538  HZ3 TRP B 108      20.492  -0.978 -13.013  1.00 21.43           H
ATOM   1539  HH2 TRP B 108      20.276  -0.448 -15.423  1.00 21.66           H
ATOM   1540  N   LYS B 109      18.653   3.542 -10.947  1.00 18.89           N
ATOM   1541  CA  LYS B 109      20.109   3.716 -11.146  1.00 20.77           C
ATOM   1542  C   LYS B 109      20.610   5.115 -10.717  1.00 16.71           C
ATOM   1543  O   LYS B 109      21.508   5.666 -11.324  1.00 19.18           O
ATOM   1544  CB  LYS B 109      20.407   3.471 -12.609  1.00 26.09           C
ATOM   1545  CG  LYS B 109      19.589   4.376 -13.550  1.00 29.64           C
ATOM   1546  CD  LYS B 109      20.016   3.994 -14.978  1.00 33.74           C
ATOM   1547  CE  LYS B 109      19.272   4.867 -15.979  1.00 37.80           C
ATOM   1548  NZ  LYS B 109      19.590   4.400 -17.368  1.00 42.01           N
ATOM   1549  H   LYS B 109      18.018   4.058 -11.489  1.00 20.61           H
ATOM   1550  HA  LYS B 109      20.643   2.971 -10.571  1.00 20.89           H
ATOM   1551  HB2 LYS B 109      21.461   3.669 -12.751  1.00 25.80           H
ATOM   1552  HB3 LYS B 109      20.227   2.427 -12.826  1.00 25.73           H
ATOM   1553  HG2 LYS B 109      18.529   4.201 -13.417  1.00 29.75           H
ATOM   1554  HG3 LYS B 109      19.806   5.415 -13.341  1.00 29.63           H
ATOM   1555  HD2 LYS B 109      21.083   4.130 -15.094  1.00 33.09           H
ATOM   1556  HD3 LYS B 109      19.780   2.955 -15.173  1.00 33.29           H
ATOM   1557  HE2 LYS B 109      18.204   4.799 -15.825  1.00 37.66           H
ATOM   1558  HE3 LYS B 109      19.578   5.899 -15.883  1.00 37.61           H
ATOM   1559  HZ1 LYS B 109      20.229   3.579 -17.316  1.00 41.21           H
ATOM   1560  HZ2 LYS B 109      18.712   4.117 -17.850  1.00 41.05           H
ATOM   1561  HZ3 LYS B 109      20.051   5.161 -17.907  1.00 40.87           H
ATOM   1562  N   SER B 110      20.045   5.639  -9.673  1.00 16.63           N
ATOM   1563  CA  SER B 110      20.474   6.976  -9.218  1.00 16.84           C
ATOM   1564  C   SER B 110      21.624   7.024  -8.197  1.00 16.25           C
ATOM   1565  O   SER B 110      22.200   8.079  -8.008  1.00 15.92           O
ATOM   1566  CB  SER B 110      19.254   7.670  -8.592  1.00 18.12           C
ATOM   1567  OG  SER B 110      18.917   6.960  -7.385  1.00 18.40           O
ATOM   1568  H   SER B 110      19.335   5.168  -9.191  1.00 16.47           H
ATOM   1569  HA  SER B 110      20.785   7.542 -10.086  1.00 17.13           H
ATOM   1570  HB2 SER B 110      19.498   8.698  -8.352  1.00 17.93           H
ATOM   1571  HB3 SER B 110      18.424   7.654  -9.283  1.00 17.16           H
ATOM   1572  HG  SER B 110      19.613   6.339  -7.126  1.00 18.28           H
ATOM   1573  N   THR B 111      21.926   5.916  -7.579  1.00 13.49           N
ATOM   1574  CA  THR B 111      22.989   5.900  -6.545  1.00 14.48           C
ATOM   1575  C   THR B 111      24.221   5.037  -6.716  1.00 14.82           C
ATOM   1576  O   THR B 111      24.094   3.839  -6.888  1.00 14.49           O
ATOM   1577  CB  THR B 111      22.294   5.499  -5.159  1.00 15.41           C
ATOM   1578  CG2 THR B 111      23.165   5.751  -3.884  1.00 14.34           C
ATOM   1579  OG1 THR B 111      21.132   6.306  -4.926  1.00 17.60           O
ATOM   1580  H   THR B 111      21.467   5.080  -7.798  1.00 14.51           H
ATOM   1581  HA  THR B 111      23.348   6.912  -6.448  1.00 15.36           H
ATOM   1582  HB  THR B 111      22.002   4.455  -5.176  1.00 15.94           H
ATOM   1583  HG1 THR B 111      21.285   7.180  -5.309  1.00 16.74           H
ATOM   1584 HG21 THR B 111      24.092   5.195  -3.927  1.00 14.37           H
ATOM   1585 HG22 THR B 111      23.403   6.800  -3.771  1.00 14.81           H
ATOM   1586 HG23 THR B 111      22.622   5.426  -3.007  1.00 14.95           H
ATOM   1587  N   LEU B 112      25.361   5.667  -6.635  1.00 13.32           N
ATOM   1588  CA  LEU B 112      26.644   4.943  -6.755  1.00 14.03           C
ATOM   1589  C   LEU B 112      27.155   4.773  -5.267  1.00 15.71           C
ATOM   1590  O   LEU B 112      26.800   5.571  -4.396  1.00 15.06           O
ATOM   1591  CB  LEU B 112      27.710   5.769  -7.534  1.00 15.25           C
ATOM   1592  CG  LEU B 112      27.384   5.919  -9.051  1.00 17.67           C
ATOM   1593  CD1 LEU B 112      28.346   6.950  -9.593  1.00 19.75           C
ATOM   1594  CD2 LEU B 112      27.709   4.613  -9.781  1.00 19.56           C
ATOM   1595  H   LEU B 112      25.359   6.639  -6.495  1.00 14.34           H
ATOM   1596  HA  LEU B 112      26.470   3.976  -7.203  1.00 14.99           H
ATOM   1597  HB2 LEU B 112      27.769   6.735  -7.063  1.00 16.16           H
ATOM   1598  HB3 LEU B 112      28.674   5.292  -7.402  1.00 15.29           H
ATOM   1599  HG  LEU B 112      26.354   6.215  -9.223  1.00 17.30           H
ATOM   1600 HD11 LEU B 112      29.371   6.643  -9.410  1.00 19.43           H
ATOM   1601 HD12 LEU B 112      28.211   7.081 -10.658  1.00 19.78           H
ATOM   1602 HD13 LEU B 112      28.179   7.905  -9.114  1.00 19.36           H
ATOM   1603 HD21 LEU B 112      28.752   4.340  -9.670  1.00 18.19           H
ATOM   1604 HD22 LEU B 112      27.122   3.798  -9.389  1.00 19.02           H
ATOM   1605 HD23 LEU B 112      27.487   4.688 -10.837  1.00 18.91           H
ATOM   1606  N   VAL B 113      27.959   3.741  -5.058  1.00 14.08           N
ATOM   1607  CA  VAL B 113      28.550   3.433  -3.717  1.00 14.60           C
ATOM   1608  C   VAL B 113      30.051   3.178  -3.952  1.00 12.79           C
ATOM   1609  O   VAL B 113      30.450   2.599  -4.951  1.00 13.30           O
ATOM   1610  CB  VAL B 113      27.850   2.165  -3.074  1.00 16.14           C
ATOM   1611  CG1 VAL B 113      28.041   0.892  -3.958  1.00 17.34           C
ATOM   1612  CG2 VAL B 113      28.370   1.966  -1.643  1.00 16.20           C
ATOM   1613  H   VAL B 113      28.196   3.142  -5.804  1.00 15.07           H
ATOM   1614  HA  VAL B 113      28.434   4.305  -3.083  1.00 15.28           H
ATOM   1615  HB  VAL B 113      26.789   2.361  -3.005  1.00 16.38           H
ATOM   1616 HG11 VAL B 113      29.087   0.659  -4.121  1.00 17.02           H
ATOM   1617 HG12 VAL B 113      27.569   0.042  -3.493  1.00 17.49           H
ATOM   1618 HG13 VAL B 113      27.584   1.047  -4.927  1.00 16.99           H
ATOM   1619 HG21 VAL B 113      28.146   2.840  -1.045  1.00 15.35           H
ATOM   1620 HG22 VAL B 113      27.888   1.117  -1.185  1.00 16.10           H
ATOM   1621 HG23 VAL B 113      29.438   1.811  -1.626  1.00 15.09           H
ATOM   1622  N   GLY B 114      30.822   3.621  -3.002  1.00 13.35           N
ATOM   1623  CA  GLY B 114      32.313   3.464  -3.053  1.00 13.37           C
ATOM   1624  C   GLY B 114      32.952   3.670  -1.691  1.00 14.07           C
ATOM   1625  O   GLY B 114      32.280   3.712  -0.658  1.00 13.83           O
ATOM   1626  H   GLY B 114      30.413   4.072  -2.230  1.00 14.39           H
ATOM   1627  HA2 GLY B 114      32.579   2.492  -3.444  1.00 12.50           H
ATOM   1628  HA3 GLY B 114      32.706   4.217  -3.721  1.00 12.74           H
ATOM   1629  N   HIS B 115      34.249   3.775  -1.704  1.00 14.52           N
ATOM   1630  CA  HIS B 115      34.995   3.989  -0.425  1.00 17.14           C
ATOM   1631  C   HIS B 115      36.227   4.874  -0.695  1.00 16.65           C
ATOM   1632  O   HIS B 115      36.835   4.805  -1.747  1.00 16.33           O
ATOM   1633  CB  HIS B 115      35.386   2.578   0.199  1.00 15.54           C
ATOM   1634  CG  HIS B 115      36.036   1.637  -0.809  1.00 19.53           C
ATOM   1635  CD2 HIS B 115      35.467   0.735  -1.717  1.00 21.46           C
ATOM   1636  ND1 HIS B 115      37.313   1.526  -1.001  1.00 21.60           N
ATOM   1637  CE1 HIS B 115      37.531   0.648  -1.936  1.00 21.61           C
ATOM   1638  NE2 HIS B 115      36.420   0.135  -2.408  1.00 23.03           N
ATOM   1639  H   HIS B 115      34.760   3.717  -2.551  1.00 15.25           H
ATOM   1640  HA  HIS B 115      34.347   4.519   0.260  1.00 16.67           H
ATOM   1641  HB2 HIS B 115      36.095   2.744   0.994  1.00 16.68           H
ATOM   1642  HB3 HIS B 115      34.516   2.098   0.619  1.00 16.89           H
ATOM   1643  HD1 HIS B 115      38.016   2.028  -0.516  1.00 21.14           H
ATOM   1644  HD2 HIS B 115      34.413   0.554  -1.853  1.00 20.67           H
ATOM   1645  HE1 HIS B 115      38.516   0.378  -2.286  1.00 22.35           H
ATOM   1646  N   ASP B 116      36.530   5.698   0.276  1.00 15.66           N
ATOM   1647  CA  ASP B 116      37.693   6.619   0.195  1.00 16.79           C
ATOM   1648  C   ASP B 116      38.449   6.575   1.550  1.00 17.42           C
ATOM   1649  O   ASP B 116      37.836   6.425   2.604  1.00 16.10           O
ATOM   1650  CB  ASP B 116      37.294   8.146  -0.012  1.00 16.61           C
ATOM   1651  CG  ASP B 116      36.643   8.571  -1.360  1.00 18.97           C
ATOM   1652  OD1 ASP B 116      36.801   7.845  -2.318  1.00 21.28           O
ATOM   1653  OD2 ASP B 116      36.015   9.621  -1.378  1.00 18.17           O
ATOM   1654  H   ASP B 116      35.981   5.700   1.093  1.00 16.40           H
ATOM   1655  HA  ASP B 116      38.361   6.274  -0.581  1.00 16.93           H
ATOM   1656  HB2 ASP B 116      36.615   8.416   0.782  1.00 17.63           H
ATOM   1657  HB3 ASP B 116      38.186   8.743   0.126  1.00 17.56           H
ATOM   1658  N   THR B 117      39.740   6.717   1.470  1.00 17.16           N
ATOM   1659  CA  THR B 117      40.568   6.712   2.702  1.00 19.01           C
ATOM   1660  C   THR B 117      41.305   8.070   2.593  1.00 17.78           C
ATOM   1661  O   THR B 117      41.870   8.391   1.553  1.00 18.44           O
ATOM   1662  CB  THR B 117      41.570   5.553   2.683  1.00 19.77           C
ATOM   1663  CG2 THR B 117      42.313   5.518   4.020  1.00 20.99           C
ATOM   1664  OG1 THR B 117      40.783   4.369   2.640  1.00 24.20           O
ATOM   1665  H   THR B 117      40.193   6.836   0.607  1.00 17.44           H
ATOM   1666  HA  THR B 117      39.933   6.698   3.581  1.00 17.95           H
ATOM   1667  HB  THR B 117      42.239   5.600   1.834  1.00 20.01           H
ATOM   1668  HG1 THR B 117      40.800   3.951   3.514  1.00 20.79           H
ATOM   1669 HG21 THR B 117      41.622   5.409   4.841  1.00 20.87           H
ATOM   1670 HG22 THR B 117      43.030   4.710   4.058  1.00 20.69           H
ATOM   1671 HG23 THR B 117      42.855   6.443   4.168  1.00 20.17           H
ATOM   1672  N   PHE B 118      41.262   8.795   3.681  1.00 17.15           N
ATOM   1673  CA  PHE B 118      41.913  10.117   3.748  1.00 17.82           C
ATOM   1674  C   PHE B 118      43.155  10.094   4.695  1.00 18.50           C
ATOM   1675  O   PHE B 118      43.167   9.476   5.748  1.00 17.16           O
ATOM   1676  CB  PHE B 118      40.916  11.154   4.275  1.00 17.19           C
ATOM   1677  CG  PHE B 118      39.735  11.408   3.339  1.00 16.67           C
ATOM   1678  CD1 PHE B 118      38.602  10.623   3.378  1.00 17.40           C
ATOM   1679  CD2 PHE B 118      39.777  12.453   2.424  1.00 20.07           C
ATOM   1680  CE1 PHE B 118      37.537  10.879   2.521  1.00 16.53           C
ATOM   1681  CE2 PHE B 118      38.717  12.711   1.569  1.00 17.61           C
ATOM   1682  CZ  PHE B 118      37.591  11.924   1.614  1.00 16.35           C
ATOM   1683  H   PHE B 118      40.788   8.457   4.472  1.00 18.16           H
ATOM   1684  HA  PHE B 118      42.224  10.395   2.751  1.00 18.25           H
ATOM   1685  HB2 PHE B 118      40.534  10.823   5.225  1.00 17.47           H
ATOM   1686  HB3 PHE B 118      41.424  12.086   4.447  1.00 17.48           H
ATOM   1687  HD1 PHE B 118      38.540   9.802   4.079  1.00 16.53           H
ATOM   1688  HD2 PHE B 118      40.657  13.081   2.372  1.00 18.86           H
ATOM   1689  HE1 PHE B 118      36.655  10.251   2.580  1.00 16.56           H
ATOM   1690  HE2 PHE B 118      38.793  13.535   0.877  1.00 17.48           H
ATOM   1691  HZ  PHE B 118      36.751  12.115   0.959  1.00 15.86           H
ATOM   1692  N   THR B 119      44.167  10.783   4.271  1.00 19.36           N
ATOM   1693  CA  THR B 119      45.437  10.891   5.042  1.00 19.94           C
ATOM   1694  C   THR B 119      45.546  12.389   5.405  1.00 18.68           C
ATOM   1695  O   THR B 119      45.243  13.252   4.595  1.00 18.95           O
ATOM   1696  CB  THR B 119      46.570  10.446   4.121  1.00 22.19           C
ATOM   1697  CG2 THR B 119      47.952  10.586   4.776  1.00 25.41           C
ATOM   1698  OG1 THR B 119      46.343   9.058   3.873  1.00 21.79           O
ATOM   1699  H   THR B 119      44.110  11.254   3.407  1.00 18.84           H
ATOM   1700  HA  THR B 119      45.366  10.300   5.942  1.00 19.05           H
ATOM   1701  HB  THR B 119      46.479  10.998   3.208  1.00 21.90           H
ATOM   1702  HG1 THR B 119      45.682   9.075   3.164  1.00 22.07           H
ATOM   1703 HG21 THR B 119      48.021   9.993   5.671  1.00 24.17           H
ATOM   1704 HG22 THR B 119      48.726  10.271   4.094  1.00 24.68           H
ATOM   1705 HG23 THR B 119      48.144  11.623   5.024  1.00 23.90           H
ATOM   1706  N   LYS B 120      45.982  12.665   6.600  1.00 21.07           N
ATOM   1707  CA  LYS B 120      46.101  14.091   7.024  1.00 21.28           C
ATOM   1708  C   LYS B 120      47.469  14.667   6.660  1.00 22.14           C
ATOM   1709  O   LYS B 120      48.483  13.984   6.754  1.00 20.71           O
ATOM   1710  CB  LYS B 120      45.904  14.158   8.556  1.00 21.44           C
ATOM   1711  CG  LYS B 120      45.627  15.601   9.041  1.00 22.22           C
ATOM   1712  CD  LYS B 120      45.435  15.570  10.576  1.00 22.73           C
ATOM   1713  CE  LYS B 120      44.933  16.941  11.040  1.00 24.70           C
ATOM   1714  NZ  LYS B 120      44.957  16.986  12.531  1.00 27.47           N
ATOM   1715  H   LYS B 120      46.240  11.958   7.225  1.00 20.50           H
ATOM   1716  HA  LYS B 120      45.331  14.670   6.528  1.00 21.11           H
ATOM   1717  HB2 LYS B 120      45.074  13.534   8.834  1.00 21.66           H
ATOM   1718  HB3 LYS B 120      46.793  13.768   9.034  1.00 21.05           H
ATOM   1719  HG2 LYS B 120      46.457  16.246   8.792  1.00 22.14           H
ATOM   1720  HG3 LYS B 120      44.735  15.977   8.557  1.00 22.86           H
ATOM   1721  HD2 LYS B 120      44.709  14.822  10.860  1.00 22.52           H
ATOM   1722  HD3 LYS B 120      46.367  15.343  11.072  1.00 22.71           H
ATOM   1723  HE2 LYS B 120      45.535  17.752  10.661  1.00 24.26           H
ATOM   1724  HE3 LYS B 120      43.910  17.092  10.721  1.00 24.59           H
ATOM   1725  HZ1 LYS B 120      45.313  16.083  12.904  1.00 27.21           H
ATOM   1726  HZ2 LYS B 120      45.576  17.760  12.843  1.00 27.48           H
ATOM   1727  HZ3 LYS B 120      43.995  17.150  12.890  1.00 27.77           H
ATOM   1728  N   VAL B 121      47.446  15.908   6.264  1.00 23.34           N
ATOM   1729  CA  VAL B 121      48.717  16.541   5.908  1.00 26.87           C
ATOM   1730  C   VAL B 121      49.061  17.353   7.174  1.00 34.96           C
ATOM   1731  O   VAL B 121      48.175  17.713   7.934  1.00 38.57           O
ATOM   1732  CB AVAL B 121      48.464  17.402   4.658  1.00 25.54           C
ATOM   1733  CG1AVAL B 121      49.673  18.298   4.362  1.00 26.13           C
ATOM   1734  CG2AVAL B 121      48.279  16.404   3.495  1.00 24.85           C
ATOM   1735  H   VAL B 121      46.605  16.407   6.213  1.00 23.73           H
ATOM   1736  HA  VAL B 121      49.477  15.790   5.733  1.00 27.38           H
ATOM   1737  HB AVAL B 121      47.584  18.015   4.792  1.00 25.44           H
ATOM   1738 HG11AVAL B 121      50.569  17.716   4.194  1.00 25.42           H
ATOM   1739 HG12AVAL B 121      49.482  18.903   3.489  1.00 25.36           H
ATOM   1740 HG13AVAL B 121      49.860  18.969   5.191  1.00 25.07           H
ATOM   1741 HG21AVAL B 121      49.136  15.748   3.406  1.00 24.94           H
ATOM   1742 HG22AVAL B 121      47.408  15.788   3.668  1.00 25.10           H
ATOM   1743 HG23AVAL B 121      48.171  16.916   2.554  1.00 25.05           H
ATOM   1744  N   LYS B 122      50.331  17.594   7.300  1.00 44.13           N
ATOM   1745  CA  LYS B 122      50.887  18.376   8.438  1.00 48.51           C
ATOM   1746  C   LYS B 122      51.092  19.738   7.718  1.00 55.17           C
ATOM   1747  O   LYS B 122      51.660  19.730   6.622  1.00 60.69           O
ATOM   1748  CB ALYS B 122      52.250  17.856   8.899  1.00 46.49           C
ATOM   1749  CG ALYS B 122      52.171  16.365   9.235  1.00 45.25           C
ATOM   1750  CD ALYS B 122      51.025  16.039  10.227  1.00 43.36           C
ATOM   1751  CE ALYS B 122      50.773  14.530  10.157  1.00 42.12           C
ATOM   1752  NZ ALYS B 122      50.392  14.179   8.767  1.00 41.01           N
ATOM   1753  H   LYS B 122      50.941  17.260   6.614  1.00 43.10           H
ATOM   1754  HA  LYS B 122      50.183  18.455   9.258  1.00 48.47           H
ATOM   1755  HB2ALYS B 122      52.973  18.024   8.111  1.00 46.70           H
ATOM   1756  HB3ALYS B 122      52.567  18.442   9.751  1.00 46.84           H
ATOM   1757  HG2ALYS B 122      52.107  15.790   8.324  1.00 44.61           H
ATOM   1758  HG3ALYS B 122      53.101  16.122   9.733  1.00 44.74           H
ATOM   1759  HD2ALYS B 122      51.329  16.301  11.232  1.00 43.61           H
ATOM   1760  HD3ALYS B 122      50.110  16.560   9.996  1.00 43.36           H
ATOM   1761  HE2ALYS B 122      51.652  13.959  10.428  1.00 42.34           H
ATOM   1762  HE3ALYS B 122      49.962  14.247  10.807  1.00 42.24           H
ATOM   1763  HZ1ALYS B 122      50.392  15.042   8.186  1.00 41.08           H
ATOM   1764  HZ2ALYS B 122      51.083  13.502   8.383  1.00 41.20           H
ATOM   1765  HZ3ALYS B 122      49.443  13.757   8.762  1.00 41.01           H
ATOM   1766  N   ALA D 123       9.994 -20.379   5.917  1.00 41.59      C000 N
ATOM   1767  CA  ALA D 123      10.975 -21.495   6.001  1.00 41.21      C000 C
ATOM   1768  C   ALA D 123      11.020 -22.296   4.655  1.00 42.14      C000 C
ATOM   1769  O   ALA D 123      10.116 -22.234   3.837  1.00 42.88      C000 O
ATOM   1770  CB  ALA D 123      10.610 -22.501   7.099  1.00 41.04      C000 C
ATOM   1771  HA  ALA D 123      11.926 -21.046   6.219  1.00 41.27      C000 H
ATOM   1772  HB1 ALA D 123      10.562 -22.011   8.054  1.00 40.61      C000 H
ATOM   1773  HB2 ALA D 123       9.658 -22.960   6.891  1.00 40.66      C000 H
ATOM   1774  HB3 ALA D 123      11.362 -23.268   7.145  1.00 40.60      C000 H
ATOM   1775  H1  ALA D 123       9.602 -20.411   4.951  1.00 41.69      C000 H
ATOM   1776  H2  ALA D 123       9.192 -20.496   6.574  1.00 41.52      C000 H
ATOM   1777  H3  ALA D 123      10.440 -19.453   6.081  1.00 41.42      C000 H
ATOM   1778  N   GLU D 124      12.091 -23.032   4.531  1.00 42.29      C000 N
ATOM   1779  CA  GLU D 124      12.488 -23.921   3.399  1.00 41.71      C000 C
ATOM   1780  C   GLU D 124      11.787 -23.828   2.032  1.00 41.24      C000 C
ATOM   1781  O   GLU D 124      11.645 -22.737   1.529  1.00 41.31      C000 O
ATOM   1782  CB  GLU D 124      12.441 -25.377   3.991  1.00 42.03      C000 C
ATOM   1783  CG  GLU D 124      11.098 -25.760   4.703  1.00 42.00      C000 C
ATOM   1784  CD  GLU D 124      10.152 -26.600   3.813  1.00 42.41      C000 C
ATOM   1785  OE1 GLU D 124      10.649 -27.517   3.173  1.00 42.35      C000 O
ATOM   1786  OE2 GLU D 124       8.973 -26.282   3.833  1.00 42.40      C000 O
ATOM   1787  H   GLU D 124      12.724 -22.970   5.279  1.00 42.59      C000 H
ATOM   1788  HA  GLU D 124      13.522 -23.689   3.200  1.00 42.05      C000 H
ATOM   1789  HB2 GLU D 124      12.696 -26.108   3.240  1.00 41.61      C000 H
ATOM   1790  HB3 GLU D 124      13.223 -25.451   4.732  1.00 41.55      C000 H
ATOM   1791  HG2 GLU D 124      11.320 -26.327   5.596  1.00 41.61      C000 H
ATOM   1792  HG3 GLU D 124      10.572 -24.868   5.009  1.00 41.52      C000 H
ATOM   1793  N   ALA D 125      11.396 -24.951   1.469  1.00 40.61      C000 N
ATOM   1794  CA  ALA D 125      10.707 -25.031   0.131  1.00 40.07      C000 C
ATOM   1795  C   ALA D 125      10.084 -23.744  -0.409  1.00 39.30      C000 C
ATOM   1796  O   ALA D 125      10.239 -23.449  -1.574  1.00 39.42      C000 O
ATOM   1797  CB  ALA D 125       9.614 -26.123   0.183  1.00 39.83      C000 C
ATOM   1798  H   ALA D 125      11.553 -25.784   1.949  1.00 40.36      C000 H
ATOM   1799  HA  ALA D 125      11.454 -25.333  -0.594  1.00 40.12      C000 H
ATOM   1800  HB1 ALA D 125       8.866 -25.907   0.927  1.00 40.01      C000 H
ATOM   1801  HB2 ALA D 125       9.129 -26.169  -0.785  1.00 40.02      C000 H
ATOM   1802  HB3 ALA D 125      10.050 -27.091   0.385  1.00 40.01      C000 H
ATOM   1803  N   GLY D 126       9.403 -23.046   0.449  1.00 40.10      C000 N
ATOM   1804  CA  GLY D 126       8.723 -21.757   0.095  1.00 35.51      C000 C
ATOM   1805  C   GLY D 126       9.493 -20.832  -0.872  1.00 31.74      C000 C
ATOM   1806  O   GLY D 126       8.863 -20.007  -1.514  1.00 30.28      C000 O
ATOM   1807  H   GLY D 126       9.348 -23.373   1.370  1.00 38.77      C000 H
ATOM   1808  HA2 GLY D 126       7.770 -21.999  -0.356  1.00 35.57      C000 H
ATOM   1809  HA3 GLY D 126       8.545 -21.212   1.007  1.00 35.95      C000 H
ATOM   1810  N   ILE D 127      10.796 -20.963  -0.947  1.00 26.50      C000 N
ATOM   1811  CA  ILE D 127      11.566 -20.080  -1.876  1.00 25.61      C000 C
ATOM   1812  C   ILE D 127      11.362 -20.529  -3.319  1.00 21.64      C000 C
ATOM   1813  O   ILE D 127      11.259 -19.669  -4.182  1.00 20.31      C000 O
ATOM   1814  CB  ILE D 127      13.106 -20.114  -1.469  1.00 25.71      C000 C
ATOM   1815  CG1 ILE D 127      13.230 -19.479  -0.020  1.00 27.50      C000 C
ATOM   1816  CG2 ILE D 127      13.953 -19.262  -2.500  1.00 24.42      C000 C
ATOM   1817  CD1 ILE D 127      14.637 -19.628   0.589  1.00 27.14      C000 C
ATOM   1818  H   ILE D 127      11.245 -21.637  -0.394  1.00 27.18      C000 H
ATOM   1819  HA  ILE D 127      11.173 -19.078  -1.786  1.00 25.30      C000 H
ATOM   1820  HB  ILE D 127      13.453 -21.138  -1.466  1.00 25.46      C000 H
ATOM   1821 HG12 ILE D 127      12.965 -18.430  -0.058  1.00 27.63      C000 H
ATOM   1822 HG13 ILE D 127      12.530 -19.960   0.654  1.00 27.65      C000 H
ATOM   1823 HG21 ILE D 127      13.607 -18.239  -2.535  1.00 24.21      C000 H
ATOM   1824 HG22 ILE D 127      15.000 -19.264  -2.240  1.00 24.38      C000 H
ATOM   1825 HG23 ILE D 127      13.860 -19.679  -3.495  1.00 24.22      C000 H
ATOM   1826 HD11 ILE D 127      15.392 -19.172  -0.033  1.00 28.08      C000 H
ATOM   1827 HD12 ILE D 127      14.663 -19.161   1.566  1.00 27.77      C000 H
ATOM   1828 HD13 ILE D 127      14.866 -20.677   0.713  1.00 27.92      C000 H
ATOM   1829  N   THR D 128      11.318 -21.813  -3.566  1.00 18.90      C000 N
ATOM   1830  CA  THR D 128      11.123 -22.255  -4.965  1.00 19.41      C000 C
ATOM   1831  C   THR D 128       9.821 -21.617  -5.548  1.00 20.80      C000 C
ATOM   1832  O   THR D 128       8.787 -21.596  -4.900  1.00 23.09      C000 O
ATOM   1833  CB  THR D 128      11.048 -23.828  -4.962  1.00 20.24      C000 C
ATOM   1834  CG2 THR D 128      10.806 -24.407  -6.378  1.00 19.72      C000 C
ATOM   1835  OG1 THR D 128      12.330 -24.313  -4.568  1.00 20.03      C000 O
ATOM   1836  H   THR D 128      11.398 -22.478  -2.851  1.00 19.32      C000 H
ATOM   1837  HA  THR D 128      11.965 -21.908  -5.547  1.00 19.55      C000 H
ATOM   1838  HB  THR D 128      10.292 -24.159  -4.260  1.00 20.61      C000 H
ATOM   1839  HG1 THR D 128      12.319 -25.275  -4.638  1.00 21.07      C000 H
ATOM   1840 HG21 THR D 128      11.572 -24.090  -7.071  1.00 20.18      C000 H
ATOM   1841 HG22 THR D 128      10.765 -25.484  -6.366  1.00 20.23      C000 H
ATOM   1842 HG23 THR D 128       9.859 -24.054  -6.759  1.00 19.91      C000 H
ATOM   1843  N   GLY D 129       9.910 -21.128  -6.757  1.00 19.37      C000 N
ATOM   1844  CA  GLY D 129       8.735 -20.506  -7.420  1.00 19.35      C000 C
ATOM   1845  C   GLY D 129       9.142 -19.357  -8.342  1.00 19.81      C000 C
ATOM   1846  O   GLY D 129      10.323 -19.194  -8.646  1.00 17.72      C000 O
ATOM   1847  H   GLY D 129      10.766 -21.161  -7.244  1.00 20.26      C000 H
ATOM   1848  HA2 GLY D 129       8.229 -21.265  -7.997  1.00 19.16      C000 H
ATOM   1849  HA3 GLY D 129       8.059 -20.141  -6.663  1.00 19.35      C000 H
ATOM   1850  N   THR D 130       8.119 -18.633  -8.740  1.00 20.68      C000 N
ATOM   1851  CA  THR D 130       8.238 -17.449  -9.643  1.00 20.44      C000 C
ATOM   1852  C   THR D 130       7.920 -16.240  -8.739  1.00 19.54      C000 C
ATOM   1853  O   THR D 130       6.901 -16.200  -8.065  1.00 19.40      C000 O
ATOM   1854  CB  THR D 130       7.214 -17.546 -10.776  1.00 21.24      C000 C
ATOM   1855  CG2 THR D 130       7.449 -16.420 -11.817  1.00 20.88      C000 C
ATOM   1856  OG1 THR D 130       7.534 -18.776 -11.428  1.00 23.77      C000 O
ATOM   1857  H   THR D 130       7.221 -18.874  -8.429  1.00 20.77      C000 H
ATOM   1858  HA  THR D 130       9.249 -17.382 -10.023  1.00 20.67      C000 H
ATOM   1859  HB  THR D 130       6.195 -17.564 -10.411  1.00 21.29      C000 H
ATOM   1860  HG1 THR D 130       6.774 -19.350 -11.270  1.00 23.29      C000 H
ATOM   1861 HG21 THR D 130       8.439 -16.463 -12.239  1.00 21.05      C000 H
ATOM   1862 HG22 THR D 130       6.732 -16.492 -12.620  1.00 21.23      C000 H
ATOM   1863 HG23 THR D 130       7.317 -15.459 -11.338  1.00 21.14      C000 H
ATOM   1864  N   TRP D 131       8.824 -15.307  -8.770  1.00 19.28      C000 N
ATOM   1865  CA  TRP D 131       8.729 -14.054  -7.969  1.00 19.01      C000 C
ATOM   1866  C   TRP D 131       8.862 -12.862  -8.916  1.00 19.70      C000 C
ATOM   1867  O   TRP D 131       9.478 -12.970  -9.969  1.00 17.63      C000 O
ATOM   1868  CB  TRP D 131       9.895 -13.985  -6.908  1.00 18.87      C000 C
ATOM   1869  CG  TRP D 131       9.970 -15.186  -5.911  1.00 19.83      C000 C
ATOM   1870  CD1 TRP D 131      10.520 -16.428  -6.158  1.00 21.82      C000 C
ATOM   1871  CD2 TRP D 131       9.506 -15.178  -4.636  1.00 21.01      C000 C
ATOM   1872  CE2 TRP D 131       9.748 -16.415  -4.038  1.00 20.42      C000 C
ATOM   1873  CE3 TRP D 131       8.867 -14.167  -3.904  1.00 21.10      C000 C
ATOM   1874  NE1 TRP D 131      10.346 -17.078  -5.012  1.00 19.95      C000 N
ATOM   1875  CZ2 TRP D 131       9.352 -16.642  -2.730  1.00 21.55      C000 C
ATOM   1876  CZ3 TRP D 131       8.469 -14.397  -2.592  1.00 21.03      C000 C
ATOM   1877  CH2 TRP D 131       8.714 -15.635  -2.007  1.00 21.54      C000 C
ATOM   1878  H   TRP D 131       9.606 -15.422  -9.354  1.00 19.12      C000 H
ATOM   1879  HA  TRP D 131       7.762 -14.020  -7.489  1.00 19.95      C000 H
ATOM   1880  HB2 TRP D 131      10.829 -13.930  -7.441  1.00 19.03      C000 H
ATOM   1881  HB3 TRP D 131       9.794 -13.082  -6.336  1.00 19.24      C000 H
ATOM   1882  HD1 TRP D 131      10.985 -16.791  -7.068  1.00 20.30      C000 H
ATOM   1883  HE1 TRP D 131      10.654 -18.009  -4.891  1.00 19.16      C000 H
ATOM   1884  HE3 TRP D 131       8.679 -13.209  -4.361  1.00 21.44      C000 H
ATOM   1885  HZ2 TRP D 131       9.536 -17.608  -2.278  1.00 21.32      C000 H
ATOM   1886  HZ3 TRP D 131       7.970 -13.622  -2.028  1.00 22.17      C000 H
ATOM   1887  HH2 TRP D 131       8.401 -15.817  -0.992  1.00 22.14      C000 H
ATOM   1888  N   TYR D 132       8.283 -11.765  -8.489  1.00 20.27      C000 N
ATOM   1889  CA  TYR D 132       8.303 -10.499  -9.271  1.00 19.00      C000 C
ATOM   1890  C   TYR D 132       8.706  -9.341  -8.363  1.00 18.42      C000 C
ATOM   1891  O   TYR D 132       8.308  -9.361  -7.214  1.00 17.01      C000 O
ATOM   1892  CB  TYR D 132       6.920 -10.178  -9.811  1.00 19.14      C000 C
ATOM   1893  CG  TYR D 132       6.340 -11.320 -10.643  1.00 20.47      C000 C
ATOM   1894  CD1 TYR D 132       6.564 -11.373 -12.006  1.00 22.81      C000 C
ATOM   1895  CD2 TYR D 132       5.569 -12.285 -10.040  1.00 20.94      C000 C
ATOM   1896  CE1 TYR D 132       6.009 -12.385 -12.749  1.00 24.63      C000 C
ATOM   1897  CE2 TYR D 132       5.014 -13.294 -10.780  1.00 22.76      C000 C
ATOM   1898  CZ  TYR D 132       5.229 -13.347 -12.139  1.00 26.13      C000 C
ATOM   1899  OH  TYR D 132       4.684 -14.334 -12.936  1.00 32.36      C000 O
ATOM   1900  H   TYR D 132       7.806 -11.751  -7.627  1.00 20.35      C000 H
ATOM   1901  HA  TYR D 132       9.000 -10.583 -10.093  1.00 19.35      C000 H
ATOM   1902  HB2 TYR D 132       6.232  -9.982  -8.995  1.00 18.34      C000 H
ATOM   1903  HB3 TYR D 132       6.957  -9.288 -10.419  1.00 18.57      C000 H
ATOM   1904  HD1 TYR D 132       7.176 -10.623 -12.487  1.00 21.78      C000 H
ATOM   1905  HD2 TYR D 132       5.386 -12.243  -8.974  1.00 21.00      C000 H
ATOM   1906  HE1 TYR D 132       6.179 -12.420 -13.812  1.00 24.08      C000 H
ATOM   1907  HE2 TYR D 132       4.408 -14.031 -10.275  1.00 23.19      C000 H
ATOM   1908  HH  TYR D 132       4.097 -14.897 -12.398  1.00 30.63      C000 H
ATOM   1909  N   ASN D 133       9.455  -8.385  -8.858  1.00 20.88      C000 N
ATOM   1910  CA  ASN D 133       9.808  -7.256  -7.949  1.00 22.59      C000 C
ATOM   1911  C   ASN D 133       8.976  -6.032  -8.394  1.00 25.76      C000 C
ATOM   1912  O   ASN D 133       8.217  -6.087  -9.347  1.00 23.09      C000 O
ATOM   1913  CB  ASN D 133      11.297  -6.908  -8.022  1.00 21.02      C000 C
ATOM   1914  CG  ASN D 133      11.732  -6.258  -9.307  1.00 21.89      C000 C
ATOM   1915  ND2 ASN D 133      12.986  -5.973  -9.443  1.00 27.14      C000 N
ATOM   1916  OD1 ASN D 133      10.982  -5.991 -10.215  1.00 22.01      C000 O
ATOM   1917  H   ASN D 133       9.763  -8.410  -9.789  1.00 20.27      C000 H
ATOM   1918  HA  ASN D 133       9.541  -7.491  -6.927  1.00 23.12      C000 H
ATOM   1919  HB2 ASN D 133      11.509  -6.231  -7.208  1.00 21.73      C000 H
ATOM   1920  HB3 ASN D 133      11.862  -7.807  -7.867  1.00 21.95      C000 H
ATOM   1921 HD21 ASN D 133      13.289  -5.559 -10.280  1.00 26.09      C000 H
ATOM   1922 HD22 ASN D 133      13.624  -6.165  -8.732  1.00 25.01      C000 H
ATOM   1923  N   GLN D 134       9.146  -4.953  -7.689  1.00 30.28      C000 N
ATOM   1924  CA  GLN D 134       8.405  -3.671  -7.987  1.00 31.67      C000 C
ATOM   1925  C   GLN D 134       8.596  -3.091  -9.394  1.00 32.47      C000 C
ATOM   1926  O   GLN D 134       7.773  -2.318  -9.840  1.00 33.10      C000 O
ATOM   1927  CB  GLN D 134       8.818  -2.561  -6.954  1.00 31.28      C000 C
ATOM   1928  CG  GLN D 134      10.282  -2.042  -7.156  1.00 31.87      C000 C
ATOM   1929  CD  GLN D 134      11.462  -2.854  -6.546  1.00 32.54      C000 C
ATOM   1930  NE2 GLN D 134      12.635  -2.287  -6.637  1.00 32.82      C000 N
ATOM   1931  OE1 GLN D 134      11.375  -3.945  -6.001  1.00 26.26      C000 O
ATOM   1932  H   GLN D 134       9.766  -4.975  -6.930  1.00 29.74      C000 H
ATOM   1933  HA  GLN D 134       7.347  -3.873  -7.869  1.00 31.81      C000 H
ATOM   1934  HB2 GLN D 134       8.124  -1.739  -7.086  1.00 30.63      C000 H
ATOM   1935  HB3 GLN D 134       8.692  -2.945  -5.950  1.00 30.90      C000 H
ATOM   1936  HG2 GLN D 134      10.478  -1.911  -8.211  1.00 31.92      C000 H
ATOM   1937  HG3 GLN D 134      10.309  -1.058  -6.709  1.00 32.32      C000 H
ATOM   1938 HE21 GLN D 134      13.444  -2.673  -6.245  1.00 33.22      C000 H
ATOM   1939 HE22 GLN D 134      12.702  -1.436  -7.119  1.00 32.97      C000 H
ATOM   1940  N   LEU D 135       9.673  -3.472 -10.034  1.00 32.18      C000 N
ATOM   1941  CA  LEU D 135       9.974  -2.970 -11.409  1.00 32.41      C000 C
ATOM   1942  C   LEU D 135       9.293  -3.874 -12.429  1.00 31.14      C000 C
ATOM   1943  O   LEU D 135       9.226  -3.511 -13.581  1.00 32.11      C000 O
ATOM   1944  CB  LEU D 135      11.511  -3.007 -11.747  1.00 34.82      C000 C
ATOM   1945  CG  LEU D 135      12.384  -2.318 -10.630  1.00 37.83      C000 C
ATOM   1946  CD1 LEU D 135      13.907  -2.430 -10.968  1.00 37.59      C000 C
ATOM   1947  CD2 LEU D 135      12.025  -0.822 -10.555  1.00 39.69      C000 C
ATOM   1948  H   LEU D 135      10.283  -4.103  -9.602  1.00 32.16      C000 H
ATOM   1949  HA  LEU D 135       9.568  -1.975 -11.518  1.00 32.26      C000 H
ATOM   1950  HB2 LEU D 135      11.815  -4.034 -11.898  1.00 34.69      C000 H
ATOM   1951  HB3 LEU D 135      11.638  -2.505 -12.696  1.00 34.89      C000 H
ATOM   1952  HG  LEU D 135      12.188  -2.783  -9.673  1.00 37.07      C000 H
ATOM   1953 HD11 LEU D 135      14.201  -3.466 -11.067  1.00 37.56      C000 H
ATOM   1954 HD12 LEU D 135      14.119  -1.935 -11.908  1.00 37.56      C000 H
ATOM   1955 HD13 LEU D 135      14.512  -1.970 -10.203  1.00 37.05      C000 H
ATOM   1956 HD21 LEU D 135      12.216  -0.335 -11.503  1.00 39.48      C000 H
ATOM   1957 HD22 LEU D 135      10.981  -0.687 -10.304  1.00 39.31      C000 H
ATOM   1958 HD23 LEU D 135      12.613  -0.324  -9.795  1.00 39.69      C000 H
ATOM   1959  N   GLY D 136       8.816  -5.019 -12.044  1.00 29.28      C000 N
ATOM   1960  CA  GLY D 136       8.157  -5.900 -13.059  1.00 27.27      C000 C
ATOM   1961  C   GLY D 136       9.160  -6.966 -13.609  1.00 25.52      C000 C
ATOM   1962  O   GLY D 136       8.889  -7.662 -14.572  1.00 26.14      C000 O
ATOM   1963  H   GLY D 136       8.880  -5.296 -11.101  1.00 29.02      C000 H
ATOM   1964  HA2 GLY D 136       7.320  -6.399 -12.597  1.00 27.18      C000 H
ATOM   1965  HA3 GLY D 136       7.792  -5.293 -13.876  1.00 27.36      C000 H
ATOM   1966  N   SER D 137      10.300  -7.080 -12.988  1.00 19.77      C000 N
ATOM   1967  CA  SER D 137      11.280  -8.083 -13.469  1.00 19.80      C000 C
ATOM   1968  C   SER D 137      10.770  -9.463 -12.948  1.00 21.20      C000 C
ATOM   1969  O   SER D 137      10.041  -9.472 -11.964  1.00 21.94      C000 O
ATOM   1970  CB  SER D 137      12.651  -7.685 -12.876  1.00 20.97      C000 C
ATOM   1971  OG  SER D 137      12.948  -6.375 -13.384  1.00 21.11      C000 O
ATOM   1972  H   SER D 137      10.500  -6.517 -12.211  1.00 21.70      C000 H
ATOM   1973  HA  SER D 137      11.288  -8.097 -14.551  1.00 20.39      C000 H
ATOM   1974  HB2 SER D 137      12.613  -7.655 -11.798  1.00 20.99      C000 H
ATOM   1975  HB3 SER D 137      13.408  -8.397 -13.174  1.00 21.50      C000 H
ATOM   1976  HG  SER D 137      12.112  -5.967 -13.641  1.00 23.23      C000 H
ATOM   1977  N   THR D 138      11.170 -10.542 -13.590  1.00 18.63      C000 N
ATOM   1978  CA  THR D 138      10.734 -11.917 -13.186  1.00 19.76      C000 C
ATOM   1979  C   THR D 138      11.933 -12.761 -12.789  1.00 19.53      C000 C
ATOM   1980  O   THR D 138      12.911 -12.808 -13.514  1.00 21.65      C000 O
ATOM   1981  CB  THR D 138      10.010 -12.581 -14.373  1.00 22.15      C000 C
ATOM   1982  CG2 THR D 138       9.345 -13.908 -13.945  1.00 23.28      C000 C
ATOM   1983  OG1 THR D 138       8.976 -11.659 -14.718  1.00 24.54      C000 O
ATOM   1984  H   THR D 138      11.773 -10.456 -14.358  1.00 19.51      C000 H
ATOM   1985  HA  THR D 138      10.060 -11.830 -12.344  1.00 20.12      C000 H
ATOM   1986  HB  THR D 138      10.676 -12.722 -15.214  1.00 22.08      C000 H
ATOM   1987  HG1 THR D 138       8.113 -12.006 -14.481  1.00 24.13      C000 H
ATOM   1988 HG21 THR D 138       8.643 -13.758 -13.135  1.00 23.29      C000 H
ATOM   1989 HG22 THR D 138       8.838 -14.366 -14.780  1.00 23.82      C000 H
ATOM   1990 HG23 THR D 138      10.096 -14.605 -13.605  1.00 23.37      C000 H
ATOM   1991  N   PHE D 139      11.796 -13.400 -11.659  1.00 19.49      C000 N
ATOM   1992  CA  PHE D 139      12.841 -14.303 -11.041  1.00 20.83      C000 C
ATOM   1993  C   PHE D 139      12.192 -15.707 -10.851  1.00 20.16      C000 C
ATOM   1994  O   PHE D 139      11.230 -15.845 -10.112  1.00 17.91      C000 O
ATOM   1995  CB  PHE D 139      13.223 -13.588  -9.728  1.00 21.86      C000 C
ATOM   1996  CG  PHE D 139      14.111 -14.326  -8.759  1.00 21.30      C000 C
ATOM   1997  CD1 PHE D 139      15.264 -14.961  -9.159  1.00 22.94      C000 C
ATOM   1998  CD2 PHE D 139      13.745 -14.332  -7.429  1.00 23.27      C000 C
ATOM   1999  CE1 PHE D 139      16.054 -15.604  -8.224  1.00 24.83      C000 C
ATOM   2000  CE2 PHE D 139      14.529 -14.970  -6.498  1.00 27.25      C000 C
ATOM   2001  CZ  PHE D 139      15.696 -15.613  -6.895  1.00 26.19      C000 C
ATOM   2002  H   PHE D 139      10.949 -13.292 -11.169  1.00 20.07      C000 H
ATOM   2003  HA  PHE D 139      13.695 -14.374 -11.705  1.00 20.34      C000 H
ATOM   2004  HB2 PHE D 139      13.740 -12.674  -9.982  1.00 22.25      C000 H
ATOM   2005  HB3 PHE D 139      12.310 -13.328  -9.213  1.00 21.56      C000 H
ATOM   2006  HD1 PHE D 139      15.555 -14.960 -10.198  1.00 23.78      C000 H
ATOM   2007  HD2 PHE D 139      12.847 -13.835  -7.094  1.00 23.66      C000 H
ATOM   2008  HE1 PHE D 139      16.962 -16.105  -8.515  1.00 25.44      C000 H
ATOM   2009  HE2 PHE D 139      14.230 -14.968  -5.460  1.00 26.75      C000 H
ATOM   2010  HZ  PHE D 139      16.319 -16.117  -6.170  1.00 25.69      C000 H
ATOM   2011  N   ILE D 140      12.735 -16.675 -11.525  1.00 19.36      C000 N
ATOM   2012  CA  ILE D 140      12.220 -18.086 -11.448  1.00 20.86      C000 C
ATOM   2013  C   ILE D 140      13.375 -18.873 -10.800  1.00 17.68      C000 C
ATOM   2014  O   ILE D 140      14.439 -18.977 -11.395  1.00 17.39      C000 O
ATOM   2015  CB  ILE D 140      11.928 -18.602 -12.882  1.00 20.32      C000 C
ATOM   2016  CG1 ILE D 140      10.901 -17.628 -13.561  1.00 22.07      C000 C
ATOM   2017  CG2 ILE D 140      11.310 -19.999 -12.754  1.00 19.07      C000 C
ATOM   2018  CD1 ILE D 140      10.645 -18.076 -14.989  1.00 24.10      C000 C
ATOM   2019  H   ILE D 140      13.514 -16.502 -12.100  1.00 20.10      C000 H
ATOM   2020  HA  ILE D 140      11.344 -18.130 -10.813  1.00 19.95      C000 H
ATOM   2021  HB  ILE D 140      12.844 -18.668 -13.458  1.00 20.21      C000 H
ATOM   2022 HG12 ILE D 140       9.968 -17.648 -13.020  1.00 22.33      C000 H
ATOM   2023 HG13 ILE D 140      11.287 -16.621 -13.559  1.00 22.37      C000 H
ATOM   2024 HG21 ILE D 140      11.981 -20.662 -12.232  1.00 18.46      C000 H
ATOM   2025 HG22 ILE D 140      10.369 -19.967 -12.219  1.00 18.68      C000 H
ATOM   2026 HG23 ILE D 140      11.142 -20.414 -13.737  1.00 19.05      C000 H
ATOM   2027 HD11 ILE D 140      11.575 -18.108 -15.542  1.00 23.51      C000 H
ATOM   2028 HD12 ILE D 140      10.210 -19.064 -14.992  1.00 23.19      C000 H
ATOM   2029 HD13 ILE D 140       9.961 -17.404 -15.482  1.00 23.60      C000 H
ATOM   2030  N   VAL D 141      13.143 -19.398  -9.626  1.00 17.60      C000 N
ATOM   2031  CA  VAL D 141      14.212 -20.159  -8.911  1.00 17.71      C000 C
ATOM   2032  C   VAL D 141      13.822 -21.544  -8.311  1.00 19.83      C000 C
ATOM   2033  O   VAL D 141      12.672 -21.792  -8.007  1.00 19.37      C000 O
ATOM   2034  CB  VAL D 141      14.746 -19.155  -7.779  1.00 18.19      C000 C
ATOM   2035  CG1 VAL D 141      13.632 -18.884  -6.709  1.00 20.59      C000 C
ATOM   2036  CG2 VAL D 141      16.021 -19.588  -7.042  1.00 19.83      C000 C
ATOM   2037  H   VAL D 141      12.255 -19.298  -9.209  1.00 18.30      C000 H
ATOM   2038  HA  VAL D 141      15.009 -20.336  -9.622  1.00 19.28      C000 H
ATOM   2039  HB  VAL D 141      14.970 -18.205  -8.252  1.00 18.83      C000 H
ATOM   2040 HG11 VAL D 141      13.321 -19.800  -6.225  1.00 19.92      C000 H
ATOM   2041 HG12 VAL D 141      13.981 -18.196  -5.951  1.00 20.26      C000 H
ATOM   2042 HG13 VAL D 141      12.761 -18.441  -7.179  1.00 20.05      C000 H
ATOM   2043 HG21 VAL D 141      16.834 -19.700  -7.745  1.00 18.83      C000 H
ATOM   2044 HG22 VAL D 141      16.303 -18.832  -6.322  1.00 18.05      C000 H
ATOM   2045 HG23 VAL D 141      15.872 -20.522  -6.520  1.00 18.17      C000 H
ATOM   2046  N   THR D 142      14.822 -22.371  -8.166  1.00 21.98      C000 N
ATOM   2047  CA  THR D 142      14.665 -23.728  -7.574  1.00 24.49      C000 C
ATOM   2048  C   THR D 142      15.681 -23.735  -6.399  1.00 20.14      C000 C
ATOM   2049  O   THR D 142      16.846 -23.415  -6.598  1.00 17.58      C000 O
ATOM   2050  CB  THR D 142      15.054 -24.868  -8.585  1.00 26.95      C000 C
ATOM   2051  CG2 THR D 142      14.983 -26.259  -7.913  1.00 29.28      C000 C
ATOM   2052  OG1 THR D 142      13.986 -24.888  -9.521  1.00 29.79      C000 O
ATOM   2053  H   THR D 142      15.722 -22.109  -8.454  1.00 22.07      C000 H
ATOM   2054  HA  THR D 142      13.662 -23.836  -7.188  1.00 23.61      C000 H
ATOM   2055  HB  THR D 142      16.004 -24.707  -9.082  1.00 27.19      C000 H
ATOM   2056  HG1 THR D 142      14.319 -24.512 -10.343  1.00 29.44      C000 H
ATOM   2057 HG21 THR D 142      13.994 -26.469  -7.536  1.00 29.22      C000 H
ATOM   2058 HG22 THR D 142      15.264 -27.024  -8.624  1.00 29.94      C000 H
ATOM   2059 HG23 THR D 142      15.685 -26.303  -7.090  1.00 29.39      C000 H
ATOM   2060  N   ALA D 143      15.196 -24.086  -5.239  1.00 18.81      C000 N
ATOM   2061  CA  ALA D 143      16.071 -24.144  -4.032  1.00 20.77      C000 C
ATOM   2062  C   ALA D 143      16.314 -25.660  -3.754  1.00 22.52      C000 C
ATOM   2063  O   ALA D 143      15.377 -26.420  -3.574  1.00 23.90      C000 O
ATOM   2064  CB  ALA D 143      15.351 -23.495  -2.829  1.00 20.14      C000 C
ATOM   2065  H   ALA D 143      14.242 -24.312  -5.154  1.00 18.87      C000 H
ATOM   2066  HA  ALA D 143      17.013 -23.656  -4.245  1.00 20.55      C000 H
ATOM   2067  HB1 ALA D 143      15.118 -22.463  -3.039  1.00 19.73      C000 H
ATOM   2068  HB2 ALA D 143      14.434 -24.022  -2.610  1.00 19.69      C000 H
ATOM   2069  HB3 ALA D 143      15.997 -23.543  -1.965  1.00 19.34      C000 H
ATOM   2070  N   GLY D 144      17.555 -26.037  -3.727  1.00 20.72      C000 N
ATOM   2071  CA  GLY D 144      17.946 -27.451  -3.474  1.00 21.28      C000 C
ATOM   2072  C   GLY D 144      18.060 -27.695  -1.969  1.00 23.55      C000 C
ATOM   2073  O   GLY D 144      18.398 -26.811  -1.195  1.00 21.38      C000 O
ATOM   2074  H   GLY D 144      18.249 -25.359  -3.881  1.00 22.43      C000 H
ATOM   2075  HA2 GLY D 144      17.196 -28.102  -3.896  1.00 21.17      C000 H
ATOM   2076  HA3 GLY D 144      18.902 -27.642  -3.934  1.00 20.72      C000 H
ATOM   2077  N   ALA D 145      17.777 -28.910  -1.577  1.00 24.18      C000 N
ATOM   2078  CA  ALA D 145      17.830 -29.316  -0.133  1.00 25.74      C000 C
ATOM   2079  C   ALA D 145      19.113 -28.954   0.594  1.00 24.14      C000 C
ATOM   2080  O   ALA D 145      19.064 -28.747   1.798  1.00 24.86      C000 O
ATOM   2081  CB  ALA D 145      17.625 -30.849   0.015  1.00 24.85      C000 C
ATOM   2082  H   ALA D 145      17.516 -29.576  -2.255  1.00 24.84      C000 H
ATOM   2083  HA  ALA D 145      17.018 -28.815   0.380  1.00 25.18      C000 H
ATOM   2084  HB1 ALA D 145      18.397 -31.392  -0.508  1.00 24.45      C000 H
ATOM   2085  HB2 ALA D 145      17.664 -31.120   1.059  1.00 24.80      C000 H
ATOM   2086  HB3 ALA D 145      16.660 -31.133  -0.378  1.00 24.28      C000 H
ATOM   2087  N   ASP D 146      20.194 -28.889  -0.138  1.00 22.44      C000 N
ATOM   2088  CA  ASP D 146      21.462 -28.551   0.541  1.00 25.43      C000 C
ATOM   2089  C   ASP D 146      21.970 -27.097   0.431  1.00 25.01      C000 C
ATOM   2090  O   ASP D 146      23.130 -26.866   0.718  1.00 25.68      C000 O
ATOM   2091  CB  ASP D 146      22.528 -29.531   0.017  1.00 28.15      C000 C
ATOM   2092  CG  ASP D 146      22.970 -30.468   1.197  1.00 28.09      C000 C
ATOM   2093  OD1 ASP D 146      22.122 -31.185   1.720  1.00 27.27      C000 O
ATOM   2094  OD2 ASP D 146      24.149 -30.411   1.518  1.00 28.73      C000 O
ATOM   2095  H   ASP D 146      20.174 -29.049  -1.109  1.00 23.02      C000 H
ATOM   2096  HA  ASP D 146      21.328 -28.733   1.601  1.00 25.54      C000 H
ATOM   2097  HB2 ASP D 146      22.141 -30.134  -0.791  1.00 27.62      C000 H
ATOM   2098  HB3 ASP D 146      23.391 -28.997  -0.351  1.00 27.73      C000 H
ATOM   2099  N   GLY D 147      21.148 -26.154   0.035  1.00 22.99      C000 N
ATOM   2100  CA  GLY D 147      21.651 -24.736  -0.041  1.00 20.77      C000 C
ATOM   2101  C   GLY D 147      21.829 -24.098  -1.395  1.00 20.80      C000 C
ATOM   2102  O   GLY D 147      22.165 -22.932  -1.422  1.00 19.11      C000 O
ATOM   2103  H   GLY D 147      20.218 -26.367  -0.208  1.00 23.25      C000 H
ATOM   2104  HA2 GLY D 147      20.959 -24.119   0.514  1.00 21.67      C000 H
ATOM   2105  HA3 GLY D 147      22.599 -24.661   0.472  1.00 21.35      C000 H
ATOM   2106  N   ALA D 148      21.615 -24.799  -2.473  1.00 17.37      C000 N
ATOM   2107  CA  ALA D 148      21.800 -24.155  -3.806  1.00 17.96      C000 C
ATOM   2108  C   ALA D 148      20.539 -23.476  -4.316  1.00 16.37      C000 C
ATOM   2109  O   ALA D 148      19.441 -23.848  -3.952  1.00 18.06      C000 O
ATOM   2110  CB  ALA D 148      22.207 -25.208  -4.837  1.00 18.23      C000 C
ATOM   2111  H   ALA D 148      21.335 -25.734  -2.408  1.00 18.60      C000 H
ATOM   2112  HA  ALA D 148      22.582 -23.415  -3.731  1.00 18.11      C000 H
ATOM   2113  HB1 ALA D 148      23.133 -25.676  -4.542  1.00 18.19      C000 H
ATOM   2114  HB2 ALA D 148      21.437 -25.959  -4.929  1.00 17.73      C000 H
ATOM   2115  HB3 ALA D 148      22.335 -24.741  -5.801  1.00 18.04      C000 H
ATOM   2116  N   LEU D 149      20.756 -22.482  -5.129  1.00 16.72      C000 N
ATOM   2117  CA  LEU D 149      19.646 -21.702  -5.755  1.00 16.19      C000 C
ATOM   2118  C   LEU D 149      20.038 -21.688  -7.258  1.00 16.01      C000 C
ATOM   2119  O   LEU D 149      21.191 -21.399  -7.575  1.00 14.45      C000 O
ATOM   2120  CB  LEU D 149      19.559 -20.177  -5.300  1.00 18.17      C000 C
ATOM   2121  CG  LEU D 149      19.140 -19.927  -3.817  1.00 18.13      C000 C
ATOM   2122  CD1 LEU D 149      19.026 -18.387  -3.623  1.00 19.26      C000 C
ATOM   2123  CD2 LEU D 149      17.777 -20.567  -3.496  1.00 17.00      C000 C
ATOM   2124  H   LEU D 149      21.682 -22.234  -5.339  1.00 16.24      C000 H
ATOM   2125  HA  LEU D 149      18.714 -22.239  -5.628  1.00 16.48      C000 H
ATOM   2126  HB2 LEU D 149      20.537 -19.742  -5.458  1.00 17.33      C000 H
ATOM   2127  HB3 LEU D 149      18.866 -19.669  -5.963  1.00 17.34      C000 H
ATOM   2128  HG  LEU D 149      19.898 -20.326  -3.156  1.00 18.04      C000 H
ATOM   2129 HD11 LEU D 149      18.303 -17.962  -4.307  1.00 18.68      C000 H
ATOM   2130 HD12 LEU D 149      18.720 -18.146  -2.614  1.00 19.13      C000 H
ATOM   2131 HD13 LEU D 149      19.982 -17.911  -3.795  1.00 18.91      C000 H
ATOM   2132 HD21 LEU D 149      16.990 -20.184  -4.130  1.00 17.41      C000 H
ATOM   2133 HD22 LEU D 149      17.827 -21.640  -3.621  1.00 17.68      C000 H
ATOM   2134 HD23 LEU D 149      17.517 -20.371  -2.468  1.00 16.98      C000 H
ATOM   2135  N   THR D 150      19.093 -22.005  -8.111  1.00 16.73      C000 N
ATOM   2136  CA  THR D 150      19.335 -22.016  -9.590  1.00 19.11      C000 C
ATOM   2137  C   THR D 150      18.094 -21.534 -10.330  1.00 17.88      C000 C
ATOM   2138  O   THR D 150      17.003 -21.815  -9.865  1.00 19.14      C000 O
ATOM   2139  CB  THR D 150      19.694 -23.483 -10.097  1.00 21.44      C000 C
ATOM   2140  CG2 THR D 150      21.031 -23.960  -9.529  1.00 21.66      C000 C
ATOM   2141  OG1 THR D 150      18.787 -24.362  -9.444  1.00 27.76      C000 O
ATOM   2142  H   THR D 150      18.205 -22.243  -7.762  1.00 17.28      C000 H
ATOM   2143  HA  THR D 150      20.147 -21.334  -9.807  1.00 19.36      C000 H
ATOM   2144  HB  THR D 150      19.614 -23.602 -11.174  1.00 21.09      C000 H
ATOM   2145  HG1 THR D 150      18.093 -23.856  -8.997  1.00 27.08      C000 H
ATOM   2146 HG21 THR D 150      21.825 -23.293  -9.833  1.00 21.00      C000 H
ATOM   2147 HG22 THR D 150      20.998 -24.019  -8.452  1.00 20.92      C000 H
ATOM   2148 HG23 THR D 150      21.250 -24.941  -9.923  1.00 21.81      C000 H
ATOM   2149  N   GLY D 151      18.283 -20.848 -11.433  1.00 15.57      C000 N
ATOM   2150  CA  GLY D 151      17.102 -20.357 -12.204  1.00 16.30      C000 C
ATOM   2151  C   GLY D 151      17.458 -19.306 -13.291  1.00 14.44      C000 C
ATOM   2152  O   GLY D 151      18.610 -19.255 -13.724  1.00 14.55      C000 O
ATOM   2153  H   GLY D 151      19.177 -20.634 -11.772  1.00 15.79      C000 H
ATOM   2154  HA2 GLY D 151      16.634 -21.205 -12.686  1.00 14.89      C000 H
ATOM   2155  HA3 GLY D 151      16.399 -19.928 -11.513  1.00 15.85      C000 H
ATOM   2156  N   THR D 152      16.459 -18.542 -13.683  1.00 17.08      C000 N
ATOM   2157  CA  THR D 152      16.614 -17.473 -14.720  1.00 16.91      C000 C
ATOM   2158  C   THR D 152      16.013 -16.151 -14.219  1.00 15.91      C000 C
ATOM   2159  O   THR D 152      15.147 -16.162 -13.350  1.00 15.75      C000 O
ATOM   2160  CB  THR D 152      15.889 -17.855 -16.069  1.00 18.46      C000 C
ATOM   2161  CG2 THR D 152      16.466 -19.107 -16.677  1.00 20.47      C000 C
ATOM   2162  OG1 THR D 152      14.569 -18.276 -15.767  1.00 20.16      C000 O
ATOM   2163  H   THR D 152      15.560 -18.650 -13.298  1.00 15.25      C000 H
ATOM   2164  HA  THR D 152      17.671 -17.333 -14.895  1.00 17.44      C000 H
ATOM   2165  HB  THR D 152      15.867 -17.028 -16.763  1.00 18.33      C000 H
ATOM   2166  HG1 THR D 152      14.022 -17.477 -15.704  1.00 19.39      C000 H
ATOM   2167 HG21 THR D 152      17.521 -18.973 -16.871  1.00 19.16      C000 H
ATOM   2168 HG22 THR D 152      16.333 -19.942 -16.004  1.00 19.60      C000 H
ATOM   2169 HG23 THR D 152      15.968 -19.327 -17.605  1.00 19.80      C000 H
ATOM   2170  N   TYR D 153      16.505 -15.091 -14.813  1.00 17.57      C000 N
ATOM   2171  CA  TYR D 153      16.067 -13.702 -14.474  1.00 18.96      C000 C
ATOM   2172  C   TYR D 153      15.803 -12.914 -15.764  1.00 17.45      C000 C
ATOM   2173  O   TYR D 153      16.540 -13.046 -16.722  1.00 18.49      C000 O
ATOM   2174  CB  TYR D 153      17.215 -13.010 -13.632  1.00 19.54      C000 C
ATOM   2175  CG  TYR D 153      16.743 -11.814 -12.769  1.00 17.84      C000 C
ATOM   2176  CD1 TYR D 153      16.587 -10.574 -13.338  1.00 18.45      C000 C
ATOM   2177  CD2 TYR D 153      16.452 -11.976 -11.423  1.00 18.47      C000 C
ATOM   2178  CE1 TYR D 153      16.139  -9.501 -12.583  1.00 20.64      C000 C
ATOM   2179  CE2 TYR D 153      16.005 -10.909 -10.664  1.00 19.36      C000 C
ATOM   2180  CZ  TYR D 153      15.838  -9.643 -11.245  1.00 19.23      C000 C
ATOM   2181  OH  TYR D 153      15.365  -8.548 -10.536  1.00 20.37      C000 O
ATOM   2182  H   TYR D 153      17.185 -15.198 -15.511  1.00 17.54      C000 H
ATOM   2183  HA  TYR D 153      15.148 -13.759 -13.905  1.00 18.89      C000 H
ATOM   2184  HB2 TYR D 153      17.693 -13.735 -12.989  1.00 19.81      C000 H
ATOM   2185  HB3 TYR D 153      17.959 -12.648 -14.334  1.00 19.23      C000 H
ATOM   2186  HD1 TYR D 153      16.816 -10.431 -14.382  1.00 18.10      C000 H
ATOM   2187  HD2 TYR D 153      16.572 -12.942 -10.948  1.00 18.52      C000 H
ATOM   2188  HE1 TYR D 153      16.020  -8.533 -13.051  1.00 19.90      C000 H
ATOM   2189  HE2 TYR D 153      15.793 -11.081  -9.615  1.00 18.17      C000 H
ATOM   2190  HH  TYR D 153      14.826  -8.881  -9.816  1.00 18.84      C000 H
ATOM   2191  N   GLU D 154      14.779 -12.124 -15.731  1.00 17.02      C000 N
ATOM   2192  CA  GLU D 154      14.381 -11.274 -16.879  1.00 22.20      C000 C
ATOM   2193  C   GLU D 154      14.126  -9.890 -16.257  1.00 21.36      C000 C
ATOM   2194  O   GLU D 154      13.243  -9.754 -15.427  1.00 19.93      C000 O
ATOM   2195  CB  GLU D 154      13.116 -11.809 -17.489  1.00 27.36      C000 C
ATOM   2196  CG  GLU D 154      12.784 -10.931 -18.703  1.00 32.92      C000 C
ATOM   2197  CD  GLU D 154      11.686 -11.588 -19.570  1.00 39.05      C000 C
ATOM   2198  OE1 GLU D 154      11.690 -12.800 -19.787  1.00 42.67      C000 O
ATOM   2199  OE2 GLU D 154      10.879 -10.779 -19.985  1.00 46.24      C000 O
ATOM   2200  H   GLU D 154      14.234 -12.082 -14.914  1.00 18.71      C000 H
ATOM   2201  HA  GLU D 154      15.191 -11.229 -17.597  1.00 21.81      C000 H
ATOM   2202  HB2 GLU D 154      13.265 -12.841 -17.766  1.00 27.53      C000 H
ATOM   2203  HB3 GLU D 154      12.309 -11.737 -16.773  1.00 27.37      C000 H
ATOM   2204  HG2 GLU D 154      12.431  -9.963 -18.361  1.00 32.70      C000 H
ATOM   2205  HG3 GLU D 154      13.654 -10.773 -19.324  1.00 33.01      C000 H
ATOM   2206  N   SER D 155      14.899  -8.932 -16.679  1.00 23.74      C000 N
ATOM   2207  CA  SER D 155      14.803  -7.518 -16.178  1.00 24.51      C000 C
ATOM   2208  C   SER D 155      13.945  -6.719 -17.148  1.00 27.57      C000 C
ATOM   2209  O   SER D 155      14.014  -6.905 -18.351  1.00 28.52      C000 O
ATOM   2210  CB  SER D 155      16.203  -6.791 -16.125  1.00 25.38      C000 C
ATOM   2211  OG  SER D 155      15.968  -5.521 -15.507  1.00 23.17      C000 O
ATOM   2212  H   SER D 155      15.576  -9.134 -17.354  1.00 24.02      C000 H
ATOM   2213  HA  SER D 155      14.344  -7.525 -15.198  1.00 25.35      C000 H
ATOM   2214  HB2 SER D 155      16.936  -7.336 -15.548  1.00 24.88      C000 H
ATOM   2215  HB3 SER D 155      16.583  -6.616 -17.128  1.00 24.23      C000 H
ATOM   2216  HG  SER D 155      16.550  -4.891 -15.968  1.00 25.39      C000 H
ATOM   2217  N   ALA D 156      13.211  -5.850 -16.503  1.00 27.73      C000 N
ATOM   2218  CA  ALA D 156      12.265  -4.918 -17.177  1.00 29.29      C000 C
ATOM   2219  C   ALA D 156      12.993  -3.609 -17.460  1.00 27.52      C000 C
ATOM   2220  O   ALA D 156      12.425  -2.798 -18.173  1.00 26.24      C000 O
ATOM   2221  CB  ALA D 156      11.057  -4.589 -16.273  1.00 30.72      C000 C
ATOM   2222  H   ALA D 156      13.311  -5.823 -15.525  1.00 28.93      C000 H
ATOM   2223  HA  ALA D 156      11.940  -5.348 -18.116  1.00 29.14      C000 H
ATOM   2224  HB1 ALA D 156      11.381  -4.121 -15.353  1.00 30.26      C000 H
ATOM   2225  HB2 ALA D 156      10.410  -3.888 -16.789  1.00 30.67      C000 H
ATOM   2226  HB3 ALA D 156      10.492  -5.480 -16.047  1.00 30.93      C000 H
ATOM   2227  N   VAL D 157      14.176  -3.439 -16.896  1.00 24.37      C000 N
ATOM   2228  CA  VAL D 157      14.932  -2.176 -17.139  1.00 23.84      C000 C
ATOM   2229  C   VAL D 157      16.398  -2.486 -17.474  1.00 24.51      C000 C
ATOM   2230  O   VAL D 157      16.868  -3.590 -17.239  1.00 24.72      C000 O
ATOM   2231  CB  VAL D 157      14.857  -1.266 -15.861  1.00 22.71      C000 C
ATOM   2232  CG1 VAL D 157      13.411  -0.930 -15.518  1.00 20.99      C000 C
ATOM   2233  CG2 VAL D 157      15.483  -1.979 -14.653  1.00 24.05      C000 C
ATOM   2234  H   VAL D 157      14.572  -4.132 -16.322  1.00 25.11      C000 H
ATOM   2235  HA  VAL D 157      14.494  -1.677 -17.994  1.00 23.89      C000 H
ATOM   2236  HB  VAL D 157      15.407  -0.352 -16.035  1.00 23.26      C000 H
ATOM   2237 HG11 VAL D 157      12.838  -1.826 -15.327  1.00 21.71      C000 H
ATOM   2238 HG12 VAL D 157      13.377  -0.298 -14.643  1.00 21.48      C000 H
ATOM   2239 HG13 VAL D 157      12.949  -0.404 -16.341  1.00 21.70      C000 H
ATOM   2240 HG21 VAL D 157      14.975  -2.912 -14.442  1.00 23.48      C000 H
ATOM   2241 HG22 VAL D 157      16.527  -2.196 -14.839  1.00 22.88      C000 H
ATOM   2242 HG23 VAL D 157      15.433  -1.348 -13.778  1.00 23.20      C000 H
ATOM   2243  N   GLY D 158      17.086  -1.517 -18.022  1.00 22.51      C000 N
ATOM   2244  CA  GLY D 158      18.504  -1.734 -18.353  1.00 21.95      C000 C
ATOM   2245  C   GLY D 158      18.772  -2.210 -19.762  1.00 22.20      C000 C
ATOM   2246  O   GLY D 158      17.926  -2.371 -20.621  1.00 20.47      C000 O
ATOM   2247  H   GLY D 158      16.667  -0.654 -18.222  1.00 22.66      C000 H
ATOM   2248  HA2 GLY D 158      19.017  -0.795 -18.205  1.00 22.20      C000 H
ATOM   2249  HA3 GLY D 158      18.906  -2.450 -17.654  1.00 22.20      C000 H
ATOM   2250  N   ASN D 159      20.035  -2.432 -19.926  1.00 23.96      C000 N
ATOM   2251  CA  ASN D 159      20.618  -2.913 -21.213  1.00 25.76      C000 C
ATOM   2252  C   ASN D 159      20.523  -4.463 -21.109  1.00 23.73      C000 C
ATOM   2253  O   ASN D 159      21.498  -5.177 -20.901  1.00 22.37      C000 O
ATOM   2254  CB  ASN D 159      22.060  -2.375 -21.254  1.00 27.76      C000 C
ATOM   2255  CG  ASN D 159      22.735  -2.809 -22.548  1.00 33.31      C000 C
ATOM   2256  ND2 ASN D 159      24.043  -2.787 -22.592  1.00 37.89      C000 N
ATOM   2257  OD1 ASN D 159      22.087  -3.158 -23.525  1.00 33.73      C000 O
ATOM   2258  H   ASN D 159      20.630  -2.271 -19.170  1.00 23.20      C000 H
ATOM   2259  HA  ASN D 159      20.031  -2.547 -22.048  1.00 25.03      C000 H
ATOM   2260  HB2 ASN D 159      22.066  -1.296 -21.215  1.00 28.43      C000 H
ATOM   2261  HB3 ASN D 159      22.624  -2.770 -20.425  1.00 28.50      C000 H
ATOM   2262 HD21 ASN D 159      24.492  -3.073 -23.415  1.00 36.72      C000 H
ATOM   2263 HD22 ASN D 159      24.570  -2.494 -21.819  1.00 36.33      C000 H
ATOM   2264  N   ALA D 160      19.299  -4.900 -21.232  1.00 22.45      C000 N
ATOM   2265  CA  ALA D 160      18.979  -6.333 -21.155  1.00 24.79      C000 C
ATOM   2266  C   ALA D 160      17.751  -6.696 -21.993  1.00 26.47      C000 C
ATOM   2267  O   ALA D 160      16.894  -5.845 -22.181  1.00 25.03      C000 O
ATOM   2268  CB  ALA D 160      18.713  -6.674 -19.663  1.00 26.10      C000 C
ATOM   2269  H   ALA D 160      18.553  -4.273 -21.384  1.00 23.33      C000 H
ATOM   2270  HA  ALA D 160      19.830  -6.882 -21.528  1.00 24.86      C000 H
ATOM   2271  HB1 ALA D 160      17.891  -6.072 -19.294  1.00 24.76      C000 H
ATOM   2272  HB2 ALA D 160      18.440  -7.716 -19.560  1.00 25.55      C000 H
ATOM   2273  HB3 ALA D 160      19.584  -6.483 -19.055  1.00 25.64      C000 H
ATOM   2274  N   GLU D 161      17.724  -7.934 -22.468  1.00 27.00      C000 N
ATOM   2275  CA  GLU D 161      16.566  -8.467 -23.289  1.00 28.35      C000 C
ATOM   2276  C   GLU D 161      16.576 -10.007 -23.185  1.00 25.31      C000 C
ATOM   2277  O   GLU D 161      17.583 -10.664 -23.357  1.00 22.52      C000 O
ATOM   2278  CB  GLU D 161      16.608  -8.096 -24.837  1.00 31.17      C000 C
ATOM   2279  CG  GLU D 161      17.679  -8.759 -25.743  1.00 34.79      C000 C
ATOM   2280  CD  GLU D 161      17.452  -8.261 -27.226  1.00 37.66      C000 C
ATOM   2281  OE1 GLU D 161      16.328  -8.429 -27.693  1.00 38.03      C000 O
ATOM   2282  OE2 GLU D 161      18.397  -7.744 -27.821  1.00 39.88      C000 O
ATOM   2283  H   GLU D 161      18.480  -8.544 -22.282  1.00 26.40      C000 H
ATOM   2284  HA  GLU D 161      15.647  -8.080 -22.863  1.00 27.74      C000 H
ATOM   2285  HB2 GLU D 161      15.641  -8.389 -25.226  1.00 31.11      C000 H
ATOM   2286  HB3 GLU D 161      16.668  -7.019 -24.931  1.00 31.52      C000 H
ATOM   2287  HG2 GLU D 161      18.674  -8.508 -25.404  1.00 34.33      C000 H
ATOM   2288  HG3 GLU D 161      17.572  -9.835 -25.727  1.00 34.41      C000 H
ATOM   2289  N   SER D 162      15.428 -10.512 -22.899  1.00 25.25      C000 N
ATOM   2290  CA  SER D 162      15.161 -11.948 -22.748  1.00 26.37      C000 C
ATOM   2291  C   SER D 162      15.608 -12.426 -21.347  1.00 22.04      C000 C
ATOM   2292  O   SER D 162      15.643 -11.633 -20.424  1.00 21.57      C000 O
ATOM   2293  CB  SER D 162      15.881 -12.708 -23.939  1.00 28.63      C000 C
ATOM   2294  OG  SER D 162      15.084 -13.887 -24.133  1.00 32.12      C000 O
ATOM   2295  H   SER D 162      14.684  -9.897 -22.766  1.00 25.53      C000 H
ATOM   2296  HA  SER D 162      14.092 -12.070 -22.805  1.00 26.61      C000 H
ATOM   2297  HB2 SER D 162      15.888 -12.126 -24.851  1.00 29.00      C000 H
ATOM   2298  HB3 SER D 162      16.895 -12.994 -23.690  1.00 29.41      C000 H
ATOM   2299  HG  SER D 162      14.184 -13.800 -23.806  1.00 31.28      C000 H
ATOM   2300  N   ARG D 163      15.927 -13.686 -21.234  1.00 19.59      C000 N
ATOM   2301  CA  ARG D 163      16.347 -14.267 -19.942  1.00 19.21      C000 C
ATOM   2302  C   ARG D 163      17.829 -14.491 -19.839  1.00 18.11      C000 C
ATOM   2303  O   ARG D 163      18.498 -14.668 -20.846  1.00 17.59      C000 O
ATOM   2304  CB  ARG D 163      15.674 -15.636 -19.737  1.00 23.34      C000 C
ATOM   2305  CG  ARG D 163      14.157 -15.619 -19.474  1.00 26.08      C000 C
ATOM   2306  CD  ARG D 163      13.651 -17.118 -19.589  1.00 28.81      C000 C
ATOM   2307  NE  ARG D 163      13.141 -17.299 -20.989  1.00 28.46      C000 N
ATOM   2308  CZ  ARG D 163      13.790 -17.953 -21.922  1.00 28.74      C000 C
ATOM   2309  NH1 ARG D 163      14.993 -18.422 -21.718  1.00 28.19      C000 N
ATOM   2310  NH2 ARG D 163      13.192 -18.108 -23.071  1.00 29.25      C000 N
ATOM   2311  H   ARG D 163      15.900 -14.259 -22.034  1.00 20.94      C000 H
ATOM   2312  HA  ARG D 163      16.063 -13.584 -19.153  1.00 19.95      C000 H
ATOM   2313  HB2 ARG D 163      15.895 -16.244 -20.603  1.00 23.00      C000 H
ATOM   2314  HB3 ARG D 163      16.147 -16.113 -18.889  1.00 23.27      C000 H
ATOM   2315  HG2 ARG D 163      13.946 -15.241 -18.482  1.00 26.03      C000 H
ATOM   2316  HG3 ARG D 163      13.668 -14.992 -20.205  1.00 25.91      C000 H
ATOM   2317  HD2 ARG D 163      14.427 -17.847 -19.386  1.00 27.89      C000 H
ATOM   2318  HD3 ARG D 163      12.840 -17.308 -18.896  1.00 27.77      C000 H
ATOM   2319  HE  ARG D 163      12.271 -16.910 -21.217  1.00 29.02      C000 H
ATOM   2320 HH11 ARG D 163      15.444 -18.301 -20.836  1.00 28.25      C000 H
ATOM   2321 HH12 ARG D 163      15.460 -18.910 -22.456  1.00 28.54      C000 H
ATOM   2322 HH21 ARG D 163      12.271 -17.741 -23.207  1.00 28.89      C000 H
ATOM   2323 HH22 ARG D 163      13.648 -18.594 -23.816  1.00 28.98      C000 H
ATOM   2324  N   TYR D 164      18.237 -14.494 -18.591  1.00 16.59      C000 N
ATOM   2325  CA  TYR D 164      19.657 -14.700 -18.179  1.00 16.90      C000 C
ATOM   2326  C   TYR D 164      19.695 -15.741 -17.026  1.00 14.44      C000 C
ATOM   2327  O   TYR D 164      18.772 -15.829 -16.247  1.00 16.10      C000 O
ATOM   2328  CB  TYR D 164      20.316 -13.365 -17.651  1.00 18.18      C000 C
ATOM   2329  CG  TYR D 164      20.278 -12.232 -18.713  1.00 18.02      C000 C
ATOM   2330  CD1 TYR D 164      19.130 -11.455 -18.922  1.00 17.33      C000 C
ATOM   2331  CD2 TYR D 164      21.389 -11.988 -19.504  1.00 18.79      C000 C
ATOM   2332  CE1 TYR D 164      19.115 -10.471 -19.907  1.00 17.94      C000 C
ATOM   2333  CE2 TYR D 164      21.359 -10.993 -20.493  1.00 19.57      C000 C
ATOM   2334  CZ  TYR D 164      20.222 -10.230 -20.701  1.00 18.64      C000 C
ATOM   2335  OH  TYR D 164      20.175  -9.254 -21.699  1.00 20.09      C000 O
ATOM   2336  H   TYR D 164      17.578 -14.354 -17.875  1.00 17.11      C000 H
ATOM   2337  HA  TYR D 164      20.206 -15.087 -19.026  1.00 17.54      C000 H
ATOM   2338  HB2 TYR D 164      19.788 -13.048 -16.764  1.00 17.62      C000 H
ATOM   2339  HB3 TYR D 164      21.345 -13.572 -17.386  1.00 17.38      C000 H
ATOM   2340  HD1 TYR D 164      18.242 -11.605 -18.323  1.00 16.24      C000 H
ATOM   2341  HD2 TYR D 164      22.290 -12.568 -19.358  1.00 18.75      C000 H
ATOM   2342  HE1 TYR D 164      18.217  -9.888 -20.048  1.00 17.81      C000 H
ATOM   2343  HE2 TYR D 164      22.232 -10.822 -21.106  1.00 18.32      C000 H
ATOM   2344  HH  TYR D 164      20.767  -8.551 -21.424  1.00 20.35      C000 H
ATOM   2345  N   VAL D 165      20.778 -16.450 -16.956  1.00 15.21      C000 N
ATOM   2346  CA  VAL D 165      21.014 -17.506 -15.936  1.00 16.25      C000 C
ATOM   2347  C   VAL D 165      21.451 -16.906 -14.590  1.00 16.44      C000 C
ATOM   2348  O   VAL D 165      22.196 -15.933 -14.583  1.00 17.19      C000 O
ATOM   2349  CB  VAL D 165      22.166 -18.459 -16.471  1.00 17.07      C000 C
ATOM   2350  CG1 VAL D 165      22.646 -19.487 -15.451  1.00 18.22      C000 C
ATOM   2351  CG2 VAL D 165      21.726 -19.221 -17.737  1.00 18.19      C000 C
ATOM   2352  H   VAL D 165      21.481 -16.275 -17.614  1.00 15.39      C000 H
ATOM   2353  HA  VAL D 165      20.086 -18.050 -15.795  1.00 15.60      C000 H
ATOM   2354  HB  VAL D 165      23.018 -17.842 -16.723  1.00 17.19      C000 H
ATOM   2355 HG11 VAL D 165      23.032 -19.009 -14.564  1.00 16.95      C000 H
ATOM   2356 HG12 VAL D 165      21.822 -20.124 -15.173  1.00 16.93      C000 H
ATOM   2357 HG13 VAL D 165      23.437 -20.088 -15.868  1.00 16.99      C000 H
ATOM   2358 HG21 VAL D 165      20.847 -19.818 -17.533  1.00 17.03      C000 H
ATOM   2359 HG22 VAL D 165      21.480 -18.521 -18.519  1.00 17.64      C000 H
ATOM   2360 HG23 VAL D 165      22.522 -19.862 -18.085  1.00 17.29      C000 H
ATOM   2361  N   LEU D 166      20.968 -17.508 -13.531  1.00 15.58      C000 N
ATOM   2362  CA  LEU D 166      21.354 -17.036 -12.165  1.00 17.83      C000 C
ATOM   2363  C   LEU D 166      21.742 -18.282 -11.308  1.00 16.17      C000 C
ATOM   2364  O   LEU D 166      21.287 -19.387 -11.549  1.00 14.39      C000 O
ATOM   2365  CB  LEU D 166      20.182 -16.284 -11.437  1.00 17.03      C000 C
ATOM   2366  CG  LEU D 166      19.054 -17.158 -10.900  1.00 16.41      C000 C
ATOM   2367  CD1 LEU D 166      19.314 -17.586  -9.451  1.00 17.11      C000 C
ATOM   2368  CD2 LEU D 166      17.785 -16.326 -10.926  1.00 19.20      C000 C
ATOM   2369  H   LEU D 166      20.350 -18.269 -13.621  1.00 15.92      C000 H
ATOM   2370  HA  LEU D 166      22.211 -16.379 -12.251  1.00 17.55      C000 H
ATOM   2371  HB2 LEU D 166      20.614 -15.724 -10.620  1.00 16.97      C000 H
ATOM   2372  HB3 LEU D 166      19.783 -15.567 -12.139  1.00 17.32      C000 H
ATOM   2373  HG  LEU D 166      18.938 -18.027 -11.529  1.00 17.24      C000 H
ATOM   2374 HD11 LEU D 166      19.401 -16.723  -8.805  1.00 16.92      C000 H
ATOM   2375 HD12 LEU D 166      18.480 -18.177  -9.102  1.00 17.45      C000 H
ATOM   2376 HD13 LEU D 166      20.203 -18.182  -9.352  1.00 17.13      C000 H
ATOM   2377 HD21 LEU D 166      17.889 -15.437 -10.317  1.00 17.06      C000 H
ATOM   2378 HD22 LEU D 166      17.569 -16.027 -11.941  1.00 17.69      C000 H
ATOM   2379 HD23 LEU D 166      16.949 -16.913 -10.566  1.00 16.83      C000 H
ATOM   2380  N   THR D 167      22.595 -18.042 -10.348  1.00 14.08      C000 N
ATOM   2381  CA  THR D 167      23.035 -19.109  -9.425  1.00 15.50      C000 C
ATOM   2382  C   THR D 167      23.265 -18.393  -8.036  1.00 16.49      C000 C
ATOM   2383  O   THR D 167      23.702 -17.242  -7.996  1.00 14.47      C000 O
ATOM   2384  CB  THR D 167      24.316 -19.750 -10.055  1.00 19.07      C000 C
ATOM   2385  CG2 THR D 167      25.536 -18.814  -9.978  1.00 17.12      C000 C
ATOM   2386  OG1 THR D 167      24.641 -20.869  -9.235  1.00 22.14      C000 O
ATOM   2387  H   THR D 167      22.950 -17.137 -10.236  1.00 14.80      C000 H
ATOM   2388  HA  THR D 167      22.225 -19.822  -9.333  1.00 16.44      C000 H
ATOM   2389  HB  THR D 167      24.116 -20.104 -11.061  1.00 18.01      C000 H
ATOM   2390  HG1 THR D 167      23.949 -21.046  -8.584  1.00 19.20      C000 H
ATOM   2391 HG21 THR D 167      25.307 -17.887 -10.477  1.00 17.23      C000 H
ATOM   2392 HG22 THR D 167      25.803 -18.586  -8.959  1.00 17.91      C000 H
ATOM   2393 HG23 THR D 167      26.394 -19.261 -10.453  1.00 17.88      C000 H
ATOM   2394  N   GLY D 168      22.976 -19.082  -6.961  1.00 14.18      C000 N
ATOM   2395  CA  GLY D 168      23.148 -18.508  -5.598  1.00 13.85      C000 C
ATOM   2396  C   GLY D 168      23.171 -19.592  -4.507  1.00 16.30      C000 C
ATOM   2397  O   GLY D 168      23.279 -20.774  -4.827  1.00 14.42      C000 O
ATOM   2398  H   GLY D 168      22.640 -20.004  -7.024  1.00 15.20      C000 H
ATOM   2399  HA2 GLY D 168      24.080 -17.954  -5.555  1.00 13.85      C000 H
ATOM   2400  HA3 GLY D 168      22.335 -17.831  -5.398  1.00 14.70      C000 H
ATOM   2401  N   ARG D 169      23.060 -19.122  -3.274  1.00 15.03      C000 N
ATOM   2402  CA  ARG D 169      23.065 -19.982  -2.052  1.00 15.04      C000 C
ATOM   2403  C   ARG D 169      22.093 -19.416  -0.949  1.00 16.51      C000 C
ATOM   2404  O   ARG D 169      21.838 -18.220  -0.927  1.00 14.80      C000 O
ATOM   2405  CB  ARG D 169      24.518 -20.042  -1.402  1.00 15.44      C000 C
ATOM   2406  CG  ARG D 169      25.719 -20.454  -2.358  1.00 17.89      C000 C
ATOM   2407  CD  ARG D 169      25.680 -21.982  -2.762  1.00 17.31      C000 C
ATOM   2408  NE  ARG D 169      25.829 -22.789  -1.502  1.00 19.79      C000 N
ATOM   2409  CZ  ARG D 169      25.653 -24.076  -1.444  1.00 20.77      C000 C
ATOM   2410  NH1 ARG D 169      25.298 -24.739  -2.498  1.00 21.52      C000 N
ATOM   2411  NH2 ARG D 169      25.839 -24.660  -0.304  1.00 22.58      C000 N
ATOM   2412  H   ARG D 169      22.956 -18.153  -3.137  1.00 15.85      C000 H
ATOM   2413  HA  ARG D 169      22.725 -20.964  -2.344  1.00 15.48      C000 H
ATOM   2414  HB2 ARG D 169      24.739 -19.078  -0.970  1.00 15.87      C000 H
ATOM   2415  HB3 ARG D 169      24.484 -20.741  -0.578  1.00 15.72      C000 H
ATOM   2416  HG2 ARG D 169      25.724 -19.829  -3.237  1.00 17.25      C000 H
ATOM   2417  HG3 ARG D 169      26.644 -20.277  -1.830  1.00 16.53      C000 H
ATOM   2418  HD2 ARG D 169      24.741 -22.236  -3.233  1.00 17.96      C000 H
ATOM   2419  HD3 ARG D 169      26.483 -22.241  -3.436  1.00 18.35      C000 H
ATOM   2420  HE  ARG D 169      26.064 -22.327  -0.675  1.00 19.13      C000 H
ATOM   2421 HH11 ARG D 169      25.157 -24.256  -3.357  1.00 22.01      C000 H
ATOM   2422 HH12 ARG D 169      25.171 -25.726  -2.448  1.00 21.98      C000 H
ATOM   2423 HH21 ARG D 169      26.126 -24.118   0.482  1.00 23.17      C000 H
ATOM   2424 HH22 ARG D 169      25.699 -25.643  -0.210  1.00 23.12      C000 H
ATOM   2425  N   TYR D 170      21.599 -20.274  -0.078  1.00 15.05      C000 N
ATOM   2426  CA  TYR D 170      20.685 -19.853   1.023  1.00 14.77      C000 C
ATOM   2427  C   TYR D 170      20.944 -20.786   2.254  1.00 18.09      C000 C
ATOM   2428  O   TYR D 170      21.527 -21.851   2.113  1.00 16.76      C000 O
ATOM   2429  CB  TYR D 170      19.220 -19.965   0.591  1.00 14.83      C000 C
ATOM   2430  CG  TYR D 170      18.714 -21.410   0.503  1.00 16.87      C000 C
ATOM   2431  CD1 TYR D 170      19.015 -22.285  -0.544  1.00 18.04      C000 C
ATOM   2432  CD2 TYR D 170      17.896 -21.860   1.536  1.00 21.09      C000 C
ATOM   2433  CE1 TYR D 170      18.507 -23.579  -0.556  1.00 18.30      C000 C
ATOM   2434  CE2 TYR D 170      17.390 -23.143   1.525  1.00 20.63      C000 C
ATOM   2435  CZ  TYR D 170      17.687 -24.005   0.488  1.00 21.08      C000 C
ATOM   2436  OH  TYR D 170      17.125 -25.263   0.543  1.00 23.31      C000 O
ATOM   2437  H   TYR D 170      21.833 -21.231  -0.134  1.00 15.40      C000 H
ATOM   2438  HA  TYR D 170      20.912 -18.837   1.307  1.00 16.50      C000 H
ATOM   2439  HB2 TYR D 170      18.611 -19.433   1.308  1.00 14.50      C000 H
ATOM   2440  HB3 TYR D 170      19.102 -19.490  -0.372  1.00 14.93      C000 H
ATOM   2441  HD1 TYR D 170      19.649 -21.967  -1.360  1.00 18.43      C000 H
ATOM   2442  HD2 TYR D 170      17.647 -21.206   2.361  1.00 20.55      C000 H
ATOM   2443  HE1 TYR D 170      18.763 -24.228  -1.384  1.00 18.15      C000 H
ATOM   2444  HE2 TYR D 170      16.757 -23.464   2.334  1.00 20.20      C000 H
ATOM   2445  HH  TYR D 170      17.400 -25.694  -0.280  1.00 22.28      C000 H
ATOM   2446  N   ASP D 171      20.484 -20.359   3.407  1.00 17.09      C000 N
ATOM   2447  CA  ASP D 171      20.662 -21.149   4.676  1.00 16.73      C000 C
ATOM   2448  C   ASP D 171      19.586 -22.252   4.676  1.00 17.57      C000 C
ATOM   2449  O   ASP D 171      18.415 -21.960   4.851  1.00 16.34      C000 O
ATOM   2450  CB  ASP D 171      20.465 -20.223   5.904  1.00 18.02      C000 C
ATOM   2451  CG  ASP D 171      20.627 -20.954   7.278  1.00 18.86      C000 C
ATOM   2452  OD1 ASP D 171      20.910 -22.143   7.299  1.00 17.51      C000 O
ATOM   2453  OD2 ASP D 171      20.455 -20.249   8.255  1.00 16.85      C000 O
ATOM   2454  H   ASP D 171      20.012 -19.497   3.429  1.00 17.90      C000 H
ATOM   2455  HA  ASP D 171      21.652 -21.583   4.685  1.00 17.27      C000 H
ATOM   2456  HB2 ASP D 171      21.207 -19.438   5.861  1.00 17.21      C000 H
ATOM   2457  HB3 ASP D 171      19.482 -19.771   5.871  1.00 15.92      C000 H
ATOM   2458  N   SER D 172      20.003 -23.486   4.483  1.00 19.35      C000 N
ATOM   2459  CA  SER D 172      19.033 -24.640   4.461  1.00 23.29      C000 C
ATOM   2460  C   SER D 172      18.628 -25.156   5.865  1.00 24.61      C000 C
ATOM   2461  O   SER D 172      17.847 -26.082   5.968  1.00 24.84      C000 O
ATOM   2462  CB  SER D 172      19.667 -25.826   3.573  1.00 22.04      C000 C
ATOM   2463  OG  SER D 172      21.019 -26.010   3.991  1.00 22.35      C000 O
ATOM   2464  H   SER D 172      20.967 -23.661   4.338  1.00 19.43      C000 H
ATOM   2465  HA  SER D 172      18.138 -24.306   3.957  1.00 22.55      C000 H
ATOM   2466  HB2 SER D 172      19.110 -26.739   3.734  1.00 22.79      C000 H
ATOM   2467  HB3 SER D 172      19.639 -25.583   2.518  1.00 22.13      C000 H
ATOM   2468  HG  SER D 172      21.563 -25.901   3.199  1.00 20.41      C000 H
ATOM   2469  N   ALA D 173      19.157 -24.559   6.910  1.00 23.35      C000 N
ATOM   2470  CA  ALA D 173      18.834 -24.955   8.330  1.00 22.62      C000 C
ATOM   2471  C   ALA D 173      18.718 -23.653   9.189  1.00 22.24      C000 C
ATOM   2472  O   ALA D 173      19.529 -23.476  10.075  1.00 20.54      C000 O
ATOM   2473  CB  ALA D 173      19.958 -25.844   8.887  1.00 24.08      C000 C
ATOM   2474  H   ALA D 173      19.782 -23.823   6.756  1.00 23.86      C000 H
ATOM   2475  HA  ALA D 173      17.892 -25.482   8.365  1.00 22.61      C000 H
ATOM   2476  HB1 ALA D 173      20.905 -25.325   8.897  1.00 23.54      C000 H
ATOM   2477  HB2 ALA D 173      19.714 -26.101   9.908  1.00 23.53      C000 H
ATOM   2478  HB3 ALA D 173      20.040 -26.743   8.301  1.00 23.96      C000 H
ATOM   2479  N   PRO D 174      17.769 -22.772   8.928  1.00 25.24      C000 N
ATOM   2480  CA  PRO D 174      17.648 -21.482   9.688  1.00 26.23      C000 C
ATOM   2481  C   PRO D 174      17.249 -21.696  11.171  1.00 30.33      C000 C
ATOM   2482  O   PRO D 174      16.890 -22.787  11.607  1.00 25.84      C000 O
ATOM   2483  CB  PRO D 174      16.613 -20.664   8.914  1.00 24.33      C000 C
ATOM   2484  CG  PRO D 174      15.712 -21.765   8.298  1.00 25.50      C000 C
ATOM   2485  CD  PRO D 174      16.700 -22.897   7.889  1.00 24.66      C000 C
ATOM   2486  HA  PRO D 174      18.600 -20.979   9.677  1.00 26.26      C000 H
ATOM   2487  HB2 PRO D 174      16.048 -20.036   9.590  1.00 24.74      C000 H
ATOM   2488  HB3 PRO D 174      17.073 -20.044   8.161  1.00 25.13      C000 H
ATOM   2489  HG2 PRO D 174      15.004 -22.127   9.031  1.00 24.65      C000 H
ATOM   2490  HG3 PRO D 174      15.181 -21.387   7.436  1.00 24.71      C000 H
ATOM   2491  HD2 PRO D 174      16.235 -23.871   7.955  1.00 25.41      C000 H
ATOM   2492  HD3 PRO D 174      17.125 -22.743   6.912  1.00 25.49      C000 H
ATOM   2493  N   ALA D 175      17.338 -20.601  11.874  1.00 32.41      C000 N
ATOM   2494  CA  ALA D 175      17.000 -20.620  13.322  1.00 36.83      C000 C
ATOM   2495  C   ALA D 175      15.493 -20.843  13.503  1.00 36.78      C000 C
ATOM   2496  O   ALA D 175      14.700 -20.463  12.663  1.00 35.82      C000 O
ATOM   2497  CB  ALA D 175      17.431 -19.273  13.974  1.00 35.82      C000 C
ATOM   2498  H   ALA D 175      17.628 -19.779  11.433  1.00 32.90      C000 H
ATOM   2499  HA  ALA D 175      17.536 -21.448  13.764  1.00 36.46      C000 H
ATOM   2500  HB1 ALA D 175      16.921 -18.448  13.497  1.00 36.39      C000 H
ATOM   2501  HB2 ALA D 175      17.192 -19.269  15.026  1.00 36.50      C000 H
ATOM   2502  HB3 ALA D 175      18.497 -19.141  13.861  1.00 36.21      C000 H
ATOM   2503  N   THR D 176      15.202 -21.438  14.630  1.00 41.80      C000 N
ATOM   2504  CA  THR D 176      13.824 -21.806  15.092  1.00 43.72      C000 C
ATOM   2505  C   THR D 176      13.022 -20.708  15.813  1.00 45.48      C000 C
ATOM   2506  O   THR D 176      11.904 -20.938  16.225  1.00 48.35      C000 O
ATOM   2507  CB  THR D 176      14.021 -23.021  16.001  1.00 43.39      C000 C
ATOM   2508  CG2 THR D 176      14.367 -24.283  15.186  1.00 43.33      C000 C
ATOM   2509  OG1 THR D 176      15.212 -22.722  16.747  1.00 42.30      C000 O
ATOM   2510  H   THR D 176      15.916 -21.692  15.252  1.00 41.26      C000 H
ATOM   2511  HA  THR D 176      13.247 -22.104  14.224  1.00 43.38      C000 H
ATOM   2512  HB  THR D 176      13.176 -23.154  16.666  1.00 43.20      C000 H
ATOM   2513  HG1 THR D 176      14.989 -22.820  17.683  1.00 42.71      C000 H
ATOM   2514 HG21 THR D 176      15.264 -24.153  14.598  1.00 43.05      C000 H
ATOM   2515 HG22 THR D 176      14.499 -25.129  15.845  1.00 43.14      C000 H
ATOM   2516 HG23 THR D 176      13.552 -24.505  14.511  1.00 43.13      C000 H
ATOM   2517  N   ASP D 177      13.611 -19.553  15.955  1.00 45.24      C000 N
ATOM   2518  CA  ASP D 177      12.908 -18.416  16.640  1.00 42.37      C000 C
ATOM   2519  C   ASP D 177      12.166 -17.711  15.468  1.00 42.31      C000 C
ATOM   2520  O   ASP D 177      12.029 -18.316  14.422  1.00 45.58      C000 O
ATOM   2521  CB  ASP D 177      14.010 -17.549  17.330  1.00 40.03      C000 C
ATOM   2522  CG  ASP D 177      15.114 -17.057  16.368  1.00 38.77      C000 C
ATOM   2523  OD1 ASP D 177      14.989 -17.259  15.171  1.00 37.58      C000 O
ATOM   2524  OD2 ASP D 177      16.053 -16.484  16.893  1.00 39.11      C000 O
ATOM   2525  H   ASP D 177      14.513 -19.449  15.601  1.00 45.30      C000 H
ATOM   2526  HA  ASP D 177      12.192 -18.804  17.355  1.00 42.81      C000 H
ATOM   2527  HB2 ASP D 177      13.547 -16.690  17.792  1.00 39.61      C000 H
ATOM   2528  HB3 ASP D 177      14.482 -18.133  18.112  1.00 38.74      C000 H
ATOM   2529  N   GLY D 178      11.697 -16.499  15.557  1.00 40.77      C000 N
ATOM   2530  CA  GLY D 178      11.000 -15.985  14.320  1.00 39.42      C000 C
ATOM   2531  C   GLY D 178      11.945 -15.266  13.343  1.00 39.66      C000 C
ATOM   2532  O   GLY D 178      11.552 -14.236  12.815  1.00 41.27      C000 O
ATOM   2533  H   GLY D 178      11.780 -15.948  16.357  1.00 40.36      C000 H
ATOM   2534  HA2 GLY D 178      10.517 -16.802  13.800  1.00 39.49      C000 H
ATOM   2535  HA3 GLY D 178      10.233 -15.287  14.624  1.00 39.79      C000 H
ATOM   2536  N   SER D 179      13.128 -15.795  13.102  1.00 34.16      C000 N
ATOM   2537  CA  SER D 179      14.067 -15.103  12.159  1.00 31.13      C000 C
ATOM   2538  C   SER D 179      13.893 -15.483  10.678  1.00 28.41      C000 C
ATOM   2539  O   SER D 179      13.440 -16.573  10.363  1.00 29.66      C000 O
ATOM   2540  CB  SER D 179      15.496 -15.434  12.585  1.00 31.49      C000 C
ATOM   2541  OG  SER D 179      15.583 -14.955  13.927  1.00 36.15      C000 O
ATOM   2542  H   SER D 179      13.395 -16.634  13.524  1.00 34.15      C000 H
ATOM   2543  HA  SER D 179      13.907 -14.042  12.251  1.00 31.05      C000 H
ATOM   2544  HB2 SER D 179      15.673 -16.500  12.550  1.00 32.10      C000 H
ATOM   2545  HB3 SER D 179      16.223 -14.929  11.962  1.00 32.59      C000 H
ATOM   2546  HG  SER D 179      16.263 -15.482  14.371  1.00 34.38      C000 H
ATOM   2547  N   GLY D 180      14.274 -14.585   9.801  1.00 23.56      C000 N
ATOM   2548  CA  GLY D 180      14.155 -14.852   8.329  1.00 21.14      C000 C
ATOM   2549  C   GLY D 180      15.301 -15.817   7.847  1.00 20.21      C000 C
ATOM   2550  O   GLY D 180      16.189 -16.162   8.619  1.00 18.63      C000 O
ATOM   2551  H   GLY D 180      14.637 -13.722  10.100  1.00 24.34      C000 H
ATOM   2552  HA2 GLY D 180      13.187 -15.286   8.125  1.00 21.15      C000 H
ATOM   2553  HA3 GLY D 180      14.236 -13.912   7.803  1.00 20.88      C000 H
ATOM   2554  N   THR D 181      15.231 -16.209   6.593  1.00 17.77      C000 N
ATOM   2555  CA  THR D 181      16.235 -17.130   5.959  1.00 17.95      C000 C
ATOM   2556  C   THR D 181      17.210 -16.320   5.071  1.00 15.47      C000 C
ATOM   2557  O   THR D 181      16.790 -15.774   4.064  1.00 15.14      C000 O
ATOM   2558  CB  THR D 181      15.518 -18.162   5.058  1.00 17.57      C000 C
ATOM   2559  CG2 THR D 181      16.506 -19.129   4.347  1.00 18.33      C000 C
ATOM   2560  OG1 THR D 181      14.731 -18.989   5.905  1.00 18.78      C000 O
ATOM   2561  H   THR D 181      14.482 -15.885   6.043  1.00 18.09      C000 H
ATOM   2562  HA  THR D 181      16.797 -17.636   6.732  1.00 17.76      C000 H
ATOM   2563  HB  THR D 181      14.876 -17.673   4.343  1.00 17.30      C000 H
ATOM   2564  HG1 THR D 181      14.761 -18.639   6.815  1.00 18.39      C000 H
ATOM   2565 HG21 THR D 181      17.091 -19.682   5.062  1.00 17.89      C000 H
ATOM   2566 HG22 THR D 181      15.966 -19.821   3.717  1.00 18.33      C000 H
ATOM   2567 HG23 THR D 181      17.180 -18.578   3.703  1.00 17.86      C000 H
ATOM   2568  N   ALA D 182      18.453 -16.277   5.450  1.00 15.82      C000 N
ATOM   2569  CA  ALA D 182      19.435 -15.515   4.636  1.00 15.55      C000 C
ATOM   2570  C   ALA D 182      19.744 -16.223   3.280  1.00 17.61      C000 C
ATOM   2571  O   ALA D 182      19.798 -17.447   3.219  1.00 14.93      C000 O
ATOM   2572  CB  ALA D 182      20.760 -15.358   5.468  1.00 16.60      C000 C
ATOM   2573  H   ALA D 182      18.744 -16.736   6.264  1.00 15.11      C000 H
ATOM   2574  HA  ALA D 182      19.014 -14.538   4.432  1.00 17.13      C000 H
ATOM   2575  HB1 ALA D 182      20.576 -14.839   6.399  1.00 15.97      C000 H
ATOM   2576  HB2 ALA D 182      21.187 -16.325   5.691  1.00 15.75      C000 H
ATOM   2577  HB3 ALA D 182      21.482 -14.791   4.896  1.00 16.01      C000 H
ATOM   2578  N   LEU D 183      19.917 -15.423   2.241  1.00 17.11      C000 N
ATOM   2579  CA  LEU D 183      20.248 -15.920   0.853  1.00 17.06      C000 C
ATOM   2580  C   LEU D 183      20.908 -14.854  -0.033  1.00 15.50      C000 C
ATOM   2581  O   LEU D 183      20.976 -13.698   0.353  1.00 14.70      C000 O
ATOM   2582  CB ALEU D 183      18.966 -16.446   0.139  1.00 18.77      C000 C
ATOM   2583  CG ALEU D 183      17.670 -15.612   0.400  1.00 22.79      C000 C
ATOM   2584  CD1ALEU D 183      17.756 -14.159  -0.140  1.00 23.67      C000 C
ATOM   2585  CD2ALEU D 183      16.488 -16.371  -0.269  1.00 21.60      C000 C
ATOM   2586  H   LEU D 183      19.828 -14.450   2.356  1.00 18.23      C000 H
ATOM   2587  HA  LEU D 183      20.953 -16.732   0.951  1.00 17.95      C000 H
ATOM   2588  HB2ALEU D 183      19.158 -16.504  -0.924  1.00 19.54      C000 H
ATOM   2589  HB3ALEU D 183      18.804 -17.451   0.488  1.00 19.24      C000 H
ATOM   2590  HG ALEU D 183      17.497 -15.568   1.469  1.00 22.12      C000 H
ATOM   2591 HD11ALEU D 183      17.934 -14.140  -1.205  1.00 23.67      C000 H
ATOM   2592 HD12ALEU D 183      16.835 -13.633   0.070  1.00 23.35      C000 H
ATOM   2593 HD13ALEU D 183      18.557 -13.622   0.348  1.00 23.66      C000 H
ATOM   2594 HD21ALEU D 183      16.654 -16.500  -1.329  1.00 21.30      C000 H
ATOM   2595 HD22ALEU D 183      16.390 -17.348   0.178  1.00 21.77      C000 H
ATOM   2596 HD23ALEU D 183      15.559 -15.840  -0.121  1.00 21.82      C000 H
ATOM   2597  N   GLY D 184      21.391 -15.271  -1.180  1.00 13.51      C000 N
ATOM   2598  CA  GLY D 184      22.029 -14.316  -2.132  1.00 12.64      C000 C
ATOM   2599  C   GLY D 184      22.170 -14.965  -3.512  1.00 14.36      C000 C
ATOM   2600  O   GLY D 184      22.176 -16.193  -3.573  1.00 14.83      C000 O
ATOM   2601  H   GLY D 184      21.345 -16.220  -1.428  1.00 14.02      C000 H
ATOM   2602  HA2 GLY D 184      21.404 -13.442  -2.217  1.00 12.99      C000 H
ATOM   2603  HA3 GLY D 184      23.002 -14.029  -1.763  1.00 12.77      C000 H
ATOM   2604  N   TRP D 185      22.246 -14.182  -4.565  1.00 13.21      C000 N
ATOM   2605  CA  TRP D 185      22.413 -14.769  -5.925  1.00 12.88      C000 C
ATOM   2606  C   TRP D 185      23.059 -13.702  -6.862  1.00 16.28      C000 C
ATOM   2607  O   TRP D 185      23.044 -12.515  -6.536  1.00 11.66      C000 O
ATOM   2608  CB  TRP D 185      21.029 -15.275  -6.520  1.00 13.61      C000 C
ATOM   2609  CG  TRP D 185      20.010 -14.224  -6.995  1.00 14.82      C000 C
ATOM   2610  CD1 TRP D 185      19.950 -13.696  -8.259  1.00 15.40      C000 C
ATOM   2611  CD2 TRP D 185      19.018 -13.708  -6.227  1.00 13.90      C000 C
ATOM   2612  CE2 TRP D 185      18.281 -12.818  -7.007  1.00 14.55      C000 C
ATOM   2613  CE3 TRP D 185      18.665 -13.918  -4.880  1.00 16.44      C000 C
ATOM   2614  NE1 TRP D 185      18.915 -12.890  -8.177  1.00 14.98      C000 N
ATOM   2615  CZ2 TRP D 185      17.187 -12.134  -6.440  1.00 16.02      C000 C
ATOM   2616  CZ3 TRP D 185      17.572 -13.230  -4.326  1.00 18.76      C000 C
ATOM   2617  CH2 TRP D 185      16.832 -12.331  -5.118  1.00 17.23      C000 C
ATOM   2618  H   TRP D 185      22.197 -13.204  -4.480  1.00 14.39      C000 H
ATOM   2619  HA  TRP D 185      23.108 -15.594  -5.827  1.00 13.67      C000 H
ATOM   2620  HB2 TRP D 185      21.255 -15.898  -7.368  1.00 13.36      C000 H
ATOM   2621  HB3 TRP D 185      20.532 -15.903  -5.796  1.00 12.83      C000 H
ATOM   2622  HD1 TRP D 185      20.589 -13.880  -9.108  1.00 13.92      C000 H
ATOM   2623  HE1 TRP D 185      18.621 -12.350  -8.939  1.00 13.52      C000 H
ATOM   2624  HE3 TRP D 185      19.234 -14.603  -4.275  1.00 16.67      C000 H
ATOM   2625  HZ2 TRP D 185      16.612 -11.444  -7.039  1.00 16.36      C000 H
ATOM   2626  HZ3 TRP D 185      17.291 -13.381  -3.302  1.00 17.90      C000 H
ATOM   2627  HH2 TRP D 185      15.983 -11.798  -4.714  1.00 16.84      C000 H
ATOM   2628  N   THR D 186      23.587 -14.203  -7.969  1.00 13.94      C000 N
ATOM   2629  CA  THR D 186      24.263 -13.408  -9.017  1.00 13.09      C000 C
ATOM   2630  C   THR D 186      23.759 -13.680 -10.454  1.00 14.91      C000 C
ATOM   2631  O   THR D 186      23.381 -14.806 -10.720  1.00 14.42      C000 O
ATOM   2632  CB  THR D 186      25.750 -13.759  -9.049  1.00 11.01      C000 C
ATOM   2633  CG2 THR D 186      26.508 -12.856  -9.980  1.00 12.17      C000 C
ATOM   2634  OG1 THR D 186      26.289 -13.567  -7.756  1.00 15.03      C000 O
ATOM   2635  H   THR D 186      23.537 -15.167  -8.121  1.00 14.92      C000 H
ATOM   2636  HA  THR D 186      24.123 -12.365  -8.786  1.00 13.33      C000 H
ATOM   2637  HB  THR D 186      25.893 -14.788  -9.343  1.00 11.69      C000 H
ATOM   2638  HG1 THR D 186      27.191 -13.905  -7.765  1.00 12.35      C000 H
ATOM   2639 HG21 THR D 186      26.391 -11.823  -9.688  1.00 12.40      C000 H
ATOM   2640 HG22 THR D 186      27.553 -13.111  -9.983  1.00 12.46      C000 H
ATOM   2641 HG23 THR D 186      26.151 -12.973 -10.988  1.00 11.90      C000 H
ATOM   2642  N   VAL D 187      23.789 -12.651 -11.289  1.00 14.95      C000 N
ATOM   2643  CA  VAL D 187      23.402 -12.659 -12.759  1.00 15.33      C000 C
ATOM   2644  C   VAL D 187      24.498 -11.829 -13.495  1.00 16.16      C000 C
ATOM   2645  O   VAL D 187      24.762 -10.701 -13.099  1.00 14.95      C000 O
ATOM   2646  CB  VAL D 187      22.049 -11.945 -13.130  1.00 15.20      C000 C
ATOM   2647  CG1 VAL D 187      21.890 -11.829 -14.674  1.00 14.44      C000 C
ATOM   2648  CG2 VAL D 187      20.892 -12.790 -12.547  1.00 16.02      C000 C
ATOM   2649  H   VAL D 187      24.089 -11.786 -10.927  1.00 16.45      C000 H
ATOM   2650  HA  VAL D 187      23.416 -13.677 -13.123  1.00 16.00      C000 H
ATOM   2651  HB  VAL D 187      22.043 -10.940 -12.738  1.00 16.49      C000 H
ATOM   2652 HG11 VAL D 187      21.895 -12.799 -15.146  1.00 14.40      C000 H
ATOM   2653 HG12 VAL D 187      20.961 -11.332 -14.903  1.00 13.95      C000 H
ATOM   2654 HG13 VAL D 187      22.674 -11.229 -15.109  1.00 13.39      C000 H
ATOM   2655 HG21 VAL D 187      20.977 -12.876 -11.476  1.00 15.63      C000 H
ATOM   2656 HG22 VAL D 187      19.944 -12.331 -12.779  1.00 15.91      C000 H
ATOM   2657 HG23 VAL D 187      20.913 -13.782 -12.971  1.00 16.27      C000 H
ATOM   2658  N   ALA D 188      25.089 -12.408 -14.509  1.00 14.70      C000 N
ATOM   2659  CA  ALA D 188      26.135 -11.752 -15.338  1.00 14.94      C000 C
ATOM   2660  C   ALA D 188      25.186 -11.446 -16.536  1.00 17.79      C000 C
ATOM   2661  O   ALA D 188      24.547 -12.355 -17.060  1.00 18.09      C000 O
ATOM   2662  CB  ALA D 188      27.244 -12.737 -15.743  1.00 16.55      C000 C
ATOM   2663  H   ALA D 188      24.824 -13.319 -14.731  1.00 14.95      C000 H
ATOM   2664  HA  ALA D 188      26.484 -10.848 -14.864  1.00 16.51      C000 H
ATOM   2665  HB1 ALA D 188      26.820 -13.575 -16.277  1.00 16.07      C000 H
ATOM   2666  HB2 ALA D 188      27.966 -12.248 -16.380  1.00 15.44      C000 H
ATOM   2667  HB3 ALA D 188      27.765 -13.102 -14.872  1.00 15.87      C000 H
ATOM   2668  N   TRP D 189      25.117 -10.199 -16.956  1.00 15.83      C000 N
ATOM   2669  CA  TRP D 189      24.200  -9.811 -18.086  1.00 16.30      C000 C
ATOM   2670  C   TRP D 189      24.646 -10.016 -19.548  1.00 18.71      C000 C
ATOM   2671  O   TRP D 189      24.751  -9.075 -20.321  1.00 16.87      C000 O
ATOM   2672  CB  TRP D 189      23.791  -8.296 -17.869  1.00 16.89      C000 C
ATOM   2673  CG  TRP D 189      23.178  -8.063 -16.446  1.00 15.23      C000 C
ATOM   2674  CD1 TRP D 189      23.851  -7.518 -15.359  1.00 14.77      C000 C
ATOM   2675  CD2 TRP D 189      21.896  -8.350 -16.075  1.00 14.40      C000 C
ATOM   2676  CE2 TRP D 189      21.733  -7.984 -14.722  1.00 15.56      C000 C
ATOM   2677  CE3 TRP D 189      20.815  -8.905 -16.776  1.00 15.64      C000 C
ATOM   2678  NE1 TRP D 189      22.932  -7.507 -14.398  1.00 15.77      C000 N
ATOM   2679  CZ2 TRP D 189      20.501  -8.169 -14.083  1.00 14.85      C000 C
ATOM   2680  CZ3 TRP D 189      19.577  -9.085 -16.128  1.00 15.75      C000 C
ATOM   2681  CH2 TRP D 189      19.423  -8.717 -14.777  1.00 16.35      C000 C
ATOM   2682  H   TRP D 189      25.682  -9.520 -16.521  1.00 17.42      C000 H
ATOM   2683  HA  TRP D 189      23.283 -10.375 -17.963  1.00 16.36      C000 H
ATOM   2684  HB2 TRP D 189      24.654  -7.654 -17.995  1.00 16.02      C000 H
ATOM   2685  HB3 TRP D 189      23.050  -8.017 -18.609  1.00 15.88      C000 H
ATOM   2686  HD1 TRP D 189      24.876  -7.185 -15.301  1.00 13.37      C000 H
ATOM   2687  HE1 TRP D 189      23.128  -7.162 -13.489  1.00 13.87      C000 H
ATOM   2688  HE3 TRP D 189      20.927  -9.199 -17.811  1.00 14.01      C000 H
ATOM   2689  HZ2 TRP D 189      20.378  -7.884 -13.049  1.00 16.24      C000 H
ATOM   2690  HZ3 TRP D 189      18.751  -9.515 -16.676  1.00 15.41      C000 H
ATOM   2691  HH2 TRP D 189      18.484  -8.846 -14.263  1.00 15.47      C000 H
ATOM   2692  N   LYS D 190      24.888 -11.271 -19.848  1.00 19.11      C000 N
ATOM   2693  CA  LYS D 190      25.305 -11.727 -21.179  1.00 17.47      C000 C
ATOM   2694  C   LYS D 190      24.419 -12.972 -21.501  1.00 17.57      C000 C
ATOM   2695  O   LYS D 190      24.273 -13.852 -20.670  1.00 16.43      C000 O
ATOM   2696  CB  LYS D 190      26.758 -12.148 -21.165  1.00 19.57      C000 C
ATOM   2697  CG  LYS D 190      27.095 -12.721 -22.559  1.00 24.26      C000 C
ATOM   2698  CD  LYS D 190      28.407 -13.482 -22.477  1.00 29.13      C000 C
ATOM   2699  CE  LYS D 190      28.695 -14.121 -23.867  1.00 32.60      C000 C
ATOM   2700  NZ  LYS D 190      27.681 -15.181 -24.146  1.00 34.51      C000 N
ATOM   2701  H   LYS D 190      24.789 -11.964 -19.155  1.00 19.59      C000 H
ATOM   2702  HA  LYS D 190      25.124 -10.951 -21.906  1.00 18.16      C000 H
ATOM   2703  HB2 LYS D 190      27.382 -11.299 -20.941  1.00 19.59      C000 H
ATOM   2704  HB3 LYS D 190      26.895 -12.904 -20.404  1.00 19.60      C000 H
ATOM   2705  HG2 LYS D 190      26.336 -13.414 -22.892  1.00 23.35      C000 H
ATOM   2706  HG3 LYS D 190      27.147 -11.923 -23.289  1.00 23.54      C000 H
ATOM   2707  HD2 LYS D 190      29.211 -12.830 -22.173  1.00 28.89      C000 H
ATOM   2708  HD3 LYS D 190      28.310 -14.280 -21.755  1.00 28.71      C000 H
ATOM   2709  HE2 LYS D 190      28.623 -13.383 -24.655  1.00 31.95      C000 H
ATOM   2710  HE3 LYS D 190      29.680 -14.567 -23.896  1.00 31.97      C000 H
ATOM   2711  HZ1 LYS D 190      27.020 -15.247 -23.344  1.00 34.10      C000 H
ATOM   2712  HZ2 LYS D 190      27.156 -14.935 -25.012  1.00 33.97      C000 H
ATOM   2713  HZ3 LYS D 190      28.164 -16.093 -24.274  1.00 33.84      C000 H
ATOM   2714  N   ASN D 191      23.840 -13.011 -22.674  1.00 18.78      C000 N
ATOM   2715  CA  ASN D 191      22.994 -14.157 -23.109  1.00 19.74      C000 C
ATOM   2716  C   ASN D 191      23.136 -14.153 -24.640  1.00 21.51      C000 C
ATOM   2717  O   ASN D 191      23.887 -13.384 -25.199  1.00 23.78      C000 O
ATOM   2718  CB  ASN D 191      21.502 -14.013 -22.655  1.00 18.85      C000 C
ATOM   2719  CG  ASN D 191      20.709 -12.929 -23.345  1.00 20.09      C000 C
ATOM   2720  ND2 ASN D 191      19.487 -12.751 -22.935  1.00 18.32      C000 N
ATOM   2721  OD1 ASN D 191      21.178 -12.248 -24.247  1.00 22.18      C000 O
ATOM   2722  H   ASN D 191      23.957 -12.269 -23.316  1.00 19.73      C000 H
ATOM   2723  HA  ASN D 191      23.413 -15.064 -22.709  1.00 19.99      C000 H
ATOM   2724  HB2 ASN D 191      21.005 -14.957 -22.815  1.00 19.64      C000 H
ATOM   2725  HB3 ASN D 191      21.485 -13.827 -21.594  1.00 19.47      C000 H
ATOM   2726 HD21 ASN D 191      18.930 -12.044 -23.322  1.00 18.96      C000 H
ATOM   2727 HD22 ASN D 191      19.117 -13.321 -22.226  1.00 18.70      C000 H
ATOM   2728  N   ASN D 192      22.430 -14.985 -25.336  1.00 23.67      C000 N
ATOM   2729  CA  ASN D 192      22.575 -14.994 -26.842  1.00 25.73      C000 C
ATOM   2730  C   ASN D 192      22.192 -13.751 -27.580  1.00 26.94      C000 C
ATOM   2731  O   ASN D 192      22.530 -13.613 -28.732  1.00 28.40      C000 O
ATOM   2732  CB  ASN D 192      21.742 -16.128 -27.506  1.00 27.30      C000 C
ATOM   2733  CG  ASN D 192      22.360 -17.506 -27.250  1.00 27.05      C000 C
ATOM   2734  ND2 ASN D 192      21.610 -18.568 -27.223  1.00 27.53      C000 N
ATOM   2735  OD1 ASN D 192      23.548 -17.643 -27.073  1.00 26.69      C000 O
ATOM   2736  H   ASN D 192      21.841 -15.580 -24.851  1.00 23.29      C000 H
ATOM   2737  HA  ASN D 192      23.621 -15.170 -27.062  1.00 25.81      C000 H
ATOM   2738  HB2 ASN D 192      20.721 -16.104 -27.164  1.00 27.20      C000 H
ATOM   2739  HB3 ASN D 192      21.739 -15.969 -28.578  1.00 27.50      C000 H
ATOM   2740 HD21 ASN D 192      22.054 -19.428 -27.064  1.00 27.00      C000 H
ATOM   2741 HD22 ASN D 192      20.642 -18.531 -27.356  1.00 26.77      C000 H
ATOM   2742  N   TYR D 193      21.507 -12.884 -26.921  1.00 27.66      C000 N
ATOM   2743  CA  TYR D 193      21.059 -11.627 -27.556  1.00 29.53      C000 C
ATOM   2744  C   TYR D 193      21.901 -10.380 -27.312  1.00 31.37      C000 C
ATOM   2745  O   TYR D 193      22.133  -9.653 -28.257  1.00 30.78      C000 O
ATOM   2746  CB  TYR D 193      19.661 -11.286 -27.082  1.00 32.48      C000 C
ATOM   2747  CG  TYR D 193      18.754 -12.437 -27.414  1.00 34.54      C000 C
ATOM   2748  CD1 TYR D 193      18.305 -12.608 -28.705  1.00 37.59      C000 C
ATOM   2749  CD2 TYR D 193      18.391 -13.314 -26.429  1.00 36.38      C000 C
ATOM   2750  CE1 TYR D 193      17.490 -13.659 -29.012  1.00 39.20      C000 C
ATOM   2751  CE2 TYR D 193      17.577 -14.366 -26.734  1.00 37.59      C000 C
ATOM   2752  CZ  TYR D 193      17.125 -14.539 -28.027  1.00 39.48      C000 C
ATOM   2753  OH  TYR D 193      16.303 -15.589 -28.352  1.00 43.01      C000 O
ATOM   2754  H   TYR D 193      21.290 -13.056 -25.986  1.00 29.14      C000 H
ATOM   2755  HA  TYR D 193      21.044 -11.794 -28.622  1.00 31.06      C000 H
ATOM   2756  HB2 TYR D 193      19.653 -11.099 -26.016  1.00 32.69      C000 H
ATOM   2757  HB3 TYR D 193      19.318 -10.400 -27.596  1.00 32.69      C000 H
ATOM   2758  HD1 TYR D 193      18.590 -11.917 -29.485  1.00 38.38      C000 H
ATOM   2759  HD2 TYR D 193      18.743 -13.182 -25.414  1.00 36.45      C000 H
ATOM   2760  HE1 TYR D 193      17.140 -13.793 -30.027  1.00 39.09      C000 H
ATOM   2761  HE2 TYR D 193      17.297 -15.055 -25.945  1.00 38.29      C000 H
ATOM   2762  HH  TYR D 193      15.671 -15.659 -27.624  1.00 42.67      C000 H
ATOM   2763  N   ARG D 194      22.301 -10.153 -26.079  1.00 29.97      C000 N
ATOM   2764  CA  ARG D 194      23.118  -8.945 -25.702  1.00 28.78      C000 C
ATOM   2765  C   ARG D 194      24.195  -9.273 -24.691  1.00 24.84      C000 C
ATOM   2766  O   ARG D 194      24.194 -10.337 -24.117  1.00 22.96      C000 O
ATOM   2767  CB  ARG D 194      22.283  -7.838 -24.976  1.00 31.51      C000 C
ATOM   2768  CG  ARG D 194      21.318  -7.084 -25.830  1.00 35.44      C000 C
ATOM   2769  CD  ARG D 194      20.454  -6.287 -24.877  1.00 37.74      C000 C
ATOM   2770  NE  ARG D 194      19.238  -5.933 -25.655  1.00 41.00      C000 N
ATOM   2771  CZ  ARG D 194      18.770  -4.719 -25.757  1.00 45.43      C000 C
ATOM   2772  NH1 ARG D 194      19.370  -3.690 -25.207  1.00 46.22      C000 N
ATOM   2773  NH2 ARG D 194      17.663  -4.588 -26.431  1.00 46.98      C000 N
ATOM   2774  H   ARG D 194      22.071 -10.799 -25.373  1.00 30.41      C000 H
ATOM   2775  HA  ARG D 194      23.593  -8.570 -26.600  1.00 28.90      C000 H
ATOM   2776  HB2 ARG D 194      21.745  -8.347 -24.185  1.00 31.14      C000 H
ATOM   2777  HB3 ARG D 194      22.943  -7.127 -24.496  1.00 31.41      C000 H
ATOM   2778  HG2 ARG D 194      21.850  -6.395 -26.471  1.00 34.99      C000 H
ATOM   2779  HG3 ARG D 194      20.729  -7.751 -26.439  1.00 35.52      C000 H
ATOM   2780  HD2 ARG D 194      20.161  -6.865 -24.011  1.00 38.28      C000 H
ATOM   2781  HD3 ARG D 194      20.979  -5.402 -24.541  1.00 38.34      C000 H
ATOM   2782  HE  ARG D 194      18.762  -6.648 -26.118  1.00 40.34      C000 H
ATOM   2783 HH11 ARG D 194      20.222  -3.813 -24.698  1.00 45.86      C000 H
ATOM   2784 HH12 ARG D 194      18.983  -2.772 -25.293  1.00 45.57      C000 H
ATOM   2785 HH21 ARG D 194      17.223  -5.388 -26.836  1.00 46.55      C000 H
ATOM   2786 HH22 ARG D 194      17.258  -3.680 -26.541  1.00 46.68      C000 H
ATOM   2787  N   ASN D 195      25.065  -8.320 -24.515  1.00 20.56      C000 N
ATOM   2788  CA  ASN D 195      26.159  -8.455 -23.537  1.00 20.10      C000 C
ATOM   2789  C   ASN D 195      26.289  -7.011 -22.991  1.00 19.53      C000 C
ATOM   2790  O   ASN D 195      26.744  -6.145 -23.710  1.00 21.35      C000 O
ATOM   2791  CB  ASN D 195      27.463  -8.854 -24.158  1.00 20.74      C000 C
ATOM   2792  CG  ASN D 195      28.402  -9.172 -22.976  1.00 19.82      C000 C
ATOM   2793  ND2 ASN D 195      29.568  -9.658 -23.247  1.00 21.38      C000 N
ATOM   2794  OD1 ASN D 195      28.102  -8.990 -21.806  1.00 17.80      C000 O
ATOM   2795  H   ASN D 195      25.001  -7.492 -25.039  1.00 21.42      C000 H
ATOM   2796  HA  ASN D 195      25.866  -9.130 -22.744  1.00 20.60      C000 H
ATOM   2797  HB2 ASN D 195      27.319  -9.739 -24.754  1.00 20.98      C000 H
ATOM   2798  HB3 ASN D 195      27.895  -8.061 -24.752  1.00 20.55      C000 H
ATOM   2799 HD21 ASN D 195      30.181  -9.894 -22.528  1.00 21.23      C000 H
ATOM   2800 HD22 ASN D 195      29.841  -9.783 -24.182  1.00 21.13      C000 H
ATOM   2801  N   ALA D 196      25.899  -6.760 -21.763  1.00 17.99      C000 N
ATOM   2802  CA  ALA D 196      25.982  -5.388 -21.155  1.00 16.57      C000 C
ATOM   2803  C   ALA D 196      27.304  -5.169 -20.403  1.00 17.89      C000 C
ATOM   2804  O   ALA D 196      27.525  -4.072 -19.910  1.00 19.93      C000 O
ATOM   2805  CB  ALA D 196      24.827  -5.191 -20.144  1.00 17.54      C000 C
ATOM   2806  H   ALA D 196      25.544  -7.506 -21.234  1.00 18.82      C000 H
ATOM   2807  HA  ALA D 196      25.916  -4.655 -21.945  1.00 17.45      C000 H
ATOM   2808  HB1 ALA D 196      23.872  -5.298 -20.637  1.00 16.90      C000 H
ATOM   2809  HB2 ALA D 196      24.900  -5.903 -19.336  1.00 17.00      C000 H
ATOM   2810  HB3 ALA D 196      24.894  -4.201 -19.724  1.00 17.49      C000 H
ATOM   2811  N   HIS D 197      28.124  -6.188 -20.352  1.00 15.43      C000 N
ATOM   2812  CA  HIS D 197      29.460  -6.169 -19.640  1.00 17.32      C000 C
ATOM   2813  C   HIS D 197      29.307  -5.656 -18.175  1.00 17.39      C000 C
ATOM   2814  O   HIS D 197      29.965  -4.730 -17.723  1.00 15.98      C000 O
ATOM   2815  CB  HIS D 197      30.432  -5.266 -20.390  1.00 18.42      C000 C
ATOM   2816  CG  HIS D 197      30.626  -5.759 -21.817  1.00 20.99      C000 C
ATOM   2817  CD2 HIS D 197      30.336  -5.134 -23.001  1.00 23.02      C000 C
ATOM   2818  ND1 HIS D 197      31.123  -6.900 -22.188  1.00 23.39      C000 N
ATOM   2819  CE1 HIS D 197      31.147  -6.991 -23.480  1.00 24.80      C000 C
ATOM   2820  NE2 HIS D 197      30.664  -5.908 -24.026  1.00 23.63      C000 N
ATOM   2821  H   HIS D 197      27.861  -7.011 -20.813  1.00 16.15      C000 H
ATOM   2822  HA  HIS D 197      29.844  -7.174 -19.609  1.00 17.31      C000 H
ATOM   2823  HB2 HIS D 197      30.027  -4.265 -20.421  1.00 18.55      C000 H
ATOM   2824  HB3 HIS D 197      31.382  -5.241 -19.876  1.00 18.19      C000 H
ATOM   2825  HD1 HIS D 197      31.437  -7.604 -21.598  1.00 23.22      C000 H
ATOM   2826  HD2 HIS D 197      29.900  -4.150 -23.077  1.00 22.24      C000 H
ATOM   2827  HE1 HIS D 197      31.519  -7.842 -24.041  1.00 24.25      C000 H
ATOM   2828  N   SER D 198      28.399  -6.304 -17.491  1.00 16.19      C000 N
ATOM   2829  CA  SER D 198      28.067  -5.999 -16.058  1.00 15.50      C000 C
ATOM   2830  C   SER D 198      27.515  -7.241 -15.324  1.00 15.08      C000 C
ATOM   2831  O   SER D 198      27.176  -8.233 -15.953  1.00 14.06      C000 O
ATOM   2832  CB  SER D 198      27.010  -4.844 -16.000  1.00 15.11      C000 C
ATOM   2833  OG  SER D 198      25.895  -5.290 -16.761  1.00 17.40      C000 O
ATOM   2834  H   SER D 198      27.899  -7.027 -17.911  1.00 16.41      C000 H
ATOM   2835  HA  SER D 198      28.975  -5.697 -15.557  1.00 15.89      C000 H
ATOM   2836  HB2 SER D 198      26.701  -4.654 -14.981  1.00 15.96      C000 H
ATOM   2837  HB3 SER D 198      27.404  -3.927 -16.425  1.00 15.56      C000 H
ATOM   2838  HG  SER D 198      25.512  -4.508 -17.173  1.00 18.84      C000 H
ATOM   2839  N   ALA D 199      27.438  -7.148 -14.024  1.00 14.89      C000 N
ATOM   2840  CA  ALA D 199      26.914  -8.267 -13.189  1.00 15.62      C000 C
ATOM   2841  C   ALA D 199      26.239  -7.672 -11.934  1.00 15.31      C000 C
ATOM   2842  O   ALA D 199      26.697  -6.666 -11.418  1.00 14.33      C000 O
ATOM   2843  CB  ALA D 199      28.075  -9.164 -12.763  1.00 14.19      C000 C
ATOM   2844  H   ALA D 199      27.725  -6.324 -13.564  1.00 15.79      C000 H
ATOM   2845  HA  ALA D 199      26.177  -8.818 -13.756  1.00 15.32      C000 H
ATOM   2846  HB1 ALA D 199      28.585  -9.559 -13.628  1.00 14.22      C000 H
ATOM   2847  HB2 ALA D 199      28.783  -8.606 -12.163  1.00 13.49      C000 H
ATOM   2848  HB3 ALA D 199      27.697  -9.984 -12.171  1.00 14.17      C000 H
ATOM   2849  N   THR D 200      25.195  -8.281 -11.477  1.00 14.81      C000 N
ATOM   2850  CA  THR D 200      24.497  -7.784 -10.253  1.00 13.97      C000 C
ATOM   2851  C   THR D 200      24.418  -8.923  -9.165  1.00 14.48      C000 C
ATOM   2852  O   THR D 200      24.247 -10.070  -9.573  1.00 14.20      C000 O
ATOM   2853  CB  THR D 200      23.011  -7.376 -10.580  1.00 11.91      C000 C
ATOM   2854  CG2 THR D 200      22.253  -6.799  -9.337  1.00 12.73      C000 C
ATOM   2855  OG1 THR D 200      23.026  -6.384 -11.606  1.00 14.19      C000 O
ATOM   2856  H   THR D 200      24.853  -9.077 -11.941  1.00 15.34      C000 H
ATOM   2857  HA  THR D 200      25.049  -6.947  -9.844  1.00 14.19      C000 H
ATOM   2858  HB  THR D 200      22.468  -8.241 -10.938  1.00 12.44      C000 H
ATOM   2859  HG1 THR D 200      22.145  -5.973 -11.639  1.00 11.75      C000 H
ATOM   2860 HG21 THR D 200      22.749  -5.934  -8.923  1.00 11.10      C000 H
ATOM   2861 HG22 THR D 200      21.243  -6.527  -9.606  1.00 11.29      C000 H
ATOM   2862 HG23 THR D 200      22.174  -7.545  -8.559  1.00 10.94      C000 H
ATOM   2863  N   THR D 201      24.555  -8.580  -7.895  1.00 12.36      C000 N
ATOM   2864  CA  THR D 201      24.431  -9.594  -6.809  1.00 12.32      C000 C
ATOM   2865  C   THR D 201      23.319  -9.039  -5.865  1.00 14.27      C000 C
ATOM   2866  O   THR D 201      23.306  -7.846  -5.559  1.00 15.70      C000 O
ATOM   2867  CB  THR D 201      25.688  -9.778  -5.943  1.00 12.59      C000 C
ATOM   2868  CG2 THR D 201      26.805 -10.353  -6.763  1.00 16.19      C000 C
ATOM   2869  OG1 THR D 201      26.119  -8.535  -5.375  1.00 15.19      C000 O
ATOM   2870  H   THR D 201      24.747  -7.654  -7.635  1.00 13.58      C000 H
ATOM   2871  HA  THR D 201      24.097 -10.538  -7.217  1.00 13.99      C000 H
ATOM   2872  HB  THR D 201      25.398 -10.456  -5.160  1.00 14.16      C000 H
ATOM   2873  HG1 THR D 201      26.868  -8.683  -4.792  1.00 14.03      C000 H
ATOM   2874 HG21 THR D 201      27.022  -9.713  -7.606  1.00 15.31      C000 H
ATOM   2875 HG22 THR D 201      27.697 -10.501  -6.180  1.00 14.73      C000 H
ATOM   2876 HG23 THR D 201      26.481 -11.311  -7.145  1.00 14.66      C000 H
ATOM   2877  N   TRP D 202      22.425  -9.885  -5.432  1.00 12.48      C000 N
ATOM   2878  CA  TRP D 202      21.313  -9.481  -4.505  1.00 13.16      C000 C
ATOM   2879  C   TRP D 202      21.617 -10.257  -3.180  1.00 14.25      C000 C
ATOM   2880  O   TRP D 202      21.955 -11.430  -3.238  1.00 14.54      C000 O
ATOM   2881  CB  TRP D 202      19.948  -9.942  -5.041  1.00 12.69      C000 C
ATOM   2882  CG  TRP D 202      19.349  -9.207  -6.272  1.00 13.55      C000 C
ATOM   2883  CD1 TRP D 202      18.364  -8.298  -6.117  1.00 14.02      C000 C
ATOM   2884  CD2 TRP D 202      19.610  -9.359  -7.621  1.00 14.75      C000 C
ATOM   2885  CE2 TRP D 202      18.748  -8.520  -8.333  1.00 14.74      C000 C
ATOM   2886  CE3 TRP D 202      20.504 -10.153  -8.375  1.00 15.25      C000 C
ATOM   2887  NE1 TRP D 202      18.075  -7.952  -7.353  1.00 13.69      C000 N
ATOM   2888  CZ2 TRP D 202      18.760  -8.469  -9.741  1.00 14.96      C000 C
ATOM   2889  CZ3 TRP D 202      20.515 -10.101  -9.781  1.00 12.99      C000 C
ATOM   2890  CH2 TRP D 202      19.642  -9.262 -10.462  1.00 14.81      C000 C
ATOM   2891  H   TRP D 202      22.480 -10.825  -5.718  1.00 13.75      C000 H
ATOM   2892  HA  TRP D 202      21.338  -8.414  -4.329  1.00 13.30      C000 H
ATOM   2893  HB2 TRP D 202      20.018 -10.993  -5.292  1.00 13.11      C000 H
ATOM   2894  HB3 TRP D 202      19.228  -9.873  -4.239  1.00 11.34      C000 H
ATOM   2895  HD1 TRP D 202      17.926  -7.956  -5.189  1.00 14.20      C000 H
ATOM   2896  HE1 TRP D 202      17.397  -7.293  -7.569  1.00 13.65      C000 H
ATOM   2897  HE3 TRP D 202      21.191 -10.811  -7.857  1.00 14.24      C000 H
ATOM   2898  HZ2 TRP D 202      18.091  -7.810 -10.279  1.00 15.52      C000 H
ATOM   2899  HZ3 TRP D 202      21.212 -10.715 -10.337  1.00 13.87      C000 H
ATOM   2900  HH2 TRP D 202      19.645  -9.223 -11.542  1.00 13.90      C000 H
ATOM   2901  N   SER D 203      21.498  -9.600  -2.049  1.00 12.49      C000 N
ATOM   2902  CA  SER D 203      21.749 -10.216  -0.676  1.00 15.00      C000 C
ATOM   2903  C   SER D 203      20.503  -9.858   0.175  1.00 15.00      C000 C
ATOM   2904  O   SER D 203      20.083  -8.707   0.183  1.00 15.15      C000 O
ATOM   2905  CB  SER D 203      23.051  -9.594  -0.079  1.00 17.52      C000 C
ATOM   2906  OG  SER D 203      23.206 -10.026   1.266  1.00 18.05      C000 O
ATOM   2907  H   SER D 203      21.227  -8.656  -2.079  1.00 14.61      C000 H
ATOM   2908  HA  SER D 203      21.836 -11.291  -0.765  1.00 15.30      C000 H
ATOM   2909  HB2 SER D 203      23.917  -9.914  -0.644  1.00 16.67      C000 H
ATOM   2910  HB3 SER D 203      22.997  -8.514  -0.098  1.00 17.24      C000 H
ATOM   2911  HG  SER D 203      24.141 -10.281   1.353  1.00 16.75      C000 H
ATOM   2912  N   GLY D 204      19.925 -10.802   0.874  1.00 14.33      C000 N
ATOM   2913  CA  GLY D 204      18.721 -10.449   1.681  1.00 13.70      C000 C
ATOM   2914  C   GLY D 204      18.211 -11.635   2.494  1.00 14.66      C000 C
ATOM   2915  O   GLY D 204      18.962 -12.531   2.851  1.00 14.65      C000 O
ATOM   2916  H   GLY D 204      20.268 -11.726   0.889  1.00 14.70      C000 H
ATOM   2917  HA2 GLY D 204      18.966  -9.633   2.347  1.00 13.16      C000 H
ATOM   2918  HA3 GLY D 204      17.952 -10.136   0.999  1.00 13.04      C000 H
ATOM   2919  N   GLN D 205      16.942 -11.608   2.795  1.00 17.08      C000 N
ATOM   2920  CA  GLN D 205      16.395 -12.741   3.568  1.00 17.57      C000 C
ATOM   2921  C   GLN D 205      14.979 -12.991   3.107  1.00 15.96      C000 C
ATOM   2922  O   GLN D 205      14.284 -12.085   2.688  1.00 16.46      C000 O
ATOM   2923  CB  GLN D 205      16.507 -12.424   5.111  1.00 20.04      C000 C
ATOM   2924  CG  GLN D 205      15.684 -11.259   5.659  1.00 22.74      C000 C
ATOM   2925  CD  GLN D 205      16.044 -11.105   7.190  1.00 25.31      C000 C
ATOM   2926  NE2 GLN D 205      16.496  -9.967   7.623  1.00 26.60      C000 N
ATOM   2927  OE1 GLN D 205      15.929 -12.013   8.002  1.00 21.15      C000 O
ATOM   2928  H   GLN D 205      16.350 -10.873   2.520  1.00 16.21      C000 H
ATOM   2929  HA  GLN D 205      16.988 -13.615   3.352  1.00 18.37      C000 H
ATOM   2930  HB2 GLN D 205      16.220 -13.309   5.659  1.00 19.93      C000 H
ATOM   2931  HB3 GLN D 205      17.543 -12.233   5.348  1.00 19.37      C000 H
ATOM   2932  HG2 GLN D 205      15.915 -10.345   5.131  1.00 22.81      C000 H
ATOM   2933  HG3 GLN D 205      14.625 -11.465   5.563  1.00 22.77      C000 H
ATOM   2934 HE21 GLN D 205      16.711  -9.859   8.576  1.00 26.81      C000 H
ATOM   2935 HE22 GLN D 205      16.624  -9.219   7.011  1.00 26.80      C000 H
ATOM   2936  N   TYR D 206      14.615 -14.241   3.205  1.00 15.13      C000 N
ATOM   2937  CA  TYR D 206      13.264 -14.725   2.816  1.00 16.47      C000 C
ATOM   2938  C   TYR D 206      12.410 -14.798   4.113  1.00 17.01      C000 C
ATOM   2939  O   TYR D 206      12.886 -15.252   5.141  1.00 18.10      C000 O
ATOM   2940  CB  TYR D 206      13.430 -16.122   2.176  1.00 17.08      C000 C
ATOM   2941  CG  TYR D 206      12.110 -16.902   2.181  1.00 19.43      C000 C
ATOM   2942  CD1 TYR D 206      11.141 -16.711   1.219  1.00 18.02      C000 C
ATOM   2943  CD2 TYR D 206      11.899 -17.821   3.188  1.00 20.05      C000 C
ATOM   2944  CE1 TYR D 206       9.981 -17.430   1.269  1.00 22.04      C000 C
ATOM   2945  CE2 TYR D 206      10.746 -18.537   3.240  1.00 21.33      C000 C
ATOM   2946  CZ  TYR D 206       9.772 -18.352   2.283  1.00 24.58      C000 C
ATOM   2947  OH  TYR D 206       8.594 -19.073   2.347  1.00 26.37      C000 O
ATOM   2948  H   TYR D 206      15.265 -14.884   3.550  1.00 15.32      C000 H
ATOM   2949  HA  TYR D 206      12.818 -14.021   2.128  1.00 17.08      C000 H
ATOM   2950  HB2 TYR D 206      13.765 -16.016   1.154  1.00 17.46      C000 H
ATOM   2951  HB3 TYR D 206      14.175 -16.692   2.706  1.00 16.99      C000 H
ATOM   2952  HD1 TYR D 206      11.283 -16.000   0.421  1.00 18.85      C000 H
ATOM   2953  HD2 TYR D 206      12.646 -17.987   3.950  1.00 20.29      C000 H
ATOM   2954  HE1 TYR D 206       9.238 -17.267   0.506  1.00 21.38      C000 H
ATOM   2955  HE2 TYR D 206      10.625 -19.242   4.030  1.00 21.28      C000 H
ATOM   2956  HH  TYR D 206       8.103 -18.888   1.538  1.00 26.00      C000 H
ATOM   2957  N   VAL D 207      11.202 -14.347   4.008  1.00 20.02      C000 N
ATOM   2958  CA  VAL D 207      10.259 -14.347   5.142  1.00 25.17      C000 C
ATOM   2959  C   VAL D 207       9.029 -15.005   4.557  1.00 25.72      C000 C
ATOM   2960  O   VAL D 207       8.432 -14.538   3.597  1.00 25.22      C000 O
ATOM   2961  CB  VAL D 207       9.954 -12.904   5.576  1.00 28.26      C000 C
ATOM   2962  CG1 VAL D 207       9.051 -12.931   6.857  1.00 28.38      C000 C
ATOM   2963  CG2 VAL D 207      11.299 -12.160   5.892  1.00 31.29      C000 C
ATOM   2964  H   VAL D 207      10.879 -13.991   3.150  1.00 20.38      C000 H
ATOM   2965  HA  VAL D 207      10.659 -14.958   5.939  1.00 24.70      C000 H
ATOM   2966  HB  VAL D 207       9.428 -12.394   4.779  1.00 27.98      C000 H
ATOM   2967 HG11 VAL D 207       8.121 -13.448   6.646  1.00 28.03      C000 H
ATOM   2968 HG12 VAL D 207       9.545 -13.435   7.679  1.00 28.03      C000 H
ATOM   2969 HG13 VAL D 207       8.805 -11.924   7.161  1.00 28.27      C000 H
ATOM   2970 HG21 VAL D 207      11.836 -12.667   6.682  1.00 30.20      C000 H
ATOM   2971 HG22 VAL D 207      11.930 -12.119   5.013  1.00 30.70      C000 H
ATOM   2972 HG23 VAL D 207      11.119 -11.139   6.206  1.00 30.68      C000 H
ATOM   2973  N   GLY D 208       8.685 -16.083   5.169  1.00 28.95      C000 N
ATOM   2974  CA  GLY D 208       7.497 -16.822   4.677  1.00 34.49      C000 C
ATOM   2975  C   GLY D 208       6.271 -16.415   5.479  1.00 35.86      C000 C
ATOM   2976  O   GLY D 208       6.347 -15.569   6.347  1.00 37.79      C000 O
ATOM   2977  H   GLY D 208       9.198 -16.395   5.938  1.00 28.51      C000 H
ATOM   2978  HA2 GLY D 208       7.342 -16.593   3.632  1.00 33.76      C000 H
ATOM   2979  HA3 GLY D 208       7.674 -17.880   4.801  1.00 34.02      C000 H
ATOM   2980  N   GLY D 209       5.170 -17.035   5.174  1.00 40.12      C000 N
ATOM   2981  CA  GLY D 209       3.897 -16.725   5.888  1.00 42.61      C000 C
ATOM   2982  C   GLY D 209       2.840 -16.600   4.808  1.00 43.76      C000 C
ATOM   2983  O   GLY D 209       3.081 -17.015   3.688  1.00 44.82      C000 O
ATOM   2984  H   GLY D 209       5.145 -17.709   4.464  1.00 39.45      C000 H
ATOM   2985  HA2 GLY D 209       3.653 -17.528   6.568  1.00 42.53      C000 H
ATOM   2986  HA3 GLY D 209       3.994 -15.787   6.419  1.00 42.72      C000 H
ATOM   2987  N   ALA D 210       1.711 -16.043   5.184  1.00 44.92      C000 N
ATOM   2988  CA  ALA D 210       0.563 -15.850   4.220  1.00 44.30      C000 C
ATOM   2989  C   ALA D 210       0.984 -15.057   2.983  1.00 42.52      C000 C
ATOM   2990  O   ALA D 210       0.553 -15.354   1.884  1.00 46.26      C000 O
ATOM   2991  CB  ALA D 210      -0.578 -15.105   4.924  1.00 44.64      C000 C
ATOM   2992  H   ALA D 210       1.622 -15.747   6.114  1.00 44.15      C000 H
ATOM   2993  HA  ALA D 210       0.227 -16.826   3.891  1.00 44.00      C000 H
ATOM   2994  HB1 ALA D 210      -0.250 -14.149   5.297  1.00 44.76      C000 H
ATOM   2995  HB2 ALA D 210      -1.386 -14.944   4.222  1.00 44.74      C000 H
ATOM   2996  HB3 ALA D 210      -0.957 -15.682   5.754  1.00 44.69      C000 H
ATOM   2997  N   GLU D 211       1.801 -14.063   3.211  1.00 38.11      C000 N
ATOM   2998  CA  GLU D 211       2.288 -13.220   2.088  1.00 36.55      C000 C
ATOM   2999  C   GLU D 211       3.795 -13.238   2.227  1.00 31.63      C000 C
ATOM   3000  O   GLU D 211       4.349 -12.431   2.940  1.00 33.39      C000 O
ATOM   3001  CB  GLU D 211       1.675 -11.776   2.204  1.00 38.28      C000 C
ATOM   3002  CG  GLU D 211       1.781 -11.007   3.574  1.00 38.05      C000 C
ATOM   3003  CD  GLU D 211       3.104 -10.262   3.829  1.00 38.00      C000 C
ATOM   3004  OE1 GLU D 211       3.410  -9.398   3.022  1.00 38.43      C000 O
ATOM   3005  OE2 GLU D 211       3.734 -10.592   4.820  1.00 38.76      C000 O
ATOM   3006  H   GLU D 211       2.108 -13.881   4.124  1.00 38.11      C000 H
ATOM   3007  HA  GLU D 211       2.010 -13.661   1.140  1.00 35.91      C000 H
ATOM   3008  HB2 GLU D 211       2.153 -11.185   1.437  1.00 37.94      C000 H
ATOM   3009  HB3 GLU D 211       0.630 -11.863   1.936  1.00 37.88      C000 H
ATOM   3010  HG2 GLU D 211       1.017 -10.245   3.565  1.00 38.02      C000 H
ATOM   3011  HG3 GLU D 211       1.586 -11.677   4.398  1.00 37.92      C000 H
ATOM   3012  N   ALA D 212       4.407 -14.161   1.547  1.00 27.48      C000 N
ATOM   3013  CA  ALA D 212       5.892 -14.275   1.623  1.00 25.17      C000 C
ATOM   3014  C   ALA D 212       6.566 -13.214   0.781  1.00 20.86      C000 C
ATOM   3015  O   ALA D 212       6.044 -12.756  -0.226  1.00 17.73      C000 O
ATOM   3016  CB  ALA D 212       6.371 -15.630   1.094  1.00 24.55      C000 C
ATOM   3017  H   ALA D 212       3.890 -14.772   0.983  1.00 28.02      C000 H
ATOM   3018  HA  ALA D 212       6.191 -14.146   2.656  1.00 23.84      C000 H
ATOM   3019  HB1 ALA D 212       5.922 -16.431   1.659  1.00 24.83      C000 H
ATOM   3020  HB2 ALA D 212       6.110 -15.738   0.051  1.00 23.92      C000 H
ATOM   3021  HB3 ALA D 212       7.445 -15.690   1.197  1.00 24.64      C000 H
ATOM   3022  N   ARG D 213       7.732 -12.888   1.249  1.00 19.45      C000 N
ATOM   3023  CA  ARG D 213       8.548 -11.861   0.549  1.00 20.40      C000 C
ATOM   3024  C   ARG D 213      10.035 -12.176   0.668  1.00 16.01      C000 C
ATOM   3025  O   ARG D 213      10.448 -12.899   1.551  1.00 15.95      C000 O
ATOM   3026  CB  ARG D 213       8.482 -10.447   1.174  1.00 24.79      C000 C
ATOM   3027  CG  ARG D 213       7.123  -9.871   1.439  1.00 29.57      C000 C
ATOM   3028  CD  ARG D 213       7.353  -8.577   2.293  1.00 32.54      C000 C
ATOM   3029  NE  ARG D 213       8.017  -8.943   3.601  1.00 29.91      C000 N
ATOM   3030  CZ  ARG D 213       7.526  -8.618   4.776  1.00 28.76      C000 C
ATOM   3031  NH1 ARG D 213       6.484  -7.834   4.893  1.00 27.90      C000 N
ATOM   3032  NH2 ARG D 213       8.115  -9.102   5.835  1.00 28.92      C000 N
ATOM   3033  H   ARG D 213       8.084 -13.320   2.064  1.00 18.13      C000 H
ATOM   3034  HA  ARG D 213       8.265 -11.842  -0.495  1.00 20.08      C000 H
ATOM   3035  HB2 ARG D 213       9.020 -10.500   2.109  1.00 24.74      C000 H
ATOM   3036  HB3 ARG D 213       9.021  -9.772   0.524  1.00 25.13      C000 H
ATOM   3037  HG2 ARG D 213       6.624  -9.635   0.508  1.00 28.61      C000 H
ATOM   3038  HG3 ARG D 213       6.524 -10.582   1.994  1.00 29.49      C000 H
ATOM   3039  HD2 ARG D 213       7.993  -7.879   1.770  1.00 31.58      C000 H
ATOM   3040  HD3 ARG D 213       6.407  -8.089   2.481  1.00 31.76      C000 H
ATOM   3041  HE  ARG D 213       8.855  -9.451   3.581  1.00 30.28      C000 H
ATOM   3042 HH11 ARG D 213       6.032  -7.461   4.084  1.00 26.71      C000 H
ATOM   3043 HH12 ARG D 213       6.138  -7.607   5.803  1.00 26.34      C000 H
ATOM   3044 HH21 ARG D 213       8.909  -9.701   5.736  1.00 28.30      C000 H
ATOM   3045 HH22 ARG D 213       7.772  -8.874   6.747  1.00 27.86      C000 H
ATOM   3046  N   ILE D 214      10.765 -11.595  -0.238  1.00 17.70      C000 N
ATOM   3047  CA  ILE D 214      12.239 -11.732  -0.266  1.00 17.91      C000 C
ATOM   3048  C   ILE D 214      12.637 -10.204  -0.318  1.00 17.86      C000 C
ATOM   3049  O   ILE D 214      12.347  -9.521  -1.289  1.00 17.41      C000 O
ATOM   3050  CB  ILE D 214      12.757 -12.485  -1.534  1.00 20.56      C000 C
ATOM   3051  CG1 ILE D 214      12.241 -13.968  -1.503  1.00 20.34      C000 C
ATOM   3052  CG2 ILE D 214      14.317 -12.475  -1.430  1.00 22.44      C000 C
ATOM   3053  CD1 ILE D 214      12.794 -14.801  -2.684  1.00 19.87      C000 C
ATOM   3054  H   ILE D 214      10.325 -11.052  -0.929  1.00 16.98      C000 H
ATOM   3055  HA  ILE D 214      12.574 -12.172   0.662  1.00 18.84      C000 H
ATOM   3056  HB  ILE D 214      12.445 -11.969  -2.429  1.00 20.88      C000 H
ATOM   3057 HG12 ILE D 214      12.527 -14.442  -0.576  1.00 20.56      C000 H
ATOM   3058 HG13 ILE D 214      11.158 -13.969  -1.562  1.00 20.61      C000 H
ATOM   3059 HG21 ILE D 214      14.655 -12.973  -0.530  1.00 21.27      C000 H
ATOM   3060 HG22 ILE D 214      14.764 -12.954  -2.290  1.00 22.11      C000 H
ATOM   3061 HG23 ILE D 214      14.673 -11.455  -1.410  1.00 21.73      C000 H
ATOM   3062 HD11 ILE D 214      13.871 -14.839  -2.679  1.00 19.69      C000 H
ATOM   3063 HD12 ILE D 214      12.422 -15.815  -2.612  1.00 20.20      C000 H
ATOM   3064 HD13 ILE D 214      12.454 -14.390  -3.626  1.00 20.18      C000 H
ATOM   3065  N   ASN D 215      13.281  -9.745   0.731  1.00 16.46      C000 N
ATOM   3066  CA  ASN D 215      13.730  -8.317   0.859  1.00 16.80      C000 C
ATOM   3067  C   ASN D 215      15.217  -8.320   0.596  1.00 15.11      C000 C
ATOM   3068  O   ASN D 215      15.925  -9.040   1.294  1.00 15.01      C000 O
ATOM   3069  CB  ASN D 215      13.485  -7.800   2.282  1.00 20.25      C000 C
ATOM   3070  CG  ASN D 215      11.992  -7.869   2.683  1.00 24.06      C000 C
ATOM   3071  ND2 ASN D 215      11.102  -7.259   1.964  1.00 23.02      C000 N
ATOM   3072  OD1 ASN D 215      11.616  -8.486   3.667  1.00 28.34      C000 O
ATOM   3073  H   ASN D 215      13.487 -10.367   1.466  1.00 16.80      C000 H
ATOM   3074  HA  ASN D 215      13.243  -7.708   0.115  1.00 17.53      C000 H
ATOM   3075  HB2 ASN D 215      14.058  -8.399   2.974  1.00 19.79      C000 H
ATOM   3076  HB3 ASN D 215      13.827  -6.775   2.351  1.00 19.44      C000 H
ATOM   3077 HD21 ASN D 215      10.168  -7.301   2.246  1.00 24.79      C000 H
ATOM   3078 HD22 ASN D 215      11.357  -6.756   1.162  1.00 23.99      C000 H
ATOM   3079  N   THR D 216      15.637  -7.536  -0.364  1.00 14.85      C000 N
ATOM   3080  CA  THR D 216      17.095  -7.466  -0.722  1.00 16.34      C000 C
ATOM   3081  C   THR D 216      17.684  -6.091  -1.011  1.00 15.26      C000 C
ATOM   3082  O   THR D 216      16.968  -5.141  -1.258  1.00 16.05      C000 O
ATOM   3083  CB  THR D 216      17.412  -8.261  -2.033  1.00 16.83      C000 C
ATOM   3084  CG2 THR D 216      16.768  -9.681  -2.108  1.00 16.85      C000 C
ATOM   3085  OG1 THR D 216      16.781  -7.536  -3.106  1.00 18.52      C000 O
ATOM   3086  H   THR D 216      15.000  -6.968  -0.855  1.00 15.67      C000 H
ATOM   3087  HA  THR D 216      17.660  -7.880   0.102  1.00 16.50      C000 H
ATOM   3088  HB  THR D 216      18.480  -8.300  -2.208  1.00 16.60      C000 H
ATOM   3089  HG1 THR D 216      16.142  -6.935  -2.685  1.00 18.42      C000 H
ATOM   3090 HG21 THR D 216      17.112 -10.298  -1.287  1.00 15.57      C000 H
ATOM   3091 HG22 THR D 216      15.689  -9.613  -2.072  1.00 15.96      C000 H
ATOM   3092 HG23 THR D 216      17.051 -10.164  -3.039  1.00 15.83      C000 H
ATOM   3093  N   GLN D 217      18.982  -6.066  -0.995  1.00 15.62      C000 N
ATOM   3094  CA  GLN D 217      19.791  -4.857  -1.291  1.00 16.42      C000 C
ATOM   3095  C   GLN D 217      20.705  -5.451  -2.417  1.00 15.21      C000 C
ATOM   3096  O   GLN D 217      21.072  -6.618  -2.322  1.00 14.90      C000 O
ATOM   3097  CB AGLN D 217      20.706  -4.418  -0.113  1.00 19.20      C000 C
ATOM   3098  CG AGLN D 217      19.987  -3.545   0.943  1.00 23.87      C000 C
ATOM   3099  CD AGLN D 217      20.040  -2.037   0.632  1.00 25.22      C000 C
ATOM   3100  NE2AGLN D 217      20.380  -1.559  -0.527  1.00 27.25      C000 N
ATOM   3101  OE1AGLN D 217      19.756  -1.249   1.502  1.00 29.94      C000 O
ATOM   3102  H   GLN D 217      19.465  -6.888  -0.766  1.00 16.52      C000 H
ATOM   3103  HA  GLN D 217      19.168  -4.068  -1.684  1.00 16.76      C000 H
ATOM   3104  HB2AGLN D 217      21.089  -5.302   0.378  1.00 19.58      C000 H
ATOM   3105  HB3AGLN D 217      21.553  -3.871  -0.502  1.00 19.50      C000 H
ATOM   3106  HG2AGLN D 217      18.948  -3.831   1.025  1.00 23.24      C000 H
ATOM   3107  HG3AGLN D 217      20.451  -3.698   1.908  1.00 23.24      C000 H
ATOM   3108 HE21AGLN D 217      20.384  -0.588  -0.684  1.00 27.07      C000 H
ATOM   3109 HE22AGLN D 217      20.634  -2.144  -1.271  1.00 27.48      C000 H
ATOM   3110  N   TRP D 218      21.038  -4.691  -3.417  1.00 13.16      C000 N
ATOM   3111  CA  TRP D 218      21.890  -5.183  -4.511  1.00 13.79      C000 C
ATOM   3112  C   TRP D 218      22.988  -4.205  -4.873  1.00 13.13      C000 C
ATOM   3113  O   TRP D 218      22.899  -3.037  -4.533  1.00 13.47      C000 O
ATOM   3114  CB  TRP D 218      21.015  -5.475  -5.824  1.00 12.64      C000 C
ATOM   3115  CG  TRP D 218      20.086  -4.350  -6.343  1.00 13.62      C000 C
ATOM   3116  CD1 TRP D 218      18.741  -4.310  -6.087  1.00 16.41      C000 C
ATOM   3117  CD2 TRP D 218      20.419  -3.258  -7.112  1.00 13.32      C000 C
ATOM   3118  CE2 TRP D 218      19.244  -2.504  -7.348  1.00 16.06      C000 C
ATOM   3119  CE3 TRP D 218      21.630  -2.800  -7.660  1.00 13.12      C000 C
ATOM   3120  NE1 TRP D 218      18.324  -3.213  -6.701  1.00 16.15      C000 N
ATOM   3121  CZ2 TRP D 218      19.294  -1.325  -8.108  1.00 13.05      C000 C
ATOM   3122  CZ3 TRP D 218      21.674  -1.620  -8.420  1.00 13.88      C000 C
ATOM   3123  CH2 TRP D 218      20.511  -0.888  -8.640  1.00 14.06      C000 C
ATOM   3124  H   TRP D 218      20.730  -3.757  -3.474  1.00 14.38      C000 H
ATOM   3125  HA  TRP D 218      22.358  -6.098  -4.181  1.00 13.51      C000 H
ATOM   3126  HB2 TRP D 218      21.683  -5.728  -6.632  1.00 13.38      C000 H
ATOM   3127  HB3 TRP D 218      20.410  -6.348  -5.641  1.00 13.14      C000 H
ATOM   3128  HD1 TRP D 218      18.166  -5.017  -5.509  1.00 15.59      C000 H
ATOM   3129  HE1 TRP D 218      17.392  -2.918  -6.674  1.00 15.67      C000 H
ATOM   3130  HE3 TRP D 218      22.538  -3.355  -7.501  1.00 13.03      C000 H
ATOM   3131  HZ2 TRP D 218      18.411  -0.739  -8.292  1.00 13.08      C000 H
ATOM   3132  HZ3 TRP D 218      22.607  -1.279  -8.836  1.00 13.72      C000 H
ATOM   3133  HH2 TRP D 218      20.550   0.019  -9.226  1.00 14.44      C000 H
ATOM   3134  N   LEU D 219      23.960  -4.779  -5.544  1.00 14.14      C000 N
ATOM   3135  CA  LEU D 219      25.188  -4.103  -6.069  1.00 13.63      C000 C
ATOM   3136  C   LEU D 219      25.307  -4.533  -7.580  1.00 15.22      C000 C
ATOM   3137  O   LEU D 219      25.334  -5.724  -7.880  1.00 15.19      C000 O
ATOM   3138  CB  LEU D 219      26.465  -4.577  -5.381  1.00 13.61      C000 C
ATOM   3139  CG  LEU D 219      26.514  -4.250  -3.898  1.00 14.24      C000 C
ATOM   3140  CD1 LEU D 219      27.799  -4.941  -3.329  1.00 16.63      C000 C
ATOM   3141  CD2 LEU D 219      26.627  -2.724  -3.688  1.00 16.11      C000 C
ATOM   3142  H   LEU D 219      23.875  -5.742  -5.725  1.00 14.62      C000 H
ATOM   3143  HA  LEU D 219      25.072  -3.032  -5.996  1.00 14.56      C000 H
ATOM   3144  HB2 LEU D 219      26.513  -5.649  -5.517  1.00 13.70      C000 H
ATOM   3145  HB3 LEU D 219      27.313  -4.142  -5.899  1.00 12.28      C000 H
ATOM   3146  HG  LEU D 219      25.628  -4.635  -3.416  1.00 14.61      C000 H
ATOM   3147 HD11 LEU D 219      28.690  -4.587  -3.832  1.00 14.74      C000 H
ATOM   3148 HD12 LEU D 219      27.910  -4.742  -2.273  1.00 15.36      C000 H
ATOM   3149 HD13 LEU D 219      27.745  -6.017  -3.449  1.00 14.49      C000 H
ATOM   3150 HD21 LEU D 219      27.507  -2.328  -4.176  1.00 16.14      C000 H
ATOM   3151 HD22 LEU D 219      25.757  -2.217  -4.084  1.00 16.21      C000 H
ATOM   3152 HD23 LEU D 219      26.689  -2.489  -2.634  1.00 16.41      C000 H
ATOM   3153  N   LEU D 220      25.379  -3.551  -8.443  1.00 13.01      C000 N
ATOM   3154  CA  LEU D 220      25.492  -3.754  -9.935  1.00 14.48      C000 C
ATOM   3155  C   LEU D 220      26.869  -3.177 -10.338  1.00 13.59      C000 C
ATOM   3156  O   LEU D 220      27.041  -1.969 -10.250  1.00 14.30      C000 O
ATOM   3157  CB  LEU D 220      24.315  -2.962 -10.629  1.00 18.05      C000 C
ATOM   3158  CG  LEU D 220      23.964  -3.372 -12.114  1.00 23.04      C000 C
ATOM   3159  CD1 LEU D 220      23.001  -2.349 -12.695  1.00 21.11      C000 C
ATOM   3160  CD2 LEU D 220      25.179  -3.526 -13.016  1.00 23.33      C000 C
ATOM   3161  H   LEU D 220      25.365  -2.629  -8.100  1.00 13.41      C000 H
ATOM   3162  HA  LEU D 220      25.452  -4.810 -10.164  1.00 14.49      C000 H
ATOM   3163  HB2 LEU D 220      23.420  -3.085 -10.032  1.00 18.58      C000 H
ATOM   3164  HB3 LEU D 220      24.574  -1.911 -10.619  1.00 19.03      C000 H
ATOM   3165  HG  LEU D 220      23.438  -4.312 -12.100  1.00 22.54      C000 H
ATOM   3166 HD11 LEU D 220      22.112  -2.303 -12.081  1.00 21.81      C000 H
ATOM   3167 HD12 LEU D 220      23.460  -1.373 -12.722  1.00 22.10      C000 H
ATOM   3168 HD13 LEU D 220      22.710  -2.627 -13.693  1.00 22.15      C000 H
ATOM   3169 HD21 LEU D 220      25.737  -2.599 -13.067  1.00 23.22      C000 H
ATOM   3170 HD22 LEU D 220      25.824  -4.316 -12.652  1.00 23.64      C000 H
ATOM   3171 HD23 LEU D 220      24.861  -3.805 -14.009  1.00 23.41      C000 H
ATOM   3172  N   THR D 221      27.788  -4.003 -10.747  1.00 15.44      C000 N
ATOM   3173  CA  THR D 221      29.152  -3.521 -11.159  1.00 16.74      C000 C
ATOM   3174  C   THR D 221      29.292  -3.665 -12.712  1.00 16.43      C000 C
ATOM   3175  O   THR D 221      28.946  -4.694 -13.271  1.00 14.01      C000 O
ATOM   3176  CB  THR D 221      30.317  -4.391 -10.437  1.00 16.46      C000 C
ATOM   3177  CG2 THR D 221      31.703  -3.793 -10.717  1.00 16.18      C000 C
ATOM   3178  OG1 THR D 221      30.099  -4.264  -9.031  1.00 16.32      C000 O
ATOM   3179  H   THR D 221      27.606  -4.966 -10.791  1.00 15.57      C000 H
ATOM   3180  HA  THR D 221      29.255  -2.481 -10.881  1.00 16.98      C000 H
ATOM   3181  HB  THR D 221      30.271  -5.438 -10.715  1.00 15.69      C000 H
ATOM   3182  HG1 THR D 221      30.741  -3.674  -8.614  1.00 16.70      C000 H
ATOM   3183 HG21 THR D 221      31.889  -3.783 -11.778  1.00 15.71      C000 H
ATOM   3184 HG22 THR D 221      31.778  -2.782 -10.346  1.00 15.58      C000 H
ATOM   3185 HG23 THR D 221      32.473  -4.384 -10.257  1.00 15.97      C000 H
ATOM   3186  N   SER D 222      29.796  -2.630 -13.344  1.00 15.27      C000 N
ATOM   3187  CA  SER D 222      30.003  -2.630 -14.835  1.00 16.83      C000 C
ATOM   3188  C   SER D 222      31.510  -2.726 -15.032  1.00 17.93      C000 C
ATOM   3189  O   SER D 222      32.264  -2.263 -14.192  1.00 18.72      C000 O
ATOM   3190  CB  SER D 222      29.556  -1.311 -15.512  1.00 16.86      C000 C
ATOM   3191  OG  SER D 222      28.174  -1.202 -15.242  1.00 21.21      C000 O
ATOM   3192  H   SER D 222      30.050  -1.832 -12.834  1.00 15.25      C000 H
ATOM   3193  HA  SER D 222      29.524  -3.488 -15.279  1.00 16.96      C000 H
ATOM   3194  HB2 SER D 222      30.061  -0.448 -15.097  1.00 17.09      C000 H
ATOM   3195  HB3 SER D 222      29.725  -1.338 -16.579  1.00 16.90      C000 H
ATOM   3196  HG  SER D 222      27.956  -0.293 -15.520  1.00 20.37      C000 H
ATOM   3197  N   GLY D 223      31.937  -3.306 -16.119  1.00 18.67      C000 N
ATOM   3198  CA  GLY D 223      33.417  -3.415 -16.362  1.00 19.65      C000 C
ATOM   3199  C   GLY D 223      33.788  -1.997 -16.834  1.00 18.45      C000 C
ATOM   3200  O   GLY D 223      33.087  -1.445 -17.667  1.00 20.75      C000 O
ATOM   3201  H   GLY D 223      31.293  -3.666 -16.772  1.00 18.60      C000 H
ATOM   3202  HA2 GLY D 223      33.926  -3.662 -15.441  1.00 18.61      C000 H
ATOM   3203  HA3 GLY D 223      33.626  -4.138 -17.135  1.00 18.85      C000 H
ATOM   3204  N   THR D 224      34.849  -1.474 -16.288  1.00 18.63      C000 N
ATOM   3205  CA  THR D 224      35.357  -0.098 -16.609  1.00 20.03      C000 C
ATOM   3206  C   THR D 224      36.864  -0.142 -16.717  1.00 19.51      C000 C
ATOM   3207  O   THR D 224      37.469  -1.169 -16.436  1.00 19.66      C000 O
ATOM   3208  CB  THR D 224      35.015   0.923 -15.460  1.00 20.56      C000 C
ATOM   3209  CG2 THR D 224      33.546   0.889 -15.041  1.00 20.96      C000 C
ATOM   3210  OG1 THR D 224      35.789   0.533 -14.296  1.00 20.18      C000 O
ATOM   3211  H   THR D 224      35.363  -1.973 -15.636  1.00 18.02      C000 H
ATOM   3212  HA  THR D 224      34.949   0.217 -17.562  1.00 20.14      C000 H
ATOM   3213  HB  THR D 224      35.295   1.922 -15.753  1.00 20.73      C000 H
ATOM   3214  HG1 THR D 224      35.314  -0.050 -13.693  1.00 20.59      C000 H
ATOM   3215 HG21 THR D 224      33.251  -0.080 -14.673  1.00 20.15      C000 H
ATOM   3216 HG22 THR D 224      33.370   1.628 -14.273  1.00 20.85      C000 H
ATOM   3217 HG23 THR D 224      32.922   1.139 -15.885  1.00 20.12      C000 H
ATOM   3218  N   THR D 225      37.401   0.982 -17.109  1.00 21.49      C000 N
ATOM   3219  CA  THR D 225      38.884   1.100 -17.232  1.00 24.43      C000 C
ATOM   3220  C   THR D 225      39.216   1.532 -15.780  1.00 27.58      C000 C
ATOM   3221  O   THR D 225      38.328   1.912 -15.030  1.00 24.57      C000 O
ATOM   3222  CB  THR D 225      39.257   2.227 -18.269  1.00 25.28      C000 C
ATOM   3223  CG2 THR D 225      38.693   1.949 -19.684  1.00 24.63      C000 C
ATOM   3224  OG1 THR D 225      38.535   3.403 -17.896  1.00 28.55      C000 O
ATOM   3225  H   THR D 225      36.831   1.743 -17.331  1.00 21.47      C000 H
ATOM   3226  HA  THR D 225      39.330   0.137 -17.448  1.00 24.63      C000 H
ATOM   3227  HB  THR D 225      40.320   2.428 -18.277  1.00 24.76      C000 H
ATOM   3228  HG1 THR D 225      38.045   3.194 -17.091  1.00 28.19      C000 H
ATOM   3229 HG21 THR D 225      37.620   1.841 -19.675  1.00 24.63      C000 H
ATOM   3230 HG22 THR D 225      38.948   2.765 -20.343  1.00 25.02      C000 H
ATOM   3231 HG23 THR D 225      39.127   1.040 -20.078  1.00 24.57      C000 H
ATOM   3232  N   GLU D 226      40.467   1.490 -15.412  1.00 32.53      C000 N
ATOM   3233  CA  GLU D 226      40.856   1.901 -14.010  1.00 36.36      C000 C
ATOM   3234  C   GLU D 226      40.423   3.371 -13.700  1.00 36.14      C000 C
ATOM   3235  O   GLU D 226      39.964   3.707 -12.619  1.00 38.33      C000 O
ATOM   3236  CB  GLU D 226      42.411   1.752 -13.844  1.00 40.58      C000 C
ATOM   3237  CG  GLU D 226      42.797   0.349 -13.274  1.00 40.05      C000 C
ATOM   3238  CD  GLU D 226      42.364   0.157 -11.789  1.00 40.58      C000 C
ATOM   3239  OE1 GLU D 226      41.900   1.106 -11.172  1.00 40.68      C000 O
ATOM   3240  OE2 GLU D 226      42.532  -0.965 -11.340  1.00 40.83      C000 O
ATOM   3241  H   GLU D 226      41.135   1.196 -16.060  1.00 32.01      C000 H
ATOM   3242  HA  GLU D 226      40.329   1.252 -13.326  1.00 36.09      C000 H
ATOM   3243  HB2 GLU D 226      42.906   1.875 -14.795  1.00 39.77      C000 H
ATOM   3244  HB3 GLU D 226      42.788   2.519 -13.178  1.00 39.94      C000 H
ATOM   3245  HG2 GLU D 226      42.347  -0.430 -13.872  1.00 40.15      C000 H
ATOM   3246  HG3 GLU D 226      43.872   0.234 -13.325  1.00 40.16      C000 H
ATOM   3247  N   ALA D 227      40.595   4.218 -14.675  1.00 34.54      C000 N
ATOM   3248  CA  ALA D 227      40.225   5.667 -14.541  1.00 34.20      C000 C
ATOM   3249  C   ALA D 227      38.760   5.894 -14.129  1.00 32.97      C000 C
ATOM   3250  O   ALA D 227      38.443   6.910 -13.534  1.00 33.97      C000 O
ATOM   3251  CB  ALA D 227      40.399   6.423 -15.871  1.00 33.40      C000 C
ATOM   3252  H   ALA D 227      40.976   3.878 -15.513  1.00 34.75      C000 H
ATOM   3253  HA  ALA D 227      40.863   6.102 -13.790  1.00 34.12      C000 H
ATOM   3254  HB1 ALA D 227      41.413   6.370 -16.229  1.00 33.70      C000 H
ATOM   3255  HB2 ALA D 227      39.745   6.015 -16.630  1.00 33.30      C000 H
ATOM   3256  HB3 ALA D 227      40.135   7.464 -15.736  1.00 33.54      C000 H
ATOM   3257  N   ASN D 228      37.911   4.956 -14.454  1.00 28.00      C000 N
ATOM   3258  CA  ASN D 228      36.475   5.108 -14.114  1.00 27.35      C000 C
ATOM   3259  C   ASN D 228      36.009   4.147 -13.072  1.00 23.57      C000 C
ATOM   3260  O   ASN D 228      34.832   4.087 -12.778  1.00 22.42      C000 O
ATOM   3261  CB  ASN D 228      35.634   4.913 -15.384  1.00 31.31      C000 C
ATOM   3262  CG  ASN D 228      35.887   6.079 -16.341  1.00 36.37      C000 C
ATOM   3263  ND2 ASN D 228      36.026   5.866 -17.616  1.00 38.59      C000 N
ATOM   3264  OD1 ASN D 228      35.958   7.223 -15.919  1.00 40.16      C000 O
ATOM   3265  H   ASN D 228      38.224   4.146 -14.915  1.00 29.09      C000 H
ATOM   3266  HA  ASN D 228      36.298   6.109 -13.741  1.00 27.09      C000 H
ATOM   3267  HB2 ASN D 228      35.894   3.985 -15.865  1.00 31.60      C000 H
ATOM   3268  HB3 ASN D 228      34.581   4.881 -15.135  1.00 31.42      C000 H
ATOM   3269 HD21 ASN D 228      36.177   6.621 -18.224  1.00 37.94      C000 H
ATOM   3270 HD22 ASN D 228      35.979   4.955 -17.986  1.00 38.01      C000 H
ATOM   3271  N   ALA D 229      36.940   3.427 -12.537  1.00 22.58      C000 N
ATOM   3272  CA  ALA D 229      36.579   2.440 -11.492  1.00 22.59      C000 C
ATOM   3273  C   ALA D 229      35.793   3.076 -10.305  1.00 22.51      C000 C
ATOM   3274  O   ALA D 229      34.939   2.428  -9.723  1.00 20.77      C000 O
ATOM   3275  CB  ALA D 229      37.863   1.806 -11.006  1.00 23.45      C000 C
ATOM   3276  H   ALA D 229      37.869   3.529 -12.827  1.00 22.55      C000 H
ATOM   3277  HA  ALA D 229      35.962   1.680 -11.952  1.00 22.72      C000 H
ATOM   3278  HB1 ALA D 229      38.542   2.545 -10.607  1.00 23.62      C000 H
ATOM   3279  HB2 ALA D 229      37.619   1.096 -10.233  1.00 23.60      C000 H
ATOM   3280  HB3 ALA D 229      38.336   1.297 -11.832  1.00 23.37      C000 H
ATOM   3281  N   TRP D 230      36.093   4.312  -9.953  1.00 21.79      C000 N
ATOM   3282  CA  TRP D 230      35.353   4.953  -8.815  1.00 19.33      C000 C
ATOM   3283  C   TRP D 230      33.830   5.014  -9.028  1.00 18.42      C000 C
ATOM   3284  O   TRP D 230      33.092   5.100  -8.061  1.00 17.84      C000 O
ATOM   3285  CB  TRP D 230      35.846   6.408  -8.568  1.00 20.66      C000 C
ATOM   3286  CG  TRP D 230      35.545   7.398  -9.715  1.00 19.32      C000 C
ATOM   3287  CD1 TRP D 230      36.318   7.557 -10.823  1.00 22.09      C000 C
ATOM   3288  CD2 TRP D 230      34.483   8.246  -9.785  1.00 22.42      C000 C
ATOM   3289  CE2 TRP D 230      34.574   8.970 -10.971  1.00 23.20      C000 C
ATOM   3290  CE3 TRP D 230      33.387   8.489  -8.924  1.00 23.45      C000 C
ATOM   3291  NE1 TRP D 230      35.681   8.490 -11.500  1.00 22.23      C000 N
ATOM   3292  CZ2 TRP D 230      33.609   9.919 -11.310  1.00 23.06      C000 C
ATOM   3293  CZ3 TRP D 230      32.415   9.443  -9.265  1.00 22.94      C000 C
ATOM   3294  CH2 TRP D 230      32.529  10.159 -10.459  1.00 22.76      C000 C
ATOM   3295  H   TRP D 230      36.794   4.796 -10.434  1.00 21.62      C000 H
ATOM   3296  HA  TRP D 230      35.536   4.365  -7.927  1.00 20.05      C000 H
ATOM   3297  HB2 TRP D 230      35.359   6.769  -7.672  1.00 20.23      C000 H
ATOM   3298  HB3 TRP D 230      36.911   6.389  -8.390  1.00 19.90      C000 H
ATOM   3299  HD1 TRP D 230      37.226   7.044 -11.092  1.00 22.08      C000 H
ATOM   3300  HE1 TRP D 230      36.003   8.830 -12.364  1.00 22.44      C000 H
ATOM   3301  HE3 TRP D 230      33.290   7.942  -7.998  1.00 22.79      C000 H
ATOM   3302  HZ2 TRP D 230      33.699  10.472 -12.235  1.00 22.98      C000 H
ATOM   3303  HZ3 TRP D 230      31.580   9.628  -8.605  1.00 22.69      C000 H
ATOM   3304  HH2 TRP D 230      31.786  10.899 -10.728  1.00 23.36      C000 H
ATOM   3305  N   LYS D 231      33.396   4.979 -10.263  1.00 18.27      C000 N
ATOM   3306  CA  LYS D 231      31.949   5.040 -10.519  1.00 20.57      C000 C
ATOM   3307  C   LYS D 231      31.449   3.764 -11.217  1.00 20.06      C000 C
ATOM   3308  O   LYS D 231      30.572   3.820 -12.058  1.00 19.42      C000 O
ATOM   3309  CB  LYS D 231      31.672   6.286 -11.373  1.00 25.23      C000 C
ATOM   3310  CG  LYS D 231      32.496   6.308 -12.675  1.00 30.65      C000 C
ATOM   3311  CD  LYS D 231      31.965   7.470 -13.558  1.00 36.25      C000 C
ATOM   3312  CE  LYS D 231      33.027   7.821 -14.634  1.00 42.83      C000 C
ATOM   3313  NZ  LYS D 231      32.658   9.104 -15.327  1.00 47.45      C000 N
ATOM   3314  H   LYS D 231      34.023   4.908 -11.014  1.00 18.17      C000 H
ATOM   3315  HA  LYS D 231      31.422   5.133  -9.576  1.00 21.26      C000 H
ATOM   3316  HB2 LYS D 231      30.617   6.320 -11.590  1.00 25.36      C000 H
ATOM   3317  HB3 LYS D 231      31.922   7.149 -10.775  1.00 25.29      C000 H
ATOM   3318  HG2 LYS D 231      33.538   6.464 -12.426  1.00 30.61      C000 H
ATOM   3319  HG3 LYS D 231      32.409   5.364 -13.200  1.00 30.57      C000 H
ATOM   3320  HD2 LYS D 231      31.046   7.180 -14.048  1.00 36.68      C000 H
ATOM   3321  HD3 LYS D 231      31.775   8.347 -12.957  1.00 37.15      C000 H
ATOM   3322  HE2 LYS D 231      34.002   7.947 -14.183  1.00 42.77      C000 H
ATOM   3323  HE3 LYS D 231      33.091   7.038 -15.377  1.00 42.97      C000 H
ATOM   3324  HZ1 LYS D 231      31.771   9.477 -14.931  1.00 46.95      C000 H
ATOM   3325  HZ2 LYS D 231      33.417   9.804 -15.189  1.00 47.06      C000 H
ATOM   3326  HZ3 LYS D 231      32.538   8.925 -16.344  1.00 47.11      C000 H
ATOM   3327  N   SER D 232      31.999   2.654 -10.833  1.00 17.44      C000 N
ATOM   3328  CA  SER D 232      31.594   1.350 -11.444  1.00 18.31      C000 C
ATOM   3329  C   SER D 232      30.383   0.600 -10.796  1.00 15.80      C000 C
ATOM   3330  O   SER D 232      29.785  -0.239 -11.461  1.00 17.50      C000 O
ATOM   3331  CB  SER D 232      32.826   0.374 -11.403  1.00 18.71      C000 C
ATOM   3332  OG  SER D 232      33.114   0.072 -10.016  1.00 21.40      C000 O
ATOM   3333  H   SER D 232      32.689   2.664 -10.136  1.00 17.85      C000 H
ATOM   3334  HA  SER D 232      31.342   1.539 -12.481  1.00 18.02      C000 H
ATOM   3335  HB2 SER D 232      32.597  -0.541 -11.941  1.00 19.12      C000 H
ATOM   3336  HB3 SER D 232      33.698   0.831 -11.851  1.00 18.95      C000 H
ATOM   3337  HG  SER D 232      32.304  -0.109  -9.499  1.00 18.45      C000 H
ATOM   3338  N   THR D 233      30.088   0.935  -9.567  1.00 12.75      C000 N
ATOM   3339  CA  THR D 233      29.018   0.282  -8.802  1.00 12.12      C000 C
ATOM   3340  C   THR D 233      27.824   1.068  -8.296  1.00 13.34      C000 C
ATOM   3341  O   THR D 233      27.949   2.043  -7.582  1.00 15.43      C000 O
ATOM   3342  CB  THR D 233      29.736  -0.407  -7.605  1.00 14.74      C000 C
ATOM   3343  CG2 THR D 233      28.952  -1.541  -6.950  1.00 14.94      C000 C
ATOM   3344  OG1 THR D 233      30.919  -1.022  -8.129  1.00 18.36      C000 O
ATOM   3345  H   THR D 233      30.590   1.649  -9.115  1.00 13.42      C000 H
ATOM   3346  HA  THR D 233      28.642  -0.518  -9.421  1.00 12.58      C000 H
ATOM   3347  HB  THR D 233      30.014   0.319  -6.845  1.00 15.01      C000 H
ATOM   3348  HG1 THR D 233      31.403  -1.393  -7.370  1.00 16.11      C000 H
ATOM   3349 HG21 THR D 233      28.008  -1.183  -6.567  1.00 14.81      C000 H
ATOM   3350 HG22 THR D 233      28.766  -2.352  -7.640  1.00 14.69      C000 H
ATOM   3351 HG23 THR D 233      29.526  -1.915  -6.114  1.00 15.08      C000 H
ATOM   3352  N   LEU D 234      26.684   0.569  -8.675  1.00 14.61      C000 N
ATOM   3353  CA  LEU D 234      25.397   1.147  -8.291  1.00 12.26      C000 C
ATOM   3354  C   LEU D 234      24.884   0.258  -7.133  1.00 13.90      C000 C
ATOM   3355  O   LEU D 234      25.216  -0.914  -7.076  1.00 13.65      C000 O
ATOM   3356  CB  LEU D 234      24.405   1.036  -9.431  1.00 13.57      C000 C
ATOM   3357  CG  LEU D 234      24.706   1.955 -10.640  1.00 17.74      C000 C
ATOM   3358  CD1 LEU D 234      23.736   1.583 -11.782  1.00 19.78      C000 C
ATOM   3359  CD2 LEU D 234      24.470   3.455 -10.228  1.00 19.56      C000 C
ATOM   3360  H   LEU D 234      26.686  -0.231  -9.245  1.00 15.60      C000 H
ATOM   3361  HA  LEU D 234      25.539   2.161  -7.948  1.00 13.65      C000 H
ATOM   3362  HB2 LEU D 234      24.400   0.009  -9.765  1.00 14.62      C000 H
ATOM   3363  HB3 LEU D 234      23.420   1.257  -9.044  1.00 14.58      C000 H
ATOM   3364  HG  LEU D 234      25.725   1.817 -10.979  1.00 18.35      C000 H
ATOM   3365 HD11 LEU D 234      22.707   1.702 -11.471  1.00 18.79      C000 H
ATOM   3366 HD12 LEU D 234      23.912   2.212 -12.640  1.00 18.82      C000 H
ATOM   3367 HD13 LEU D 234      23.896   0.561 -12.086  1.00 19.25      C000 H
ATOM   3368 HD21 LEU D 234      25.109   3.751  -9.411  1.00 18.58      C000 H
ATOM   3369 HD22 LEU D 234      24.673   4.119 -11.056  1.00 19.49      C000 H
ATOM   3370 HD23 LEU D 234      23.449   3.627  -9.916  1.00 18.90      C000 H
ATOM   3371  N   VAL D 235      24.096   0.846  -6.264  1.00 13.59      C000 N
ATOM   3372  CA  VAL D 235      23.500   0.124  -5.107  1.00 13.36      C000 C
ATOM   3373  C   VAL D 235      22.010   0.502  -5.125  1.00 13.56      C000 C
ATOM   3374  O   VAL D 235      21.659   1.627  -5.477  1.00 14.73      C000 O
ATOM   3375  CB  VAL D 235      24.174   0.586  -3.756  1.00 13.97      C000 C
ATOM   3376  CG1 VAL D 235      23.956   2.106  -3.483  1.00 14.11      C000 C
ATOM   3377  CG2 VAL D 235      23.644  -0.273  -2.545  1.00 15.36      C000 C
ATOM   3378  H   VAL D 235      23.865   1.797  -6.366  1.00 14.89      C000 H
ATOM   3379  HA  VAL D 235      23.594  -0.940  -5.274  1.00 13.98      C000 H
ATOM   3380  HB  VAL D 235      25.237   0.417  -3.849  1.00 14.18      C000 H
ATOM   3381 HG11 VAL D 235      22.908   2.367  -3.422  1.00 12.72      C000 H
ATOM   3382 HG12 VAL D 235      24.443   2.395  -2.565  1.00 13.46      C000 H
ATOM   3383 HG13 VAL D 235      24.390   2.681  -4.289  1.00 14.38      C000 H
ATOM   3384 HG21 VAL D 235      23.856  -1.321  -2.724  1.00 15.98      C000 H
ATOM   3385 HG22 VAL D 235      24.137   0.012  -1.627  1.00 15.68      C000 H
ATOM   3386 HG23 VAL D 235      22.577  -0.170  -2.418  1.00 14.86      C000 H
ATOM   3387  N   GLY D 236      21.209  -0.448  -4.745  1.00 13.73      C000 N
ATOM   3388  CA  GLY D 236      19.730  -0.278  -4.676  1.00 13.66      C000 C
ATOM   3389  C   GLY D 236      19.093  -1.391  -3.781  1.00 13.21      C000 C
ATOM   3390  O   GLY D 236      19.775  -2.127  -3.073  1.00 12.98      C000 O
ATOM   3391  H   GLY D 236      21.598  -1.319  -4.496  1.00 15.22      C000 H
ATOM   3392  HA2 GLY D 236      19.496   0.694  -4.268  1.00 13.93      C000 H
ATOM   3393  HA3 GLY D 236      19.333  -0.329  -5.675  1.00 13.62      C000 H
ATOM   3394  N   HIS D 237      17.797  -1.490  -3.800  1.00 15.05      C000 N
ATOM   3395  CA  HIS D 237      17.089  -2.523  -3.006  1.00 17.20      C000 C
ATOM   3396  C   HIS D 237      15.874  -2.956  -3.858  1.00 17.22      C000 C
ATOM   3397  O   HIS D 237      15.306  -2.202  -4.636  1.00 18.96      C000 O
ATOM   3398  CB  HIS D 237      16.707  -1.925  -1.625  1.00 18.98      C000 C
ATOM   3399  CG  HIS D 237      15.981  -0.591  -1.685  1.00 25.66      C000 C
ATOM   3400  CD2 HIS D 237      16.453   0.714  -1.865  1.00 29.35      C000 C
ATOM   3401  ND1 HIS D 237      14.697  -0.456  -1.563  1.00 29.94      C000 N
ATOM   3402  CE1 HIS D 237      14.385   0.801  -1.653  1.00 31.69      C000 C
ATOM   3403  NE2 HIS D 237      15.441   1.560  -1.839  1.00 32.70      C000 N
ATOM   3404  H   HIS D 237      17.257  -0.870  -4.349  1.00 14.41      C000 H
ATOM   3405  HA  HIS D 237      17.735  -3.372  -2.884  1.00 16.93      C000 H
ATOM   3406  HB2 HIS D 237      16.070  -2.629  -1.115  1.00 20.11      C000 H
ATOM   3407  HB3 HIS D 237      17.596  -1.792  -1.032  1.00 20.09      C000 H
ATOM   3408  HD1 HIS D 237      14.062  -1.204  -1.435  1.00 30.30      C000 H
ATOM   3409  HD2 HIS D 237      17.487   1.003  -2.014  1.00 28.79      C000 H
ATOM   3410  HE1 HIS D 237      13.377   1.181  -1.581  1.00 32.22      C000 H
ATOM   3411  N   ASP D 238      15.529  -4.196  -3.707  1.00 15.04      C000 N
ATOM   3412  CA  ASP D 238      14.379  -4.800  -4.439  1.00 15.38      C000 C
ATOM   3413  C   ASP D 238      13.588  -5.684  -3.474  1.00 16.76      C000 C
ATOM   3414  O   ASP D 238      14.173  -6.345  -2.642  1.00 15.63      C000 O
ATOM   3415  CB  ASP D 238      14.815  -5.733  -5.614  1.00 17.09      C000 C
ATOM   3416  CG  ASP D 238      15.256  -5.038  -6.923  1.00 17.27      C000 C
ATOM   3417  OD1 ASP D 238      14.872  -3.916  -7.165  1.00 25.02      C000 O
ATOM   3418  OD2 ASP D 238      15.973  -5.671  -7.673  1.00 18.21      C000 O
ATOM   3419  H   ASP D 238      16.040  -4.740  -3.067  1.00 16.52      C000 H
ATOM   3420  HA  ASP D 238      13.732  -4.012  -4.789  1.00 16.53      C000 H
ATOM   3421  HB2 ASP D 238      15.632  -6.341  -5.254  1.00 16.89      C000 H
ATOM   3422  HB3 ASP D 238      14.002  -6.406  -5.855  1.00 16.12      C000 H
ATOM   3423  N   THR D 239      12.287  -5.672  -3.614  1.00 17.63      C000 N
ATOM   3424  CA  THR D 239      11.417  -6.498  -2.755  1.00 19.65      C000 C
ATOM   3425  C   THR D 239      10.692  -7.385  -3.760  1.00 18.33      C000 C
ATOM   3426  O   THR D 239      10.154  -6.869  -4.732  1.00 18.13      C000 O
ATOM   3427  CB  THR D 239      10.396  -5.630  -2.017  1.00 24.07      C000 C
ATOM   3428  CG2 THR D 239       9.526  -6.502  -1.079  1.00 24.39      C000 C
ATOM   3429  OG1 THR D 239      11.150  -4.745  -1.176  1.00 27.02      C000 O
ATOM   3430  H   THR D 239      11.850  -5.119  -4.298  1.00 17.73      C000 H
ATOM   3431  HA  THR D 239      12.017  -7.118  -2.100  1.00 19.74      C000 H
ATOM   3432  HB  THR D 239       9.781  -5.072  -2.713  1.00 24.03      C000 H
ATOM   3433  HG1 THR D 239      12.102  -4.917  -1.312  1.00 28.11      C000 H
ATOM   3434 HG21 THR D 239      10.131  -7.052  -0.375  1.00 23.97      C000 H
ATOM   3435 HG22 THR D 239       8.830  -5.879  -0.538  1.00 24.56      C000 H
ATOM   3436 HG23 THR D 239       8.955  -7.209  -1.670  1.00 24.24      C000 H
ATOM   3437  N   PHE D 240      10.699  -8.662  -3.492  1.00 16.06      C000 N
ATOM   3438  CA  PHE D 240      10.025  -9.624  -4.388  1.00 16.05      C000 C
ATOM   3439  C   PHE D 240       8.820 -10.273  -3.684  1.00 16.49      C000 C
ATOM   3440  O   PHE D 240       8.897 -10.499  -2.490  1.00 16.68      C000 O
ATOM   3441  CB  PHE D 240      10.992 -10.777  -4.788  1.00 17.53      C000 C
ATOM   3442  CG  PHE D 240      12.210 -10.308  -5.616  1.00 17.16      C000 C
ATOM   3443  CD1 PHE D 240      13.384  -9.898  -4.993  1.00 17.08      C000 C
ATOM   3444  CD2 PHE D 240      12.149 -10.280  -7.006  1.00 17.90      C000 C
ATOM   3445  CE1 PHE D 240      14.456  -9.475  -5.747  1.00 17.30      C000 C
ATOM   3446  CE2 PHE D 240      13.234  -9.851  -7.757  1.00 18.38      C000 C
ATOM   3447  CZ  PHE D 240      14.390  -9.447  -7.120  1.00 18.67      C000 C
ATOM   3448  H   PHE D 240      11.153  -8.995  -2.686  1.00 16.14      C000 H
ATOM   3449  HA  PHE D 240       9.673  -9.108  -5.269  1.00 16.86      C000 H
ATOM   3450  HB2 PHE D 240      11.336 -11.275  -3.898  1.00 16.64      C000 H
ATOM   3451  HB3 PHE D 240      10.446 -11.506  -5.360  1.00 16.66      C000 H
ATOM   3452  HD1 PHE D 240      13.468  -9.911  -3.914  1.00 16.39      C000 H
ATOM   3453  HD2 PHE D 240      11.246 -10.595  -7.511  1.00 16.46      C000 H
ATOM   3454  HE1 PHE D 240      15.361  -9.165  -5.242  1.00 17.95      C000 H
ATOM   3455  HE2 PHE D 240      13.164  -9.841  -8.833  1.00 17.11      C000 H
ATOM   3456  HZ  PHE D 240      15.251  -9.116  -7.683  1.00 17.79      C000 H
ATOM   3457  N   THR D 241       7.770 -10.524  -4.427  1.00 17.82      C000 N
ATOM   3458  CA  THR D 241       6.548 -11.184  -3.892  1.00 18.70      C000 C
ATOM   3459  C   THR D 241       6.132 -12.155  -5.024  1.00 18.25      C000 C
ATOM   3460  O   THR D 241       6.686 -12.137  -6.110  1.00 17.42      C000 O
ATOM   3461  CB  THR D 241       5.410 -10.179  -3.614  1.00 21.01      C000 C
ATOM   3462  CG2 THR D 241       5.943  -9.139  -2.630  1.00 25.22      C000 C
ATOM   3463  OG1 THR D 241       5.168  -9.494  -4.824  1.00 24.59      C000 O
ATOM   3464  H   THR D 241       7.748 -10.273  -5.381  1.00 17.59      C000 H
ATOM   3465  HA  THR D 241       6.798 -11.751  -3.005  1.00 18.73      C000 H
ATOM   3466  HB  THR D 241       4.499 -10.655  -3.267  1.00 21.49      C000 H
ATOM   3467  HG1 THR D 241       4.988  -8.565  -4.628  1.00 25.18      C000 H
ATOM   3468 HG21 THR D 241       6.802  -8.619  -3.027  1.00 24.84      C000 H
ATOM   3469 HG22 THR D 241       5.176  -8.423  -2.379  1.00 24.89      C000 H
ATOM   3470 HG23 THR D 241       6.237  -9.640  -1.716  1.00 24.32      C000 H
ATOM   3471  N   LYS D 242       5.158 -12.966  -4.746  1.00 22.66      C000 N
ATOM   3472  CA  LYS D 242       4.680 -13.947  -5.755  1.00 27.18      C000 C
ATOM   3473  C   LYS D 242       3.486 -13.459  -6.576  1.00 29.31      C000 C
ATOM   3474  O   LYS D 242       2.904 -14.295  -7.245  1.00 30.08      C000 O
ATOM   3475  CB  LYS D 242       4.325 -15.238  -4.995  1.00 28.25      C000 C
ATOM   3476  CG  LYS D 242       5.651 -16.002  -4.800  1.00 32.07      C000 C
ATOM   3477  CD  LYS D 242       5.428 -17.431  -4.169  1.00 34.66      C000 C
ATOM   3478  CE  LYS D 242       6.695 -18.285  -4.490  1.00 37.32      C000 C
ATOM   3479  NZ  LYS D 242       6.747 -19.548  -3.682  1.00 39.40      C000 N
ATOM   3480  H   LYS D 242       4.731 -12.931  -3.863  1.00 23.14      C000 H
ATOM   3481  HA  LYS D 242       5.484 -14.139  -6.453  1.00 26.46      C000 H
ATOM   3482  HB2 LYS D 242       3.880 -14.986  -4.041  1.00 28.04      C000 H
ATOM   3483  HB3 LYS D 242       3.613 -15.816  -5.566  1.00 28.62      C000 H
ATOM   3484  HG2 LYS D 242       6.167 -16.090  -5.748  1.00 31.11      C000 H
ATOM   3485  HG3 LYS D 242       6.289 -15.425  -4.142  1.00 31.26      C000 H
ATOM   3486  HD2 LYS D 242       5.321 -17.343  -3.095  1.00 34.85      C000 H
ATOM   3487  HD3 LYS D 242       4.547 -17.916  -4.563  1.00 34.62      C000 H
ATOM   3488  HE2 LYS D 242       6.700 -18.546  -5.536  1.00 36.56      C000 H
ATOM   3489  HE3 LYS D 242       7.591 -17.721  -4.281  1.00 37.21      C000 H
ATOM   3490  HZ1 LYS D 242       5.925 -19.587  -3.045  1.00 37.98      C000 H
ATOM   3491  HZ2 LYS D 242       6.736 -20.371  -4.320  1.00 37.92      C000 H
ATOM   3492  HZ3 LYS D 242       7.622 -19.560  -3.119  1.00 37.76      C000 H
ATOM   3493  N   VAL D 243       3.210 -12.186  -6.513  1.00 32.12      C000 N
ATOM   3494  CA  VAL D 243       2.083 -11.540  -7.235  1.00 36.55      C000 C
ATOM   3495  C   VAL D 243       2.674 -10.711  -8.408  1.00 41.39      C000 C
ATOM   3496  O   VAL D 243       2.335 -11.046  -9.539  1.00 46.98      C000 O
ATOM   3497  CB  VAL D 243       1.357 -10.623  -6.223  1.00 37.78      C000 C
ATOM   3498  CG1 VAL D 243       0.026 -10.140  -6.806  1.00 36.23      C000 C
ATOM   3499  CG2 VAL D 243       1.132 -11.369  -4.894  1.00 40.79      C000 C
ATOM   3500  H   VAL D 243       3.766 -11.585  -5.978  1.00 32.58      C000 H
ATOM   3501  HA  VAL D 243       1.433 -12.306  -7.639  1.00 36.93      C000 H
ATOM   3502  HB  VAL D 243       1.993  -9.759  -6.064  1.00 37.36      C000 H
ATOM   3503 HG11 VAL D 243      -0.599 -10.978  -7.073  1.00 35.92      C000 H
ATOM   3504 HG12 VAL D 243      -0.497  -9.492  -6.124  1.00 35.90      C000 H
ATOM   3505 HG13 VAL D 243       0.248  -9.586  -7.712  1.00 35.58      C000 H
ATOM   3506 HG21 VAL D 243       2.072 -11.735  -4.503  1.00 40.70      C000 H
ATOM   3507 HG22 VAL D 243       0.735 -10.682  -4.174  1.00 40.42      C000 H
ATOM   3508 HG23 VAL D 243       0.467 -12.200  -5.040  1.00 40.28      C000 H
HETATM 3509  N1  IMI X 244      35.321  10.787  -4.146  1.00 20.00           N
HETATM 3510  S1  IMI X 244      32.085  12.015  -4.636  1.00 20.00           S
HETATM 3511  C1  IMI X 244      32.828  11.921  -6.278  1.00 20.00           C
HETATM 3512  N2  IMI X 244      35.234  12.236  -5.760  1.00 20.00           N
HETATM 3513  C2  IMI X 244      35.807  11.883  -4.639  1.00 20.00           C
HETATM 3514  N3  IMI X 244      36.761  12.543  -4.060  1.00 20.00           N
HETATM 3515  C3  IMI X 244      34.224  11.250  -6.201  1.00 20.00           C
HETATM 3516  C4  IMI X 244      34.207  10.249  -4.977  1.00 20.00           C
HETATM 3517  C5  IMI X 244      32.885  10.448  -4.198  1.00 20.00           C
HETATM 3518  C6  IMI X 244      32.856  13.218  -7.134  1.00 20.00           C
HETATM 3519  C7  IMI X 244      31.476  13.426  -7.771  1.00 20.00           C
HETATM 3520  C8  IMI X 244      31.433  14.805  -8.462  1.00 20.00           C
HETATM 3521  C9  IMI X 244      29.975  15.214  -8.811  1.00 20.00           C
HETATM 3522  C10 IMI X 244      29.298  14.327  -9.889  1.00 20.00           C
HETATM 3523  O1  IMI X 244      28.090  14.107  -9.812  1.00 20.00           O
HETATM 3524  O2  IMI X 244      30.010  13.902 -10.789  1.00 20.00           O
HETATM 3525  H1  IMI X 244      35.646  10.361  -3.327  1.00 20.00           H
HETATM 3526  H2  IMI X 244      35.443  13.056  -6.252  1.00 20.00           H
HETATM 3527  H3  IMI X 244      37.145  13.371  -4.411  1.00 20.00           H
HETATM 3528  H4  IMI X 244      37.180  12.265  -3.220  1.00 20.00           H
HETATM 3529  H5  IMI X 244      32.229  11.215  -6.828  1.00 20.00           H
HETATM 3530  H6  IMI X 244      34.532  10.786  -7.127  1.00 20.00           H
HETATM 3531  H7  IMI X 244      34.397   9.220  -5.256  1.00 20.00           H
HETATM 3532  H8  IMI X 244      32.197   9.647  -4.418  1.00 20.00           H
HETATM 3533  H9  IMI X 244      33.080  10.451  -3.136  1.00 20.00           H
HETATM 3534  H10 IMI X 244      33.611  13.155  -7.905  1.00 20.00           H
HETATM 3535  H11 IMI X 244      33.092  14.051  -6.488  1.00 20.00           H
HETATM 3536  H12 IMI X 244      30.702  13.374  -7.018  1.00 20.00           H
HETATM 3537  H13 IMI X 244      31.303  12.659  -8.513  1.00 20.00           H
HETATM 3538  H14 IMI X 244      32.034  14.783  -9.355  1.00 20.00           H
HETATM 3539  H15 IMI X 244      31.853  15.555  -7.805  1.00 20.00           H
HETATM 3540  H16 IMI X 244      29.987  16.235  -9.162  1.00 20.00           H
HETATM 3541  H17 IMI X 244      29.379  15.175  -7.914  1.00 20.00           H
