# Supplementary material for: New computational protein design methods for de novo small molecule binding sites
Source: PLoS Comput Biol. 2020 Oct 5;16(10):e1008178. doi: 10.1371/journal.pcbi.1008178 (PMC7575090; doi:10.1371/journal.pcbi.1008178)
Supplement: S3 File — PDB files for the protein-ligand complexes used for the binding site sequence recovery benchmark. Files have been cleaned to remove residues with missing backbone atoms and all other extraneous small molecules. These complexes have been renumbered for compatibility with Rosetta, where position numbering corresponds to column “Designable_positions” in S4 Table. (GZ) [file pcbi.1008178.s003.tar.gz › BindingSiteRecoveryPDBs/4B5D-clean.pdb]

ATOM      1  N   ASN A   1      51.090   6.078  37.516  1.00 58.39           N
ATOM      2  CA  ASN A   1      50.437   4.809  37.847  1.00 59.96           C
ATOM      3  C   ASN A   1      49.090   4.591  37.133  1.00 61.56           C
ATOM      4  O   ASN A   1      48.228   5.477  37.099  1.00 57.06           O
ATOM      5  CB  ASN A   1      50.272   4.677  39.360  1.00 61.17           C
ATOM      6  CG  ASN A   1      49.345   3.541  39.751  1.00 67.97           C
ATOM      7  OD1 ASN A   1      48.235   3.770  40.229  1.00 66.35           O
ATOM      8  ND2 ASN A   1      49.796   2.311  39.552  1.00 75.09           N
ATOM      9  N   GLY A   2      48.919   3.401  36.564  1.00 57.61           N
ATOM     10  CA  GLY A   2      47.740   3.095  35.779  1.00 46.53           C
ATOM     11  C   GLY A   2      46.458   3.172  36.579  1.00 51.43           C
ATOM     12  O   GLY A   2      45.441   3.640  36.090  1.00 53.61           O
ATOM     13  N   LEU A   3      46.516   2.706  37.819  1.00 59.79           N
ATOM     14  CA  LEU A   3      45.356   2.701  38.692  1.00 58.85           C
ATOM     15  C   LEU A   3      44.863   4.117  38.996  1.00 53.01           C
ATOM     16  O   LEU A   3      43.666   4.420  38.898  1.00 52.90           O
ATOM     17  CB  LEU A   3      45.681   1.954  39.987  1.00 65.88           C
ATOM     18  CG  LEU A   3      44.704   2.088  41.153  1.00 67.45           C
ATOM     19  CD1 LEU A   3      43.390   1.406  40.802  1.00 70.28           C
ATOM     20  CD2 LEU A   3      45.313   1.504  42.426  1.00 61.09           C
ATOM     21  N   MET A   4      45.793   4.985  39.363  1.00 46.54           N
ATOM     22  CA  MET A   4      45.442   6.355  39.674  1.00 48.80           C
ATOM     23  C   MET A   4      44.839   7.093  38.484  1.00 46.19           C
ATOM     24  O   MET A   4      44.016   7.982  38.662  1.00 46.89           O
ATOM     25  CB  MET A   4      46.656   7.098  40.237  1.00 54.56           C
ATOM     26  CG  MET A   4      47.248   6.445  41.498  1.00 56.93           C
ATOM     27  SD  MET A   4      46.516   6.937  43.079  1.00103.02           S
ATOM     28  CE  MET A   4      44.904   6.173  43.040  1.00 46.16           C
ATOM     29  N   ALA A   5      45.242   6.718  37.274  1.00 47.45           N
ATOM     30  CA  ALA A   5      44.698   7.342  36.069  1.00 49.12           C
ATOM     31  C   ALA A   5      43.219   7.027  35.918  1.00 49.42           C
ATOM     32  O   ALA A   5      42.431   7.869  35.467  1.00 41.99           O
ATOM     33  CB  ALA A   5      45.449   6.886  34.846  1.00 49.96           C
ATOM     34  N   LYS A   6      42.839   5.812  36.296  1.00 44.90           N
ATOM     35  CA  LYS A   6      41.439   5.426  36.191  1.00 48.78           C
ATOM     36  C   LYS A   6      40.612   6.035  37.335  1.00 37.50           C
ATOM     37  O   LYS A   6      39.462   6.435  37.137  1.00 44.88           O
ATOM     38  CB  LYS A   6      41.292   3.901  36.124  1.00 53.88           C
ATOM     39  CG  LYS A   6      41.858   3.260  34.849  1.00 51.36           C
ATOM     40  CD  LYS A   6      41.769   1.718  34.888  1.00 47.74           C
ATOM     41  CE  LYS A   6      42.096   1.076  33.542  1.00 54.04           C
ATOM     42  NZ  LYS A   6      40.977   1.238  32.548  1.00 55.82           N
ATOM     43  N   ARG A   7      41.210   6.126  38.517  1.00 38.11           N
ATOM     44  CA  ARG A   7      40.539   6.738  39.660  1.00 42.41           C
ATOM     45  C   ARG A   7      40.221   8.185  39.340  1.00 40.02           C
ATOM     46  O   ARG A   7      39.124   8.659  39.618  1.00 40.09           O
ATOM     47  CB  ARG A   7      41.407   6.677  40.919  1.00 43.02           C
ATOM     48  CG  ARG A   7      41.740   5.273  41.375  1.00 71.87           C
ATOM     49  CD  ARG A   7      40.565   4.612  42.077  1.00 88.36           C
ATOM     50  NE  ARG A   7      40.650   4.742  43.530  1.00 98.14           N
ATOM     51  CZ  ARG A   7      39.760   4.234  44.378  1.00104.52           C
ATOM     52  NH1 ARG A   7      38.715   3.561  43.914  1.00102.94           N
ATOM     53  NH2 ARG A   7      39.913   4.400  45.689  1.00106.73           N
ATOM     54  N   LEU A   8      41.195   8.882  38.763  1.00 41.11           N
ATOM     55  CA  LEU A   8      41.017  10.280  38.382  1.00 42.19           C
ATOM     56  C   LEU A   8      39.848  10.417  37.412  1.00 40.43           C
ATOM     57  O   LEU A   8      39.006  11.307  37.559  1.00 34.43           O
ATOM     58  CB  LEU A   8      42.296  10.849  37.763  1.00 36.96           C
ATOM     59  CG  LEU A   8      42.150  12.225  37.093  1.00 46.11           C
ATOM     60  CD1 LEU A   8      41.989  13.305  38.151  1.00 43.57           C
ATOM     61  CD2 LEU A   8      43.335  12.524  36.181  1.00 43.54           C
ATOM     62  N   ARG A   9      39.780   9.528  36.428  1.00 38.36           N
ATOM     63  CA  ARG A   9      38.692   9.622  35.470  1.00 42.32           C
ATOM     64  C   ARG A   9      37.347   9.390  36.165  1.00 40.18           C
ATOM     65  O   ARG A   9      36.409  10.159  35.975  1.00 35.59           O
ATOM     66  CB  ARG A   9      38.889   8.648  34.314  1.00 38.25           C
ATOM     67  CG  ARG A   9      37.732   8.610  33.331  1.00 40.42           C
ATOM     68  CD  ARG A   9      37.848   7.421  32.359  1.00 44.75           C
ATOM     69  NE  ARG A   9      38.975   7.590  31.444  1.00 48.37           N
ATOM     70  CZ  ARG A   9      40.201   7.117  31.653  1.00 40.13           C
ATOM     71  NH1 ARG A   9      40.468   6.419  32.743  1.00 44.85           N
ATOM     72  NH2 ARG A   9      41.162   7.342  30.765  1.00 36.97           N
ATOM     73  N   ARG A  10      37.261   8.339  36.978  1.00 33.76           N
ATOM     74  CA  ARG A  10      36.030   8.051  37.717  1.00 39.56           C
ATOM     75  C   ARG A  10      35.584   9.254  38.551  1.00 41.69           C
ATOM     76  O   ARG A  10      34.397   9.574  38.620  1.00 45.78           O
ATOM     77  CB  ARG A  10      36.218   6.823  38.611  1.00 38.75           C
ATOM     78  CG  ARG A  10      36.359   5.512  37.841  1.00 44.20           C
ATOM     79  CD  ARG A  10      35.008   4.815  37.592  1.00 44.95           C
ATOM     80  NE  ARG A  10      34.044   5.635  36.850  1.00 49.68           N
ATOM     81  CZ  ARG A  10      34.053   5.805  35.529  1.00 55.84           C
ATOM     82  NH1 ARG A  10      34.985   5.227  34.781  1.00 54.83           N
ATOM     83  NH2 ARG A  10      33.132   6.565  34.951  1.00 57.68           N
ATOM     84  N   GLU A  11      36.556   9.910  39.173  1.00 36.88           N
ATOM     85  CA  GLU A  11      36.317  11.066  40.016  1.00 45.01           C
ATOM     86  C   GLU A  11      35.821  12.264  39.190  1.00 43.27           C
ATOM     87  O   GLU A  11      34.901  12.958  39.597  1.00 48.70           O
ATOM     88  CB  GLU A  11      37.607  11.425  40.742  1.00 60.75           C
ATOM     89  CG  GLU A  11      37.434  12.225  42.009  1.00 73.01           C
ATOM     90  CD  GLU A  11      38.601  12.031  42.961  1.00 84.44           C
ATOM     91  OE1 GLU A  11      38.728  10.919  43.520  1.00 84.54           O
ATOM     92  OE2 GLU A  11      39.393  12.983  43.145  1.00 91.19           O
ATOM     93  N   LEU A  12      36.412  12.489  38.023  1.00 41.14           N
ATOM     94  CA  LEU A  12      35.998  13.609  37.179  1.00 44.21           C
ATOM     95  C   LEU A  12      34.583  13.380  36.635  1.00 45.16           C
ATOM     96  O   LEU A  12      33.740  14.277  36.646  1.00 43.16           O
ATOM     97  CB  LEU A  12      36.972  13.792  36.025  1.00 40.88           C
ATOM     98  CG  LEU A  12      38.381  14.281  36.360  1.00 42.23           C
ATOM     99  CD1 LEU A  12      39.269  14.170  35.121  1.00 35.06           C
ATOM    100  CD2 LEU A  12      38.346  15.712  36.871  1.00 46.77           C
ATOM    101  N   LEU A  13      34.327  12.155  36.195  1.00 33.65           N
ATOM    102  CA  LEU A  13      33.047  11.792  35.600  1.00 36.99           C
ATOM    103  C   LEU A  13      31.939  11.596  36.624  1.00 39.62           C
ATOM    104  O   LEU A  13      30.773  11.445  36.268  1.00 37.74           O
ATOM    105  CB  LEU A  13      33.202  10.528  34.752  1.00 35.02           C
ATOM    106  CG  LEU A  13      34.015  10.752  33.477  1.00 35.89           C
ATOM    107  CD1 LEU A  13      34.167   9.445  32.712  1.00 38.67           C
ATOM    108  CD2 LEU A  13      33.339  11.805  32.638  1.00 36.38           C
ATOM    109  N   ASN A  14      32.297  11.588  37.898  1.00 47.86           N
ATOM    110  CA  ASN A  14      31.284  11.453  38.923  1.00 48.17           C
ATOM    111  C   ASN A  14      30.209  12.537  38.839  1.00 51.02           C
ATOM    112  O   ASN A  14      29.025  12.260  39.030  1.00 47.85           O
ATOM    113  CB  ASN A  14      31.900  11.435  40.308  1.00 52.44           C
ATOM    114  CG  ASN A  14      30.870  11.171  41.375  1.00 58.59           C
ATOM    115  OD1 ASN A  14      30.223  10.116  41.381  1.00 57.92           O
ATOM    116  ND2 ASN A  14      30.687  12.135  42.273  1.00 58.06           N
ATOM    117  N   THR A  15      30.623  13.761  38.528  1.00 50.10           N
ATOM    118  CA  THR A  15      29.686  14.875  38.420  1.00 45.74           C
ATOM    119  C   THR A  15      28.621  14.660  37.342  1.00 44.61           C
ATOM    120  O   THR A  15      27.438  14.895  37.586  1.00 47.80           O
ATOM    121  CB  THR A  15      30.421  16.201  38.192  1.00 46.16           C
ATOM    122  OG1 THR A  15      31.372  16.393  39.252  1.00 52.24           O
ATOM    123  CG2 THR A  15      29.432  17.352  38.185  1.00 38.54           C
ATOM    124  N   TYR A  16      29.039  14.194  36.167  1.00 40.96           N
ATOM    125  CA  TYR A  16      28.101  13.871  35.095  1.00 43.89           C
ATOM    126  C   TYR A  16      27.229  12.638  35.378  1.00 47.32           C
ATOM    127  O   TYR A  16      26.140  12.504  34.822  1.00 47.41           O
ATOM    128  CB  TYR A  16      28.835  13.678  33.762  1.00 34.34           C
ATOM    129  CG  TYR A  16      29.274  14.971  33.093  1.00 37.22           C
ATOM    130  CD1 TYR A  16      28.351  15.938  32.718  1.00 40.37           C
ATOM    131  CD2 TYR A  16      30.610  15.218  32.832  1.00 37.49           C
ATOM    132  CE1 TYR A  16      28.754  17.114  32.093  1.00 36.44           C
ATOM    133  CE2 TYR A  16      31.019  16.385  32.213  1.00 32.17           C
ATOM    134  CZ  TYR A  16      30.091  17.332  31.848  1.00 34.33           C
ATOM    135  OH  TYR A  16      30.519  18.498  31.239  1.00 36.68           O
ATOM    136  N   GLU A  17      27.726  11.724  36.205  1.00 39.76           N
ATOM    137  CA  GLU A  17      26.987  10.506  36.517  1.00 44.94           C
ATOM    138  C   GLU A  17      25.823  10.790  37.474  1.00 51.40           C
ATOM    139  O   GLU A  17      24.734  10.237  37.314  1.00 57.90           O
ATOM    140  CB  GLU A  17      27.931   9.444  37.089  1.00 49.25           C
ATOM    141  CG  GLU A  17      28.884   8.866  36.047  1.00 49.65           C
ATOM    142  CD  GLU A  17      30.052   8.100  36.651  1.00 60.79           C
ATOM    143  OE1 GLU A  17      30.391   8.326  37.839  1.00 71.02           O
ATOM    144  OE2 GLU A  17      30.637   7.268  35.925  1.00 56.34           O
ATOM    145  N   GLN A  18      26.060  11.658  38.457  1.00 40.98           N
ATOM    146  CA  GLN A  18      25.019  12.114  39.376  1.00 53.07           C
ATOM    147  C   GLN A  18      24.061  13.147  38.757  1.00 52.96           C
ATOM    148  O   GLN A  18      22.842  12.997  38.829  1.00 51.79           O
ATOM    149  CB  GLN A  18      25.662  12.739  40.609  1.00 61.44           C
ATOM    150  CG  GLN A  18      26.701  11.877  41.275  1.00 73.47           C
ATOM    151  CD  GLN A  18      26.167  11.193  42.506  1.00 91.56           C
ATOM    152  OE1 GLN A  18      25.170  10.471  42.444  1.00 99.38           O
ATOM    153  NE2 GLN A  18      26.822  11.422  43.641  1.00 95.71           N
ATOM    154  N   LEU A  19      24.623  14.196  38.158  1.00 48.64           N
ATOM    155  CA  LEU A  19      23.834  15.338  37.683  1.00 49.45           C
ATOM    156  C   LEU A  19      23.365  15.266  36.232  1.00 46.98           C
ATOM    157  O   LEU A  19      22.442  15.982  35.847  1.00 47.07           O
ATOM    158  CB  LEU A  19      24.611  16.636  37.886  1.00 45.28           C
ATOM    159  CG  LEU A  19      24.868  16.967  39.356  1.00 55.11           C
ATOM    160  CD1 LEU A  19      25.896  18.078  39.492  1.00 56.41           C
ATOM    161  CD2 LEU A  19      23.567  17.340  40.040  1.00 57.15           C
ATOM    162  N   GLY A  20      24.005  14.422  35.426  1.00 40.87           N
ATOM    163  CA  GLY A  20      23.643  14.300  34.028  1.00 35.37           C
ATOM    164  C   GLY A  20      24.527  15.145  33.127  1.00 43.78           C
ATOM    165  O   GLY A  20      25.237  16.036  33.598  1.00 45.34           O
ATOM    166  N   LYS A  21      24.464  14.863  31.828  1.00 42.69           N
ATOM    167  CA  LYS A  21      25.317  15.500  30.829  1.00 44.06           C
ATOM    168  C   LYS A  21      24.672  16.733  30.205  1.00 46.05           C
ATOM    169  O   LYS A  21      25.348  17.505  29.529  1.00 50.73           O
ATOM    170  CB  LYS A  21      25.669  14.504  29.709  1.00 41.16           C
ATOM    171  CG  LYS A  21      26.459  13.286  30.163  1.00 45.93           C
ATOM    172  CD  LYS A  21      26.779  12.393  28.980  1.00 52.17           C
ATOM    173  CE  LYS A  21      25.536  11.696  28.449  1.00 52.04           C
ATOM    174  NZ  LYS A  21      25.028  10.686  29.417  1.00 56.39           N
ATOM    175  N   SER A  22      23.365  16.896  30.406  1.00 41.94           N
ATOM    176  CA  SER A  22      22.630  18.047  29.872  1.00 37.52           C
ATOM    177  C   SER A  22      23.050  19.327  30.570  1.00 38.35           C
ATOM    178  O   SER A  22      23.353  19.325  31.774  1.00 41.21           O
ATOM    179  CB  SER A  22      21.118  17.864  30.062  1.00 39.65           C
ATOM    180  OG  SER A  22      20.628  16.784  29.289  1.00 45.44           O
ATOM    181  N   GLY A  23      23.037  20.425  29.826  1.00 34.97           N
ATOM    182  CA  GLY A  23      23.367  21.726  30.388  1.00 42.52           C
ATOM    183  C   GLY A  23      24.815  22.135  30.150  1.00 47.05           C
ATOM    184  O   GLY A  23      25.725  21.286  30.089  1.00 39.37           O
ATOM    185  N   LEU A  24      25.030  23.441  30.021  1.00 38.25           N
ATOM    186  CA  LEU A  24      26.361  23.970  29.750  1.00 35.81           C
ATOM    187  C   LEU A  24      27.350  23.537  30.832  1.00 35.26           C
ATOM    188  O   LEU A  24      27.007  23.480  32.012  1.00 41.68           O
ATOM    189  CB  LEU A  24      26.304  25.490  29.612  1.00 33.08           C
ATOM    190  CG  LEU A  24      25.419  25.909  28.442  1.00 32.88           C
ATOM    191  CD1 LEU A  24      25.264  27.426  28.366  1.00 40.97           C
ATOM    192  CD2 LEU A  24      25.990  25.376  27.144  1.00 31.89           C
ATOM    193  N   PRO A  25      28.582  23.216  30.430  1.00 35.35           N
ATOM    194  CA  PRO A  25      29.536  22.612  31.370  1.00 34.01           C
ATOM    195  C   PRO A  25      30.172  23.612  32.354  1.00 37.45           C
ATOM    196  O   PRO A  25      31.368  23.899  32.297  1.00 43.56           O
ATOM    197  CB  PRO A  25      30.570  21.978  30.435  1.00 29.65           C
ATOM    198  CG  PRO A  25      30.583  22.898  29.249  1.00 39.89           C
ATOM    199  CD  PRO A  25      29.157  23.387  29.084  1.00 35.92           C
ATOM    200  N   PHE A  26      29.347  24.135  33.255  1.00 36.35           N
ATOM    201  CA  PHE A  26      29.800  25.002  34.332  1.00 40.00           C
ATOM    202  C   PHE A  26      29.146  24.544  35.635  1.00 49.44           C
ATOM    203  O   PHE A  26      27.974  24.182  35.646  1.00 55.18           O
ATOM    204  CB  PHE A  26      29.385  26.455  34.076  1.00 43.33           C
ATOM    205  CG  PHE A  26      29.913  27.034  32.795  1.00 42.36           C
ATOM    206  CD1 PHE A  26      31.167  27.630  32.754  1.00 42.69           C
ATOM    207  CD2 PHE A  26      29.150  26.996  31.638  1.00 37.55           C
ATOM    208  CE1 PHE A  26      31.655  28.176  31.577  1.00 39.29           C
ATOM    209  CE2 PHE A  26      29.625  27.537  30.456  1.00 33.64           C
ATOM    210  CZ  PHE A  26      30.884  28.121  30.424  1.00 43.65           C
ATOM    211  N   LEU A  27      29.892  24.564  36.733  1.00 56.12           N
ATOM    212  CA  LEU A  27      29.283  24.333  38.048  1.00 63.23           C
ATOM    213  C   LEU A  27      29.174  25.616  38.878  1.00 59.83           C
ATOM    214  O   LEU A  27      28.213  25.801  39.637  1.00 56.26           O
ATOM    215  CB  LEU A  27      30.004  23.227  38.822  1.00 64.92           C
ATOM    216  CG  LEU A  27      29.619  21.796  38.422  1.00 66.29           C
ATOM    217  CD1 LEU A  27      30.150  20.805  39.444  1.00 69.51           C
ATOM    218  CD2 LEU A  27      28.107  21.639  38.258  1.00 59.33           C
ATOM    219  N   ASP A  28      30.147  26.508  38.725  1.00 57.52           N
ATOM    220  CA  ASP A  28      30.019  27.845  39.297  1.00 65.26           C
ATOM    221  C   ASP A  28      29.189  28.696  38.343  1.00 57.63           C
ATOM    222  O   ASP A  28      28.192  28.224  37.800  1.00 57.30           O
ATOM    223  CB  ASP A  28      31.389  28.475  39.562  1.00 72.24           C
ATOM    224  CG  ASP A  28      32.164  27.747  40.649  1.00 87.75           C
ATOM    225  OD1 ASP A  28      31.530  27.264  41.614  1.00 89.15           O
ATOM    226  OD2 ASP A  28      33.407  27.658  40.538  1.00 96.22           O
ATOM    227  N   ASP A  29      29.596  29.940  38.127  1.00 63.40           N
ATOM    228  CA  ASP A  29      28.864  30.816  37.212  1.00 65.63           C
ATOM    229  C   ASP A  29      28.861  30.286  35.776  1.00 52.89           C
ATOM    230  O   ASP A  29      29.886  29.840  35.253  1.00 44.81           O
ATOM    231  CB  ASP A  29      29.393  32.260  37.265  1.00 76.70           C
ATOM    232  CG  ASP A  29      28.844  33.044  38.455  1.00 87.93           C
ATOM    233  OD1 ASP A  29      29.466  32.990  39.538  1.00 90.07           O
ATOM    234  OD2 ASP A  29      27.795  33.711  38.303  1.00 87.51           O
ATOM    235  N   ILE A  30      27.684  30.332  35.164  1.00 52.74           N
ATOM    236  CA  ILE A  30      27.484  29.900  33.790  1.00 52.82           C
ATOM    237  C   ILE A  30      28.037  30.932  32.819  1.00 55.25           C
ATOM    238  O   ILE A  30      27.561  32.064  32.759  1.00 53.57           O
ATOM    239  CB  ILE A  30      25.981  29.680  33.502  1.00 48.58           C
ATOM    240  CG1 ILE A  30      25.416  28.594  34.425  1.00 52.21           C
ATOM    241  CG2 ILE A  30      25.758  29.325  32.049  1.00 45.43           C
ATOM    242  CD1 ILE A  30      23.925  28.387  34.284  1.00 55.25           C
ATOM    243  N   GLY A  31      29.053  30.537  32.062  1.00 53.76           N
ATOM    244  CA  GLY A  31      29.641  31.425  31.079  1.00 50.16           C
ATOM    245  C   GLY A  31      29.272  31.072  29.650  1.00 48.84           C
ATOM    246  O   GLY A  31      28.132  30.692  29.358  1.00 43.58           O
ATOM    247  N   LYS A  32      30.251  31.205  28.758  1.00 43.78           N
ATOM    248  CA  LYS A  32      30.051  30.950  27.341  1.00 40.61           C
ATOM    249  C   LYS A  32      31.018  29.869  26.892  1.00 41.98           C
ATOM    250  O   LYS A  32      32.214  29.957  27.153  1.00 40.72           O
ATOM    251  CB  LYS A  32      30.281  32.232  26.539  1.00 43.75           C
ATOM    252  CG  LYS A  32      29.739  32.170  25.117  1.00 47.51           C
ATOM    253  CD  LYS A  32      30.052  33.436  24.324  1.00 47.52           C
ATOM    254  CE  LYS A  32      31.483  33.416  23.835  1.00 53.93           C
ATOM    255  NZ  LYS A  32      31.754  34.473  22.807  1.00 59.85           N
ATOM    256  N   VAL A  33      30.501  28.831  26.246  1.00 33.11           N
ATOM    257  CA  VAL A  33      31.362  27.846  25.629  1.00 32.83           C
ATOM    258  C   VAL A  33      31.829  28.405  24.279  1.00 36.56           C
ATOM    259  O   VAL A  33      31.028  28.919  23.511  1.00 35.80           O
ATOM    260  CB  VAL A  33      30.628  26.494  25.451  1.00 29.92           C
ATOM    261  CG1 VAL A  33      31.508  25.499  24.743  1.00 30.59           C
ATOM    262  CG2 VAL A  33      30.224  25.947  26.789  1.00 29.98           C
ATOM    263  N   ASP A  34      33.126  28.342  24.006  1.00 38.56           N
ATOM    264  CA  ASP A  34      33.629  28.760  22.697  1.00 32.07           C
ATOM    265  C   ASP A  34      34.217  27.555  21.968  1.00 35.39           C
ATOM    266  O   ASP A  34      35.347  27.135  22.229  1.00 39.32           O
ATOM    267  CB  ASP A  34      34.645  29.917  22.813  1.00 26.85           C
ATOM    268  CG  ASP A  34      35.033  30.511  21.434  1.00 55.18           C
ATOM    269  OD1 ASP A  34      34.325  30.295  20.408  1.00 45.86           O
ATOM    270  OD2 ASP A  34      36.068  31.196  21.377  1.00 59.13           O
ATOM    271  N   VAL A  35      33.416  26.976  21.081  1.00 28.19           N
ATOM    272  CA  VAL A  35      33.814  25.783  20.347  1.00 26.52           C
ATOM    273  C   VAL A  35      34.746  26.158  19.184  1.00 30.25           C
ATOM    274  O   VAL A  35      34.438  27.070  18.410  1.00 30.75           O
ATOM    275  CB  VAL A  35      32.566  25.023  19.826  1.00 33.26           C
ATOM    276  CG1 VAL A  35      32.963  23.865  18.946  1.00 28.54           C
ATOM    277  CG2 VAL A  35      31.715  24.548  20.994  1.00 27.98           C
ATOM    278  N   LYS A  36      35.900  25.491  19.086  1.00 26.11           N
ATOM    279  CA  LYS A  36      36.758  25.629  17.903  1.00 28.06           C
ATOM    280  C   LYS A  36      36.397  24.490  16.971  1.00 29.41           C
ATOM    281  O   LYS A  36      36.357  23.332  17.397  1.00 25.74           O
ATOM    282  CB  LYS A  36      38.253  25.579  18.266  1.00 23.98           C
ATOM    283  CG  LYS A  36      38.666  26.648  19.279  1.00 31.89           C
ATOM    284  CD  LYS A  36      38.254  28.040  18.809  1.00 47.52           C
ATOM    285  CE  LYS A  36      38.418  29.098  19.915  1.00 61.84           C
ATOM    286  NZ  LYS A  36      39.764  29.104  20.551  1.00 60.72           N
ATOM    287  N   PHE A  37      36.139  24.826  15.709  1.00 26.39           N
ATOM    288  CA  PHE A  37      35.542  23.897  14.754  1.00 19.13           C
ATOM    289  C   PHE A  37      36.372  23.860  13.476  1.00 27.29           C
ATOM    290  O   PHE A  37      36.705  24.906  12.893  1.00 25.54           O
ATOM    291  CB  PHE A  37      34.107  24.333  14.430  1.00 16.24           C
ATOM    292  CG  PHE A  37      33.374  23.422  13.459  1.00 23.89           C
ATOM    293  CD1 PHE A  37      33.607  23.499  12.085  1.00 19.61           C
ATOM    294  CD2 PHE A  37      32.438  22.497  13.927  1.00 21.99           C
ATOM    295  CE1 PHE A  37      32.920  22.672  11.189  1.00 24.67           C
ATOM    296  CE2 PHE A  37      31.733  21.668  13.049  1.00 19.46           C
ATOM    297  CZ  PHE A  37      31.974  21.750  11.675  1.00 24.49           C
ATOM    298  N   GLY A  38      36.704  22.650  13.049  1.00 19.92           N
ATOM    299  CA  GLY A  38      37.428  22.455  11.804  1.00 27.85           C
ATOM    300  C   GLY A  38      36.787  21.341  11.007  1.00 32.87           C
ATOM    301  O   GLY A  38      36.329  20.328  11.562  1.00 26.74           O
ATOM    302  N   LEU A  39      36.721  21.539   9.699  1.00 30.09           N
ATOM    303  CA  LEU A  39      36.194  20.519   8.807  1.00 32.01           C
ATOM    304  C   LEU A  39      37.346  20.072   7.888  1.00 26.44           C
ATOM    305  O   LEU A  39      37.864  20.879   7.116  1.00 29.65           O
ATOM    306  CB  LEU A  39      35.008  21.070   8.004  1.00 25.37           C
ATOM    307  CG  LEU A  39      34.339  20.086   7.035  1.00 37.66           C
ATOM    308  CD1 LEU A  39      33.832  18.819   7.792  1.00 27.77           C
ATOM    309  CD2 LEU A  39      33.208  20.761   6.213  1.00 19.06           C
ATOM    310  N   SER A  40      37.773  18.817   8.020  1.00 26.63           N
ATOM    311  CA  SER A  40      38.864  18.260   7.207  1.00 28.97           C
ATOM    312  C   SER A  40      38.321  17.212   6.234  1.00 30.91           C
ATOM    313  O   SER A  40      37.924  16.096   6.642  1.00 29.17           O
ATOM    314  CB  SER A  40      39.950  17.600   8.080  1.00 35.45           C
ATOM    315  OG  SER A  40      40.551  18.511   8.980  1.00 42.23           O
ATOM    316  N   LEU A  41      38.326  17.557   4.954  1.00 22.20           N
ATOM    317  CA  LEU A  41      37.838  16.655   3.920  1.00 31.43           C
ATOM    318  C   LEU A  41      38.791  15.498   3.697  1.00 29.87           C
ATOM    319  O   LEU A  41      39.994  15.699   3.567  1.00 30.39           O
ATOM    320  CB  LEU A  41      37.609  17.400   2.609  1.00 31.25           C
ATOM    321  CG  LEU A  41      37.132  16.554   1.421  1.00 34.58           C
ATOM    322  CD1 LEU A  41      35.759  15.968   1.692  1.00 30.11           C
ATOM    323  CD2 LEU A  41      37.115  17.392   0.143  1.00 36.18           C
ATOM    324  N   GLN A  42      38.254  14.280   3.684  1.00 22.96           N
ATOM    325  CA  GLN A  42      39.059  13.125   3.336  1.00 33.14           C
ATOM    326  C   GLN A  42      38.819  12.739   1.887  1.00 36.92           C
ATOM    327  O   GLN A  42      39.769  12.625   1.101  1.00 30.82           O
ATOM    328  CB  GLN A  42      38.759  11.921   4.233  1.00 38.84           C
ATOM    329  CG  GLN A  42      39.385  11.961   5.610  1.00 44.00           C
ATOM    330  CD  GLN A  42      39.228  10.634   6.340  1.00 48.47           C
ATOM    331  OE1 GLN A  42      38.121  10.232   6.684  1.00 42.35           O
ATOM    332  NE2 GLN A  42      40.336   9.943   6.560  1.00 45.07           N
ATOM    333  N   LEU A  43      37.549  12.518   1.548  1.00 27.30           N
ATOM    334  CA  LEU A  43      37.194  12.019   0.225  1.00 30.00           C
ATOM    335  C   LEU A  43      35.719  12.185  -0.129  1.00 29.64           C
ATOM    336  O   LEU A  43      34.885  12.508   0.718  1.00 25.89           O
ATOM    337  CB  LEU A  43      37.617  10.553   0.081  1.00 30.06           C
ATOM    338  CG  LEU A  43      37.038   9.499   1.040  1.00 38.05           C
ATOM    339  CD1 LEU A  43      35.652   8.983   0.568  1.00 21.58           C
ATOM    340  CD2 LEU A  43      38.020   8.322   1.217  1.00 37.28           C
ATOM    341  N   LEU A  44      35.421  11.961  -1.401  1.00 30.98           N
ATOM    342  CA  LEU A  44      34.071  12.045  -1.922  1.00 32.95           C
ATOM    343  C   LEU A  44      33.589  10.616  -2.143  1.00 34.48           C
ATOM    344  O   LEU A  44      34.212   9.849  -2.868  1.00 30.91           O
ATOM    345  CB  LEU A  44      34.057  12.793  -3.256  1.00 25.41           C
ATOM    346  CG  LEU A  44      32.727  12.751  -4.021  1.00 33.26           C
ATOM    347  CD1 LEU A  44      31.651  13.481  -3.236  1.00 32.80           C
ATOM    348  CD2 LEU A  44      32.841  13.336  -5.439  1.00 40.05           C
ATOM    349  N   LYS A  45      32.501  10.233  -1.497  1.00 31.00           N
ATOM    350  CA  LYS A  45      31.972   8.910  -1.757  1.00 34.59           C
ATOM    351  C   LYS A  45      31.232   8.877  -3.092  1.00 34.87           C
ATOM    352  O   LYS A  45      31.413   7.958  -3.883  1.00 36.96           O
ATOM    353  CB  LYS A  45      31.063   8.441  -0.625  1.00 33.98           C
ATOM    354  CG  LYS A  45      30.353   7.117  -0.928  1.00 38.65           C
ATOM    355  CD  LYS A  45      29.717   6.513   0.320  1.00 40.84           C
ATOM    356  CE  LYS A  45      28.995   5.200  -0.009  1.00 48.94           C
ATOM    357  NZ  LYS A  45      28.529   4.494   1.223  1.00 51.30           N
ATOM    358  N   SER A  46      30.401   9.884  -3.338  1.00 27.41           N
ATOM    359  CA  SER A  46      29.544   9.872  -4.511  1.00 34.10           C
ATOM    360  C   SER A  46      28.862  11.219  -4.718  1.00 32.55           C
ATOM    361  O   SER A  46      28.550  11.930  -3.762  1.00 28.39           O
ATOM    362  CB  SER A  46      28.470   8.790  -4.376  1.00 31.65           C
ATOM    363  OG  SER A  46      27.700   9.007  -3.201  1.00 35.77           O
ATOM    364  N   ILE A  47      28.656  11.573  -5.978  1.00 32.68           N
ATOM    365  CA  ILE A  47      27.754  12.659  -6.302  1.00 36.34           C
ATOM    366  C   ILE A  47      26.745  12.174  -7.338  1.00 37.81           C
ATOM    367  O   ILE A  47      27.101  11.749  -8.434  1.00 39.26           O
ATOM    368  CB  ILE A  47      28.495  13.933  -6.719  1.00 41.69           C
ATOM    369  CG1 ILE A  47      27.500  15.044  -6.999  1.00 45.49           C
ATOM    370  CG2 ILE A  47      29.390  13.692  -7.917  1.00 48.28           C
ATOM    371  CD1 ILE A  47      28.051  16.388  -6.635  1.00 55.92           C
ATOM    372  N   GLU A  48      25.476  12.219  -6.957  1.00 32.29           N
ATOM    373  CA  GLU A  48      24.406  11.621  -7.748  1.00 39.29           C
ATOM    374  C   GLU A  48      23.355  12.679  -8.073  1.00 32.79           C
ATOM    375  O   GLU A  48      22.844  13.343  -7.175  1.00 31.33           O
ATOM    376  CB  GLU A  48      23.771  10.465  -6.958  1.00 36.33           C
ATOM    377  CG  GLU A  48      24.726   9.322  -6.668  1.00 55.74           C
ATOM    378  CD  GLU A  48      24.261   8.437  -5.521  1.00 80.08           C
ATOM    379  OE1 GLU A  48      23.478   8.919  -4.669  1.00 84.95           O
ATOM    380  OE2 GLU A  48      24.683   7.258  -5.468  1.00 89.43           O
ATOM    381  N   GLN A  49      23.061  12.835  -9.356  1.00 32.38           N
ATOM    382  CA  GLN A  49      22.050  13.765  -9.843  1.00 39.28           C
ATOM    383  C   GLN A  49      20.693  13.478  -9.217  1.00 34.78           C
ATOM    384  O   GLN A  49      20.295  12.327  -9.110  1.00 37.70           O
ATOM    385  CB  GLN A  49      21.948  13.659 -11.367  1.00 39.42           C
ATOM    386  CG  GLN A  49      21.042  14.692 -12.000  1.00 45.75           C
ATOM    387  CD  GLN A  49      21.025  14.615 -13.521  1.00 59.14           C
ATOM    388  OE1 GLN A  49      21.327  13.573 -14.111  1.00 65.32           O
ATOM    389  NE2 GLN A  49      20.679  15.727 -14.164  1.00 57.35           N
ATOM    390  N   ARG A  50      20.009  14.522  -8.758  1.00 36.90           N
ATOM    391  CA  ARG A  50      18.618  14.390  -8.315  1.00 35.87           C
ATOM    392  C   ARG A  50      17.709  14.636  -9.501  1.00 43.34           C
ATOM    393  O   ARG A  50      17.710  15.728 -10.072  1.00 46.45           O
ATOM    394  CB  ARG A  50      18.299  15.380  -7.191  1.00 34.04           C
ATOM    395  CG  ARG A  50      16.840  15.357  -6.693  1.00 26.62           C
ATOM    396  CD  ARG A  50      16.632  16.448  -5.615  1.00 40.63           C
ATOM    397  NE  ARG A  50      16.488  17.800  -6.173  1.00 28.73           N
ATOM    398  CZ  ARG A  50      16.389  18.926  -5.462  1.00 38.53           C
ATOM    399  NH1 ARG A  50      16.409  18.896  -4.134  1.00 24.16           N
ATOM    400  NH2 ARG A  50      16.245  20.091  -6.092  1.00 31.22           N
ATOM    401  N   GLY A  51      16.942  13.616  -9.879  1.00 42.09           N
ATOM    402  CA  GLY A  51      16.114  13.691 -11.065  1.00 44.96           C
ATOM    403  C   GLY A  51      16.941  13.998 -12.303  1.00 50.84           C
ATOM    404  O   GLY A  51      18.021  13.423 -12.484  1.00 53.55           O
ATOM    405  N   MET A  52      16.442  14.904 -13.150  1.00 37.94           N
ATOM    406  CA  MET A  52      17.159  15.312 -14.360  1.00 43.08           C
ATOM    407  C   MET A  52      17.567  16.781 -14.286  1.00 46.84           C
ATOM    408  O   MET A  52      17.819  17.430 -15.305  1.00 42.55           O
ATOM    409  CB  MET A  52      16.312  15.044 -15.619  1.00 51.89           C
ATOM    410  CG  MET A  52      16.388  13.593 -16.119  1.00 55.32           C
ATOM    411  SD  MET A  52      15.252  13.178 -17.458  1.00 97.92           S
ATOM    412  CE  MET A  52      13.741  12.837 -16.560  1.00 65.91           C
ATOM    413  N   GLY A  53      17.643  17.304 -13.070  1.00 46.75           N
ATOM    414  CA  GLY A  53      17.928  18.712 -12.887  1.00 44.55           C
ATOM    415  C   GLY A  53      19.396  19.010 -12.662  1.00 48.86           C
ATOM    416  O   GLY A  53      20.269  18.185 -12.953  1.00 40.74           O
ATOM    417  N   PHE A  54      19.669  20.195 -12.127  1.00 48.48           N
ATOM    418  CA  PHE A  54      21.046  20.631 -11.929  1.00 49.06           C
ATOM    419  C   PHE A  54      21.527  20.389 -10.510  1.00 40.89           C
ATOM    420  O   PHE A  54      22.684  20.643 -10.193  1.00 39.88           O
ATOM    421  CB  PHE A  54      21.216  22.095 -12.341  1.00 56.23           C
ATOM    422  CG  PHE A  54      20.933  22.335 -13.797  1.00 72.38           C
ATOM    423  CD1 PHE A  54      21.222  21.354 -14.741  1.00 79.23           C
ATOM    424  CD2 PHE A  54      20.351  23.521 -14.226  1.00 83.93           C
ATOM    425  CE1 PHE A  54      20.954  21.559 -16.091  1.00 84.64           C
ATOM    426  CE2 PHE A  54      20.080  23.736 -15.580  1.00 84.78           C
ATOM    427  CZ  PHE A  54      20.381  22.754 -16.509  1.00 84.25           C
ATOM    428  N   ASN A  55      20.646  19.876  -9.658  1.00 28.28           N
ATOM    429  CA  ASN A  55      21.067  19.528  -8.313  1.00 24.58           C
ATOM    430  C   ASN A  55      21.475  18.079  -8.209  1.00 26.85           C
ATOM    431  O   ASN A  55      21.085  17.243  -9.024  1.00 30.16           O
ATOM    432  CB  ASN A  55      19.982  19.863  -7.300  1.00 33.94           C
ATOM    433  CG  ASN A  55      19.630  21.327  -7.317  1.00 42.66           C
ATOM    434  OD1 ASN A  55      20.445  22.175  -6.950  1.00 42.88           O
ATOM    435  ND2 ASN A  55      18.429  21.639  -7.775  1.00 36.03           N
ATOM    436  N   SER A  56      22.276  17.793  -7.197  1.00 24.94           N
ATOM    437  CA  SER A  56      22.718  16.445  -6.945  1.00 26.49           C
ATOM    438  C   SER A  56      22.975  16.264  -5.454  1.00 26.35           C
ATOM    439  O   SER A  56      23.094  17.244  -4.701  1.00 27.95           O
ATOM    440  CB  SER A  56      23.966  16.135  -7.786  1.00 37.99           C
ATOM    441  OG  SER A  56      24.964  17.114  -7.579  1.00 44.60           O
ATOM    442  N   ILE A  57      23.041  15.012  -5.015  1.00 25.00           N
ATOM    443  CA  ILE A  57      23.308  14.739  -3.607  1.00 23.71           C
ATOM    444  C   ILE A  57      24.786  14.385  -3.500  1.00 26.04           C
ATOM    445  O   ILE A  57      25.245  13.427  -4.132  1.00 28.47           O
ATOM    446  CB  ILE A  57      22.470  13.555  -3.035  1.00 29.61           C
ATOM    447  CG1 ILE A  57      21.014  13.946  -2.717  1.00 40.63           C
ATOM    448  CG2 ILE A  57      23.054  13.109  -1.693  1.00 23.61           C
ATOM    449  CD1 ILE A  57      20.229  14.582  -3.817  1.00 40.81           C
ATOM    450  N   GLY A  58      25.529  15.153  -2.715  1.00 24.60           N
ATOM    451  CA  GLY A  58      26.939  14.848  -2.506  1.00 27.91           C
ATOM    452  C   GLY A  58      27.147  14.149  -1.172  1.00 28.91           C
ATOM    453  O   GLY A  58      26.664  14.620  -0.153  1.00 24.81           O
ATOM    454  N   THR A  59      27.839  13.015  -1.176  1.00 25.49           N
ATOM    455  CA  THR A  59      28.134  12.303   0.066  1.00 21.57           C
ATOM    456  C   THR A  59      29.645  12.312   0.321  1.00 28.76           C
ATOM    457  O   THR A  59      30.435  11.818  -0.507  1.00 24.75           O
ATOM    458  CB  THR A  59      27.638  10.834  -0.007  1.00 27.33           C
ATOM    459  OG1 THR A  59      26.234  10.826  -0.276  1.00 30.11           O
ATOM    460  CG2 THR A  59      27.918  10.085   1.314  1.00 23.50           C
ATOM    461  N   PHE A  60      30.039  12.889   1.455  1.00 26.81           N
ATOM    462  CA  PHE A  60      31.445  13.098   1.760  1.00 27.52           C
ATOM    463  C   PHE A  60      31.862  12.349   3.018  1.00 22.67           C
ATOM    464  O   PHE A  60      31.051  12.092   3.893  1.00 24.62           O
ATOM    465  CB  PHE A  60      31.753  14.588   1.929  1.00 24.29           C
ATOM    466  CG  PHE A  60      31.475  15.422   0.692  1.00 27.60           C
ATOM    467  CD1 PHE A  60      30.188  15.868   0.414  1.00 20.89           C
ATOM    468  CD2 PHE A  60      32.500  15.753  -0.183  1.00 24.84           C
ATOM    469  CE1 PHE A  60      29.929  16.660  -0.707  1.00 30.05           C
ATOM    470  CE2 PHE A  60      32.252  16.532  -1.316  1.00 31.03           C
ATOM    471  CZ  PHE A  60      30.972  16.985  -1.578  1.00 31.15           C
ATOM    472  N   LYS A  61      33.139  12.012   3.079  1.00 19.08           N
ATOM    473  CA  LYS A  61      33.774  11.449   4.263  1.00 21.53           C
ATOM    474  C   LYS A  61      34.757  12.521   4.776  1.00 26.44           C
ATOM    475  O   LYS A  61      35.589  13.051   4.029  1.00 27.93           O
ATOM    476  CB  LYS A  61      34.549  10.189   3.892  1.00 18.59           C
ATOM    477  CG  LYS A  61      35.465   9.671   4.999  1.00 22.99           C
ATOM    478  CD  LYS A  61      34.645   9.050   6.148  1.00 21.86           C
ATOM    479  CE  LYS A  61      35.513   8.694   7.353  1.00 22.57           C
ATOM    480  NZ  LYS A  61      36.749   7.937   6.983  1.00 26.19           N
ATOM    481  N   ALA A  62      34.664  12.844   6.052  1.00 27.13           N
ATOM    482  CA  ALA A  62      35.479  13.914   6.600  1.00 26.75           C
ATOM    483  C   ALA A  62      35.841  13.628   8.028  1.00 26.82           C
ATOM    484  O   ALA A  62      35.334  12.695   8.660  1.00 24.99           O
ATOM    485  CB  ALA A  62      34.738  15.264   6.514  1.00 23.23           C
ATOM    486  N   ILE A  63      36.740  14.446   8.536  1.00 25.89           N
ATOM    487  CA  ILE A  63      37.051  14.431   9.945  1.00 18.94           C
ATOM    488  C   ILE A  63      36.549  15.754  10.531  1.00 27.33           C
ATOM    489  O   ILE A  63      36.949  16.834  10.069  1.00 28.40           O
ATOM    490  CB  ILE A  63      38.591  14.309  10.143  1.00 31.90           C
ATOM    491  CG1 ILE A  63      39.131  13.072   9.421  1.00 32.21           C
ATOM    492  CG2 ILE A  63      38.915  14.243  11.600  1.00 28.22           C
ATOM    493  CD1 ILE A  63      38.376  11.829   9.773  1.00 32.62           C
ATOM    494  N   VAL A  64      35.665  15.695  11.524  1.00 28.34           N
ATOM    495  CA  VAL A  64      35.218  16.925  12.177  1.00 23.89           C
ATOM    496  C   VAL A  64      36.086  17.166  13.405  1.00 28.34           C
ATOM    497  O   VAL A  64      36.178  16.314  14.289  1.00 29.97           O
ATOM    498  CB  VAL A  64      33.731  16.871  12.575  1.00 33.26           C
ATOM    499  CG1 VAL A  64      33.365  18.060  13.478  1.00 27.34           C
ATOM    500  CG2 VAL A  64      32.854  16.859  11.336  1.00 25.61           C
ATOM    501  N   LYS A  65      36.764  18.307  13.436  1.00 30.00           N
ATOM    502  CA  LYS A  65      37.657  18.638  14.547  1.00 26.39           C
ATOM    503  C   LYS A  65      36.985  19.606  15.534  1.00 34.84           C
ATOM    504  O   LYS A  65      36.610  20.733  15.172  1.00 29.94           O
ATOM    505  CB  LYS A  65      38.966  19.212  14.026  1.00 27.16           C
ATOM    506  CG  LYS A  65      39.623  18.350  12.965  1.00 35.07           C
ATOM    507  CD  LYS A  65      41.127  18.602  12.910  1.00 36.91           C
ATOM    508  CE  LYS A  65      41.473  19.848  12.145  1.00 47.19           C
ATOM    509  NZ  LYS A  65      42.952  20.043  12.087  1.00 56.56           N
ATOM    510  N   LEU A  66      36.836  19.166  16.782  1.00 24.69           N
ATOM    511  CA  LEU A  66      36.125  19.968  17.779  1.00 21.73           C
ATOM    512  C   LEU A  66      36.969  20.191  19.014  1.00 23.54           C
ATOM    513  O   LEU A  66      37.692  19.290  19.462  1.00 28.49           O
ATOM    514  CB  LEU A  66      34.806  19.291  18.189  1.00 18.33           C
ATOM    515  CG  LEU A  66      33.726  19.131  17.136  1.00 27.55           C
ATOM    516  CD1 LEU A  66      32.579  18.252  17.689  1.00 22.81           C
ATOM    517  CD2 LEU A  66      33.203  20.513  16.706  1.00 25.57           C
ATOM    518  N   SER A  67      36.865  21.395  19.572  1.00 25.45           N
ATOM    519  CA  SER A  67      37.520  21.702  20.831  1.00 26.08           C
ATOM    520  C   SER A  67      36.795  22.766  21.642  1.00 26.82           C
ATOM    521  O   SER A  67      36.293  23.746  21.079  1.00 26.73           O
ATOM    522  CB  SER A  67      38.965  22.137  20.601  1.00 27.47           C
ATOM    523  OG  SER A  67      39.654  22.052  21.826  1.00 26.85           O
ATOM    524  N   TRP A  68      36.745  22.555  22.961  1.00 25.62           N
ATOM    525  CA  TRP A  68      36.065  23.459  23.892  1.00 23.74           C
ATOM    526  C   TRP A  68      36.563  23.220  25.317  1.00 32.91           C
ATOM    527  O   TRP A  68      37.197  22.196  25.606  1.00 31.19           O
ATOM    528  CB  TRP A  68      34.533  23.265  23.844  1.00 28.34           C
ATOM    529  CG  TRP A  68      34.065  21.922  24.389  1.00 26.90           C
ATOM    530  CD1 TRP A  68      33.668  21.642  25.665  1.00 28.15           C
ATOM    531  CD2 TRP A  68      33.962  20.688  23.656  1.00 26.30           C
ATOM    532  NE1 TRP A  68      33.315  20.307  25.775  1.00 27.97           N
ATOM    533  CE2 TRP A  68      33.492  19.700  24.559  1.00 24.07           C
ATOM    534  CE3 TRP A  68      34.205  20.327  22.323  1.00 24.07           C
ATOM    535  CZ2 TRP A  68      33.272  18.372  24.172  1.00 23.98           C
ATOM    536  CZ3 TRP A  68      33.984  19.012  21.936  1.00 29.46           C
ATOM    537  CH2 TRP A  68      33.527  18.045  22.858  1.00 25.89           C
ATOM    538  N   VAL A  69      36.256  24.161  26.206  1.00 25.59           N
ATOM    539  CA  VAL A  69      36.623  24.055  27.604  1.00 25.00           C
ATOM    540  C   VAL A  69      35.470  23.504  28.440  1.00 32.13           C
ATOM    541  O   VAL A  69      34.351  24.024  28.398  1.00 37.95           O
ATOM    542  CB  VAL A  69      36.991  25.424  28.212  1.00 34.20           C
ATOM    543  CG1 VAL A  69      37.262  25.263  29.692  1.00 33.05           C
ATOM    544  CG2 VAL A  69      38.192  26.049  27.508  1.00 37.65           C
ATOM    545  N   ASP A  70      35.742  22.454  29.210  1.00 29.60           N
ATOM    546  CA  ASP A  70      34.753  21.920  30.140  1.00 26.45           C
ATOM    547  C   ASP A  70      35.328  22.057  31.539  1.00 30.77           C
ATOM    548  O   ASP A  70      36.174  21.273  31.961  1.00 35.42           O
ATOM    549  CB  ASP A  70      34.430  20.451  29.825  1.00 29.94           C
ATOM    550  CG  ASP A  70      33.340  19.872  30.736  1.00 37.11           C
ATOM    551  OD1 ASP A  70      33.193  20.340  31.885  1.00 44.35           O
ATOM    552  OD2 ASP A  70      32.626  18.937  30.308  1.00 34.83           O
ATOM    553  N   THR A  71      34.833  23.046  32.265  1.00 31.18           N
ATOM    554  CA  THR A  71      35.405  23.405  33.546  1.00 40.47           C
ATOM    555  C   THR A  71      35.103  22.341  34.608  1.00 44.56           C
ATOM    556  O   THR A  71      35.769  22.262  35.635  1.00 47.24           O
ATOM    557  CB  THR A  71      34.925  24.804  33.982  1.00 43.87           C
ATOM    558  OG1 THR A  71      35.777  25.292  35.018  1.00 67.53           O
ATOM    559  CG2 THR A  71      33.486  24.759  34.475  1.00 33.00           C
ATOM    560  N   ILE A  72      34.112  21.500  34.346  1.00 42.20           N
ATOM    561  CA  ILE A  72      33.822  20.380  35.233  1.00 42.41           C
ATOM    562  C   ILE A  72      34.935  19.313  35.178  1.00 40.77           C
ATOM    563  O   ILE A  72      35.197  18.612  36.159  1.00 44.89           O
ATOM    564  CB  ILE A  72      32.445  19.777  34.891  1.00 43.13           C
ATOM    565  CG1 ILE A  72      31.348  20.805  35.194  1.00 37.21           C
ATOM    566  CG2 ILE A  72      32.202  18.456  35.638  1.00 30.49           C
ATOM    567  CD1 ILE A  72      30.029  20.522  34.477  1.00 32.52           C
ATOM    568  N   LEU A  73      35.616  19.224  34.042  1.00 38.58           N
ATOM    569  CA  LEU A  73      36.614  18.180  33.824  1.00 40.52           C
ATOM    570  C   LEU A  73      38.039  18.621  34.149  1.00 46.55           C
ATOM    571  O   LEU A  73      39.000  18.067  33.634  1.00 54.69           O
ATOM    572  CB  LEU A  73      36.522  17.664  32.379  1.00 32.32           C
ATOM    573  CG  LEU A  73      35.170  17.013  32.051  1.00 28.07           C
ATOM    574  CD1 LEU A  73      35.078  16.659  30.555  1.00 28.33           C
ATOM    575  CD2 LEU A  73      34.952  15.770  32.915  1.00 24.78           C
ATOM    576  N   ARG A  74      38.172  19.605  35.030  1.00 46.68           N
ATOM    577  CA  ARG A  74      39.478  20.133  35.380  1.00 43.15           C
ATOM    578  C   ARG A  74      40.064  19.427  36.607  1.00 50.34           C
ATOM    579  O   ARG A  74      39.333  19.027  37.514  1.00 49.21           O
ATOM    580  CB  ARG A  74      39.359  21.633  35.632  1.00 60.20           C
ATOM    581  CG  ARG A  74      40.611  22.420  35.331  1.00 78.18           C
ATOM    582  CD  ARG A  74      40.355  23.921  35.364  1.00 89.65           C
ATOM    583  NE  ARG A  74      40.000  24.395  36.699  1.00100.81           N
ATOM    584  CZ  ARG A  74      38.778  24.780  37.053  1.00105.72           C
ATOM    585  NH1 ARG A  74      37.791  24.755  36.166  1.00100.96           N
ATOM    586  NH2 ARG A  74      38.545  25.196  38.291  1.00109.24           N
ATOM    587  N   TRP A  75      41.385  19.268  36.624  1.00 48.44           N
ATOM    588  CA  TRP A  75      42.081  18.752  37.797  1.00 52.30           C
ATOM    589  C   TRP A  75      43.462  19.380  37.944  1.00 52.83           C
ATOM    590  O   TRP A  75      43.992  19.965  37.000  1.00 46.51           O
ATOM    591  CB  TRP A  75      42.186  17.220  37.758  1.00 47.93           C
ATOM    592  CG  TRP A  75      43.144  16.649  36.724  1.00 48.08           C
ATOM    593  CD1 TRP A  75      44.434  16.253  36.937  1.00 42.10           C
ATOM    594  CD2 TRP A  75      42.867  16.383  35.332  1.00 40.54           C
ATOM    595  NE1 TRP A  75      44.978  15.770  35.765  1.00 40.92           N
ATOM    596  CE2 TRP A  75      44.040  15.834  34.770  1.00 34.59           C
ATOM    597  CE3 TRP A  75      41.745  16.561  34.512  1.00 35.08           C
ATOM    598  CZ2 TRP A  75      44.127  15.457  33.426  1.00 30.47           C
ATOM    599  CZ3 TRP A  75      41.830  16.189  33.171  1.00 35.12           C
ATOM    600  CH2 TRP A  75      43.018  15.649  32.641  1.00 32.18           C
ATOM    601  N   ASP A  76      44.047  19.263  39.131  1.00 50.73           N
ATOM    602  CA  ASP A  76      45.400  19.767  39.324  1.00 51.92           C
ATOM    603  C   ASP A  76      46.422  18.647  39.182  1.00 46.09           C
ATOM    604  O   ASP A  76      46.437  17.721  39.984  1.00 54.09           O
ATOM    605  CB  ASP A  76      45.534  20.477  40.670  1.00 57.33           C
ATOM    606  CG  ASP A  76      46.910  21.059  40.876  1.00 71.89           C
ATOM    607  OD1 ASP A  76      47.259  22.029  40.161  1.00 72.92           O
ATOM    608  OD2 ASP A  76      47.643  20.540  41.747  1.00 74.73           O
ATOM    609  N   PRO A  77      47.296  18.739  38.162  1.00 50.89           N
ATOM    610  CA  PRO A  77      48.170  17.621  37.779  1.00 55.91           C
ATOM    611  C   PRO A  77      49.378  17.412  38.690  1.00 62.66           C
ATOM    612  O   PRO A  77      50.510  17.485  38.221  1.00 68.10           O
ATOM    613  CB  PRO A  77      48.638  18.017  36.379  1.00 58.64           C
ATOM    614  CG  PRO A  77      48.665  19.508  36.412  1.00 57.08           C
ATOM    615  CD  PRO A  77      47.521  19.926  37.315  1.00 53.13           C
ATOM    616  N   GLU A  78      49.139  17.142  39.967  1.00 67.16           N
ATOM    617  CA  GLU A  78      50.216  16.781  40.881  1.00 73.70           C
ATOM    618  C   GLU A  78      49.849  15.494  41.617  1.00 75.71           C
ATOM    619  O   GLU A  78      48.666  15.242  41.850  1.00 78.84           O
ATOM    620  CB  GLU A  78      50.528  17.934  41.848  1.00 84.23           C
ATOM    621  CG  GLU A  78      49.510  18.194  42.955  1.00 89.71           C
ATOM    622  CD  GLU A  78      49.854  19.446  43.770  1.00 94.39           C
ATOM    623  OE1 GLU A  78      50.019  20.528  43.161  1.00 94.48           O
ATOM    624  OE2 GLU A  78      49.970  19.349  45.014  1.00 94.07           O
ATOM    625  N   PRO A  79      50.861  14.669  41.966  1.00 76.10           N
ATOM    626  CA  PRO A  79      50.671  13.323  42.529  1.00 75.57           C
ATOM    627  C   PRO A  79      49.601  13.225  43.614  1.00 78.58           C
ATOM    628  O   PRO A  79      49.480  14.140  44.435  1.00 82.64           O
ATOM    629  CB  PRO A  79      52.050  12.997  43.098  1.00 74.23           C
ATOM    630  CG  PRO A  79      52.977  13.677  42.155  1.00 72.17           C
ATOM    631  CD  PRO A  79      52.295  14.985  41.819  1.00 74.65           C
ATOM    632  N   PRO A  80      48.835  12.114  43.623  1.00 75.17           N
ATOM    633  CA  PRO A  80      49.010  10.928  42.770  1.00 76.31           C
ATOM    634  C   PRO A  80      48.334  11.020  41.391  1.00 76.47           C
ATOM    635  O   PRO A  80      48.404  10.055  40.622  1.00 74.11           O
ATOM    636  CB  PRO A  80      48.318   9.841  43.585  1.00 74.29           C
ATOM    637  CG  PRO A  80      47.157  10.567  44.191  1.00 73.03           C
ATOM    638  CD  PRO A  80      47.671  11.960  44.517  1.00 70.84           C
ATOM    639  N   PHE A  81      47.694  12.150  41.094  1.00 72.50           N
ATOM    640  CA  PHE A  81      47.024  12.355  39.812  1.00 70.91           C
ATOM    641  C   PHE A  81      47.809  13.288  38.888  1.00 69.50           C
ATOM    642  O   PHE A  81      47.275  14.296  38.418  1.00 60.13           O
ATOM    643  CB  PHE A  81      45.623  12.924  40.032  1.00 73.03           C
ATOM    644  CG  PHE A  81      44.700  11.997  40.764  1.00 84.48           C
ATOM    645  CD1 PHE A  81      44.864  10.625  40.687  1.00 88.73           C
ATOM    646  CD2 PHE A  81      43.661  12.500  41.528  1.00 91.68           C
ATOM    647  CE1 PHE A  81      44.012   9.771  41.362  1.00 89.97           C
ATOM    648  CE2 PHE A  81      42.804  11.650  42.205  1.00 92.19           C
ATOM    649  CZ  PHE A  81      42.983  10.285  42.121  1.00 91.28           C
ATOM    650  N   ASP A  82      49.068  12.946  38.622  1.00 73.15           N
ATOM    651  CA  ASP A  82      49.935  13.783  37.790  1.00 71.48           C
ATOM    652  C   ASP A  82      49.933  13.355  36.313  1.00 64.68           C
ATOM    653  O   ASP A  82      50.899  12.786  35.787  1.00 57.52           O
ATOM    654  CB  ASP A  82      51.359  13.847  38.355  1.00 78.19           C
ATOM    655  CG  ASP A  82      51.988  12.481  38.511  1.00 85.65           C
ATOM    656  OD1 ASP A  82      51.380  11.605  39.167  1.00 86.23           O
ATOM    657  OD2 ASP A  82      53.091  12.285  37.962  1.00 90.33           O
ATOM    658  N   PHE A  83      48.823  13.653  35.655  1.00 54.82           N
ATOM    659  CA  PHE A  83      48.631  13.323  34.257  1.00 44.85           C
ATOM    660  C   PHE A  83      48.354  14.628  33.559  1.00 39.88           C
ATOM    661  O   PHE A  83      47.662  15.485  34.103  1.00 39.37           O
ATOM    662  CB  PHE A  83      47.448  12.365  34.105  1.00 35.02           C
ATOM    663  CG  PHE A  83      47.608  11.103  34.897  1.00 46.76           C
ATOM    664  CD1 PHE A  83      48.317  10.028  34.376  1.00 46.07           C
ATOM    665  CD2 PHE A  83      47.091  11.006  36.185  1.00 48.46           C
ATOM    666  CE1 PHE A  83      48.476   8.870  35.111  1.00 46.21           C
ATOM    667  CE2 PHE A  83      47.255   9.855  36.930  1.00 44.92           C
ATOM    668  CZ  PHE A  83      47.948   8.786  36.390  1.00 50.33           C
ATOM    669  N   GLN A  84      48.911  14.803  32.371  1.00 39.63           N
ATOM    670  CA  GLN A  84      48.654  16.029  31.621  1.00 37.50           C
ATOM    671  C   GLN A  84      47.365  15.923  30.826  1.00 39.94           C
ATOM    672  O   GLN A  84      46.742  16.939  30.511  1.00 37.05           O
ATOM    673  CB  GLN A  84      49.846  16.381  30.732  1.00 43.93           C
ATOM    674  CG  GLN A  84      51.129  16.641  31.533  1.00 53.39           C
ATOM    675  CD  GLN A  84      52.327  16.966  30.652  1.00 70.68           C
ATOM    676  OE1 GLN A  84      52.299  16.746  29.439  1.00 74.24           O
ATOM    677  NE2 GLN A  84      53.386  17.503  31.262  1.00 75.82           N
ATOM    678  N   LYS A  85      46.960  14.689  30.513  1.00 36.90           N
ATOM    679  CA  LYS A  85      45.728  14.465  29.761  1.00 36.78           C
ATOM    680  C   LYS A  85      45.113  13.098  30.046  1.00 36.88           C
ATOM    681  O   LYS A  85      45.777  12.193  30.549  1.00 39.05           O
ATOM    682  CB  LYS A  85      45.981  14.599  28.260  1.00 39.85           C
ATOM    683  CG  LYS A  85      47.162  13.779  27.790  1.00 51.34           C
ATOM    684  CD  LYS A  85      47.031  13.337  26.333  1.00 57.13           C
ATOM    685  CE  LYS A  85      48.194  12.410  25.938  1.00 70.15           C
ATOM    686  NZ  LYS A  85      47.741  11.158  25.247  1.00 73.65           N
ATOM    687  N   ILE A  86      43.838  12.947  29.706  1.00 29.62           N
ATOM    688  CA  ILE A  86      43.169  11.669  29.888  1.00 33.75           C
ATOM    689  C   ILE A  86      42.170  11.444  28.756  1.00 37.90           C
ATOM    690  O   ILE A  86      41.594  12.391  28.228  1.00 32.20           O
ATOM    691  CB  ILE A  86      42.511  11.610  31.293  1.00 53.27           C
ATOM    692  CG1 ILE A  86      42.649  10.224  31.900  1.00 65.73           C
ATOM    693  CG2 ILE A  86      41.064  12.091  31.283  1.00 42.75           C
ATOM    694  CD1 ILE A  86      42.100  10.144  33.299  1.00 76.65           C
ATOM    695  N   GLU A  87      41.987  10.192  28.360  1.00 36.32           N
ATOM    696  CA  GLU A  87      41.044   9.872  27.298  1.00 34.34           C
ATOM    697  C   GLU A  87      39.681   9.564  27.904  1.00 33.14           C
ATOM    698  O   GLU A  87      39.594   8.924  28.943  1.00 36.63           O
ATOM    699  CB  GLU A  87      41.543   8.704  26.428  1.00 32.61           C
ATOM    700  CG  GLU A  87      41.939   7.459  27.212  1.00 59.24           C
ATOM    701  CD  GLU A  87      43.335   7.560  27.833  1.00 72.94           C
ATOM    702  OE1 GLU A  87      44.280   7.969  27.122  1.00 78.61           O
ATOM    703  OE2 GLU A  87      43.482   7.246  29.035  1.00 73.90           O
ATOM    704  N   ILE A  88      38.624  10.062  27.270  1.00 27.34           N
ATOM    705  CA  ILE A  88      37.257   9.817  27.730  1.00 38.37           C
ATOM    706  C   ILE A  88      36.293   9.635  26.561  1.00 38.50           C
ATOM    707  O   ILE A  88      36.535  10.137  25.451  1.00 31.74           O
ATOM    708  CB  ILE A  88      36.738  10.938  28.652  1.00 40.68           C
ATOM    709  CG1 ILE A  88      37.202  12.290  28.155  1.00 53.41           C
ATOM    710  CG2 ILE A  88      37.255  10.764  30.068  1.00 52.53           C
ATOM    711  CD1 ILE A  88      36.235  12.972  27.245  1.00 57.44           C
ATOM    712  N   SER A  89      35.203   8.913  26.824  1.00 27.27           N
ATOM    713  CA  SER A  89      34.180   8.667  25.830  1.00 31.04           C
ATOM    714  C   SER A  89      33.308   9.915  25.766  1.00 30.28           C
ATOM    715  O   SER A  89      32.944  10.463  26.813  1.00 30.98           O
ATOM    716  CB  SER A  89      33.329   7.464  26.239  1.00 40.26           C
ATOM    717  OG  SER A  89      32.145   7.416  25.464  1.00 48.19           O
ATOM    718  N   PRO A  90      32.976  10.372  24.549  1.00 34.84           N
ATOM    719  CA  PRO A  90      32.181  11.610  24.404  1.00 29.63           C
ATOM    720  C   PRO A  90      30.717  11.407  24.848  1.00 30.13           C
ATOM    721  O   PRO A  90      29.987  12.370  25.025  1.00 38.54           O
ATOM    722  CB  PRO A  90      32.269  11.922  22.900  1.00 26.60           C
ATOM    723  CG  PRO A  90      32.577  10.595  22.244  1.00 28.02           C
ATOM    724  CD  PRO A  90      33.350   9.772  23.250  1.00 28.29           C
ATOM    725  N   ASP A  91      30.318  10.157  25.056  1.00 25.90           N
ATOM    726  CA  ASP A  91      28.986   9.845  25.565  1.00 35.21           C
ATOM    727  C   ASP A  91      28.947   9.855  27.079  1.00 33.00           C
ATOM    728  O   ASP A  91      27.912   9.597  27.672  1.00 41.96           O
ATOM    729  CB  ASP A  91      28.482   8.498  25.032  1.00 37.69           C
ATOM    730  CG  ASP A  91      28.056   8.572  23.564  1.00 58.63           C
ATOM    731  OD1 ASP A  91      27.645   9.663  23.104  1.00 53.80           O
ATOM    732  OD2 ASP A  91      28.141   7.537  22.868  1.00 75.17           O
ATOM    733  N   GLU A  92      30.081  10.146  27.701  1.00 31.66           N
ATOM    734  CA  GLU A  92      30.121  10.273  29.143  1.00 32.64           C
ATOM    735  C   GLU A  92      30.169  11.731  29.592  1.00 34.45           C
ATOM    736  O   GLU A  92      30.070  12.026  30.782  1.00 34.13           O
ATOM    737  CB  GLU A  92      31.282   9.457  29.736  1.00 34.54           C
ATOM    738  CG  GLU A  92      30.996   7.963  29.797  1.00 46.14           C
ATOM    739  CD  GLU A  92      32.064   7.195  30.551  1.00 61.33           C
ATOM    740  OE1 GLU A  92      33.097   6.875  29.926  1.00 69.48           O
ATOM    741  OE2 GLU A  92      31.875   6.916  31.761  1.00 61.31           O
ATOM    742  N   ILE A  93      30.311  12.647  28.641  1.00 27.96           N
ATOM    743  CA  ILE A  93      30.436  14.059  28.992  1.00 30.08           C
ATOM    744  C   ILE A  93      29.496  14.911  28.146  1.00 35.51           C
ATOM    745  O   ILE A  93      28.892  14.426  27.182  1.00 24.95           O
ATOM    746  CB  ILE A  93      31.874  14.570  28.757  1.00 23.33           C
ATOM    747  CG1 ILE A  93      32.269  14.386  27.283  1.00 28.12           C
ATOM    748  CG2 ILE A  93      32.863  13.876  29.682  1.00 28.43           C
ATOM    749  CD1 ILE A  93      33.502  15.170  26.869  1.00 35.97           C
ATOM    750  N   TRP A  94      29.392  16.190  28.487  1.00 34.94           N
ATOM    751  CA  TRP A  94      28.675  17.129  27.628  1.00 29.07           C
ATOM    752  C   TRP A  94      29.451  17.292  26.324  1.00 29.40           C
ATOM    753  O   TRP A  94      30.676  17.389  26.333  1.00 26.66           O
ATOM    754  CB  TRP A  94      28.536  18.491  28.327  1.00 27.98           C
ATOM    755  CG  TRP A  94      27.817  19.545  27.521  1.00 31.10           C
ATOM    756  CD1 TRP A  94      26.467  19.781  27.483  1.00 31.10           C
ATOM    757  CD2 TRP A  94      28.417  20.499  26.640  1.00 28.93           C
ATOM    758  NE1 TRP A  94      26.196  20.821  26.622  1.00 24.92           N
ATOM    759  CE2 TRP A  94      27.375  21.285  26.099  1.00 28.70           C
ATOM    760  CE3 TRP A  94      29.731  20.755  26.242  1.00 34.16           C
ATOM    761  CZ2 TRP A  94      27.612  22.332  25.190  1.00 27.14           C
ATOM    762  CZ3 TRP A  94      29.967  21.792  25.332  1.00 38.36           C
ATOM    763  CH2 TRP A  94      28.911  22.563  24.819  1.00 28.99           C
ATOM    764  N   THR A  95      28.738  17.294  25.206  1.00 20.73           N
ATOM    765  CA  THR A  95      29.325  17.676  23.933  1.00 26.23           C
ATOM    766  C   THR A  95      28.407  18.712  23.281  1.00 29.61           C
ATOM    767  O   THR A  95      27.186  18.658  23.474  1.00 28.87           O
ATOM    768  CB  THR A  95      29.552  16.459  22.991  1.00 24.12           C
ATOM    769  OG1 THR A  95      28.314  15.779  22.770  1.00 24.20           O
ATOM    770  CG2 THR A  95      30.553  15.475  23.597  1.00 26.44           C
ATOM    771  N   PRO A  96      28.983  19.638  22.484  1.00 31.82           N
ATOM    772  CA  PRO A  96      28.166  20.650  21.785  1.00 36.38           C
ATOM    773  C   PRO A  96      27.130  20.012  20.846  1.00 34.25           C
ATOM    774  O   PRO A  96      27.496  19.164  20.036  1.00 27.04           O
ATOM    775  CB  PRO A  96      29.190  21.409  20.917  1.00 33.89           C
ATOM    776  CG  PRO A  96      30.522  20.949  21.327  1.00 37.48           C
ATOM    777  CD  PRO A  96      30.370  19.608  21.986  1.00 30.50           C
ATOM    778  N   ASP A  97      25.875  20.440  20.915  1.00 31.41           N
ATOM    779  CA  ASP A  97      24.846  19.900  20.022  1.00 31.53           C
ATOM    780  C   ASP A  97      24.978  20.426  18.566  1.00 29.97           C
ATOM    781  O   ASP A  97      24.013  20.919  17.979  1.00 25.96           O
ATOM    782  CB  ASP A  97      23.443  20.209  20.592  1.00 28.05           C
ATOM    783  CG  ASP A  97      23.091  21.723  20.539  1.00 35.11           C
ATOM    784  OD1 ASP A  97      24.022  22.569  20.522  1.00 33.56           O
ATOM    785  OD2 ASP A  97      21.887  22.062  20.489  1.00 29.79           O
ATOM    786  N   ILE A  98      26.166  20.309  17.979  1.00 24.60           N
ATOM    787  CA  ILE A  98      26.411  20.844  16.639  1.00 27.89           C
ATOM    788  C   ILE A  98      25.873  19.939  15.538  1.00 29.69           C
ATOM    789  O   ILE A  98      26.213  18.767  15.485  1.00 25.51           O
ATOM    790  CB  ILE A  98      27.911  21.174  16.433  1.00 36.11           C
ATOM    791  CG1 ILE A  98      28.285  22.329  17.378  1.00 35.56           C
ATOM    792  CG2 ILE A  98      28.205  21.495  14.944  1.00 25.26           C
ATOM    793  CD1 ILE A  98      29.688  22.856  17.249  1.00 36.64           C
ATOM    794  N   LYS A  99      24.997  20.484  14.692  1.00 18.38           N
ATOM    795  CA  LYS A  99      24.394  19.712  13.609  1.00 26.76           C
ATOM    796  C   LYS A  99      24.822  20.256  12.257  1.00 28.03           C
ATOM    797  O   LYS A  99      25.144  21.432  12.139  1.00 19.50           O
ATOM    798  CB  LYS A  99      22.867  19.822  13.644  1.00 18.69           C
ATOM    799  CG  LYS A  99      22.167  19.196  14.848  1.00 30.44           C
ATOM    800  CD  LYS A  99      20.639  19.375  14.681  1.00 39.43           C
ATOM    801  CE  LYS A  99      19.827  18.588  15.695  1.00 46.58           C
ATOM    802  NZ  LYS A  99      20.061  17.127  15.556  1.00 44.56           N
ATOM    803  N   LEU A 100      24.782  19.394  11.245  1.00 26.58           N
ATOM    804  CA  LEU A 100      24.805  19.802   9.844  1.00 22.56           C
ATOM    805  C   LEU A 100      23.384  20.161   9.446  1.00 28.00           C
ATOM    806  O   LEU A 100      22.540  19.265   9.183  1.00 26.44           O
ATOM    807  CB  LEU A 100      25.338  18.665   8.965  1.00 26.34           C
ATOM    808  CG  LEU A 100      25.410  18.840   7.440  1.00 27.90           C
ATOM    809  CD1 LEU A 100      26.430  19.925   7.024  1.00 24.48           C
ATOM    810  CD2 LEU A 100      25.742  17.482   6.803  1.00 22.76           C
ATOM    811  N   PHE A 101      23.108  21.466   9.414  1.00 19.27           N
ATOM    812  CA  PHE A 101      21.737  21.946   9.214  1.00 25.72           C
ATOM    813  C   PHE A 101      21.177  21.463   7.886  1.00 28.31           C
ATOM    814  O   PHE A 101      20.006  21.073   7.802  1.00 22.40           O
ATOM    815  CB  PHE A 101      21.649  23.484   9.250  1.00 24.46           C
ATOM    816  CG  PHE A 101      21.775  24.087  10.632  1.00 30.36           C
ATOM    817  CD1 PHE A 101      22.345  23.379  11.679  1.00 29.02           C
ATOM    818  CD2 PHE A 101      21.320  25.381  10.876  1.00 41.89           C
ATOM    819  CE1 PHE A 101      22.453  23.935  12.967  1.00 34.77           C
ATOM    820  CE2 PHE A 101      21.434  25.949  12.146  1.00 40.73           C
ATOM    821  CZ  PHE A 101      22.002  25.213  13.200  1.00 32.99           C
ATOM    822  N   ASN A 102      22.010  21.495   6.844  1.00 18.77           N
ATOM    823  CA  ASN A 102      21.502  21.268   5.500  1.00 23.96           C
ATOM    824  C   ASN A 102      21.701  19.822   5.068  1.00 21.82           C
ATOM    825  O   ASN A 102      21.730  19.512   3.881  1.00 23.02           O
ATOM    826  CB  ASN A 102      22.148  22.247   4.497  1.00 24.31           C
ATOM    827  CG  ASN A 102      23.659  22.076   4.405  1.00 28.79           C
ATOM    828  OD1 ASN A 102      24.347  21.868   5.410  1.00 29.69           O
ATOM    829  ND2 ASN A 102      24.178  22.164   3.201  1.00 30.14           N
ATOM    830  N   SER A 103      21.857  18.949   6.050  1.00 24.72           N
ATOM    831  CA  SER A 103      21.883  17.516   5.802  1.00 26.24           C
ATOM    832  C   SER A 103      20.652  17.089   5.009  1.00 26.42           C
ATOM    833  O   SER A 103      19.530  17.504   5.306  1.00 23.62           O
ATOM    834  CB  SER A 103      21.902  16.757   7.134  1.00 32.34           C
ATOM    835  OG  SER A 103      22.079  15.372   6.911  1.00 39.62           O
ATOM    836  N   VAL A 104      20.865  16.233   4.018  1.00 20.10           N
ATOM    837  CA  VAL A 104      19.770  15.613   3.296  1.00 27.52           C
ATOM    838  C   VAL A 104      19.141  14.470   4.120  1.00 25.35           C
ATOM    839  O   VAL A 104      17.954  14.126   3.958  1.00 23.86           O
ATOM    840  CB  VAL A 104      20.279  15.143   1.916  1.00 30.96           C
ATOM    841  CG1 VAL A 104      19.267  14.302   1.248  1.00 41.77           C
ATOM    842  CG2 VAL A 104      20.631  16.365   1.055  1.00 27.04           C
ATOM    843  N   ASP A 105      19.940  13.899   5.017  1.00 29.86           N
ATOM    844  CA  ASP A 105      19.434  12.972   6.039  1.00 38.22           C
ATOM    845  C   ASP A 105      19.152  13.745   7.319  1.00 35.91           C
ATOM    846  O   ASP A 105      19.217  14.983   7.325  1.00 27.77           O
ATOM    847  CB  ASP A 105      20.460  11.878   6.349  1.00 47.56           C
ATOM    848  CG  ASP A 105      20.865  11.083   5.120  1.00 55.78           C
ATOM    849  OD1 ASP A 105      19.995  10.809   4.257  1.00 56.09           O
ATOM    850  OD2 ASP A 105      22.065  10.744   5.026  1.00 57.35           O
ATOM    851  N   LEU A 106      18.850  13.018   8.396  1.00 27.30           N
ATOM    852  CA  LEU A 106      18.508  13.638   9.678  1.00 30.30           C
ATOM    853  C   LEU A 106      19.586  14.590  10.140  1.00 30.84           C
ATOM    854  O   LEU A 106      19.290  15.661  10.678  1.00 29.14           O
ATOM    855  CB  LEU A 106      18.283  12.579  10.768  1.00 34.26           C
ATOM    856  CG  LEU A 106      16.868  12.044  10.920  1.00 40.77           C
ATOM    857  CD1 LEU A 106      16.778  11.071  12.103  1.00 42.26           C
ATOM    858  CD2 LEU A 106      15.887  13.198  11.083  1.00 32.27           C
ATOM    859  N   ASP A 107      20.842  14.187   9.929  1.00 25.34           N
ATOM    860  CA  ASP A 107      21.995  14.955  10.396  1.00 22.92           C
ATOM    861  C   ASP A 107      23.220  14.287   9.797  1.00 31.89           C
ATOM    862  O   ASP A 107      23.119  13.207   9.208  1.00 30.30           O
ATOM    863  CB  ASP A 107      22.072  14.927  11.935  1.00 23.98           C
ATOM    864  CG  ASP A 107      23.080  15.945  12.502  1.00 34.30           C
ATOM    865  OD1 ASP A 107      23.683  16.706  11.716  1.00 29.65           O
ATOM    866  OD2 ASP A 107      23.247  16.002  13.736  1.00 32.94           O
ATOM    867  N   MET A 108      24.371  14.925   9.934  1.00 23.09           N
ATOM    868  CA  MET A 108      25.621  14.249   9.665  1.00 28.32           C
ATOM    869  C   MET A 108      25.761  13.156  10.714  1.00 28.16           C
ATOM    870  O   MET A 108      25.151  13.207  11.773  1.00 28.96           O
ATOM    871  CB  MET A 108      26.803  15.214   9.743  1.00 31.35           C
ATOM    872  CG  MET A 108      27.242  15.541  11.148  1.00 32.66           C
ATOM    873  SD  MET A 108      28.468  16.871  11.205  1.00 34.88           S
ATOM    874  CE  MET A 108      29.634  16.283  10.006  1.00133.09           C
ATOM    875  N   THR A 109      26.527  12.130  10.403  1.00 30.83           N
ATOM    876  CA  THR A 109      26.775  11.099  11.389  1.00 30.78           C
ATOM    877  C   THR A 109      28.236  11.202  11.831  1.00 31.23           C
ATOM    878  O   THR A 109      29.150  11.166  11.003  1.00 28.61           O
ATOM    879  CB  THR A 109      26.437   9.710  10.837  1.00 28.78           C
ATOM    880  OG1 THR A 109      27.027   9.570   9.547  1.00 49.19           O
ATOM    881  CG2 THR A 109      24.938   9.542  10.686  1.00 32.47           C
ATOM    882  N   LEU A 110      28.437  11.408  13.129  1.00 31.12           N
ATOM    883  CA  LEU A 110      29.774  11.443  13.699  1.00 32.93           C
ATOM    884  C   LEU A 110      30.006  10.081  14.329  1.00 31.75           C
ATOM    885  O   LEU A 110      29.076   9.480  14.845  1.00 27.42           O
ATOM    886  CB  LEU A 110      29.877  12.522  14.780  1.00 33.73           C
ATOM    887  CG  LEU A 110      29.652  13.993  14.429  1.00 36.83           C
ATOM    888  CD1 LEU A 110      29.670  14.844  15.705  1.00 28.49           C
ATOM    889  CD2 LEU A 110      30.697  14.484  13.421  1.00 26.98           C
ATOM    890  N   ASP A 111      31.236   9.586  14.290  1.00 30.22           N
ATOM    891  CA  ASP A 111      31.537   8.305  14.921  1.00 33.46           C
ATOM    892  C   ASP A 111      31.791   8.508  16.424  1.00 33.75           C
ATOM    893  O   ASP A 111      32.883   8.879  16.841  1.00 28.11           O
ATOM    894  CB  ASP A 111      32.744   7.669  14.226  1.00 28.52           C
ATOM    895  CG  ASP A 111      33.086   6.292  14.771  1.00 36.08           C
ATOM    896  OD1 ASP A 111      32.513   5.856  15.805  1.00 30.54           O
ATOM    897  OD2 ASP A 111      33.937   5.638  14.141  1.00 38.37           O
ATOM    898  N   ARG A 112      30.786   8.220  17.238  1.00 31.23           N
ATOM    899  CA  ARG A 112      30.865   8.508  18.671  1.00 25.41           C
ATOM    900  C   ARG A 112      31.579   7.430  19.509  1.00 23.86           C
ATOM    901  O   ARG A 112      31.715   7.573  20.717  1.00 34.16           O
ATOM    902  CB  ARG A 112      29.470   8.841  19.241  1.00 29.15           C
ATOM    903  CG  ARG A 112      28.814  10.080  18.592  1.00 29.06           C
ATOM    904  CD  ARG A 112      27.469  10.487  19.217  1.00 29.07           C
ATOM    905  NE  ARG A 112      27.655  11.069  20.539  1.00 41.87           N
ATOM    906  CZ  ARG A 112      27.850  12.364  20.770  1.00 47.61           C
ATOM    907  NH1 ARG A 112      27.863  13.236  19.766  1.00 45.79           N
ATOM    908  NH2 ARG A 112      28.022  12.787  22.014  1.00 46.13           N
ATOM    909  N   THR A 113      32.075   6.369  18.881  1.00 22.46           N
ATOM    910  CA  THR A 113      32.956   5.446  19.613  1.00 28.24           C
ATOM    911  C   THR A 113      34.374   6.013  19.715  1.00 28.37           C
ATOM    912  O   THR A 113      35.215   5.498  20.459  1.00 39.05           O
ATOM    913  CB  THR A 113      33.065   4.086  18.932  1.00 31.30           C
ATOM    914  OG1 THR A 113      33.734   4.252  17.674  1.00 28.15           O
ATOM    915  CG2 THR A 113      31.663   3.459  18.727  1.00 33.02           C
ATOM    916  N   THR A 114      34.627   7.061  18.943  1.00 22.80           N
ATOM    917  CA  THR A 114      35.917   7.748  18.918  1.00 28.65           C
ATOM    918  C   THR A 114      36.151   8.486  20.230  1.00 29.69           C
ATOM    919  O   THR A 114      35.331   9.320  20.617  1.00 27.03           O
ATOM    920  CB  THR A 114      35.917   8.829  17.808  1.00 33.05           C
ATOM    921  OG1 THR A 114      35.669   8.212  16.539  1.00 44.25           O
ATOM    922  CG2 THR A 114      37.235   9.570  17.779  1.00 26.35           C
ATOM    923  N   GLN A 115      37.261   8.211  20.911  1.00 24.38           N
ATOM    924  CA  GLN A 115      37.497   8.840  22.222  1.00 28.57           C
ATOM    925  C   GLN A 115      37.842  10.310  22.089  1.00 29.02           C
ATOM    926  O   GLN A 115      38.393  10.728  21.075  1.00 26.66           O
ATOM    927  CB  GLN A 115      38.619   8.130  22.976  1.00 29.58           C
ATOM    928  CG  GLN A 115      38.371   6.655  23.193  1.00 35.44           C
ATOM    929  CD  GLN A 115      39.620   5.929  23.695  1.00 45.93           C
ATOM    930  OE1 GLN A 115      40.458   5.475  22.900  1.00 48.66           O
ATOM    931  NE2 GLN A 115      39.756   5.828  25.015  1.00 46.36           N
ATOM    932  N   ALA A 116      37.502  11.094  23.108  1.00 30.80           N
ATOM    933  CA  ALA A 116      37.967  12.477  23.186  1.00 28.22           C
ATOM    934  C   ALA A 116      39.183  12.522  24.099  1.00 28.21           C
ATOM    935  O   ALA A 116      39.450  11.586  24.851  1.00 32.46           O
ATOM    936  CB  ALA A 116      36.865  13.415  23.708  1.00 22.25           C
ATOM    937  N   ILE A 117      39.921  13.616  24.045  1.00 27.85           N
ATOM    938  CA  ILE A 117      41.022  13.811  24.975  1.00 30.28           C
ATOM    939  C   ILE A 117      40.711  15.029  25.845  1.00 33.06           C
ATOM    940  O   ILE A 117      40.258  16.054  25.330  1.00 35.75           O
ATOM    941  CB  ILE A 117      42.345  13.988  24.188  1.00 36.40           C
ATOM    942  CG1 ILE A 117      42.697  12.686  23.467  1.00 35.85           C
ATOM    943  CG2 ILE A 117      43.494  14.409  25.093  1.00 41.38           C
ATOM    944  CD1 ILE A 117      43.119  11.562  24.383  1.00 40.52           C
ATOM    945  N   VAL A 118      40.913  14.916  27.158  1.00 32.48           N
ATOM    946  CA  VAL A 118      40.820  16.089  28.044  1.00 38.76           C
ATOM    947  C   VAL A 118      42.164  16.369  28.707  1.00 38.21           C
ATOM    948  O   VAL A 118      42.776  15.467  29.293  1.00 34.24           O
ATOM    949  CB  VAL A 118      39.772  15.941  29.185  1.00 31.23           C
ATOM    950  CG1 VAL A 118      39.487  17.310  29.815  1.00 27.09           C
ATOM    951  CG2 VAL A 118      38.509  15.376  28.670  1.00 33.70           C
ATOM    952  N   PHE A 119      42.617  17.617  28.609  1.00 29.31           N
ATOM    953  CA  PHE A 119      43.844  18.045  29.271  1.00 32.13           C
ATOM    954  C   PHE A 119      43.474  18.480  30.678  1.00 30.88           C
ATOM    955  O   PHE A 119      42.302  18.747  30.950  1.00 31.70           O
ATOM    956  CB  PHE A 119      44.492  19.203  28.511  1.00 38.86           C
ATOM    957  CG  PHE A 119      44.899  18.848  27.107  1.00 37.77           C
ATOM    958  CD1 PHE A 119      46.156  18.308  26.852  1.00 41.37           C
ATOM    959  CD2 PHE A 119      44.033  19.051  26.048  1.00 38.22           C
ATOM    960  CE1 PHE A 119      46.543  17.976  25.562  1.00 33.26           C
ATOM    961  CE2 PHE A 119      44.409  18.734  24.751  1.00 31.42           C
ATOM    962  CZ  PHE A 119      45.668  18.196  24.507  1.00 28.62           C
ATOM    963  N   SER A 120      44.459  18.531  31.573  1.00 38.96           N
ATOM    964  CA  SER A 120      44.219  18.891  32.975  1.00 41.44           C
ATOM    965  C   SER A 120      43.557  20.265  33.170  1.00 39.73           C
ATOM    966  O   SER A 120      42.865  20.481  34.165  1.00 37.00           O
ATOM    967  CB  SER A 120      45.512  18.796  33.799  1.00 42.82           C
ATOM    968  OG  SER A 120      46.497  19.711  33.356  1.00 45.61           O
ATOM    969  N   ASN A 121      43.761  21.183  32.224  1.00 35.72           N
ATOM    970  CA  ASN A 121      43.088  22.496  32.268  1.00 40.54           C
ATOM    971  C   ASN A 121      41.607  22.489  31.842  1.00 42.49           C
ATOM    972  O   ASN A 121      40.950  23.525  31.853  1.00 45.13           O
ATOM    973  CB  ASN A 121      43.868  23.555  31.459  1.00 34.72           C
ATOM    974  CG  ASN A 121      44.002  23.199  29.971  1.00 29.63           C
ATOM    975  OD1 ASN A 121      43.260  22.363  29.446  1.00 29.46           O
ATOM    976  ND2 ASN A 121      44.962  23.840  29.297  1.00 37.14           N
ATOM    977  N   GLY A 122      41.094  21.327  31.446  1.00 43.57           N
ATOM    978  CA  GLY A 122      39.692  21.197  31.080  1.00 31.09           C
ATOM    979  C   GLY A 122      39.397  21.320  29.596  1.00 32.95           C
ATOM    980  O   GLY A 122      38.273  21.067  29.149  1.00 28.10           O
ATOM    981  N   THR A 123      40.396  21.728  28.825  1.00 24.69           N
ATOM    982  CA  THR A 123      40.245  21.742  27.376  1.00 37.50           C
ATOM    983  C   THR A 123      39.975  20.338  26.834  1.00 38.93           C
ATOM    984  O   THR A 123      40.716  19.385  27.129  1.00 33.11           O
ATOM    985  CB  THR A 123      41.482  22.339  26.685  1.00 31.56           C
ATOM    986  OG1 THR A 123      41.537  23.738  26.969  1.00 33.09           O
ATOM    987  CG2 THR A 123      41.396  22.157  25.183  1.00 26.06           C
ATOM    988  N   VAL A 124      38.894  20.213  26.069  1.00 36.54           N
ATOM    989  CA  VAL A 124      38.540  18.947  25.434  1.00 27.17           C
ATOM    990  C   VAL A 124      38.867  19.011  23.941  1.00 34.51           C
ATOM    991  O   VAL A 124      38.571  20.018  23.269  1.00 29.61           O
ATOM    992  CB  VAL A 124      37.028  18.592  25.644  1.00 32.16           C
ATOM    993  CG1 VAL A 124      36.615  17.346  24.835  1.00 24.08           C
ATOM    994  CG2 VAL A 124      36.721  18.416  27.122  1.00 27.66           C
ATOM    995  N   LEU A 125      39.487  17.940  23.439  1.00 28.62           N
ATOM    996  CA  LEU A 125      39.753  17.776  22.014  1.00 28.41           C
ATOM    997  C   LEU A 125      39.095  16.488  21.539  1.00 26.51           C
ATOM    998  O   LEU A 125      39.374  15.415  22.062  1.00 26.50           O
ATOM    999  CB  LEU A 125      41.261  17.721  21.732  1.00 23.12           C
ATOM   1000  CG  LEU A 125      41.671  17.653  20.243  1.00 32.63           C
ATOM   1001  CD1 LEU A 125      41.210  18.880  19.471  1.00 29.82           C
ATOM   1002  CD2 LEU A 125      43.195  17.471  20.055  1.00 33.99           C
ATOM   1003  N   TRP A 126      38.229  16.601  20.541  1.00 26.93           N
ATOM   1004  CA  TRP A 126      37.488  15.462  20.034  1.00 23.65           C
ATOM   1005  C   TRP A 126      37.446  15.574  18.525  1.00 23.60           C
ATOM   1006  O   TRP A 126      36.976  16.573  17.981  1.00 22.86           O
ATOM   1007  CB  TRP A 126      36.061  15.451  20.602  1.00 16.51           C
ATOM   1008  CG  TRP A 126      35.268  14.227  20.217  1.00 23.78           C
ATOM   1009  CD1 TRP A 126      35.728  12.937  20.102  1.00 23.98           C
ATOM   1010  CD2 TRP A 126      33.874  14.189  19.892  1.00 23.16           C
ATOM   1011  NE1 TRP A 126      34.691  12.097  19.742  1.00 25.83           N
ATOM   1012  CE2 TRP A 126      33.546  12.843  19.598  1.00 27.11           C
ATOM   1013  CE3 TRP A 126      32.865  15.162  19.827  1.00 21.86           C
ATOM   1014  CZ2 TRP A 126      32.254  12.450  19.243  1.00 22.88           C
ATOM   1015  CZ3 TRP A 126      31.575  14.772  19.467  1.00 30.68           C
ATOM   1016  CH2 TRP A 126      31.280  13.428  19.184  1.00 25.54           C
ATOM   1017  N   ILE A 127      37.904  14.528  17.849  1.00 25.30           N
ATOM   1018  CA  ILE A 127      38.159  14.588  16.419  1.00 25.59           C
ATOM   1019  C   ILE A 127      37.493  13.391  15.714  1.00 26.40           C
ATOM   1020  O   ILE A 127      38.171  12.548  15.150  1.00 24.80           O
ATOM   1021  CB  ILE A 127      39.705  14.601  16.182  1.00 33.02           C
ATOM   1022  CG1 ILE A 127      40.340  15.813  16.850  1.00 42.50           C
ATOM   1023  CG2 ILE A 127      40.077  14.686  14.739  1.00 33.59           C
ATOM   1024  CD1 ILE A 127      41.842  15.908  16.560  1.00 50.76           C
ATOM   1025  N   PRO A 128      36.152  13.311  15.748  1.00 25.48           N
ATOM   1026  CA  PRO A 128      35.523  12.109  15.162  1.00 28.07           C
ATOM   1027  C   PRO A 128      35.505  12.099  13.633  1.00 24.57           C
ATOM   1028  O   PRO A 128      35.250  13.136  13.019  1.00 22.13           O
ATOM   1029  CB  PRO A 128      34.081  12.178  15.682  1.00 21.37           C
ATOM   1030  CG  PRO A 128      33.839  13.694  15.896  1.00 21.61           C
ATOM   1031  CD  PRO A 128      35.175  14.220  16.372  1.00 22.72           C
ATOM   1032  N   PRO A 129      35.752  10.931  13.015  1.00 21.31           N
ATOM   1033  CA  PRO A 129      35.378  10.819  11.590  1.00 22.72           C
ATOM   1034  C   PRO A 129      33.873  11.102  11.389  1.00 21.69           C
ATOM   1035  O   PRO A 129      33.093  10.954  12.333  1.00 21.95           O
ATOM   1036  CB  PRO A 129      35.726   9.359  11.232  1.00 21.21           C
ATOM   1037  CG  PRO A 129      36.796   8.961  12.240  1.00 23.42           C
ATOM   1038  CD  PRO A 129      36.471   9.752  13.520  1.00 22.13           C
ATOM   1039  N   ALA A 130      33.482  11.511  10.186  1.00 18.08           N
ATOM   1040  CA  ALA A 130      32.117  11.975   9.926  1.00 22.94           C
ATOM   1041  C   ALA A 130      31.711  11.647   8.498  1.00 27.72           C
ATOM   1042  O   ALA A 130      32.562  11.605   7.601  1.00 24.31           O
ATOM   1043  CB  ALA A 130      32.001  13.491  10.159  1.00 18.85           C
ATOM   1044  N   VAL A 131      30.415  11.415   8.296  1.00 21.63           N
ATOM   1045  CA  VAL A 131      29.848  11.278   6.961  1.00 27.07           C
ATOM   1046  C   VAL A 131      28.833  12.407   6.768  1.00 23.92           C
ATOM   1047  O   VAL A 131      27.998  12.661   7.643  1.00 23.73           O
ATOM   1048  CB  VAL A 131      29.185   9.901   6.742  1.00 34.31           C
ATOM   1049  CG1 VAL A 131      28.380   9.892   5.439  1.00 35.89           C
ATOM   1050  CG2 VAL A 131      30.229   8.789   6.731  1.00 35.97           C
ATOM   1051  N   LEU A 132      28.931  13.096   5.640  1.00 18.93           N
ATOM   1052  CA  LEU A 132      28.092  14.272   5.369  1.00 24.87           C
ATOM   1053  C   LEU A 132      27.427  14.162   3.998  1.00 27.27           C
ATOM   1054  O   LEU A 132      28.095  13.877   2.997  1.00 23.34           O
ATOM   1055  CB  LEU A 132      28.930  15.546   5.384  1.00 27.53           C
ATOM   1056  CG  LEU A 132      29.774  15.947   6.600  1.00 38.44           C
ATOM   1057  CD1 LEU A 132      31.043  15.125   6.748  1.00 41.63           C
ATOM   1058  CD2 LEU A 132      30.127  17.422   6.514  1.00 48.31           C
ATOM   1059  N   LYS A 133      26.122  14.420   3.953  1.00 22.96           N
ATOM   1060  CA  LYS A 133      25.357  14.295   2.724  1.00 26.34           C
ATOM   1061  C   LYS A 133      24.562  15.590   2.485  1.00 23.46           C
ATOM   1062  O   LYS A 133      23.703  15.948   3.290  1.00 27.03           O
ATOM   1063  CB  LYS A 133      24.422  13.086   2.850  1.00 23.73           C
ATOM   1064  CG  LYS A 133      23.983  12.494   1.549  1.00 42.07           C
ATOM   1065  CD  LYS A 133      23.034  11.321   1.762  1.00 49.21           C
ATOM   1066  CE  LYS A 133      23.758  10.115   2.291  1.00 53.62           C
ATOM   1067  NZ  LYS A 133      23.684   9.032   1.274  1.00 65.67           N
ATOM   1068  N   VAL A 134      24.834  16.288   1.389  1.00 25.87           N
ATOM   1069  CA  VAL A 134      24.259  17.621   1.173  1.00 14.63           C
ATOM   1070  C   VAL A 134      23.833  17.811  -0.267  1.00 23.96           C
ATOM   1071  O   VAL A 134      24.274  17.079  -1.144  1.00 22.34           O
ATOM   1072  CB  VAL A 134      25.292  18.736   1.490  1.00 19.89           C
ATOM   1073  CG1 VAL A 134      25.565  18.857   2.987  1.00 21.75           C
ATOM   1074  CG2 VAL A 134      26.596  18.473   0.753  1.00 17.37           C
ATOM   1075  N   LEU A 135      22.985  18.813  -0.514  1.00 24.42           N
ATOM   1076  CA  LEU A 135      22.656  19.214  -1.880  1.00 32.86           C
ATOM   1077  C   LEU A 135      23.806  19.962  -2.547  1.00 39.26           C
ATOM   1078  O   LEU A 135      24.404  20.869  -1.966  1.00 41.49           O
ATOM   1079  CB  LEU A 135      21.425  20.111  -1.919  1.00 35.66           C
ATOM   1080  CG  LEU A 135      20.041  19.505  -1.842  1.00 42.53           C
ATOM   1081  CD1 LEU A 135      19.027  20.532  -2.357  1.00 36.46           C
ATOM   1082  CD2 LEU A 135      19.988  18.214  -2.649  1.00 45.95           C
ATOM   1083  N   CYS A 136      24.106  19.569  -3.776  1.00 32.23           N
ATOM   1084  CA  CYS A 136      25.119  20.245  -4.555  1.00 31.12           C
ATOM   1085  C   CYS A 136      24.484  20.763  -5.839  1.00 29.66           C
ATOM   1086  O   CYS A 136      23.405  20.308  -6.251  1.00 39.78           O
ATOM   1087  CB  CYS A 136      26.296  19.291  -4.850  1.00 27.85           C
ATOM   1088  SG  CYS A 136      27.068  18.592  -3.330  1.00 31.76           S
ATOM   1089  N   VAL A 137      25.133  21.741  -6.449  1.00 27.29           N
ATOM   1090  CA  VAL A 137      24.790  22.165  -7.799  1.00 25.97           C
ATOM   1091  C   VAL A 137      25.868  21.635  -8.737  1.00 36.51           C
ATOM   1092  O   VAL A 137      27.071  21.846  -8.516  1.00 38.72           O
ATOM   1093  CB  VAL A 137      24.678  23.679  -7.909  1.00 40.12           C
ATOM   1094  CG1 VAL A 137      24.396  24.087  -9.367  1.00 41.73           C
ATOM   1095  CG2 VAL A 137      23.582  24.189  -6.961  1.00 36.63           C
ATOM   1096  N   SER A 138      25.428  20.898  -9.754  1.00 39.75           N
ATOM   1097  CA  SER A 138      26.327  20.251 -10.693  1.00 39.43           C
ATOM   1098  C   SER A 138      26.078  20.807 -12.075  1.00 48.25           C
ATOM   1099  O   SER A 138      25.169  20.361 -12.774  1.00 50.72           O
ATOM   1100  CB  SER A 138      26.113  18.737 -10.694  1.00 45.03           C
ATOM   1101  OG  SER A 138      26.438  18.181  -9.430  1.00 49.39           O
ATOM   1102  N   GLN A 139      26.895  21.786 -12.456  1.00 55.66           N
ATOM   1103  CA  GLN A 139      26.735  22.493 -13.720  1.00 57.26           C
ATOM   1104  C   GLN A 139      28.084  22.929 -14.310  1.00 58.26           C
ATOM   1105  O   GLN A 139      28.969  23.415 -13.588  1.00 53.27           O
ATOM   1106  CB  GLN A 139      25.803  23.692 -13.526  1.00 59.81           C
ATOM   1107  CG  GLN A 139      26.340  25.019 -14.060  1.00 73.30           C
ATOM   1108  CD  GLN A 139      25.302  26.125 -14.016  1.00 71.69           C
ATOM   1109  OE1 GLN A 139      24.284  26.004 -13.330  1.00 68.81           O
ATOM   1110  NE2 GLN A 139      25.550  27.207 -14.755  1.00 65.05           N
ATOM   1111  N   ASP A 140      28.229  22.742 -15.622  1.00 55.44           N
ATOM   1112  CA  ASP A 140      29.454  23.091 -16.339  1.00 57.94           C
ATOM   1113  C   ASP A 140      30.675  22.345 -15.812  1.00 54.19           C
ATOM   1114  O   ASP A 140      31.738  22.947 -15.628  1.00 52.17           O
ATOM   1115  CB  ASP A 140      29.716  24.600 -16.275  1.00 66.70           C
ATOM   1116  CG  ASP A 140      28.789  25.396 -17.166  1.00 81.47           C
ATOM   1117  OD1 ASP A 140      28.285  24.834 -18.164  1.00 87.44           O
ATOM   1118  OD2 ASP A 140      28.577  26.593 -16.873  1.00 84.33           O
ATOM   1119  N   ASP A 141      30.521  21.046 -15.570  1.00 49.96           N
ATOM   1120  CA  ASP A 141      31.606  20.222 -15.022  1.00 53.05           C
ATOM   1121  C   ASP A 141      32.169  20.712 -13.682  1.00 45.71           C
ATOM   1122  O   ASP A 141      33.321  20.444 -13.345  1.00 45.85           O
ATOM   1123  CB  ASP A 141      32.738  20.043 -16.033  1.00 66.40           C
ATOM   1124  CG  ASP A 141      32.454  18.942 -17.024  1.00 81.97           C
ATOM   1125  OD1 ASP A 141      31.829  19.232 -18.067  1.00 84.72           O
ATOM   1126  OD2 ASP A 141      32.851  17.786 -16.752  1.00 89.25           O
ATOM   1127  N   VAL A 142      31.347  21.426 -12.922  1.00 40.26           N
ATOM   1128  CA  VAL A 142      31.703  21.819 -11.571  1.00 40.84           C
ATOM   1129  C   VAL A 142      30.610  21.358 -10.605  1.00 41.39           C
ATOM   1130  O   VAL A 142      29.419  21.548 -10.877  1.00 39.27           O
ATOM   1131  CB  VAL A 142      31.871  23.345 -11.447  1.00 42.23           C
ATOM   1132  CG1 VAL A 142      32.109  23.726  -9.984  1.00 37.22           C
ATOM   1133  CG2 VAL A 142      32.998  23.835 -12.343  1.00 37.28           C
ATOM   1134  N   ASP A 143      31.022  20.737  -9.498  1.00 29.46           N
ATOM   1135  CA  ASP A 143      30.112  20.404  -8.404  1.00 28.80           C
ATOM   1136  C   ASP A 143      30.309  21.373  -7.236  1.00 27.30           C
ATOM   1137  O   ASP A 143      31.341  21.346  -6.570  1.00 35.79           O
ATOM   1138  CB  ASP A 143      30.340  18.954  -7.934  1.00 29.36           C
ATOM   1139  CG  ASP A 143      30.167  17.930  -9.066  1.00 42.53           C
ATOM   1140  OD1 ASP A 143      29.150  17.997  -9.789  1.00 47.83           O
ATOM   1141  OD2 ASP A 143      31.053  17.068  -9.248  1.00 43.05           O
ATOM   1142  N   SER A 144      29.327  22.234  -6.993  1.00 28.63           N
ATOM   1143  CA  SER A 144      29.384  23.170  -5.866  1.00 34.16           C
ATOM   1144  C   SER A 144      28.522  22.686  -4.711  1.00 32.45           C
ATOM   1145  O   SER A 144      27.313  22.525  -4.873  1.00 32.24           O
ATOM   1146  CB  SER A 144      28.911  24.564  -6.286  1.00 36.45           C
ATOM   1147  OG  SER A 144      29.793  25.131  -7.230  1.00 51.49           O
ATOM   1148  N   CYS A 145      29.139  22.487  -3.546  1.00 24.85           N
ATOM   1149  CA  CYS A 145      28.439  21.922  -2.379  1.00 29.61           C
ATOM   1150  C   CYS A 145      28.611  22.847  -1.189  1.00 32.84           C
ATOM   1151  O   CYS A 145      29.682  23.410  -0.979  1.00 32.41           O
ATOM   1152  CB  CYS A 145      28.972  20.522  -2.041  1.00 28.09           C
ATOM   1153  SG  CYS A 145      28.973  19.366  -3.458  1.00 38.81           S
ATOM   1154  N   HIS A 146      27.548  23.026  -0.423  1.00 23.92           N
ATOM   1155  CA  HIS A 146      27.597  23.892   0.749  1.00 30.02           C
ATOM   1156  C   HIS A 146      27.485  23.027   1.987  1.00 28.32           C
ATOM   1157  O   HIS A 146      26.879  21.961   1.936  1.00 24.31           O
ATOM   1158  CB  HIS A 146      26.440  24.900   0.740  1.00 34.30           C
ATOM   1159  CG  HIS A 146      26.590  25.988  -0.274  1.00 63.90           C
ATOM   1160  ND1 HIS A 146      26.501  27.327   0.048  1.00 72.02           N
ATOM   1161  CD2 HIS A 146      26.818  25.939  -1.607  1.00 76.93           C
ATOM   1162  CE1 HIS A 146      26.667  28.054  -1.041  1.00 74.26           C
ATOM   1163  NE2 HIS A 146      26.858  27.236  -2.062  1.00 80.83           N
ATOM   1164  N   PHE A 147      28.066  23.484   3.092  1.00 23.63           N
ATOM   1165  CA  PHE A 147      27.902  22.806   4.373  1.00 20.66           C
ATOM   1166  C   PHE A 147      27.611  23.872   5.436  1.00 34.87           C
ATOM   1167  O   PHE A 147      28.335  24.880   5.546  1.00 27.16           O
ATOM   1168  CB  PHE A 147      29.173  22.048   4.751  1.00 21.17           C
ATOM   1169  CG  PHE A 147      29.630  21.046   3.725  1.00 30.84           C
ATOM   1170  CD1 PHE A 147      30.496  21.425   2.697  1.00 28.06           C
ATOM   1171  CD2 PHE A 147      29.223  19.716   3.801  1.00 27.35           C
ATOM   1172  CE1 PHE A 147      30.949  20.489   1.768  1.00 30.23           C
ATOM   1173  CE2 PHE A 147      29.659  18.771   2.861  1.00 23.93           C
ATOM   1174  CZ  PHE A 147      30.526  19.159   1.845  1.00 25.17           C
ATOM   1175  N   GLN A 148      26.562  23.654   6.222  1.00 28.53           N
ATOM   1176  CA  GLN A 148      26.149  24.628   7.234  1.00 25.30           C
ATOM   1177  C   GLN A 148      26.048  23.959   8.617  1.00 29.17           C
ATOM   1178  O   GLN A 148      25.260  23.016   8.827  1.00 26.32           O
ATOM   1179  CB  GLN A 148      24.841  25.286   6.799  1.00 27.94           C
ATOM   1180  CG  GLN A 148      24.055  26.053   7.830  1.00 26.62           C
ATOM   1181  CD  GLN A 148      22.610  26.287   7.343  1.00 41.68           C
ATOM   1182  OE1 GLN A 148      22.109  25.533   6.501  1.00 36.61           O
ATOM   1183  NE2 GLN A 148      21.950  27.337   7.854  1.00 33.58           N
ATOM   1184  N   PHE A 149      26.875  24.435   9.549  1.00 16.76           N
ATOM   1185  CA  PHE A 149      26.946  23.850  10.892  1.00 28.23           C
ATOM   1186  C   PHE A 149      26.621  24.880  11.971  1.00 32.81           C
ATOM   1187  O   PHE A 149      27.003  26.052  11.865  1.00 29.57           O
ATOM   1188  CB  PHE A 149      28.369  23.342  11.190  1.00 23.71           C
ATOM   1189  CG  PHE A 149      28.927  22.377  10.169  1.00 21.65           C
ATOM   1190  CD1 PHE A 149      28.757  20.992  10.324  1.00 28.03           C
ATOM   1191  CD2 PHE A 149      29.687  22.850   9.095  1.00 23.11           C
ATOM   1192  CE1 PHE A 149      29.316  20.086   9.400  1.00 24.50           C
ATOM   1193  CE2 PHE A 149      30.245  21.970   8.160  1.00 20.18           C
ATOM   1194  CZ  PHE A 149      30.056  20.574   8.314  1.00 21.71           C
ATOM   1195  N   GLY A 150      25.975  24.429  13.036  1.00 33.01           N
ATOM   1196  CA  GLY A 150      25.755  25.265  14.206  1.00 30.46           C
ATOM   1197  C   GLY A 150      25.181  24.474  15.370  1.00 34.16           C
ATOM   1198  O   GLY A 150      24.748  23.322  15.197  1.00 31.48           O
ATOM   1199  N   SER A 151      25.193  25.084  16.553  1.00 24.64           N
ATOM   1200  CA  SER A 151      24.490  24.551  17.720  1.00 28.49           C
ATOM   1201  C   SER A 151      23.010  24.638  17.418  1.00 33.07           C
ATOM   1202  O   SER A 151      22.550  25.675  16.950  1.00 25.94           O
ATOM   1203  CB  SER A 151      24.782  25.405  18.965  1.00 24.28           C
ATOM   1204  OG  SER A 151      23.945  25.039  20.053  1.00 29.15           O
ATOM   1205  N   TRP A 152      22.247  23.578  17.693  1.00 25.17           N
ATOM   1206  CA  TRP A 152      20.822  23.633  17.379  1.00 23.29           C
ATOM   1207  C   TRP A 152      20.069  24.550  18.347  1.00 26.69           C
ATOM   1208  O   TRP A 152      19.288  25.389  17.919  1.00 29.33           O
ATOM   1209  CB  TRP A 152      20.192  22.231  17.373  1.00 25.50           C
ATOM   1210  CG  TRP A 152      18.804  22.186  16.727  1.00 19.84           C
ATOM   1211  CD1 TRP A 152      17.616  21.911  17.338  1.00 22.66           C
ATOM   1212  CD2 TRP A 152      18.504  22.429  15.351  1.00 20.90           C
ATOM   1213  NE1 TRP A 152      16.588  21.967  16.420  1.00 28.01           N
ATOM   1214  CE2 TRP A 152      17.113  22.278  15.192  1.00 23.87           C
ATOM   1215  CE3 TRP A 152      19.277  22.764  14.237  1.00 25.28           C
ATOM   1216  CZ2 TRP A 152      16.482  22.451  13.968  1.00 26.68           C
ATOM   1217  CZ3 TRP A 152      18.653  22.929  13.025  1.00 33.19           C
ATOM   1218  CH2 TRP A 152      17.264  22.772  12.898  1.00 26.92           C
ATOM   1219  N   VAL A 153      20.305  24.395  19.649  1.00 23.85           N
ATOM   1220  CA  VAL A 153      19.509  25.125  20.636  1.00 31.32           C
ATOM   1221  C   VAL A 153      20.199  26.311  21.341  1.00 32.69           C
ATOM   1222  O   VAL A 153      19.511  27.140  21.914  1.00 31.56           O
ATOM   1223  CB  VAL A 153      18.911  24.192  21.748  1.00 37.49           C
ATOM   1224  CG1 VAL A 153      18.046  23.088  21.141  1.00 27.99           C
ATOM   1225  CG2 VAL A 153      20.015  23.635  22.671  1.00 34.57           C
ATOM   1226  N   TYR A 154      21.528  26.397  21.310  1.00 31.46           N
ATOM   1227  CA  TYR A 154      22.220  27.450  22.066  1.00 29.82           C
ATOM   1228  C   TYR A 154      22.622  28.648  21.204  1.00 31.66           C
ATOM   1229  O   TYR A 154      23.296  28.490  20.191  1.00 29.95           O
ATOM   1230  CB  TYR A 154      23.467  26.906  22.753  1.00 28.16           C
ATOM   1231  CG  TYR A 154      23.249  25.756  23.713  1.00 34.45           C
ATOM   1232  CD1 TYR A 154      22.717  25.970  24.976  1.00 38.25           C
ATOM   1233  CD2 TYR A 154      23.618  24.457  23.369  1.00 30.93           C
ATOM   1234  CE1 TYR A 154      22.533  24.928  25.861  1.00 38.52           C
ATOM   1235  CE2 TYR A 154      23.446  23.411  24.250  1.00 34.68           C
ATOM   1236  CZ  TYR A 154      22.899  23.651  25.496  1.00 45.69           C
ATOM   1237  OH  TYR A 154      22.716  22.607  26.380  1.00 54.84           O
ATOM   1238  N   SER A 155      22.217  29.847  21.621  1.00 31.48           N
ATOM   1239  CA  SER A 155      22.593  31.086  20.939  1.00 34.98           C
ATOM   1240  C   SER A 155      24.035  31.475  21.214  1.00 31.49           C
ATOM   1241  O   SER A 155      24.730  30.803  21.987  1.00 29.29           O
ATOM   1242  CB  SER A 155      21.690  32.237  21.387  1.00 37.26           C
ATOM   1243  OG  SER A 155      21.784  32.409  22.778  1.00 41.11           O
ATOM   1244  N   VAL A 156      24.457  32.576  20.589  1.00 31.25           N
ATOM   1245  CA  VAL A 156      25.821  33.110  20.689  1.00 34.92           C
ATOM   1246  C   VAL A 156      26.244  33.454  22.125  1.00 38.46           C
ATOM   1247  O   VAL A 156      27.425  33.387  22.457  1.00 47.03           O
ATOM   1248  CB  VAL A 156      26.026  34.349  19.760  1.00 39.49           C
ATOM   1249  CG1 VAL A 156      25.317  35.582  20.319  1.00 31.09           C
ATOM   1250  CG2 VAL A 156      27.510  34.631  19.554  1.00 39.20           C
ATOM   1251  N   ASP A 157      25.277  33.786  22.976  1.00 34.16           N
ATOM   1252  CA  ASP A 157      25.545  34.069  24.380  1.00 37.97           C
ATOM   1253  C   ASP A 157      25.863  32.817  25.212  1.00 41.69           C
ATOM   1254  O   ASP A 157      26.312  32.927  26.356  1.00 39.91           O
ATOM   1255  CB  ASP A 157      24.349  34.797  25.007  1.00 38.25           C
ATOM   1256  CG  ASP A 157      24.107  36.180  24.393  1.00 58.54           C
ATOM   1257  OD1 ASP A 157      25.096  36.871  24.049  1.00 60.06           O
ATOM   1258  OD2 ASP A 157      22.924  36.576  24.260  1.00 60.59           O
ATOM   1259  N   GLU A 158      25.615  31.638  24.643  1.00 32.47           N
ATOM   1260  CA  GLU A 158      25.747  30.372  25.380  1.00 37.68           C
ATOM   1261  C   GLU A 158      26.782  29.452  24.749  1.00 35.37           C
ATOM   1262  O   GLU A 158      27.636  28.907  25.442  1.00 30.38           O
ATOM   1263  CB  GLU A 158      24.391  29.654  25.458  1.00 37.42           C
ATOM   1264  CG  GLU A 158      23.322  30.459  26.193  1.00 43.63           C
ATOM   1265  CD  GLU A 158      21.901  30.092  25.793  1.00 52.95           C
ATOM   1266  OE1 GLU A 158      21.667  29.777  24.606  1.00 52.80           O
ATOM   1267  OE2 GLU A 158      21.008  30.136  26.668  1.00 59.65           O
ATOM   1268  N   VAL A 159      26.684  29.276  23.434  1.00 30.00           N
ATOM   1269  CA  VAL A 159      27.681  28.537  22.663  1.00 33.30           C
ATOM   1270  C   VAL A 159      28.133  29.354  21.450  1.00 35.77           C
ATOM   1271  O   VAL A 159      27.339  29.664  20.560  1.00 40.48           O
ATOM   1272  CB  VAL A 159      27.169  27.159  22.189  1.00 31.22           C
ATOM   1273  CG1 VAL A 159      28.226  26.468  21.326  1.00 27.47           C
ATOM   1274  CG2 VAL A 159      26.831  26.281  23.384  1.00 29.05           C
ATOM   1275  N   ASP A 160      29.405  29.739  21.450  1.00 32.74           N
ATOM   1276  CA  ASP A 160      30.021  30.419  20.310  1.00 32.88           C
ATOM   1277  C   ASP A 160      30.849  29.383  19.542  1.00 27.99           C
ATOM   1278  O   ASP A 160      31.214  28.329  20.087  1.00 27.21           O
ATOM   1279  CB  ASP A 160      30.926  31.550  20.800  1.00 33.24           C
ATOM   1280  CG  ASP A 160      31.083  32.696  19.776  1.00 30.57           C
ATOM   1281  OD1 ASP A 160      30.883  32.503  18.548  1.00 34.33           O
ATOM   1282  OD2 ASP A 160      31.420  33.798  20.224  1.00 37.95           O
ATOM   1283  N   ILE A 161      31.134  29.667  18.280  1.00 24.17           N
ATOM   1284  CA  ILE A 161      31.940  28.770  17.446  1.00 23.46           C
ATOM   1285  C   ILE A 161      32.904  29.638  16.629  1.00 31.89           C
ATOM   1286  O   ILE A 161      32.493  30.662  16.067  1.00 29.33           O
ATOM   1287  CB  ILE A 161      31.064  27.980  16.436  1.00 23.26           C
ATOM   1288  CG1 ILE A 161      29.915  27.257  17.137  1.00 30.70           C
ATOM   1289  CG2 ILE A 161      31.915  26.997  15.635  1.00 23.61           C
ATOM   1290  CD1 ILE A 161      29.036  26.471  16.193  1.00 29.98           C
ATOM   1291  N   HIS A 162      34.176  29.248  16.579  1.00 23.32           N
ATOM   1292  CA  HIS A 162      35.145  29.909  15.705  1.00 26.34           C
ATOM   1293  C   HIS A 162      35.910  28.847  14.940  1.00 31.92           C
ATOM   1294  O   HIS A 162      36.022  27.697  15.395  1.00 27.16           O
ATOM   1295  CB  HIS A 162      36.094  30.827  16.489  1.00 22.66           C
ATOM   1296  CG  HIS A 162      35.409  32.006  17.091  1.00 28.44           C
ATOM   1297  ND1 HIS A 162      34.750  31.945  18.308  1.00 34.00           N
ATOM   1298  CD2 HIS A 162      35.232  33.271  16.640  1.00 30.47           C
ATOM   1299  CE1 HIS A 162      34.224  33.114  18.584  1.00 32.43           C
ATOM   1300  NE2 HIS A 162      34.499  33.949  17.582  1.00 34.07           N
ATOM   1301  N   PHE A 163      36.381  29.216  13.754  1.00 24.30           N
ATOM   1302  CA  PHE A 163      37.204  28.315  12.966  1.00 31.52           C
ATOM   1303  C   PHE A 163      38.448  27.895  13.758  1.00 32.35           C
ATOM   1304  O   PHE A 163      39.140  28.728  14.350  1.00 34.26           O
ATOM   1305  CB  PHE A 163      37.617  28.977  11.643  1.00 31.35           C
ATOM   1306  CG  PHE A 163      36.475  29.164  10.688  1.00 29.89           C
ATOM   1307  CD1 PHE A 163      35.849  28.058  10.104  1.00 26.80           C
ATOM   1308  CD2 PHE A 163      36.021  30.434  10.381  1.00 24.07           C
ATOM   1309  CE1 PHE A 163      34.800  28.230   9.232  1.00 28.73           C
ATOM   1310  CE2 PHE A 163      34.955  30.625   9.503  1.00 25.30           C
ATOM   1311  CZ  PHE A 163      34.343  29.521   8.916  1.00 24.68           C
ATOM   1312  N   MET A 164      38.726  26.600  13.758  1.00 34.86           N
ATOM   1313  CA  MET A 164      39.942  26.109  14.382  1.00 31.36           C
ATOM   1314  C   MET A 164      41.135  26.745  13.684  1.00 33.21           C
ATOM   1315  O   MET A 164      41.167  26.823  12.457  1.00 31.51           O
ATOM   1316  CB  MET A 164      40.006  24.581  14.318  1.00 35.92           C
ATOM   1317  CG  MET A 164      40.962  23.983  15.349  1.00 45.60           C
ATOM   1318  SD  MET A 164      40.873  22.192  15.386  1.00 44.09           S
ATOM   1319  CE  MET A 164      39.494  21.919  16.511  1.00 28.94           C
ATOM   1320  N   ASP A 165      42.087  27.230  14.482  1.00 31.27           N
ATOM   1321  CA  ASP A 165      43.238  27.984  13.990  1.00 33.30           C
ATOM   1322  C   ASP A 165      42.849  29.171  13.106  1.00 36.09           C
ATOM   1323  O   ASP A 165      43.665  29.660  12.348  1.00 37.46           O
ATOM   1324  CB  ASP A 165      44.219  27.059  13.249  1.00 45.63           C
ATOM   1325  CG  ASP A 165      44.556  25.791  14.050  1.00 57.56           C
ATOM   1326  OD1 ASP A 165      44.857  25.906  15.257  1.00 60.01           O
ATOM   1327  OD2 ASP A 165      44.497  24.681  13.476  1.00 58.59           O
ATOM   1328  N   ASP A 166      41.606  29.632  13.217  1.00 31.39           N
ATOM   1329  CA  ASP A 166      41.105  30.734  12.385  1.00 29.17           C
ATOM   1330  C   ASP A 166      41.202  30.479  10.877  1.00 27.77           C
ATOM   1331  O   ASP A 166      41.256  31.428  10.094  1.00 41.71           O
ATOM   1332  CB  ASP A 166      41.804  32.058  12.726  1.00 41.04           C
ATOM   1333  CG  ASP A 166      41.916  32.280  14.209  1.00 56.16           C
ATOM   1334  OD1 ASP A 166      40.862  32.399  14.870  1.00 54.64           O
ATOM   1335  OD2 ASP A 166      43.053  32.325  14.720  1.00 69.25           O
ATOM   1336  N   LYS A 167      41.239  29.207  10.477  1.00 29.48           N
ATOM   1337  CA  LYS A 167      41.256  28.865   9.058  1.00 33.21           C
ATOM   1338  C   LYS A 167      39.830  28.818   8.541  1.00 29.31           C
ATOM   1339  O   LYS A 167      39.118  27.829   8.760  1.00 25.35           O
ATOM   1340  CB  LYS A 167      41.914  27.504   8.809  1.00 37.74           C
ATOM   1341  CG  LYS A 167      43.366  27.368   9.258  1.00 50.83           C
ATOM   1342  CD  LYS A 167      44.309  28.141   8.373  1.00 62.72           C
ATOM   1343  CE  LYS A 167      45.752  27.671   8.553  1.00 71.67           C
ATOM   1344  NZ  LYS A 167      46.016  26.370   7.871  1.00 69.62           N
ATOM   1345  N   ALA A 168      39.408  29.873   7.854  1.00 26.85           N
ATOM   1346  CA  ALA A 168      38.067  29.903   7.271  1.00 30.79           C
ATOM   1347  C   ALA A 168      38.036  29.124   5.944  1.00 30.92           C
ATOM   1348  O   ALA A 168      37.896  29.696   4.872  1.00 29.99           O
ATOM   1349  CB  ALA A 168      37.587  31.356   7.088  1.00 29.99           C
ATOM   1350  N   GLU A 169      38.173  27.804   6.030  1.00 26.56           N
ATOM   1351  CA  GLU A 169      38.257  26.982   4.841  1.00 30.41           C
ATOM   1352  C   GLU A 169      38.079  25.538   5.240  1.00 29.03           C
ATOM   1353  O   GLU A 169      38.254  25.186   6.409  1.00 24.96           O
ATOM   1354  CB  GLU A 169      39.619  27.163   4.152  1.00 33.00           C
ATOM   1355  CG  GLU A 169      40.745  27.325   5.142  1.00 48.70           C
ATOM   1356  CD  GLU A 169      42.104  27.588   4.502  1.00 56.68           C
ATOM   1357  OE1 GLU A 169      42.200  28.405   3.549  1.00 53.85           O
ATOM   1358  OE2 GLU A 169      43.079  26.968   4.983  1.00 48.79           O
ATOM   1359  N   VAL A 170      37.713  24.704   4.272  1.00 22.35           N
ATOM   1360  CA  VAL A 170      37.762  23.265   4.476  1.00 19.86           C
ATOM   1361  C   VAL A 170      39.222  22.881   4.596  1.00 27.62           C
ATOM   1362  O   VAL A 170      40.027  23.286   3.767  1.00 30.92           O
ATOM   1363  CB  VAL A 170      37.147  22.501   3.293  1.00 24.55           C
ATOM   1364  CG1 VAL A 170      37.432  20.984   3.421  1.00 30.88           C
ATOM   1365  CG2 VAL A 170      35.631  22.777   3.220  1.00 23.31           C
ATOM   1366  N   LEU A 171      39.580  22.135   5.637  1.00 25.67           N
ATOM   1367  CA  LEU A 171      40.989  21.800   5.832  1.00 31.04           C
ATOM   1368  C   LEU A 171      41.381  20.569   5.026  1.00 31.73           C
ATOM   1369  O   LEU A 171      40.558  19.674   4.784  1.00 31.12           O
ATOM   1370  CB  LEU A 171      41.293  21.612   7.315  1.00 32.74           C
ATOM   1371  CG  LEU A 171      40.778  22.790   8.146  1.00 33.25           C
ATOM   1372  CD1 LEU A 171      40.758  22.390   9.617  1.00 26.81           C
ATOM   1373  CD2 LEU A 171      41.664  24.042   7.896  1.00 25.41           C
ATOM   1374  N   LEU A 172      42.640  20.522   4.614  1.00 27.72           N
ATOM   1375  CA  LEU A 172      43.089  19.473   3.719  1.00 34.71           C
ATOM   1376  C   LEU A 172      44.192  18.629   4.337  1.00 34.41           C
ATOM   1377  O   LEU A 172      44.919  17.935   3.629  1.00 37.70           O
ATOM   1378  CB  LEU A 172      43.529  20.073   2.376  1.00 41.31           C
ATOM   1379  CG  LEU A 172      42.460  20.859   1.594  1.00 42.70           C
ATOM   1380  CD1 LEU A 172      43.072  21.520   0.362  1.00 45.22           C
ATOM   1381  CD2 LEU A 172      41.292  19.972   1.174  1.00 42.05           C
ATOM   1382  N   ASP A 173      44.317  18.667   5.658  1.00 30.50           N
ATOM   1383  CA  ASP A 173      45.363  17.868   6.310  1.00 43.91           C
ATOM   1384  C   ASP A 173      45.102  16.347   6.204  1.00 48.04           C
ATOM   1385  O   ASP A 173      46.028  15.549   6.306  1.00 42.48           O
ATOM   1386  CB  ASP A 173      45.549  18.296   7.769  1.00 40.09           C
ATOM   1387  CG  ASP A 173      44.227  18.421   8.509  1.00 46.33           C
ATOM   1388  OD1 ASP A 173      43.175  18.425   7.840  1.00 45.37           O
ATOM   1389  OD2 ASP A 173      44.234  18.525   9.752  1.00 51.59           O
ATOM   1390  N   PHE A 174      43.853  15.948   5.974  1.00 35.62           N
ATOM   1391  CA  PHE A 174      43.540  14.521   5.875  1.00 34.86           C
ATOM   1392  C   PHE A 174      43.077  14.165   4.468  1.00 39.58           C
ATOM   1393  O   PHE A 174      42.533  13.084   4.251  1.00 44.79           O
ATOM   1394  CB  PHE A 174      42.418  14.149   6.846  1.00 38.26           C
ATOM   1395  CG  PHE A 174      42.822  14.150   8.290  1.00 53.38           C
ATOM   1396  CD1 PHE A 174      42.736  15.314   9.052  1.00 48.64           C
ATOM   1397  CD2 PHE A 174      43.245  12.975   8.906  1.00 57.43           C
ATOM   1398  CE1 PHE A 174      43.094  15.319  10.395  1.00 44.89           C
ATOM   1399  CE2 PHE A 174      43.598  12.966  10.248  1.00 56.16           C
ATOM   1400  CZ  PHE A 174      43.527  14.143  10.994  1.00 53.93           C
ATOM   1401  N   TYR A 175      43.253  15.080   3.518  1.00 36.56           N
ATOM   1402  CA  TYR A 175      42.702  14.887   2.179  1.00 33.13           C
ATOM   1403  C   TYR A 175      43.380  13.716   1.478  1.00 41.48           C
ATOM   1404  O   TYR A 175      44.602  13.682   1.383  1.00 46.72           O
ATOM   1405  CB  TYR A 175      42.851  16.155   1.343  1.00 35.67           C
ATOM   1406  CG  TYR A 175      42.141  16.099   0.007  1.00 39.71           C
ATOM   1407  CD1 TYR A 175      40.768  15.940  -0.060  1.00 42.58           C
ATOM   1408  CD2 TYR A 175      42.843  16.220  -1.184  1.00 46.72           C
ATOM   1409  CE1 TYR A 175      40.109  15.888  -1.279  1.00 44.78           C
ATOM   1410  CE2 TYR A 175      42.192  16.175  -2.413  1.00 45.49           C
ATOM   1411  CZ  TYR A 175      40.821  16.009  -2.452  1.00 47.94           C
ATOM   1412  OH  TYR A 175      40.153  15.960  -3.664  1.00 51.78           O
ATOM   1413  N   GLN A 176      42.580  12.765   0.994  1.00 34.02           N
ATOM   1414  CA  GLN A 176      43.090  11.547   0.362  1.00 43.08           C
ATOM   1415  C   GLN A 176      42.468  11.272  -0.991  1.00 51.66           C
ATOM   1416  O   GLN A 176      42.484  10.133  -1.441  1.00 60.50           O
ATOM   1417  CB  GLN A 176      42.756  10.323   1.205  1.00 48.29           C
ATOM   1418  CG  GLN A 176      43.420  10.219   2.532  1.00 65.45           C
ATOM   1419  CD  GLN A 176      43.268   8.829   3.094  1.00 69.39           C
ATOM   1420  OE1 GLN A 176      43.167   7.863   2.336  1.00 72.91           O
ATOM   1421  NE2 GLN A 176      43.233   8.714   4.421  1.00 63.75           N
ATOM   1422  N   ASP A 177      41.887  12.275  -1.634  1.00 41.17           N
ATOM   1423  CA  ASP A 177      41.197  12.004  -2.891  1.00 31.36           C
ATOM   1424  C   ASP A 177      42.007  12.522  -4.088  1.00 37.88           C
ATOM   1425  O   ASP A 177      43.063  13.133  -3.928  1.00 38.39           O
ATOM   1426  CB  ASP A 177      39.784  12.606  -2.853  1.00 28.38           C
ATOM   1427  CG  ASP A 177      38.789  11.817  -3.684  1.00 37.41           C
ATOM   1428  OD1 ASP A 177      39.201  11.249  -4.708  1.00 41.24           O
ATOM   1429  OD2 ASP A 177      37.591  11.765  -3.318  1.00 37.72           O
ATOM   1430  N   SER A 178      41.510  12.274  -5.290  1.00 36.81           N
ATOM   1431  CA  SER A 178      42.186  12.718  -6.497  1.00 46.98           C
ATOM   1432  C   SER A 178      41.450  13.890  -7.178  1.00 46.75           C
ATOM   1433  O   SER A 178      41.740  14.237  -8.325  1.00 45.75           O
ATOM   1434  CB  SER A 178      42.285  11.551  -7.474  1.00 45.11           C
ATOM   1435  OG  SER A 178      40.992  11.259  -7.971  1.00 44.73           O
ATOM   1436  N   LEU A 179      40.500  14.493  -6.481  1.00 38.83           N
ATOM   1437  CA  LEU A 179      39.666  15.521  -7.093  1.00 43.47           C
ATOM   1438  C   LEU A 179      40.297  16.919  -7.086  1.00 47.34           C
ATOM   1439  O   LEU A 179      40.992  17.293  -6.143  1.00 45.19           O
ATOM   1440  CB  LEU A 179      38.293  15.549  -6.424  1.00 45.89           C
ATOM   1441  CG  LEU A 179      37.479  14.277  -6.684  1.00 48.59           C
ATOM   1442  CD1 LEU A 179      36.164  14.333  -5.953  1.00 48.03           C
ATOM   1443  CD2 LEU A 179      37.271  14.073  -8.181  1.00 49.79           C
ATOM   1444  N   GLU A 180      40.041  17.679  -8.150  1.00 42.29           N
ATOM   1445  CA  GLU A 180      40.512  19.053  -8.275  1.00 43.91           C
ATOM   1446  C   GLU A 180      39.568  19.970  -7.500  1.00 38.75           C
ATOM   1447  O   GLU A 180      38.376  20.011  -7.782  1.00 43.11           O
ATOM   1448  CB  GLU A 180      40.538  19.437  -9.754  1.00 49.53           C
ATOM   1449  CG  GLU A 180      41.324  20.695 -10.106  1.00 67.30           C
ATOM   1450  CD  GLU A 180      41.269  21.012 -11.603  1.00 79.49           C
ATOM   1451  OE1 GLU A 180      40.808  20.143 -12.382  1.00 77.76           O
ATOM   1452  OE2 GLU A 180      41.676  22.129 -12.003  1.00 87.17           O
ATOM   1453  N   ILE A 181      40.089  20.681  -6.506  1.00 35.24           N
ATOM   1454  CA  ILE A 181      39.289  21.660  -5.750  1.00 34.23           C
ATOM   1455  C   ILE A 181      39.330  23.043  -6.424  1.00 36.67           C
ATOM   1456  O   ILE A 181      40.412  23.584  -6.645  1.00 31.14           O
ATOM   1457  CB  ILE A 181      39.799  21.751  -4.310  1.00 39.43           C
ATOM   1458  CG1 ILE A 181      39.506  20.424  -3.591  1.00 43.19           C
ATOM   1459  CG2 ILE A 181      39.170  22.953  -3.570  1.00 26.08           C
ATOM   1460  CD1 ILE A 181      40.283  20.230  -2.338  1.00 47.05           C
ATOM   1461  N   LEU A 182      38.164  23.597  -6.771  1.00 31.69           N
ATOM   1462  CA  LEU A 182      38.116  24.849  -7.543  1.00 35.78           C
ATOM   1463  C   LEU A 182      37.730  26.054  -6.705  1.00 28.66           C
ATOM   1464  O   LEU A 182      37.972  27.195  -7.082  1.00 35.29           O
ATOM   1465  CB  LEU A 182      37.172  24.719  -8.737  1.00 27.05           C
ATOM   1466  CG  LEU A 182      37.514  23.501  -9.596  1.00 33.61           C
ATOM   1467  CD1 LEU A 182      36.512  23.361 -10.724  1.00 35.55           C
ATOM   1468  CD2 LEU A 182      38.957  23.646 -10.139  1.00 30.03           C
ATOM   1469  N   GLU A 183      37.112  25.789  -5.569  1.00 28.89           N
ATOM   1470  CA  GLU A 183      36.783  26.849  -4.631  1.00 29.14           C
ATOM   1471  C   GLU A 183      36.641  26.246  -3.252  1.00 23.89           C
ATOM   1472  O   GLU A 183      36.109  25.141  -3.083  1.00 31.01           O
ATOM   1473  CB  GLU A 183      35.516  27.611  -5.035  1.00 32.11           C
ATOM   1474  CG  GLU A 183      35.184  28.728  -4.049  1.00 45.20           C
ATOM   1475  CD  GLU A 183      34.148  29.717  -4.558  1.00 54.78           C
ATOM   1476  OE1 GLU A 183      33.529  29.463  -5.624  1.00 48.45           O
ATOM   1477  OE2 GLU A 183      33.960  30.752  -3.874  1.00 55.86           O
ATOM   1478  N   ASN A 184      37.168  26.958  -2.269  1.00 28.07           N
ATOM   1479  CA  ASN A 184      37.202  26.469  -0.903  1.00 30.35           C
ATOM   1480  C   ASN A 184      37.100  27.670   0.019  1.00 30.18           C
ATOM   1481  O   ASN A 184      38.096  28.332   0.320  1.00 29.34           O
ATOM   1482  CB  ASN A 184      38.498  25.684  -0.652  1.00 29.94           C
ATOM   1483  CG  ASN A 184      38.565  25.118   0.752  1.00 31.43           C
ATOM   1484  OD1 ASN A 184      37.639  25.290   1.537  1.00 32.75           O
ATOM   1485  ND2 ASN A 184      39.651  24.421   1.065  1.00 32.77           N
ATOM   1486  N   SER A 185      35.882  27.979   0.436  1.00 33.28           N
ATOM   1487  CA  SER A 185      35.653  29.196   1.190  1.00 36.49           C
ATOM   1488  C   SER A 185      34.715  28.953   2.350  1.00 37.07           C
ATOM   1489  O   SER A 185      33.902  28.023   2.320  1.00 29.49           O
ATOM   1490  CB  SER A 185      35.061  30.278   0.280  1.00 35.69           C
ATOM   1491  OG  SER A 185      35.084  31.527   0.933  1.00 48.08           O
ATOM   1492  N   ALA A 186      34.824  29.798   3.371  1.00 25.97           N
ATOM   1493  CA  ALA A 186      33.952  29.675   4.521  1.00 24.76           C
ATOM   1494  C   ALA A 186      33.764  30.979   5.265  1.00 35.11           C
ATOM   1495  O   ALA A 186      34.571  31.919   5.175  1.00 27.99           O
ATOM   1496  CB  ALA A 186      34.439  28.568   5.472  1.00 23.93           C
ATOM   1497  N   GLN A 187      32.686  31.008   6.029  1.00 24.35           N
ATOM   1498  CA  GLN A 187      32.270  32.210   6.695  1.00 29.45           C
ATOM   1499  C   GLN A 187      31.541  31.852   7.977  1.00 29.24           C
ATOM   1500  O   GLN A 187      30.703  30.949   7.997  1.00 26.28           O
ATOM   1501  CB  GLN A 187      31.352  32.976   5.748  1.00 35.62           C
ATOM   1502  CG  GLN A 187      30.865  34.297   6.241  1.00 59.17           C
ATOM   1503  CD  GLN A 187      29.900  34.914   5.250  1.00 65.87           C
ATOM   1504  OE1 GLN A 187      28.817  35.364   5.614  1.00 60.85           O
ATOM   1505  NE2 GLN A 187      30.282  34.907   3.980  1.00 77.21           N
ATOM   1506  N   ARG A 188      31.894  32.551   9.047  1.00 30.43           N
ATOM   1507  CA  ARG A 188      31.182  32.467  10.306  1.00 30.19           C
ATOM   1508  C   ARG A 188      30.105  33.564  10.354  1.00 32.30           C
ATOM   1509  O   ARG A 188      30.389  34.735  10.110  1.00 34.97           O
ATOM   1510  CB  ARG A 188      32.169  32.628  11.466  1.00 32.41           C
ATOM   1511  CG  ARG A 188      31.514  32.849  12.816  1.00 28.87           C
ATOM   1512  CD  ARG A 188      32.517  33.341  13.842  1.00 32.15           C
ATOM   1513  NE  ARG A 188      31.902  33.439  15.161  1.00 34.43           N
ATOM   1514  CZ  ARG A 188      31.251  34.517  15.579  1.00 41.27           C
ATOM   1515  NH1 ARG A 188      31.153  35.580  14.779  1.00 36.80           N
ATOM   1516  NH2 ARG A 188      30.702  34.542  16.784  1.00 34.46           N
ATOM   1517  N   GLN A 189      28.871  33.170  10.665  1.00 32.29           N
ATOM   1518  CA  GLN A 189      27.731  34.085  10.667  1.00 38.98           C
ATOM   1519  C   GLN A 189      26.959  34.005  11.975  1.00 40.15           C
ATOM   1520  O   GLN A 189      26.780  32.915  12.551  1.00 31.50           O
ATOM   1521  CB  GLN A 189      26.759  33.741   9.531  1.00 43.55           C
ATOM   1522  CG  GLN A 189      27.202  34.120   8.141  1.00 52.47           C
ATOM   1523  CD  GLN A 189      26.202  33.688   7.080  1.00 54.97           C
ATOM   1524  OE1 GLN A 189      26.583  33.192   6.024  1.00 56.30           O
ATOM   1525  NE2 GLN A 189      24.917  33.888   7.354  1.00 50.12           N
ATOM   1526  N   GLU A 190      26.495  35.161  12.432  1.00 41.06           N
ATOM   1527  CA  GLU A 190      25.529  35.232  13.522  1.00 47.47           C
ATOM   1528  C   GLU A 190      24.139  35.450  12.926  1.00 46.63           C
ATOM   1529  O   GLU A 190      23.873  36.470  12.305  1.00 54.39           O
ATOM   1530  CB  GLU A 190      25.913  36.323  14.523  1.00 48.26           C
ATOM   1531  CG  GLU A 190      27.266  36.039  15.186  1.00 56.57           C
ATOM   1532  CD  GLU A 190      27.695  37.089  16.207  1.00 62.55           C
ATOM   1533  OE1 GLU A 190      26.880  37.976  16.554  1.00 61.90           O
ATOM   1534  OE2 GLU A 190      28.859  37.018  16.663  1.00 58.05           O
ATOM   1535  N   VAL A 191      23.275  34.455  13.088  1.00 46.71           N
ATOM   1536  CA  VAL A 191      21.987  34.424  12.405  1.00 45.47           C
ATOM   1537  C   VAL A 191      20.849  34.545  13.410  1.00 47.20           C
ATOM   1538  O   VAL A 191      20.869  33.900  14.459  1.00 42.74           O
ATOM   1539  CB  VAL A 191      21.834  33.113  11.595  1.00 39.40           C
ATOM   1540  CG1 VAL A 191      20.538  33.123  10.801  1.00 44.32           C
ATOM   1541  CG2 VAL A 191      23.008  32.953  10.659  1.00 38.67           C
ATOM   1542  N   VAL A 192      19.871  35.387  13.092  1.00 54.26           N
ATOM   1543  CA  VAL A 192      18.694  35.598  13.935  1.00 50.68           C
ATOM   1544  C   VAL A 192      17.485  34.898  13.326  1.00 56.11           C
ATOM   1545  O   VAL A 192      17.266  34.966  12.121  1.00 60.29           O
ATOM   1546  CB  VAL A 192      18.382  37.081  14.054  1.00 63.79           C
ATOM   1547  CG1 VAL A 192      17.104  37.293  14.857  1.00 70.66           C
ATOM   1548  CG2 VAL A 192      19.548  37.813  14.694  1.00 66.92           C
ATOM   1549  N   TYR A 193      16.707  34.213  14.154  1.00 62.35           N
ATOM   1550  CA  TYR A 193      15.596  33.407  13.657  1.00 67.01           C
ATOM   1551  C   TYR A 193      14.241  33.930  14.149  1.00 78.17           C
ATOM   1552  O   TYR A 193      14.172  34.625  15.168  1.00 82.18           O
ATOM   1553  CB  TYR A 193      15.794  31.941  14.056  1.00 62.89           C
ATOM   1554  CG  TYR A 193      16.747  31.185  13.163  1.00 54.84           C
ATOM   1555  CD1 TYR A 193      16.285  30.535  12.030  1.00 50.50           C
ATOM   1556  CD2 TYR A 193      18.108  31.117  13.452  1.00 49.20           C
ATOM   1557  CE1 TYR A 193      17.145  29.832  11.203  1.00 45.90           C
ATOM   1558  CE2 TYR A 193      18.984  30.417  12.627  1.00 41.01           C
ATOM   1559  CZ  TYR A 193      18.495  29.779  11.498  1.00 48.60           C
ATOM   1560  OH  TYR A 193      19.339  29.079  10.652  1.00 46.68           O
ATOM   1561  N   PRO A 194      13.158  33.610  13.414  1.00 82.01           N
ATOM   1562  CA  PRO A 194      11.822  34.056  13.829  1.00 90.25           C
ATOM   1563  C   PRO A 194      11.283  33.262  15.020  1.00 95.40           C
ATOM   1564  O   PRO A 194      10.645  33.855  15.892  1.00 95.24           O
ATOM   1565  CB  PRO A 194      10.966  33.802  12.584  1.00 87.03           C
ATOM   1566  CG  PRO A 194      11.672  32.705  11.855  1.00 80.29           C
ATOM   1567  CD  PRO A 194      13.131  32.927  12.106  1.00 77.47           C
ATOM   1568  N   CYS A 195      11.551  31.954  15.062  1.00 94.54           N
ATOM   1569  CA  CYS A 195      11.094  31.093  16.160  1.00 94.36           C
ATOM   1570  C   CYS A 195      11.699  31.508  17.497  1.00 90.97           C
ATOM   1571  O   CYS A 195      11.185  31.161  18.565  1.00 89.81           O
ATOM   1572  CB  CYS A 195      11.477  29.633  15.895  1.00 94.48           C
ATOM   1573  SG  CYS A 195      13.193  29.184  16.400  1.00 90.14           S
ATOM   1574  N   CYS A 196      12.800  32.249  17.419  1.00 85.54           N
ATOM   1575  CA  CYS A 196      13.675  32.472  18.556  1.00 76.18           C
ATOM   1576  C   CYS A 196      13.951  33.969  18.725  1.00 85.23           C
ATOM   1577  O   CYS A 196      13.392  34.785  17.992  1.00 90.73           O
ATOM   1578  CB  CYS A 196      14.958  31.669  18.339  1.00 46.66           C
ATOM   1579  SG  CYS A 196      14.639  30.038  17.565  1.00136.61           S
ATOM   1580  N   GLU A 197      14.810  34.330  19.675  1.00 89.18           N
ATOM   1581  CA  GLU A 197      14.955  35.734  20.074  1.00 96.84           C
ATOM   1582  C   GLU A 197      16.371  36.329  19.991  1.00 88.90           C
ATOM   1583  O   GLU A 197      16.537  37.545  19.844  1.00 86.27           O
ATOM   1584  CB  GLU A 197      14.388  35.927  21.486  1.00107.89           C
ATOM   1585  CG  GLU A 197      14.652  34.757  22.432  1.00108.05           C
ATOM   1586  CD  GLU A 197      13.881  34.874  23.738  1.00111.43           C
ATOM   1587  OE1 GLU A 197      13.323  35.963  24.007  1.00111.44           O
ATOM   1588  OE2 GLU A 197      13.829  33.875  24.491  1.00110.18           O
ATOM   1589  N   SER A 198      17.387  35.481  20.102  1.00 82.36           N
ATOM   1590  CA  SER A 198      18.770  35.947  20.054  1.00 75.75           C
ATOM   1591  C   SER A 198      19.454  35.536  18.744  1.00 59.58           C
ATOM   1592  O   SER A 198      18.785  35.131  17.780  1.00 54.97           O
ATOM   1593  CB  SER A 198      19.551  35.432  21.267  1.00 82.48           C
ATOM   1594  OG  SER A 198      20.867  35.955  21.291  1.00 87.52           O
ATOM   1595  N   ALA A 199      20.780  35.663  18.697  1.00 47.18           N
ATOM   1596  CA  ALA A 199      21.528  35.234  17.510  1.00 43.61           C
ATOM   1597  C   ALA A 199      22.219  33.876  17.689  1.00 40.92           C
ATOM   1598  O   ALA A 199      22.725  33.550  18.761  1.00 38.93           O
ATOM   1599  CB  ALA A 199      22.535  36.286  17.091  1.00 42.71           C
ATOM   1600  N   TYR A 200      22.240  33.102  16.614  1.00 35.20           N
ATOM   1601  CA  TYR A 200      22.862  31.790  16.599  1.00 34.62           C
ATOM   1602  C   TYR A 200      24.038  31.788  15.647  1.00 36.41           C
ATOM   1603  O   TYR A 200      23.991  32.383  14.573  1.00 35.69           O
ATOM   1604  CB  TYR A 200      21.837  30.723  16.209  1.00 35.09           C
ATOM   1605  CG  TYR A 200      20.791  30.553  17.277  1.00 33.38           C
ATOM   1606  CD1 TYR A 200      19.748  31.466  17.408  1.00 36.56           C
ATOM   1607  CD2 TYR A 200      20.866  29.509  18.186  1.00 28.87           C
ATOM   1608  CE1 TYR A 200      18.798  31.328  18.401  1.00 41.50           C
ATOM   1609  CE2 TYR A 200      19.913  29.370  19.189  1.00 34.47           C
ATOM   1610  CZ  TYR A 200      18.892  30.276  19.292  1.00 42.18           C
ATOM   1611  OH  TYR A 200      17.954  30.134  20.287  1.00 59.73           O
ATOM   1612  N   VAL A 201      25.106  31.122  16.049  1.00 34.61           N
ATOM   1613  CA  VAL A 201      26.318  31.150  15.255  1.00 35.71           C
ATOM   1614  C   VAL A 201      26.295  30.011  14.256  1.00 30.24           C
ATOM   1615  O   VAL A 201      26.094  28.862  14.636  1.00 27.99           O
ATOM   1616  CB  VAL A 201      27.572  31.051  16.158  1.00 39.25           C
ATOM   1617  CG1 VAL A 201      28.770  31.584  15.454  1.00 42.71           C
ATOM   1618  CG2 VAL A 201      27.364  31.865  17.415  1.00 37.88           C
ATOM   1619  N   GLU A 202      26.466  30.330  12.973  1.00 24.92           N
ATOM   1620  CA  GLU A 202      26.554  29.286  11.958  1.00 26.64           C
ATOM   1621  C   GLU A 202      27.847  29.393  11.145  1.00 33.17           C
ATOM   1622  O   GLU A 202      28.311  30.493  10.804  1.00 29.56           O
ATOM   1623  CB  GLU A 202      25.302  29.290  11.060  1.00 24.87           C
ATOM   1624  CG  GLU A 202      24.004  29.265  11.891  1.00 33.69           C
ATOM   1625  CD  GLU A 202      22.715  29.249  11.070  1.00 44.45           C
ATOM   1626  OE1 GLU A 202      22.792  29.176   9.817  1.00 38.88           O
ATOM   1627  OE2 GLU A 202      21.624  29.306  11.708  1.00 36.84           O
ATOM   1628  N   MET A 203      28.455  28.234  10.902  1.00 24.76           N
ATOM   1629  CA  MET A 203      29.650  28.124  10.085  1.00 26.09           C
ATOM   1630  C   MET A 203      29.213  27.632   8.712  1.00 27.98           C
ATOM   1631  O   MET A 203      28.611  26.558   8.575  1.00 24.98           O
ATOM   1632  CB  MET A 203      30.633  27.110  10.686  1.00 29.19           C
ATOM   1633  CG  MET A 203      31.004  27.317  12.158  1.00 28.85           C
ATOM   1634  SD  MET A 203      31.636  28.971  12.608  1.00 31.67           S
ATOM   1635  CE  MET A 203      30.177  29.579  13.366  1.00 69.48           C
ATOM   1636  N   LYS A 204      29.509  28.416   7.689  1.00 23.27           N
ATOM   1637  CA  LYS A 204      29.079  28.071   6.338  1.00 19.15           C
ATOM   1638  C   LYS A 204      30.251  27.896   5.382  1.00 29.07           C
ATOM   1639  O   LYS A 204      31.052  28.814   5.184  1.00 28.98           O
ATOM   1640  CB  LYS A 204      28.103  29.128   5.809  1.00 30.61           C
ATOM   1641  CG  LYS A 204      26.749  29.088   6.518  1.00 39.78           C
ATOM   1642  CD  LYS A 204      25.831  30.217   6.072  1.00 44.23           C
ATOM   1643  CE  LYS A 204      24.452  30.133   6.734  1.00 43.39           C
ATOM   1644  NZ  LYS A 204      23.582  31.241   6.238  1.00 54.94           N
ATOM   1645  N   TYR A 205      30.315  26.719   4.767  1.00 23.88           N
ATOM   1646  CA  TYR A 205      31.402  26.342   3.893  1.00 24.37           C
ATOM   1647  C   TYR A 205      30.920  26.224   2.463  1.00 30.18           C
ATOM   1648  O   TYR A 205      29.842  25.674   2.224  1.00 30.15           O
ATOM   1649  CB  TYR A 205      31.936  24.974   4.323  1.00 22.91           C
ATOM   1650  CG  TYR A 205      32.691  24.973   5.621  1.00 21.48           C
ATOM   1651  CD1 TYR A 205      32.025  24.883   6.830  1.00 28.42           C
ATOM   1652  CD2 TYR A 205      34.083  25.052   5.637  1.00 26.36           C
ATOM   1653  CE1 TYR A 205      32.715  24.867   8.022  1.00 29.23           C
ATOM   1654  CE2 TYR A 205      34.790  25.059   6.823  1.00 23.87           C
ATOM   1655  CZ  TYR A 205      34.102  24.949   8.017  1.00 33.23           C
ATOM   1656  OH  TYR A 205      34.796  24.926   9.208  1.00 31.18           O
ATOM   1657  N   LEU A 206      31.714  26.728   1.520  1.00 21.52           N
ATOM   1658  CA  LEU A 206      31.480  26.444   0.106  1.00 26.18           C
ATOM   1659  C   LEU A 206      32.631  25.654  -0.463  1.00 29.60           C
ATOM   1660  O   LEU A 206      33.778  26.057  -0.360  1.00 30.95           O
ATOM   1661  CB  LEU A 206      31.296  27.721  -0.713  1.00 30.60           C
ATOM   1662  CG  LEU A 206      31.194  27.548  -2.234  1.00 43.90           C
ATOM   1663  CD1 LEU A 206      30.105  26.548  -2.615  1.00 42.75           C
ATOM   1664  CD2 LEU A 206      30.933  28.888  -2.904  1.00 53.37           C
ATOM   1665  N   LEU A 207      32.326  24.519  -1.071  1.00 28.61           N
ATOM   1666  CA  LEU A 207      33.366  23.713  -1.683  1.00 29.65           C
ATOM   1667  C   LEU A 207      32.967  23.407  -3.121  1.00 35.80           C
ATOM   1668  O   LEU A 207      31.886  22.876  -3.358  1.00 38.99           O
ATOM   1669  CB  LEU A 207      33.533  22.417  -0.890  1.00 29.05           C
ATOM   1670  CG  LEU A 207      34.615  21.452  -1.364  1.00 32.81           C
ATOM   1671  CD1 LEU A 207      35.988  22.041  -1.048  1.00 26.62           C
ATOM   1672  CD2 LEU A 207      34.418  20.080  -0.730  1.00 33.57           C
ATOM   1673  N   ALA A 208      33.817  23.766  -4.083  1.00 25.36           N
ATOM   1674  CA  ALA A 208      33.546  23.414  -5.478  1.00 28.41           C
ATOM   1675  C   ALA A 208      34.614  22.459  -6.005  1.00 30.57           C
ATOM   1676  O   ALA A 208      35.807  22.647  -5.751  1.00 37.46           O
ATOM   1677  CB  ALA A 208      33.445  24.651  -6.357  1.00 26.21           C
ATOM   1678  N   LEU A 209      34.179  21.431  -6.728  1.00 29.02           N
ATOM   1679  CA  LEU A 209      35.097  20.421  -7.275  1.00 25.15           C
ATOM   1680  C   LEU A 209      34.885  20.226  -8.767  1.00 31.32           C
ATOM   1681  O   LEU A 209      33.762  20.371  -9.276  1.00 31.00           O
ATOM   1682  CB  LEU A 209      34.875  19.069  -6.594  1.00 34.11           C
ATOM   1683  CG  LEU A 209      34.831  19.041  -5.069  1.00 40.88           C
ATOM   1684  CD1 LEU A 209      34.246  17.714  -4.555  1.00 34.96           C
ATOM   1685  CD2 LEU A 209      36.233  19.257  -4.532  1.00 35.76           C
ATOM   1686  N   ARG A 210      35.962  19.873  -9.461  1.00 25.75           N
ATOM   1687  CA  ARG A 210      35.865  19.449 -10.841  1.00 37.01           C
ATOM   1688  C   ARG A 210      35.079  18.139 -10.867  1.00 38.65           C
ATOM   1689  O   ARG A 210      35.429  17.196 -10.176  1.00 39.72           O
ATOM   1690  CB  ARG A 210      37.260  19.243 -11.419  1.00 31.38           C
ATOM   1691  CG  ARG A 210      37.270  18.837 -12.890  1.00 49.57           C
ATOM   1692  CD  ARG A 210      36.974  20.008 -13.793  1.00 54.97           C
ATOM   1693  NE  ARG A 210      38.111  20.918 -13.895  1.00 56.90           N
ATOM   1694  CZ  ARG A 210      38.007  22.185 -14.283  1.00 59.45           C
ATOM   1695  NH1 ARG A 210      36.815  22.686 -14.584  1.00 56.43           N
ATOM   1696  NH2 ARG A 210      39.088  22.955 -14.354  1.00 58.46           N
ATOM   1697  N   SER A 211      34.023  18.084 -11.667  1.00 34.64           N
ATOM   1698  CA  SER A 211      33.185  16.894 -11.714  1.00 43.06           C
ATOM   1699  C   SER A 211      33.921  15.700 -12.338  1.00 38.52           C
ATOM   1700  O   SER A 211      34.770  15.885 -13.215  1.00 45.77           O
ATOM   1701  CB  SER A 211      31.897  17.185 -12.488  1.00 47.64           C
ATOM   1702  OG  SER A 211      31.690  16.199 -13.485  1.00 51.91           O
ATOM   1703  N   ASN B 212      24.260  30.124  38.156  1.00 61.89           N
ATOM   1704  CA  ASN B 212      25.015  29.007  38.728  1.00 64.27           C
ATOM   1705  C   ASN B 212      24.704  27.652  38.080  1.00 67.12           C
ATOM   1706  O   ASN B 212      23.550  27.209  38.046  1.00 62.95           O
ATOM   1707  CB  ASN B 212      24.797  28.922  40.234  1.00 68.01           C
ATOM   1708  CG  ASN B 212      25.496  27.730  40.849  1.00 70.15           C
ATOM   1709  OD1 ASN B 212      24.908  26.660  40.998  1.00 76.88           O
ATOM   1710  ND2 ASN B 212      26.761  27.904  41.196  1.00 66.56           N
ATOM   1711  N   GLY B 213      25.746  26.996  37.576  1.00 61.91           N
ATOM   1712  CA  GLY B 213      25.579  25.794  36.784  1.00 56.89           C
ATOM   1713  C   GLY B 213      25.093  24.593  37.562  1.00 60.04           C
ATOM   1714  O   GLY B 213      24.327  23.786  37.034  1.00 61.42           O
ATOM   1715  N   LEU B 214      25.538  24.471  38.813  1.00 55.66           N
ATOM   1716  CA  LEU B 214      25.162  23.339  39.658  1.00 57.69           C
ATOM   1717  C   LEU B 214      23.659  23.322  39.888  1.00 49.82           C
ATOM   1718  O   LEU B 214      22.989  22.328  39.610  1.00 47.58           O
ATOM   1719  CB  LEU B 214      25.895  23.389  41.003  1.00 70.54           C
ATOM   1720  CG  LEU B 214      25.469  22.361  42.063  1.00 74.61           C
ATOM   1721  CD1 LEU B 214      25.846  20.957  41.623  1.00 77.29           C
ATOM   1722  CD2 LEU B 214      26.065  22.667  43.435  1.00 71.92           C
ATOM   1723  N   MET B 215      23.148  24.436  40.397  1.00 50.11           N
ATOM   1724  CA  MET B 215      21.722  24.605  40.633  1.00 49.35           C
ATOM   1725  C   MET B 215      20.882  24.287  39.413  1.00 48.39           C
ATOM   1726  O   MET B 215      19.858  23.620  39.526  1.00 48.27           O
ATOM   1727  CB  MET B 215      21.440  26.024  41.091  1.00 49.00           C
ATOM   1728  CG  MET B 215      22.108  26.365  42.405  1.00 63.84           C
ATOM   1729  SD  MET B 215      21.511  25.321  43.740  1.00 91.26           S
ATOM   1730  CE  MET B 215      22.895  24.211  43.941  1.00 84.22           C
ATOM   1731  N   ALA B 216      21.312  24.771  38.250  1.00 50.54           N
ATOM   1732  CA  ALA B 216      20.597  24.492  37.011  1.00 54.97           C
ATOM   1733  C   ALA B 216      20.554  22.982  36.755  1.00 49.21           C
ATOM   1734  O   ALA B 216      19.518  22.442  36.363  1.00 40.80           O
ATOM   1735  CB  ALA B 216      21.236  25.224  35.833  1.00 51.30           C
ATOM   1736  N   LYS B 217      21.678  22.306  36.985  1.00 42.68           N
ATOM   1737  CA  LYS B 217      21.711  20.851  36.872  1.00 49.20           C
ATOM   1738  C   LYS B 217      20.792  20.191  37.906  1.00 37.65           C
ATOM   1739  O   LYS B 217      20.041  19.275  37.578  1.00 44.06           O
ATOM   1740  CB  LYS B 217      23.148  20.315  36.982  1.00 56.07           C
ATOM   1741  CG  LYS B 217      23.965  20.481  35.700  1.00 55.74           C
ATOM   1742  CD  LYS B 217      25.367  19.902  35.827  1.00 57.29           C
ATOM   1743  CE  LYS B 217      26.110  19.938  34.495  1.00 53.50           C
ATOM   1744  NZ  LYS B 217      25.460  19.053  33.478  1.00 57.37           N
ATOM   1745  N   ARG B 218      20.834  20.679  39.141  1.00 38.47           N
ATOM   1746  CA  ARG B 218      19.992  20.124  40.199  1.00 45.62           C
ATOM   1747  C   ARG B 218      18.499  20.398  39.994  1.00 43.65           C
ATOM   1748  O   ARG B 218      17.662  19.627  40.449  1.00 46.84           O
ATOM   1749  CB  ARG B 218      20.449  20.590  41.591  1.00 51.61           C
ATOM   1750  CG  ARG B 218      21.732  19.904  42.082  1.00 68.27           C
ATOM   1751  CD  ARG B 218      22.013  20.147  43.565  1.00 80.64           C
ATOM   1752  NE  ARG B 218      23.356  19.698  43.950  1.00 99.23           N
ATOM   1753  CZ  ARG B 218      23.630  18.574  44.614  1.00111.15           C
ATOM   1754  NH1 ARG B 218      22.655  17.756  44.993  1.00114.71           N
ATOM   1755  NH2 ARG B 218      24.890  18.269  44.908  1.00112.61           N
ATOM   1756  N   LEU B 219      18.169  21.499  39.328  1.00 42.75           N
ATOM   1757  CA  LEU B 219      16.782  21.774  38.974  1.00 44.64           C
ATOM   1758  C   LEU B 219      16.294  20.691  38.013  1.00 42.36           C
ATOM   1759  O   LEU B 219      15.234  20.092  38.207  1.00 46.30           O
ATOM   1760  CB  LEU B 219      16.637  23.157  38.325  1.00 42.28           C
ATOM   1761  CG  LEU B 219      15.272  23.445  37.680  1.00 44.96           C
ATOM   1762  CD1 LEU B 219      14.155  23.420  38.717  1.00 45.88           C
ATOM   1763  CD2 LEU B 219      15.275  24.771  36.940  1.00 37.08           C
ATOM   1764  N   ARG B 220      17.082  20.438  36.981  1.00 35.77           N
ATOM   1765  CA  ARG B 220      16.708  19.454  35.978  1.00 42.95           C
ATOM   1766  C   ARG B 220      16.455  18.103  36.647  1.00 41.36           C
ATOM   1767  O   ARG B 220      15.448  17.463  36.391  1.00 33.80           O
ATOM   1768  CB  ARG B 220      17.801  19.334  34.927  1.00 39.81           C
ATOM   1769  CG  ARG B 220      17.530  18.285  33.875  1.00 44.40           C
ATOM   1770  CD  ARG B 220      18.695  18.174  32.884  1.00 47.83           C
ATOM   1771  NE  ARG B 220      18.824  19.364  32.045  1.00 45.66           N
ATOM   1772  CZ  ARG B 220      19.732  20.320  32.227  1.00 40.79           C
ATOM   1773  NH1 ARG B 220      20.605  20.224  33.219  1.00 36.73           N
ATOM   1774  NH2 ARG B 220      19.775  21.374  31.411  1.00 30.96           N
ATOM   1775  N   ARG B 221      17.374  17.701  37.519  1.00 46.79           N
ATOM   1776  CA  ARG B 221      17.232  16.476  38.293  1.00 50.09           C
ATOM   1777  C   ARG B 221      15.951  16.444  39.126  1.00 49.71           C
ATOM   1778  O   ARG B 221      15.255  15.429  39.145  1.00 44.47           O
ATOM   1779  CB  ARG B 221      18.457  16.277  39.185  1.00 41.00           C
ATOM   1780  CG  ARG B 221      19.754  16.137  38.379  1.00 45.18           C
ATOM   1781  CD  ARG B 221      20.109  14.671  38.062  1.00 45.07           C
ATOM   1782  NE  ARG B 221      19.070  13.929  37.342  1.00 47.70           N
ATOM   1783  CZ  ARG B 221      18.921  13.922  36.016  1.00 55.90           C
ATOM   1784  NH1 ARG B 221      19.729  14.649  35.250  1.00 57.14           N
ATOM   1785  NH2 ARG B 221      17.955  13.200  35.450  1.00 46.20           N
ATOM   1786  N   GLU B 222      15.642  17.547  39.812  1.00 43.02           N
ATOM   1787  CA  GLU B 222      14.429  17.610  40.625  1.00 43.86           C
ATOM   1788  C   GLU B 222      13.164  17.542  39.769  1.00 45.86           C
ATOM   1789  O   GLU B 222      12.184  16.908  40.157  1.00 50.25           O
ATOM   1790  CB  GLU B 222      14.407  18.855  41.527  1.00 49.57           C
ATOM   1791  CG  GLU B 222      15.383  18.789  42.689  1.00 62.64           C
ATOM   1792  CD  GLU B 222      15.142  19.871  43.734  1.00 82.01           C
ATOM   1793  OE1 GLU B 222      13.969  20.243  43.944  1.00 94.48           O
ATOM   1794  OE2 GLU B 222      16.121  20.347  44.352  1.00 80.34           O
ATOM   1795  N   LEU B 223      13.195  18.189  38.607  1.00 34.46           N
ATOM   1796  CA  LEU B 223      12.068  18.177  37.668  1.00 44.68           C
ATOM   1797  C   LEU B 223      11.803  16.795  37.085  1.00 46.22           C
ATOM   1798  O   LEU B 223      10.656  16.374  36.933  1.00 50.88           O
ATOM   1799  CB  LEU B 223      12.329  19.141  36.506  1.00 45.72           C
ATOM   1800  CG  LEU B 223      12.332  20.633  36.812  1.00 51.28           C
ATOM   1801  CD1 LEU B 223      12.506  21.399  35.527  1.00 49.61           C
ATOM   1802  CD2 LEU B 223      11.041  21.030  37.508  1.00 58.78           C
ATOM   1803  N   LEU B 224      12.884  16.113  36.733  1.00 36.75           N
ATOM   1804  CA  LEU B 224      12.822  14.839  36.047  1.00 38.44           C
ATOM   1805  C   LEU B 224      12.649  13.678  37.007  1.00 46.01           C
ATOM   1806  O   LEU B 224      12.467  12.542  36.580  1.00 40.33           O
ATOM   1807  CB  LEU B 224      14.113  14.612  35.262  1.00 36.99           C
ATOM   1808  CG  LEU B 224      14.294  15.414  33.977  1.00 49.83           C
ATOM   1809  CD1 LEU B 224      15.542  14.921  33.243  1.00 47.88           C
ATOM   1810  CD2 LEU B 224      13.055  15.312  33.100  1.00 36.95           C
ATOM   1811  N   ASN B 225      12.738  13.960  38.300  1.00 54.22           N
ATOM   1812  CA  ASN B 225      12.624  12.916  39.305  1.00 58.95           C
ATOM   1813  C   ASN B 225      11.279  12.182  39.234  1.00 55.40           C
ATOM   1814  O   ASN B 225      11.227  10.957  39.329  1.00 51.93           O
ATOM   1815  CB  ASN B 225      12.859  13.491  40.698  1.00 65.58           C
ATOM   1816  CG  ASN B 225      12.607  12.478  41.787  1.00 67.77           C
ATOM   1817  OD1 ASN B 225      13.421  11.584  42.023  1.00 70.88           O
ATOM   1818  ND2 ASN B 225      11.469  12.604  42.453  1.00 65.07           N
ATOM   1819  N   THR B 226      10.205  12.941  39.048  1.00 49.12           N
ATOM   1820  CA  THR B 226       8.878  12.381  38.828  1.00 49.65           C
ATOM   1821  C   THR B 226       8.843  11.368  37.669  1.00 50.37           C
ATOM   1822  O   THR B 226       8.299  10.268  37.800  1.00 51.83           O
ATOM   1823  CB  THR B 226       7.859  13.516  38.550  1.00 54.28           C
ATOM   1824  OG1 THR B 226       7.626  14.259  39.754  1.00 59.89           O
ATOM   1825  CG2 THR B 226       6.535  12.953  38.055  1.00 51.68           C
ATOM   1826  N   TYR B 227       9.431  11.741  36.539  1.00 39.63           N
ATOM   1827  CA  TYR B 227       9.452  10.871  35.375  1.00 44.71           C
ATOM   1828  C   TYR B 227      10.352   9.650  35.552  1.00 47.88           C
ATOM   1829  O   TYR B 227      10.117   8.618  34.942  1.00 55.16           O
ATOM   1830  CB  TYR B 227       9.885  11.649  34.134  1.00 36.87           C
ATOM   1831  CG  TYR B 227       8.763  12.415  33.486  1.00 46.11           C
ATOM   1832  CD1 TYR B 227       7.530  11.823  33.269  1.00 53.00           C
ATOM   1833  CD2 TYR B 227       8.936  13.732  33.087  1.00 38.87           C
ATOM   1834  CE1 TYR B 227       6.496  12.528  32.669  1.00 52.54           C
ATOM   1835  CE2 TYR B 227       7.909  14.441  32.489  1.00 38.96           C
ATOM   1836  CZ  TYR B 227       6.695  13.836  32.282  1.00 37.42           C
ATOM   1837  OH  TYR B 227       5.682  14.545  31.691  1.00 37.62           O
ATOM   1838  N   GLU B 228      11.398   9.779  36.358  1.00 42.98           N
ATOM   1839  CA  GLU B 228      12.302   8.668  36.584  1.00 50.82           C
ATOM   1840  C   GLU B 228      11.605   7.654  37.470  1.00 49.58           C
ATOM   1841  O   GLU B 228      11.759   6.450  37.293  1.00 52.05           O
ATOM   1842  CB  GLU B 228      13.604   9.155  37.225  1.00 53.45           C
ATOM   1843  CG  GLU B 228      14.556   9.804  36.236  1.00 49.80           C
ATOM   1844  CD  GLU B 228      15.611  10.664  36.897  1.00 66.70           C
ATOM   1845  OE1 GLU B 228      15.437  11.052  38.076  1.00 72.94           O
ATOM   1846  OE2 GLU B 228      16.620  10.961  36.228  1.00 73.01           O
ATOM   1847  N   GLN B 229      10.816   8.160  38.411  1.00 52.95           N
ATOM   1848  CA  GLN B 229      10.126   7.318  39.378  1.00 60.93           C
ATOM   1849  C   GLN B 229       8.790   6.760  38.873  1.00 58.43           C
ATOM   1850  O   GLN B 229       8.453   5.608  39.154  1.00 52.49           O
ATOM   1851  CB  GLN B 229       9.932   8.062  40.710  1.00 58.43           C
ATOM   1852  CG  GLN B 229      11.227   8.337  41.452  1.00 59.65           C
ATOM   1853  CD  GLN B 229      12.102   7.092  41.565  1.00 68.90           C
ATOM   1854  OE1 GLN B 229      13.113   6.962  40.871  1.00 74.08           O
ATOM   1855  NE2 GLN B 229      11.711   6.169  42.438  1.00 64.57           N
ATOM   1856  N   LEU B 230       8.030   7.562  38.135  1.00 51.34           N
ATOM   1857  CA  LEU B 230       6.676   7.155  37.748  1.00 50.56           C
ATOM   1858  C   LEU B 230       6.534   6.677  36.309  1.00 48.65           C
ATOM   1859  O   LEU B 230       5.528   6.066  35.958  1.00 54.71           O
ATOM   1860  CB  LEU B 230       5.682   8.278  38.008  1.00 50.88           C
ATOM   1861  CG  LEU B 230       5.555   8.708  39.468  1.00 64.48           C
ATOM   1862  CD1 LEU B 230       4.479   9.775  39.591  1.00 68.60           C
ATOM   1863  CD2 LEU B 230       5.250   7.514  40.362  1.00 63.42           C
ATOM   1864  N   GLY B 231       7.537   6.957  35.482  1.00 44.26           N
ATOM   1865  CA  GLY B 231       7.480   6.623  34.070  1.00 49.16           C
ATOM   1866  C   GLY B 231       7.052   7.803  33.203  1.00 51.72           C
ATOM   1867  O   GLY B 231       6.499   8.795  33.697  1.00 48.13           O
ATOM   1868  N   LYS B 232       7.292   7.687  31.902  1.00 43.27           N
ATOM   1869  CA  LYS B 232       6.954   8.761  30.966  1.00 45.43           C
ATOM   1870  C   LYS B 232       5.616   8.559  30.253  1.00 46.58           C
ATOM   1871  O   LYS B 232       5.195   9.420  29.492  1.00 49.63           O
ATOM   1872  CB  LYS B 232       8.074   8.949  29.934  1.00 38.32           C
ATOM   1873  CG  LYS B 232       9.357   9.499  30.530  1.00 46.18           C
ATOM   1874  CD  LYS B 232      10.490   9.479  29.519  1.00 56.62           C
ATOM   1875  CE  LYS B 232      10.990   8.062  29.309  1.00 65.82           C
ATOM   1876  NZ  LYS B 232      11.236   7.415  30.638  1.00 76.48           N
ATOM   1877  N   SER B 233       4.950   7.431  30.493  1.00 41.89           N
ATOM   1878  CA  SER B 233       3.652   7.180  29.866  1.00 47.03           C
ATOM   1879  C   SER B 233       2.563   7.980  30.559  1.00 45.92           C
ATOM   1880  O   SER B 233       2.643   8.261  31.760  1.00 42.52           O
ATOM   1881  CB  SER B 233       3.276   5.692  29.899  1.00 50.70           C
ATOM   1882  OG  SER B 233       4.187   4.906  29.162  1.00 54.34           O
ATOM   1883  N   GLY B 234       1.532   8.327  29.802  1.00 50.97           N
ATOM   1884  CA  GLY B 234       0.401   9.043  30.362  1.00 54.29           C
ATOM   1885  C   GLY B 234       0.535  10.547  30.245  1.00 52.38           C
ATOM   1886  O   GLY B 234       1.643  11.101  30.314  1.00 47.50           O
ATOM   1887  N   LEU B 235      -0.609  11.201  30.068  1.00 47.38           N
ATOM   1888  CA  LEU B 235      -0.677  12.644  29.899  1.00 41.98           C
ATOM   1889  C   LEU B 235       0.010  13.369  31.053  1.00 39.65           C
ATOM   1890  O   LEU B 235      -0.072  12.922  32.197  1.00 37.27           O
ATOM   1891  CB  LEU B 235      -2.131  13.077  29.770  1.00 42.32           C
ATOM   1892  CG  LEU B 235      -2.888  12.412  28.619  1.00 44.10           C
ATOM   1893  CD1 LEU B 235      -4.357  12.804  28.678  1.00 47.69           C
ATOM   1894  CD2 LEU B 235      -2.275  12.788  27.261  1.00 32.56           C
ATOM   1895  N   PRO B 236       0.696  14.487  30.748  1.00 38.16           N
ATOM   1896  CA  PRO B 236       1.581  15.167  31.700  1.00 48.12           C
ATOM   1897  C   PRO B 236       0.880  16.029  32.760  1.00 51.74           C
ATOM   1898  O   PRO B 236       1.203  17.206  32.917  1.00 51.03           O
ATOM   1899  CB  PRO B 236       2.493  16.010  30.789  1.00 42.74           C
ATOM   1900  CG  PRO B 236       1.685  16.275  29.604  1.00 39.09           C
ATOM   1901  CD  PRO B 236       0.782  15.084  29.403  1.00 39.50           C
ATOM   1902  N   PHE B 237      -0.045  15.415  33.495  1.00 52.88           N
ATOM   1903  CA  PHE B 237      -0.738  16.051  34.605  1.00 54.63           C
ATOM   1904  C   PHE B 237      -0.579  15.194  35.857  1.00 62.34           C
ATOM   1905  O   PHE B 237      -0.764  13.981  35.802  1.00 58.50           O
ATOM   1906  CB  PHE B 237      -2.232  16.149  34.309  1.00 45.94           C
ATOM   1907  CG  PHE B 237      -2.562  16.809  33.002  1.00 49.71           C
ATOM   1908  CD1 PHE B 237      -2.706  18.188  32.923  1.00 46.54           C
ATOM   1909  CD2 PHE B 237      -2.762  16.048  31.857  1.00 53.13           C
ATOM   1910  CE1 PHE B 237      -3.022  18.802  31.716  1.00 45.24           C
ATOM   1911  CE2 PHE B 237      -3.080  16.654  30.648  1.00 50.32           C
ATOM   1912  CZ  PHE B 237      -3.206  18.035  30.579  1.00 46.51           C
ATOM   1913  N   LEU B 238      -0.261  15.816  36.988  1.00 67.90           N
ATOM   1914  CA  LEU B 238      -0.252  15.086  38.258  1.00 73.31           C
ATOM   1915  C   LEU B 238      -1.479  15.397  39.109  1.00 82.91           C
ATOM   1916  O   LEU B 238      -1.794  14.673  40.058  1.00 93.41           O
ATOM   1917  CB  LEU B 238       1.036  15.338  39.042  1.00 72.01           C
ATOM   1918  CG  LEU B 238       2.205  14.481  38.549  1.00 71.05           C
ATOM   1919  CD1 LEU B 238       3.424  14.640  39.441  1.00 72.74           C
ATOM   1920  CD2 LEU B 238       1.784  13.024  38.473  1.00 72.36           C
ATOM   1921  N   ASP B 239      -2.173  16.474  38.763  1.00 77.83           N
ATOM   1922  CA  ASP B 239      -3.451  16.776  39.389  1.00 77.23           C
ATOM   1923  C   ASP B 239      -4.553  16.340  38.439  1.00 71.30           C
ATOM   1924  O   ASP B 239      -4.452  15.277  37.826  1.00 71.04           O
ATOM   1925  CB  ASP B 239      -3.558  18.264  39.716  1.00 75.97           C
ATOM   1926  CG  ASP B 239      -2.516  18.710  40.726  1.00 77.11           C
ATOM   1927  OD1 ASP B 239      -2.471  18.134  41.839  1.00 78.91           O
ATOM   1928  OD2 ASP B 239      -1.731  19.626  40.399  1.00 72.45           O
ATOM   1929  N   ASP B 240      -5.599  17.147  38.309  1.00 66.44           N
ATOM   1930  CA  ASP B 240      -6.675  16.801  37.385  1.00 69.98           C
ATOM   1931  C   ASP B 240      -6.161  16.659  35.960  1.00 70.22           C
ATOM   1932  O   ASP B 240      -5.373  17.476  35.472  1.00 67.98           O
ATOM   1933  CB  ASP B 240      -7.835  17.792  37.461  1.00 72.29           C
ATOM   1934  CG  ASP B 240      -8.826  17.431  38.544  1.00 85.64           C
ATOM   1935  OD1 ASP B 240      -8.387  17.087  39.662  1.00 86.89           O
ATOM   1936  OD2 ASP B 240     -10.045  17.472  38.274  1.00 93.86           O
ATOM   1937  N   ILE B 241      -6.593  15.588  35.311  1.00 66.34           N
ATOM   1938  CA  ILE B 241      -6.129  15.281  33.975  1.00 64.65           C
ATOM   1939  C   ILE B 241      -6.885  16.107  32.958  1.00 62.36           C
ATOM   1940  O   ILE B 241      -8.117  16.048  32.868  1.00 59.68           O
ATOM   1941  CB  ILE B 241      -6.279  13.793  33.659  1.00 65.56           C
ATOM   1942  CG1 ILE B 241      -5.490  12.964  34.683  1.00 66.67           C
ATOM   1943  CG2 ILE B 241      -5.827  13.515  32.232  1.00 57.79           C
ATOM   1944  CD1 ILE B 241      -5.700  11.470  34.573  1.00 62.60           C
ATOM   1945  N   GLY B 242      -6.134  16.894  32.200  1.00 56.89           N
ATOM   1946  CA  GLY B 242      -6.734  17.799  31.249  1.00 56.48           C
ATOM   1947  C   GLY B 242      -6.486  17.338  29.836  1.00 53.95           C
ATOM   1948  O   GLY B 242      -6.331  16.147  29.565  1.00 61.19           O
ATOM   1949  N   LYS B 243      -6.455  18.304  28.935  1.00 45.53           N
ATOM   1950  CA  LYS B 243      -6.197  18.064  27.533  1.00 47.72           C
ATOM   1951  C   LYS B 243      -4.857  18.701  27.197  1.00 48.10           C
ATOM   1952  O   LYS B 243      -4.560  19.798  27.661  1.00 47.96           O
ATOM   1953  CB  LYS B 243      -7.300  18.714  26.702  1.00 50.54           C
ATOM   1954  CG  LYS B 243      -7.248  18.377  25.233  1.00 59.19           C
ATOM   1955  CD  LYS B 243      -8.344  19.099  24.471  1.00 66.21           C
ATOM   1956  CE  LYS B 243      -8.050  20.580  24.336  1.00 68.48           C
ATOM   1957  NZ  LYS B 243      -8.990  21.198  23.362  1.00 80.32           N
ATOM   1958  N   VAL B 244      -4.039  18.016  26.405  1.00 37.97           N
ATOM   1959  CA  VAL B 244      -2.805  18.621  25.934  1.00 37.98           C
ATOM   1960  C   VAL B 244      -3.064  19.326  24.606  1.00 36.38           C
ATOM   1961  O   VAL B 244      -3.594  18.728  23.680  1.00 47.78           O
ATOM   1962  CB  VAL B 244      -1.690  17.577  25.742  1.00 38.42           C
ATOM   1963  CG1 VAL B 244      -0.381  18.271  25.339  1.00 41.55           C
ATOM   1964  CG2 VAL B 244      -1.503  16.757  27.008  1.00 40.51           C
ATOM   1965  N   ASP B 245      -2.714  20.600  24.509  1.00 39.27           N
ATOM   1966  CA  ASP B 245      -2.854  21.289  23.229  1.00 38.89           C
ATOM   1967  C   ASP B 245      -1.491  21.469  22.579  1.00 33.99           C
ATOM   1968  O   ASP B 245      -0.654  22.238  23.057  1.00 43.95           O
ATOM   1969  CB  ASP B 245      -3.581  22.631  23.363  1.00 51.06           C
ATOM   1970  CG  ASP B 245      -3.805  23.313  22.003  1.00 63.89           C
ATOM   1971  OD1 ASP B 245      -3.975  22.599  20.979  1.00 55.70           O
ATOM   1972  OD2 ASP B 245      -3.797  24.564  21.959  1.00 72.77           O
ATOM   1973  N   VAL B 246      -1.278  20.738  21.492  1.00 30.26           N
ATOM   1974  CA  VAL B 246       0.001  20.722  20.796  1.00 29.78           C
ATOM   1975  C   VAL B 246       0.000  21.711  19.629  1.00 33.16           C
ATOM   1976  O   VAL B 246      -0.900  21.711  18.797  1.00 37.43           O
ATOM   1977  CB  VAL B 246       0.318  19.298  20.272  1.00 31.84           C
ATOM   1978  CG1 VAL B 246       1.624  19.296  19.455  1.00 25.40           C
ATOM   1979  CG2 VAL B 246       0.376  18.312  21.436  1.00 25.64           C
ATOM   1980  N   LYS B 247       1.000  22.577  19.591  1.00 27.86           N
ATOM   1981  CA  LYS B 247       1.190  23.425  18.433  1.00 32.43           C
ATOM   1982  C   LYS B 247       2.135  22.690  17.501  1.00 36.76           C
ATOM   1983  O   LYS B 247       3.188  22.201  17.918  1.00 30.62           O
ATOM   1984  CB  LYS B 247       1.773  24.784  18.817  1.00 29.92           C
ATOM   1985  CG  LYS B 247       1.058  25.488  19.962  1.00 40.25           C
ATOM   1986  CD  LYS B 247      -0.376  25.778  19.633  1.00 53.69           C
ATOM   1987  CE  LYS B 247      -0.971  26.744  20.649  1.00 58.62           C
ATOM   1988  NZ  LYS B 247      -2.333  27.164  20.243  1.00 54.67           N
ATOM   1989  N   PHE B 248       1.755  22.612  16.236  1.00 36.90           N
ATOM   1990  CA  PHE B 248       2.492  21.812  15.289  1.00 29.31           C
ATOM   1991  C   PHE B 248       2.825  22.649  14.052  1.00 30.41           C
ATOM   1992  O   PHE B 248       1.992  23.407  13.536  1.00 27.81           O
ATOM   1993  CB  PHE B 248       1.684  20.562  14.942  1.00 28.51           C
ATOM   1994  CG  PHE B 248       2.338  19.654  13.923  1.00 32.49           C
ATOM   1995  CD1 PHE B 248       2.302  19.959  12.568  1.00 28.50           C
ATOM   1996  CD2 PHE B 248       2.947  18.474  14.320  1.00 31.37           C
ATOM   1997  CE1 PHE B 248       2.890  19.115  11.637  1.00 28.41           C
ATOM   1998  CE2 PHE B 248       3.529  17.623  13.383  1.00 28.88           C
ATOM   1999  CZ  PHE B 248       3.497  17.949  12.050  1.00 30.66           C
ATOM   2000  N   GLY B 249       4.069  22.536  13.609  1.00 23.82           N
ATOM   2001  CA  GLY B 249       4.530  23.279  12.452  1.00 22.56           C
ATOM   2002  C   GLY B 249       5.414  22.365  11.631  1.00 29.49           C
ATOM   2003  O   GLY B 249       6.253  21.631  12.190  1.00 30.79           O
ATOM   2004  N   LEU B 250       5.220  22.380  10.316  1.00 19.49           N
ATOM   2005  CA  LEU B 250       6.083  21.612   9.426  1.00 25.38           C
ATOM   2006  C   LEU B 250       6.865  22.566   8.513  1.00 27.52           C
ATOM   2007  O   LEU B 250       6.267  23.263   7.686  1.00 32.13           O
ATOM   2008  CB  LEU B 250       5.261  20.617   8.609  1.00 24.50           C
ATOM   2009  CG  LEU B 250       6.043  19.707   7.652  1.00 28.29           C
ATOM   2010  CD1 LEU B 250       6.830  18.621   8.409  1.00 27.72           C
ATOM   2011  CD2 LEU B 250       5.088  19.071   6.658  1.00 27.41           C
ATOM   2012  N   SER B 251       8.189  22.604   8.678  1.00 22.93           N
ATOM   2013  CA  SER B 251       9.044  23.494   7.882  1.00 25.11           C
ATOM   2014  C   SER B 251       9.891  22.701   6.886  1.00 26.92           C
ATOM   2015  O   SER B 251      10.859  22.021   7.275  1.00 28.20           O
ATOM   2016  CB  SER B 251       9.967  24.326   8.787  1.00 29.55           C
ATOM   2017  OG  SER B 251       9.243  25.122   9.712  1.00 42.47           O
ATOM   2018  N   LEU B 252       9.548  22.805   5.609  1.00 25.76           N
ATOM   2019  CA  LEU B 252      10.309  22.126   4.560  1.00 29.65           C
ATOM   2020  C   LEU B 252      11.716  22.688   4.393  1.00 33.86           C
ATOM   2021  O   LEU B 252      11.914  23.898   4.278  1.00 30.72           O
ATOM   2022  CB  LEU B 252       9.572  22.186   3.229  1.00 27.61           C
ATOM   2023  CG  LEU B 252      10.254  21.537   2.023  1.00 33.78           C
ATOM   2024  CD1 LEU B 252      10.303  20.004   2.177  1.00 36.77           C
ATOM   2025  CD2 LEU B 252       9.550  21.947   0.713  1.00 34.24           C
ATOM   2026  N   GLN B 253      12.695  21.791   4.375  1.00 33.07           N
ATOM   2027  CA  GLN B 253      14.078  22.171   4.114  1.00 33.20           C
ATOM   2028  C   GLN B 253      14.425  21.888   2.646  1.00 36.62           C
ATOM   2029  O   GLN B 253      14.828  22.788   1.905  1.00 24.29           O
ATOM   2030  CB  GLN B 253      15.009  21.402   5.035  1.00 36.79           C
ATOM   2031  CG  GLN B 253      16.152  22.197   5.613  1.00 47.06           C
ATOM   2032  CD  GLN B 253      16.716  21.554   6.880  1.00 46.42           C
ATOM   2033  OE1 GLN B 253      16.255  20.490   7.318  1.00 38.21           O
ATOM   2034  NE2 GLN B 253      17.713  22.200   7.476  1.00 41.42           N
ATOM   2035  N   LEU B 254      14.260  20.637   2.227  1.00 25.19           N
ATOM   2036  CA  LEU B 254      14.628  20.241   0.865  1.00 24.51           C
ATOM   2037  C   LEU B 254      14.015  18.902   0.445  1.00 27.96           C
ATOM   2038  O   LEU B 254      13.510  18.154   1.274  1.00 22.86           O
ATOM   2039  CB  LEU B 254      16.150  20.202   0.724  1.00 28.25           C
ATOM   2040  CG  LEU B 254      16.933  19.348   1.734  1.00 28.75           C
ATOM   2041  CD1 LEU B 254      16.982  17.878   1.285  1.00 32.78           C
ATOM   2042  CD2 LEU B 254      18.343  19.887   1.898  1.00 26.45           C
ATOM   2043  N   LEU B 255      14.071  18.618  -0.849  1.00 23.57           N
ATOM   2044  CA  LEU B 255      13.640  17.338  -1.386  1.00 30.36           C
ATOM   2045  C   LEU B 255      14.876  16.463  -1.610  1.00 31.08           C
ATOM   2046  O   LEU B 255      15.837  16.886  -2.253  1.00 26.15           O
ATOM   2047  CB  LEU B 255      12.912  17.553  -2.725  1.00 33.61           C
ATOM   2048  CG  LEU B 255      12.639  16.281  -3.546  1.00 37.76           C
ATOM   2049  CD1 LEU B 255      11.540  15.427  -2.909  1.00 31.04           C
ATOM   2050  CD2 LEU B 255      12.289  16.604  -5.012  1.00 37.56           C
ATOM   2051  N   LYS B 256      14.868  15.247  -1.086  1.00 26.28           N
ATOM   2052  CA  LYS B 256      15.982  14.337  -1.340  1.00 32.04           C
ATOM   2053  C   LYS B 256      15.856  13.651  -2.705  1.00 37.19           C
ATOM   2054  O   LYS B 256      16.800  13.645  -3.509  1.00 36.28           O
ATOM   2055  CB  LYS B 256      16.073  13.280  -0.246  1.00 29.58           C
ATOM   2056  CG  LYS B 256      17.110  12.211  -0.547  1.00 38.53           C
ATOM   2057  CD  LYS B 256      17.357  11.333   0.673  1.00 46.74           C
ATOM   2058  CE  LYS B 256      18.520  10.366   0.429  1.00 51.73           C
ATOM   2059  NZ  LYS B 256      18.928   9.714   1.696  1.00 51.15           N
ATOM   2060  N   SER B 257      14.685  13.071  -2.955  1.00 34.10           N
ATOM   2061  CA  SER B 257      14.413  12.392  -4.221  1.00 34.32           C
ATOM   2062  C   SER B 257      12.917  12.197  -4.424  1.00 34.16           C
ATOM   2063  O   SER B 257      12.127  12.153  -3.477  1.00 33.43           O
ATOM   2064  CB  SER B 257      15.083  11.016  -4.250  1.00 31.88           C
ATOM   2065  OG  SER B 257      14.642  10.226  -3.152  1.00 35.11           O
ATOM   2066  N   ILE B 258      12.530  12.084  -5.679  1.00 40.59           N
ATOM   2067  CA  ILE B 258      11.196  11.643  -6.008  1.00 41.04           C
ATOM   2068  C   ILE B 258      11.385  10.556  -7.054  1.00 39.94           C
ATOM   2069  O   ILE B 258      11.951  10.780  -8.114  1.00 41.30           O
ATOM   2070  CB  ILE B 258      10.307  12.802  -6.477  1.00 51.45           C
ATOM   2071  CG1 ILE B 258       8.950  12.289  -6.936  1.00 51.36           C
ATOM   2072  CG2 ILE B 258      10.984  13.615  -7.556  1.00 55.38           C
ATOM   2073  CD1 ILE B 258       7.812  13.042  -6.286  1.00 59.68           C
ATOM   2074  N   GLU B 259      10.969   9.349  -6.717  1.00 35.64           N
ATOM   2075  CA  GLU B 259      11.204   8.216  -7.595  1.00 36.54           C
ATOM   2076  C   GLU B 259       9.900   7.525  -7.948  1.00 34.11           C
ATOM   2077  O   GLU B 259       9.104   7.173  -7.073  1.00 34.21           O
ATOM   2078  CB  GLU B 259      12.181   7.240  -6.940  1.00 43.04           C
ATOM   2079  CG  GLU B 259      13.576   7.830  -6.770  1.00 63.92           C
ATOM   2080  CD  GLU B 259      14.473   7.000  -5.863  1.00 87.21           C
ATOM   2081  OE1 GLU B 259      14.093   5.855  -5.521  1.00 91.01           O
ATOM   2082  OE2 GLU B 259      15.562   7.498  -5.491  1.00 94.87           O
ATOM   2083  N   GLN B 260       9.685   7.371  -9.243  1.00 34.37           N
ATOM   2084  CA  GLN B 260       8.508   6.728  -9.777  1.00 39.73           C
ATOM   2085  C   GLN B 260       8.337   5.316  -9.229  1.00 39.88           C
ATOM   2086  O   GLN B 260       9.297   4.566  -9.124  1.00 39.42           O
ATOM   2087  CB  GLN B 260       8.655   6.655 -11.282  1.00 33.31           C
ATOM   2088  CG  GLN B 260       7.406   6.285 -11.997  1.00 55.97           C
ATOM   2089  CD  GLN B 260       7.635   6.172 -13.476  1.00 62.84           C
ATOM   2090  OE1 GLN B 260       8.777   6.222 -13.947  1.00 61.31           O
ATOM   2091  NE2 GLN B 260       6.553   6.019 -14.228  1.00 66.60           N
ATOM   2092  N   ARG B 261       7.112   4.967  -8.861  1.00 42.57           N
ATOM   2093  CA  ARG B 261       6.803   3.602  -8.463  1.00 44.12           C
ATOM   2094  C   ARG B 261       6.337   2.856  -9.702  1.00 45.42           C
ATOM   2095  O   ARG B 261       5.336   3.232 -10.314  1.00 44.12           O
ATOM   2096  CB  ARG B 261       5.715   3.567  -7.390  1.00 43.56           C
ATOM   2097  CG  ARG B 261       5.191   2.155  -7.067  1.00 43.13           C
ATOM   2098  CD  ARG B 261       4.184   2.186  -5.927  1.00 45.87           C
ATOM   2099  NE  ARG B 261       2.819   2.463  -6.390  1.00 46.10           N
ATOM   2100  CZ  ARG B 261       1.790   2.729  -5.588  1.00 47.04           C
ATOM   2101  NH1 ARG B 261       1.957   2.776  -4.271  1.00 42.55           N
ATOM   2102  NH2 ARG B 261       0.590   2.957  -6.104  1.00 52.56           N
ATOM   2103  N   GLY B 262       7.066   1.807 -10.074  1.00 46.44           N
ATOM   2104  CA  GLY B 262       6.760   1.068 -11.289  1.00 47.05           C
ATOM   2105  C   GLY B 262       6.691   2.005 -12.481  1.00 54.39           C
ATOM   2106  O   GLY B 262       7.537   2.884 -12.641  1.00 59.70           O
ATOM   2107  N   MET B 263       5.662   1.841 -13.304  1.00 58.17           N
ATOM   2108  CA  MET B 263       5.484   2.693 -14.471  1.00 59.25           C
ATOM   2109  C   MET B 263       4.174   3.484 -14.424  1.00 56.83           C
ATOM   2110  O   MET B 263       3.680   3.934 -15.455  1.00 60.10           O
ATOM   2111  CB  MET B 263       5.573   1.862 -15.762  1.00 62.76           C
ATOM   2112  CG  MET B 263       6.975   1.349 -16.077  1.00 59.35           C
ATOM   2113  SD  MET B 263       7.025   0.243 -17.504  1.00122.38           S
ATOM   2114  CE  MET B 263       6.327  -1.255 -16.807  1.00105.58           C
ATOM   2115  N   GLY B 264       3.620   3.663 -13.231  1.00 51.66           N
ATOM   2116  CA  GLY B 264       2.371   4.395 -13.085  1.00 44.89           C
ATOM   2117  C   GLY B 264       2.558   5.849 -12.689  1.00 50.57           C
ATOM   2118  O   GLY B 264       3.657   6.401 -12.791  1.00 42.35           O
ATOM   2119  N   PHE B 265       1.473   6.458 -12.218  1.00 59.19           N
ATOM   2120  CA  PHE B 265       1.427   7.885 -11.911  1.00 61.03           C
ATOM   2121  C   PHE B 265       1.976   8.183 -10.533  1.00 51.64           C
ATOM   2122  O   PHE B 265       2.168   9.346 -10.175  1.00 49.12           O
ATOM   2123  CB  PHE B 265      -0.016   8.384 -11.952  1.00 78.97           C
ATOM   2124  CG  PHE B 265      -0.631   8.370 -13.321  1.00 97.94           C
ATOM   2125  CD1 PHE B 265       0.050   8.891 -14.411  1.00102.53           C
ATOM   2126  CD2 PHE B 265      -1.902   7.841 -13.515  1.00107.17           C
ATOM   2127  CE1 PHE B 265      -0.524   8.885 -15.669  1.00109.26           C
ATOM   2128  CE2 PHE B 265      -2.484   7.831 -14.770  1.00112.44           C
ATOM   2129  CZ  PHE B 265      -1.793   8.352 -15.850  1.00113.48           C
ATOM   2130  N   ASN B 266       2.206   7.137  -9.750  1.00 42.62           N
ATOM   2131  CA  ASN B 266       2.639   7.319  -8.378  1.00 37.14           C
ATOM   2132  C   ASN B 266       4.149   7.250  -8.182  1.00 36.01           C
ATOM   2133  O   ASN B 266       4.867   6.585  -8.928  1.00 39.94           O
ATOM   2134  CB  ASN B 266       1.911   6.350  -7.453  1.00 42.94           C
ATOM   2135  CG  ASN B 266       0.413   6.555  -7.482  1.00 51.92           C
ATOM   2136  OD1 ASN B 266      -0.103   7.519  -6.915  1.00 57.13           O
ATOM   2137  ND2 ASN B 266      -0.293   5.662  -8.157  1.00 46.33           N
ATOM   2138  N   SER B 267       4.612   7.974  -7.174  1.00 34.92           N
ATOM   2139  CA  SER B 267       6.016   8.035  -6.844  1.00 35.43           C
ATOM   2140  C   SER B 267       6.228   8.139  -5.338  1.00 32.36           C
ATOM   2141  O   SER B 267       5.326   8.511  -4.584  1.00 29.85           O
ATOM   2142  CB  SER B 267       6.643   9.242  -7.535  1.00 43.63           C
ATOM   2143  OG  SER B 267       5.911  10.410  -7.213  1.00 52.04           O
ATOM   2144  N   ILE B 268       7.444   7.825  -4.913  1.00 32.65           N
ATOM   2145  CA  ILE B 268       7.836   7.956  -3.526  1.00 27.64           C
ATOM   2146  C   ILE B 268       8.701   9.213  -3.361  1.00 30.57           C
ATOM   2147  O   ILE B 268       9.784   9.325  -3.952  1.00 32.87           O
ATOM   2148  CB  ILE B 268       8.592   6.700  -3.020  1.00 24.73           C
ATOM   2149  CG1 ILE B 268       7.645   5.500  -2.920  1.00 37.49           C
ATOM   2150  CG2 ILE B 268       9.125   6.936  -1.621  1.00 24.25           C
ATOM   2151  CD1 ILE B 268       7.389   4.820  -4.191  1.00 45.68           C
ATOM   2152  N   GLY B 269       8.200  10.173  -2.591  1.00 29.20           N
ATOM   2153  CA  GLY B 269       8.944  11.393  -2.316  1.00 28.55           C
ATOM   2154  C   GLY B 269       9.574  11.346  -0.937  1.00 32.50           C
ATOM   2155  O   GLY B 269       8.892  11.034   0.046  1.00 26.98           O
ATOM   2156  N   THR B 270      10.879  11.623  -0.871  1.00 26.29           N
ATOM   2157  CA  THR B 270      11.603  11.658   0.398  1.00 22.04           C
ATOM   2158  C   THR B 270      12.050  13.096   0.707  1.00 28.13           C
ATOM   2159  O   THR B 270      12.750  13.725  -0.093  1.00 31.12           O
ATOM   2160  CB  THR B 270      12.821  10.691   0.362  1.00 25.71           C
ATOM   2161  OG1 THR B 270      12.358   9.378   0.033  1.00 30.44           O
ATOM   2162  CG2 THR B 270      13.542  10.644   1.720  1.00 25.31           C
ATOM   2163  N   PHE B 271      11.631  13.604   1.863  1.00 26.02           N
ATOM   2164  CA  PHE B 271      11.783  15.010   2.202  1.00 31.99           C
ATOM   2165  C   PHE B 271      12.596  15.187   3.462  1.00 32.05           C
ATOM   2166  O   PHE B 271      12.533  14.356   4.360  1.00 31.13           O
ATOM   2167  CB  PHE B 271      10.410  15.667   2.422  1.00 25.40           C
ATOM   2168  CG  PHE B 271       9.566  15.723   1.184  1.00 28.39           C
ATOM   2169  CD1 PHE B 271       8.850  14.611   0.776  1.00 24.85           C
ATOM   2170  CD2 PHE B 271       9.507  16.879   0.414  1.00 18.61           C
ATOM   2171  CE1 PHE B 271       8.062  14.641  -0.367  1.00 26.23           C
ATOM   2172  CE2 PHE B 271       8.723  16.920  -0.737  1.00 30.47           C
ATOM   2173  CZ  PHE B 271       7.999  15.796  -1.126  1.00 32.97           C
ATOM   2174  N   LYS B 272      13.344  16.287   3.525  1.00 26.71           N
ATOM   2175  CA  LYS B 272      14.020  16.700   4.749  1.00 23.16           C
ATOM   2176  C   LYS B 272      13.255  17.878   5.330  1.00 26.49           C
ATOM   2177  O   LYS B 272      13.020  18.867   4.653  1.00 22.08           O
ATOM   2178  CB  LYS B 272      15.459  17.126   4.454  1.00 22.96           C
ATOM   2179  CG  LYS B 272      16.180  17.773   5.634  1.00 25.48           C
ATOM   2180  CD  LYS B 272      16.551  16.767   6.733  1.00 28.18           C
ATOM   2181  CE  LYS B 272      17.091  17.467   7.961  1.00 29.92           C
ATOM   2182  NZ  LYS B 272      18.199  18.429   7.629  1.00 28.72           N
ATOM   2183  N   ALA B 273      12.844  17.781   6.582  1.00 23.07           N
ATOM   2184  CA  ALA B 273      12.094  18.894   7.148  1.00 25.96           C
ATOM   2185  C   ALA B 273      12.435  19.107   8.597  1.00 29.44           C
ATOM   2186  O   ALA B 273      13.167  18.341   9.222  1.00 26.88           O
ATOM   2187  CB  ALA B 273      10.602  18.688   6.993  1.00 22.43           C
ATOM   2188  N   ILE B 274      11.886  20.175   9.132  1.00 23.64           N
ATOM   2189  CA  ILE B 274      12.039  20.435  10.529  1.00 22.65           C
ATOM   2190  C   ILE B 274      10.614  20.367  11.075  1.00 30.29           C
ATOM   2191  O   ILE B 274       9.725  21.050  10.566  1.00 24.28           O
ATOM   2192  CB  ILE B 274      12.686  21.808  10.782  1.00 29.75           C
ATOM   2193  CG1 ILE B 274      14.042  21.930  10.057  1.00 28.36           C
ATOM   2194  CG2 ILE B 274      12.857  22.011  12.244  1.00 30.57           C
ATOM   2195  CD1 ILE B 274      15.081  20.939  10.505  1.00 32.77           C
ATOM   2196  N   VAL B 275      10.384  19.497  12.061  1.00 23.91           N
ATOM   2197  CA  VAL B 275       9.066  19.397  12.675  1.00 22.77           C
ATOM   2198  C   VAL B 275       9.064  20.230  13.962  1.00 28.83           C
ATOM   2199  O   VAL B 275       9.886  20.024  14.854  1.00 38.97           O
ATOM   2200  CB  VAL B 275       8.721  17.934  12.963  1.00 29.22           C
ATOM   2201  CG1 VAL B 275       7.564  17.828  13.954  1.00 27.11           C
ATOM   2202  CG2 VAL B 275       8.432  17.200  11.651  1.00 23.79           C
ATOM   2203  N   LYS B 276       8.169  21.200  14.048  1.00 31.57           N
ATOM   2204  CA  LYS B 276       8.157  22.072  15.230  1.00 29.22           C
ATOM   2205  C   LYS B 276       6.990  21.738  16.156  1.00 36.82           C
ATOM   2206  O   LYS B 276       5.833  21.680  15.717  1.00 33.75           O
ATOM   2207  CB  LYS B 276       8.147  23.536  14.814  1.00 21.85           C
ATOM   2208  CG  LYS B 276       9.233  23.845  13.766  1.00 36.53           C
ATOM   2209  CD  LYS B 276       9.562  25.333  13.684  1.00 46.59           C
ATOM   2210  CE  LYS B 276       8.638  26.073  12.757  1.00 50.13           C
ATOM   2211  NZ  LYS B 276       9.151  27.442  12.474  1.00 55.27           N
ATOM   2212  N   LEU B 277       7.311  21.504  17.430  1.00 27.19           N
ATOM   2213  CA  LEU B 277       6.330  21.029  18.396  1.00 26.79           C
ATOM   2214  C   LEU B 277       6.406  21.832  19.688  1.00 27.38           C
ATOM   2215  O   LEU B 277       7.488  22.096  20.201  1.00 32.68           O
ATOM   2216  CB  LEU B 277       6.555  19.534  18.700  1.00 20.57           C
ATOM   2217  CG  LEU B 277       6.432  18.474  17.606  1.00 31.52           C
ATOM   2218  CD1 LEU B 277       7.039  17.129  18.094  1.00 26.00           C
ATOM   2219  CD2 LEU B 277       4.973  18.269  17.200  1.00 30.15           C
ATOM   2220  N   SER B 278       5.244  22.202  20.214  1.00 26.08           N
ATOM   2221  CA  SER B 278       5.167  22.895  21.483  1.00 26.79           C
ATOM   2222  C   SER B 278       3.948  22.434  22.265  1.00 29.12           C
ATOM   2223  O   SER B 278       2.878  22.260  21.691  1.00 26.38           O
ATOM   2224  CB  SER B 278       5.056  24.402  21.268  1.00 26.64           C
ATOM   2225  OG  SER B 278       5.538  25.059  22.416  1.00 33.90           O
ATOM   2226  N   TRP B 279       4.104  22.260  23.576  1.00 29.21           N
ATOM   2227  CA  TRP B 279       2.982  21.880  24.438  1.00 31.65           C
ATOM   2228  C   TRP B 279       3.299  22.277  25.859  1.00 34.78           C
ATOM   2229  O   TRP B 279       4.429  22.671  26.152  1.00 35.01           O
ATOM   2230  CB  TRP B 279       2.685  20.364  24.363  1.00 32.91           C
ATOM   2231  CG  TRP B 279       3.772  19.476  24.913  1.00 26.88           C
ATOM   2232  CD1 TRP B 279       3.848  18.952  26.182  1.00 27.69           C
ATOM   2233  CD2 TRP B 279       4.926  18.992  24.210  1.00 26.33           C
ATOM   2234  NE1 TRP B 279       4.984  18.174  26.306  1.00 27.96           N
ATOM   2235  CE2 TRP B 279       5.662  18.180  25.110  1.00 23.04           C
ATOM   2236  CE3 TRP B 279       5.414  19.163  22.904  1.00 26.81           C
ATOM   2237  CZ2 TRP B 279       6.849  17.548  24.752  1.00 29.92           C
ATOM   2238  CZ3 TRP B 279       6.597  18.530  22.545  1.00 27.18           C
ATOM   2239  CH2 TRP B 279       7.303  17.736  23.467  1.00 31.45           C
ATOM   2240  N   VAL B 280       2.307  22.174  26.740  1.00 30.84           N
ATOM   2241  CA  VAL B 280       2.542  22.425  28.153  1.00 34.81           C
ATOM   2242  C   VAL B 280       2.637  21.113  28.928  1.00 39.00           C
ATOM   2243  O   VAL B 280       1.817  20.210  28.748  1.00 38.39           O
ATOM   2244  CB  VAL B 280       1.434  23.277  28.776  1.00 44.00           C
ATOM   2245  CG1 VAL B 280       1.705  23.470  30.265  1.00 36.04           C
ATOM   2246  CG2 VAL B 280       1.324  24.621  28.055  1.00 43.37           C
ATOM   2247  N   ASP B 281       3.667  20.998  29.759  1.00 34.61           N
ATOM   2248  CA  ASP B 281       3.816  19.865  30.665  1.00 30.06           C
ATOM   2249  C   ASP B 281       3.804  20.471  32.055  1.00 34.05           C
ATOM   2250  O   ASP B 281       4.763  21.114  32.473  1.00 44.13           O
ATOM   2251  CB  ASP B 281       5.136  19.126  30.399  1.00 35.86           C
ATOM   2252  CG  ASP B 281       5.333  17.882  31.291  1.00 44.89           C
ATOM   2253  OD1 ASP B 281       4.871  17.854  32.454  1.00 46.52           O
ATOM   2254  OD2 ASP B 281       5.979  16.920  30.825  1.00 44.35           O
ATOM   2255  N   THR B 282       2.687  20.282  32.741  1.00 33.96           N
ATOM   2256  CA  THR B 282       2.484  20.692  34.125  1.00 40.75           C
ATOM   2257  C   THR B 282       3.561  20.168  35.093  1.00 48.56           C
ATOM   2258  O   THR B 282       3.950  20.849  36.049  1.00 46.08           O
ATOM   2259  CB  THR B 282       1.082  20.199  34.573  1.00 47.88           C
ATOM   2260  OG1 THR B 282       0.098  21.164  34.174  1.00 56.26           O
ATOM   2261  CG2 THR B 282       1.008  19.971  36.067  1.00 52.93           C
ATOM   2262  N   ILE B 283       4.046  18.959  34.832  1.00 49.60           N
ATOM   2263  CA  ILE B 283       5.031  18.319  35.703  1.00 55.23           C
ATOM   2264  C   ILE B 283       6.371  19.056  35.663  1.00 47.86           C
ATOM   2265  O   ILE B 283       7.167  18.973  36.600  1.00 43.58           O
ATOM   2266  CB  ILE B 283       5.223  16.811  35.332  1.00 43.06           C
ATOM   2267  CG1 ILE B 283       3.875  16.077  35.397  1.00 40.62           C
ATOM   2268  CG2 ILE B 283       6.267  16.129  36.235  1.00 43.37           C
ATOM   2269  CD1 ILE B 283       3.956  14.566  35.161  1.00 40.08           C
ATOM   2270  N   LEU B 284       6.604  19.807  34.593  1.00 37.47           N
ATOM   2271  CA  LEU B 284       7.918  20.406  34.379  1.00 45.27           C
ATOM   2272  C   LEU B 284       7.985  21.889  34.787  1.00 51.16           C
ATOM   2273  O   LEU B 284       8.898  22.614  34.383  1.00 54.93           O
ATOM   2274  CB  LEU B 284       8.366  20.204  32.916  1.00 37.60           C
ATOM   2275  CG  LEU B 284       8.620  18.755  32.452  1.00 40.51           C
ATOM   2276  CD1 LEU B 284       9.086  18.697  30.993  1.00 29.93           C
ATOM   2277  CD2 LEU B 284       9.632  18.024  33.364  1.00 41.82           C
ATOM   2278  N   ARG B 285       7.024  22.331  35.593  1.00 48.55           N
ATOM   2279  CA  ARG B 285       6.966  23.732  36.022  1.00 51.13           C
ATOM   2280  C   ARG B 285       7.792  23.997  37.272  1.00 43.85           C
ATOM   2281  O   ARG B 285       7.963  23.117  38.111  1.00 52.56           O
ATOM   2282  CB  ARG B 285       5.527  24.154  36.298  1.00 59.01           C
ATOM   2283  CG  ARG B 285       4.579  23.971  35.145  1.00 67.32           C
ATOM   2284  CD  ARG B 285       3.155  24.217  35.607  1.00 78.98           C
ATOM   2285  NE  ARG B 285       2.273  24.564  34.497  1.00 90.98           N
ATOM   2286  CZ  ARG B 285       0.968  24.784  34.621  1.00 98.01           C
ATOM   2287  NH1 ARG B 285       0.389  24.683  35.813  1.00 99.31           N
ATOM   2288  NH2 ARG B 285       0.241  25.100  33.552  1.00 94.20           N
ATOM   2289  N   TRP B 286       8.294  25.218  37.398  1.00 44.39           N
ATOM   2290  CA  TRP B 286       9.025  25.612  38.596  1.00 46.67           C
ATOM   2291  C   TRP B 286       8.972  27.108  38.818  1.00 51.21           C
ATOM   2292  O   TRP B 286       8.743  27.870  37.890  1.00 43.40           O
ATOM   2293  CB  TRP B 286      10.479  25.158  38.530  1.00 47.65           C
ATOM   2294  CG  TRP B 286      11.370  25.966  37.606  1.00 51.05           C
ATOM   2295  CD1 TRP B 286      12.128  27.062  37.941  1.00 45.97           C
ATOM   2296  CD2 TRP B 286      11.632  25.707  36.212  1.00 42.50           C
ATOM   2297  NE1 TRP B 286      12.831  27.500  36.843  1.00 51.95           N
ATOM   2298  CE2 TRP B 286      12.548  26.690  35.770  1.00 46.58           C
ATOM   2299  CE3 TRP B 286      11.175  24.749  35.299  1.00 36.26           C
ATOM   2300  CZ2 TRP B 286      13.014  26.745  34.448  1.00 37.33           C
ATOM   2301  CZ3 TRP B 286      11.643  24.797  33.981  1.00 43.02           C
ATOM   2302  CH2 TRP B 286      12.554  25.794  33.571  1.00 40.49           C
ATOM   2303  N   ASP B 287       9.192  27.522  40.060  1.00 60.51           N
ATOM   2304  CA  ASP B 287       9.223  28.934  40.394  1.00 67.92           C
ATOM   2305  C   ASP B 287      10.629  29.483  40.167  1.00 62.31           C
ATOM   2306  O   ASP B 287      11.563  29.098  40.872  1.00 57.78           O
ATOM   2307  CB  ASP B 287       8.785  29.146  41.846  1.00 79.72           C
ATOM   2308  CG  ASP B 287       8.260  30.548  42.100  1.00 94.40           C
ATOM   2309  OD1 ASP B 287       7.079  30.808  41.786  1.00101.18           O
ATOM   2310  OD2 ASP B 287       9.022  31.393  42.613  1.00 99.07           O
ATOM   2311  N   PRO B 288      10.777  30.390  39.182  1.00 63.42           N
ATOM   2312  CA  PRO B 288      12.073  30.936  38.757  1.00 64.55           C
ATOM   2313  C   PRO B 288      12.635  31.982  39.725  1.00 72.53           C
ATOM   2314  O   PRO B 288      12.845  33.135  39.346  1.00 74.24           O
ATOM   2315  CB  PRO B 288      11.740  31.591  37.417  1.00 56.49           C
ATOM   2316  CG  PRO B 288      10.349  32.075  37.601  1.00 52.92           C
ATOM   2317  CD  PRO B 288       9.661  31.020  38.453  1.00 59.53           C
ATOM   2318  N   GLU B 289      12.870  31.568  40.965  1.00 77.46           N
ATOM   2319  CA  GLU B 289      13.473  32.418  41.980  1.00 81.86           C
ATOM   2320  C   GLU B 289      14.686  31.692  42.543  1.00 80.52           C
ATOM   2321  O   GLU B 289      14.704  30.460  42.576  1.00 79.77           O
ATOM   2322  CB  GLU B 289      12.468  32.693  43.095  1.00 94.97           C
ATOM   2323  CG  GLU B 289      12.004  31.445  43.823  1.00104.44           C
ATOM   2324  CD  GLU B 289      10.942  31.743  44.858  1.00116.29           C
ATOM   2325  OE1 GLU B 289      10.560  32.926  44.990  1.00119.77           O
ATOM   2326  OE2 GLU B 289      10.486  30.795  45.535  1.00119.50           O
ATOM   2327  N   PRO B 290      15.710  32.449  42.976  1.00 81.71           N
ATOM   2328  CA  PRO B 290      16.969  31.873  43.469  1.00 82.28           C
ATOM   2329  C   PRO B 290      16.761  30.744  44.483  1.00 84.70           C
ATOM   2330  O   PRO B 290      15.867  30.843  45.325  1.00 81.50           O
ATOM   2331  CB  PRO B 290      17.658  33.070  44.121  1.00 79.94           C
ATOM   2332  CG  PRO B 290      17.182  34.231  43.313  1.00 79.02           C
ATOM   2333  CD  PRO B 290      15.752  33.923  42.961  1.00 79.76           C
ATOM   2334  N   PRO B 291      17.572  29.673  44.393  1.00 85.25           N
ATOM   2335  CA  PRO B 291      18.686  29.511  43.451  1.00 84.97           C
ATOM   2336  C   PRO B 291      18.250  29.016  42.070  1.00 74.13           C
ATOM   2337  O   PRO B 291      19.088  28.900  41.172  1.00 75.46           O
ATOM   2338  CB  PRO B 291      19.534  28.433  44.126  1.00 84.29           C
ATOM   2339  CG  PRO B 291      18.516  27.552  44.763  1.00 83.41           C
ATOM   2340  CD  PRO B 291      17.434  28.493  45.267  1.00 83.88           C
ATOM   2341  N   PHE B 292      16.962  28.731  41.905  1.00 64.26           N
ATOM   2342  CA  PHE B 292      16.447  28.205  40.640  1.00 57.50           C
ATOM   2343  C   PHE B 292      15.922  29.303  39.721  1.00 55.91           C
ATOM   2344  O   PHE B 292      14.914  29.122  39.046  1.00 50.13           O
ATOM   2345  CB  PHE B 292      15.329  27.198  40.895  1.00 61.54           C
ATOM   2346  CG  PHE B 292      15.792  25.928  41.540  1.00 71.18           C
ATOM   2347  CD1 PHE B 292      17.127  25.563  41.505  1.00 70.48           C
ATOM   2348  CD2 PHE B 292      14.888  25.094  42.179  1.00 76.42           C
ATOM   2349  CE1 PHE B 292      17.552  24.395  42.095  1.00 75.11           C
ATOM   2350  CE2 PHE B 292      15.307  23.921  42.770  1.00 77.74           C
ATOM   2351  CZ  PHE B 292      16.639  23.571  42.728  1.00 76.23           C
ATOM   2352  N   ASP B 293      16.611  30.437  39.699  1.00 63.36           N
ATOM   2353  CA  ASP B 293      16.206  31.575  38.884  1.00 68.14           C
ATOM   2354  C   ASP B 293      16.666  31.410  37.440  1.00 60.89           C
ATOM   2355  O   ASP B 293      17.493  32.183  36.953  1.00 63.03           O
ATOM   2356  CB  ASP B 293      16.768  32.871  39.469  1.00 82.72           C
ATOM   2357  CG  ASP B 293      18.270  32.805  39.701  1.00 95.88           C
ATOM   2358  OD1 ASP B 293      18.769  31.746  40.140  1.00 98.46           O
ATOM   2359  OD2 ASP B 293      18.954  33.812  39.428  1.00102.65           O
ATOM   2360  N   PHE B 294      16.137  30.383  36.775  1.00 52.63           N
ATOM   2361  CA  PHE B 294      16.368  30.148  35.352  1.00 53.72           C
ATOM   2362  C   PHE B 294      15.042  30.269  34.596  1.00 57.14           C
ATOM   2363  O   PHE B 294      14.002  29.783  35.060  1.00 52.92           O
ATOM   2364  CB  PHE B 294      16.997  28.765  35.127  1.00 43.41           C
ATOM   2365  CG  PHE B 294      18.261  28.558  35.896  1.00 42.93           C
ATOM   2366  CD1 PHE B 294      19.462  29.027  35.406  1.00 49.22           C
ATOM   2367  CD2 PHE B 294      18.244  27.924  37.125  1.00 52.84           C
ATOM   2368  CE1 PHE B 294      20.628  28.855  36.121  1.00 59.04           C
ATOM   2369  CE2 PHE B 294      19.407  27.746  37.845  1.00 56.19           C
ATOM   2370  CZ  PHE B 294      20.600  28.216  37.343  1.00 60.79           C
ATOM   2371  N   GLN B 295      15.077  30.927  33.440  1.00 51.55           N
ATOM   2372  CA  GLN B 295      13.859  31.157  32.670  1.00 56.89           C
ATOM   2373  C   GLN B 295      13.504  29.940  31.837  1.00 48.24           C
ATOM   2374  O   GLN B 295      12.338  29.708  31.508  1.00 46.98           O
ATOM   2375  CB  GLN B 295      14.016  32.383  31.775  1.00 68.10           C
ATOM   2376  CG  GLN B 295      14.230  33.678  32.541  1.00 81.25           C
ATOM   2377  CD  GLN B 295      14.423  34.869  31.621  1.00 91.48           C
ATOM   2378  OE1 GLN B 295      15.545  35.342  31.427  1.00 94.41           O
ATOM   2379  NE2 GLN B 295      13.326  35.361  31.046  1.00 92.56           N
ATOM   2380  N   LYS B 296      14.527  29.169  31.492  1.00 39.45           N
ATOM   2381  CA  LYS B 296      14.328  27.926  30.762  1.00 41.36           C
ATOM   2382  C   LYS B 296      15.487  26.970  30.986  1.00 38.71           C
ATOM   2383  O   LYS B 296      16.527  27.345  31.522  1.00 37.74           O
ATOM   2384  CB  LYS B 296      14.183  28.193  29.269  1.00 43.98           C
ATOM   2385  CG  LYS B 296      15.396  28.832  28.637  1.00 52.27           C
ATOM   2386  CD  LYS B 296      15.105  29.226  27.191  1.00 62.21           C
ATOM   2387  CE  LYS B 296      16.054  30.309  26.697  1.00 69.02           C
ATOM   2388  NZ  LYS B 296      17.476  29.998  27.005  1.00 72.51           N
ATOM   2389  N   ILE B 297      15.298  25.730  30.557  1.00 36.45           N
ATOM   2390  CA  ILE B 297      16.316  24.707  30.715  1.00 39.10           C
ATOM   2391  C   ILE B 297      16.215  23.737  29.533  1.00 40.42           C
ATOM   2392  O   ILE B 297      15.149  23.577  28.935  1.00 33.29           O
ATOM   2393  CB  ILE B 297      16.162  23.997  32.092  1.00 48.05           C
ATOM   2394  CG1 ILE B 297      17.462  23.339  32.521  1.00 64.31           C
ATOM   2395  CG2 ILE B 297      14.998  22.998  32.099  1.00 36.62           C
ATOM   2396  CD1 ILE B 297      17.389  22.723  33.897  1.00 76.46           C
ATOM   2397  N   GLU B 298      17.333  23.124  29.170  1.00 36.00           N
ATOM   2398  CA  GLU B 298      17.349  22.196  28.055  1.00 35.34           C
ATOM   2399  C   GLU B 298      17.243  20.779  28.617  1.00 41.34           C
ATOM   2400  O   GLU B 298      17.801  20.491  29.682  1.00 34.88           O
ATOM   2401  CB  GLU B 298      18.628  22.369  27.208  1.00 42.76           C
ATOM   2402  CG  GLU B 298      19.958  22.177  27.963  1.00 55.46           C
ATOM   2403  CD  GLU B 298      20.332  23.349  28.884  1.00 62.92           C
ATOM   2404  OE1 GLU B 298      19.938  23.337  30.069  1.00 55.29           O
ATOM   2405  OE2 GLU B 298      21.034  24.279  28.431  1.00 74.84           O
ATOM   2406  N   ILE B 299      16.497  19.914  27.931  1.00 37.75           N
ATOM   2407  CA  ILE B 299      16.354  18.522  28.352  1.00 35.36           C
ATOM   2408  C   ILE B 299      16.192  17.592  27.144  1.00 32.96           C
ATOM   2409  O   ILE B 299      15.764  18.014  26.070  1.00 31.77           O
ATOM   2410  CB  ILE B 299      15.157  18.315  29.323  1.00 46.89           C
ATOM   2411  CG1 ILE B 299      13.932  19.030  28.805  1.00 53.65           C
ATOM   2412  CG2 ILE B 299      15.455  18.799  30.725  1.00 51.87           C
ATOM   2413  CD1 ILE B 299      12.984  18.100  28.164  1.00 59.28           C
ATOM   2414  N   SER B 300      16.532  16.322  27.328  1.00 34.15           N
ATOM   2415  CA  SER B 300      16.372  15.336  26.270  1.00 35.61           C
ATOM   2416  C   SER B 300      14.907  14.927  26.185  1.00 38.26           C
ATOM   2417  O   SER B 300      14.257  14.748  27.219  1.00 36.07           O
ATOM   2418  CB  SER B 300      17.239  14.111  26.554  1.00 39.15           C
ATOM   2419  OG  SER B 300      16.809  13.023  25.760  1.00 44.59           O
ATOM   2420  N   PRO B 301      14.379  14.774  24.956  1.00 37.90           N
ATOM   2421  CA  PRO B 301      12.975  14.374  24.796  1.00 34.01           C
ATOM   2422  C   PRO B 301      12.755  12.901  25.152  1.00 36.28           C
ATOM   2423  O   PRO B 301      11.606  12.466  25.296  1.00 33.30           O
ATOM   2424  CB  PRO B 301      12.685  14.658  23.310  1.00 38.67           C
ATOM   2425  CG  PRO B 301      14.001  14.592  22.637  1.00 36.30           C
ATOM   2426  CD  PRO B 301      15.031  15.045  23.661  1.00 41.06           C
ATOM   2427  N   ASP B 302      13.842  12.155  25.327  1.00 31.27           N
ATOM   2428  CA  ASP B 302      13.756  10.778  25.791  1.00 37.88           C
ATOM   2429  C   ASP B 302      13.640  10.714  27.313  1.00 41.46           C
ATOM   2430  O   ASP B 302      13.515   9.637  27.878  1.00 49.38           O
ATOM   2431  CB  ASP B 302      14.956   9.947  25.301  1.00 43.43           C
ATOM   2432  CG  ASP B 302      14.895   9.650  23.794  1.00 66.79           C
ATOM   2433  OD1 ASP B 302      13.775   9.524  23.246  1.00 66.59           O
ATOM   2434  OD2 ASP B 302      15.967   9.549  23.155  1.00 74.69           O
ATOM   2435  N   GLU B 303      13.676  11.865  27.977  1.00 35.95           N
ATOM   2436  CA  GLU B 303      13.536  11.879  29.436  1.00 32.38           C
ATOM   2437  C   GLU B 303      12.197  12.425  29.914  1.00 28.45           C
ATOM   2438  O   GLU B 303      11.912  12.408  31.101  1.00 31.29           O
ATOM   2439  CB  GLU B 303      14.692  12.634  30.100  1.00 33.38           C
ATOM   2440  CG  GLU B 303      16.009  11.880  30.034  1.00 39.54           C
ATOM   2441  CD  GLU B 303      17.128  12.604  30.749  1.00 57.63           C
ATOM   2442  OE1 GLU B 303      17.194  12.519  31.998  1.00 68.78           O
ATOM   2443  OE2 GLU B 303      17.946  13.248  30.062  1.00 61.20           O
ATOM   2444  N   ILE B 304      11.369  12.896  28.991  1.00 31.41           N
ATOM   2445  CA  ILE B 304      10.067  13.422  29.372  1.00 32.79           C
ATOM   2446  C   ILE B 304       8.995  12.825  28.486  1.00 32.94           C
ATOM   2447  O   ILE B 304       9.289  12.124  27.517  1.00 30.96           O
ATOM   2448  CB  ILE B 304      10.017  14.955  29.211  1.00 35.25           C
ATOM   2449  CG1 ILE B 304      10.323  15.352  27.768  1.00 32.03           C
ATOM   2450  CG2 ILE B 304      11.018  15.636  30.149  1.00 35.83           C
ATOM   2451  CD1 ILE B 304       9.939  16.807  27.427  1.00 25.52           C
ATOM   2452  N   TRP B 305       7.745  13.133  28.794  1.00 36.34           N
ATOM   2453  CA  TRP B 305       6.652  12.746  27.918  1.00 36.35           C
ATOM   2454  C   TRP B 305       6.724  13.592  26.645  1.00 33.15           C
ATOM   2455  O   TRP B 305       7.006  14.795  26.693  1.00 31.65           O
ATOM   2456  CB  TRP B 305       5.313  12.938  28.636  1.00 34.18           C
ATOM   2457  CG  TRP B 305       4.098  12.618  27.823  1.00 35.77           C
ATOM   2458  CD1 TRP B 305       3.413  11.433  27.801  1.00 36.53           C
ATOM   2459  CD2 TRP B 305       3.396  13.502  26.937  1.00 30.27           C
ATOM   2460  NE1 TRP B 305       2.337  11.525  26.951  1.00 35.50           N
ATOM   2461  CE2 TRP B 305       2.296  12.783  26.413  1.00 28.15           C
ATOM   2462  CE3 TRP B 305       3.594  14.829  26.533  1.00 28.84           C
ATOM   2463  CZ2 TRP B 305       1.400  13.340  25.496  1.00 35.33           C
ATOM   2464  CZ3 TRP B 305       2.704  15.386  25.615  1.00 34.11           C
ATOM   2465  CH2 TRP B 305       1.615  14.638  25.109  1.00 34.25           C
ATOM   2466  N   THR B 306       6.523  12.954  25.500  1.00 24.38           N
ATOM   2467  CA  THR B 306       6.344  13.694  24.250  1.00 30.55           C
ATOM   2468  C   THR B 306       5.068  13.187  23.581  1.00 30.71           C
ATOM   2469  O   THR B 306       4.701  12.028  23.746  1.00 26.51           O
ATOM   2470  CB  THR B 306       7.551  13.570  23.289  1.00 32.02           C
ATOM   2471  OG1 THR B 306       7.754  12.194  22.947  1.00 30.62           O
ATOM   2472  CG2 THR B 306       8.809  14.114  23.933  1.00 33.79           C
ATOM   2473  N   PRO B 307       4.386  14.057  22.829  1.00 29.84           N
ATOM   2474  CA  PRO B 307       3.174  13.598  22.127  1.00 39.80           C
ATOM   2475  C   PRO B 307       3.491  12.456  21.150  1.00 39.40           C
ATOM   2476  O   PRO B 307       4.539  12.481  20.498  1.00 36.36           O
ATOM   2477  CB  PRO B 307       2.687  14.862  21.378  1.00 32.10           C
ATOM   2478  CG  PRO B 307       3.888  15.753  21.270  1.00 32.15           C
ATOM   2479  CD  PRO B 307       4.782  15.429  22.463  1.00 26.66           C
ATOM   2480  N   ASP B 308       2.614  11.460  21.051  1.00 39.17           N
ATOM   2481  CA  ASP B 308       2.875  10.319  20.156  1.00 34.90           C
ATOM   2482  C   ASP B 308       2.447  10.606  18.705  1.00 37.80           C
ATOM   2483  O   ASP B 308       1.683   9.850  18.094  1.00 34.21           O
ATOM   2484  CB  ASP B 308       2.197   9.051  20.682  1.00 33.85           C
ATOM   2485  CG  ASP B 308       0.672   9.152  20.670  1.00 42.10           C
ATOM   2486  OD1 ASP B 308       0.146  10.275  20.857  1.00 34.73           O
ATOM   2487  OD2 ASP B 308       0.004   8.114  20.447  1.00 44.99           O
ATOM   2488  N   ILE B 309       2.951  11.699  18.142  1.00 38.36           N
ATOM   2489  CA  ILE B 309       2.504  12.127  16.815  1.00 41.35           C
ATOM   2490  C   ILE B 309       3.215  11.341  15.713  1.00 34.26           C
ATOM   2491  O   ILE B 309       4.435  11.302  15.670  1.00 37.50           O
ATOM   2492  CB  ILE B 309       2.687  13.649  16.623  1.00 35.37           C
ATOM   2493  CG1 ILE B 309       1.562  14.391  17.357  1.00 39.65           C
ATOM   2494  CG2 ILE B 309       2.704  14.005  15.134  1.00 29.10           C
ATOM   2495  CD1 ILE B 309       1.807  15.896  17.576  1.00 36.36           C
ATOM   2496  N   LYS B 310       2.444  10.697  14.842  1.00 31.55           N
ATOM   2497  CA  LYS B 310       3.025   9.902  13.756  1.00 32.04           C
ATOM   2498  C   LYS B 310       2.708  10.508  12.405  1.00 35.55           C
ATOM   2499  O   LYS B 310       1.706  11.236  12.250  1.00 28.27           O
ATOM   2500  CB  LYS B 310       2.476   8.473  13.754  1.00 28.25           C
ATOM   2501  CG  LYS B 310       2.786   7.647  14.993  1.00 30.58           C
ATOM   2502  CD  LYS B 310       2.260   6.230  14.786  1.00 39.13           C
ATOM   2503  CE  LYS B 310       2.857   5.265  15.799  1.00 52.18           C
ATOM   2504  NZ  LYS B 310       4.339   5.427  15.891  1.00 56.97           N
ATOM   2505  N   LEU B 311       3.565  10.196  11.435  1.00 29.96           N
ATOM   2506  CA  LEU B 311       3.244  10.426  10.033  1.00 28.80           C
ATOM   2507  C   LEU B 311       2.441   9.211   9.571  1.00 29.80           C
ATOM   2508  O   LEU B 311       3.014   8.164   9.259  1.00 31.92           O
ATOM   2509  CB  LEU B 311       4.528  10.601   9.200  1.00 29.50           C
ATOM   2510  CG  LEU B 311       4.394  10.890   7.692  1.00 30.49           C
ATOM   2511  CD1 LEU B 311       3.684  12.227   7.401  1.00 28.71           C
ATOM   2512  CD2 LEU B 311       5.759  10.840   7.019  1.00 30.00           C
ATOM   2513  N   PHE B 312       1.116   9.343   9.555  1.00 35.17           N
ATOM   2514  CA  PHE B 312       0.222   8.200   9.298  1.00 33.94           C
ATOM   2515  C   PHE B 312       0.450   7.553   7.930  1.00 32.02           C
ATOM   2516  O   PHE B 312       0.372   6.336   7.800  1.00 29.70           O
ATOM   2517  CB  PHE B 312      -1.254   8.613   9.366  1.00 31.44           C
ATOM   2518  CG  PHE B 312      -1.772   8.888  10.759  1.00 36.35           C
ATOM   2519  CD1 PHE B 312      -0.919   9.149  11.813  1.00 29.95           C
ATOM   2520  CD2 PHE B 312      -3.136   8.891  10.997  1.00 40.83           C
ATOM   2521  CE1 PHE B 312      -1.418   9.419  13.075  1.00 31.27           C
ATOM   2522  CE2 PHE B 312      -3.634   9.146  12.247  1.00 39.56           C
ATOM   2523  CZ  PHE B 312      -2.782   9.417  13.287  1.00 36.47           C
ATOM   2524  N   ASN B 313       0.682   8.380   6.910  1.00 28.18           N
ATOM   2525  CA  ASN B 313       0.780   7.906   5.535  1.00 30.97           C
ATOM   2526  C   ASN B 313       2.227   7.689   5.131  1.00 32.71           C
ATOM   2527  O   ASN B 313       2.588   7.788   3.958  1.00 28.58           O
ATOM   2528  CB  ASN B 313       0.116   8.904   4.585  1.00 34.22           C
ATOM   2529  CG  ASN B 313       0.788  10.266   4.607  1.00 40.49           C
ATOM   2530  OD1 ASN B 313       1.071  10.812   5.672  1.00 36.88           O
ATOM   2531  ND2 ASN B 313       1.059  10.814   3.424  1.00 40.28           N
ATOM   2532  N   SER B 314       3.064   7.414   6.115  1.00 31.42           N
ATOM   2533  CA  SER B 314       4.441   7.103   5.815  1.00 33.06           C
ATOM   2534  C   SER B 314       4.520   5.797   5.034  1.00 27.34           C
ATOM   2535  O   SER B 314       3.805   4.834   5.315  1.00 25.93           O
ATOM   2536  CB  SER B 314       5.269   6.998   7.096  1.00 36.22           C
ATOM   2537  OG  SER B 314       6.620   6.714   6.781  1.00 42.38           O
ATOM   2538  N   VAL B 315       5.411   5.772   4.060  1.00 22.87           N
ATOM   2539  CA  VAL B 315       5.655   4.574   3.260  1.00 33.74           C
ATOM   2540  C   VAL B 315       6.527   3.600   4.058  1.00 36.08           C
ATOM   2541  O   VAL B 315       6.462   2.384   3.879  1.00 37.04           O
ATOM   2542  CB  VAL B 315       6.319   4.975   1.916  1.00 39.50           C
ATOM   2543  CG1 VAL B 315       6.808   3.777   1.192  1.00 57.21           C
ATOM   2544  CG2 VAL B 315       5.321   5.744   1.038  1.00 32.83           C
ATOM   2545  N   ASP B 316       7.341   4.155   4.947  1.00 34.53           N
ATOM   2546  CA  ASP B 316       8.096   3.367   5.922  1.00 42.40           C
ATOM   2547  C   ASP B 316       7.258   3.296   7.197  1.00 40.85           C
ATOM   2548  O   ASP B 316       6.126   3.792   7.209  1.00 43.66           O
ATOM   2549  CB  ASP B 316       9.441   4.041   6.233  1.00 45.56           C
ATOM   2550  CG  ASP B 316      10.403   4.019   5.061  1.00 56.75           C
ATOM   2551  OD1 ASP B 316      10.336   3.093   4.220  1.00 57.82           O
ATOM   2552  OD2 ASP B 316      11.243   4.938   4.995  1.00 70.34           O
ATOM   2553  N   LEU B 317       7.802   2.696   8.259  1.00 36.18           N
ATOM   2554  CA  LEU B 317       7.073   2.580   9.533  1.00 38.46           C
ATOM   2555  C   LEU B 317       6.451   3.896  10.001  1.00 40.36           C
ATOM   2556  O   LEU B 317       5.297   3.927  10.454  1.00 30.68           O
ATOM   2557  CB  LEU B 317       7.974   2.040  10.645  1.00 35.59           C
ATOM   2558  CG  LEU B 317       8.156   0.533  10.747  1.00 42.03           C
ATOM   2559  CD1 LEU B 317       9.034   0.191  11.960  1.00 41.41           C
ATOM   2560  CD2 LEU B 317       6.793  -0.164  10.812  1.00 34.27           C
ATOM   2561  N   ASP B 318       7.233   4.970   9.884  1.00 28.39           N
ATOM   2562  CA  ASP B 318       6.856   6.296  10.371  1.00 26.76           C
ATOM   2563  C   ASP B 318       7.904   7.278   9.831  1.00 31.76           C
ATOM   2564  O   ASP B 318       8.886   6.869   9.211  1.00 31.95           O
ATOM   2565  CB  ASP B 318       6.863   6.306  11.902  1.00 31.41           C
ATOM   2566  CG  ASP B 318       6.292   7.607  12.510  1.00 35.97           C
ATOM   2567  OD1 ASP B 318       5.769   8.474  11.771  1.00 32.79           O
ATOM   2568  OD2 ASP B 318       6.345   7.745  13.751  1.00 41.68           O
ATOM   2569  N   MET B 319       7.703   8.564  10.068  1.00 26.22           N
ATOM   2570  CA  MET B 319       8.775   9.516   9.871  1.00 35.00           C
ATOM   2571  C   MET B 319       9.835   9.212  10.929  1.00 33.66           C
ATOM   2572  O   MET B 319       9.548   8.579  11.940  1.00 31.72           O
ATOM   2573  CB  MET B 319       8.267  10.962  10.021  1.00 26.65           C
ATOM   2574  CG  MET B 319       7.983  11.382  11.461  1.00 31.38           C
ATOM   2575  SD  MET B 319       7.132  12.984  11.541  1.00 42.00           S
ATOM   2576  CE  MET B 319       8.174  13.919  10.448  1.00127.40           C
ATOM   2577  N   THR B 320      11.068   9.633  10.681  1.00 24.94           N
ATOM   2578  CA  THR B 320      12.098   9.566  11.701  1.00 30.18           C
ATOM   2579  C   THR B 320      12.406  10.992  12.170  1.00 30.00           C
ATOM   2580  O   THR B 320      12.694  11.886  11.365  1.00 31.16           O
ATOM   2581  CB  THR B 320      13.353   8.874  11.170  1.00 37.72           C
ATOM   2582  OG1 THR B 320      13.768   9.525   9.973  1.00 53.26           O
ATOM   2583  CG2 THR B 320      13.061   7.426  10.840  1.00 47.91           C
ATOM   2584  N   LEU B 321      12.271  11.219  13.464  1.00 28.05           N
ATOM   2585  CA  LEU B 321      12.643  12.496  14.037  1.00 33.62           C
ATOM   2586  C   LEU B 321      14.001  12.261  14.638  1.00 35.95           C
ATOM   2587  O   LEU B 321      14.308  11.135  15.035  1.00 37.97           O
ATOM   2588  CB  LEU B 321      11.668  12.914  15.133  1.00 32.97           C
ATOM   2589  CG  LEU B 321      10.203  13.164  14.777  1.00 39.57           C
ATOM   2590  CD1 LEU B 321       9.450  13.419  16.057  1.00 39.52           C
ATOM   2591  CD2 LEU B 321      10.022  14.341  13.811  1.00 28.86           C
ATOM   2592  N   ASP B 322      14.822  13.301  14.699  1.00 32.31           N
ATOM   2593  CA  ASP B 322      16.108  13.173  15.359  1.00 25.75           C
ATOM   2594  C   ASP B 322      15.936  13.392  16.860  1.00 30.80           C
ATOM   2595  O   ASP B 322      15.856  14.528  17.344  1.00 26.51           O
ATOM   2596  CB  ASP B 322      17.115  14.162  14.780  1.00 25.04           C
ATOM   2597  CG  ASP B 322      18.519  14.001  15.385  1.00 36.69           C
ATOM   2598  OD1 ASP B 322      18.688  13.352  16.460  1.00 30.23           O
ATOM   2599  OD2 ASP B 322      19.467  14.541  14.779  1.00 38.48           O
ATOM   2600  N   ARG B 323      15.919  12.296  17.608  1.00 24.92           N
ATOM   2601  CA  ARG B 323      15.641  12.401  19.037  1.00 32.02           C
ATOM   2602  C   ARG B 323      16.878  12.716  19.889  1.00 29.17           C
ATOM   2603  O   ARG B 323      16.778  12.814  21.096  1.00 35.88           O
ATOM   2604  CB  ARG B 323      14.844  11.176  19.554  1.00 31.36           C
ATOM   2605  CG  ARG B 323      13.439  11.036  18.894  1.00 41.49           C
ATOM   2606  CD  ARG B 323      12.641   9.828  19.445  1.00 42.30           C
ATOM   2607  NE  ARG B 323      12.021  10.163  20.724  1.00 40.26           N
ATOM   2608  CZ  ARG B 323      10.798  10.684  20.836  1.00 51.02           C
ATOM   2609  NH1 ARG B 323      10.051  10.887  19.747  1.00 40.27           N
ATOM   2610  NH2 ARG B 323      10.317  10.993  22.034  1.00 45.95           N
ATOM   2611  N   THR B 324      18.043  12.887  19.271  1.00 32.01           N
ATOM   2612  CA  THR B 324      19.172  13.467  20.015  1.00 29.98           C
ATOM   2613  C   THR B 324      19.023  14.984  20.143  1.00 27.13           C
ATOM   2614  O   THR B 324      19.787  15.637  20.849  1.00 36.46           O
ATOM   2615  CB  THR B 324      20.544  13.190  19.358  1.00 34.58           C
ATOM   2616  OG1 THR B 324      20.608  13.855  18.089  1.00 29.14           O
ATOM   2617  CG2 THR B 324      20.788  11.682  19.171  1.00 33.89           C
ATOM   2618  N   THR B 325      18.052  15.547  19.435  1.00 24.49           N
ATOM   2619  CA  THR B 325      17.836  16.994  19.461  1.00 28.63           C
ATOM   2620  C   THR B 325      17.214  17.389  20.792  1.00 35.43           C
ATOM   2621  O   THR B 325      16.183  16.829  21.182  1.00 27.51           O
ATOM   2622  CB  THR B 325      16.871  17.395  18.343  1.00 25.36           C
ATOM   2623  OG1 THR B 325      17.457  17.044  17.090  1.00 26.19           O
ATOM   2624  CG2 THR B 325      16.548  18.881  18.395  1.00 24.23           C
ATOM   2625  N   GLN B 326      17.817  18.343  21.498  1.00 19.78           N
ATOM   2626  CA  GLN B 326      17.297  18.670  22.828  1.00 26.19           C
ATOM   2627  C   GLN B 326      16.015  19.473  22.711  1.00 30.63           C
ATOM   2628  O   GLN B 326      15.782  20.120  21.697  1.00 23.18           O
ATOM   2629  CB  GLN B 326      18.308  19.445  23.667  1.00 30.65           C
ATOM   2630  CG  GLN B 326      19.592  18.706  23.957  1.00 40.94           C
ATOM   2631  CD  GLN B 326      20.590  19.584  24.704  1.00 52.95           C
ATOM   2632  OE1 GLN B 326      20.714  19.498  25.932  1.00 50.53           O
ATOM   2633  NE2 GLN B 326      21.300  20.448  23.962  1.00 46.52           N
ATOM   2634  N   ALA B 327      15.180  19.392  23.747  1.00 24.61           N
ATOM   2635  CA  ALA B 327      14.002  20.220  23.859  1.00 28.39           C
ATOM   2636  C   ALA B 327      14.335  21.305  24.874  1.00 30.80           C
ATOM   2637  O   ALA B 327      15.227  21.135  25.713  1.00 28.63           O
ATOM   2638  CB  ALA B 327      12.806  19.392  24.328  1.00 21.51           C
ATOM   2639  N   ILE B 328      13.628  22.417  24.791  1.00 27.57           N
ATOM   2640  CA  ILE B 328      13.788  23.499  25.763  1.00 28.14           C
ATOM   2641  C   ILE B 328      12.518  23.580  26.595  1.00 36.50           C
ATOM   2642  O   ILE B 328      11.425  23.532  26.046  1.00 34.59           O
ATOM   2643  CB  ILE B 328      13.967  24.850  25.038  1.00 32.07           C
ATOM   2644  CG1 ILE B 328      15.331  24.904  24.343  1.00 41.92           C
ATOM   2645  CG2 ILE B 328      13.802  26.005  26.001  1.00 32.70           C
ATOM   2646  CD1 ILE B 328      16.487  24.519  25.235  1.00 39.22           C
ATOM   2647  N   VAL B 329      12.649  23.688  27.912  1.00 32.86           N
ATOM   2648  CA  VAL B 329      11.470  23.863  28.764  1.00 35.20           C
ATOM   2649  C   VAL B 329      11.535  25.177  29.536  1.00 34.78           C
ATOM   2650  O   VAL B 329      12.534  25.456  30.205  1.00 33.38           O
ATOM   2651  CB  VAL B 329      11.325  22.694  29.767  1.00 50.80           C
ATOM   2652  CG1 VAL B 329      10.138  22.921  30.701  1.00 53.66           C
ATOM   2653  CG2 VAL B 329      11.172  21.387  29.017  1.00 55.62           C
ATOM   2654  N   PHE B 330      10.466  25.968  29.440  1.00 34.03           N
ATOM   2655  CA  PHE B 330      10.338  27.220  30.181  1.00 40.38           C
ATOM   2656  C   PHE B 330       9.743  26.974  31.566  1.00 42.68           C
ATOM   2657  O   PHE B 330       9.029  25.988  31.765  1.00 31.96           O
ATOM   2658  CB  PHE B 330       9.444  28.204  29.423  1.00 40.18           C
ATOM   2659  CG  PHE B 330       9.959  28.567  28.052  1.00 40.68           C
ATOM   2660  CD1 PHE B 330      10.841  29.629  27.885  1.00 41.09           C
ATOM   2661  CD2 PHE B 330       9.560  27.849  26.934  1.00 37.00           C
ATOM   2662  CE1 PHE B 330      11.317  29.974  26.619  1.00 37.30           C
ATOM   2663  CE2 PHE B 330      10.030  28.184  25.674  1.00 36.89           C
ATOM   2664  CZ  PHE B 330      10.905  29.255  25.517  1.00 33.77           C
ATOM   2665  N   SER B 331      10.020  27.885  32.507  1.00 34.34           N
ATOM   2666  CA  SER B 331       9.648  27.698  33.908  1.00 40.55           C
ATOM   2667  C   SER B 331       8.136  27.506  34.114  1.00 41.76           C
ATOM   2668  O   SER B 331       7.716  26.924  35.119  1.00 44.72           O
ATOM   2669  CB  SER B 331      10.204  28.829  34.796  1.00 48.38           C
ATOM   2670  OG  SER B 331       9.625  30.091  34.494  1.00 46.50           O
ATOM   2671  N   ASN B 332       7.335  27.968  33.150  1.00 35.43           N
ATOM   2672  CA  ASN B 332       5.887  27.784  33.198  1.00 46.03           C
ATOM   2673  C   ASN B 332       5.441  26.423  32.659  1.00 49.52           C
ATOM   2674  O   ASN B 332       4.246  26.152  32.574  1.00 51.70           O
ATOM   2675  CB  ASN B 332       5.147  28.938  32.486  1.00 40.54           C
ATOM   2676  CG  ASN B 332       5.545  29.086  31.021  1.00 43.37           C
ATOM   2677  OD1 ASN B 332       6.200  28.221  30.461  1.00 43.43           O
ATOM   2678  ND2 ASN B 332       5.140  30.188  30.402  1.00 40.16           N
ATOM   2679  N   GLY B 333       6.405  25.587  32.273  1.00 47.36           N
ATOM   2680  CA  GLY B 333       6.128  24.236  31.811  1.00 34.29           C
ATOM   2681  C   GLY B 333       5.932  24.081  30.313  1.00 37.09           C
ATOM   2682  O   GLY B 333       5.762  22.968  29.812  1.00 41.14           O
ATOM   2683  N   THR B 334       5.940  25.193  29.588  1.00 32.12           N
ATOM   2684  CA  THR B 334       5.891  25.128  28.133  1.00 34.93           C
ATOM   2685  C   THR B 334       7.138  24.432  27.581  1.00 36.26           C
ATOM   2686  O   THR B 334       8.264  24.796  27.929  1.00 36.89           O
ATOM   2687  CB  THR B 334       5.768  26.518  27.506  1.00 34.48           C
ATOM   2688  OG1 THR B 334       4.534  27.113  27.918  1.00 39.56           O
ATOM   2689  CG2 THR B 334       5.797  26.436  25.981  1.00 32.91           C
ATOM   2690  N   VAL B 335       6.928  23.417  26.747  1.00 33.70           N
ATOM   2691  CA  VAL B 335       8.034  22.727  26.074  1.00 29.86           C
ATOM   2692  C   VAL B 335       8.090  23.148  24.607  1.00 34.61           C
ATOM   2693  O   VAL B 335       7.053  23.260  23.937  1.00 31.69           O
ATOM   2694  CB  VAL B 335       7.860  21.186  26.149  1.00 30.40           C
ATOM   2695  CG1 VAL B 335       9.078  20.456  25.541  1.00 22.49           C
ATOM   2696  CG2 VAL B 335       7.615  20.761  27.574  1.00 21.80           C
ATOM   2697  N   LEU B 336       9.295  23.417  24.119  1.00 29.87           N
ATOM   2698  CA  LEU B 336       9.510  23.663  22.703  1.00 28.84           C
ATOM   2699  C   LEU B 336      10.527  22.655  22.195  1.00 26.47           C
ATOM   2700  O   LEU B 336      11.652  22.586  22.701  1.00 27.76           O
ATOM   2701  CB  LEU B 336      10.033  25.078  22.465  1.00 27.78           C
ATOM   2702  CG  LEU B 336      10.276  25.463  21.002  1.00 32.68           C
ATOM   2703  CD1 LEU B 336       8.966  25.516  20.209  1.00 30.28           C
ATOM   2704  CD2 LEU B 336      11.025  26.796  20.883  1.00 39.46           C
ATOM   2705  N   TRP B 337      10.141  21.898  21.177  1.00 22.94           N
ATOM   2706  CA  TRP B 337      11.001  20.856  20.633  1.00 24.45           C
ATOM   2707  C   TRP B 337      10.939  20.896  19.112  1.00 28.51           C
ATOM   2708  O   TRP B 337       9.877  20.713  18.522  1.00 27.09           O
ATOM   2709  CB  TRP B 337      10.576  19.479  21.139  1.00 24.73           C
ATOM   2710  CG  TRP B 337      11.501  18.369  20.707  1.00 29.03           C
ATOM   2711  CD1 TRP B 337      12.864  18.430  20.587  1.00 24.78           C
ATOM   2712  CD2 TRP B 337      11.120  17.041  20.329  1.00 25.46           C
ATOM   2713  NE1 TRP B 337      13.356  17.206  20.187  1.00 26.25           N
ATOM   2714  CE2 TRP B 337      12.305  16.340  20.004  1.00 23.60           C
ATOM   2715  CE3 TRP B 337       9.891  16.376  20.230  1.00 29.13           C
ATOM   2716  CZ2 TRP B 337      12.299  15.007  19.579  1.00 28.19           C
ATOM   2717  CZ3 TRP B 337       9.886  15.034  19.826  1.00 31.68           C
ATOM   2718  CH2 TRP B 337      11.082  14.371  19.505  1.00 30.67           C
ATOM   2719  N   ILE B 338      12.096  21.119  18.490  1.00 20.75           N
ATOM   2720  CA  ILE B 338      12.191  21.371  17.059  1.00 22.24           C
ATOM   2721  C   ILE B 338      13.153  20.377  16.351  1.00 24.83           C
ATOM   2722  O   ILE B 338      14.204  20.764  15.854  1.00 24.20           O
ATOM   2723  CB  ILE B 338      12.640  22.843  16.840  1.00 24.97           C
ATOM   2724  CG1 ILE B 338      11.702  23.799  17.583  1.00 30.72           C
ATOM   2725  CG2 ILE B 338      12.589  23.235  15.383  1.00 27.74           C
ATOM   2726  CD1 ILE B 338      12.070  25.280  17.369  1.00 36.13           C
ATOM   2727  N   PRO B 339      12.794  19.084  16.322  1.00 24.91           N
ATOM   2728  CA  PRO B 339      13.695  18.096  15.710  1.00 26.65           C
ATOM   2729  C   PRO B 339      13.656  18.073  14.182  1.00 28.10           C
ATOM   2730  O   PRO B 339      12.572  18.115  13.585  1.00 24.55           O
ATOM   2731  CB  PRO B 339      13.157  16.764  16.247  1.00 24.45           C
ATOM   2732  CG  PRO B 339      11.669  17.038  16.401  1.00 29.51           C
ATOM   2733  CD  PRO B 339      11.613  18.442  16.939  1.00 23.30           C
ATOM   2734  N   PRO B 340      14.844  18.016  13.553  1.00 24.00           N
ATOM   2735  CA  PRO B 340      14.912  17.670  12.133  1.00 19.86           C
ATOM   2736  C   PRO B 340      14.199  16.326  11.874  1.00 23.01           C
ATOM   2737  O   PRO B 340      14.100  15.475  12.773  1.00 23.91           O
ATOM   2738  CB  PRO B 340      16.418  17.546  11.880  1.00 21.71           C
ATOM   2739  CG  PRO B 340      17.049  18.464  12.895  1.00 25.67           C
ATOM   2740  CD  PRO B 340      16.171  18.332  14.124  1.00 21.69           C
ATOM   2741  N   ALA B 341      13.719  16.138  10.650  1.00 19.30           N
ATOM   2742  CA  ALA B 341      12.860  14.997  10.332  1.00 26.87           C
ATOM   2743  C   ALA B 341      13.065  14.558   8.890  1.00 29.42           C
ATOM   2744  O   ALA B 341      13.302  15.390   8.016  1.00 27.54           O
ATOM   2745  CB  ALA B 341      11.384  15.366  10.567  1.00 22.28           C
ATOM   2746  N   VAL B 342      12.984  13.253   8.652  1.00 20.23           N
ATOM   2747  CA  VAL B 342      12.906  12.709   7.303  1.00 22.23           C
ATOM   2748  C   VAL B 342      11.509  12.073   7.098  1.00 21.88           C
ATOM   2749  O   VAL B 342      11.034  11.274   7.918  1.00 24.02           O
ATOM   2750  CB  VAL B 342      14.044  11.692   7.039  1.00 30.56           C
ATOM   2751  CG1 VAL B 342      13.750  10.876   5.795  1.00 25.14           C
ATOM   2752  CG2 VAL B 342      15.377  12.412   6.904  1.00 27.82           C
ATOM   2753  N   LEU B 343      10.858  12.461   6.015  1.00 21.95           N
ATOM   2754  CA  LEU B 343       9.480  12.047   5.696  1.00 28.13           C
ATOM   2755  C   LEU B 343       9.429  11.431   4.299  1.00 26.53           C
ATOM   2756  O   LEU B 343       9.939  11.994   3.319  1.00 20.10           O
ATOM   2757  CB  LEU B 343       8.523  13.246   5.740  1.00 25.10           C
ATOM   2758  CG  LEU B 343       8.607  14.169   6.957  1.00 30.64           C
ATOM   2759  CD1 LEU B 343       9.736  15.182   6.767  1.00 47.81           C
ATOM   2760  CD2 LEU B 343       7.313  14.888   7.133  1.00 44.89           C
ATOM   2761  N   LYS B 344       8.789  10.283   4.195  1.00 20.28           N
ATOM   2762  CA  LYS B 344       8.761   9.586   2.935  1.00 25.40           C
ATOM   2763  C   LYS B 344       7.328   9.194   2.640  1.00 31.43           C
ATOM   2764  O   LYS B 344       6.736   8.404   3.380  1.00 27.03           O
ATOM   2765  CB  LYS B 344       9.661   8.359   3.016  1.00 27.27           C
ATOM   2766  CG  LYS B 344       9.901   7.687   1.682  1.00 40.22           C
ATOM   2767  CD  LYS B 344      10.665   6.367   1.851  1.00 50.25           C
ATOM   2768  CE  LYS B 344      12.104   6.602   2.285  1.00 53.20           C
ATOM   2769  NZ  LYS B 344      13.017   6.651   1.104  1.00 57.35           N
ATOM   2770  N   VAL B 345       6.759   9.760   1.571  1.00 25.83           N
ATOM   2771  CA  VAL B 345       5.347   9.557   1.287  1.00 25.87           C
ATOM   2772  C   VAL B 345       5.075   9.205  -0.173  1.00 30.87           C
ATOM   2773  O   VAL B 345       5.955   9.338  -1.023  1.00 28.90           O
ATOM   2774  CB  VAL B 345       4.528  10.810   1.675  1.00 24.88           C
ATOM   2775  CG1 VAL B 345       4.534  11.007   3.178  1.00 25.26           C
ATOM   2776  CG2 VAL B 345       5.059  12.055   0.945  1.00 22.46           C
ATOM   2777  N   LEU B 346       3.861   8.732  -0.452  1.00 31.61           N
ATOM   2778  CA  LEU B 346       3.413   8.526  -1.832  1.00 37.30           C
ATOM   2779  C   LEU B 346       3.037   9.848  -2.510  1.00 38.12           C
ATOM   2780  O   LEU B 346       2.357  10.703  -1.937  1.00 41.08           O
ATOM   2781  CB  LEU B 346       2.214   7.579  -1.892  1.00 46.01           C
ATOM   2782  CG  LEU B 346       2.407   6.169  -2.458  1.00 50.98           C
ATOM   2783  CD1 LEU B 346       1.050   5.501  -2.695  1.00 46.60           C
ATOM   2784  CD2 LEU B 346       3.221   6.197  -3.738  1.00 46.05           C
ATOM   2785  N   CYS B 347       3.477  10.009  -3.744  1.00 41.54           N
ATOM   2786  CA  CYS B 347       3.186  11.227  -4.480  1.00 38.30           C
ATOM   2787  C   CYS B 347       2.501  10.897  -5.793  1.00 39.02           C
ATOM   2788  O   CYS B 347       2.533   9.759  -6.263  1.00 44.72           O
ATOM   2789  CB  CYS B 347       4.470  12.036  -4.722  1.00 36.17           C
ATOM   2790  SG  CYS B 347       5.172  12.770  -3.216  1.00 41.79           S
ATOM   2791  N   VAL B 348       1.853  11.896  -6.372  1.00 31.28           N
ATOM   2792  CA  VAL B 348       1.331  11.764  -7.713  1.00 40.31           C
ATOM   2793  C   VAL B 348       2.165  12.668  -8.595  1.00 46.72           C
ATOM   2794  O   VAL B 348       2.254  13.877  -8.358  1.00 42.11           O
ATOM   2795  CB  VAL B 348      -0.151  12.147  -7.785  1.00 44.31           C
ATOM   2796  CG1 VAL B 348      -0.680  11.960  -9.214  1.00 45.24           C
ATOM   2797  CG2 VAL B 348      -0.951  11.304  -6.785  1.00 39.15           C
ATOM   2798  N   SER B 349       2.817  12.063  -9.580  1.00 50.30           N
ATOM   2799  CA  SER B 349       3.668  12.790 -10.506  1.00 52.13           C
ATOM   2800  C   SER B 349       3.007  12.723 -11.864  1.00 59.58           C
ATOM   2801  O   SER B 349       2.977  11.665 -12.490  1.00 58.79           O
ATOM   2802  CB  SER B 349       5.059  12.157 -10.569  1.00 50.08           C
ATOM   2803  OG  SER B 349       5.606  12.002  -9.272  1.00 44.72           O
ATOM   2804  N   GLN B 350       2.460  13.849 -12.313  1.00 66.07           N
ATOM   2805  CA  GLN B 350       1.708  13.884 -13.561  1.00 66.89           C
ATOM   2806  C   GLN B 350       1.671  15.305 -14.122  1.00 68.65           C
ATOM   2807  O   GLN B 350       1.418  16.259 -13.383  1.00 71.99           O
ATOM   2808  CB  GLN B 350       0.289  13.377 -13.316  1.00 73.47           C
ATOM   2809  CG  GLN B 350      -0.499  13.076 -14.574  1.00 89.38           C
ATOM   2810  CD  GLN B 350      -1.975  12.877 -14.291  1.00 96.90           C
ATOM   2811  OE1 GLN B 350      -2.435  13.099 -13.169  1.00 91.95           O
ATOM   2812  NE2 GLN B 350      -2.729  12.463 -15.311  1.00102.87           N
ATOM   2813  N   ASP B 351       1.917  15.434 -15.426  1.00 67.21           N
ATOM   2814  CA  ASP B 351       1.993  16.734 -16.095  1.00 65.99           C
ATOM   2815  C   ASP B 351       3.076  17.646 -15.505  1.00 61.31           C
ATOM   2816  O   ASP B 351       2.824  18.830 -15.267  1.00 60.93           O
ATOM   2817  CB  ASP B 351       0.645  17.466 -16.047  1.00 72.38           C
ATOM   2818  CG  ASP B 351      -0.513  16.605 -16.509  1.00 85.47           C
ATOM   2819  OD1 ASP B 351      -0.334  15.818 -17.461  1.00 90.56           O
ATOM   2820  OD2 ASP B 351      -1.609  16.724 -15.917  1.00 89.98           O
ATOM   2821  N   ASP B 352       4.269  17.101 -15.267  1.00 52.86           N
ATOM   2822  CA  ASP B 352       5.391  17.884 -14.735  1.00 56.25           C
ATOM   2823  C   ASP B 352       5.131  18.463 -13.324  1.00 47.99           C
ATOM   2824  O   ASP B 352       5.797  19.404 -12.871  1.00 39.15           O
ATOM   2825  CB  ASP B 352       5.806  18.982 -15.723  1.00 71.66           C
ATOM   2826  CG  ASP B 352       6.071  18.439 -17.122  1.00 90.62           C
ATOM   2827  OD1 ASP B 352       7.150  17.845 -17.334  1.00 97.03           O
ATOM   2828  OD2 ASP B 352       5.206  18.608 -18.015  1.00 96.08           O
ATOM   2829  N   VAL B 353       4.165  17.876 -12.627  1.00 43.23           N
ATOM   2830  CA  VAL B 353       3.859  18.279 -11.268  1.00 41.55           C
ATOM   2831  C   VAL B 353       3.897  17.075 -10.328  1.00 43.20           C
ATOM   2832  O   VAL B 353       3.288  16.044 -10.601  1.00 51.03           O
ATOM   2833  CB  VAL B 353       2.475  18.958 -11.183  1.00 42.69           C
ATOM   2834  CG1 VAL B 353       2.185  19.372  -9.755  1.00 39.86           C
ATOM   2835  CG2 VAL B 353       2.403  20.173 -12.129  1.00 42.17           C
ATOM   2836  N   ASP B 354       4.629  17.216  -9.230  1.00 30.34           N
ATOM   2837  CA  ASP B 354       4.633  16.217  -8.163  1.00 31.41           C
ATOM   2838  C   ASP B 354       3.778  16.694  -6.984  1.00 36.51           C
ATOM   2839  O   ASP B 354       4.140  17.665  -6.321  1.00 37.26           O
ATOM   2840  CB  ASP B 354       6.065  15.997  -7.654  1.00 30.39           C
ATOM   2841  CG  ASP B 354       7.029  15.600  -8.756  1.00 44.76           C
ATOM   2842  OD1 ASP B 354       6.656  14.768  -9.620  1.00 40.10           O
ATOM   2843  OD2 ASP B 354       8.163  16.136  -8.755  1.00 55.46           O
ATOM   2844  N   SER B 355       2.667  16.010  -6.708  1.00 34.21           N
ATOM   2845  CA  SER B 355       1.798  16.379  -5.583  1.00 37.01           C
ATOM   2846  C   SER B 355       1.865  15.352  -4.463  1.00 37.94           C
ATOM   2847  O   SER B 355       1.568  14.174  -4.671  1.00 39.66           O
ATOM   2848  CB  SER B 355       0.346  16.555  -6.037  1.00 38.63           C
ATOM   2849  OG  SER B 355       0.283  17.399  -7.173  1.00 54.34           O
ATOM   2850  N   CYS B 356       2.247  15.816  -3.277  1.00 25.93           N
ATOM   2851  CA  CYS B 356       2.455  14.940  -2.128  1.00 32.02           C
ATOM   2852  C   CYS B 356       1.614  15.391  -0.939  1.00 35.89           C
ATOM   2853  O   CYS B 356       1.381  16.582  -0.746  1.00 34.15           O
ATOM   2854  CB  CYS B 356       3.944  14.905  -1.758  1.00 35.02           C
ATOM   2855  SG  CYS B 356       5.036  14.838  -3.229  1.00 44.34           S
ATOM   2856  N   HIS B 357       1.145  14.422  -0.162  1.00 30.43           N
ATOM   2857  CA  HIS B 357       0.373  14.686   1.041  1.00 36.96           C
ATOM   2858  C   HIS B 357       1.184  14.302   2.269  1.00 31.25           C
ATOM   2859  O   HIS B 357       2.012  13.405   2.214  1.00 35.23           O
ATOM   2860  CB  HIS B 357      -0.937  13.872   1.034  1.00 45.99           C
ATOM   2861  CG  HIS B 357      -1.932  14.317   0.005  1.00 68.68           C
ATOM   2862  ND1 HIS B 357      -3.209  14.728   0.326  1.00 75.41           N
ATOM   2863  CD2 HIS B 357      -1.842  14.400  -1.345  1.00 79.50           C
ATOM   2864  CE1 HIS B 357      -3.861  15.046  -0.777  1.00 77.76           C
ATOM   2865  NE2 HIS B 357      -3.055  14.855  -1.807  1.00 81.74           N
ATOM   2866  N   PHE B 358       0.939  14.984   3.378  1.00 33.99           N
ATOM   2867  CA  PHE B 358       1.500  14.588   4.662  1.00 28.73           C
ATOM   2868  C   PHE B 358       0.349  14.599   5.664  1.00 34.27           C
ATOM   2869  O   PHE B 358      -0.399  15.572   5.749  1.00 40.24           O
ATOM   2870  CB  PHE B 358       2.599  15.551   5.112  1.00 27.81           C
ATOM   2871  CG  PHE B 358       3.699  15.743   4.097  1.00 32.37           C
ATOM   2872  CD1 PHE B 358       3.567  16.684   3.077  1.00 25.98           C
ATOM   2873  CD2 PHE B 358       4.858  14.974   4.157  1.00 28.45           C
ATOM   2874  CE1 PHE B 358       4.576  16.878   2.154  1.00 32.75           C
ATOM   2875  CE2 PHE B 358       5.878  15.149   3.229  1.00 26.01           C
ATOM   2876  CZ  PHE B 358       5.738  16.107   2.220  1.00 23.66           C
ATOM   2877  N   GLN B 359       0.196  13.509   6.404  1.00 31.20           N
ATOM   2878  CA  GLN B 359      -0.910  13.358   7.346  1.00 20.68           C
ATOM   2879  C   GLN B 359      -0.352  13.075   8.743  1.00 30.52           C
ATOM   2880  O   GLN B 359       0.283  12.040   8.962  1.00 35.97           O
ATOM   2881  CB  GLN B 359      -1.835  12.239   6.867  1.00 31.50           C
ATOM   2882  CG  GLN B 359      -2.812  11.703   7.895  1.00 42.55           C
ATOM   2883  CD  GLN B 359      -3.596  10.507   7.364  1.00 49.32           C
ATOM   2884  OE1 GLN B 359      -3.237   9.926   6.340  1.00 55.37           O
ATOM   2885  NE2 GLN B 359      -4.678  10.146   8.051  1.00 41.22           N
ATOM   2886  N   PHE B 360      -0.560  14.006   9.679  1.00 26.14           N
ATOM   2887  CA  PHE B 360      -0.033  13.835  11.035  1.00 23.92           C
ATOM   2888  C   PHE B 360      -1.116  13.729  12.101  1.00 31.57           C
ATOM   2889  O   PHE B 360      -2.164  14.359  12.014  1.00 31.16           O
ATOM   2890  CB  PHE B 360       0.910  14.972  11.433  1.00 23.42           C
ATOM   2891  CG  PHE B 360       2.092  15.154  10.530  1.00 26.54           C
ATOM   2892  CD1 PHE B 360       1.993  15.965   9.402  1.00 29.06           C
ATOM   2893  CD2 PHE B 360       3.320  14.572  10.836  1.00 25.49           C
ATOM   2894  CE1 PHE B 360       3.078  16.166   8.579  1.00 23.21           C
ATOM   2895  CE2 PHE B 360       4.405  14.766  10.024  1.00 23.41           C
ATOM   2896  CZ  PHE B 360       4.282  15.584   8.887  1.00 25.62           C
ATOM   2897  N   GLY B 361      -0.845  12.928  13.123  1.00 29.64           N
ATOM   2898  CA  GLY B 361      -1.751  12.815  14.252  1.00 30.32           C
ATOM   2899  C   GLY B 361      -1.172  12.015  15.408  1.00 35.07           C
ATOM   2900  O   GLY B 361      -0.246  11.208  15.238  1.00 37.23           O
ATOM   2901  N   SER B 362      -1.704  12.263  16.599  1.00 39.11           N
ATOM   2902  CA  SER B 362      -1.432  11.410  17.749  1.00 38.00           C
ATOM   2903  C   SER B 362      -2.035  10.051  17.436  1.00 36.90           C
ATOM   2904  O   SER B 362      -3.169   9.964  16.960  1.00 35.55           O
ATOM   2905  CB  SER B 362      -2.080  11.992  19.006  1.00 40.27           C
ATOM   2906  OG  SER B 362      -2.135  11.036  20.052  1.00 42.74           O
ATOM   2907  N   TRP B 363      -1.290   8.982  17.693  1.00 33.92           N
ATOM   2908  CA  TRP B 363      -1.797   7.651  17.358  1.00 32.69           C
ATOM   2909  C   TRP B 363      -2.904   7.199  18.310  1.00 32.19           C
ATOM   2910  O   TRP B 363      -3.946   6.701  17.874  1.00 36.74           O
ATOM   2911  CB  TRP B 363      -0.652   6.627  17.330  1.00 34.30           C
ATOM   2912  CG  TRP B 363      -1.005   5.354  16.603  1.00 31.77           C
ATOM   2913  CD1 TRP B 363      -1.144   4.100  17.149  1.00 28.70           C
ATOM   2914  CD2 TRP B 363      -1.281   5.217  15.206  1.00 26.91           C
ATOM   2915  NE1 TRP B 363      -1.468   3.192  16.169  1.00 31.37           N
ATOM   2916  CE2 TRP B 363      -1.568   3.853  14.967  1.00 35.12           C
ATOM   2917  CE3 TRP B 363      -1.321   6.114  14.129  1.00 33.14           C
ATOM   2918  CZ2 TRP B 363      -1.894   3.367  13.697  1.00 36.02           C
ATOM   2919  CZ3 TRP B 363      -1.638   5.633  12.873  1.00 39.53           C
ATOM   2920  CH2 TRP B 363      -1.916   4.265  12.665  1.00 32.79           C
ATOM   2921  N   VAL B 364      -2.691   7.372  19.613  1.00 32.68           N
ATOM   2922  CA  VAL B 364      -3.616   6.785  20.586  1.00 39.99           C
ATOM   2923  C   VAL B 364      -4.574   7.757  21.281  1.00 42.54           C
ATOM   2924  O   VAL B 364      -5.584   7.320  21.810  1.00 40.29           O
ATOM   2925  CB  VAL B 364      -2.890   5.950  21.689  1.00 47.95           C
ATOM   2926  CG1 VAL B 364      -2.075   4.800  21.080  1.00 37.76           C
ATOM   2927  CG2 VAL B 364      -2.035   6.841  22.571  1.00 47.87           C
ATOM   2928  N   TYR B 365      -4.258   9.055  21.291  1.00 40.85           N
ATOM   2929  CA  TYR B 365      -5.026  10.017  22.088  1.00 39.78           C
ATOM   2930  C   TYR B 365      -6.071  10.771  21.257  1.00 40.26           C
ATOM   2931  O   TYR B 365      -5.749  11.342  20.216  1.00 41.87           O
ATOM   2932  CB  TYR B 365      -4.098  11.030  22.773  1.00 41.22           C
ATOM   2933  CG  TYR B 365      -3.138  10.455  23.801  1.00 42.45           C
ATOM   2934  CD1 TYR B 365      -3.608   9.842  24.955  1.00 40.37           C
ATOM   2935  CD2 TYR B 365      -1.761  10.556  23.628  1.00 43.72           C
ATOM   2936  CE1 TYR B 365      -2.738   9.330  25.896  1.00 42.67           C
ATOM   2937  CE2 TYR B 365      -0.876  10.046  24.565  1.00 50.47           C
ATOM   2938  CZ  TYR B 365      -1.374   9.432  25.702  1.00 58.37           C
ATOM   2939  OH  TYR B 365      -0.509   8.914  26.648  1.00 67.26           O
ATOM   2940  N   SER B 366      -7.319  10.769  21.719  1.00 34.91           N
ATOM   2941  CA  SER B 366      -8.396  11.474  21.021  1.00 47.04           C
ATOM   2942  C   SER B 366      -8.339  12.981  21.270  1.00 45.12           C
ATOM   2943  O   SER B 366      -7.506  13.457  22.045  1.00 36.52           O
ATOM   2944  CB  SER B 366      -9.753  10.936  21.465  1.00 50.69           C
ATOM   2945  OG  SER B 366     -10.002  11.275  22.815  1.00 56.96           O
ATOM   2946  N   VAL B 367      -9.241  13.720  20.626  1.00 52.71           N
ATOM   2947  CA  VAL B 367      -9.277  15.188  20.716  1.00 49.86           C
ATOM   2948  C   VAL B 367      -9.478  15.709  22.153  1.00 46.89           C
ATOM   2949  O   VAL B 367      -9.096  16.833  22.470  1.00 47.05           O
ATOM   2950  CB  VAL B 367     -10.360  15.790  19.770  1.00 48.42           C
ATOM   2951  CG1 VAL B 367     -11.781  15.391  20.225  1.00 42.22           C
ATOM   2952  CG2 VAL B 367     -10.226  17.310  19.673  1.00 45.00           C
ATOM   2953  N   ASP B 368     -10.053  14.879  23.021  1.00 43.42           N
ATOM   2954  CA  ASP B 368     -10.256  15.238  24.425  1.00 48.53           C
ATOM   2955  C   ASP B 368      -9.019  15.010  25.301  1.00 47.27           C
ATOM   2956  O   ASP B 368      -9.020  15.332  26.486  1.00 45.38           O
ATOM   2957  CB  ASP B 368     -11.458  14.486  25.002  1.00 55.88           C
ATOM   2958  CG  ASP B 368     -12.772  14.960  24.401  1.00 77.42           C
ATOM   2959  OD1 ASP B 368     -12.916  16.185  24.190  1.00 84.86           O
ATOM   2960  OD2 ASP B 368     -13.649  14.116  24.125  1.00 83.90           O
ATOM   2961  N   GLU B 369      -7.966  14.466  24.708  1.00 41.08           N
ATOM   2962  CA  GLU B 369      -6.760  14.138  25.447  1.00 34.27           C
ATOM   2963  C   GLU B 369      -5.583  14.898  24.857  1.00 36.67           C
ATOM   2964  O   GLU B 369      -4.827  15.551  25.574  1.00 38.46           O
ATOM   2965  CB  GLU B 369      -6.526  12.628  25.403  1.00 39.02           C
ATOM   2966  CG  GLU B 369      -7.600  11.827  26.144  1.00 48.30           C
ATOM   2967  CD  GLU B 369      -7.584  10.340  25.808  1.00 61.60           C
ATOM   2968  OE1 GLU B 369      -7.518  10.000  24.608  1.00 62.94           O
ATOM   2969  OE2 GLU B 369      -7.650   9.509  26.745  1.00 66.91           O
ATOM   2970  N   VAL B 370      -5.442  14.822  23.540  1.00 35.64           N
ATOM   2971  CA  VAL B 370      -4.408  15.577  22.843  1.00 40.88           C
ATOM   2972  C   VAL B 370      -5.011  16.263  21.628  1.00 38.12           C
ATOM   2973  O   VAL B 370      -5.482  15.605  20.691  1.00 39.84           O
ATOM   2974  CB  VAL B 370      -3.211  14.698  22.406  1.00 35.70           C
ATOM   2975  CG1 VAL B 370      -2.235  15.522  21.562  1.00 32.35           C
ATOM   2976  CG2 VAL B 370      -2.516  14.136  23.612  1.00 34.51           C
ATOM   2977  N   ASP B 371      -5.011  17.590  21.676  1.00 31.79           N
ATOM   2978  CA  ASP B 371      -5.515  18.424  20.587  1.00 36.02           C
ATOM   2979  C   ASP B 371      -4.291  18.959  19.863  1.00 39.41           C
ATOM   2980  O   ASP B 371      -3.224  19.089  20.467  1.00 36.13           O
ATOM   2981  CB  ASP B 371      -6.337  19.583  21.159  1.00 36.37           C
ATOM   2982  CG  ASP B 371      -7.314  20.176  20.147  1.00 42.58           C
ATOM   2983  OD1 ASP B 371      -7.127  19.963  18.930  1.00 37.29           O
ATOM   2984  OD2 ASP B 371      -8.272  20.863  20.577  1.00 45.81           O
ATOM   2985  N   ILE B 372      -4.426  19.238  18.569  1.00 43.52           N
ATOM   2986  CA  ILE B 372      -3.330  19.815  17.796  1.00 35.07           C
ATOM   2987  C   ILE B 372      -3.836  21.028  17.021  1.00 35.07           C
ATOM   2988  O   ILE B 372      -4.955  21.019  16.500  1.00 31.45           O
ATOM   2989  CB  ILE B 372      -2.739  18.808  16.789  1.00 27.11           C
ATOM   2990  CG1 ILE B 372      -2.522  17.440  17.434  1.00 28.27           C
ATOM   2991  CG2 ILE B 372      -1.410  19.323  16.199  1.00 24.34           C
ATOM   2992  CD1 ILE B 372      -1.945  16.450  16.454  1.00 27.93           C
ATOM   2993  N   HIS B 373      -3.011  22.072  16.956  1.00 27.53           N
ATOM   2994  CA  HIS B 373      -3.318  23.251  16.152  1.00 31.14           C
ATOM   2995  C   HIS B 373      -2.068  23.688  15.421  1.00 37.33           C
ATOM   2996  O   HIS B 373      -0.957  23.396  15.871  1.00 32.19           O
ATOM   2997  CB  HIS B 373      -3.839  24.379  17.028  1.00 29.91           C
ATOM   2998  CG  HIS B 373      -5.215  24.138  17.544  1.00 31.17           C
ATOM   2999  ND1 HIS B 373      -5.460  23.542  18.766  1.00 40.36           N
ATOM   3000  CD2 HIS B 373      -6.430  24.382  17.000  1.00 37.86           C
ATOM   3001  CE1 HIS B 373      -6.758  23.449  18.959  1.00 36.22           C
ATOM   3002  NE2 HIS B 373      -7.377  23.960  17.897  1.00 42.90           N
ATOM   3003  N   PHE B 374      -2.242  24.352  14.278  1.00 29.61           N
ATOM   3004  CA  PHE B 374      -1.092  24.821  13.518  1.00 28.97           C
ATOM   3005  C   PHE B 374      -0.351  25.889  14.322  1.00 28.72           C
ATOM   3006  O   PHE B 374      -0.965  26.772  14.921  1.00 24.08           O
ATOM   3007  CB  PHE B 374      -1.518  25.423  12.179  1.00 33.24           C
ATOM   3008  CG  PHE B 374      -2.127  24.433  11.226  1.00 29.05           C
ATOM   3009  CD1 PHE B 374      -1.333  23.502  10.572  1.00 21.82           C
ATOM   3010  CD2 PHE B 374      -3.488  24.466  10.957  1.00 28.94           C
ATOM   3011  CE1 PHE B 374      -1.883  22.601   9.688  1.00 31.05           C
ATOM   3012  CE2 PHE B 374      -4.051  23.568  10.070  1.00 32.17           C
ATOM   3013  CZ  PHE B 374      -3.239  22.627   9.429  1.00 25.86           C
ATOM   3014  N   MET B 375       0.971  25.799  14.323  1.00 30.12           N
ATOM   3015  CA  MET B 375       1.790  26.781  15.002  1.00 33.78           C
ATOM   3016  C   MET B 375       1.578  28.114  14.318  1.00 29.49           C
ATOM   3017  O   MET B 375       1.656  28.197  13.097  1.00 39.02           O
ATOM   3018  CB  MET B 375       3.261  26.368  14.932  1.00 37.83           C
ATOM   3019  CG  MET B 375       4.084  26.865  16.108  1.00 45.64           C
ATOM   3020  SD  MET B 375       5.699  26.102  16.119  1.00 50.24           S
ATOM   3021  CE  MET B 375       5.519  24.872  17.416  1.00 25.06           C
ATOM   3022  N   ASP B 376       1.271  29.138  15.113  1.00 39.74           N
ATOM   3023  CA  ASP B 376       0.992  30.495  14.635  1.00 38.34           C
ATOM   3024  C   ASP B 376      -0.216  30.559  13.715  1.00 36.64           C
ATOM   3025  O   ASP B 376      -0.392  31.526  12.979  1.00 36.24           O
ATOM   3026  CB  ASP B 376       2.225  31.099  13.955  1.00 43.59           C
ATOM   3027  CG  ASP B 376       3.442  31.118  14.872  1.00 60.60           C
ATOM   3028  OD1 ASP B 376       3.346  31.684  15.987  1.00 63.53           O
ATOM   3029  OD2 ASP B 376       4.487  30.551  14.485  1.00 64.60           O
ATOM   3030  N   ASP B 377      -1.037  29.514  13.761  1.00 36.47           N
ATOM   3031  CA  ASP B 377      -2.284  29.448  13.003  1.00 36.02           C
ATOM   3032  C   ASP B 377      -2.027  29.442  11.494  1.00 39.08           C
ATOM   3033  O   ASP B 377      -2.912  29.768  10.711  1.00 39.84           O
ATOM   3034  CB  ASP B 377      -3.213  30.618  13.369  1.00 43.11           C
ATOM   3035  CG  ASP B 377      -3.617  30.622  14.839  1.00 59.63           C
ATOM   3036  OD1 ASP B 377      -3.869  29.536  15.404  1.00 61.52           O
ATOM   3037  OD2 ASP B 377      -3.700  31.722  15.425  1.00 74.71           O
ATOM   3038  N   LYS B 378      -0.809  29.100  11.087  1.00 35.41           N
ATOM   3039  CA  LYS B 378      -0.496  29.032   9.670  1.00 32.35           C
ATOM   3040  C   LYS B 378      -0.791  27.654   9.110  1.00 28.69           C
ATOM   3041  O   LYS B 378      -0.031  26.715   9.327  1.00 27.90           O
ATOM   3042  CB  LYS B 378       0.958  29.394   9.404  1.00 24.28           C
ATOM   3043  CG  LYS B 378       1.269  30.856   9.628  1.00 38.26           C
ATOM   3044  CD  LYS B 378       2.580  31.228   8.944  1.00 50.82           C
ATOM   3045  CE  LYS B 378       2.810  32.738   8.949  1.00 68.37           C
ATOM   3046  NZ  LYS B 378       3.887  33.125   7.986  1.00 72.82           N
ATOM   3047  N   ALA B 379      -1.888  27.551   8.366  1.00 34.61           N
ATOM   3048  CA  ALA B 379      -2.288  26.289   7.748  1.00 31.29           C
ATOM   3049  C   ALA B 379      -1.532  26.082   6.438  1.00 29.88           C
ATOM   3050  O   ALA B 379      -2.103  26.179   5.353  1.00 31.58           O
ATOM   3051  CB  ALA B 379      -3.806  26.280   7.498  1.00 35.83           C
ATOM   3052  N   GLU B 380      -0.238  25.806   6.552  1.00 31.97           N
ATOM   3053  CA  GLU B 380       0.625  25.627   5.388  1.00 29.54           C
ATOM   3054  C   GLU B 380       1.968  25.063   5.806  1.00 22.91           C
ATOM   3055  O   GLU B 380       2.371  25.159   6.978  1.00 26.15           O
ATOM   3056  CB  GLU B 380       0.832  26.966   4.660  1.00 36.82           C
ATOM   3057  CG  GLU B 380       1.416  28.059   5.539  1.00 53.75           C
ATOM   3058  CD  GLU B 380       1.124  29.467   5.022  1.00 73.21           C
ATOM   3059  OE1 GLU B 380       0.148  29.660   4.253  1.00 77.47           O
ATOM   3060  OE2 GLU B 380       1.879  30.387   5.397  1.00 79.15           O
ATOM   3061  N   VAL B 381       2.651  24.455   4.851  1.00 26.66           N
ATOM   3062  CA  VAL B 381       4.035  24.065   5.034  1.00 28.00           C
ATOM   3063  C   VAL B 381       4.821  25.358   5.232  1.00 30.74           C
ATOM   3064  O   VAL B 381       4.672  26.310   4.461  1.00 36.86           O
ATOM   3065  CB  VAL B 381       4.546  23.288   3.788  1.00 28.58           C
ATOM   3066  CG1 VAL B 381       6.045  23.070   3.849  1.00 28.57           C
ATOM   3067  CG2 VAL B 381       3.812  21.957   3.671  1.00 25.68           C
ATOM   3068  N   LEU B 382       5.609  25.426   6.295  1.00 31.74           N
ATOM   3069  CA  LEU B 382       6.348  26.655   6.596  1.00 27.67           C
ATOM   3070  C   LEU B 382       7.643  26.675   5.799  1.00 31.68           C
ATOM   3071  O   LEU B 382       8.220  25.618   5.521  1.00 33.73           O
ATOM   3072  CB  LEU B 382       6.627  26.751   8.099  1.00 23.21           C
ATOM   3073  CG  LEU B 382       5.406  26.699   9.033  1.00 27.82           C
ATOM   3074  CD1 LEU B 382       5.818  26.618  10.475  1.00 32.96           C
ATOM   3075  CD2 LEU B 382       4.473  27.905   8.814  1.00 29.70           C
ATOM   3076  N   LEU B 383       8.094  27.865   5.409  1.00 34.96           N
ATOM   3077  CA  LEU B 383       9.274  27.984   4.549  1.00 33.08           C
ATOM   3078  C   LEU B 383      10.425  28.734   5.206  1.00 32.49           C
ATOM   3079  O   LEU B 383      11.342  29.191   4.523  1.00 31.11           O
ATOM   3080  CB  LEU B 383       8.920  28.641   3.209  1.00 37.03           C
ATOM   3081  CG  LEU B 383       7.963  27.858   2.307  1.00 47.35           C
ATOM   3082  CD1 LEU B 383       7.525  28.715   1.103  1.00 43.48           C
ATOM   3083  CD2 LEU B 383       8.584  26.533   1.855  1.00 37.67           C
ATOM   3084  N   ASP B 384      10.377  28.846   6.529  1.00 30.18           N
ATOM   3085  CA  ASP B 384      11.409  29.555   7.285  1.00 41.07           C
ATOM   3086  C   ASP B 384      12.784  28.856   7.268  1.00 52.18           C
ATOM   3087  O   ASP B 384      13.798  29.493   7.549  1.00 47.15           O
ATOM   3088  CB  ASP B 384      10.944  29.785   8.731  1.00 33.31           C
ATOM   3089  CG  ASP B 384      10.399  28.514   9.381  1.00 42.54           C
ATOM   3090  OD1 ASP B 384      10.080  27.556   8.645  1.00 39.57           O
ATOM   3091  OD2 ASP B 384      10.277  28.474  10.625  1.00 40.52           O
ATOM   3092  N   PHE B 385      12.811  27.559   6.949  1.00 39.34           N
ATOM   3093  CA  PHE B 385      14.069  26.804   6.840  1.00 31.00           C
ATOM   3094  C   PHE B 385      14.291  26.292   5.411  1.00 35.57           C
ATOM   3095  O   PHE B 385      15.156  25.443   5.186  1.00 34.56           O
ATOM   3096  CB  PHE B 385      14.049  25.566   7.743  1.00 38.30           C
ATOM   3097  CG  PHE B 385      14.139  25.856   9.218  1.00 49.70           C
ATOM   3098  CD1 PHE B 385      15.376  25.988   9.835  1.00 54.58           C
ATOM   3099  CD2 PHE B 385      12.984  25.943  10.000  1.00 46.53           C
ATOM   3100  CE1 PHE B 385      15.466  26.230  11.195  1.00 55.98           C
ATOM   3101  CE2 PHE B 385      13.060  26.183  11.365  1.00 46.45           C
ATOM   3102  CZ  PHE B 385      14.306  26.328  11.965  1.00 54.66           C
ATOM   3103  N   TYR B 386      13.490  26.758   4.455  1.00 28.57           N
ATOM   3104  CA  TYR B 386      13.557  26.218   3.097  1.00 31.45           C
ATOM   3105  C   TYR B 386      14.849  26.583   2.373  1.00 42.98           C
ATOM   3106  O   TYR B 386      15.160  27.762   2.214  1.00 43.57           O
ATOM   3107  CB  TYR B 386      12.369  26.695   2.268  1.00 36.61           C
ATOM   3108  CG  TYR B 386      12.290  26.073   0.891  1.00 37.94           C
ATOM   3109  CD1 TYR B 386      12.117  24.701   0.745  1.00 37.62           C
ATOM   3110  CD2 TYR B 386      12.360  26.856  -0.262  1.00 38.16           C
ATOM   3111  CE1 TYR B 386      12.031  24.119  -0.499  1.00 45.13           C
ATOM   3112  CE2 TYR B 386      12.279  26.279  -1.522  1.00 44.18           C
ATOM   3113  CZ  TYR B 386      12.114  24.906  -1.633  1.00 46.37           C
ATOM   3114  OH  TYR B 386      12.029  24.293  -2.867  1.00 45.91           O
ATOM   3115  N   GLN B 387      15.592  25.577   1.917  1.00 38.00           N
ATOM   3116  CA  GLN B 387      16.796  25.841   1.125  1.00 39.26           C
ATOM   3117  C   GLN B 387      16.958  24.884  -0.029  1.00 39.80           C
ATOM   3118  O   GLN B 387      17.901  24.107  -0.086  1.00 47.16           O
ATOM   3119  CB  GLN B 387      18.051  25.841   1.988  1.00 38.21           C
ATOM   3120  CG  GLN B 387      18.140  24.714   2.995  1.00 39.75           C
ATOM   3121  CD  GLN B 387      19.488  24.709   3.676  1.00 48.58           C
ATOM   3122  OE1 GLN B 387      20.525  24.768   3.009  1.00 56.47           O
ATOM   3123  NE2 GLN B 387      19.487  24.679   5.002  1.00 45.70           N
ATOM   3124  N   ASP B 388      16.009  24.938  -0.946  1.00 39.68           N
ATOM   3125  CA  ASP B 388      16.060  24.127  -2.141  1.00 37.34           C
ATOM   3126  C   ASP B 388      15.734  25.060  -3.291  1.00 37.69           C
ATOM   3127  O   ASP B 388      15.421  26.238  -3.073  1.00 42.00           O
ATOM   3128  CB  ASP B 388      15.033  22.996  -2.043  1.00 37.46           C
ATOM   3129  CG  ASP B 388      15.413  21.780  -2.886  1.00 42.03           C
ATOM   3130  OD1 ASP B 388      16.000  21.944  -3.985  1.00 34.36           O
ATOM   3131  OD2 ASP B 388      15.113  20.657  -2.436  1.00 37.29           O
ATOM   3132  N   SER B 389      15.800  24.545  -4.511  1.00 38.12           N
ATOM   3133  CA  SER B 389      15.577  25.369  -5.688  1.00 43.22           C
ATOM   3134  C   SER B 389      14.265  25.021  -6.406  1.00 42.60           C
ATOM   3135  O   SER B 389      14.003  25.489  -7.522  1.00 41.13           O
ATOM   3136  CB  SER B 389      16.747  25.196  -6.650  1.00 43.89           C
ATOM   3137  OG  SER B 389      16.765  23.868  -7.149  1.00 49.83           O
ATOM   3138  N   LEU B 390      13.443  24.195  -5.780  1.00 37.43           N
ATOM   3139  CA  LEU B 390      12.215  23.756  -6.436  1.00 41.63           C
ATOM   3140  C   LEU B 390      11.115  24.798  -6.406  1.00 44.01           C
ATOM   3141  O   LEU B 390      11.016  25.587  -5.477  1.00 43.42           O
ATOM   3142  CB  LEU B 390      11.722  22.446  -5.835  1.00 44.69           C
ATOM   3143  CG  LEU B 390      12.633  21.295  -6.262  1.00 50.96           C
ATOM   3144  CD1 LEU B 390      12.317  20.085  -5.463  1.00 49.64           C
ATOM   3145  CD2 LEU B 390      12.473  21.019  -7.752  1.00 61.81           C
ATOM   3146  N   GLU B 391      10.288  24.790  -7.441  1.00 44.92           N
ATOM   3147  CA  GLU B 391       9.189  25.731  -7.540  1.00 44.66           C
ATOM   3148  C   GLU B 391       7.955  25.134  -6.864  1.00 37.74           C
ATOM   3149  O   GLU B 391       7.423  24.120  -7.313  1.00 39.84           O
ATOM   3150  CB  GLU B 391       8.922  26.016  -9.010  1.00 44.82           C
ATOM   3151  CG  GLU B 391       8.167  27.282  -9.310  1.00 66.35           C
ATOM   3152  CD  GLU B 391       8.098  27.527 -10.810  1.00 77.61           C
ATOM   3153  OE1 GLU B 391       9.173  27.495 -11.449  1.00 82.16           O
ATOM   3154  OE2 GLU B 391       6.982  27.715 -11.352  1.00 80.41           O
ATOM   3155  N   ILE B 392       7.518  25.761  -5.774  1.00 33.01           N
ATOM   3156  CA  ILE B 392       6.319  25.340  -5.057  1.00 34.74           C
ATOM   3157  C   ILE B 392       5.048  25.854  -5.740  1.00 37.74           C
ATOM   3158  O   ILE B 392       4.884  27.054  -5.938  1.00 39.35           O
ATOM   3159  CB  ILE B 392       6.371  25.817  -3.620  1.00 35.53           C
ATOM   3160  CG1 ILE B 392       7.670  25.314  -2.977  1.00 36.28           C
ATOM   3161  CG2 ILE B 392       5.110  25.376  -2.856  1.00 33.61           C
ATOM   3162  CD1 ILE B 392       7.798  25.672  -1.538  1.00 40.27           C
ATOM   3163  N   LEU B 393       4.162  24.923  -6.098  1.00 42.26           N
ATOM   3164  CA  LEU B 393       2.996  25.217  -6.940  1.00 39.62           C
ATOM   3165  C   LEU B 393       1.692  25.201  -6.150  1.00 34.00           C
ATOM   3166  O   LEU B 393       0.680  25.741  -6.597  1.00 41.70           O
ATOM   3167  CB  LEU B 393       2.907  24.215  -8.092  1.00 29.51           C
ATOM   3168  CG  LEU B 393       4.148  24.176  -8.993  1.00 40.84           C
ATOM   3169  CD1 LEU B 393       4.001  23.133 -10.107  1.00 34.62           C
ATOM   3170  CD2 LEU B 393       4.379  25.563  -9.605  1.00 39.23           C
ATOM   3171  N   GLU B 394       1.729  24.570  -4.980  1.00 30.64           N
ATOM   3172  CA  GLU B 394       0.581  24.507  -4.083  1.00 35.05           C
ATOM   3173  C   GLU B 394       1.035  24.156  -2.672  1.00 34.98           C
ATOM   3174  O   GLU B 394       1.949  23.365  -2.483  1.00 31.57           O
ATOM   3175  CB  GLU B 394      -0.424  23.482  -4.577  1.00 38.54           C
ATOM   3176  CG  GLU B 394      -1.768  23.609  -3.943  1.00 48.64           C
ATOM   3177  CD  GLU B 394      -2.792  22.724  -4.618  1.00 65.14           C
ATOM   3178  OE1 GLU B 394      -2.451  22.101  -5.653  1.00 69.32           O
ATOM   3179  OE2 GLU B 394      -3.932  22.656  -4.111  1.00 68.25           O
ATOM   3180  N   ASN B 395       0.399  24.766  -1.685  1.00 27.04           N
ATOM   3181  CA  ASN B 395       0.835  24.651  -0.305  1.00 32.84           C
ATOM   3182  C   ASN B 395      -0.343  24.956   0.594  1.00 36.70           C
ATOM   3183  O   ASN B 395      -0.613  26.118   0.912  1.00 35.97           O
ATOM   3184  CB  ASN B 395       1.965  25.653  -0.035  1.00 39.46           C
ATOM   3185  CG  ASN B 395       2.549  25.524   1.351  1.00 40.20           C
ATOM   3186  OD1 ASN B 395       2.085  24.728   2.173  1.00 32.75           O
ATOM   3187  ND2 ASN B 395       3.597  26.309   1.620  1.00 35.63           N
ATOM   3188  N   SER B 396      -1.069  23.914   0.976  1.00 31.76           N
ATOM   3189  CA  SER B 396      -2.204  24.095   1.854  1.00 38.83           C
ATOM   3190  C   SER B 396      -2.280  22.982   2.873  1.00 38.40           C
ATOM   3191  O   SER B 396      -1.724  21.893   2.688  1.00 29.47           O
ATOM   3192  CB  SER B 396      -3.518  24.187   1.065  1.00 53.50           C
ATOM   3193  OG  SER B 396      -3.763  23.024   0.291  1.00 57.80           O
ATOM   3194  N   ALA B 397      -2.992  23.262   3.953  1.00 24.85           N
ATOM   3195  CA  ALA B 397      -3.106  22.313   5.040  1.00 23.82           C
ATOM   3196  C   ALA B 397      -4.467  22.462   5.709  1.00 33.98           C
ATOM   3197  O   ALA B 397      -5.109  23.507   5.616  1.00 36.01           O
ATOM   3198  CB  ALA B 397      -2.006  22.538   6.030  1.00 24.79           C
ATOM   3199  N   GLN B 398      -4.901  21.412   6.384  1.00 30.37           N
ATOM   3200  CA  GLN B 398      -6.153  21.459   7.117  1.00 38.38           C
ATOM   3201  C   GLN B 398      -6.103  20.621   8.401  1.00 38.12           C
ATOM   3202  O   GLN B 398      -5.552  19.518   8.421  1.00 28.47           O
ATOM   3203  CB  GLN B 398      -7.307  21.002   6.233  1.00 40.20           C
ATOM   3204  CG  GLN B 398      -8.652  21.320   6.831  1.00 58.25           C
ATOM   3205  CD  GLN B 398      -9.790  21.055   5.871  1.00 69.26           C
ATOM   3206  OE1 GLN B 398      -9.794  20.051   5.153  1.00 67.52           O
ATOM   3207  NE2 GLN B 398     -10.760  21.968   5.843  1.00 69.19           N
ATOM   3208  N   ARG B 399      -6.646  21.194   9.470  1.00 33.56           N
ATOM   3209  CA  ARG B 399      -6.867  20.507  10.722  1.00 35.79           C
ATOM   3210  C   ARG B 399      -8.205  19.793  10.639  1.00 39.19           C
ATOM   3211  O   ARG B 399      -9.223  20.428  10.378  1.00 40.98           O
ATOM   3212  CB  ARG B 399      -6.929  21.514  11.874  1.00 32.17           C
ATOM   3213  CG  ARG B 399      -7.115  20.844  13.238  1.00 31.93           C
ATOM   3214  CD  ARG B 399      -7.324  21.863  14.359  1.00 31.86           C
ATOM   3215  NE  ARG B 399      -7.681  21.204  15.619  1.00 31.64           N
ATOM   3216  CZ  ARG B 399      -8.932  20.875  15.941  1.00 38.36           C
ATOM   3217  NH1 ARG B 399      -9.929  21.162  15.104  1.00 32.29           N
ATOM   3218  NH2 ARG B 399      -9.194  20.264  17.086  1.00 35.38           N
ATOM   3219  N   GLN B 400      -8.215  18.484  10.885  1.00 38.46           N
ATOM   3220  CA  GLN B 400      -9.468  17.726  10.885  1.00 38.44           C
ATOM   3221  C   GLN B 400      -9.639  16.887  12.132  1.00 45.30           C
ATOM   3222  O   GLN B 400      -8.655  16.369  12.700  1.00 37.68           O
ATOM   3223  CB  GLN B 400      -9.548  16.788   9.681  1.00 46.97           C
ATOM   3224  CG  GLN B 400      -9.219  17.411   8.345  1.00 57.18           C
ATOM   3225  CD  GLN B 400      -9.383  16.420   7.220  1.00 60.67           C
ATOM   3226  OE1 GLN B 400      -9.581  15.228   7.457  1.00 61.54           O
ATOM   3227  NE2 GLN B 400      -9.323  16.906   5.988  1.00 57.75           N
ATOM   3228  N   GLU B 401     -10.901  16.737  12.530  1.00 40.88           N
ATOM   3229  CA  GLU B 401     -11.293  15.840  13.604  1.00 42.52           C
ATOM   3230  C   GLU B 401     -11.930  14.598  12.985  1.00 47.50           C
ATOM   3231  O   GLU B 401     -13.022  14.675  12.427  1.00 49.86           O
ATOM   3232  CB  GLU B 401     -12.278  16.538  14.548  1.00 40.81           C
ATOM   3233  CG  GLU B 401     -11.675  17.737  15.260  1.00 49.07           C
ATOM   3234  CD  GLU B 401     -12.562  18.294  16.357  1.00 63.36           C
ATOM   3235  OE1 GLU B 401     -13.621  17.693  16.660  1.00 68.67           O
ATOM   3236  OE2 GLU B 401     -12.190  19.342  16.925  1.00 63.90           O
ATOM   3237  N   VAL B 402     -11.243  13.463  13.094  1.00 44.51           N
ATOM   3238  CA  VAL B 402     -11.595  12.249  12.358  1.00 47.51           C
ATOM   3239  C   VAL B 402     -12.082  11.086  13.252  1.00 53.98           C
ATOM   3240  O   VAL B 402     -11.442  10.725  14.238  1.00 47.19           O
ATOM   3241  CB  VAL B 402     -10.382  11.758  11.534  1.00 48.31           C
ATOM   3242  CG1 VAL B 402     -10.789  10.624  10.602  1.00 45.80           C
ATOM   3243  CG2 VAL B 402      -9.760  12.916  10.753  1.00 55.29           C
ATOM   3244  N   VAL B 403     -13.208  10.484  12.885  1.00 65.23           N
ATOM   3245  CA  VAL B 403     -13.731   9.325  13.613  1.00 61.74           C
ATOM   3246  C   VAL B 403     -13.263   8.016  12.958  1.00 62.77           C
ATOM   3247  O   VAL B 403     -13.160   7.932  11.732  1.00 67.26           O
ATOM   3248  CB  VAL B 403     -15.266   9.381  13.676  1.00 63.97           C
ATOM   3249  CG1 VAL B 403     -15.818   8.272  14.560  1.00 67.96           C
ATOM   3250  CG2 VAL B 403     -15.719  10.747  14.184  1.00 59.92           C
ATOM   3251  N   TYR B 404     -12.954   7.005  13.769  1.00 59.88           N
ATOM   3252  CA  TYR B 404     -12.506   5.713  13.243  1.00 64.07           C
ATOM   3253  C   TYR B 404     -13.415   4.528  13.622  1.00 78.63           C
ATOM   3254  O   TYR B 404     -14.195   4.616  14.580  1.00 74.69           O
ATOM   3255  CB  TYR B 404     -11.070   5.433  13.679  1.00 61.99           C
ATOM   3256  CG  TYR B 404     -10.048   6.169  12.861  1.00 59.69           C
ATOM   3257  CD1 TYR B 404      -9.599   5.649  11.654  1.00 57.65           C
ATOM   3258  CD2 TYR B 404      -9.533   7.391  13.290  1.00 53.51           C
ATOM   3259  CE1 TYR B 404      -8.656   6.327  10.892  1.00 58.16           C
ATOM   3260  CE2 TYR B 404      -8.593   8.076  12.535  1.00 46.04           C
ATOM   3261  CZ  TYR B 404      -8.157   7.537  11.341  1.00 49.68           C
ATOM   3262  OH  TYR B 404      -7.233   8.211  10.584  1.00 54.89           O
ATOM   3263  N   PRO B 405     -13.330   3.424  12.848  1.00 94.43           N
ATOM   3264  CA  PRO B 405     -14.012   2.159  13.171  1.00105.16           C
ATOM   3265  C   PRO B 405     -13.548   1.533  14.494  1.00107.75           C
ATOM   3266  O   PRO B 405     -14.389   1.261  15.353  1.00103.67           O
ATOM   3267  CB  PRO B 405     -13.634   1.244  11.995  1.00103.34           C
ATOM   3268  CG  PRO B 405     -13.368   2.171  10.865  1.00101.42           C
ATOM   3269  CD  PRO B 405     -12.759   3.403  11.485  1.00 96.37           C
ATOM   3270  N   CYS B 406     -12.237   1.325  14.649  1.00110.12           N
ATOM   3271  CA  CYS B 406     -11.666   0.634  15.813  1.00110.59           C
ATOM   3272  C   CYS B 406     -11.924   1.341  17.140  1.00107.20           C
ATOM   3273  O   CYS B 406     -11.824   0.735  18.209  1.00109.67           O
ATOM   3274  CB  CYS B 406     -10.147   0.478  15.654  1.00108.39           C
ATOM   3275  SG  CYS B 406      -9.184   2.003  16.019  1.00102.28           S
ATOM   3276  N   CYS B 407     -12.236   2.630  17.065  1.00 96.52           N
ATOM   3277  CA  CYS B 407     -12.180   3.493  18.235  1.00 83.51           C
ATOM   3278  C   CYS B 407     -13.473   4.283  18.389  1.00 89.63           C
ATOM   3279  O   CYS B 407     -14.353   4.211  17.532  1.00 88.75           O
ATOM   3280  CB  CYS B 407     -10.973   4.420  18.099  1.00 51.05           C
ATOM   3281  SG  CYS B 407      -9.592   3.586  17.249  1.00103.01           S
ATOM   3282  N   GLU B 408     -13.585   5.037  19.478  1.00 96.59           N
ATOM   3283  CA  GLU B 408     -14.828   5.743  19.776  1.00107.17           C
ATOM   3284  C   GLU B 408     -14.820   7.216  19.380  1.00102.47           C
ATOM   3285  O   GLU B 408     -15.530   7.621  18.459  1.00103.19           O
ATOM   3286  CB  GLU B 408     -15.194   5.608  21.259  1.00119.52           C
ATOM   3287  CG  GLU B 408     -16.628   6.043  21.595  1.00129.45           C
ATOM   3288  CD  GLU B 408     -16.761   7.533  21.895  1.00128.79           C
ATOM   3289  OE1 GLU B 408     -16.979   8.324  20.950  1.00126.17           O
ATOM   3290  OE2 GLU B 408     -16.661   7.910  23.083  1.00128.06           O
ATOM   3291  N   SER B 409     -14.037   8.016  20.099  1.00 96.03           N
ATOM   3292  CA  SER B 409     -14.088   9.472  19.965  1.00 87.21           C
ATOM   3293  C   SER B 409     -13.482   9.983  18.653  1.00 76.60           C
ATOM   3294  O   SER B 409     -13.307   9.224  17.694  1.00 71.90           O
ATOM   3295  CB  SER B 409     -13.410  10.142  21.165  1.00 79.88           C
ATOM   3296  OG  SER B 409     -13.728  11.519  21.232  1.00 72.95           O
ATOM   3297  N   ALA B 410     -13.178  11.276  18.613  1.00 67.42           N
ATOM   3298  CA  ALA B 410     -12.576  11.875  17.427  1.00 56.44           C
ATOM   3299  C   ALA B 410     -11.096  12.131  17.645  1.00 48.33           C
ATOM   3300  O   ALA B 410     -10.664  12.462  18.749  1.00 55.33           O
ATOM   3301  CB  ALA B 410     -13.289  13.164  17.045  1.00 50.14           C
ATOM   3302  N   TYR B 411     -10.326  11.978  16.575  1.00 41.69           N
ATOM   3303  CA  TYR B 411      -8.882  12.166  16.618  1.00 38.40           C
ATOM   3304  C   TYR B 411      -8.476  13.315  15.715  1.00 36.73           C
ATOM   3305  O   TYR B 411      -8.978  13.443  14.606  1.00 44.12           O
ATOM   3306  CB  TYR B 411      -8.176  10.881  16.180  1.00 36.42           C
ATOM   3307  CG  TYR B 411      -8.282   9.785  17.205  1.00 46.63           C
ATOM   3308  CD1 TYR B 411      -9.398   8.947  17.248  1.00 49.47           C
ATOM   3309  CD2 TYR B 411      -7.286   9.603  18.153  1.00 45.78           C
ATOM   3310  CE1 TYR B 411      -9.500   7.948  18.202  1.00 47.93           C
ATOM   3311  CE2 TYR B 411      -7.387   8.609  19.113  1.00 40.81           C
ATOM   3312  CZ  TYR B 411      -8.490   7.790  19.130  1.00 46.94           C
ATOM   3313  OH  TYR B 411      -8.570   6.807  20.077  1.00 56.85           O
ATOM   3314  N   VAL B 412      -7.571  14.154  16.201  1.00 37.27           N
ATOM   3315  CA  VAL B 412      -7.084  15.280  15.414  1.00 35.83           C
ATOM   3316  C   VAL B 412      -5.991  14.886  14.428  1.00 37.84           C
ATOM   3317  O   VAL B 412      -4.950  14.328  14.812  1.00 37.55           O
ATOM   3318  CB  VAL B 412      -6.557  16.409  16.309  1.00 36.07           C
ATOM   3319  CG1 VAL B 412      -6.032  17.557  15.466  1.00 38.77           C
ATOM   3320  CG2 VAL B 412      -7.668  16.894  17.223  1.00 30.76           C
ATOM   3321  N   GLU B 413      -6.231  15.201  13.156  1.00 39.49           N
ATOM   3322  CA  GLU B 413      -5.257  14.955  12.101  1.00 38.13           C
ATOM   3323  C   GLU B 413      -4.926  16.221  11.332  1.00 38.53           C
ATOM   3324  O   GLU B 413      -5.820  16.958  10.907  1.00 39.50           O
ATOM   3325  CB  GLU B 413      -5.761  13.858  11.159  1.00 37.49           C
ATOM   3326  CG  GLU B 413      -6.024  12.539  11.883  1.00 42.13           C
ATOM   3327  CD  GLU B 413      -6.441  11.411  10.955  1.00 48.14           C
ATOM   3328  OE1 GLU B 413      -6.375  11.584   9.719  1.00 48.29           O
ATOM   3329  OE2 GLU B 413      -6.828  10.344  11.473  1.00 48.42           O
ATOM   3330  N   MET B 414      -3.633  16.484  11.179  1.00 28.16           N
ATOM   3331  CA  MET B 414      -3.171  17.621  10.383  1.00 32.61           C
ATOM   3332  C   MET B 414      -2.809  17.111   8.996  1.00 33.86           C
ATOM   3333  O   MET B 414      -1.965  16.233   8.857  1.00 30.57           O
ATOM   3334  CB  MET B 414      -1.959  18.281  11.047  1.00 25.43           C
ATOM   3335  CG  MET B 414      -2.151  18.512  12.552  1.00 28.79           C
ATOM   3336  SD  MET B 414      -3.609  19.530  12.943  1.00 32.76           S
ATOM   3337  CE  MET B 414      -2.842  21.164  12.966  1.00 29.89           C
ATOM   3338  N   LYS B 415      -3.460  17.645   7.969  1.00 30.36           N
ATOM   3339  CA  LYS B 415      -3.251  17.137   6.616  1.00 28.26           C
ATOM   3340  C   LYS B 415      -2.686  18.210   5.688  1.00 27.67           C
ATOM   3341  O   LYS B 415      -3.303  19.266   5.516  1.00 29.86           O
ATOM   3342  CB  LYS B 415      -4.565  16.568   6.059  1.00 39.85           C
ATOM   3343  CG  LYS B 415      -5.123  15.398   6.894  1.00 47.16           C
ATOM   3344  CD  LYS B 415      -6.360  14.770   6.269  1.00 50.76           C
ATOM   3345  CE  LYS B 415      -6.837  13.551   7.067  1.00 46.89           C
ATOM   3346  NZ  LYS B 415      -8.116  12.991   6.506  1.00 50.20           N
ATOM   3347  N   TYR B 416      -1.518  17.946   5.098  1.00 20.11           N
ATOM   3348  CA  TYR B 416      -0.853  18.923   4.242  1.00 24.37           C
ATOM   3349  C   TYR B 416      -0.876  18.407   2.806  1.00 38.48           C
ATOM   3350  O   TYR B 416      -0.732  17.191   2.568  1.00 34.07           O
ATOM   3351  CB  TYR B 416       0.618  19.148   4.646  1.00 23.95           C
ATOM   3352  CG  TYR B 416       0.866  19.804   5.988  1.00 23.87           C
ATOM   3353  CD1 TYR B 416       0.649  19.111   7.177  1.00 24.15           C
ATOM   3354  CD2 TYR B 416       1.304  21.126   6.069  1.00 28.64           C
ATOM   3355  CE1 TYR B 416       0.891  19.707   8.408  1.00 23.91           C
ATOM   3356  CE2 TYR B 416       1.528  21.736   7.291  1.00 23.82           C
ATOM   3357  CZ  TYR B 416       1.341  21.019   8.455  1.00 25.78           C
ATOM   3358  OH  TYR B 416       1.569  21.634   9.665  1.00 29.28           O
ATOM   3359  N   LEU B 417      -1.056  19.340   1.869  1.00 28.25           N
ATOM   3360  CA  LEU B 417      -0.838  19.107   0.447  1.00 33.55           C
ATOM   3361  C   LEU B 417       0.321  19.992  -0.019  1.00 40.04           C
ATOM   3362  O   LEU B 417       0.322  21.208   0.198  1.00 36.03           O
ATOM   3363  CB  LEU B 417      -2.100  19.433  -0.356  1.00 37.79           C
ATOM   3364  CG  LEU B 417      -2.037  19.386  -1.892  1.00 45.58           C
ATOM   3365  CD1 LEU B 417      -1.566  18.030  -2.436  1.00 38.20           C
ATOM   3366  CD2 LEU B 417      -3.405  19.745  -2.477  1.00 53.72           C
ATOM   3367  N   LEU B 418       1.318  19.382  -0.645  1.00 34.14           N
ATOM   3368  CA  LEU B 418       2.422  20.143  -1.213  1.00 33.18           C
ATOM   3369  C   LEU B 418       2.607  19.733  -2.674  1.00 34.79           C
ATOM   3370  O   LEU B 418       2.748  18.547  -2.975  1.00 38.44           O
ATOM   3371  CB  LEU B 418       3.685  19.900  -0.393  1.00 29.23           C
ATOM   3372  CG  LEU B 418       5.010  20.547  -0.790  1.00 30.01           C
ATOM   3373  CD1 LEU B 418       4.930  22.061  -0.631  1.00 22.54           C
ATOM   3374  CD2 LEU B 418       6.166  19.939   0.057  1.00 27.46           C
ATOM   3375  N   ALA B 419       2.544  20.701  -3.587  1.00 27.34           N
ATOM   3376  CA  ALA B 419       2.805  20.419  -4.996  1.00 34.90           C
ATOM   3377  C   ALA B 419       4.101  21.086  -5.435  1.00 36.13           C
ATOM   3378  O   ALA B 419       4.366  22.232  -5.065  1.00 29.96           O
ATOM   3379  CB  ALA B 419       1.655  20.869  -5.863  1.00 30.99           C
ATOM   3380  N   LEU B 420       4.899  20.369  -6.231  1.00 34.37           N
ATOM   3381  CA  LEU B 420       6.217  20.857  -6.651  1.00 33.39           C
ATOM   3382  C   LEU B 420       6.403  20.746  -8.146  1.00 31.73           C
ATOM   3383  O   LEU B 420       5.985  19.760  -8.746  1.00 32.96           O
ATOM   3384  CB  LEU B 420       7.348  20.067  -5.965  1.00 31.94           C
ATOM   3385  CG  LEU B 420       7.541  20.195  -4.455  1.00 36.86           C
ATOM   3386  CD1 LEU B 420       8.752  19.404  -4.035  1.00 42.60           C
ATOM   3387  CD2 LEU B 420       7.715  21.632  -4.014  1.00 39.45           C
ATOM   3388  N   ARG B 421       7.054  21.740  -8.746  1.00 27.58           N
ATOM   3389  CA  ARG B 421       7.473  21.606 -10.138  1.00 40.07           C
ATOM   3390  C   ARG B 421       8.458  20.431 -10.272  1.00 37.78           C
ATOM   3391  O   ARG B 421       9.510  20.425  -9.651  1.00 37.79           O
ATOM   3392  CB  ARG B 421       8.109  22.901 -10.649  1.00 40.31           C
ATOM   3393  CG  ARG B 421       8.710  22.795 -12.057  1.00 40.98           C
ATOM   3394  CD  ARG B 421       7.658  22.675 -13.117  1.00 47.64           C
ATOM   3395  NE  ARG B 421       6.921  23.925 -13.255  1.00 57.48           N
ATOM   3396  CZ  ARG B 421       5.664  24.012 -13.674  1.00 56.45           C
ATOM   3397  NH1 ARG B 421       4.992  22.913 -13.997  1.00 57.36           N
ATOM   3398  NH2 ARG B 421       5.083  25.203 -13.761  1.00 55.42           N
ATOM   3399  N   SER B 422       8.094  19.449 -11.089  1.00 39.11           N
ATOM   3400  CA  SER B 422       8.870  18.225 -11.271  1.00 43.27           C
ATOM   3401  C   SER B 422      10.330  18.463 -11.695  1.00 39.47           C
ATOM   3402  O   SER B 422      10.618  19.399 -12.453  1.00 46.98           O
ATOM   3403  CB  SER B 422       8.169  17.340 -12.307  1.00 44.74           C
ATOM   3404  OG  SER B 422       9.096  16.488 -12.946  1.00 50.26           O
HETATM 3405  O1  SW4 X 423      13.519  31.626  22.352  1.00 20.00           O
HETATM 3406  C1  SW4 X 423      14.120  30.849  23.316  1.00 20.00           C
HETATM 3407  C2  SW4 X 423      14.227  29.362  23.010  1.00 20.00           C
HETATM 3408  C3  SW4 X 423      15.331  29.033  22.070  1.00 20.00           C
HETATM 3409  C4  SW4 X 423      16.220  27.911  22.509  1.00 20.00           C
HETATM 3410  C5  SW4 X 423      15.132  27.670  21.510  1.00 20.00           C
HETATM 3411  C6  SW4 X 423      15.274  26.564  20.460  1.00 20.00           C
HETATM 3412  C7  SW4 X 423      14.899  25.229  20.609  1.00 20.00           C
HETATM 3413  N1  SW4 X 423      15.077  24.378  19.552  1.00 20.00           N
HETATM 3414  C8  SW4 X 423      15.617  24.800  18.379  1.00 20.00           C
HETATM 3415  C9  SW4 X 423      15.991  26.163  18.210  1.00 20.00           C
HETATM 3416  O2  SW4 X 423      16.542  26.709  17.007  1.00 20.00           O
HETATM 3417  C10 SW4 X 423      17.453  27.752  17.064  1.00 20.00           C
HETATM 3418  C11 SW4 X 423      18.154  28.032  15.755  1.00 20.00           C
HETATM 3419  C12 SW4 X 423      17.386  27.430  14.662  1.00 20.00           C
HETATM 3420  C13 SW4 X 423      18.287  26.264  14.699  1.00 20.00           C
HETATM 3421  N2  SW4 X 423      19.194  27.020  15.554  1.00 20.00           N
HETATM 3422  C14 SW4 X 423      15.816  27.032  19.268  1.00 20.00           C
