# Supplementary material for: New computational protein design methods for de novo small molecule binding sites
Source: PLoS Comput Biol. 2020 Oct 5;16(10):e1008178. doi: 10.1371/journal.pcbi.1008178 (PMC7575090; doi:10.1371/journal.pcbi.1008178)
Supplement: S3 File — PDB files for the protein-ligand complexes used for the binding site sequence recovery benchmark. Files have been cleaned to remove residues with missing backbone atoms and all other extraneous small molecules. These complexes have been renumbered for compatibility with Rosetta, where position numbering corresponds to column “Designable_positions” in S4 Table. (GZ) [file pcbi.1008178.s003.tar.gz › BindingSiteRecoveryPDBs/1sri-clean.pdb]

ATOM      1  N   ALA A   1      42.226  15.294  19.525  1.00 44.42           N
ATOM      2  CA  ALA A   1      40.826  14.936  19.160  1.00 44.12           C
ATOM      3  C   ALA A   1      40.414  16.010  18.130  1.00 43.56           C
ATOM      4  O   ALA A   1      40.953  16.034  17.019  1.00 42.14           O
ATOM      5  CB  ALA A   1      39.966  15.072  20.432  1.00 44.96           C
ATOM      6  N   GLU A   2      39.515  16.844  18.592  1.00 43.26           N
ATOM      7  CA  GLU A   2      39.045  18.032  17.802  1.00 42.56           C
ATOM      8  C   GLU A   2      40.293  18.487  17.010  1.00 40.73           C
ATOM      9  O   GLU A   2      40.267  18.727  15.800  1.00 38.14           O
ATOM     10  CB  GLU A   2      38.792  19.122  18.855  1.00 45.56           C
ATOM     11  CG  GLU A   2      37.633  20.059  18.793  1.00 48.07           C
ATOM     12  CD  GLU A   2      37.221  20.860  19.999  1.00 49.68           C
ATOM     13  OE1 GLU A   2      37.100  20.454  21.155  1.00 50.00           O
ATOM     14  OE2 GLU A   2      36.964  22.055  19.667  1.00 50.45           O
ATOM     15  N   ALA A   3      41.398  18.497  17.769  1.00 40.10           N
ATOM     16  CA  ALA A   3      42.715  18.852  17.173  1.00 38.84           C
ATOM     17  C   ALA A   3      43.024  17.779  16.102  1.00 37.28           C
ATOM     18  O   ALA A   3      43.583  18.107  15.038  1.00 38.02           O
ATOM     19  CB  ALA A   3      43.831  18.751  18.243  1.00 39.58           C
ATOM     20  N   GLY A   4      42.707  16.550  16.507  1.00 34.64           N
ATOM     21  CA  GLY A   4      42.892  15.365  15.698  1.00 30.78           C
ATOM     22  C   GLY A   4      42.248  15.535  14.324  1.00 27.76           C
ATOM     23  O   GLY A   4      42.956  15.459  13.313  1.00 27.64           O
ATOM     24  N   ILE A   5      40.968  15.800  14.272  1.00 25.11           N
ATOM     25  CA  ILE A   5      40.222  15.929  13.029  1.00 22.39           C
ATOM     26  C   ILE A   5      40.501  17.159  12.201  1.00 20.97           C
ATOM     27  O   ILE A   5      40.644  17.046  10.970  1.00 19.70           O
ATOM     28  CB  ILE A   5      38.705  15.640  13.170  1.00 20.80           C
ATOM     29  CG1 ILE A   5      38.454  14.177  13.677  1.00 20.82           C
ATOM     30  CG2 ILE A   5      37.941  15.841  11.828  1.00 19.46           C
ATOM     31  CD1 ILE A   5      36.953  14.014  14.149  1.00 20.96           C
ATOM     32  N   THR A   6      40.499  18.337  12.829  1.00 19.99           N
ATOM     33  CA  THR A   6      40.732  19.592  12.127  1.00 19.16           C
ATOM     34  C   THR A   6      42.080  19.535  11.361  1.00 18.59           C
ATOM     35  O   THR A   6      43.117  19.115  11.939  1.00 18.33           O
ATOM     36  CB  THR A   6      40.759  20.816  13.150  1.00 19.69           C
ATOM     37  CG2 THR A   6      40.834  22.180  12.455  1.00 21.10           C
ATOM     38  OG1 THR A   6      39.524  20.660  13.892  1.00 20.35           O
ATOM     39  N   GLY A   7      42.017  19.950  10.131  1.00 17.88           N
ATOM     40  CA  GLY A   7      43.207  19.955   9.253  1.00 18.35           C
ATOM     41  C   GLY A   7      42.848  19.809   7.774  1.00 18.04           C
ATOM     42  O   GLY A   7      41.699  20.025   7.317  1.00 17.30           O
ATOM     43  N   THR A   8      43.908  19.534   7.006  1.00 17.81           N
ATOM     44  CA  THR A   8      43.806  19.328   5.552  1.00 16.87           C
ATOM     45  C   THR A   8      44.091  17.842   5.345  1.00 16.59           C
ATOM     46  O   THR A   8      45.025  17.252   5.931  1.00 16.50           O
ATOM     47  CB  THR A   8      44.832  20.190   4.705  1.00 17.91           C
ATOM     48  CG2 THR A   8      44.720  20.012   3.162  1.00 18.79           C
ATOM     49  OG1 THR A   8      44.499  21.590   5.030  1.00 19.58           O
ATOM     50  N   TRP A   9      43.238  17.239   4.502  1.00 16.15           N
ATOM     51  CA  TRP A   9      43.368  15.790   4.233  1.00 15.67           C
ATOM     52  C   TRP A   9      43.289  15.535   2.711  1.00 15.95           C
ATOM     53  O   TRP A   9      42.522  16.266   2.016  1.00 15.36           O
ATOM     54  CB  TRP A   9      42.165  15.043   4.876  1.00 15.62           C
ATOM     55  CG  TRP A   9      41.994  15.161   6.348  1.00 15.65           C
ATOM     56  CD1 TRP A   9      41.558  16.259   7.017  1.00 16.58           C
ATOM     57  CD2 TRP A   9      42.357  14.193   7.352  1.00 15.74           C
ATOM     58  CE2 TRP A   9      41.988  14.777   8.614  1.00 16.41           C
ATOM     59  CE3 TRP A   9      42.917  12.947   7.336  1.00 14.58           C
ATOM     60  NE1 TRP A   9      41.531  16.024   8.353  1.00 16.70           N
ATOM     61  CZ2 TRP A   9      42.203  14.095   9.812  1.00 16.09           C
ATOM     62  CZ3 TRP A   9      43.053  12.218   8.514  1.00 14.36           C
ATOM     63  CH2 TRP A   9      42.756  12.831   9.760  1.00 14.59           C
ATOM     64  N   TYR A  10      43.947  14.462   2.258  1.00 16.26           N
ATOM     65  CA  TYR A  10      43.816  14.118   0.815  1.00 17.22           C
ATOM     66  C   TYR A  10      43.375  12.649   0.679  1.00 16.02           C
ATOM     67  O   TYR A  10      43.703  11.825   1.536  1.00 15.14           O
ATOM     68  CB  TYR A  10      45.076  14.325  -0.020  1.00 20.96           C
ATOM     69  CG  TYR A  10      45.542  15.757  -0.108  1.00 28.44           C
ATOM     70  CD1 TYR A  10      45.007  16.655  -1.036  1.00 30.47           C
ATOM     71  CD2 TYR A  10      46.497  16.225   0.797  1.00 31.75           C
ATOM     72  CE1 TYR A  10      45.432  17.992  -1.091  1.00 33.41           C
ATOM     73  CE2 TYR A  10      46.819  17.560   0.818  1.00 34.35           C
ATOM     74  CZ  TYR A  10      46.323  18.442  -0.181  1.00 35.01           C
ATOM     75  OH  TYR A  10      46.898  19.716  -0.250  1.00 37.26           O
ATOM     76  N   ASN A  11      42.630  12.353  -0.409  1.00 16.93           N
ATOM     77  CA  ASN A  11      42.250  10.957  -0.650  1.00 16.68           C
ATOM     78  C   ASN A  11      43.167  10.398  -1.751  1.00 17.83           C
ATOM     79  O   ASN A  11      43.979  11.065  -2.407  1.00 16.98           O
ATOM     80  CB  ASN A  11      40.782  10.649  -0.860  1.00 16.27           C
ATOM     81  CG  ASN A  11      40.248  11.136  -2.197  1.00 14.12           C
ATOM     82  ND2 ASN A  11      38.904  11.132  -2.352  1.00 14.53           N
ATOM     83  OD1 ASN A  11      41.016  11.520  -3.069  1.00 13.91           O
ATOM     84  N   GLN A  12      42.843   9.103  -1.989  1.00 18.47           N
ATOM     85  CA  GLN A  12      43.666   8.349  -2.978  1.00 18.82           C
ATOM     86  C   GLN A  12      43.483   8.884  -4.377  1.00 18.96           C
ATOM     87  O   GLN A  12      44.354   8.510  -5.227  1.00 20.40           O
ATOM     88  CB  GLN A  12      43.319   6.837  -2.851  1.00 20.56           C
ATOM     89  CG  GLN A  12      41.931   6.525  -3.380  1.00 20.30           C
ATOM     90  CD  GLN A  12      40.738   6.888  -2.572  1.00 22.56           C
ATOM     91  NE2 GLN A  12      39.558   6.769  -3.247  1.00 22.55           N
ATOM     92  OE1 GLN A  12      40.733   7.258  -1.385  1.00 22.25           O
ATOM     93  N   LEU A  13      42.401   9.585  -4.693  1.00 17.48           N
ATOM     94  CA  LEU A  13      42.217  10.152  -6.050  1.00 17.85           C
ATOM     95  C   LEU A  13      42.893  11.529  -6.210  1.00 17.79           C
ATOM     96  O   LEU A  13      42.882  12.033  -7.376  1.00 18.34           O
ATOM     97  CB  LEU A  13      40.700  10.292  -6.307  1.00 20.59           C
ATOM     98  CG  LEU A  13      39.922   8.946  -6.346  1.00 23.89           C
ATOM     99  CD1 LEU A  13      38.445   9.288  -6.655  1.00 25.34           C
ATOM    100  CD2 LEU A  13      40.506   8.105  -7.446  1.00 24.84           C
ATOM    101  N   GLY A  14      43.377  12.097  -5.135  1.00 16.96           N
ATOM    102  CA  GLY A  14      44.007  13.471  -5.244  1.00 16.36           C
ATOM    103  C   GLY A  14      43.029  14.551  -4.852  1.00 16.56           C
ATOM    104  O   GLY A  14      43.365  15.765  -5.023  1.00 16.65           O
ATOM    105  N   SER A  15      41.845  14.230  -4.313  1.00 15.22           N
ATOM    106  CA  SER A  15      40.883  15.236  -3.852  1.00 14.97           C
ATOM    107  C   SER A  15      41.389  15.766  -2.474  1.00 15.91           C
ATOM    108  O   SER A  15      42.044  15.027  -1.695  1.00 16.08           O
ATOM    109  CB  SER A  15      39.466  14.639  -3.655  1.00 13.91           C
ATOM    110  OG  SER A  15      38.903  14.180  -4.885  1.00 16.83           O
ATOM    111  N   THR A  16      40.968  16.973  -2.163  1.00 16.46           N
ATOM    112  CA  THR A  16      41.388  17.677  -0.888  1.00 17.06           C
ATOM    113  C   THR A  16      40.111  18.012  -0.063  1.00 15.48           C
ATOM    114  O   THR A  16      39.137  18.514  -0.651  1.00 15.94           O
ATOM    115  CB  THR A  16      41.855  19.174  -1.378  1.00 18.95           C
ATOM    116  CG2 THR A  16      42.241  20.080  -0.209  1.00 21.17           C
ATOM    117  OG1 THR A  16      42.830  19.070  -2.377  1.00 21.18           O
ATOM    118  N   PHE A  17      40.252  17.766   1.215  1.00 14.88           N
ATOM    119  CA  PHE A  17      39.148  18.055   2.232  1.00 15.42           C
ATOM    120  C   PHE A  17      39.810  18.912   3.329  1.00 15.48           C
ATOM    121  O   PHE A  17      40.768  18.444   3.975  1.00 15.51           O
ATOM    122  CB  PHE A  17      38.688  16.703   2.799  1.00 17.35           C
ATOM    123  CG  PHE A  17      37.891  16.459   4.008  1.00 18.86           C
ATOM    124  CD1 PHE A  17      36.636  17.025   4.190  1.00 20.00           C
ATOM    125  CD2 PHE A  17      38.319  15.539   4.979  1.00 19.33           C
ATOM    126  CE1 PHE A  17      35.828  16.732   5.332  1.00 20.45           C
ATOM    127  CE2 PHE A  17      37.580  15.225   6.088  1.00 20.84           C
ATOM    128  CZ  PHE A  17      36.303  15.811   6.291  1.00 20.67           C
ATOM    129  N   ILE A  18      39.255  20.094   3.518  1.00 15.26           N
ATOM    130  CA  ILE A  18      39.759  21.013   4.606  1.00 16.04           C
ATOM    131  C   ILE A  18      38.593  21.096   5.630  1.00 14.92           C
ATOM    132  O   ILE A  18      37.500  21.430   5.214  1.00 15.86           O
ATOM    133  CB  ILE A  18      40.102  22.427   3.964  1.00 19.00           C
ATOM    134  CG1 ILE A  18      41.154  22.278   2.873  1.00 20.31           C
ATOM    135  CG2 ILE A  18      40.530  23.354   5.137  1.00 19.26           C
ATOM    136  CD1 ILE A  18      41.080  23.225   1.672  1.00 22.73           C
ATOM    137  N   VAL A  19      38.840  20.702   6.861  1.00 14.67           N
ATOM    138  CA  VAL A  19      37.692  20.672   7.852  1.00 13.80           C
ATOM    139  C   VAL A  19      38.083  21.236   9.213  1.00 14.27           C
ATOM    140  O   VAL A  19      39.229  21.153   9.623  1.00 14.95           O
ATOM    141  CB  VAL A  19      37.256  19.172   7.954  1.00 12.73           C
ATOM    142  CG1 VAL A  19      38.426  18.352   8.575  1.00 13.52           C
ATOM    143  CG2 VAL A  19      35.973  18.912   8.700  1.00 12.09           C
ATOM    144  N   THR A  20      37.073  21.792   9.916  1.00 14.27           N
ATOM    145  CA  THR A  20      37.265  22.280  11.283  1.00 15.03           C
ATOM    146  C   THR A  20      36.248  21.497  12.173  1.00 15.58           C
ATOM    147  O   THR A  20      35.074  21.496  11.711  1.00 15.21           O
ATOM    148  CB  THR A  20      36.948  23.819  11.437  1.00 17.84           C
ATOM    149  CG2 THR A  20      37.302  24.230  12.908  1.00 17.54           C
ATOM    150  OG1 THR A  20      37.907  24.493  10.580  1.00 21.03           O
ATOM    151  N   ALA A  21      36.694  20.874  13.226  1.00 15.82           N
ATOM    152  CA  ALA A  21      35.820  20.126  14.133  1.00 16.48           C
ATOM    153  C   ALA A  21      35.435  21.077  15.282  1.00 17.22           C
ATOM    154  O   ALA A  21      36.350  21.548  16.008  1.00 18.59           O
ATOM    155  CB  ALA A  21      36.499  18.836  14.599  1.00 15.46           C
ATOM    156  N   GLY A  22      34.177  21.418  15.413  1.00 17.43           N
ATOM    157  CA  GLY A  22      33.728  22.327  16.523  1.00 17.90           C
ATOM    158  C   GLY A  22      33.504  21.533  17.814  1.00 18.94           C
ATOM    159  O   GLY A  22      33.176  20.347  17.856  1.00 18.64           O
ATOM    160  N   ALA A  23      33.545  22.267  18.970  1.00 19.20           N
ATOM    161  CA  ALA A  23      33.373  21.642  20.268  1.00 19.73           C
ATOM    162  C   ALA A  23      31.985  21.020  20.478  1.00 19.04           C
ATOM    163  O   ALA A  23      31.845  20.155  21.399  1.00 19.37           O
ATOM    164  CB  ALA A  23      33.719  22.639  21.395  1.00 20.76           C
ATOM    165  N   ASP A  24      31.014  21.416  19.687  1.00 17.66           N
ATOM    166  CA  ASP A  24      29.646  20.899  19.785  1.00 17.82           C
ATOM    167  C   ASP A  24      29.370  19.692  18.852  1.00 17.49           C
ATOM    168  O   ASP A  24      28.133  19.325  18.704  1.00 18.57           O
ATOM    169  CB  ASP A  24      28.652  22.005  19.415  1.00 18.93           C
ATOM    170  CG  ASP A  24      28.813  22.520  17.992  1.00 20.11           C
ATOM    171  OD1 ASP A  24      29.839  22.344  17.312  1.00 19.11           O
ATOM    172  OD2 ASP A  24      27.821  23.224  17.543  1.00 20.73           O
ATOM    173  N   GLY A  25      30.357  19.172  18.213  1.00 16.20           N
ATOM    174  CA  GLY A  25      30.141  18.019  17.298  1.00 14.41           C
ATOM    175  C   GLY A  25      29.939  18.442  15.884  1.00 13.79           C
ATOM    176  O   GLY A  25      29.751  17.549  15.012  1.00 13.77           O
ATOM    177  N   ALA A  26      30.029  19.730  15.538  1.00 11.75           N
ATOM    178  CA  ALA A  26      29.872  20.122  14.120  1.00 12.56           C
ATOM    179  C   ALA A  26      31.144  19.935  13.302  1.00 13.07           C
ATOM    180  O   ALA A  26      32.281  20.052  13.815  1.00 15.17           O
ATOM    181  CB  ALA A  26      29.568  21.658  14.106  1.00 14.65           C
ATOM    182  N   LEU A  27      30.981  19.649  11.978  1.00 12.07           N
ATOM    183  CA  LEU A  27      32.114  19.644  11.065  1.00 11.75           C
ATOM    184  C   LEU A  27      31.742  20.707   9.981  1.00 12.49           C
ATOM    185  O   LEU A  27      30.594  20.662   9.481  1.00 12.84           O
ATOM    186  CB  LEU A  27      32.312  18.293  10.297  1.00 11.84           C
ATOM    187  CG  LEU A  27      32.650  17.105  11.189  1.00 11.34           C
ATOM    188  CD1 LEU A  27      32.714  15.883  10.206  1.00 12.05           C
ATOM    189  CD2 LEU A  27      34.022  17.311  11.872  1.00 12.16           C
ATOM    190  N   THR A  28      32.710  21.541   9.629  1.00 13.29           N
ATOM    191  CA  THR A  28      32.446  22.528   8.531  1.00 13.86           C
ATOM    192  C   THR A  28      33.749  22.634   7.714  1.00 13.20           C
ATOM    193  O   THR A  28      34.835  22.362   8.270  1.00 14.69           O
ATOM    194  CB  THR A  28      32.040  23.947   9.085  1.00 16.56           C
ATOM    195  CG2 THR A  28      30.912  23.855  10.144  1.00 16.59           C
ATOM    196  OG1 THR A  28      33.259  24.453   9.794  1.00 19.21           O
ATOM    197  N   GLY A  29      33.587  22.973   6.475  1.00 12.79           N
ATOM    198  CA  GLY A  29      34.814  23.109   5.614  1.00 12.32           C
ATOM    199  C   GLY A  29      34.489  23.136   4.162  1.00 12.27           C
ATOM    200  O   GLY A  29      33.370  23.488   3.750  1.00 12.13           O
ATOM    201  N   THR A  30      35.538  22.786   3.375  1.00 12.29           N
ATOM    202  CA  THR A  30      35.401  22.773   1.926  1.00 13.77           C
ATOM    203  C   THR A  30      36.036  21.494   1.299  1.00 14.23           C
ATOM    204  O   THR A  30      36.959  20.944   1.903  1.00 15.67           O
ATOM    205  CB  THR A  30      36.056  24.032   1.194  1.00 16.27           C
ATOM    206  CG2 THR A  30      35.305  25.312   1.604  1.00 18.15           C
ATOM    207  OG1 THR A  30      37.452  24.029   1.541  1.00 19.01           O
ATOM    208  N   TYR A  31      35.515  21.158   0.159  1.00 14.16           N
ATOM    209  CA  TYR A  31      35.975  19.954  -0.578  1.00 14.58           C
ATOM    210  C   TYR A  31      36.362  20.312  -2.011  1.00 16.02           C
ATOM    211  O   TYR A  31      35.547  21.029  -2.674  1.00 14.91           O
ATOM    212  CB  TYR A  31      34.836  18.900  -0.641  1.00 15.40           C
ATOM    213  CG  TYR A  31      35.307  17.488  -0.871  1.00 13.21           C
ATOM    214  CD1 TYR A  31      35.484  17.035  -2.192  1.00 13.97           C
ATOM    215  CD2 TYR A  31      35.631  16.630   0.207  1.00 14.14           C
ATOM    216  CE1 TYR A  31      35.947  15.720  -2.437  1.00 14.54           C
ATOM    217  CE2 TYR A  31      36.110  15.347  -0.058  1.00 14.24           C
ATOM    218  CZ  TYR A  31      36.260  14.920  -1.378  1.00 14.43           C
ATOM    219  OH  TYR A  31      36.730  13.635  -1.542  1.00 16.61           O
ATOM    220  N   GLU A  32      37.510  19.758  -2.413  1.00 16.81           N
ATOM    221  CA  GLU A  32      37.902  20.053  -3.879  1.00 19.55           C
ATOM    222  C   GLU A  32      38.065  18.691  -4.524  1.00 20.06           C
ATOM    223  O   GLU A  32      38.954  17.920  -4.026  1.00 19.71           O
ATOM    224  CB  GLU A  32      39.179  20.849  -3.744  1.00 24.76           C
ATOM    225  CG  GLU A  32      39.925  20.872  -2.417  1.00 29.54           C
ATOM    226  CD  GLU A  32      39.799  22.093  -1.525  1.00 32.10           C
ATOM    227  OE1 GLU A  32      40.601  23.016  -1.902  1.00 32.21           O
ATOM    228  OE2 GLU A  32      39.047  22.125  -0.505  1.00 31.75           O
ATOM    229  N   SER A  33      37.246  18.339  -5.480  1.00 20.59           N
ATOM    230  CA  SER A  33      37.241  17.005  -6.098  1.00 22.52           C
ATOM    231  C   SER A  33      38.069  16.878  -7.344  1.00 23.45           C
ATOM    232  O   SER A  33      38.057  17.786  -8.226  1.00 24.50           O
ATOM    233  CB  SER A  33      35.781  16.595  -6.411  1.00 25.05           C
ATOM    234  OG  SER A  33      35.759  15.329  -7.139  1.00 26.88           O
ATOM    235  N   ALA A  34      38.787  15.776  -7.444  1.00 23.08           N
ATOM    236  CA  ALA A  34      39.623  15.412  -8.564  1.00 23.71           C
ATOM    237  C   ALA A  34      38.826  14.745  -9.711  1.00 24.03           C
ATOM    238  O   ALA A  34      39.328  14.759 -10.858  1.00 24.21           O
ATOM    239  CB  ALA A  34      40.707  14.452  -8.055  1.00 24.20           C
ATOM    240  N   VAL A  35      37.671  14.198  -9.403  1.00 24.84           N
ATOM    241  CA  VAL A  35      36.843  13.453 -10.385  1.00 26.29           C
ATOM    242  C   VAL A  35      35.427  14.013 -10.518  1.00 27.15           C
ATOM    243  O   VAL A  35      34.944  14.750  -9.668  1.00 27.35           O
ATOM    244  CB  VAL A  35      36.797  11.948  -9.981  1.00 26.90           C
ATOM    245  CG1 VAL A  35      38.213  11.345  -9.760  1.00 28.39           C
ATOM    246  CG2 VAL A  35      35.968  11.620  -8.769  1.00 26.87           C
ATOM    247  N   GLY A  36      34.768  13.682 -11.634  1.00 27.79           N
ATOM    248  CA  GLY A  36      33.396  14.061 -11.884  1.00 28.89           C
ATOM    249  C   GLY A  36      33.171  15.412 -12.540  1.00 29.82           C
ATOM    250  O   GLY A  36      34.112  16.047 -13.012  1.00 30.01           O
ATOM    251  N   ASN A  37      31.873  15.779 -12.548  1.00 30.35           N
ATOM    252  CA  ASN A  37      31.478  17.060 -13.159  1.00 31.43           C
ATOM    253  C   ASN A  37      31.539  18.116 -12.022  1.00 30.72           C
ATOM    254  O   ASN A  37      30.473  18.466 -11.478  1.00 30.45           O
ATOM    255  CB  ASN A  37      30.105  17.024 -13.837  1.00 34.64           C
ATOM    256  CG  ASN A  37      29.840  18.431 -14.424  1.00 37.54           C
ATOM    257  ND2 ASN A  37      30.742  18.926 -15.271  1.00 38.42           N
ATOM    258  OD1 ASN A  37      28.829  19.069 -14.097  1.00 40.88           O
ATOM    259  N   ALA A  38      32.778  18.464 -11.722  1.00 30.25           N
ATOM    260  CA  ALA A  38      33.052  19.393 -10.605  1.00 29.83           C
ATOM    261  C   ALA A  38      34.265  20.269 -10.895  1.00 29.58           C
ATOM    262  O   ALA A  38      35.190  19.808 -11.592  1.00 31.14           O
ATOM    263  CB  ALA A  38      33.542  18.515  -9.402  1.00 29.44           C
ATOM    264  N   GLU A  39      34.272  21.423 -10.286  1.00 28.64           N
ATOM    265  CA  GLU A  39      35.402  22.364 -10.406  1.00 28.08           C
ATOM    266  C   GLU A  39      35.357  23.378  -9.260  1.00 26.40           C
ATOM    267  O   GLU A  39      34.251  23.782  -8.853  1.00 25.49           O
ATOM    268  CB  GLU A  39      35.365  23.079 -11.740  1.00 31.09           C
ATOM    269  CG  GLU A  39      34.741  24.457 -11.813  1.00 34.50           C
ATOM    270  CD  GLU A  39      35.594  25.427 -12.634  1.00 37.39           C
ATOM    271  OE1 GLU A  39      36.572  26.002 -12.154  1.00 38.19           O
ATOM    272  OE2 GLU A  39      35.198  25.499 -13.819  1.00 38.12           O
ATOM    273  N   SER A  40      36.523  23.713  -8.768  1.00 24.77           N
ATOM    274  CA  SER A  40      36.622  24.655  -7.656  1.00 24.31           C
ATOM    275  C   SER A  40      36.125  23.919  -6.370  1.00 23.38           C
ATOM    276  O   SER A  40      35.998  22.684  -6.386  1.00 23.64           O
ATOM    277  CB  SER A  40      35.773  25.905  -7.924  1.00 24.57           C
ATOM    278  OG ASER A  40      35.768  26.812  -6.842  1.00 23.79           O
ATOM    279  N   ARG A  41      36.011  24.702  -5.332  1.00 22.31           N
ATOM    280  CA  ARG A  41      35.637  24.183  -4.037  1.00 21.12           C
ATOM    281  C   ARG A  41      34.115  24.176  -3.841  1.00 18.47           C
ATOM    282  O   ARG A  41      33.376  25.031  -4.321  1.00 18.41           O
ATOM    283  CB  ARG A  41      36.239  24.807  -2.847  1.00 25.67           C
ATOM    284  CG  ARG A  41      36.961  26.009  -2.535  1.00 30.97           C
ATOM    285  CD  ARG A  41      38.436  25.796  -2.368  1.00 34.00           C
ATOM    286  NE  ARG A  41      38.951  26.588  -1.298  1.00 37.42           N
ATOM    287  CZ  ARG A  41      40.054  26.514  -0.584  1.00 38.36           C
ATOM    288  NH1 ARG A  41      40.961  25.562  -0.755  1.00 38.61           N
ATOM    289  NH2 ARG A  41      40.280  27.431   0.389  1.00 39.48           N
ATOM    290  N   TYR A  42      33.730  23.189  -2.994  1.00 15.60           N
ATOM    291  CA  TYR A  42      32.304  23.061  -2.589  1.00 13.45           C
ATOM    292  C   TYR A  42      32.169  23.053  -1.080  1.00 12.97           C
ATOM    293  O   TYR A  42      33.052  22.549  -0.408  1.00 13.52           O
ATOM    294  CB  TYR A  42      31.745  21.702  -3.145  1.00 14.51           C
ATOM    295  CG  TYR A  42      31.792  21.644  -4.671  1.00 12.84           C
ATOM    296  CD1 TYR A  42      32.952  21.252  -5.314  1.00 14.34           C
ATOM    297  CD2 TYR A  42      30.626  21.974  -5.366  1.00 13.43           C
ATOM    298  CE1 TYR A  42      32.971  21.214  -6.732  1.00 15.29           C
ATOM    299  CE2 TYR A  42      30.599  21.905  -6.785  1.00 14.11           C
ATOM    300  CZ  TYR A  42      31.815  21.558  -7.405  1.00 14.62           C
ATOM    301  OH  TYR A  42      31.795  21.459  -8.804  1.00 18.11           O
ATOM    302  N   VAL A  43      31.088  23.601  -0.539  1.00 12.58           N
ATOM    303  CA  VAL A  43      30.851  23.589   0.927  1.00 13.07           C
ATOM    304  C   VAL A  43      30.507  22.169   1.455  1.00 13.21           C
ATOM    305  O   VAL A  43      29.689  21.507   0.780  1.00 13.94           O
ATOM    306  CB  VAL A  43      29.628  24.512   1.212  1.00 15.14           C
ATOM    307  CG1 VAL A  43      29.199  24.362   2.693  1.00 15.20           C
ATOM    308  CG2 VAL A  43      30.093  25.989   1.020  1.00 16.56           C
ATOM    309  N   LEU A  44      31.066  21.819   2.592  1.00 13.23           N
ATOM    310  CA  LEU A  44      30.689  20.493   3.228  1.00 13.69           C
ATOM    311  C   LEU A  44      30.169  20.894   4.661  1.00 13.77           C
ATOM    312  O   LEU A  44      30.592  21.865   5.309  1.00 13.61           O
ATOM    313  CB  LEU A  44      31.877  19.629   3.337  1.00 12.78           C
ATOM    314  CG  LEU A  44      32.949  19.756   4.360  1.00 12.02           C
ATOM    315  CD1 LEU A  44      32.763  19.102   5.712  1.00 10.19           C
ATOM    316  CD2 LEU A  44      34.267  19.249   3.716  1.00 15.47           C
ATOM    317  N   THR A  45      29.355  19.956   5.162  1.00 12.49           N
ATOM    318  CA  THR A  45      28.894  20.104   6.555  1.00 11.74           C
ATOM    319  C   THR A  45      28.674  18.619   7.089  1.00 10.35           C
ATOM    320  O   THR A  45      28.340  17.805   6.231  1.00  9.64           O
ATOM    321  CB  THR A  45      27.570  20.901   6.642  1.00 14.34           C
ATOM    322  CG2 THR A  45      26.268  20.294   6.070  1.00 13.97           C
ATOM    323  OG1 THR A  45      27.346  21.158   8.060  1.00 16.20           O
ATOM    324  N   GLY A  46      28.938  18.475   8.346  1.00  9.94           N
ATOM    325  CA  GLY A  46      28.750  17.147   8.958  1.00 10.06           C
ATOM    326  C   GLY A  46      28.742  17.176  10.455  1.00 10.77           C
ATOM    327  O   GLY A  46      28.622  18.240  11.099  1.00 10.89           O
ATOM    328  N   ARG A  47      28.859  15.961  11.038  1.00  9.89           N
ATOM    329  CA  ARG A  47      28.822  15.807  12.509  1.00  9.04           C
ATOM    330  C   ARG A  47      29.835  14.734  12.919  1.00 10.37           C
ATOM    331  O   ARG A  47      30.136  13.858  12.054  1.00 11.06           O
ATOM    332  CB  ARG A  47      27.432  15.332  12.927  1.00 10.44           C
ATOM    333  CG  ARG A  47      26.267  16.217  12.539  1.00 11.88           C
ATOM    334  CD  ARG A  47      26.239  17.495  13.339  1.00 11.91           C
ATOM    335  NE  ARG A  47      26.022  17.203  14.755  1.00 12.79           N
ATOM    336  CZ  ARG A  47      26.174  18.098  15.769  1.00 15.23           C
ATOM    337  NH1 ARG A  47      26.380  19.404  15.482  1.00 16.19           N
ATOM    338  NH2 ARG A  47      26.009  17.740  17.033  1.00 15.24           N
ATOM    339  N   TYR A  48      30.297  14.772  14.130  1.00 10.70           N
ATOM    340  CA  TYR A  48      31.260  13.781  14.674  1.00 11.35           C
ATOM    341  C   TYR A  48      30.961  13.529  16.163  1.00 12.41           C
ATOM    342  O   TYR A  48      30.220  14.290  16.841  1.00 13.09           O
ATOM    343  CB  TYR A  48      32.732  14.102  14.368  1.00 10.93           C
ATOM    344  CG  TYR A  48      33.276  15.203  15.304  1.00 11.94           C
ATOM    345  CD1 TYR A  48      32.838  16.502  15.186  1.00 14.05           C
ATOM    346  CD2 TYR A  48      34.096  14.854  16.367  1.00 13.36           C
ATOM    347  CE1 TYR A  48      33.324  17.532  16.050  1.00 14.42           C
ATOM    348  CE2 TYR A  48      34.564  15.836  17.240  1.00 14.84           C
ATOM    349  CZ  TYR A  48      34.216  17.166  17.045  1.00 15.12           C
ATOM    350  OH  TYR A  48      34.673  18.098  17.978  1.00 17.21           O
ATOM    351  N   ASP A  49      31.495  12.375  16.649  1.00 12.23           N
ATOM    352  CA  ASP A  49      31.228  12.040  18.086  1.00 13.50           C
ATOM    353  C   ASP A  49      32.317  12.857  18.866  1.00 14.41           C
ATOM    354  O   ASP A  49      33.491  12.571  18.741  1.00 15.04           O
ATOM    355  CB  ASP A  49      31.485  10.527  18.266  1.00 13.65           C
ATOM    356  CG  ASP A  49      31.382  10.080  19.706  1.00 15.36           C
ATOM    357  OD1 ASP A  49      31.037  10.883  20.626  1.00 16.64           O
ATOM    358  OD2 ASP A  49      31.611   8.852  19.922  1.00 14.74           O
ATOM    359  N   SER A  50      31.806  13.838  19.587  1.00 15.36           N
ATOM    360  CA  SER A  50      32.738  14.731  20.348  1.00 16.22           C
ATOM    361  C   SER A  50      33.218  14.153  21.638  1.00 17.85           C
ATOM    362  O   SER A  50      33.975  14.909  22.359  1.00 18.38           O
ATOM    363  CB  SER A  50      32.109  16.106  20.503  1.00 17.60           C
ATOM    364  OG  SER A  50      30.843  15.982  21.152  1.00 19.03           O
ATOM    365  N   ALA A  51      32.768  12.967  21.980  1.00 17.65           N
ATOM    366  CA  ALA A  51      33.257  12.307  23.233  1.00 19.14           C
ATOM    367  C   ALA A  51      33.389  10.817  22.921  1.00 19.71           C
ATOM    368  O   ALA A  51      32.601  10.020  23.442  1.00 19.30           O
ATOM    369  CB  ALA A  51      32.210  12.566  24.322  1.00 19.45           C
ATOM    370  N   PRO A  52      34.357  10.491  22.094  1.00 21.00           N
ATOM    371  CA  PRO A  52      34.591   9.086  21.698  1.00 22.08           C
ATOM    372  C   PRO A  52      34.995   8.229  22.900  1.00 23.60           C
ATOM    373  O   PRO A  52      35.372   8.735  23.994  1.00 23.84           O
ATOM    374  CB  PRO A  52      35.746   9.161  20.682  1.00 21.66           C
ATOM    375  CG  PRO A  52      36.444  10.463  21.011  1.00 21.86           C
ATOM    376  CD  PRO A  52      35.372  11.413  21.517  1.00 20.92           C
ATOM    377  N   ALA A  53      34.961   6.939  22.675  1.00 25.00           N
ATOM    378  CA  ALA A  53      35.330   5.942  23.726  1.00 26.68           C
ATOM    379  C   ALA A  53      36.842   5.966  24.002  1.00 27.63           C
ATOM    380  O   ALA A  53      37.612   6.220  23.013  1.00 28.86           O
ATOM    381  CB  ALA A  53      34.838   4.556  23.306  1.00 25.92           C
ATOM    382  N   SER A  54      39.273   2.611  20.184  1.00 23.13           N
ATOM    383  CA  SER A  54      38.215   2.701  19.143  1.00 22.41           C
ATOM    384  C   SER A  54      38.387   4.030  18.356  1.00 21.21           C
ATOM    385  O   SER A  54      38.851   5.036  18.908  1.00 21.84           O
ATOM    386  CB  SER A  54      36.827   2.785  19.771  1.00 24.85           C
ATOM    387  OG  SER A  54      36.367   1.547  20.260  1.00 28.66           O
ATOM    388  N   GLY A  55      37.913   3.994  17.136  1.00 19.26           N
ATOM    389  CA  GLY A  55      37.941   5.188  16.258  1.00 17.85           C
ATOM    390  C   GLY A  55      36.753   6.097  16.675  1.00 16.60           C
ATOM    391  O   GLY A  55      35.928   5.732  17.513  1.00 16.50           O
ATOM    392  N   THR A  56      36.783   7.271  16.021  1.00 14.64           N
ATOM    393  CA  THR A  56      35.744   8.291  16.267  1.00 13.54           C
ATOM    394  C   THR A  56      34.800   8.312  15.034  1.00 12.41           C
ATOM    395  O   THR A  56      35.258   8.570  13.910  1.00 12.88           O
ATOM    396  CB  THR A  56      36.431   9.709  16.460  1.00 14.08           C
ATOM    397  CG2 THR A  56      35.459  10.873  16.573  1.00 14.21           C
ATOM    398  OG1 THR A  56      37.270   9.618  17.633  1.00 15.45           O
ATOM    399  N   ALA A  57      33.537   8.103  15.366  1.00 10.79           N
ATOM    400  CA  ALA A  57      32.518   8.070  14.265  1.00 10.94           C
ATOM    401  C   ALA A  57      32.259   9.482  13.717  1.00 11.74           C
ATOM    402  O   ALA A  57      32.200  10.472  14.510  1.00 12.00           O
ATOM    403  CB  ALA A  57      31.245   7.376  14.738  1.00 10.63           C
ATOM    404  N   LEU A  58      32.027   9.559  12.367  1.00 10.66           N
ATOM    405  CA  LEU A  58      31.732  10.890  11.774  1.00 11.01           C
ATOM    406  C   LEU A  58      31.069  10.684  10.400  1.00 11.02           C
ATOM    407  O   LEU A  58      31.070   9.548   9.861  1.00 10.87           O
ATOM    408  CB  LEU A  58      32.966  11.744  11.649  1.00 12.55           C
ATOM    409  CG  LEU A  58      34.101  11.596  10.713  1.00 16.76           C
ATOM    410  CD1 LEU A  58      35.440  11.855  11.412  1.00 18.83           C
ATOM    411  CD2 LEU A  58      34.159  10.368   9.911  1.00 19.19           C
ATOM    412  N   GLY A  59      30.555  11.830   9.911  1.00  9.30           N
ATOM    413  CA  GLY A  59      29.986  11.725   8.530  1.00  8.19           C
ATOM    414  C   GLY A  59      29.876  13.195   8.001  1.00  8.77           C
ATOM    415  O   GLY A  59      29.809  14.113   8.835  1.00  7.93           O
ATOM    416  N   TRP A  60      29.836  13.290   6.696  1.00  8.28           N
ATOM    417  CA  TRP A  60      29.662  14.663   6.110  1.00  7.93           C
ATOM    418  C   TRP A  60      29.010  14.511   4.735  1.00  8.89           C
ATOM    419  O   TRP A  60      29.038  13.437   4.129  1.00  9.55           O
ATOM    420  CB  TRP A  60      30.948  15.475   6.074  1.00  8.57           C
ATOM    421  CG  TRP A  60      31.982  15.008   5.070  1.00  9.21           C
ATOM    422  CD1 TRP A  60      32.101  15.460   3.761  1.00 10.19           C
ATOM    423  CD2 TRP A  60      33.027  14.068   5.274  1.00  9.56           C
ATOM    424  CE2 TRP A  60      33.773  13.992   4.037  1.00 10.06           C
ATOM    425  CE3 TRP A  60      33.449  13.349   6.379  1.00 12.24           C
ATOM    426  NE1 TRP A  60      33.187  14.831   3.163  1.00 10.53           N
ATOM    427  CZ2 TRP A  60      34.893  13.159   3.932  1.00 10.77           C
ATOM    428  CZ3 TRP A  60      34.593  12.519   6.263  1.00 12.66           C
ATOM    429  CH2 TRP A  60      35.285  12.394   5.018  1.00 10.08           C
ATOM    430  N   THR A  61      28.514  15.675   4.264  1.00  8.54           N
ATOM    431  CA  THR A  61      27.827  15.709   2.941  1.00  8.49           C
ATOM    432  C   THR A  61      28.369  16.920   2.084  1.00  9.59           C
ATOM    433  O   THR A  61      28.661  17.991   2.654  1.00  8.97           O
ATOM    434  CB  THR A  61      26.269  16.037   3.097  1.00 10.10           C
ATOM    435  CG2 THR A  61      25.554  16.094   1.729  1.00  9.22           C
ATOM    436  OG1 THR A  61      25.603  15.061   3.974  1.00 10.76           O
ATOM    437  N   VAL A  62      28.410  16.654   0.804  1.00  9.65           N
ATOM    438  CA  VAL A  62      28.666  17.734  -0.186  1.00 10.05           C
ATOM    439  C   VAL A  62      27.620  17.669  -1.289  1.00 11.24           C
ATOM    440  O   VAL A  62      27.419  16.576  -1.884  1.00 11.14           O
ATOM    441  CB  VAL A  62      30.052  17.597  -0.823  1.00 10.63           C
ATOM    442  CG1 VAL A  62      30.169  18.628  -2.032  1.00 12.04           C
ATOM    443  CG2 VAL A  62      31.224  17.768   0.132  1.00  9.80           C
ATOM    444  N   ALA A  63      26.901  18.752  -1.597  1.00 11.49           N
ATOM    445  CA  ALA A  63      25.959  18.849  -2.764  1.00 11.93           C
ATOM    446  C   ALA A  63      26.866  19.476  -3.852  1.00 12.61           C
ATOM    447  O   ALA A  63      27.517  20.509  -3.547  1.00 13.12           O
ATOM    448  CB  ALA A  63      24.721  19.665  -2.469  1.00 11.07           C
ATOM    449  N   TRP A  64      26.978  18.911  -4.989  1.00 12.08           N
ATOM    450  CA  TRP A  64      27.905  19.304  -6.056  1.00 12.79           C
ATOM    451  C   TRP A  64      27.333  20.472  -6.895  1.00 13.26           C
ATOM    452  O   TRP A  64      27.158  20.412  -8.141  1.00 12.91           O
ATOM    453  CB  TRP A  64      28.288  18.100  -6.988  1.00 11.32           C
ATOM    454  CG  TRP A  64      28.897  16.991  -6.195  1.00 12.83           C
ATOM    455  CD1 TRP A  64      28.314  15.802  -5.835  1.00 12.91           C
ATOM    456  CD2 TRP A  64      30.192  17.010  -5.617  1.00 12.60           C
ATOM    457  CE2 TRP A  64      30.369  15.800  -4.913  1.00 13.84           C
ATOM    458  CE3 TRP A  64      31.221  17.966  -5.592  1.00 13.80           C
ATOM    459  NE1 TRP A  64      29.217  15.051  -5.066  1.00 13.03           N
ATOM    460  CZ2 TRP A  64      31.549  15.464  -4.281  1.00 14.79           C
ATOM    461  CZ3 TRP A  64      32.420  17.612  -5.007  1.00 14.18           C
ATOM    462  CH2 TRP A  64      32.584  16.390  -4.282  1.00 15.37           C
ATOM    463  N   LYS A  65      27.115  21.520  -6.104  1.00 13.55           N
ATOM    464  CA  LYS A  65      26.664  22.819  -6.715  1.00 14.30           C
ATOM    465  C   LYS A  65      27.488  23.949  -6.036  1.00 14.32           C
ATOM    466  O   LYS A  65      27.615  23.943  -4.805  1.00 13.28           O
ATOM    467  CB  LYS A  65      25.245  22.868  -6.411  1.00 16.89           C
ATOM    468  CG  LYS A  65      24.254  23.892  -6.508  1.00 23.11           C
ATOM    469  CD  LYS A  65      24.627  25.153  -7.130  1.00 23.33           C
ATOM    470  CE  LYS A  65      23.444  26.195  -6.863  1.00 25.69           C
ATOM    471  NZ  LYS A  65      24.121  27.488  -7.169  1.00 24.87           N
ATOM    472  N   ASN A  66      28.074  24.770  -6.911  1.00 13.32           N
ATOM    473  CA  ASN A  66      28.816  25.954  -6.377  1.00 13.37           C
ATOM    474  C   ASN A  66      28.453  27.113  -7.352  1.00 13.80           C
ATOM    475  O   ASN A  66      27.514  26.956  -8.128  1.00 14.30           O
ATOM    476  CB  ASN A  66      30.225  25.729  -6.078  1.00 12.13           C
ATOM    477  CG  ASN A  66      31.071  25.442  -7.301  1.00 13.04           C
ATOM    478  ND2 ASN A  66      32.271  24.993  -7.107  1.00 14.69           N
ATOM    479  OD1 ASN A  66      30.563  25.645  -8.432  1.00 13.18           O
ATOM    480  N   ASN A  67      29.220  28.209  -7.235  1.00 15.36           N
ATOM    481  CA  ASN A  67      28.861  29.342  -8.178  1.00 16.37           C
ATOM    482  C   ASN A  67      29.308  29.083  -9.590  1.00 16.21           C
ATOM    483  O   ASN A  67      29.009  29.935 -10.503  1.00 17.46           O
ATOM    484  CB  ASN A  67      29.431  30.673  -7.588  1.00 17.62           C
ATOM    485  CG  ASN A  67      28.749  31.020  -6.280  1.00 19.26           C
ATOM    486  ND2 ASN A  67      27.494  30.767  -6.071  1.00 19.25           N
ATOM    487  OD1 ASN A  67      29.395  31.529  -5.323  1.00 24.38           O
ATOM    488  N   TYR A  68      30.066  28.026  -9.870  1.00 15.22           N
ATOM    489  CA  TYR A  68      30.559  27.739 -11.194  1.00 15.38           C
ATOM    490  C   TYR A  68      29.903  26.597 -11.919  1.00 16.25           C
ATOM    491  O   TYR A  68      29.675  26.682 -13.143  1.00 16.45           O
ATOM    492  CB  TYR A  68      32.094  27.544 -11.197  1.00 15.44           C
ATOM    493  CG  TYR A  68      32.754  28.709 -10.484  1.00 17.87           C
ATOM    494  CD1 TYR A  68      33.007  29.925 -11.187  1.00 18.00           C
ATOM    495  CD2 TYR A  68      33.012  28.663  -9.132  1.00 18.06           C
ATOM    496  CE1 TYR A  68      33.534  31.001 -10.530  1.00 19.39           C
ATOM    497  CE2 TYR A  68      33.511  29.765  -8.424  1.00 20.45           C
ATOM    498  CZ  TYR A  68      33.813  30.930  -9.164  1.00 21.20           C
ATOM    499  OH  TYR A  68      34.299  31.985  -8.457  1.00 23.03           O
ATOM    500  N   ARG A  69      29.524  25.562 -11.164  1.00 15.93           N
ATOM    501  CA  ARG A  69      28.919  24.361 -11.885  1.00 16.36           C
ATOM    502  C   ARG A  69      27.893  23.728 -10.960  1.00 15.33           C
ATOM    503  O   ARG A  69      27.866  23.984  -9.735  1.00 14.62           O
ATOM    504  CB  ARG A  69      30.153  23.481 -12.098  1.00 21.49           C
ATOM    505  CG  ARG A  69      29.983  22.051 -12.535  1.00 27.75           C
ATOM    506  CD  ARG A  69      31.125  21.705 -13.489  1.00 32.35           C
ATOM    507  NE  ARG A  69      32.188  22.756 -13.402  1.00 35.70           N
ATOM    508  CZ  ARG A  69      33.175  22.645 -14.326  1.00 37.36           C
ATOM    509  NH1 ARG A  69      33.124  21.641 -15.222  1.00 37.67           N
ATOM    510  NH2 ARG A  69      34.192  23.489 -14.360  1.00 38.28           N
ATOM    511  N   ASN A  70      26.998  22.985 -11.579  1.00 14.64           N
ATOM    512  CA  ASN A  70      25.943  22.252 -10.852  1.00 13.82           C
ATOM    513  C   ASN A  70      25.876  20.826 -11.483  1.00 14.20           C
ATOM    514  O   ASN A  70      25.509  20.787 -12.664  1.00 14.44           O
ATOM    515  CB  ASN A  70      24.590  22.864 -10.818  1.00 13.03           C
ATOM    516  CG  ASN A  70      23.612  22.345  -9.808  1.00 14.39           C
ATOM    517  ND2 ASN A  70      22.475  22.959  -9.578  1.00 15.08           N
ATOM    518  OD1 ASN A  70      23.880  21.233  -9.222  1.00 14.05           O
ATOM    519  N   ALA A  71      26.158  19.812 -10.691  1.00 13.72           N
ATOM    520  CA  ALA A  71      26.017  18.441 -11.281  1.00 14.13           C
ATOM    521  C   ALA A  71      24.721  17.817 -10.858  1.00 14.19           C
ATOM    522  O   ALA A  71      24.513  16.581 -11.210  1.00 15.16           O
ATOM    523  CB  ALA A  71      27.233  17.597 -10.870  1.00 15.35           C
ATOM    524  N   HIS A  72      23.874  18.466 -10.067  1.00 11.63           N
ATOM    525  CA  HIS A  72      22.608  17.903  -9.609  1.00 11.77           C
ATOM    526  C   HIS A  72      22.829  16.532  -8.912  1.00 12.10           C
ATOM    527  O   HIS A  72      22.175  15.530  -9.289  1.00 12.44           O
ATOM    528  CB  HIS A  72      21.622  17.729 -10.783  1.00 13.03           C
ATOM    529  CG  HIS A  72      21.410  19.046 -11.518  1.00 16.10           C
ATOM    530  CD2 HIS A  72      21.589  19.281 -12.834  1.00 17.89           C
ATOM    531  ND1 HIS A  72      20.908  20.179 -10.933  1.00 16.36           N
ATOM    532  CE1 HIS A  72      20.807  21.107 -11.929  1.00 19.02           C
ATOM    533  NE2 HIS A  72      21.232  20.575 -13.086  1.00 18.52           N
ATOM    534  N   SER A  73      23.739  16.555  -7.946  1.00 11.24           N
ATOM    535  CA  SER A  73      24.036  15.275  -7.208  1.00 11.37           C
ATOM    536  C   SER A  73      24.624  15.632  -5.849  1.00 11.89           C
ATOM    537  O   SER A  73      25.032  16.822  -5.625  1.00 12.08           O
ATOM    538  CB  SER A  73      25.029  14.474  -8.029  1.00 12.62           C
ATOM    539  OG  SER A  73      26.247  15.173  -8.276  1.00 15.68           O
ATOM    540  N   ALA A  74      24.593  14.666  -4.913  1.00  9.79           N
ATOM    541  CA  ALA A  74      25.194  14.926  -3.606  1.00 10.10           C
ATOM    542  C   ALA A  74      25.894  13.610  -3.136  1.00 10.42           C
ATOM    543  O   ALA A  74      25.303  12.550  -3.463  1.00 10.80           O
ATOM    544  CB  ALA A  74      24.133  15.274  -2.576  1.00  9.35           C
ATOM    545  N   THR A  75      26.976  13.792  -2.420  1.00  9.17           N
ATOM    546  CA  THR A  75      27.693  12.630  -1.848  1.00  9.99           C
ATOM    547  C   THR A  75      27.696  12.737  -0.333  1.00 10.38           C
ATOM    548  O   THR A  75      27.954  13.856   0.255  1.00 10.23           O
ATOM    549  CB  THR A  75      29.173  12.553  -2.308  1.00 12.16           C
ATOM    550  CG2 THR A  75      29.928  11.353  -1.689  1.00 10.70           C
ATOM    551  OG1 THR A  75      29.253  12.539  -3.789  1.00 13.30           O
ATOM    552  N   THR A  76      27.549  11.602   0.352  1.00  8.66           N
ATOM    553  CA  THR A  76      27.670  11.515   1.792  1.00  8.18           C
ATOM    554  C   THR A  76      28.794  10.503   2.152  1.00  9.06           C
ATOM    555  O   THR A  76      28.731   9.441   1.489  1.00  9.40           O
ATOM    556  CB  THR A  76      26.385  11.151   2.608  1.00  9.20           C
ATOM    557  CG2 THR A  76      25.146  12.062   2.359  1.00 10.07           C
ATOM    558  OG1 THR A  76      25.985   9.793   2.083  1.00 11.44           O
ATOM    559  N   TRP A  77      29.713  10.875   2.991  1.00  7.10           N
ATOM    560  CA  TRP A  77      30.766   9.941   3.457  1.00  8.39           C
ATOM    561  C   TRP A  77      30.448   9.580   4.910  1.00  8.76           C
ATOM    562  O   TRP A  77      30.148  10.461   5.759  1.00  8.98           O
ATOM    563  CB  TRP A  77      32.131  10.646   3.416  1.00  8.79           C
ATOM    564  CG  TRP A  77      32.754  10.932   2.095  1.00 10.40           C
ATOM    565  CD1 TRP A  77      33.748  10.185   1.538  1.00 10.95           C
ATOM    566  CD2 TRP A  77      32.514  12.016   1.190  1.00 11.19           C
ATOM    567  CE2 TRP A  77      33.361  11.843   0.107  1.00 12.00           C
ATOM    568  CE3 TRP A  77      31.613  13.088   1.223  1.00 11.41           C
ATOM    569  NE1 TRP A  77      34.146  10.734   0.337  1.00 12.19           N
ATOM    570  CZ2 TRP A  77      33.444  12.780  -0.970  1.00 12.95           C
ATOM    571  CZ3 TRP A  77      31.650  13.977   0.141  1.00 11.23           C
ATOM    572  CH2 TRP A  77      32.559  13.821  -0.903  1.00 11.02           C
ATOM    573  N   SER A  78      30.521   8.260   5.196  1.00  8.37           N
ATOM    574  CA  SER A  78      30.255   7.781   6.579  1.00  8.30           C
ATOM    575  C   SER A  78      31.513   6.980   6.983  1.00  9.23           C
ATOM    576  O   SER A  78      31.968   6.102   6.210  1.00  9.86           O
ATOM    577  CB  SER A  78      28.973   6.947   6.561  1.00 10.78           C
ATOM    578  OG  SER A  78      28.727   6.323   7.866  1.00 11.57           O
ATOM    579  N   GLY A  79      32.082   7.303   8.181  1.00  9.47           N
ATOM    580  CA  GLY A  79      33.345   6.517   8.503  1.00  9.98           C
ATOM    581  C   GLY A  79      33.853   6.839   9.891  1.00 10.86           C
ATOM    582  O   GLY A  79      33.067   7.185  10.805  1.00 10.55           O
ATOM    583  N   GLN A  80      35.161   6.588  10.062  1.00 11.37           N
ATOM    584  CA  GLN A  80      35.750   6.834  11.399  1.00 12.59           C
ATOM    585  C   GLN A  80      37.166   7.357  11.270  1.00 13.56           C
ATOM    586  O   GLN A  80      37.860   7.121  10.254  1.00 13.54           O
ATOM    587  CB  GLN A  80      35.690   5.582  12.285  1.00 15.78           C
ATOM    588  CG  GLN A  80      36.518   4.388  11.936  1.00 18.67           C
ATOM    589  CD  GLN A  80      36.074   3.175  12.809  1.00 19.52           C
ATOM    590  NE2 GLN A  80      36.112   3.333  14.087  1.00 17.69           N
ATOM    591  OE1 GLN A  80      35.667   2.100  12.291  1.00 21.58           O
ATOM    592  N   TYR A  81      37.493   8.189  12.245  1.00 13.92           N
ATOM    593  CA  TYR A  81      38.834   8.813  12.327  1.00 15.07           C
ATOM    594  C   TYR A  81      39.672   7.934  13.268  1.00 15.80           C
ATOM    595  O   TYR A  81      39.124   7.613  14.325  1.00 14.67           O
ATOM    596  CB  TYR A  81      38.689  10.249  12.916  1.00 15.55           C
ATOM    597  CG  TYR A  81      39.972  10.774  13.533  1.00 17.46           C
ATOM    598  CD1 TYR A  81      40.973  11.321  12.754  1.00 19.18           C
ATOM    599  CD2 TYR A  81      40.165  10.693  14.898  1.00 18.85           C
ATOM    600  CE1 TYR A  81      42.210  11.754  13.324  1.00 21.19           C
ATOM    601  CE2 TYR A  81      41.342  11.166  15.491  1.00 20.75           C
ATOM    602  CZ  TYR A  81      42.344  11.695  14.687  1.00 22.32           C
ATOM    603  OH  TYR A  81      43.495  12.120  15.323  1.00 25.10           O
ATOM    604  N   VAL A  82      40.861   7.662  12.868  1.00 18.59           N
ATOM    605  CA  VAL A  82      41.794   6.790  13.704  1.00 22.79           C
ATOM    606  C   VAL A  82      43.088   7.576  13.836  1.00 25.65           C
ATOM    607  O   VAL A  82      43.701   7.946  12.807  1.00 25.82           O
ATOM    608  CB  VAL A  82      41.993   5.475  12.924  1.00 23.75           C
ATOM    609  CG1 VAL A  82      43.051   4.615  13.663  1.00 25.98           C
ATOM    610  CG2 VAL A  82      40.737   4.657  12.722  1.00 24.14           C
ATOM    611  N   GLY A  83      43.494   7.912  15.052  1.00 28.92           N
ATOM    612  CA  GLY A  83      44.738   8.721  15.210  1.00 32.68           C
ATOM    613  C   GLY A  83      45.947   7.830  15.450  1.00 35.50           C
ATOM    614  O   GLY A  83      45.844   6.612  15.595  1.00 36.39           O
ATOM    615  N   GLY A  84      47.092   8.467  15.518  1.00 38.14           N
ATOM    616  CA  GLY A  84      48.430   7.898  15.761  1.00 40.02           C
ATOM    617  C   GLY A  84      49.424   8.743  14.935  1.00 41.58           C
ATOM    618  O   GLY A  84      49.192   9.955  14.665  1.00 42.16           O
ATOM    619  N   ALA A  85      50.500   8.080  14.523  1.00 42.15           N
ATOM    620  CA  ALA A  85      51.516   8.767  13.703  1.00 42.32           C
ATOM    621  C   ALA A  85      51.242   8.421  12.250  1.00 42.27           C
ATOM    622  O   ALA A  85      52.136   8.587  11.374  1.00 43.47           O
ATOM    623  CB  ALA A  85      52.930   8.503  14.144  1.00 42.63           C
ATOM    624  N   GLU A  86      50.064   7.861  12.025  1.00 41.08           N
ATOM    625  CA  GLU A  86      49.600   7.510  10.678  1.00 39.21           C
ATOM    626  C   GLU A  86      48.070   7.676  10.648  1.00 36.66           C
ATOM    627  O   GLU A  86      47.307   6.814  10.265  1.00 36.60           O
ATOM    628  CB  GLU A  86      50.101   6.319  10.001  1.00 42.00           C
ATOM    629  CG  GLU A  86      49.642   4.891  10.150  1.00 44.56           C
ATOM    630  CD  GLU A  86      48.607   4.349   9.223  1.00 45.81           C
ATOM    631  OE1 GLU A  86      48.843   3.888   8.101  1.00 46.03           O
ATOM    632  OE2 GLU A  86      47.453   4.383   9.716  1.00 46.60           O
ATOM    633  N   ALA A  87      47.694   8.879  11.058  1.00 34.01           N
ATOM    634  CA  ALA A  87      46.304   9.374  11.145  1.00 30.88           C
ATOM    635  C   ALA A  87      45.536   9.170   9.829  1.00 28.12           C
ATOM    636  O   ALA A  87      45.984   9.654   8.775  1.00 28.23           O
ATOM    637  CB  ALA A  87      46.337  10.896  11.377  1.00 30.72           C
ATOM    638  N   ARG A  88      44.317   8.647   9.992  1.00 24.85           N
ATOM    639  CA  ARG A  88      43.532   8.394   8.749  1.00 22.57           C
ATOM    640  C   ARG A  88      42.032   8.486   9.025  1.00 19.33           C
ATOM    641  O   ARG A  88      41.604   8.277  10.156  1.00 18.76           O
ATOM    642  CB  ARG A  88      43.777   6.851   8.479  1.00 26.32           C
ATOM    643  CG  ARG A  88      44.270   6.497   7.136  1.00 31.50           C
ATOM    644  CD  ARG A  88      45.425   7.195   6.537  1.00 33.70           C
ATOM    645  NE  ARG A  88      46.711   6.606   6.896  1.00 36.68           N
ATOM    646  CZ  ARG A  88      47.841   7.300   7.042  1.00 36.78           C
ATOM    647  NH1 ARG A  88      47.864   8.607   6.872  1.00 35.08           N
ATOM    648  NH2 ARG A  88      48.955   6.648   7.374  1.00 38.55           N
ATOM    649  N   ILE A  89      41.302   8.743   7.933  1.00 16.26           N
ATOM    650  CA  ILE A  89      39.832   8.708   8.041  1.00 14.18           C
ATOM    651  C   ILE A  89      39.402   7.661   6.951  1.00 13.23           C
ATOM    652  O   ILE A  89      39.813   7.870   5.793  1.00 13.15           O
ATOM    653  CB  ILE A  89      39.156  10.054   7.773  1.00 13.36           C
ATOM    654  CG1 ILE A  89      39.460  11.107   8.904  1.00 14.59           C
ATOM    655  CG2 ILE A  89      37.619   9.836   7.595  1.00 14.03           C
ATOM    656  CD1 ILE A  89      38.989  12.515   8.514  1.00 13.06           C
ATOM    657  N   ASN A  90      38.797   6.576   7.440  1.00 13.11           N
ATOM    658  CA  ASN A  90      38.393   5.504   6.479  1.00 12.08           C
ATOM    659  C   ASN A  90      36.881   5.681   6.248  1.00 12.09           C
ATOM    660  O   ASN A  90      36.167   5.704   7.277  1.00 12.03           O
ATOM    661  CB  ASN A  90      38.643   4.120   7.197  1.00 15.98           C
ATOM    662  CG  ASN A  90      40.158   3.908   7.465  1.00 19.39           C
ATOM    663  ND2 ASN A  90      40.511   3.256   8.546  1.00 21.85           N
ATOM    664  OD1 ASN A  90      40.928   4.335   6.575  1.00 21.83           O
ATOM    665  N   THR A  91      36.450   5.718   5.018  1.00 11.25           N
ATOM    666  CA  THR A  91      35.017   5.874   4.759  1.00 10.90           C
ATOM    667  C   THR A  91      34.458   5.000   3.650  1.00 11.48           C
ATOM    668  O   THR A  91      35.193   4.445   2.808  1.00 12.20           O
ATOM    669  CB  THR A  91      34.816   7.396   4.206  1.00  9.72           C
ATOM    670  CG2 THR A  91      35.262   8.432   5.251  1.00 11.44           C
ATOM    671  OG1 THR A  91      35.432   7.516   2.896  1.00  9.48           O
ATOM    672  N   GLN A  92      33.115   5.022   3.681  1.00 10.61           N
ATOM    673  CA  GLN A  92      32.325   4.433   2.566  1.00 10.69           C
ATOM    674  C   GLN A  92      31.414   5.628   2.168  1.00 10.22           C
ATOM    675  O   GLN A  92      31.096   6.452   3.086  1.00 10.09           O
ATOM    676  CB  GLN A  92      31.454   3.240   2.958  1.00 12.51           C
ATOM    677  CG  GLN A  92      32.559   2.217   3.478  1.00 18.46           C
ATOM    678  CD  GLN A  92      32.157   0.792   3.429  1.00 20.38           C
ATOM    679  NE2 GLN A  92      31.931   0.252   4.650  1.00 21.99           N
ATOM    680  OE1 GLN A  92      32.050   0.178   2.414  1.00 21.24           O
ATOM    681  N   TRP A  93      31.044   5.733   0.915  1.00  9.82           N
ATOM    682  CA  TRP A  93      30.270   6.897   0.458  1.00  9.79           C
ATOM    683  C   TRP A  93      29.144   6.439  -0.468  1.00  9.48           C
ATOM    684  O   TRP A  93      29.220   5.366  -1.092  1.00 10.08           O
ATOM    685  CB  TRP A  93      31.172   7.925  -0.247  1.00  9.16           C
ATOM    686  CG  TRP A  93      32.106   7.505  -1.311  1.00  8.92           C
ATOM    687  CD1 TRP A  93      33.429   7.306  -1.227  1.00 11.15           C
ATOM    688  CD2 TRP A  93      31.754   7.214  -2.702  1.00  9.17           C
ATOM    689  CE2 TRP A  93      32.940   6.895  -3.364  1.00 10.43           C
ATOM    690  CE3 TRP A  93      30.566   7.272  -3.413  1.00 10.13           C
ATOM    691  NE1 TRP A  93      33.993   6.981  -2.472  1.00 11.63           N
ATOM    692  CZ2 TRP A  93      32.991   6.549  -4.719  1.00 10.64           C
ATOM    693  CZ3 TRP A  93      30.571   6.993  -4.806  1.00 10.08           C
ATOM    694  CH2 TRP A  93      31.779   6.620  -5.417  1.00 10.06           C
ATOM    695  N   LEU A  94      28.169   7.330  -0.528  1.00  8.51           N
ATOM    696  CA  LEU A  94      27.003   7.150  -1.437  1.00  8.66           C
ATOM    697  C   LEU A  94      26.867   8.468  -2.282  1.00 10.09           C
ATOM    698  O   LEU A  94      26.757   9.540  -1.618  1.00 10.63           O
ATOM    699  CB  LEU A  94      25.698   7.016  -0.623  1.00  7.99           C
ATOM    700  CG  LEU A  94      25.614   5.733   0.259  1.00  9.42           C
ATOM    701  CD1 LEU A  94      24.374   5.807   1.139  1.00 10.15           C
ATOM    702  CD2 LEU A  94      25.554   4.531  -0.694  1.00 10.70           C
ATOM    703  N   LEU A  95      26.777   8.322  -3.556  1.00 10.02           N
ATOM    704  CA  LEU A  95      26.612   9.528  -4.459  1.00 10.18           C
ATOM    705  C   LEU A  95      25.225   9.369  -5.100  1.00 10.99           C
ATOM    706  O   LEU A  95      25.109   8.423  -5.892  1.00 11.00           O
ATOM    707  CB  LEU A  95      27.797   9.559  -5.396  1.00 12.21           C
ATOM    708  CG  LEU A  95      27.737  10.350  -6.717  1.00 15.82           C
ATOM    709  CD1 LEU A  95      27.269  11.742  -6.537  1.00 17.08           C
ATOM    710  CD2 LEU A  95      29.072  10.355  -7.456  1.00 16.56           C
ATOM    711  N   THR A  96      24.288  10.250  -4.807  1.00 10.12           N
ATOM    712  CA  THR A  96      22.965  10.151  -5.457  1.00 10.30           C
ATOM    713  C   THR A  96      22.779  11.305  -6.496  1.00 12.11           C
ATOM    714  O   THR A  96      23.043  12.465  -6.088  1.00 10.77           O
ATOM    715  CB  THR A  96      21.791  10.242  -4.440  1.00 11.08           C
ATOM    716  CG2 THR A  96      20.443  10.156  -5.170  1.00 12.37           C
ATOM    717  OG1 THR A  96      21.952   9.137  -3.439  1.00 11.51           O
ATOM    718  N   SER A  97      22.309  10.972  -7.650  1.00 12.09           N
ATOM    719  CA  SER A  97      22.011  11.965  -8.709  1.00 13.07           C
ATOM    720  C   SER A  97      20.534  12.175  -8.783  1.00 14.16           C
ATOM    721  O   SER A  97      19.760  11.215  -8.592  1.00 13.58           O
ATOM    722  CB  SER A  97      22.394  11.459 -10.124  1.00 14.73           C
ATOM    723  OG  SER A  97      23.813  11.440 -10.123  1.00 18.66           O
ATOM    724  N   GLY A  98      20.124  13.429  -9.144  1.00 13.71           N
ATOM    725  CA  GLY A  98      18.632  13.671  -9.285  1.00 14.60           C
ATOM    726  C   GLY A  98      18.244  12.994 -10.603  1.00 15.50           C
ATOM    727  O   GLY A  98      19.024  13.128 -11.599  1.00 16.74           O
ATOM    728  N   THR A  99      17.205  12.208 -10.547  1.00 15.90           N
ATOM    729  CA  THR A  99      16.792  11.512 -11.807  1.00 16.98           C
ATOM    730  C   THR A  99      15.273  11.582 -11.924  1.00 17.68           C
ATOM    731  O   THR A  99      14.546  11.892 -10.962  1.00 17.78           O
ATOM    732  CB  THR A  99      17.172   9.949 -11.667  1.00 16.21           C
ATOM    733  CG2 THR A  99      18.605   9.745 -11.153  1.00 15.38           C
ATOM    734  OG1 THR A  99      16.240   9.372 -10.682  1.00 17.23           O
ATOM    735  N   THR A 100      14.822  11.120 -13.125  1.00 19.59           N
ATOM    736  CA  THR A 100      13.339  10.996 -13.290  1.00 22.78           C
ATOM    737  C   THR A 100      12.939   9.730 -12.525  1.00 24.57           C
ATOM    738  O   THR A 100      13.819   8.877 -12.190  1.00 23.98           O
ATOM    739  CB  THR A 100      13.007  10.835 -14.824  1.00 25.33           C
ATOM    740  CG2 THR A 100      13.561  11.967 -15.689  1.00 25.90           C
ATOM    741  OG1 THR A 100      13.704   9.597 -15.227  1.00 27.77           O
ATOM    742  N   GLU A 101      11.675   9.540 -12.279  1.00 26.67           N
ATOM    743  CA  GLU A 101      11.186   8.352 -11.542  1.00 29.02           C
ATOM    744  C   GLU A 101      11.504   7.055 -12.260  1.00 28.67           C
ATOM    745  O   GLU A 101      11.853   6.051 -11.588  1.00 28.89           O
ATOM    746  CB  GLU A 101       9.740   8.396 -11.119  1.00 33.87           C
ATOM    747  CG  GLU A 101       9.288   9.639 -10.305  1.00 38.20           C
ATOM    748  CD  GLU A 101       8.268   9.346  -9.249  1.00 41.20           C
ATOM    749  OE1 GLU A 101       8.666   8.408  -8.487  1.00 43.04           O
ATOM    750  OE2 GLU A 101       7.204   9.939  -9.121  1.00 42.37           O
ATOM    751  N   ALA A 102      11.536   7.069 -13.568  1.00 28.12           N
ATOM    752  CA  ALA A 102      11.848   5.844 -14.334  1.00 26.92           C
ATOM    753  C   ALA A 102      13.315   5.455 -14.263  1.00 26.09           C
ATOM    754  O   ALA A 102      13.623   4.246 -14.467  1.00 25.60           O
ATOM    755  CB  ALA A 102      11.289   5.962 -15.711  1.00 27.58           C
ATOM    756  N   ASN A 103      14.210   6.394 -13.979  1.00 24.34           N
ATOM    757  CA  ASN A 103      15.648   6.115 -13.854  1.00 22.53           C
ATOM    758  C   ASN A 103      16.110   6.088 -12.375  1.00 20.42           C
ATOM    759  O   ASN A 103      17.330   5.946 -12.219  1.00 19.24           O
ATOM    760  CB  ASN A 103      16.545   7.058 -14.637  1.00 25.22           C
ATOM    761  CG  ASN A 103      16.365   6.883 -16.152  1.00 28.64           C
ATOM    762  ND2 ASN A 103      16.715   7.884 -16.940  1.00 30.66           N
ATOM    763  OD1 ASN A 103      15.878   5.828 -16.580  1.00 29.85           O
ATOM    764  N   ALA A 104      15.234   6.170 -11.416  1.00 19.68           N
ATOM    765  CA  ALA A 104      15.641   6.234 -10.003  1.00 18.83           C
ATOM    766  C   ALA A 104      16.390   4.983  -9.556  1.00 19.10           C
ATOM    767  O   ALA A 104      17.261   5.070  -8.651  1.00 17.96           O
ATOM    768  CB  ALA A 104      14.421   6.546  -9.179  1.00 20.68           C
ATOM    769  N   TRP A 105      16.068   3.842 -10.218  1.00 18.77           N
ATOM    770  CA  TRP A 105      16.755   2.579  -9.836  1.00 19.20           C
ATOM    771  C   TRP A 105      18.233   2.707  -9.996  1.00 18.77           C
ATOM    772  O   TRP A 105      18.979   2.004  -9.200  1.00 19.91           O
ATOM    773  CB  TRP A 105      16.198   1.309 -10.611  1.00 18.84           C
ATOM    774  CG  TRP A 105      16.525   1.330 -12.067  1.00 20.76           C
ATOM    775  CD1 TRP A 105      15.800   1.911 -13.074  1.00 20.60           C
ATOM    776  CD2 TRP A 105      17.647   0.713 -12.704  1.00 21.34           C
ATOM    777  CE2 TRP A 105      17.577   0.987 -14.075  1.00 21.75           C
ATOM    778  CE3 TRP A 105      18.728  -0.034 -12.204  1.00 22.47           C
ATOM    779  NE1 TRP A 105      16.484   1.775 -14.289  1.00 20.59           N
ATOM    780  CZ2 TRP A 105      18.558   0.562 -14.961  1.00 22.80           C
ATOM    781  CZ3 TRP A 105      19.690  -0.487 -13.099  1.00 22.63           C
ATOM    782  CH2 TRP A 105      19.606  -0.181 -14.453  1.00 22.23           C
ATOM    783  N   LYS A 106      18.739   3.511 -10.897  1.00 17.25           N
ATOM    784  CA  LYS A 106      20.170   3.639 -11.071  1.00 17.38           C
ATOM    785  C   LYS A 106      20.704   5.033 -10.665  1.00 15.87           C
ATOM    786  O   LYS A 106      21.681   5.493 -11.235  1.00 15.98           O
ATOM    787  CB  LYS A 106      20.688   3.197 -12.372  1.00 21.69           C
ATOM    788  CG  LYS A 106      20.532   3.993 -13.596  1.00 26.23           C
ATOM    789  CD  LYS A 106      19.121   4.262 -14.024  1.00 28.91           C
ATOM    790  CE  LYS A 106      19.126   4.296 -15.598  1.00 31.73           C
ATOM    791  NZ  LYS A 106      20.576   4.155 -15.976  1.00 34.25           N
ATOM    792  N   SER A 107      20.103   5.534  -9.570  1.00 13.96           N
ATOM    793  CA  SER A 107      20.514   6.892  -9.132  1.00 13.25           C
ATOM    794  C   SER A 107      21.676   6.911  -8.182  1.00 12.82           C
ATOM    795  O   SER A 107      22.326   8.031  -8.052  1.00 11.93           O
ATOM    796  CB  SER A 107      19.309   7.536  -8.423  1.00 14.16           C
ATOM    797  OG  SER A 107      18.938   6.800  -7.235  1.00 16.23           O
ATOM    798  N   THR A 108      22.051   5.795  -7.588  1.00 11.17           N
ATOM    799  CA  THR A 108      23.059   5.838  -6.522  1.00 10.32           C
ATOM    800  C   THR A 108      24.293   4.992  -6.675  1.00 10.72           C
ATOM    801  O   THR A 108      24.159   3.764  -6.822  1.00 10.10           O
ATOM    802  CB  THR A 108      22.327   5.471  -5.138  1.00 12.38           C
ATOM    803  CG2 THR A 108      23.256   5.620  -3.911  1.00 10.56           C
ATOM    804  OG1 THR A 108      21.158   6.334  -4.961  1.00 12.76           O
ATOM    805  N   LEU A 109      25.485   5.600  -6.632  1.00  9.82           N
ATOM    806  CA  LEU A 109      26.745   4.870  -6.687  1.00 10.45           C
ATOM    807  C   LEU A 109      27.254   4.686  -5.217  1.00  9.93           C
ATOM    808  O   LEU A 109      26.878   5.470  -4.349  1.00  9.65           O
ATOM    809  CB  LEU A 109      27.836   5.650  -7.451  1.00 12.11           C
ATOM    810  CG  LEU A 109      27.604   5.913  -8.915  1.00 15.17           C
ATOM    811  CD1 LEU A 109      28.588   6.954  -9.439  1.00 16.06           C
ATOM    812  CD2 LEU A 109      27.851   4.613  -9.711  1.00 17.60           C
ATOM    813  N   VAL A 110      28.077   3.642  -5.026  1.00  9.90           N
ATOM    814  CA  VAL A 110      28.671   3.423  -3.657  1.00  9.40           C
ATOM    815  C   VAL A 110      30.178   3.194  -3.873  1.00  9.94           C
ATOM    816  O   VAL A 110      30.579   2.605  -4.897  1.00 10.03           O
ATOM    817  CB  VAL A 110      27.976   2.204  -2.945  1.00 10.77           C
ATOM    818  CG1 VAL A 110      28.112   0.941  -3.831  1.00 11.92           C
ATOM    819  CG2 VAL A 110      28.584   1.961  -1.582  1.00 11.78           C
ATOM    820  N   GLY A 111      30.990   3.630  -2.943  1.00 10.24           N
ATOM    821  CA  GLY A 111      32.469   3.454  -3.068  1.00 10.02           C
ATOM    822  C   GLY A 111      33.088   3.638  -1.695  1.00 11.13           C
ATOM    823  O   GLY A 111      32.353   3.690  -0.667  1.00 11.66           O
ATOM    824  N   HIS A 112      34.419   3.753  -1.755  1.00 11.58           N
ATOM    825  CA  HIS A 112      35.149   3.888  -0.434  1.00 12.81           C
ATOM    826  C   HIS A 112      36.370   4.768  -0.706  1.00 13.82           C
ATOM    827  O   HIS A 112      36.961   4.647  -1.764  1.00 14.12           O
ATOM    828  CB  HIS A 112      35.559   2.509   0.127  1.00 13.73           C
ATOM    829  CG  HIS A 112      36.197   1.596  -0.850  1.00 15.83           C
ATOM    830  CD2 HIS A 112      35.620   0.746  -1.781  1.00 17.79           C
ATOM    831  ND1 HIS A 112      37.515   1.476  -0.991  1.00 18.01           N
ATOM    832  CE1 HIS A 112      37.796   0.561  -1.949  1.00 18.84           C
ATOM    833  NE2 HIS A 112      36.672   0.124  -2.443  1.00 19.04           N
ATOM    834  N   ASP A 113      36.667   5.633   0.292  1.00 12.94           N
ATOM    835  CA  ASP A 113      37.823   6.547   0.166  1.00 13.73           C
ATOM    836  C   ASP A 113      38.573   6.456   1.537  1.00 13.67           C
ATOM    837  O   ASP A 113      37.982   6.319   2.610  1.00 13.13           O
ATOM    838  CB  ASP A 113      37.358   8.033   0.071  1.00 15.14           C
ATOM    839  CG  ASP A 113      36.841   8.523  -1.237  1.00 17.68           C
ATOM    840  OD1 ASP A 113      36.972   7.836  -2.272  1.00 18.49           O
ATOM    841  OD2 ASP A 113      36.271   9.666  -1.329  1.00 16.83           O
ATOM    842  N   THR A 114      39.876   6.667   1.388  1.00 14.63           N
ATOM    843  CA  THR A 114      40.731   6.659   2.627  1.00 15.15           C
ATOM    844  C   THR A 114      41.449   8.042   2.549  1.00 14.72           C
ATOM    845  O   THR A 114      42.026   8.310   1.459  1.00 15.58           O
ATOM    846  CB  THR A 114      41.821   5.532   2.724  1.00 18.26           C
ATOM    847  CG2 THR A 114      42.555   5.619   4.117  1.00 18.95           C
ATOM    848  OG1 THR A 114      41.146   4.255   2.747  1.00 21.76           O
ATOM    849  N   PHE A 115      41.382   8.751   3.633  1.00 14.03           N
ATOM    850  CA  PHE A 115      41.985  10.095   3.715  1.00 14.54           C
ATOM    851  C   PHE A 115      43.246  10.084   4.624  1.00 15.27           C
ATOM    852  O   PHE A 115      43.207   9.501   5.681  1.00 15.45           O
ATOM    853  CB  PHE A 115      40.955  11.122   4.188  1.00 12.79           C
ATOM    854  CG  PHE A 115      39.837  11.349   3.211  1.00 12.49           C
ATOM    855  CD1 PHE A 115      39.916  12.356   2.232  1.00 14.14           C
ATOM    856  CD2 PHE A 115      38.665  10.606   3.313  1.00 11.86           C
ATOM    857  CE1 PHE A 115      38.853  12.584   1.347  1.00 14.23           C
ATOM    858  CE2 PHE A 115      37.618  10.830   2.411  1.00 13.03           C
ATOM    859  CZ  PHE A 115      37.702  11.793   1.410  1.00 13.42           C
ATOM    860  N   THR A 116      44.265  10.730   4.116  1.00 15.51           N
ATOM    861  CA  THR A 116      45.555  10.868   4.856  1.00 17.09           C
ATOM    862  C   THR A 116      45.698  12.346   5.235  1.00 16.75           C
ATOM    863  O   THR A 116      45.428  13.272   4.473  1.00 15.83           O
ATOM    864  CB  THR A 116      46.753  10.419   3.922  1.00 18.29           C
ATOM    865  CG2 THR A 116      48.095  10.670   4.683  1.00 19.62           C
ATOM    866  OG1 THR A 116      46.520   9.010   3.634  1.00 18.90           O
ATOM    867  N   LYS A 117      46.158  12.536   6.499  1.00 18.74           N
ATOM    868  CA  LYS A 117      46.283  13.931   6.968  1.00 19.91           C
ATOM    869  C   LYS A 117      47.607  14.596   6.599  1.00 20.70           C
ATOM    870  O   LYS A 117      48.671  13.939   6.775  1.00 20.80           O
ATOM    871  CB  LYS A 117      46.140  13.996   8.512  1.00 20.81           C
ATOM    872  CG  LYS A 117      46.004  15.489   8.898  1.00 22.24           C
ATOM    873  CD  LYS A 117      45.239  15.655  10.153  1.00 24.42           C
ATOM    874  CE  LYS A 117      45.808  15.485  11.471  1.00 26.11           C
ATOM    875  NZ  LYS A 117      45.062  16.492  12.376  1.00 26.19           N
ATOM    876  N   VAL A 118      47.503  15.827   6.136  1.00 20.34           N
ATOM    877  CA  VAL A 118      48.746  16.542   5.807  1.00 22.55           C
ATOM    878  C   VAL A 118      49.188  17.250   7.159  1.00 24.94           C
ATOM    879  O   VAL A 118      50.521  17.028   7.279  1.00 26.62           O
ATOM    880  CB  VAL A 118      48.499  17.522   4.675  1.00 23.46           C
ATOM    881  CG1 VAL A 118      49.688  18.440   4.480  1.00 25.81           C
ATOM    882  CG2 VAL A 118      48.154  16.728   3.409  1.00 24.01           C
ATOM    883  N   ALA B 119      11.073 -23.251   2.928  1.00 44.48      C000 N
ATOM    884  CA  ALA B 119      12.327 -22.566   2.465  1.00 44.18      C000 C
ATOM    885  C   ALA B 119      12.447 -22.984   0.983  1.00 43.49      C000 C
ATOM    886  O   ALA B 119      11.679 -22.497   0.143  1.00 42.67      C000 O
ATOM    887  CB  ALA B 119      13.517 -23.202   3.211  1.00 45.32      C000 C
ATOM    888  N   GLU B 120      13.428 -23.871   0.809  1.00 42.45      C000 N
ATOM    889  CA  GLU B 120      13.586 -24.464  -0.579  1.00 41.12      C000 C
ATOM    890  C   GLU B 120      12.116 -24.437  -1.098  1.00 39.65      C000 C
ATOM    891  O   GLU B 120      11.678 -23.829  -2.065  1.00 37.49      C000 O
ATOM    892  CB  GLU B 120      13.932 -25.920  -0.264  1.00 41.82      C000 C
ATOM    893  CG  GLU B 120      14.360 -27.062  -1.120  1.00 41.77      C000 C
ATOM    894  CD  GLU B 120      14.995 -28.216  -0.374  1.00 42.05      C000 C
ATOM    895  OE1 GLU B 120      15.352 -28.133   0.806  1.00 41.98      C000 O
ATOM    896  OE2 GLU B 120      15.141 -29.291  -1.023  1.00 40.66      C000 O
ATOM    897  N   ALA B 121      11.314 -25.137  -0.303  1.00 39.86      C000 N
ATOM    898  CA  ALA B 121       9.873 -25.225  -0.612  1.00 39.51      C000 C
ATOM    899  C   ALA B 121       9.401 -23.772  -0.745  1.00 38.68      C000 C
ATOM    900  O   ALA B 121       9.005 -23.326  -1.850  1.00 40.04      C000 O
ATOM    901  CB  ALA B 121       9.143 -25.978   0.496  1.00 40.29      C000 C
ATOM    902  N   GLY B 122       9.500 -23.073   0.389  1.00 36.62      C000 N
ATOM    903  CA  GLY B 122       9.077 -21.684   0.522  1.00 32.30      C000 C
ATOM    904  C   GLY B 122       9.680 -20.785  -0.544  1.00 28.73      C000 C
ATOM    905  O   GLY B 122       8.929 -20.030  -1.201  1.00 27.73      C000 O
ATOM    906  N   ILE B 123      11.002 -20.897  -0.691  1.00 25.77      C000 N
ATOM    907  CA  ILE B 123      11.721 -20.076  -1.672  1.00 22.04      C000 C
ATOM    908  C   ILE B 123      11.461 -20.497  -3.096  1.00 20.12      C000 C
ATOM    909  O   ILE B 123      11.379 -19.640  -3.996  1.00 19.52      C000 O
ATOM    910  CB  ILE B 123      13.285 -20.091  -1.324  1.00 21.15      C000 C
ATOM    911  CG1 ILE B 123      13.505 -19.640   0.122  1.00 21.11      C000 C
ATOM    912  CG2 ILE B 123      14.097 -19.306  -2.367  1.00 19.35      C000 C
ATOM    913  CD1 ILE B 123      14.914 -19.756   0.741  1.00 21.44      C000 C
ATOM    914  N   THR B 124      11.363 -21.806  -3.374  1.00 18.79      C000 N
ATOM    915  CA  THR B 124      11.134 -22.237  -4.783  1.00 16.85      C000 C
ATOM    916  C   THR B 124       9.864 -21.647  -5.363  1.00 16.24      C000 C
ATOM    917  O   THR B 124       8.801 -21.731  -4.697  1.00 17.25      C000 O
ATOM    918  CB  THR B 124      11.054 -23.843  -4.887  1.00 15.48      C000 C
ATOM    919  CG2 THR B 124      10.790 -24.292  -6.325  1.00 15.14      C000 C
ATOM    920  OG1 THR B 124      12.319 -24.285  -4.384  1.00 17.00      C000 O
ATOM    921  N   GLY B 125       9.894 -21.065  -6.536  1.00 15.62      C000 N
ATOM    922  CA  GLY B 125       8.722 -20.458  -7.177  1.00 14.79      C000 C
ATOM    923  C   GLY B 125       9.131 -19.339  -8.141  1.00 15.18      C000 C
ATOM    924  O   GLY B 125      10.335 -19.190  -8.495  1.00 14.42      C000 O
ATOM    925  N   THR B 126       8.102 -18.598  -8.549  1.00 15.49      C000 N
ATOM    926  CA  THR B 126       8.282 -17.457  -9.480  1.00 15.96      C000 C
ATOM    927  C   THR B 126       8.017 -16.187  -8.627  1.00 16.19      C000 C
ATOM    928  O   THR B 126       6.968 -16.141  -7.946  1.00 16.33      C000 O
ATOM    929  CB  THR B 126       7.286 -17.526 -10.667  1.00 18.17      C000 C
ATOM    930  CG2 THR B 126       7.332 -16.321 -11.628  1.00 16.70      C000 C
ATOM    931  OG1 THR B 126       7.621 -18.779 -11.391  1.00 20.81      C000 O
ATOM    932  N   TRP B 127       8.930 -15.270  -8.626  1.00 15.53      C000 N
ATOM    933  CA  TRP B 127       8.811 -14.013  -7.811  1.00 14.74      C000 C
ATOM    934  C   TRP B 127       8.915 -12.816  -8.771  1.00 15.06      C000 C
ATOM    935  O   TRP B 127       9.481 -12.893  -9.872  1.00 15.09      C000 O
ATOM    936  CB  TRP B 127       9.935 -13.968  -6.775  1.00 14.08      C000 C
ATOM    937  CG  TRP B 127       9.940 -15.067  -5.782  1.00 14.15      C000 C
ATOM    938  CD1 TRP B 127      10.546 -16.316  -5.926  1.00 15.20      C000 C
ATOM    939  CD2 TRP B 127       9.476 -15.019  -4.425  1.00 14.68      C000 C
ATOM    940  CE2 TRP B 127       9.768 -16.260  -3.822  1.00 14.64      C000 C
ATOM    941  CE3 TRP B 127       8.837 -14.019  -3.672  1.00 14.89      C000 C
ATOM    942  NE1 TRP B 127      10.424 -17.013  -4.764  1.00 14.53      C000 N
ATOM    943  CZ2 TRP B 127       9.416 -16.549  -2.516  1.00 15.50      C000 C
ATOM    944  CZ3 TRP B 127       8.497 -14.303  -2.374  1.00 15.48      C000 C
ATOM    945  CH2 TRP B 127       8.749 -15.552  -1.781  1.00 15.78      C000 C
ATOM    946  N   TYR B 128       8.370 -11.669  -8.285  1.00 14.92      C000 N
ATOM    947  CA  TYR B 128       8.452 -10.456  -9.122  1.00 15.25      C000 C
ATOM    948  C   TYR B 128       8.915  -9.287  -8.207  1.00 15.83      C000 C
ATOM    949  O   TYR B 128       8.448  -9.277  -7.056  1.00 15.63      C000 O
ATOM    950  CB  TYR B 128       6.976 -10.076  -9.588  1.00 15.80      C000 C
ATOM    951  CG  TYR B 128       6.411 -11.197 -10.467  1.00 17.44      C000 C
ATOM    952  CD1 TYR B 128       6.630 -11.295 -11.806  1.00 17.79      C000 C
ATOM    953  CD2 TYR B 128       5.599 -12.140  -9.824  1.00 19.16      C000 C
ATOM    954  CE1 TYR B 128       6.034 -12.349 -12.554  1.00 20.86      C000 C
ATOM    955  CE2 TYR B 128       5.025 -13.208 -10.524  1.00 20.21      C000 C
ATOM    956  CZ  TYR B 128       5.263 -13.288 -11.880  1.00 21.40      C000 C
ATOM    957  OH  TYR B 128       4.709 -14.328 -12.623  1.00 25.54      C000 O
ATOM    958  N   ASN B 129       9.738  -8.375  -8.739  1.00 16.65      C000 N
ATOM    959  CA  ASN B 129      10.092  -7.219  -7.911  1.00 17.86      C000 C
ATOM    960  C   ASN B 129       9.104  -6.075  -8.305  1.00 19.68      C000 C
ATOM    961  O   ASN B 129       8.233  -6.237  -9.150  1.00 19.91      C000 O
ATOM    962  CB  ASN B 129      11.538  -6.791  -7.930  1.00 18.33      C000 C
ATOM    963  CG  ASN B 129      11.949  -6.258  -9.297  1.00 19.40      C000 C
ATOM    964  ND2 ASN B 129      13.290  -6.130  -9.456  1.00 21.18      C000 N
ATOM    965  OD1 ASN B 129      11.114  -6.030 -10.167  1.00 18.50      C000 O
ATOM    966  N   GLN B 130       9.358  -4.954  -7.640  1.00 20.95      C000 N
ATOM    967  CA  GLN B 130       8.532  -3.743  -7.845  1.00 22.56      C000 C
ATOM    968  C   GLN B 130       8.658  -3.186  -9.244  1.00 23.47      C000 C
ATOM    969  O   GLN B 130       7.699  -2.463  -9.642  1.00 25.34      C000 O
ATOM    970  CB  GLN B 130       8.868  -2.697  -6.765  1.00 23.37      C000 C
ATOM    971  CG  GLN B 130      10.266  -2.135  -6.953  1.00 23.62      C000 C
ATOM    972  CD  GLN B 130      11.453  -3.024  -6.569  1.00 24.14      C000 C
ATOM    973  NE2 GLN B 130      12.627  -2.487  -6.995  1.00 25.93      C000 N
ATOM    974  OE1 GLN B 130      11.461  -4.030  -5.873  1.00 20.95      C000 O
ATOM    975  N   LEU B 131       9.708  -3.406  -9.985  1.00 22.87      C000 N
ATOM    976  CA  LEU B 131       9.864  -2.901 -11.351  1.00 23.37      C000 C
ATOM    977  C   LEU B 131       9.204  -3.875 -12.352  1.00 22.66      C000 C
ATOM    978  O   LEU B 131       9.167  -3.508 -13.529  1.00 23.24      C000 O
ATOM    979  CB  LEU B 131      11.327  -2.702 -11.680  1.00 25.37      C000 C
ATOM    980  CG  LEU B 131      12.150  -1.822 -10.726  1.00 28.61      C000 C
ATOM    981  CD1 LEU B 131      13.638  -1.938 -11.110  1.00 29.20      C000 C
ATOM    982  CD2 LEU B 131      11.663  -0.382 -10.955  1.00 29.19      C000 C
ATOM    983  N   GLY B 132       8.826  -5.060 -11.889  1.00 21.65      C000 N
ATOM    984  CA  GLY B 132       8.224  -6.039 -12.806  1.00 20.68      C000 C
ATOM    985  C   GLY B 132       9.183  -7.060 -13.395  1.00 20.23      C000 C
ATOM    986  O   GLY B 132       8.795  -7.784 -14.337  1.00 20.57      C000 O
ATOM    987  N   SER B 133      10.397  -7.120 -12.891  1.00 18.64      C000 N
ATOM    988  CA  SER B 133      11.368  -8.188 -13.362  1.00 18.11      C000 C
ATOM    989  C   SER B 133      10.856  -9.514 -12.777  1.00 17.86      C000 C
ATOM    990  O   SER B 133      10.210  -9.518 -11.707  1.00 18.23      C000 O
ATOM    991  CB  SER B 133      12.746  -7.871 -12.717  1.00 18.56      C000 C
ATOM    992  OG  SER B 133      13.168  -6.613 -13.292  1.00 20.48      C000 O
ATOM    993  N   THR B 134      11.222 -10.615 -13.421  1.00 17.55      C000 N
ATOM    994  CA  THR B 134      10.748 -11.951 -12.952  1.00 17.34      C000 C
ATOM    995  C   THR B 134      11.956 -12.821 -12.534  1.00 16.97      C000 C
ATOM    996  O   THR B 134      12.910 -12.861 -13.305  1.00 16.78      C000 O
ATOM    997  CB  THR B 134      10.051 -12.682 -14.180  1.00 19.82      C000 C
ATOM    998  CG2 THR B 134       9.455 -14.034 -13.740  1.00 20.04      C000 C
ATOM    999  OG1 THR B 134       9.066 -11.750 -14.689  1.00 19.29      C000 O
ATOM   1000  N   PHE B 135      11.792 -13.454 -11.373  1.00 15.30      C000 N
ATOM   1001  CA  PHE B 135      12.939 -14.299 -10.832  1.00 15.72      C000 C
ATOM   1002  C   PHE B 135      12.307 -15.711 -10.629  1.00 15.08      C000 C
ATOM   1003  O   PHE B 135      11.395 -15.788  -9.765  1.00 15.29      C000 O
ATOM   1004  CB  PHE B 135      13.343 -13.708  -9.518  1.00 15.46      C000 C
ATOM   1005  CG  PHE B 135      14.139 -14.400  -8.490  1.00 15.64      C000 C
ATOM   1006  CD1 PHE B 135      15.363 -15.024  -8.850  1.00 15.85      C000 C
ATOM   1007  CD2 PHE B 135      13.773 -14.342  -7.155  1.00 17.14      C000 C
ATOM   1008  CE1 PHE B 135      16.161 -15.597  -7.837  1.00 16.83      C000 C
ATOM   1009  CE2 PHE B 135      14.538 -14.903  -6.140  1.00 18.31      C000 C
ATOM   1010  CZ  PHE B 135      15.747 -15.562  -6.492  1.00 17.48      C000 C
ATOM   1011  N   ILE B 136      12.771 -16.615 -11.441  1.00 14.21      C000 N
ATOM   1012  CA  ILE B 136      12.272 -18.014 -11.363  1.00 13.85      C000 C
ATOM   1013  C   ILE B 136      13.381 -18.834 -10.634  1.00 13.10      C000 C
ATOM   1014  O   ILE B 136      14.464 -18.901 -11.273  1.00 13.27      C000 O
ATOM   1015  CB  ILE B 136      11.983 -18.633 -12.768  1.00 14.84      C000 C
ATOM   1016  CG1 ILE B 136      10.961 -17.710 -13.512  1.00 16.11      C000 C
ATOM   1017  CG2 ILE B 136      11.329 -20.044 -12.544  1.00 16.75      C000 C
ATOM   1018  CD1 ILE B 136      10.646 -18.148 -14.943  1.00 17.56      C000 C
ATOM   1019  N   VAL B 137      13.113 -19.309  -9.475  1.00 12.24      C000 N
ATOM   1020  CA  VAL B 137      14.168 -20.030  -8.728  1.00 13.15      C000 C
ATOM   1021  C   VAL B 137      13.798 -21.411  -8.179  1.00 13.99      C000 C
ATOM   1022  O   VAL B 137      12.659 -21.649  -7.794  1.00 13.78      C000 O
ATOM   1023  CB  VAL B 137      14.636 -19.092  -7.606  1.00 12.60      C000 C
ATOM   1024  CG1 VAL B 137      13.588 -18.982  -6.482  1.00 12.77      C000 C
ATOM   1025  CG2 VAL B 137      16.005 -19.512  -7.009  1.00 12.63      C000 C
ATOM   1026  N   THR B 138      14.852 -22.227  -8.071  1.00 14.46      C000 N
ATOM   1027  CA  THR B 138      14.737 -23.545  -7.420  1.00 15.38      C000 C
ATOM   1028  C   THR B 138      15.727 -23.574  -6.242  1.00 14.86      C000 C
ATOM   1029  O   THR B 138      16.910 -23.300  -6.446  1.00 14.53      C000 O
ATOM   1030  CB  THR B 138      15.060 -24.770  -8.411  1.00 18.46      C000 C
ATOM   1031  CG2 THR B 138      15.071 -26.067  -7.558  1.00 19.91      C000 C
ATOM   1032  OG1 THR B 138      13.886 -24.794  -9.276  1.00 22.72      C000 O
ATOM   1033  N   ALA B 139      15.253 -23.883  -5.055  1.00 14.38      C000 N
ATOM   1034  CA  ALA B 139      16.042 -24.015  -3.861  1.00 15.63      C000 C
ATOM   1035  C   ALA B 139      16.346 -25.517  -3.584  1.00 16.97      C000 C
ATOM   1036  O   ALA B 139      15.390 -26.315  -3.358  1.00 18.38      C000 O
ATOM   1037  CB  ALA B 139      15.337 -23.374  -2.648  1.00 14.58      C000 C
ATOM   1038  N   GLY B 140      17.582 -25.916  -3.654  1.00 16.91      C000 N
ATOM   1039  CA  GLY B 140      18.015 -27.302  -3.398  1.00 17.66      C000 C
ATOM   1040  C   GLY B 140      18.082 -27.555  -1.909  1.00 18.55      C000 C
ATOM   1041  O   GLY B 140      18.327 -26.643  -1.102  1.00 17.54      C000 O
ATOM   1042  N   ALA B 141      17.953 -28.865  -1.534  1.00 20.20      C000 N
ATOM   1043  CA  ALA B 141      17.968 -29.205  -0.117  1.00 19.42      C000 C
ATOM   1044  C   ALA B 141      19.249 -28.844   0.621  1.00 19.18      C000 C
ATOM   1045  O   ALA B 141      19.089 -28.713   1.852  1.00 19.87      C000 O
ATOM   1046  CB  ALA B 141      17.648 -30.679   0.193  1.00 18.82      C000 C
ATOM   1047  N   ASP B 142      20.360 -28.795   0.028  1.00 19.04      C000 N
ATOM   1048  CA  ASP B 142      21.711 -28.540   0.380  1.00 20.19      C000 C
ATOM   1049  C   ASP B 142      22.157 -27.039   0.449  1.00 19.39      C000 C
ATOM   1050  O   ASP B 142      23.362 -26.828   0.748  1.00 20.65      C000 O
ATOM   1051  CB  ASP B 142      22.587 -29.140  -0.825  1.00 23.92      C000 C
ATOM   1052  CG  ASP B 142      22.256 -28.582  -2.192  1.00 27.11      C000 C
ATOM   1053  OD1 ASP B 142      21.234 -28.036  -2.572  1.00 27.42      C000 O
ATOM   1054  OD2 ASP B 142      23.093 -28.693  -3.183  1.00 29.66      C000 O
ATOM   1055  N   GLY B 143      21.319 -26.119  -0.003  1.00 17.00      C000 N
ATOM   1056  CA  GLY B 143      21.713 -24.693   0.043  1.00 15.20      C000 C
ATOM   1057  C   GLY B 143      21.915 -24.059  -1.308  1.00 14.47      C000 C
ATOM   1058  O   GLY B 143      22.233 -22.806  -1.354  1.00 13.84      C000 O
ATOM   1059  N   ALA B 144      21.781 -24.809  -2.415  1.00 13.30      C000 N
ATOM   1060  CA  ALA B 144      21.993 -24.110  -3.718  1.00 12.66      C000 C
ATOM   1061  C   ALA B 144      20.726 -23.436  -4.198  1.00 12.45      C000 C
ATOM   1062  O   ALA B 144      19.555 -23.830  -3.989  1.00 12.63      C000 O
ATOM   1063  CB  ALA B 144      22.326 -25.241  -4.773  1.00 14.21      C000 C
ATOM   1064  N   LEU B 145      20.941 -22.305  -4.938  1.00 12.20      C000 N
ATOM   1065  CA  LEU B 145      19.817 -21.604  -5.599  1.00 11.10      C000 C
ATOM   1066  C   LEU B 145      20.200 -21.632  -7.108  1.00 10.40      C000 C
ATOM   1067  O   LEU B 145      21.383 -21.316  -7.429  1.00 11.70      C000 O
ATOM   1068  CB  LEU B 145      19.785 -20.078  -5.126  1.00 11.51      C000 C
ATOM   1069  CG  LEU B 145      19.355 -19.810  -3.712  1.00 10.65      C000 C
ATOM   1070  CD1 LEU B 145      19.205 -18.275  -3.519  1.00 12.42      C000 C
ATOM   1071  CD2 LEU B 145      17.993 -20.461  -3.401  1.00 10.37      C000 C
ATOM   1072  N   THR B 146      19.297 -21.944  -7.966  1.00 10.28      C000 N
ATOM   1073  CA  THR B 146      19.560 -21.970  -9.410  1.00 11.51      C000 C
ATOM   1074  C   THR B 146      18.267 -21.487 -10.109  1.00 12.56      C000 C
ATOM   1075  O   THR B 146      17.169 -21.654  -9.573  1.00 14.30      C000 O
ATOM   1076  CB  THR B 146      19.879 -23.496  -9.899  1.00 14.20      C000 C
ATOM   1077  CG2 THR B 146      21.180 -23.994  -9.249  1.00 13.06      C000 C
ATOM   1078  OG1 THR B 146      18.696 -24.216  -9.368  1.00 17.81      C000 O
ATOM   1079  N   GLY B 147      18.434 -20.802 -11.263  1.00 11.69      C000 N
ATOM   1080  CA  GLY B 147      17.172 -20.371 -11.958  1.00 11.29      C000 C
ATOM   1081  C   GLY B 147      17.501 -19.335 -13.028  1.00 10.80      C000 C
ATOM   1082  O   GLY B 147      18.611 -19.322 -13.568  1.00 10.49      C000 O
ATOM   1083  N   THR B 148      16.452 -18.552 -13.319  1.00 11.88      C000 N
ATOM   1084  CA  THR B 148      16.611 -17.529 -14.402  1.00 12.91      C000 C
ATOM   1085  C   THR B 148      16.002 -16.189 -13.913  1.00 13.29      C000 C
ATOM   1086  O   THR B 148      15.085 -16.202 -13.085  1.00 13.96      C000 O
ATOM   1087  CB  THR B 148      15.975 -17.911 -15.782  1.00 16.12      C000 C
ATOM   1088  CG2 THR B 148      16.589 -19.196 -16.384  1.00 17.43      C000 C
ATOM   1089  OG1 THR B 148      14.597 -18.165 -15.522  1.00 17.01      C000 O
ATOM   1090  N   TYR B 149      16.577 -15.133 -14.509  1.00 13.88      C000 N
ATOM   1091  CA  TYR B 149      16.114 -13.764 -14.178  1.00 15.13      C000 C
ATOM   1092  C   TYR B 149      15.793 -13.013 -15.487  1.00 16.74      C000 C
ATOM   1093  O   TYR B 149      16.594 -13.089 -16.463  1.00 17.41      C000 O
ATOM   1094  CB  TYR B 149      17.307 -12.994 -13.490  1.00 13.01      C000 C
ATOM   1095  CG  TYR B 149      16.803 -11.772 -12.734  1.00 13.76      C000 C
ATOM   1096  CD1 TYR B 149      16.425 -11.902 -11.425  1.00 14.30      C000 C
ATOM   1097  CD2 TYR B 149      16.687 -10.512 -13.366  1.00 13.67      C000 C
ATOM   1098  CE1 TYR B 149      15.972 -10.803 -10.662  1.00 15.29      C000 C
ATOM   1099  CE2 TYR B 149      16.195  -9.420 -12.644  1.00 13.33      C000 C
ATOM   1100  CZ  TYR B 149      15.883  -9.560 -11.307  1.00 15.73      C000 C
ATOM   1101  OH  TYR B 149      15.403  -8.499 -10.498  1.00 17.95      C000 O
ATOM   1102  N   GLU B 150      14.659 -12.349 -15.489  1.00 18.24      C000 N
ATOM   1103  CA  GLU B 150      14.259 -11.530 -16.669  1.00 20.59      C000 C
ATOM   1104  C   GLU B 150      14.058 -10.087 -16.191  1.00 21.77      C000 C
ATOM   1105  O   GLU B 150      13.182  -9.897 -15.312  1.00 21.08      C000 O
ATOM   1106  CB  GLU B 150      12.993 -12.029 -17.317  1.00 24.07      C000 C
ATOM   1107  CG  GLU B 150      12.580 -11.071 -18.506  1.00 28.21      C000 C
ATOM   1108  CD  GLU B 150      11.416 -11.625 -19.273  1.00 31.54      C000 C
ATOM   1109  OE1 GLU B 150      10.991 -12.756 -19.129  1.00 32.54      C000 O
ATOM   1110  OE2 GLU B 150      10.959 -10.773 -20.061  1.00 34.08      C000 O
ATOM   1111  N   SER B 151      14.854  -9.156 -16.697  1.00 23.57      C000 N
ATOM   1112  CA  SER B 151      14.832  -7.771 -16.220  1.00 26.16      C000 C
ATOM   1113  C   SER B 151      13.908  -6.833 -16.981  1.00 27.99      C000 C
ATOM   1114  O   SER B 151      13.915  -6.837 -18.216  1.00 29.00      C000 O
ATOM   1115  CB  SER B 151      16.243  -7.155 -16.205  1.00 27.08      C000 C
ATOM   1116  OG  SER B 151      16.172  -5.876 -15.511  1.00 28.26      C000 O
ATOM   1117  N   ALA B 152      13.249  -5.974 -16.218  1.00 28.90      C000 N
ATOM   1118  CA  ALA B 152      12.328  -4.967 -16.775  1.00 30.55      C000 C
ATOM   1119  C   ALA B 152      13.086  -3.707 -17.189  1.00 31.49      C000 C
ATOM   1120  O   ALA B 152      12.511  -2.940 -17.987  1.00 32.34      C000 O
ATOM   1121  CB  ALA B 152      11.248  -4.589 -15.739  1.00 29.30      C000 C
ATOM   1122  N   VAL B 153      14.283  -3.523 -16.662  1.00 32.37      C000 N
ATOM   1123  CA  VAL B 153      15.071  -2.313 -16.971  1.00 32.86      C000 C
ATOM   1124  C   VAL B 153      16.527  -2.620 -17.325  1.00 33.22      C000 C
ATOM   1125  O   VAL B 153      17.022  -3.721 -17.104  1.00 32.47      C000 O
ATOM   1126  CB  VAL B 153      15.052  -1.342 -15.745  1.00 33.25      C000 C
ATOM   1127  CG1 VAL B 153      13.674  -0.829 -15.403  1.00 33.43      C000 C
ATOM   1128  CG2 VAL B 153      15.741  -1.970 -14.538  1.00 33.31      C000 C
ATOM   1129  N   GLY B 154      17.164  -1.550 -17.862  1.00 33.53      C000 N
ATOM   1130  CA  GLY B 154      18.580  -1.680 -18.240  1.00 33.64      C000 C
ATOM   1131  C   GLY B 154      18.745  -2.259 -19.643  1.00 34.01      C000 C
ATOM   1132  O   GLY B 154      17.829  -2.529 -20.436  1.00 33.92      C000 O
ATOM   1133  N   ASN B 155      20.021  -2.439 -19.931  1.00 33.88      C000 N
ATOM   1134  CA  ASN B 155      20.538  -2.957 -21.233  1.00 33.96      C000 C
ATOM   1135  C   ASN B 155      20.393  -4.490 -21.191  1.00 33.33      C000 C
ATOM   1136  O   ASN B 155      21.422  -5.174 -21.087  1.00 32.35      C000 O
ATOM   1137  CB  ASN B 155      22.019  -2.510 -21.232  1.00 35.99      C000 C
ATOM   1138  CG  ASN B 155      22.795  -2.920 -22.444  1.00 38.92      C000 C
ATOM   1139  ND2 ASN B 155      22.067  -3.296 -23.515  1.00 39.55      C000 N
ATOM   1140  OD1 ASN B 155      24.063  -2.905 -22.407  1.00 40.38      C000 O
ATOM   1141  N   ALA B 156      19.132  -4.924 -21.208  1.00 32.63      C000 N
ATOM   1142  CA  ALA B 156      18.880  -6.388 -21.103  1.00 32.42      C000 C
ATOM   1143  C   ALA B 156      17.653  -6.809 -21.889  1.00 31.91      C000 C
ATOM   1144  O   ALA B 156      16.718  -6.015 -22.005  1.00 32.68      C000 O
ATOM   1145  CB  ALA B 156      18.523  -6.759 -19.644  1.00 32.24      C000 C
ATOM   1146  N   GLU B 157      17.732  -8.034 -22.360  1.00 30.79      C000 N
ATOM   1147  CA  GLU B 157      16.586  -8.593 -23.117  1.00 30.21      C000 C
ATOM   1148  C   GLU B 157      16.600 -10.133 -22.978  1.00 28.31      C000 C
ATOM   1149  O   GLU B 157      17.598 -10.791 -23.208  1.00 27.83      C000 O
ATOM   1150  CB  GLU B 157      16.603  -8.239 -24.574  1.00 33.83      C000 C
ATOM   1151  CG  GLU B 157      17.787  -8.676 -25.450  1.00 37.04      C000 C
ATOM   1152  CD  GLU B 157      17.571  -8.222 -26.902  1.00 39.65      C000 C
ATOM   1153  OE1 GLU B 157      16.445  -8.360 -27.407  1.00 41.23      C000 O
ATOM   1154  OE2 GLU B 157      18.595  -7.753 -27.423  1.00 39.71      C000 O
ATOM   1155  N   SER B 158      15.437 -10.627 -22.578  1.00 26.22      C000 N
ATOM   1156  CA  SER B 158      15.254 -12.053 -22.430  1.00 24.04      C000 C
ATOM   1157  C   SER B 158      15.763 -12.395 -21.006  1.00 21.75      C000 C
ATOM   1158  O   SER B 158      15.893 -11.599 -20.063  1.00 20.90      C000 O
ATOM   1159  CB  SER B 158      16.000 -12.736 -23.551  1.00 25.67      C000 C
ATOM   1160  OG  SER B 158      15.731 -14.154 -23.687  1.00 25.98      C000 O
ATOM   1161  N   ARG B 159      16.019 -13.712 -20.917  1.00 20.15      C000 N
ATOM   1162  CA  ARG B 159      16.414 -14.291 -19.624  1.00 17.50      C000 C
ATOM   1163  C   ARG B 159      17.886 -14.477 -19.490  1.00 14.73      C000 C
ATOM   1164  O   ARG B 159      18.557 -14.730 -20.522  1.00 14.60      C000 O
ATOM   1165  CB  ARG B 159      15.660 -15.666 -19.497  1.00 22.60      C000 C
ATOM   1166  CG  ARG B 159      14.160 -15.351 -19.552  1.00 28.44      C000 C
ATOM   1167  CD  ARG B 159      13.307 -16.321 -18.859  1.00 33.13      C000 C
ATOM   1168  NE  ARG B 159      13.076 -17.527 -19.675  1.00 37.45      C000 N
ATOM   1169  CZ  ARG B 159      12.059 -18.378 -19.406  1.00 39.03      C000 C
ATOM   1170  NH1 ARG B 159      11.102 -18.048 -18.525  1.00 39.86      C000 N
ATOM   1171  NH2 ARG B 159      11.966 -19.517 -20.110  1.00 38.25      C000 N
ATOM   1172  N   TYR B 160      18.296 -14.462 -18.212  1.00 12.61      C000 N
ATOM   1173  CA  TYR B 160      19.739 -14.649 -17.885  1.00 11.89      C000 C
ATOM   1174  C   TYR B 160      19.810 -15.714 -16.741  1.00 11.24      C000 C
ATOM   1175  O   TYR B 160      18.922 -15.797 -15.944  1.00 10.84      C000 O
ATOM   1176  CB  TYR B 160      20.288 -13.297 -17.316  1.00 12.45      C000 C
ATOM   1177  CG  TYR B 160      20.270 -12.169 -18.374  1.00 13.65      C000 C
ATOM   1178  CD1 TYR B 160      19.107 -11.382 -18.532  1.00 13.84      C000 C
ATOM   1179  CD2 TYR B 160      21.381 -11.954 -19.172  1.00 13.84      C000 C
ATOM   1180  CE1 TYR B 160      19.077 -10.404 -19.532  1.00 14.93      C000 C
ATOM   1181  CE2 TYR B 160      21.372 -10.941 -20.154  1.00 14.99      C000 C
ATOM   1182  CZ  TYR B 160      20.205 -10.211 -20.333  1.00 15.88      C000 C
ATOM   1183  OH  TYR B 160      20.236  -9.180 -21.283  1.00 18.41      C000 O
ATOM   1184  N   VAL B 161      20.965 -16.396 -16.759  1.00 12.04      C000 N
ATOM   1185  CA  VAL B 161      21.152 -17.459 -15.698  1.00 10.94      C000 C
ATOM   1186  C   VAL B 161      21.522 -16.799 -14.377  1.00 10.59      C000 C
ATOM   1187  O   VAL B 161      22.268 -15.845 -14.373  1.00 10.69      C000 O
ATOM   1188  CB  VAL B 161      22.337 -18.375 -16.217  1.00 10.99      C000 C
ATOM   1189  CG1 VAL B 161      22.746 -19.349 -15.084  1.00 13.82      C000 C
ATOM   1190  CG2 VAL B 161      21.817 -19.179 -17.409  1.00 12.51      C000 C
ATOM   1191  N   LEU B 162      21.034 -17.390 -13.292  1.00 10.22      C000 N
ATOM   1192  CA  LEU B 162      21.479 -16.921 -11.968  1.00 11.26      C000 C
ATOM   1193  C   LEU B 162      21.900 -18.198 -11.149  1.00 11.97      C000 C
ATOM   1194  O   LEU B 162      21.394 -19.329 -11.415  1.00 12.05      C000 O
ATOM   1195  CB  LEU B 162      20.320 -16.212 -11.271  1.00 12.23      C000 C
ATOM   1196  CG  LEU B 162      19.155 -17.080 -10.839  1.00 12.02      C000 C
ATOM   1197  CD1 LEU B 162      19.386 -17.558  -9.350  1.00 11.08      C000 C
ATOM   1198  CD2 LEU B 162      17.933 -16.124 -10.745  1.00 14.70      C000 C
ATOM   1199  N   THR B 163      22.739 -17.937 -10.197  1.00 11.05      C000 N
ATOM   1200  CA  THR B 163      23.200 -18.933  -9.251  1.00 10.68      C000 C
ATOM   1201  C   THR B 163      23.392 -18.280  -7.871  1.00 10.53      C000 C
ATOM   1202  O   THR B 163      23.787 -17.071  -7.842  1.00 10.34      C000 O
ATOM   1203  CB  THR B 163      24.550 -19.667  -9.710  1.00 13.48      C000 C
ATOM   1204  CG2 THR B 163      25.810 -18.849  -9.564  1.00 11.85      C000 C
ATOM   1205  OG1 THR B 163      24.632 -20.755  -8.699  1.00 16.76      C000 O
ATOM   1206  N   GLY B 164      23.067 -18.987  -6.779  1.00 10.32      C000 N
ATOM   1207  CA  GLY B 164      23.211 -18.443  -5.445  1.00 10.54      C000 C
ATOM   1208  C   GLY B 164      23.279 -19.486  -4.315  1.00 11.44      C000 C
ATOM   1209  O   GLY B 164      23.405 -20.685  -4.646  1.00 10.85      C000 O
ATOM   1210  N   ARG B 165      23.175 -19.024  -3.110  1.00 10.25      C000 N
ATOM   1211  CA  ARG B 165      23.223 -19.920  -1.914  1.00 11.29      C000 C
ATOM   1212  C   ARG B 165      22.256 -19.341  -0.880  1.00 12.12      C000 C
ATOM   1213  O   ARG B 165      21.879 -18.133  -0.856  1.00 11.84      C000 O
ATOM   1214  CB  ARG B 165      24.639 -19.938  -1.298  1.00  9.83      C000 C
ATOM   1215  CG  ARG B 165      25.793 -20.392  -2.201  1.00 11.51      C000 C
ATOM   1216  CD  ARG B 165      25.684 -21.873  -2.616  1.00 12.79      C000 C
ATOM   1217  NE  ARG B 165      25.939 -22.637  -1.372  1.00 13.65      C000 N
ATOM   1218  CZ  ARG B 165      25.664 -23.949  -1.316  1.00 16.49      C000 C
ATOM   1219  NH1 ARG B 165      25.286 -24.610  -2.450  1.00 16.51      C000 N
ATOM   1220  NH2 ARG B 165      25.839 -24.638  -0.195  1.00 17.06      C000 N
ATOM   1221  N   TYR B 166      21.780 -20.222   0.020  1.00 12.02      C000 N
ATOM   1222  CA  TYR B 166      20.842 -19.811   1.101  1.00 11.32      C000 C
ATOM   1223  C   TYR B 166      21.056 -20.738   2.341  1.00 12.81      C000 C
ATOM   1224  O   TYR B 166      21.630 -21.819   2.170  1.00 12.34      C000 O
ATOM   1225  CB  TYR B 166      19.414 -19.854   0.643  1.00 10.68      C000 C
ATOM   1226  CG  TYR B 166      18.785 -21.251   0.548  1.00 13.08      C000 C
ATOM   1227  CD1 TYR B 166      19.037 -22.099  -0.501  1.00 13.18      C000 C
ATOM   1228  CD2 TYR B 166      17.962 -21.668   1.594  1.00 13.23      C000 C
ATOM   1229  CE1 TYR B 166      18.443 -23.403  -0.550  1.00 13.67      C000 C
ATOM   1230  CE2 TYR B 166      17.360 -22.939   1.594  1.00 14.24      C000 C
ATOM   1231  CZ  TYR B 166      17.622 -23.760   0.507  1.00 15.16      C000 C
ATOM   1232  OH  TYR B 166      17.017 -25.024   0.479  1.00 17.48      C000 O
ATOM   1233  N   ASP B 167      20.587 -20.210   3.483  1.00 12.23      C000 N
ATOM   1234  CA  ASP B 167      20.724 -21.032   4.738  1.00 13.65      C000 C
ATOM   1235  C   ASP B 167      19.615 -22.110   4.712  1.00 13.67      C000 C
ATOM   1236  O   ASP B 167      18.459 -21.781   4.866  1.00 12.57      C000 O
ATOM   1237  CB  ASP B 167      20.569 -20.013   5.922  1.00 14.25      C000 C
ATOM   1238  CG  ASP B 167      20.654 -20.726   7.278  1.00 15.67      C000 C
ATOM   1239  OD1 ASP B 167      20.967 -21.956   7.309  1.00 14.76      C000 O
ATOM   1240  OD2 ASP B 167      20.528 -20.001   8.299  1.00 14.04      C000 O
ATOM   1241  N   SER B 168      20.070 -23.357   4.514  1.00 14.12      C000 N
ATOM   1242  CA  SER B 168      19.194 -24.516   4.466  1.00 15.82      C000 C
ATOM   1243  C   SER B 168      18.798 -25.059   5.836  1.00 16.62      C000 C
ATOM   1244  O   SER B 168      18.006 -26.028   5.884  1.00 16.17      C000 O
ATOM   1245  CB  SER B 168      19.773 -25.655   3.583  1.00 15.04      C000 C
ATOM   1246  OG  SER B 168      21.110 -25.908   3.894  1.00 17.66      C000 O
ATOM   1247  N   ALA B 169      19.198 -24.391   6.919  1.00 16.72      C000 N
ATOM   1248  CA  ALA B 169      18.788 -24.786   8.265  1.00 18.25      C000 C
ATOM   1249  C   ALA B 169      18.689 -23.519   9.140  1.00 18.63      C000 C
ATOM   1250  O   ALA B 169      19.546 -23.358  10.014  1.00 17.70      C000 O
ATOM   1251  CB  ALA B 169      19.888 -25.694   8.853  1.00 19.18      C000 C
ATOM   1252  N   PRO B 170      17.704 -22.696   8.844  1.00 19.85      C000 N
ATOM   1253  CA  PRO B 170      17.543 -21.404   9.570  1.00 20.74      C000 C
ATOM   1254  C   PRO B 170      17.226 -21.618  11.032  1.00 22.53      C000 C
ATOM   1255  O   PRO B 170      16.861 -22.746  11.437  1.00 22.11      C000 O
ATOM   1256  CB  PRO B 170      16.410 -20.711   8.839  1.00 21.02      C000 C
ATOM   1257  CG  PRO B 170      15.661 -21.806   8.092  1.00 20.75      C000 C
ATOM   1258  CD  PRO B 170      16.723 -22.857   7.752  1.00 20.39      C000 C
ATOM   1259  N   ALA B 171      17.364 -20.542  11.794  1.00 23.76      C000 N
ATOM   1260  CA  ALA B 171      17.094 -20.591  13.253  1.00 25.92      C000 C
ATOM   1261  C   ALA B 171      15.601 -20.756  13.454  1.00 27.86      C000 C
ATOM   1262  O   ALA B 171      14.783 -20.415  12.577  1.00 28.34      C000 O
ATOM   1263  CB  ALA B 171      17.673 -19.342  13.927  1.00 25.72      C000 C
ATOM   1264  N   THR B 172      15.224 -21.264  14.627  1.00 30.10      C000 N
ATOM   1265  CA  THR B 172      13.809 -21.508  14.934  1.00 31.99      C000 C
ATOM   1266  C   THR B 172      13.184 -20.512  15.876  1.00 32.38      C000 C
ATOM   1267  O   THR B 172      12.126 -20.823  16.486  1.00 33.22      C000 O
ATOM   1268  CB  THR B 172      13.606 -22.999  15.445  1.00 34.44      C000 C
ATOM   1269  CG2 THR B 172      13.563 -23.951  14.240  1.00 35.44      C000 C
ATOM   1270  OG1 THR B 172      14.737 -23.263  16.371  1.00 35.93      C000 O
ATOM   1271  N   ASP B 173      13.761 -19.338  15.939  1.00 31.32      C000 N
ATOM   1272  CA  ASP B 173      13.312 -18.263  16.795  1.00 30.63      C000 C
ATOM   1273  C   ASP B 173      12.455 -17.234  16.109  1.00 30.03      C000 C
ATOM   1274  O   ASP B 173      12.110 -16.207  16.735  1.00 30.81      C000 O
ATOM   1275  CB  ASP B 173      14.608 -17.677  17.469  1.00 29.95      C000 C
ATOM   1276  CG  ASP B 173      15.400 -16.934  16.405  1.00 29.85      C000 C
ATOM   1277  OD1 ASP B 173      15.067 -16.994  15.193  1.00 28.14      C000 O
ATOM   1278  OD2 ASP B 173      16.374 -16.307  16.849  1.00 30.22      C000 O
ATOM   1279  N   GLY B 174      12.123 -17.436  14.828  1.00 29.25      C000 N
ATOM   1280  CA  GLY B 174      11.287 -16.440  14.117  1.00 27.90      C000 C
ATOM   1281  C   GLY B 174      12.075 -15.579  13.113  1.00 26.84      C000 C
ATOM   1282  O   GLY B 174      11.440 -14.685  12.462  1.00 27.39      C000 O
ATOM   1283  N   SER B 175      13.355 -15.839  12.994  1.00 24.70      C000 N
ATOM   1284  CA  SER B 175      14.180 -15.048  12.068  1.00 23.30      C000 C
ATOM   1285  C   SER B 175      13.931 -15.390  10.610  1.00 22.08      C000 C
ATOM   1286  O   SER B 175      13.495 -16.530  10.313  1.00 22.58      C000 O
ATOM   1287  CB  SER B 175      15.633 -15.447  12.387  1.00 24.52      C000 C
ATOM   1288  OG  SER B 175      15.940 -15.105  13.704  1.00 26.76      C000 O
ATOM   1289  N   GLY B 176      14.315 -14.497   9.698  1.00 19.63      C000 N
ATOM   1290  CA  GLY B 176      14.196 -14.759   8.228  1.00 17.85      C000 C
ATOM   1291  C   GLY B 176      15.357 -15.727   7.828  1.00 16.21      C000 C
ATOM   1292  O   GLY B 176      16.225 -16.081   8.641  1.00 15.64      C000 O
ATOM   1293  N   THR B 177      15.340 -16.072   6.544  1.00 14.47      C000 N
ATOM   1294  CA  THR B 177      16.380 -17.013   6.009  1.00 13.83      C000 C
ATOM   1295  C   THR B 177      17.376 -16.228   5.129  1.00 12.27      C000 C
ATOM   1296  O   THR B 177      16.917 -15.713   4.086  1.00 12.71      C000 O
ATOM   1297  CB  THR B 177      15.571 -18.050   5.068  1.00 14.78      C000 C
ATOM   1298  CG2 THR B 177      16.517 -19.031   4.321  1.00 15.56      C000 C
ATOM   1299  OG1 THR B 177      14.740 -18.828   5.971  1.00 15.80      C000 O
ATOM   1300  N   ALA B 178      18.606 -16.157   5.528  1.00 10.95      C000 N
ATOM   1301  CA  ALA B 178      19.620 -15.436   4.689  1.00 10.67      C000 C
ATOM   1302  C   ALA B 178      19.848 -16.123   3.368  1.00 11.48      C000 C
ATOM   1303  O   ALA B 178      19.892 -17.393   3.227  1.00 11.67      C000 O
ATOM   1304  CB  ALA B 178      20.893 -15.325   5.529  1.00 10.21      C000 C
ATOM   1305  N   LEU B 179      20.025 -15.296   2.283  1.00 10.31      C000 N
ATOM   1306  CA  LEU B 179      20.300 -15.803   0.941  1.00 10.01      C000 C
ATOM   1307  C   LEU B 179      20.985 -14.756   0.065  1.00 10.04      C000 C
ATOM   1308  O   LEU B 179      21.119 -13.598   0.546  1.00 10.34      C000 O
ATOM   1309  CB  LEU B 179      19.026 -16.279   0.305  1.00 11.73      C000 C
ATOM   1310  CG  LEU B 179      17.822 -15.342   0.245  1.00 15.80      C000 C
ATOM   1311  CD1 LEU B 179      18.021 -14.219  -0.729  1.00 18.52      C000 C
ATOM   1312  CD2 LEU B 179      16.670 -16.219  -0.443  1.00 17.72      C000 C
ATOM   1313  N   GLY B 180      21.461 -15.217  -1.088  1.00  9.21      C000 N
ATOM   1314  CA  GLY B 180      22.065 -14.251  -2.050  1.00  8.35      C000 C
ATOM   1315  C   GLY B 180      22.212 -14.927  -3.397  1.00  9.12      C000 C
ATOM   1316  O   GLY B 180      22.273 -16.154  -3.386  1.00  9.56      C000 O
ATOM   1317  N   TRP B 181      22.282 -14.139  -4.462  1.00  8.42      C000 N
ATOM   1318  CA  TRP B 181      22.480 -14.695  -5.800  1.00  8.23      C000 C
ATOM   1319  C   TRP B 181      23.099 -13.595  -6.721  1.00  8.74      C000 C
ATOM   1320  O   TRP B 181      23.122 -12.401  -6.372  1.00  8.11      C000 O
ATOM   1321  CB  TRP B 181      21.201 -15.245  -6.390  1.00  8.66      C000 C
ATOM   1322  CG  TRP B 181      20.156 -14.201  -6.773  1.00  8.22      C000 C
ATOM   1323  CD1 TRP B 181      19.990 -13.683  -8.048  1.00  9.51      C000 C
ATOM   1324  CD2 TRP B 181      19.079 -13.714  -5.995  1.00 10.17      C000 C
ATOM   1325  CE2 TRP B 181      18.342 -12.817  -6.810  1.00 10.47      C000 C
ATOM   1326  CE3 TRP B 181      18.749 -13.885  -4.643  1.00 13.66      C000 C
ATOM   1327  NE1 TRP B 181      18.873 -12.891  -8.062  1.00 10.81      C000 N
ATOM   1328  CZ2 TRP B 181      17.226 -12.137  -6.324  1.00 11.91      C000 C
ATOM   1329  CZ3 TRP B 181      17.625 -13.197  -4.152  1.00 14.93      C000 C
ATOM   1330  CH2 TRP B 181      16.937 -12.282  -4.994  1.00 13.39      C000 C
ATOM   1331  N   THR B 182      23.642 -14.193  -7.806  1.00  7.94      C000 N
ATOM   1332  CA  THR B 182      24.263 -13.287  -8.820  1.00  7.85      C000 C
ATOM   1333  C   THR B 182      23.737 -13.585 -10.218  1.00  8.92      C000 C
ATOM   1334  O   THR B 182      23.452 -14.739 -10.587  1.00  9.45      C000 O
ATOM   1335  CB  THR B 182      25.808 -13.668  -8.947  1.00  9.46      C000 C
ATOM   1336  CG2 THR B 182      26.482 -12.762  -9.974  1.00  9.39      C000 C
ATOM   1337  OG1 THR B 182      26.475 -13.581  -7.651  1.00  9.28      C000 O
ATOM   1338  N   VAL B 183      23.760 -12.560 -11.089  1.00  8.57      C000 N
ATOM   1339  CA  VAL B 183      23.447 -12.604 -12.501  1.00  9.20      C000 C
ATOM   1340  C   VAL B 183      24.517 -11.831 -13.281  1.00  9.95      C000 C
ATOM   1341  O   VAL B 183      24.743 -10.651 -12.824  1.00 10.72      C000 O
ATOM   1342  CB  VAL B 183      22.068 -11.956 -12.866  1.00 10.15      C000 C
ATOM   1343  CG1 VAL B 183      21.905 -11.740 -14.375  1.00 11.49      C000 C
ATOM   1344  CG2 VAL B 183      20.912 -12.750 -12.274  1.00 10.95      C000 C
ATOM   1345  N   ALA B 184      25.205 -12.416 -14.192  1.00 10.22      C000 N
ATOM   1346  CA  ALA B 184      26.157 -11.653 -15.080  1.00 11.17      C000 C
ATOM   1347  C   ALA B 184      25.237 -11.277 -16.245  1.00 11.53      C000 C
ATOM   1348  O   ALA B 184      24.588 -12.233 -16.855  1.00 13.13      C000 O
ATOM   1349  CB  ALA B 184      27.288 -12.551 -15.507  1.00 11.85      C000 C
ATOM   1350  N   TRP B 185      25.223 -10.063 -16.744  1.00 12.03      C000 N
ATOM   1351  CA  TRP B 185      24.293  -9.673 -17.817  1.00 11.94      C000 C
ATOM   1352  C   TRP B 185      24.742  -9.983 -19.213  1.00 12.86      C000 C
ATOM   1353  O   TRP B 185      24.816  -9.039 -20.052  1.00 12.80      C000 O
ATOM   1354  CB  TRP B 185      23.904  -8.146 -17.628  1.00 12.09      C000 C
ATOM   1355  CG  TRP B 185      23.271  -7.907 -16.284  1.00 11.42      C000 C
ATOM   1356  CD1 TRP B 185      23.891  -7.412 -15.172  1.00 12.36      C000 C
ATOM   1357  CD2 TRP B 185      21.952  -8.250 -15.909  1.00 11.42      C000 C
ATOM   1358  CE2 TRP B 185      21.782  -7.903 -14.547  1.00 12.09      C000 C
ATOM   1359  CE3 TRP B 185      20.874  -8.844 -16.585  1.00 12.32      C000 C
ATOM   1360  NE1 TRP B 185      22.977  -7.336 -14.137  1.00 11.86      C000 N
ATOM   1361  CZ2 TRP B 185      20.614  -8.052 -13.843  1.00 11.77      C000 C
ATOM   1362  CZ3 TRP B 185      19.679  -9.012 -15.881  1.00 12.95      C000 C
ATOM   1363  CH2 TRP B 185      19.510  -8.648 -14.518  1.00 12.80      C000 C
ATOM   1364  N   LYS B 186      25.010 -11.246 -19.509  1.00 13.02      C000 N
ATOM   1365  CA  LYS B 186      25.375 -11.722 -20.847  1.00 13.70      C000 C
ATOM   1366  C   LYS B 186      24.480 -12.945 -21.177  1.00 15.18      C000 C
ATOM   1367  O   LYS B 186      24.390 -13.872 -20.325  1.00 14.43      C000 O
ATOM   1368  CB  LYS B 186      26.841 -12.173 -20.844  1.00 15.77      C000 C
ATOM   1369  CG  LYS B 186      27.183 -12.867 -22.226  1.00 18.14      C000 C
ATOM   1370  CD  LYS B 186      28.557 -13.498 -22.186  1.00 22.39      C000 C
ATOM   1371  CE  LYS B 186      28.867 -14.175 -23.552  1.00 24.06      C000 C
ATOM   1372  NZ  LYS B 186      28.029 -15.398 -23.628  1.00 27.84      C000 N
ATOM   1373  N   ASN B 187      23.807 -12.899 -22.329  1.00 15.03      C000 N
ATOM   1374  CA  ASN B 187      23.030 -14.074 -22.806  1.00 16.65      C000 C
ATOM   1375  C   ASN B 187      23.338 -14.275 -24.308  1.00 18.54      C000 C
ATOM   1376  O   ASN B 187      24.267 -13.601 -24.805  1.00 20.14      C000 O
ATOM   1377  CB  ASN B 187      21.585 -14.033 -22.428  1.00 15.29      C000 C
ATOM   1378  CG  ASN B 187      20.792 -12.885 -23.043  1.00 15.51      C000 C
ATOM   1379  ND2 ASN B 187      19.578 -12.702 -22.580  1.00 16.82      C000 N
ATOM   1380  OD1 ASN B 187      21.285 -12.163 -23.963  1.00 15.49      C000 O
ATOM   1381  N   ASN B 188      22.521 -15.024 -25.061  1.00 20.14      C000 N
ATOM   1382  CA  ASN B 188      22.816 -15.140 -26.501  1.00 22.70      C000 C
ATOM   1383  C   ASN B 188      22.410 -13.907 -27.265  1.00 22.93      C000 C
ATOM   1384  O   ASN B 188      22.777 -13.895 -28.464  1.00 24.88      C000 O
ATOM   1385  CB  ASN B 188      22.271 -16.408 -27.185  1.00 26.33      C000 C
ATOM   1386  CG  ASN B 188      22.683 -17.644 -26.395  1.00 30.46      C000 C
ATOM   1387  ND2 ASN B 188      23.959 -17.758 -26.035  1.00 31.90      C000 N
ATOM   1388  OD1 ASN B 188      21.784 -18.449 -26.029  1.00 32.90      C000 O
ATOM   1389  N   TYR B 189      21.745 -12.918 -26.739  1.00 21.81      C000 N
ATOM   1390  CA  TYR B 189      21.312 -11.737 -27.422  1.00 21.71      C000 C
ATOM   1391  C   TYR B 189      22.085 -10.454 -27.118  1.00 22.00      C000 C
ATOM   1392  O   TYR B 189      22.051  -9.534 -27.990  1.00 22.61      C000 O
ATOM   1393  CB  TYR B 189      19.827 -11.470 -27.079  1.00 24.07      C000 C
ATOM   1394  CG  TYR B 189      19.004 -12.692 -27.410  1.00 27.64      C000 C
ATOM   1395  CD1 TYR B 189      18.531 -12.818 -28.740  1.00 29.31      C000 C
ATOM   1396  CD2 TYR B 189      18.729 -13.713 -26.495  1.00 28.42      C000 C
ATOM   1397  CE1 TYR B 189      17.748 -13.924 -29.118  1.00 30.13      C000 C
ATOM   1398  CE2 TYR B 189      17.955 -14.820 -26.877  1.00 28.85      C000 C
ATOM   1399  CZ  TYR B 189      17.503 -14.907 -28.178  1.00 30.59      C000 C
ATOM   1400  OH  TYR B 189      16.714 -15.955 -28.632  1.00 32.67      C000 O
ATOM   1401  N   ARG B 190      22.656 -10.357 -25.919  1.00 20.18      C000 N
ATOM   1402  CA  ARG B 190      23.337  -9.069 -25.626  1.00 20.02      C000 C
ATOM   1403  C   ARG B 190      24.269  -9.275 -24.405  1.00 18.47      C000 C
ATOM   1404  O   ARG B 190      24.096 -10.266 -23.706  1.00 17.63      C000 O
ATOM   1405  CB  ARG B 190      22.347  -8.026 -25.310  1.00 25.19      C000 C
ATOM   1406  CG  ARG B 190      21.733  -7.798 -23.986  1.00 30.64      C000 C
ATOM   1407  CD  ARG B 190      20.302  -7.348 -24.218  1.00 34.94      C000 C
ATOM   1408  NE  ARG B 190      20.304  -6.502 -25.474  1.00 37.92      C000 N
ATOM   1409  CZ  ARG B 190      19.122  -5.884 -25.706  1.00 39.56      C000 C
ATOM   1410  NH1 ARG B 190      18.171  -6.160 -24.784  1.00 39.31      C000 N
ATOM   1411  NH2 ARG B 190      18.868  -5.059 -26.713  1.00 40.20      C000 N
ATOM   1412  N   ASN B 191      25.184  -8.325 -24.326  1.00 16.88      C000 N
ATOM   1413  CA  ASN B 191      26.155  -8.423 -23.202  1.00 16.23      C000 C
ATOM   1414  C   ASN B 191      26.382  -6.986 -22.678  1.00 16.71      C000 C
ATOM   1415  O   ASN B 191      26.985  -6.203 -23.440  1.00 17.41      C000 O
ATOM   1416  CB  ASN B 191      27.487  -8.979 -23.757  1.00 15.03      C000 C
ATOM   1417  CG  ASN B 191      28.451  -9.258 -22.569  1.00 14.84      C000 C
ATOM   1418  ND2 ASN B 191      29.581  -9.819 -22.910  1.00 16.16      C000 N
ATOM   1419  OD1 ASN B 191      28.192  -8.886 -21.419  1.00 13.51      C000 O
ATOM   1420  N   ALA B 192      25.947  -6.708 -21.493  1.00 15.47      C000 N
ATOM   1421  CA  ALA B 192      26.113  -5.392 -20.874  1.00 15.75      C000 C
ATOM   1422  C   ALA B 192      27.438  -5.274 -20.147  1.00 15.36      C000 C
ATOM   1423  O   ALA B 192      27.685  -4.168 -19.532  1.00 16.22      C000 O
ATOM   1424  CB  ALA B 192      24.943  -5.098 -19.960  1.00 16.18      C000 C
ATOM   1425  N   HIS B 193      28.242  -6.332 -20.121  1.00 14.17      C000 N
ATOM   1426  CA  HIS B 193      29.561  -6.254 -19.383  1.00 13.74      C000 C
ATOM   1427  C   HIS B 193      29.396  -5.772 -17.947  1.00 14.02      C000 C
ATOM   1428  O   HIS B 193      30.021  -4.772 -17.485  1.00 13.97      C000 O
ATOM   1429  CB  HIS B 193      30.566  -5.342 -20.174  1.00 14.62      C000 C
ATOM   1430  CG  HIS B 193      30.742  -5.873 -21.599  1.00 16.83      C000 C
ATOM   1431  CD2 HIS B 193      30.640  -5.154 -22.754  1.00 18.22      C000 C
ATOM   1432  ND1 HIS B 193      31.168  -7.114 -21.944  1.00 16.86      C000 N
ATOM   1433  CE1 HIS B 193      31.266  -7.196 -23.267  1.00 18.65      C000 C
ATOM   1434  NE2 HIS B 193      30.915  -6.030 -23.798  1.00 17.76      C000 N
ATOM   1435  N   SER B 194      28.487  -6.500 -17.223  1.00 12.55      C000 N
ATOM   1436  CA  SER B 194      28.247  -6.131 -15.813  1.00 11.82      C000 C
ATOM   1437  C   SER B 194      27.616  -7.334 -15.082  1.00 11.96      C000 C
ATOM   1438  O   SER B 194      27.188  -8.269 -15.795  1.00 11.93      C000 O
ATOM   1439  CB  SER B 194      27.268  -4.941 -15.763  1.00 12.89      C000 C
ATOM   1440  OG  SER B 194      26.040  -5.168 -16.381  1.00 14.47      C000 O
ATOM   1441  N   ALA B 195      27.479  -7.150 -13.777  1.00 11.05      C000 N
ATOM   1442  CA  ALA B 195      26.834  -8.272 -12.999  1.00 10.23      C000 C
ATOM   1443  C   ALA B 195      26.178  -7.664 -11.792  1.00  9.88      C000 C
ATOM   1444  O   ALA B 195      26.794  -6.705 -11.209  1.00 10.01      C000 O
ATOM   1445  CB  ALA B 195      28.001  -9.173 -12.541  1.00 10.37      C000 C
ATOM   1446  N   THR B 196      25.093  -8.225 -11.325  1.00  8.24      C000 N
ATOM   1447  CA  THR B 196      24.475  -7.705 -10.081  1.00  7.78      C000 C
ATOM   1448  C   THR B 196      24.472  -8.840  -9.034  1.00  9.02      C000 C
ATOM   1449  O   THR B 196      24.282 -10.043  -9.470  1.00  9.08      C000 O
ATOM   1450  CB  THR B 196      22.968  -7.369 -10.409  1.00  9.70      C000 C
ATOM   1451  CG2 THR B 196      22.198  -6.933  -9.132  1.00 10.02      C000 C
ATOM   1452  OG1 THR B 196      22.967  -6.341 -11.454  1.00 10.80      C000 O
ATOM   1453  N   THR B 197      24.626  -8.517  -7.773  1.00  7.72      C000 N
ATOM   1454  CA  THR B 197      24.495  -9.526  -6.704  1.00  8.40      C000 C
ATOM   1455  C   THR B 197      23.358  -9.031  -5.782  1.00  9.10      C000 C
ATOM   1456  O   THR B 197      23.344  -7.802  -5.462  1.00  9.27      C000 O
ATOM   1457  CB  THR B 197      25.779  -9.791  -5.854  1.00  9.89      C000 C
ATOM   1458  CG2 THR B 197      26.894 -10.391  -6.727  1.00 10.32      C000 C
ATOM   1459  OG1 THR B 197      26.224  -8.491  -5.240  1.00 11.36      C000 O
ATOM   1460  N   TRP B 198      22.470  -9.883  -5.337  1.00  8.10      C000 N
ATOM   1461  CA  TRP B 198      21.392  -9.514  -4.400  1.00  8.53      C000 C
ATOM   1462  C   TRP B 198      21.693 -10.204  -3.076  1.00  9.39      C000 C
ATOM   1463  O   TRP B 198      22.030 -11.426  -3.139  1.00  9.11      C000 O
ATOM   1464  CB  TRP B 198      20.008  -9.923  -4.891  1.00  8.13      C000 C
ATOM   1465  CG  TRP B 198      19.400  -9.225  -6.050  1.00  9.97      C000 C
ATOM   1466  CD1 TRP B 198      18.429  -8.252  -5.931  1.00  9.29      C000 C
ATOM   1467  CD2 TRP B 198      19.685  -9.357  -7.444  1.00 10.45      C000 C
ATOM   1468  CE2 TRP B 198      18.831  -8.470  -8.143  1.00 10.24      C000 C
ATOM   1469  CE3 TRP B 198      20.577 -10.167  -8.151  1.00 11.61      C000 C
ATOM   1470  NE1 TRP B 198      18.033  -7.859  -7.227  1.00 11.14      C000 N
ATOM   1471  CZ2 TRP B 198      18.748  -8.421  -9.521  1.00 11.16      C000 C
ATOM   1472  CZ3 TRP B 198      20.575 -10.094  -9.546  1.00 11.11      C000 C
ATOM   1473  CH2 TRP B 198      19.686  -9.235 -10.211  1.00 11.91      C000 C
ATOM   1474  N   SER B 199      21.539  -9.515  -1.959  1.00  8.79      C000 N
ATOM   1475  CA  SER B 199      21.837 -10.137  -0.609  1.00  8.14      C000 C
ATOM   1476  C   SER B 199      20.626  -9.803   0.265  1.00  8.89      C000 C
ATOM   1477  O   SER B 199      20.159  -8.642   0.236  1.00  9.53      C000 O
ATOM   1478  CB  SER B 199      23.126  -9.631  -0.062  1.00 10.68      C000 C
ATOM   1479  OG  SER B 199      23.401 -10.006   1.270  1.00 11.80      C000 O
ATOM   1480  N   GLY B 200      20.072 -10.814   0.955  1.00  8.31      C000 N
ATOM   1481  CA  GLY B 200      18.865 -10.460   1.741  1.00  8.87      C000 C
ATOM   1482  C   GLY B 200      18.284 -11.644   2.490  1.00 10.50      C000 C
ATOM   1483  O   GLY B 200      19.056 -12.510   2.879  1.00 10.35      C000 O
ATOM   1484  N   GLN B 201      16.986 -11.514   2.768  1.00 11.26      C000 N
ATOM   1485  CA  GLN B 201      16.337 -12.592   3.543  1.00 12.14      C000 C
ATOM   1486  C   GLN B 201      14.953 -12.884   3.068  1.00 12.67      C000 C
ATOM   1487  O   GLN B 201      14.217 -12.054   2.556  1.00 12.77      C000 O
ATOM   1488  CB  GLN B 201      16.467 -12.454   5.029  1.00 15.60      C000 C
ATOM   1489  CG  GLN B 201      15.826 -11.298   5.670  1.00 16.55      C000 C
ATOM   1490  CD  GLN B 201      16.164 -11.055   7.114  1.00 17.85      C000 C
ATOM   1491  NE2 GLN B 201      16.005 -11.968   8.010  1.00 16.27      C000 N
ATOM   1492  OE1 GLN B 201      16.563  -9.892   7.545  1.00 19.28      C000 O
ATOM   1493  N   TYR B 202      14.617 -14.202   3.120  1.00 11.88      C000 N
ATOM   1494  CA  TYR B 202      13.268 -14.671   2.759  1.00 12.74      C000 C
ATOM   1495  C   TYR B 202      12.463 -14.705   4.076  1.00 13.92      C000 C
ATOM   1496  O   TYR B 202      12.992 -15.158   5.147  1.00 14.12      C000 O
ATOM   1497  CB  TYR B 202      13.395 -16.124   2.217  1.00 13.32      C000 C
ATOM   1498  CG  TYR B 202      12.054 -16.892   2.274  1.00 13.77      C000 C
ATOM   1499  CD1 TYR B 202      11.109 -16.674   1.287  1.00 15.00      C000 C
ATOM   1500  CD2 TYR B 202      11.840 -17.808   3.285  1.00 15.08      C000 C
ATOM   1501  CE1 TYR B 202       9.888 -17.381   1.318  1.00 16.44      C000 C
ATOM   1502  CE2 TYR B 202      10.625 -18.562   3.320  1.00 15.72      C000 C
ATOM   1503  CZ  TYR B 202       9.705 -18.337   2.334  1.00 17.59      C000 C
ATOM   1504  OH  TYR B 202       8.501 -19.047   2.379  1.00 19.02      C000 O
ATOM   1505  N   VAL B 203      11.251 -14.193   3.996  1.00 15.66      C000 N
ATOM   1506  CA  VAL B 203      10.345 -14.144   5.204  1.00 18.13      C000 C
ATOM   1507  C   VAL B 203       9.056 -14.826   4.704  1.00 19.25      C000 C
ATOM   1508  O   VAL B 203       8.418 -14.433   3.702  1.00 18.73      C000 O
ATOM   1509  CB  VAL B 203      10.188 -12.670   5.638  1.00 20.04      C000 C
ATOM   1510  CG1 VAL B 203       9.117 -12.588   6.786  1.00 20.45      C000 C
ATOM   1511  CG2 VAL B 203      11.485 -12.149   6.280  1.00 20.27      C000 C
ATOM   1512  N   GLY B 204       8.741 -15.947   5.341  1.00 21.65      C000 N
ATOM   1513  CA  GLY B 204       7.564 -16.719   4.757  1.00 23.94      C000 C
ATOM   1514  C   GLY B 204       6.300 -16.208   5.439  1.00 25.50      C000 C
ATOM   1515  O   GLY B 204       6.369 -15.276   6.214  1.00 26.30      C000 O
ATOM   1516  N   GLY B 205       5.257 -16.964   5.171  1.00 27.33      C000 N
ATOM   1517  CA  GLY B 205       3.938 -16.643   5.795  1.00 28.30      C000 C
ATOM   1518  C   GLY B 205       2.930 -16.586   4.649  1.00 29.41      C000 C
ATOM   1519  O   GLY B 205       3.214 -16.930   3.486  1.00 29.65      C000 O
ATOM   1520  N   ALA B 206       1.755 -16.111   5.054  1.00 29.78      C000 N
ATOM   1521  CA  ALA B 206       0.624 -15.965   4.151  1.00 30.07      C000 C
ATOM   1522  C   ALA B 206       0.995 -15.142   2.931  1.00 30.30      C000 C
ATOM   1523  O   ALA B 206       0.544 -15.525   1.828  1.00 31.37      C000 O
ATOM   1524  CB  ALA B 206      -0.508 -15.299   4.955  1.00 30.53      C000 C
ATOM   1525  N   GLU B 207       1.745 -14.101   3.105  1.00 29.32      C000 N
ATOM   1526  CA  GLU B 207       2.204 -13.172   2.070  1.00 28.78      C000 C
ATOM   1527  C   GLU B 207       3.756 -13.042   2.167  1.00 26.06      C000 C
ATOM   1528  O   GLU B 207       4.295 -12.050   2.672  1.00 26.07      C000 O
ATOM   1529  CB  GLU B 207       1.760 -11.702   2.387  1.00 33.79      C000 C
ATOM   1530  CG  GLU B 207       2.111 -11.278   3.825  1.00 39.05      C000 C
ATOM   1531  CD  GLU B 207       2.770  -9.967   4.063  1.00 42.56      C000 C
ATOM   1532  OE1 GLU B 207       2.945  -9.305   2.998  1.00 44.21      C000 O
ATOM   1533  OE2 GLU B 207       3.100  -9.547   5.194  1.00 44.01      C000 O
ATOM   1534  N   ALA B 208       4.398 -14.061   1.684  1.00 23.77      C000 N
ATOM   1535  CA  ALA B 208       5.853 -14.204   1.701  1.00 20.93      C000 C
ATOM   1536  C   ALA B 208       6.541 -13.129   0.846  1.00 19.08      C000 C
ATOM   1537  O   ALA B 208       5.981 -12.699  -0.184  1.00 18.36      C000 O
ATOM   1538  CB  ALA B 208       6.260 -15.561   1.094  1.00 21.38      C000 C
ATOM   1539  N   ARG B 209       7.741 -12.854   1.315  1.00 17.09      C000 N
ATOM   1540  CA  ARG B 209       8.575 -11.818   0.579  1.00 16.56      C000 C
ATOM   1541  C   ARG B 209      10.064 -12.146   0.771  1.00 14.28      C000 C
ATOM   1542  O   ARG B 209      10.531 -12.794   1.690  1.00 14.84      C000 O
ATOM   1543  CB  ARG B 209       8.414 -10.456   1.366  1.00 20.73      C000 C
ATOM   1544  CG  ARG B 209       6.973 -10.294   1.839  1.00 26.57      C000 C
ATOM   1545  CD  ARG B 209       6.645  -8.984   2.367  1.00 32.10      C000 C
ATOM   1546  NE  ARG B 209       6.870  -7.880   1.429  1.00 36.79      C000 N
ATOM   1547  CZ  ARG B 209       6.870  -8.054   0.113  1.00 40.20      C000 C
ATOM   1548  NH1 ARG B 209       6.714  -9.259  -0.451  1.00 40.78      C000 N
ATOM   1549  NH2 ARG B 209       6.897  -6.982  -0.707  1.00 42.20      C000 N
ATOM   1550  N   ILE B 210      10.817 -11.592  -0.184  1.00 12.71      C000 N
ATOM   1551  CA  ILE B 210      12.310 -11.666  -0.131  1.00 11.28      C000 C
ATOM   1552  C   ILE B 210      12.755 -10.114  -0.141  1.00 11.31      C000 C
ATOM   1553  O   ILE B 210      12.435  -9.546  -1.202  1.00 12.79      C000 O
ATOM   1554  CB  ILE B 210      12.947 -12.391  -1.302  1.00 11.14      C000 C
ATOM   1555  CG1 ILE B 210      12.420 -13.904  -1.357  1.00 13.04      C000 C
ATOM   1556  CG2 ILE B 210      14.522 -12.447  -1.174  1.00 11.36      C000 C
ATOM   1557  CD1 ILE B 210      12.814 -14.622  -2.706  1.00 14.71      C000 C
ATOM   1558  N   ASN B 211      13.371  -9.765   0.942  1.00 11.19      C000 N
ATOM   1559  CA  ASN B 211      13.776  -8.279   1.005  1.00 11.04      C000 C
ATOM   1560  C   ASN B 211      15.286  -8.277   0.688  1.00 10.05      C000 C
ATOM   1561  O   ASN B 211      15.950  -9.021   1.437  1.00 10.64      C000 O
ATOM   1562  CB  ASN B 211      13.511  -7.801   2.445  1.00 14.51      C000 C
ATOM   1563  CG  ASN B 211      11.951  -7.778   2.684  1.00 18.31      C000 C
ATOM   1564  ND2 ASN B 211      11.621  -8.272   3.840  1.00 20.33      C000 N
ATOM   1565  OD1 ASN B 211      11.197  -7.368   1.799  1.00 20.30      C000 O
ATOM   1566  N   THR B 212      15.647  -7.463  -0.289  1.00 10.07      C000 N
ATOM   1567  CA  THR B 212      17.115  -7.467  -0.607  1.00  9.07      C000 C
ATOM   1568  C   THR B 212      17.727  -6.055  -0.780  1.00 10.00      C000 C
ATOM   1569  O   THR B 212      17.030  -5.096  -1.090  1.00 10.43      C000 O
ATOM   1570  CB  THR B 212      17.379  -8.167  -2.014  1.00 10.33      C000 C
ATOM   1571  CG2 THR B 212      16.816  -9.632  -1.996  1.00 11.42      C000 C
ATOM   1572  OG1 THR B 212      16.746  -7.399  -3.093  1.00 11.27      C000 O
ATOM   1573  N   GLN B 213      19.090  -6.139  -0.764  1.00  9.73      C000 N
ATOM   1574  CA  GLN B 213      19.865  -4.916  -1.163  1.00  9.36      C000 C
ATOM   1575  C   GLN B 213      20.730  -5.461  -2.304  1.00  9.36      C000 C
ATOM   1576  O   GLN B 213      21.068  -6.709  -2.228  1.00  9.36      C000 O
ATOM   1577  CB  GLN B 213      20.616  -4.362  -0.009  1.00 12.84      C000 C
ATOM   1578  CG  GLN B 213      19.420  -3.798   0.897  1.00 16.32      C000 C
ATOM   1579  CD  GLN B 213      20.058  -2.920   1.972  1.00 19.98      C000 C
ATOM   1580  NE2 GLN B 213      20.247  -1.731   1.545  1.00 20.22      C000 N
ATOM   1581  OE1 GLN B 213      20.302  -3.307   3.153  1.00 21.38      C000 O
ATOM   1582  N   TRP B 214      21.106  -4.710  -3.291  1.00  8.24      C000 N
ATOM   1583  CA  TRP B 214      21.888  -5.190  -4.403  1.00  8.51      C000 C
ATOM   1584  C   TRP B 214      23.059  -4.248  -4.786  1.00  9.96      C000 C
ATOM   1585  O   TRP B 214      22.948  -3.061  -4.483  1.00 10.30      C000 O
ATOM   1586  CB  TRP B 214      21.053  -5.490  -5.630  1.00  8.12      C000 C
ATOM   1587  CG  TRP B 214      20.130  -4.416  -6.172  1.00 10.16      C000 C
ATOM   1588  CD1 TRP B 214      18.800  -4.321  -5.918  1.00 11.97      C000 C
ATOM   1589  CD2 TRP B 214      20.510  -3.268  -6.978  1.00 11.36      C000 C
ATOM   1590  CE2 TRP B 214      19.309  -2.573  -7.229  1.00 12.03      C000 C
ATOM   1591  CE3 TRP B 214      21.703  -2.817  -7.486  1.00 11.04      C000 C
ATOM   1592  NE1 TRP B 214      18.276  -3.223  -6.582  1.00 12.84      C000 N
ATOM   1593  CZ2 TRP B 214      19.252  -1.417  -8.012  1.00 12.77      C000 C
ATOM   1594  CZ3 TRP B 214      21.659  -1.663  -8.301  1.00 13.34      C000 C
ATOM   1595  CH2 TRP B 214      20.466  -0.980  -8.552  1.00 12.27      C000 C
ATOM   1596  N   LEU B 215      24.040  -4.848  -5.478  1.00  9.74      C000 N
ATOM   1597  CA  LEU B 215      25.213  -4.094  -5.989  1.00  9.09      C000 C
ATOM   1598  C   LEU B 215      25.386  -4.434  -7.470  1.00 10.17      C000 C
ATOM   1599  O   LEU B 215      25.478  -5.682  -7.731  1.00 10.53      C000 O
ATOM   1600  CB  LEU B 215      26.521  -4.580  -5.284  1.00 10.14      C000 C
ATOM   1601  CG  LEU B 215      26.545  -4.308  -3.757  1.00 10.61      C000 C
ATOM   1602  CD1 LEU B 215      27.837  -4.924  -3.149  1.00 12.75      C000 C
ATOM   1603  CD2 LEU B 215      26.597  -2.764  -3.563  1.00 11.87      C000 C
ATOM   1604  N   LEU B 216      25.431  -3.505  -8.375  1.00  9.36      C000 N
ATOM   1605  CA  LEU B 216      25.636  -3.814  -9.802  1.00  9.95      C000 C
ATOM   1606  C   LEU B 216      26.976  -3.196 -10.200  1.00 11.04      C000 C
ATOM   1607  O   LEU B 216      27.098  -1.964 -10.113  1.00 11.41      C000 O
ATOM   1608  CB  LEU B 216      24.460  -3.122 -10.538  1.00 12.14      C000 C
ATOM   1609  CG  LEU B 216      24.575  -2.971 -12.053  1.00 15.96      C000 C
ATOM   1610  CD1 LEU B 216      25.169  -4.083 -12.827  1.00 16.40      C000 C
ATOM   1611  CD2 LEU B 216      23.170  -2.660 -12.632  1.00 16.89      C000 C
ATOM   1612  N   THR B 217      27.939  -4.007 -10.572  1.00 11.86      C000 N
ATOM   1613  CA  THR B 217      29.280  -3.559 -10.973  1.00 11.38      C000 C
ATOM   1614  C   THR B 217      29.452  -3.681 -12.481  1.00 12.36      C000 C
ATOM   1615  O   THR B 217      29.104  -4.779 -13.012  1.00 12.26      C000 O
ATOM   1616  CB  THR B 217      30.441  -4.330 -10.211  1.00 13.00      C000 C
ATOM   1617  CG2 THR B 217      31.797  -3.705 -10.540  1.00 12.46      C000 C
ATOM   1618  OG1 THR B 217      30.232  -4.174  -8.771  1.00 13.22      C000 O
ATOM   1619  N   SER B 218      29.923  -2.594 -13.140  1.00 12.19      C000 N
ATOM   1620  CA  SER B 218      30.177  -2.730 -14.597  1.00 14.32      C000 C
ATOM   1621  C   SER B 218      31.673  -2.906 -14.798  1.00 14.93      C000 C
ATOM   1622  O   SER B 218      32.424  -2.395 -13.949  1.00 16.03      C000 O
ATOM   1623  CB  SER B 218      29.881  -1.389 -15.350  1.00 16.20      C000 C
ATOM   1624  OG  SER B 218      28.535  -1.105 -15.196  1.00 21.49      C000 O
ATOM   1625  N   GLY B 219      32.101  -3.531 -15.885  1.00 15.00      C000 N
ATOM   1626  CA  GLY B 219      33.612  -3.654 -16.111  1.00 16.20      C000 C
ATOM   1627  C   GLY B 219      33.967  -2.225 -16.644  1.00 17.45      C000 C
ATOM   1628  O   GLY B 219      33.272  -1.659 -17.511  1.00 19.62      C000 O
ATOM   1629  N   THR B 220      34.991  -1.633 -16.036  1.00 17.57      C000 N
ATOM   1630  CA  THR B 220      35.431  -0.280 -16.463  1.00 17.28      C000 C
ATOM   1631  C   THR B 220      36.952  -0.283 -16.619  1.00 17.69      C000 C
ATOM   1632  O   THR B 220      37.652  -1.144 -16.122  1.00 16.70      C000 O
ATOM   1633  CB  THR B 220      35.122   0.731 -15.248  1.00 15.91      C000 C
ATOM   1634  CG2 THR B 220      33.647   0.661 -14.819  1.00 17.52      C000 C
ATOM   1635  OG1 THR B 220      36.008   0.359 -14.144  1.00 16.96      C000 O
ATOM   1636  N   THR B 221      37.401   0.874 -17.197  1.00 19.12      C000 N
ATOM   1637  CA  THR B 221      38.902   1.037 -17.235  1.00 21.35      C000 C
ATOM   1638  C   THR B 221      39.261   1.508 -15.806  1.00 23.31      C000 C
ATOM   1639  O   THR B 221      38.394   1.846 -14.962  1.00 22.35      C000 O
ATOM   1640  CB  THR B 221      39.207   2.164 -18.283  1.00 22.91      C000 C
ATOM   1641  CG2 THR B 221      38.605   1.883 -19.656  1.00 23.06      C000 C
ATOM   1642  OG1 THR B 221      38.505   3.338 -17.694  1.00 25.40      C000 O
ATOM   1643  N   GLU B 222      40.561   1.557 -15.573  1.00 25.27      C000 N
ATOM   1644  CA  GLU B 222      41.110   1.952 -14.254  1.00 27.69      C000 C
ATOM   1645  C   GLU B 222      40.724   3.347 -13.890  1.00 27.80      C000 C
ATOM   1646  O   GLU B 222      40.284   3.571 -12.726  1.00 28.23      C000 O
ATOM   1647  CB  GLU B 222      42.608   1.638 -14.190  1.00 32.98      C000 C
ATOM   1648  CG  GLU B 222      42.970   0.283 -14.850  1.00 37.50      C000 C
ATOM   1649  CD  GLU B 222      44.114  -0.529 -14.400  1.00 40.75      C000 C
ATOM   1650  OE1 GLU B 222      44.727  -0.098 -13.394  1.00 42.42      C000 O
ATOM   1651  OE2 GLU B 222      44.484  -1.611 -14.921  1.00 42.45      C000 O
ATOM   1652  N   ALA B 223      40.638   4.263 -14.828  1.00 27.56      C000 N
ATOM   1653  CA  ALA B 223      40.255   5.646 -14.616  1.00 27.88      C000 C
ATOM   1654  C   ALA B 223      38.814   5.836 -14.167  1.00 27.55      C000 C
ATOM   1655  O   ALA B 223      38.462   6.941 -13.672  1.00 28.23      C000 O
ATOM   1656  CB  ALA B 223      40.370   6.413 -15.967  1.00 28.71      C000 C
ATOM   1657  N   ASN B 224      37.976   4.838 -14.438  1.00 25.69      C000 N
ATOM   1658  CA  ASN B 224      36.547   4.984 -14.100  1.00 23.95      C000 C
ATOM   1659  C   ASN B 224      36.100   4.012 -13.007  1.00 21.22      C000 C
ATOM   1660  O   ASN B 224      34.894   3.978 -12.715  1.00 20.13      C000 O
ATOM   1661  CB  ASN B 224      35.703   4.865 -15.382  1.00 26.30      C000 C
ATOM   1662  CG  ASN B 224      36.002   5.981 -16.379  1.00 30.15      C000 C
ATOM   1663  ND2 ASN B 224      36.003   5.623 -17.652  1.00 31.35      C000 N
ATOM   1664  OD1 ASN B 224      36.240   7.139 -16.004  1.00 31.37      C000 O
ATOM   1665  N   ALA B 225      37.009   3.292 -12.456  1.00 20.55      C000 N
ATOM   1666  CA  ALA B 225      36.762   2.313 -11.396  1.00 19.87      C000 C
ATOM   1667  C   ALA B 225      36.017   2.944 -10.232  1.00 19.41      C000 C
ATOM   1668  O   ALA B 225      35.147   2.258  -9.641  1.00 18.97      C000 O
ATOM   1669  CB  ALA B 225      38.044   1.623 -10.980  1.00 21.22      C000 C
ATOM   1670  N   TRP B 226      36.271   4.202  -9.907  1.00 18.69      C000 N
ATOM   1671  CA  TRP B 226      35.593   4.864  -8.782  1.00 18.87      C000 C
ATOM   1672  C   TRP B 226      34.093   4.885  -8.933  1.00 18.59      C000 C
ATOM   1673  O   TRP B 226      33.370   4.926  -7.877  1.00 20.16      C000 O
ATOM   1674  CB  TRP B 226      36.134   6.289  -8.470  1.00 19.28      C000 C
ATOM   1675  CG  TRP B 226      35.719   7.324  -9.454  1.00 19.49      C000 C
ATOM   1676  CD1 TRP B 226      36.418   7.587 -10.611  1.00 19.56      C000 C
ATOM   1677  CD2 TRP B 226      34.591   8.150  -9.510  1.00 21.59      C000 C
ATOM   1678  CE2 TRP B 226      34.652   8.908 -10.705  1.00 22.23      C000 C
ATOM   1679  CE3 TRP B 226      33.546   8.413  -8.604  1.00 22.89      C000 C
ATOM   1680  NE1 TRP B 226      35.749   8.475 -11.396  1.00 20.34      C000 N
ATOM   1681  CZ2 TRP B 226      33.731   9.890 -11.051  1.00 23.15      C000 C
ATOM   1682  CZ3 TRP B 226      32.611   9.400  -8.942  1.00 23.79      C000 C
ATOM   1683  CH2 TRP B 226      32.673  10.099 -10.153  1.00 24.47      C000 C
ATOM   1684  N   LYS B 227      33.535   4.865 -10.114  1.00 17.80      C000 N
ATOM   1685  CA  LYS B 227      32.139   4.924 -10.400  1.00 18.57      C000 C
ATOM   1686  C   LYS B 227      31.577   3.624 -11.067  1.00 16.57      C000 C
ATOM   1687  O   LYS B 227      30.680   3.692 -11.889  1.00 18.00      C000 O
ATOM   1688  CB  LYS B 227      31.830   6.112 -11.307  1.00 22.06      C000 C
ATOM   1689  CG  LYS B 227      32.477   6.060 -12.665  1.00 25.47      C000 C
ATOM   1690  CD  LYS B 227      33.702   7.001 -12.724  1.00 30.07      C000 C
ATOM   1691  CE  LYS B 227      33.626   7.636 -14.164  1.00 32.07      C000 C
ATOM   1692  NZ  LYS B 227      32.147   7.581 -14.527  1.00 32.16      C000 N
ATOM   1693  N   SER B 228      32.214   2.541 -10.681  1.00 15.26      C000 N
ATOM   1694  CA  SER B 228      31.782   1.242 -11.330  1.00 13.64      C000 C
ATOM   1695  C   SER B 228      30.575   0.604 -10.685  1.00 12.59      C000 C
ATOM   1696  O   SER B 228      30.019  -0.278 -11.363  1.00 12.57      C000 O
ATOM   1697  CB  SER B 228      33.012   0.285 -11.299  1.00 14.31      C000 C
ATOM   1698  OG  SER B 228      33.198  -0.122  -9.901  1.00 17.13      C000 O
ATOM   1699  N   THR B 229      30.175   0.955  -9.486  1.00 11.13      C000 N
ATOM   1700  CA  THR B 229      29.129   0.187  -8.790  1.00 10.38      C000 C
ATOM   1701  C   THR B 229      27.949   0.961  -8.272  1.00 10.84      C000 C
ATOM   1702  O   THR B 229      28.105   1.900  -7.478  1.00 10.81      C000 O
ATOM   1703  CB  THR B 229      29.887  -0.406  -7.486  1.00 12.01      C000 C
ATOM   1704  CG2 THR B 229      29.019  -1.366  -6.668  1.00 10.95      C000 C
ATOM   1705  OG1 THR B 229      31.111  -1.095  -7.909  1.00 13.70      C000 O
ATOM   1706  N   LEU B 230      26.751   0.565  -8.674  1.00 10.34      C000 N
ATOM   1707  CA  LEU B 230      25.512   1.137  -8.221  1.00  9.74      C000 C
ATOM   1708  C   LEU B 230      24.977   0.296  -7.022  1.00 10.03      C000 C
ATOM   1709  O   LEU B 230      25.235  -0.911  -6.978  1.00 10.85      C000 O
ATOM   1710  CB  LEU B 230      24.502   1.032  -9.366  1.00 10.18      C000 C
ATOM   1711  CG  LEU B 230      24.834   1.877 -10.628  1.00 12.89      C000 C
ATOM   1712  CD1 LEU B 230      23.828   1.448 -11.714  1.00 15.97      C000 C
ATOM   1713  CD2 LEU B 230      24.503   3.366 -10.259  1.00 13.48      C000 C
ATOM   1714  N   VAL B 231      24.223   0.919  -6.141  1.00  9.93      C000 N
ATOM   1715  CA  VAL B 231      23.607   0.193  -5.005  1.00  9.96      C000 C
ATOM   1716  C   VAL B 231      22.105   0.476  -4.994  1.00 11.28      C000 C
ATOM   1717  O   VAL B 231      21.732   1.661  -5.284  1.00 11.95      C000 O
ATOM   1718  CB  VAL B 231      24.271   0.574  -3.679  1.00 10.22      C000 C
ATOM   1719  CG1 VAL B 231      24.105   2.043  -3.327  1.00 11.25      C000 C
ATOM   1720  CG2 VAL B 231      23.674  -0.296  -2.513  1.00 11.16      C000 C
ATOM   1721  N   GLY B 232      21.310  -0.493  -4.569  1.00 10.49      C000 N
ATOM   1722  CA  GLY B 232      19.833  -0.306  -4.536  1.00 11.23      C000 C
ATOM   1723  C   GLY B 232      19.208  -1.427  -3.663  1.00 11.21      C000 C
ATOM   1724  O   GLY B 232      19.857  -2.119  -2.924  1.00 10.81      C000 O
ATOM   1725  N   HIS B 233      17.855  -1.395  -3.735  1.00 12.25      C000 N
ATOM   1726  CA  HIS B 233      17.084  -2.372  -2.939  1.00 13.14      C000 C
ATOM   1727  C   HIS B 233      15.878  -2.851  -3.712  1.00 13.60      C000 C
ATOM   1728  O   HIS B 233      15.319  -2.097  -4.551  1.00 14.78      C000 O
ATOM   1729  CB  HIS B 233      16.734  -1.800  -1.554  1.00 16.44      C000 C
ATOM   1730  CG  HIS B 233      15.960  -0.504  -1.715  1.00 20.35      C000 C
ATOM   1731  CD2 HIS B 233      16.501   0.739  -1.906  1.00 21.19      C000 C
ATOM   1732  ND1 HIS B 233      14.605  -0.396  -1.741  1.00 22.25      C000 N
ATOM   1733  CE1 HIS B 233      14.303   0.903  -1.931  1.00 22.95      C000 C
ATOM   1734  NE2 HIS B 233      15.446   1.591  -2.026  1.00 22.96      C000 N
ATOM   1735  N   ASP B 234      15.552  -4.141  -3.540  1.00 12.15      C000 N
ATOM   1736  CA  ASP B 234      14.426  -4.733  -4.264  1.00 12.99      C000 C
ATOM   1737  C   ASP B 234      13.641  -5.594  -3.259  1.00 12.78      C000 C
ATOM   1738  O   ASP B 234      14.245  -6.254  -2.411  1.00 12.89      C000 O
ATOM   1739  CB  ASP B 234      14.900  -5.651  -5.412  1.00 14.71      C000 C
ATOM   1740  CG  ASP B 234      15.361  -5.081  -6.663  1.00 18.13      C000 C
ATOM   1741  OD1 ASP B 234      15.195  -3.890  -6.980  1.00 20.94      C000 O
ATOM   1742  OD2 ASP B 234      15.931  -5.827  -7.542  1.00 18.17      C000 O
ATOM   1743  N   THR B 235      12.333  -5.573  -3.458  1.00 13.40      C000 N
ATOM   1744  CA  THR B 235      11.409  -6.390  -2.642  1.00 13.28      C000 C
ATOM   1745  C   THR B 235      10.704  -7.307  -3.663  1.00 13.79      C000 C
ATOM   1746  O   THR B 235      10.139  -6.808  -4.637  1.00 13.79      C000 O
ATOM   1747  CB  THR B 235      10.360  -5.555  -1.858  1.00 16.07      C000 C
ATOM   1748  CG2 THR B 235       9.432  -6.557  -1.079  1.00 16.36      C000 C
ATOM   1749  OG1 THR B 235      11.087  -4.747  -0.894  1.00 18.52      C000 O
ATOM   1750  N   PHE B 236      10.764  -8.607  -3.363  1.00 12.95      C000 N
ATOM   1751  CA  PHE B 236      10.139  -9.595  -4.274  1.00 12.40      C000 C
ATOM   1752  C   PHE B 236       8.917 -10.242  -3.552  1.00 13.23      C000 C
ATOM   1753  O   PHE B 236       8.931 -10.593  -2.356  1.00 13.04      C000 O
ATOM   1754  CB  PHE B 236      11.082 -10.750  -4.654  1.00 12.07      C000 C
ATOM   1755  CG  PHE B 236      12.234 -10.333  -5.543  1.00 11.43      C000 C
ATOM   1756  CD1 PHE B 236      13.386  -9.836  -4.894  1.00 12.39      C000 C
ATOM   1757  CD2 PHE B 236      12.141 -10.385  -6.897  1.00 12.67      C000 C
ATOM   1758  CE1 PHE B 236      14.450  -9.404  -5.738  1.00 13.13      C000 C
ATOM   1759  CE2 PHE B 236      13.193  -9.993  -7.747  1.00 13.25      C000 C
ATOM   1760  CZ  PHE B 236      14.345  -9.513  -7.098  1.00 13.99      C000 C
ATOM   1761  N   THR B 237       7.874 -10.397  -4.363  1.00 14.18      C000 N
ATOM   1762  CA  THR B 237       6.653 -11.069  -3.909  1.00 15.12      C000 C
ATOM   1763  C   THR B 237       6.232 -12.067  -5.009  1.00 15.69      C000 C
ATOM   1764  O   THR B 237       6.735 -12.051  -6.156  1.00 15.31      C000 O
ATOM   1765  CB  THR B 237       5.499 -10.081  -3.519  1.00 16.96      C000 C
ATOM   1766  CG2 THR B 237       5.896  -8.939  -2.654  1.00 17.91      C000 C
ATOM   1767  OG1 THR B 237       4.848  -9.604  -4.728  1.00 18.90      C000 O
ATOM   1768  N   LYS B 238       5.230 -12.861  -4.637  1.00 17.94      C000 N
ATOM   1769  CA  LYS B 238       4.665 -13.880  -5.539  1.00 20.65      C000 C
ATOM   1770  C   LYS B 238       3.537 -13.341  -6.391  1.00 21.70      C000 C
ATOM   1771  O   LYS B 238       3.076 -14.177  -7.214  1.00 22.10      C000 O
ATOM   1772  CB  LYS B 238       4.117 -15.093  -4.708  1.00 24.26      C000 C
ATOM   1773  CG  LYS B 238       5.326 -15.801  -4.078  1.00 27.25      C000 C
ATOM   1774  CD  LYS B 238       5.045 -17.252  -3.633  1.00 30.31      C000 C
ATOM   1775  CE  LYS B 238       6.311 -18.090  -3.739  1.00 31.83      C000 C
ATOM   1776  NZ  LYS B 238       6.214 -19.378  -2.997  1.00 33.75      C000 N
ATOM   1777  N   VAL B 239       3.232 -12.049  -6.328  1.00 22.41      C000 N
ATOM   1778  CA  VAL B 239       2.115 -11.499  -7.102  1.00 24.18      C000 C
ATOM   1779  C   VAL B 239       2.486 -10.831  -8.423  1.00 25.34      C000 C
ATOM   1780  O   VAL B 239       3.274  -9.844  -8.273  1.00 26.86      C000 O
ATOM   1781  CB  VAL B 239       1.249 -10.605  -6.190  1.00 25.66      C000 C
ATOM   1782  CG1 VAL B 239       0.048  -9.969  -6.874  1.00 25.77      C000 C
ATOM   1783  CG2 VAL B 239       0.850 -11.337  -4.927  1.00 26.92      C000 C
HETATM 1784  C1  DMB X 240      35.517  12.881  -4.792  1.00 20.00           C
HETATM 1785  O1  DMB X 240      36.737  12.718  -4.063  1.00 20.00           O
HETATM 1786  C2  DMB X 240      31.704  17.352  -8.331  1.00 20.00           C
HETATM 1787  C3  DMB X 240      28.134  14.037  -9.764  1.00 20.00           C
HETATM 1788  C4  DMB X 240      30.221  13.301  -8.475  1.00 20.00           C
HETATM 1789  C5  DMB X 240      29.472  14.335  -9.062  1.00 20.00           C
HETATM 1790  C6  DMB X 240      29.961  15.641  -9.016  1.00 20.00           C
HETATM 1791  O2  DMB X 240      29.235  16.718  -9.613  1.00 20.00           O
HETATM 1792  C7  DMB X 240      31.185  15.915  -8.393  1.00 20.00           C
HETATM 1793  C8  DMB X 240      31.923  14.888  -7.798  1.00 20.00           C
HETATM 1794  C9  DMB X 240      31.429  13.580  -7.846  1.00 20.00           C
HETATM 1795  N1  DMB X 240      32.244  12.528  -7.194  1.00 20.00           N
HETATM 1796  O3  DMB X 240      35.218  13.931  -5.319  1.00 20.00           O
HETATM 1797  C10 DMB X 240      33.311  11.711  -5.328  1.00 20.00           C
HETATM 1798  N2  DMB X 240      32.824  12.907  -6.088  1.00 20.00           N
HETATM 1799  C11 DMB X 240      34.568  11.674  -4.771  1.00 20.00           C
HETATM 1800  C12 DMB X 240      35.005  10.528  -4.070  1.00 20.00           C
HETATM 1801  C13 DMB X 240      34.168   9.419  -4.018  1.00 20.00           C
HETATM 1802  C14 DMB X 240      32.904   9.464  -4.610  1.00 20.00           C
HETATM 1803  C15 DMB X 240      32.464  10.595  -5.273  1.00 20.00           C
