# Supplementary material for: New computational protein design methods for de novo small molecule binding sites
Source: PLoS Comput Biol. 2020 Oct 5;16(10):e1008178. doi: 10.1371/journal.pcbi.1008178 (PMC7575090; doi:10.1371/journal.pcbi.1008178)
Supplement: S3 File — PDB files for the protein-ligand complexes used for the binding site sequence recovery benchmark. Files have been cleaned to remove residues with missing backbone atoms and all other extraneous small molecules. These complexes have been renumbered for compatibility with Rosetta, where position numbering corresponds to column “Designable_positions” in S4 Table. (GZ) [file pcbi.1008178.s003.tar.gz › BindingSiteRecoveryPDBs/2QRY-clean.pdb]

ATOM      1  N   LYS A   1      -7.135  63.385  88.506  1.00 34.93           N
ATOM      2  CA  LYS A   1      -6.318  64.511  87.964  1.00 34.54           C
ATOM      3  C   LYS A   1      -5.802  65.448  89.048  1.00 34.45           C
ATOM      4  O   LYS A   1      -4.626  65.807  89.053  1.00 35.89           O
ATOM      5  CB  LYS A   1      -7.121  65.294  86.930  1.00 35.66           C
ATOM      6  CG  LYS A   1      -6.775  64.931  85.504  1.00 35.09           C
ATOM      7  CD  LYS A   1      -5.278  64.976  85.317  1.00 33.88           C
ATOM      8  CE  LYS A   1      -4.881  64.573  83.919  1.00 34.92           C
ATOM      9  NZ  LYS A   1      -3.398  64.629  83.773  1.00 37.61           N
ATOM     10  N   PRO A   2      -6.672  65.883  89.972  1.00 34.52           N
ATOM     11  CA  PRO A   2      -6.159  66.772  91.018  1.00 35.46           C
ATOM     12  C   PRO A   2      -5.195  65.959  91.888  1.00 36.57           C
ATOM     13  O   PRO A   2      -5.403  64.762  92.095  1.00 38.10           O
ATOM     14  CB  PRO A   2      -7.421  67.186  91.767  1.00 34.66           C
ATOM     15  CG  PRO A   2      -8.315  65.990  91.603  1.00 34.05           C
ATOM     16  CD  PRO A   2      -8.113  65.634  90.151  1.00 34.70           C
ATOM     17  N   VAL A   3      -4.145  66.600  92.390  1.00 37.58           N
ATOM     18  CA  VAL A   3      -3.149  65.912  93.210  1.00 36.06           C
ATOM     19  C   VAL A   3      -3.359  66.070  94.716  1.00 35.27           C
ATOM     20  O   VAL A   3      -3.774  67.125  95.198  1.00 36.67           O
ATOM     21  CB  VAL A   3      -1.727  66.412  92.881  1.00 36.76           C
ATOM     22  CG1 VAL A   3      -0.693  65.569  93.618  1.00 38.85           C
ATOM     23  CG2 VAL A   3      -1.488  66.363  91.386  1.00 35.93           C
ATOM     24  N   LEU A   4      -3.072  65.005  95.455  1.00 32.71           N
ATOM     25  CA  LEU A   4      -3.187  65.025  96.907  1.00 30.71           C
ATOM     26  C   LEU A   4      -1.811  64.589  97.414  1.00 29.13           C
ATOM     27  O   LEU A   4      -1.443  63.413  97.342  1.00 28.35           O
ATOM     28  CB  LEU A   4      -4.288  64.060  97.365  1.00 31.00           C
ATOM     29  CG  LEU A   4      -4.933  64.216  98.753  1.00 31.06           C
ATOM     30  CD1 LEU A   4      -4.133  63.493  99.804  1.00 32.39           C
ATOM     31  CD2 LEU A   4      -5.077  65.684  99.085  1.00 29.74           C
ATOM     32  N   THR A   5      -1.043  65.556  97.900  1.00 27.77           N
ATOM     33  CA  THR A   5       0.308  65.310  98.391  1.00 27.14           C
ATOM     34  C   THR A   5       0.330  64.848  99.840  1.00 26.32           C
ATOM     35  O   THR A   5      -0.139  65.551 100.730  1.00 27.14           O
ATOM     36  CB  THR A   5       1.165  66.584  98.244  1.00 28.27           C
ATOM     37  OG1 THR A   5       1.244  66.932  96.857  1.00 28.23           O
ATOM     38  CG2 THR A   5       2.571  66.363  98.784  1.00 27.32           C
ATOM     39  N   VAL A   6       0.886  63.664 100.070  1.00 25.55           N
ATOM     40  CA  VAL A   6       0.952  63.109 101.416  1.00 24.89           C
ATOM     41  C   VAL A   6       2.378  62.838 101.917  1.00 24.76           C
ATOM     42  O   VAL A   6       3.029  61.894 101.463  1.00 23.53           O
ATOM     43  CB  VAL A   6       0.159  61.783 101.498  1.00 26.72           C
ATOM     44  CG1 VAL A   6       0.196  61.240 102.926  1.00 23.08           C
ATOM     45  CG2 VAL A   6      -1.284  62.004 101.034  1.00 24.98           C
ATOM     46  N   TYR A   7       2.851  63.662 102.853  1.00 22.45           N
ATOM     47  CA  TYR A   7       4.177  63.479 103.440  1.00 22.16           C
ATOM     48  C   TYR A   7       4.165  62.247 104.351  1.00 21.99           C
ATOM     49  O   TYR A   7       3.238  62.061 105.137  1.00 21.88           O
ATOM     50  CB  TYR A   7       4.575  64.690 104.288  1.00 21.32           C
ATOM     51  CG  TYR A   7       5.044  65.908 103.527  1.00 23.44           C
ATOM     52  CD1 TYR A   7       5.089  65.923 102.132  1.00 24.43           C
ATOM     53  CD2 TYR A   7       5.460  67.046 104.210  1.00 24.02           C
ATOM     54  CE1 TYR A   7       5.540  67.046 101.441  1.00 25.57           C
ATOM     55  CE2 TYR A   7       5.913  68.168 103.535  1.00 25.64           C
ATOM     56  CZ  TYR A   7       5.951  68.164 102.153  1.00 26.99           C
ATOM     57  OH  TYR A   7       6.404  69.280 101.489  1.00 30.25           O
ATOM     58  N   THR A   8       5.199  61.418 104.257  1.00 20.92           N
ATOM     59  CA  THR A   8       5.286  60.230 105.099  1.00 21.16           C
ATOM     60  C   THR A   8       6.737  59.736 105.175  1.00 20.20           C
ATOM     61  O   THR A   8       7.618  60.305 104.534  1.00 16.61           O
ATOM     62  CB  THR A   8       4.365  59.098 104.564  1.00 21.76           C
ATOM     63  OG1 THR A   8       4.310  58.037 105.525  1.00 23.36           O
ATOM     64  CG2 THR A   8       4.886  58.557 103.228  1.00 20.78           C
ATOM     65  N   TYR A   9       6.984  58.693 105.968  1.00 19.44           N
ATOM     66  CA  TYR A   9       8.330  58.147 106.105  1.00 19.69           C
ATOM     67  C   TYR A   9       8.609  57.084 105.042  1.00 21.54           C
ATOM     68  O   TYR A   9       7.675  56.594 104.395  1.00 22.08           O
ATOM     69  CB  TYR A   9       8.539  57.603 107.526  1.00 20.59           C
ATOM     70  CG  TYR A   9       7.465  56.667 108.041  1.00 18.87           C
ATOM     71  CD1 TYR A   9       7.471  55.311 107.710  1.00 19.53           C
ATOM     72  CD2 TYR A   9       6.476  57.129 108.915  1.00 19.20           C
ATOM     73  CE1 TYR A   9       6.520  54.428 108.252  1.00 19.78           C
ATOM     74  CE2 TYR A   9       5.521  56.262 109.459  1.00 18.68           C
ATOM     75  CZ  TYR A   9       5.553  54.915 109.127  1.00 19.84           C
ATOM     76  OH  TYR A   9       4.645  54.052 109.701  1.00 21.25           O
ATOM     77  N   ASP A  10       9.882  56.720 104.860  1.00 21.99           N
ATOM     78  CA  ASP A  10      10.248  55.767 103.812  1.00 22.92           C
ATOM     79  C   ASP A  10       9.710  54.350 103.859  1.00 22.51           C
ATOM     80  O   ASP A  10       9.372  53.798 102.812  1.00 22.87           O
ATOM     81  CB  ASP A  10      11.774  55.709 103.606  1.00 27.03           C
ATOM     82  CG  ASP A  10      12.540  55.415 104.878  1.00 30.90           C
ATOM     83  OD1 ASP A  10      12.077  54.594 105.698  1.00 32.73           O
ATOM     84  OD2 ASP A  10      13.630  56.002 105.048  1.00 35.60           O
ATOM     85  N   SER A  11       9.625  53.745 105.038  1.00 21.34           N
ATOM     86  CA  SER A  11       9.123  52.381 105.105  1.00 22.26           C
ATOM     87  C   SER A  11       7.629  52.303 104.763  1.00 22.84           C
ATOM     88  O   SER A  11       7.125  51.235 104.430  1.00 22.74           O
ATOM     89  CB  SER A  11       9.390  51.775 106.485  1.00 20.72           C
ATOM     90  OG  SER A  11       8.690  52.468 107.493  1.00 23.74           O
ATOM     91  N   PHE A  12       6.922  53.430 104.822  1.00 23.75           N
ATOM     92  CA  PHE A  12       5.498  53.414 104.496  1.00 24.13           C
ATOM     93  C   PHE A  12       5.307  53.432 102.981  1.00 25.98           C
ATOM     94  O   PHE A  12       4.581  52.602 102.433  1.00 26.62           O
ATOM     95  CB  PHE A  12       4.772  54.615 105.108  1.00 22.27           C
ATOM     96  CG  PHE A  12       3.272  54.536 104.997  1.00 22.53           C
ATOM     97  CD1 PHE A  12       2.521  53.874 105.964  1.00 24.21           C
ATOM     98  CD2 PHE A  12       2.610  55.103 103.916  1.00 22.50           C
ATOM     99  CE1 PHE A  12       1.133  53.781 105.855  1.00 25.35           C
ATOM    100  CE2 PHE A  12       1.219  55.015 103.798  1.00 25.48           C
ATOM    101  CZ  PHE A  12       0.479  54.354 104.769  1.00 24.11           C
ATOM    102  N   ALA A  13       5.966  54.371 102.309  1.00 26.26           N
ATOM    103  CA  ALA A  13       5.854  54.501 100.857  1.00 28.27           C
ATOM    104  C   ALA A  13       6.709  53.496 100.080  1.00 30.71           C
ATOM    105  O   ALA A  13       6.630  53.422  98.853  1.00 31.57           O
ATOM    106  CB  ALA A  13       6.220  55.918 100.436  1.00 26.10           C
ATOM    107  N   ALA A  14       7.520  52.721 100.792  1.00 32.74           N
ATOM    108  CA  ALA A  14       8.388  51.738 100.151  1.00 35.19           C
ATOM    109  C   ALA A  14       7.608  50.790  99.253  1.00 36.97           C
ATOM    110  O   ALA A  14       6.439  50.500  99.512  1.00 37.47           O
ATOM    111  CB  ALA A  14       9.141  50.941 101.210  1.00 34.81           C
ATOM    112  N   ASP A  15       8.258  50.307  98.198  1.00 38.82           N
ATOM    113  CA  ASP A  15       7.614  49.377  97.283  1.00 40.43           C
ATOM    114  C   ASP A  15       7.069  48.191  98.060  1.00 40.79           C
ATOM    115  O   ASP A  15       6.072  47.591  97.669  1.00 41.87           O
ATOM    116  CB  ASP A  15       8.600  48.868  96.226  1.00 43.20           C
ATOM    117  CG  ASP A  15       8.857  49.882  95.129  1.00 47.51           C
ATOM    118  OD1 ASP A  15       7.881  50.502  94.651  1.00 49.43           O
ATOM    119  OD2 ASP A  15      10.032  50.050  94.733  1.00 51.48           O
ATOM    120  N   TRP A  16       7.724  47.853  99.166  1.00 40.00           N
ATOM    121  CA  TRP A  16       7.289  46.726  99.976  1.00 39.71           C
ATOM    122  C   TRP A  16       6.367  47.133 101.118  1.00 38.60           C
ATOM    123  O   TRP A  16       5.874  46.278 101.855  1.00 40.37           O
ATOM    124  CB  TRP A  16       8.512  45.983 100.516  1.00 41.39           C
ATOM    125  CG  TRP A  16       9.530  46.887 101.133  1.00 44.30           C
ATOM    126  CD1 TRP A  16       9.531  47.377 102.407  1.00 44.10           C
ATOM    127  CD2 TRP A  16      10.681  47.445 100.487  1.00 45.56           C
ATOM    128  NE1 TRP A  16      10.611  48.208 102.596  1.00 45.22           N
ATOM    129  CE2 TRP A  16      11.334  48.268 101.433  1.00 45.72           C
ATOM    130  CE3 TRP A  16      11.225  47.331  99.199  1.00 46.24           C
ATOM    131  CZ2 TRP A  16      12.504  48.977 101.132  1.00 47.14           C
ATOM    132  CZ3 TRP A  16      12.393  48.036  98.899  1.00 47.38           C
ATOM    133  CH2 TRP A  16      13.017  48.848  99.864  1.00 47.80           C
ATOM    134  N   GLY A  17       6.122  48.433 101.254  1.00 36.02           N
ATOM    135  CA  GLY A  17       5.252  48.916 102.314  1.00 34.55           C
ATOM    136  C   GLY A  17       3.785  48.939 101.920  1.00 32.98           C
ATOM    137  O   GLY A  17       3.408  48.327 100.927  1.00 33.30           O
ATOM    138  N   PRO A  18       2.925  49.630 102.681  1.00 31.88           N
ATOM    139  CA  PRO A  18       1.503  49.679 102.336  1.00 31.38           C
ATOM    140  C   PRO A  18       1.194  50.735 101.274  1.00 30.92           C
ATOM    141  O   PRO A  18       0.164  50.668 100.605  1.00 29.20           O
ATOM    142  CB  PRO A  18       0.844  49.990 103.673  1.00 30.92           C
ATOM    143  CG  PRO A  18       1.840  50.918 104.302  1.00 31.97           C
ATOM    144  CD  PRO A  18       3.165  50.238 104.004  1.00 31.93           C
ATOM    145  N   GLY A  19       2.102  51.697 101.129  1.00 31.72           N
ATOM    146  CA  GLY A  19       1.938  52.775 100.170  1.00 32.77           C
ATOM    147  C   GLY A  19       1.324  52.399  98.831  1.00 34.19           C
ATOM    148  O   GLY A  19       0.191  52.789  98.548  1.00 34.95           O
ATOM    149  N   PRO A  20       2.041  51.645  97.983  1.00 33.74           N
ATOM    150  CA  PRO A  20       1.529  51.239  96.670  1.00 34.97           C
ATOM    151  C   PRO A  20       0.103  50.695  96.725  1.00 35.74           C
ATOM    152  O   PRO A  20      -0.723  51.015  95.871  1.00 35.51           O
ATOM    153  CB  PRO A  20       2.539  50.188  96.222  1.00 33.73           C
ATOM    154  CG  PRO A  20       3.811  50.698  96.818  1.00 32.44           C
ATOM    155  CD  PRO A  20       3.373  51.064  98.219  1.00 33.07           C
ATOM    156  N   VAL A  21      -0.175  49.878  97.738  1.00 36.70           N
ATOM    157  CA  VAL A  21      -1.499  49.292  97.916  1.00 36.97           C
ATOM    158  C   VAL A  21      -2.537  50.362  98.247  1.00 37.13           C
ATOM    159  O   VAL A  21      -3.583  50.432  97.607  1.00 37.29           O
ATOM    160  CB  VAL A  21      -1.501  48.240  99.044  1.00 36.31           C
ATOM    161  CG1 VAL A  21      -2.879  47.597  99.151  1.00 34.77           C
ATOM    162  CG2 VAL A  21      -0.437  47.186  98.771  1.00 35.86           C
ATOM    163  N   VAL A  22      -2.247  51.190  99.247  1.00 36.78           N
ATOM    164  CA  VAL A  22      -3.164  52.252  99.641  1.00 37.12           C
ATOM    165  C   VAL A  22      -3.387  53.231  98.490  1.00 37.26           C
ATOM    166  O   VAL A  22      -4.503  53.686  98.257  1.00 35.90           O
ATOM    167  CB  VAL A  22      -2.628  53.030 100.865  1.00 38.01           C
ATOM    168  CG1 VAL A  22      -3.337  54.367 100.989  1.00 37.88           C
ATOM    169  CG2 VAL A  22      -2.853  52.221 102.126  1.00 37.67           C
ATOM    170  N   LYS A  23      -2.317  53.545  97.772  1.00 38.19           N
ATOM    171  CA  LYS A  23      -2.395  54.469  96.653  1.00 39.55           C
ATOM    172  C   LYS A  23      -3.417  54.026  95.613  1.00 40.54           C
ATOM    173  O   LYS A  23      -4.383  54.736  95.350  1.00 40.07           O
ATOM    174  CB  LYS A  23      -1.020  54.617  95.996  1.00 40.45           C
ATOM    175  CG  LYS A  23      -0.999  55.487  94.747  1.00 40.04           C
ATOM    176  CD  LYS A  23       0.421  55.609  94.217  1.00 42.81           C
ATOM    177  CE  LYS A  23       0.472  56.239  92.827  1.00 44.90           C
ATOM    178  NZ  LYS A  23       0.044  57.665  92.800  1.00 48.07           N
ATOM    179  N   LYS A  24      -3.213  52.853  95.023  1.00 41.66           N
ATOM    180  CA  LYS A  24      -4.137  52.375  94.004  1.00 42.32           C
ATOM    181  C   LYS A  24      -5.550  52.178  94.548  1.00 41.75           C
ATOM    182  O   LYS A  24      -6.528  52.342  93.820  1.00 41.58           O
ATOM    183  CB  LYS A  24      -3.630  51.074  93.382  1.00 42.95           C
ATOM    184  CG  LYS A  24      -3.995  49.813  94.135  1.00 44.43           C
ATOM    185  CD  LYS A  24      -3.697  48.583  93.278  1.00 46.68           C
ATOM    186  CE  LYS A  24      -4.431  48.653  91.935  1.00 46.93           C
ATOM    187  NZ  LYS A  24      -4.237  47.433  91.104  1.00 47.00           N
ATOM    188  N   ALA A  25      -5.657  51.841  95.827  1.00 41.26           N
ATOM    189  CA  ALA A  25      -6.961  51.630  96.443  1.00 42.26           C
ATOM    190  C   ALA A  25      -7.703  52.948  96.634  1.00 42.66           C
ATOM    191  O   ALA A  25      -8.935  52.990  96.606  1.00 43.27           O
ATOM    192  CB  ALA A  25      -6.800  50.923  97.782  1.00 41.74           C
ATOM    193  N   PHE A  26      -6.955  54.026  96.841  1.00 41.66           N
ATOM    194  CA  PHE A  26      -7.574  55.327  97.030  1.00 40.76           C
ATOM    195  C   PHE A  26      -7.904  55.931  95.677  1.00 42.08           C
ATOM    196  O   PHE A  26      -8.995  56.456  95.478  1.00 42.34           O
ATOM    197  CB  PHE A  26      -6.637  56.265  97.791  1.00 38.56           C
ATOM    198  CG  PHE A  26      -7.222  57.622  98.052  1.00 37.25           C
ATOM    199  CD1 PHE A  26      -8.333  57.769  98.879  1.00 36.63           C
ATOM    200  CD2 PHE A  26      -6.663  58.758  97.472  1.00 35.69           C
ATOM    201  CE1 PHE A  26      -8.883  59.034  99.129  1.00 36.60           C
ATOM    202  CE2 PHE A  26      -7.204  60.028  97.714  1.00 36.05           C
ATOM    203  CZ  PHE A  26      -8.316  60.167  98.544  1.00 34.41           C
ATOM    204  N   GLU A  27      -6.956  55.846  94.747  1.00 43.58           N
ATOM    205  CA  GLU A  27      -7.139  56.398  93.410  1.00 45.79           C
ATOM    206  C   GLU A  27      -8.178  55.635  92.596  1.00 48.15           C
ATOM    207  O   GLU A  27      -8.985  56.243  91.895  1.00 49.05           O
ATOM    208  CB  GLU A  27      -5.810  56.410  92.648  1.00 44.04           C
ATOM    209  CG  GLU A  27      -4.696  57.162  93.352  1.00 42.68           C
ATOM    210  CD  GLU A  27      -3.437  57.254  92.518  1.00 41.86           C
ATOM    211  OE1 GLU A  27      -3.257  56.412  91.616  1.00 41.93           O
ATOM    212  OE2 GLU A  27      -2.619  58.162  92.773  1.00 42.14           O
ATOM    213  N   ALA A  28      -8.151  54.307  92.680  1.00 50.79           N
ATOM    214  CA  ALA A  28      -9.101  53.488  91.935  1.00 52.90           C
ATOM    215  C   ALA A  28     -10.526  53.914  92.264  1.00 54.39           C
ATOM    216  O   ALA A  28     -11.425  53.824  91.426  1.00 54.75           O
ATOM    217  CB  ALA A  28      -8.904  52.018  92.270  1.00 52.10           C
ATOM    218  N   ASP A  29     -10.723  54.391  93.486  1.00 55.95           N
ATOM    219  CA  ASP A  29     -12.039  54.830  93.922  1.00 58.14           C
ATOM    220  C   ASP A  29     -12.203  56.324  93.689  1.00 58.70           C
ATOM    221  O   ASP A  29     -12.818  56.747  92.710  1.00 60.01           O
ATOM    222  CB  ASP A  29     -12.230  54.521  95.407  1.00 59.75           C
ATOM    223  CG  ASP A  29     -13.683  54.554  95.821  1.00 61.19           C
ATOM    224  OD1 ASP A  29     -14.332  55.609  95.641  1.00 61.88           O
ATOM    225  OD2 ASP A  29     -14.174  53.520  96.323  1.00 61.54           O
ATOM    226  N   CYS A  30     -11.647  57.118  94.596  1.00 58.77           N
ATOM    227  CA  CYS A  30     -11.719  58.570  94.507  1.00 59.06           C
ATOM    228  C   CYS A  30     -10.751  59.131  93.468  1.00 58.83           C
ATOM    229  O   CYS A  30      -9.541  59.171  93.692  1.00 60.22           O
ATOM    230  CB  CYS A  30     -11.413  59.183  95.870  1.00 59.45           C
ATOM    231  SG  CYS A  30     -11.223  60.959  95.823  1.00 60.48           S
ATOM    232  N   ASN A  31     -11.294  59.578  92.340  1.00 58.30           N
ATOM    233  CA  ASN A  31     -10.497  60.132  91.248  1.00 57.71           C
ATOM    234  C   ASN A  31      -9.556  61.253  91.680  1.00 56.55           C
ATOM    235  O   ASN A  31      -9.995  62.303  92.156  1.00 56.22           O
ATOM    236  CB  ASN A  31     -11.415  60.651  90.140  1.00 59.30           C
ATOM    237  CG  ASN A  31     -12.376  61.715  90.633  1.00 61.04           C
ATOM    238  OD1 ASN A  31     -13.274  61.439  91.435  1.00 60.61           O
ATOM    239  ND2 ASN A  31     -12.189  62.945  90.162  1.00 62.64           N
ATOM    240  N   CYS A  32      -8.261  61.020  91.493  1.00 54.96           N
ATOM    241  CA  CYS A  32      -7.223  61.986  91.842  1.00 53.94           C
ATOM    242  C   CYS A  32      -5.887  61.267  91.805  1.00 51.83           C
ATOM    243  O   CYS A  32      -5.838  60.049  91.661  1.00 51.66           O
ATOM    244  CB  CYS A  32      -7.435  62.533  93.255  1.00 54.91           C
ATOM    245  SG  CYS A  32      -6.933  61.380  94.552  1.00 56.17           S
ATOM    246  N   GLU A  33      -4.803  62.019  91.936  1.00 49.82           N
ATOM    247  CA  GLU A  33      -3.486  61.407  91.940  1.00 48.62           C
ATOM    248  C   GLU A  33      -2.893  61.524  93.333  1.00 47.53           C
ATOM    249  O   GLU A  33      -2.472  62.606  93.746  1.00 48.53           O
ATOM    250  CB  GLU A  33      -2.556  62.075  90.925  1.00 48.47           C
ATOM    251  CG  GLU A  33      -1.170  61.442  90.895  1.00 50.61           C
ATOM    252  CD  GLU A  33      -0.267  62.015  89.817  1.00 52.24           C
ATOM    253  OE1 GLU A  33      -0.085  63.251  89.780  1.00 52.05           O
ATOM    254  OE2 GLU A  33       0.269  61.223  89.010  1.00 52.78           O
ATOM    255  N   LEU A  34      -2.884  60.411  94.061  1.00 45.29           N
ATOM    256  CA  LEU A  34      -2.328  60.385  95.408  1.00 43.92           C
ATOM    257  C   LEU A  34      -0.814  60.360  95.287  1.00 42.72           C
ATOM    258  O   LEU A  34      -0.247  59.415  94.739  1.00 42.43           O
ATOM    259  CB  LEU A  34      -2.789  59.141  96.165  1.00 43.68           C
ATOM    260  CG  LEU A  34      -2.326  59.080  97.621  1.00 42.37           C
ATOM    261  CD1 LEU A  34      -3.074  60.130  98.429  1.00 41.55           C
ATOM    262  CD2 LEU A  34      -2.579  57.696  98.183  1.00 41.58           C
ATOM    263  N   LYS A  35      -0.161  61.394  95.802  1.00 40.97           N
ATOM    264  CA  LYS A  35       1.289  61.475  95.722  1.00 40.78           C
ATOM    265  C   LYS A  35       1.929  61.302  97.096  1.00 38.58           C
ATOM    266  O   LYS A  35       1.990  62.242  97.889  1.00 38.05           O
ATOM    267  CB  LYS A  35       1.687  62.816  95.103  1.00 41.89           C
ATOM    268  CG  LYS A  35       3.009  62.789  94.373  1.00 45.01           C
ATOM    269  CD  LYS A  35       3.119  63.950  93.393  1.00 46.75           C
ATOM    270  CE  LYS A  35       2.100  63.826  92.256  1.00 48.27           C
ATOM    271  NZ  LYS A  35       2.249  64.914  91.240  1.00 47.33           N
ATOM    272  N   LEU A  36       2.390  60.084  97.369  1.00 36.64           N
ATOM    273  CA  LEU A  36       3.027  59.751  98.637  1.00 34.29           C
ATOM    274  C   LEU A  36       4.513  60.069  98.586  1.00 33.98           C
ATOM    275  O   LEU A  36       5.271  59.444  97.849  1.00 33.53           O
ATOM    276  CB  LEU A  36       2.822  58.272  98.949  1.00 34.67           C
ATOM    277  CG  LEU A  36       1.426  57.929  99.467  1.00 36.79           C
ATOM    278  CD1 LEU A  36       1.195  56.417  99.408  1.00 36.83           C
ATOM    279  CD2 LEU A  36       1.283  58.458 100.890  1.00 34.55           C
ATOM    280  N   VAL A  37       4.926  61.040  99.385  1.00 32.27           N
ATOM    281  CA  VAL A  37       6.313  61.460  99.410  1.00 32.12           C
ATOM    282  C   VAL A  37       7.048  60.990 100.659  1.00 31.22           C
ATOM    283  O   VAL A  37       6.766  61.464 101.761  1.00 31.14           O
ATOM    284  CB  VAL A  37       6.409  63.005  99.347  1.00 33.98           C
ATOM    285  CG1 VAL A  37       7.852  63.430  99.203  1.00 35.33           C
ATOM    286  CG2 VAL A  37       5.574  63.537  98.193  1.00 34.34           C
ATOM    287  N   ALA A  38       7.976  60.052 100.489  1.00 29.42           N
ATOM    288  CA  ALA A  38       8.778  59.565 101.608  1.00 28.97           C
ATOM    289  C   ALA A  38       9.777  60.694 101.846  1.00 28.92           C
ATOM    290  O   ALA A  38      10.879  60.695 101.294  1.00 29.34           O
ATOM    291  CB  ALA A  38       9.499  58.290 101.226  1.00 28.26           C
ATOM    292  N   LEU A  39       9.383  61.643 102.685  1.00 27.85           N
ATOM    293  CA  LEU A  39      10.181  62.832 102.957  1.00 27.95           C
ATOM    294  C   LEU A  39      11.111  62.846 104.170  1.00 26.87           C
ATOM    295  O   LEU A  39      12.244  63.329 104.098  1.00 25.11           O
ATOM    296  CB  LEU A  39       9.231  64.023 103.062  1.00 29.37           C
ATOM    297  CG  LEU A  39       9.743  65.282 102.384  1.00 32.55           C
ATOM    298  CD1 LEU A  39      10.080  64.953 100.933  1.00 32.99           C
ATOM    299  CD2 LEU A  39       8.698  66.380 102.471  1.00 33.18           C
ATOM    300  N   GLU A  40      10.623  62.348 105.294  1.00 25.10           N
ATOM    301  CA  GLU A  40      11.414  62.350 106.511  1.00 24.43           C
ATOM    302  C   GLU A  40      10.975  61.195 107.385  1.00 23.92           C
ATOM    303  O   GLU A  40      10.002  60.497 107.086  1.00 23.22           O
ATOM    304  CB  GLU A  40      11.169  63.641 107.306  1.00 25.19           C
ATOM    305  CG  GLU A  40      11.512  64.948 106.611  1.00 26.83           C
ATOM    306  CD  GLU A  40      12.984  65.294 106.706  1.00 27.11           C
ATOM    307  OE1 GLU A  40      13.705  64.657 107.503  1.00 25.43           O
ATOM    308  OE2 GLU A  40      13.418  66.219 105.990  1.00 31.81           O
ATOM    309  N   ASP A  41      11.704  61.014 108.474  1.00 20.81           N
ATOM    310  CA  ASP A  41      11.373  60.006 109.446  1.00 20.94           C
ATOM    311  C   ASP A  41      10.290  60.642 110.330  1.00 21.38           C
ATOM    312  O   ASP A  41      10.084  61.858 110.291  1.00 21.29           O
ATOM    313  CB  ASP A  41      12.622  59.635 110.243  1.00 19.67           C
ATOM    314  CG  ASP A  41      13.553  58.734 109.455  1.00 23.36           C
ATOM    315  OD1 ASP A  41      13.086  57.661 109.015  1.00 23.79           O
ATOM    316  OD2 ASP A  41      14.738  59.091 109.263  1.00 22.64           O
ATOM    317  N   GLY A  42       9.595  59.813 111.102  1.00 21.52           N
ATOM    318  CA  GLY A  42       8.523  60.273 111.966  1.00 20.07           C
ATOM    319  C   GLY A  42       8.626  61.629 112.642  1.00 19.98           C
ATOM    320  O   GLY A  42       7.838  62.528 112.352  1.00 18.34           O
ATOM    321  N   VAL A  43       9.571  61.785 113.561  1.00 19.52           N
ATOM    322  CA  VAL A  43       9.701  63.055 114.262  1.00 17.71           C
ATOM    323  C   VAL A  43      10.102  64.179 113.314  1.00 20.09           C
ATOM    324  O   VAL A  43       9.611  65.304 113.433  1.00 20.59           O
ATOM    325  CB  VAL A  43      10.726  62.962 115.410  1.00 17.22           C
ATOM    326  CG1 VAL A  43      10.811  64.308 116.148  1.00 15.26           C
ATOM    327  CG2 VAL A  43      10.330  61.844 116.365  1.00 15.25           C
ATOM    328  N   SER A  44      10.983  63.873 112.365  1.00 20.76           N
ATOM    329  CA  SER A  44      11.428  64.880 111.406  1.00 22.32           C
ATOM    330  C   SER A  44      10.299  65.413 110.529  1.00 21.76           C
ATOM    331  O   SER A  44      10.351  66.562 110.078  1.00 21.84           O
ATOM    332  CB  SER A  44      12.554  64.332 110.525  1.00 21.60           C
ATOM    333  OG  SER A  44      13.762  64.271 111.256  1.00 24.45           O
ATOM    334  N   LEU A  45       9.283  64.589 110.282  1.00 20.83           N
ATOM    335  CA  LEU A  45       8.161  65.039 109.472  1.00 19.74           C
ATOM    336  C   LEU A  45       7.617  66.336 110.079  1.00 19.14           C
ATOM    337  O   LEU A  45       7.417  67.330 109.378  1.00 17.72           O
ATOM    338  CB  LEU A  45       7.061  63.969 109.424  1.00 19.69           C
ATOM    339  CG  LEU A  45       7.257  62.785 108.462  1.00 20.42           C
ATOM    340  CD1 LEU A  45       6.133  61.783 108.658  1.00 19.26           C
ATOM    341  CD2 LEU A  45       7.281  63.267 107.011  1.00 17.50           C
ATOM    342  N   LEU A  46       7.401  66.334 111.389  1.00 20.01           N
ATOM    343  CA  LEU A  46       6.880  67.521 112.063  1.00 20.47           C
ATOM    344  C   LEU A  46       7.848  68.714 111.978  1.00 21.87           C
ATOM    345  O   LEU A  46       7.438  69.828 111.644  1.00 20.36           O
ATOM    346  CB  LEU A  46       6.611  67.225 113.539  1.00 19.18           C
ATOM    347  CG  LEU A  46       5.447  67.912 114.268  1.00 20.89           C
ATOM    348  CD1 LEU A  46       5.805  68.050 115.742  1.00 20.66           C
ATOM    349  CD2 LEU A  46       5.144  69.275 113.677  1.00 21.12           C
ATOM    350  N   ASN A  47       9.127  68.489 112.277  1.00 23.07           N
ATOM    351  CA  ASN A  47      10.073  69.598 112.257  1.00 26.84           C
ATOM    352  C   ASN A  47      10.206  70.200 110.869  1.00 24.80           C
ATOM    353  O   ASN A  47      10.369  71.410 110.725  1.00 25.07           O
ATOM    354  CB  ASN A  47      11.446  69.182 112.827  1.00 33.03           C
ATOM    355  CG  ASN A  47      12.311  68.425 111.833  1.00 40.89           C
ATOM    356  OD1 ASN A  47      12.760  68.973 110.822  1.00 44.99           O
ATOM    357  ND2 ASN A  47      12.569  67.157 112.130  1.00 45.57           N
ATOM    358  N   ARG A  48      10.099  69.365 109.844  1.00 23.17           N
ATOM    359  CA  ARG A  48      10.198  69.866 108.487  1.00 22.90           C
ATOM    360  C   ARG A  48       8.965  70.689 108.127  1.00 22.73           C
ATOM    361  O   ARG A  48       9.069  71.753 107.508  1.00 22.21           O
ATOM    362  CB  ARG A  48      10.370  68.716 107.502  1.00 21.77           C
ATOM    363  CG  ARG A  48      10.481  69.190 106.076  1.00 22.93           C
ATOM    364  CD  ARG A  48      11.158  68.158 105.215  1.00 26.59           C
ATOM    365  NE  ARG A  48      11.168  68.548 103.809  1.00 28.29           N
ATOM    366  CZ  ARG A  48      11.868  67.924 102.872  1.00 28.34           C
ATOM    367  NH1 ARG A  48      12.617  66.878 103.195  1.00 26.09           N
ATOM    368  NH2 ARG A  48      11.814  68.344 101.613  1.00 29.02           N
ATOM    369  N   LEU A  49       7.796  70.206 108.532  1.00 22.69           N
ATOM    370  CA  LEU A  49       6.555  70.913 108.249  1.00 21.86           C
ATOM    371  C   LEU A  49       6.536  72.263 108.968  1.00 22.30           C
ATOM    372  O   LEU A  49       6.046  73.251 108.430  1.00 23.19           O
ATOM    373  CB  LEU A  49       5.352  70.081 108.691  1.00 21.96           C
ATOM    374  CG  LEU A  49       4.007  70.659 108.255  1.00 23.65           C
ATOM    375  CD1 LEU A  49       3.851  70.483 106.755  1.00 25.43           C
ATOM    376  CD2 LEU A  49       2.880  69.968 108.984  1.00 24.33           C
ATOM    377  N   ARG A  50       7.061  72.301 110.188  1.00 20.79           N
ATOM    378  CA  ARG A  50       7.097  73.539 110.951  1.00 22.22           C
ATOM    379  C   ARG A  50       7.988  74.582 110.280  1.00 23.48           C
ATOM    380  O   ARG A  50       7.857  75.780 110.541  1.00 23.05           O
ATOM    381  CB  ARG A  50       7.617  73.277 112.355  1.00 22.91           C
ATOM    382  CG  ARG A  50       6.780  72.312 113.146  1.00 26.95           C
ATOM    383  CD  ARG A  50       7.397  72.094 114.501  1.00 27.27           C
ATOM    384  NE  ARG A  50       7.541  73.357 115.209  1.00 29.14           N
ATOM    385  CZ  ARG A  50       8.165  73.489 116.374  1.00 31.69           C
ATOM    386  NH1 ARG A  50       8.708  72.425 116.961  1.00 32.89           N
ATOM    387  NH2 ARG A  50       8.243  74.682 116.953  1.00 30.50           N
ATOM    388  N   MET A  51       8.902  74.126 109.428  1.00 22.58           N
ATOM    389  CA  MET A  51       9.791  75.042 108.740  1.00 23.56           C
ATOM    390  C   MET A  51       9.295  75.389 107.344  1.00 21.86           C
ATOM    391  O   MET A  51       9.736  76.371 106.763  1.00 20.54           O
ATOM    392  CB  MET A  51      11.205  74.466 108.685  1.00 26.44           C
ATOM    393  CG  MET A  51      11.922  74.536 110.024  1.00 28.84           C
ATOM    394  SD  MET A  51      13.711  73.780 109.968  1.00 36.29           S
ATOM    395  CE  MET A  51      13.978  73.573 111.883  1.00 34.81           C
ATOM    396  N   GLU A  52       8.378  74.585 106.811  1.00 22.19           N
ATOM    397  CA  GLU A  52       7.816  74.851 105.490  1.00 23.01           C
ATOM    398  C   GLU A  52       6.671  75.843 105.675  1.00 23.83           C
ATOM    399  O   GLU A  52       6.398  76.676 104.808  1.00 22.21           O
ATOM    400  CB  GLU A  52       7.266  73.573 104.842  1.00 22.78           C
ATOM    401  CG  GLU A  52       8.273  72.443 104.662  1.00 24.05           C
ATOM    402  CD  GLU A  52       7.842  71.421 103.612  1.00 24.21           C
ATOM    403  OE1 GLU A  52       6.672  70.992 103.626  1.00 26.90           O
ATOM    404  OE2 GLU A  52       8.677  71.035 102.772  1.00 25.69           O
ATOM    405  N   GLY A  53       6.006  75.749 106.821  1.00 24.88           N
ATOM    406  CA  GLY A  53       4.895  76.642 107.099  1.00 27.03           C
ATOM    407  C   GLY A  53       3.812  76.516 106.044  1.00 28.16           C
ATOM    408  O   GLY A  53       3.539  75.418 105.559  1.00 26.52           O
ATOM    409  N   LYS A  54       3.188  77.629 105.677  1.00 29.30           N
ATOM    410  CA  LYS A  54       2.142  77.554 104.675  1.00 31.40           C
ATOM    411  C   LYS A  54       2.699  77.432 103.264  1.00 31.18           C
ATOM    412  O   LYS A  54       1.948  77.306 102.304  1.00 31.45           O
ATOM    413  CB  LYS A  54       1.175  78.735 104.805  1.00 34.12           C
ATOM    414  CG  LYS A  54       1.755  80.013 105.363  1.00 37.44           C
ATOM    415  CD  LYS A  54       0.627  80.952 105.793  1.00 40.23           C
ATOM    416  CE  LYS A  54      -0.206  80.328 106.918  1.00 42.26           C
ATOM    417  NZ  LYS A  54      -1.427  81.109 107.277  1.00 41.33           N
ATOM    418  N   ASN A  55       4.025  77.449 103.150  1.00 31.27           N
ATOM    419  CA  ASN A  55       4.693  77.281 101.859  1.00 30.22           C
ATOM    420  C   ASN A  55       4.783  75.785 101.576  1.00 28.96           C
ATOM    421  O   ASN A  55       5.174  75.370 100.485  1.00 29.52           O
ATOM    422  CB  ASN A  55       6.113  77.859 101.885  1.00 29.55           C
ATOM    423  CG  ASN A  55       6.139  79.373 101.747  1.00 30.74           C
ATOM    424  OD1 ASN A  55       7.159  80.011 102.010  1.00 29.50           O
ATOM    425  ND2 ASN A  55       5.023  79.952 101.323  1.00 32.08           N
ATOM    426  N   SER A  56       4.430  74.980 102.572  1.00 27.64           N
ATOM    427  CA  SER A  56       4.475  73.530 102.429  1.00 29.08           C
ATOM    428  C   SER A  56       3.603  73.062 101.269  1.00 29.03           C
ATOM    429  O   SER A  56       2.549  73.639 101.000  1.00 29.04           O
ATOM    430  CB  SER A  56       4.002  72.856 103.715  1.00 28.44           C
ATOM    431  OG  SER A  56       3.899  71.455 103.536  1.00 29.40           O
ATOM    432  N   LYS A  57       4.036  72.016 100.581  1.00 28.96           N
ATOM    433  CA  LYS A  57       3.245  71.517  99.474  1.00 31.00           C
ATOM    434  C   LYS A  57       2.419  70.308  99.888  1.00 29.45           C
ATOM    435  O   LYS A  57       1.701  69.723  99.075  1.00 30.37           O
ATOM    436  CB  LYS A  57       4.142  71.198  98.269  1.00 34.00           C
ATOM    437  CG  LYS A  57       5.316  70.269  98.528  1.00 39.05           C
ATOM    438  CD  LYS A  57       6.285  70.304  97.342  1.00 40.73           C
ATOM    439  CE  LYS A  57       7.374  69.234  97.433  1.00 42.43           C
ATOM    440  NZ  LYS A  57       6.874  67.858  97.117  1.00 44.98           N
ATOM    441  N   ALA A  58       2.497  69.961 101.168  1.00 26.87           N
ATOM    442  CA  ALA A  58       1.755  68.824 101.694  1.00 26.35           C
ATOM    443  C   ALA A  58       0.298  69.148 102.018  1.00 25.60           C
ATOM    444  O   ALA A  58      -0.024  70.235 102.495  1.00 25.98           O
ATOM    445  CB  ALA A  58       2.442  68.283 102.935  1.00 24.08           C
ATOM    446  N   ASP A  59      -0.569  68.180 101.752  1.00 26.07           N
ATOM    447  CA  ASP A  59      -1.997  68.288 102.032  1.00 26.27           C
ATOM    448  C   ASP A  59      -2.248  67.470 103.297  1.00 25.66           C
ATOM    449  O   ASP A  59      -3.099  67.804 104.119  1.00 26.08           O
ATOM    450  CB  ASP A  59      -2.813  67.706 100.874  1.00 26.66           C
ATOM    451  CG  ASP A  59      -2.640  68.487  99.581  1.00 27.71           C
ATOM    452  OD1 ASP A  59      -2.951  69.699  99.577  1.00 30.21           O
ATOM    453  OD2 ASP A  59      -2.205  67.893  98.572  1.00 26.33           O
ATOM    454  N   VAL A  60      -1.486  66.393 103.442  1.00 25.11           N
ATOM    455  CA  VAL A  60      -1.604  65.514 104.599  1.00 25.02           C
ATOM    456  C   VAL A  60      -0.228  65.020 105.050  1.00 24.95           C
ATOM    457  O   VAL A  60       0.646  64.754 104.226  1.00 26.16           O
ATOM    458  CB  VAL A  60      -2.460  64.256 104.278  1.00 24.33           C
ATOM    459  CG1 VAL A  60      -2.562  63.369 105.506  1.00 23.84           C
ATOM    460  CG2 VAL A  60      -3.839  64.659 103.811  1.00 23.31           C
ATOM    461  N   VAL A  61      -0.037  64.914 106.361  1.00 24.27           N
ATOM    462  CA  VAL A  61       1.208  64.390 106.906  1.00 23.76           C
ATOM    463  C   VAL A  61       0.856  63.055 107.547  1.00 22.44           C
ATOM    464  O   VAL A  61       0.164  63.024 108.563  1.00 22.51           O
ATOM    465  CB  VAL A  61       1.809  65.306 107.991  1.00 22.71           C
ATOM    466  CG1 VAL A  61       2.991  64.607 108.650  1.00 19.79           C
ATOM    467  CG2 VAL A  61       2.249  66.630 107.375  1.00 23.09           C
ATOM    468  N   LEU A  62       1.317  61.961 106.947  1.00 20.57           N
ATOM    469  CA  LEU A  62       1.042  60.623 107.468  1.00 19.86           C
ATOM    470  C   LEU A  62       2.295  60.022 108.120  1.00 19.28           C
ATOM    471  O   LEU A  62       3.330  59.888 107.479  1.00 20.01           O
ATOM    472  CB  LEU A  62       0.557  59.718 106.336  1.00 18.58           C
ATOM    473  CG  LEU A  62       0.151  58.277 106.669  1.00 19.27           C
ATOM    474  CD1 LEU A  62      -0.942  57.816 105.697  1.00 15.73           C
ATOM    475  CD2 LEU A  62       1.368  57.358 106.618  1.00 15.38           C
ATOM    476  N   GLY A  63       2.207  59.669 109.395  1.00 17.27           N
ATOM    477  CA  GLY A  63       3.370  59.097 110.038  1.00 16.20           C
ATOM    478  C   GLY A  63       3.813  59.754 111.330  1.00 15.13           C
ATOM    479  O   GLY A  63       4.899  59.470 111.810  1.00 15.23           O
ATOM    480  N   LEU A  64       3.013  60.656 111.883  1.00 16.23           N
ATOM    481  CA  LEU A  64       3.374  61.256 113.162  1.00 17.35           C
ATOM    482  C   LEU A  64       2.785  60.248 114.128  1.00 17.85           C
ATOM    483  O   LEU A  64       2.243  59.246 113.692  1.00 17.64           O
ATOM    484  CB  LEU A  64       2.690  62.604 113.359  1.00 17.57           C
ATOM    485  CG  LEU A  64       3.032  63.743 112.405  1.00 19.80           C
ATOM    486  CD1 LEU A  64       2.248  64.986 112.813  1.00 19.48           C
ATOM    487  CD2 LEU A  64       4.525  64.025 112.446  1.00 17.50           C
ATOM    488  N   ASP A  65       2.894  60.471 115.430  1.00 20.20           N
ATOM    489  CA  ASP A  65       2.282  59.518 116.347  1.00 22.26           C
ATOM    490  C   ASP A  65       1.803  60.167 117.634  1.00 22.88           C
ATOM    491  O   ASP A  65       1.915  61.379 117.811  1.00 22.54           O
ATOM    492  CB  ASP A  65       3.215  58.327 116.635  1.00 21.78           C
ATOM    493  CG  ASP A  65       4.345  58.660 117.593  1.00 23.94           C
ATOM    494  OD1 ASP A  65       4.363  59.777 118.162  1.00 24.96           O
ATOM    495  OD2 ASP A  65       5.221  57.781 117.784  1.00 23.48           O
ATOM    496  N   ASN A  66       1.251  59.344 118.517  1.00 23.75           N
ATOM    497  CA  ASN A  66       0.700  59.798 119.786  1.00 24.76           C
ATOM    498  C   ASN A  66       1.620  60.680 120.629  1.00 23.98           C
ATOM    499  O   ASN A  66       1.144  61.543 121.360  1.00 25.42           O
ATOM    500  CB  ASN A  66       0.250  58.584 120.607  1.00 23.15           C
ATOM    501  CG  ASN A  66       1.387  57.628 120.893  1.00 23.53           C
ATOM    502  OD1 ASN A  66       2.082  57.185 119.980  1.00 22.22           O
ATOM    503  ND2 ASN A  66       1.581  57.302 122.162  1.00 23.43           N
ATOM    504  N   ASN A  67       2.926  60.475 120.528  1.00 23.86           N
ATOM    505  CA  ASN A  67       3.871  61.263 121.311  1.00 24.72           C
ATOM    506  C   ASN A  67       4.124  62.662 120.762  1.00 25.73           C
ATOM    507  O   ASN A  67       4.726  63.496 121.440  1.00 26.99           O
ATOM    508  CB  ASN A  67       5.212  60.529 121.422  1.00 25.51           C
ATOM    509  CG  ASN A  67       5.088  59.191 122.120  1.00 26.54           C
ATOM    510  OD1 ASN A  67       4.485  59.086 123.191  1.00 26.17           O
ATOM    511  ND2 ASN A  67       5.669  58.159 121.522  1.00 28.29           N
ATOM    512  N   LEU A  68       3.668  62.932 119.546  1.00 25.16           N
ATOM    513  CA  LEU A  68       3.904  64.236 118.941  1.00 25.34           C
ATOM    514  C   LEU A  68       2.652  65.089 118.807  1.00 26.56           C
ATOM    515  O   LEU A  68       2.729  66.213 118.318  1.00 25.64           O
ATOM    516  CB  LEU A  68       4.522  64.060 117.556  1.00 23.67           C
ATOM    517  CG  LEU A  68       5.870  63.351 117.427  1.00 24.77           C
ATOM    518  CD1 LEU A  68       6.127  63.029 115.958  1.00 19.42           C
ATOM    519  CD2 LEU A  68       6.977  64.241 117.995  1.00 23.54           C
ATOM    520  N   LEU A  69       1.504  64.559 119.231  1.00 27.92           N
ATOM    521  CA  LEU A  69       0.231  65.280 119.119  1.00 28.88           C
ATOM    522  C   LEU A  69       0.236  66.718 119.639  1.00 29.84           C
ATOM    523  O   LEU A  69      -0.121  67.644 118.915  1.00 31.04           O
ATOM    524  CB  LEU A  69      -0.883  64.512 119.828  1.00 28.49           C
ATOM    525  CG  LEU A  69      -1.226  63.109 119.326  1.00 29.55           C
ATOM    526  CD1 LEU A  69      -2.420  62.577 120.124  1.00 31.41           C
ATOM    527  CD2 LEU A  69      -1.550  63.143 117.840  1.00 28.22           C
ATOM    528  N   ASP A  70       0.631  66.899 120.891  1.00 29.74           N
ATOM    529  CA  ASP A  70       0.659  68.224 121.493  1.00 31.11           C
ATOM    530  C   ASP A  70       1.523  69.164 120.658  1.00 31.07           C
ATOM    531  O   ASP A  70       1.105  70.270 120.302  1.00 30.26           O
ATOM    532  CB  ASP A  70       1.223  68.133 122.910  1.00 33.82           C
ATOM    533  CG  ASP A  70       0.800  69.294 123.781  1.00 37.56           C
ATOM    534  OD1 ASP A  70      -0.377  69.315 124.203  1.00 38.98           O
ATOM    535  OD2 ASP A  70       1.640  70.186 124.043  1.00 39.68           O
ATOM    536  N   ALA A  71       2.735  68.707 120.355  1.00 29.56           N
ATOM    537  CA  ALA A  71       3.693  69.477 119.570  1.00 27.53           C
ATOM    538  C   ALA A  71       3.109  69.868 118.217  1.00 27.54           C
ATOM    539  O   ALA A  71       3.282  71.004 117.766  1.00 26.14           O
ATOM    540  CB  ALA A  71       4.965  68.670 119.375  1.00 26.65           C
ATOM    541  N   ALA A  72       2.412  68.928 117.582  1.00 26.06           N
ATOM    542  CA  ALA A  72       1.800  69.172 116.277  1.00 27.75           C
ATOM    543  C   ALA A  72       0.676  70.209 116.339  1.00 28.31           C
ATOM    544  O   ALA A  72       0.685  71.179 115.584  1.00 26.62           O
ATOM    545  CB  ALA A  72       1.264  67.867 115.691  1.00 23.94           C
ATOM    546  N   SER A  73      -0.281  70.012 117.243  1.00 28.94           N
ATOM    547  CA  SER A  73      -1.402  70.940 117.363  1.00 30.25           C
ATOM    548  C   SER A  73      -0.967  72.356 117.765  1.00 29.67           C
ATOM    549  O   SER A  73      -1.476  73.337 117.228  1.00 29.28           O
ATOM    550  CB  SER A  73      -2.437  70.408 118.365  1.00 31.22           C
ATOM    551  OG  SER A  73      -2.079  70.718 119.702  1.00 33.74           O
ATOM    552  N   LYS A  74      -0.026  72.470 118.699  1.00 29.86           N
ATOM    553  CA  LYS A  74       0.436  73.791 119.131  1.00 29.48           C
ATOM    554  C   LYS A  74       1.019  74.575 117.953  1.00 29.72           C
ATOM    555  O   LYS A  74       1.129  75.802 117.994  1.00 29.06           O
ATOM    556  CB  LYS A  74       1.481  73.649 120.231  1.00 27.50           C
ATOM    557  N   THR A  75       1.380  73.856 116.899  1.00 29.32           N
ATOM    558  CA  THR A  75       1.957  74.470 115.715  1.00 29.54           C
ATOM    559  C   THR A  75       0.896  75.238 114.921  1.00 29.29           C
ATOM    560  O   THR A  75       1.184  76.271 114.329  1.00 29.43           O
ATOM    561  CB  THR A  75       2.629  73.391 114.816  1.00 29.91           C
ATOM    562  OG1 THR A  75       3.824  73.927 114.237  1.00 33.64           O
ATOM    563  CG2 THR A  75       1.700  72.952 113.696  1.00 28.49           C
ATOM    564  N   GLY A  76      -0.331  74.734 114.917  1.00 28.89           N
ATOM    565  CA  GLY A  76      -1.396  75.403 114.191  1.00 28.65           C
ATOM    566  C   GLY A  76      -1.419  75.085 112.706  1.00 29.05           C
ATOM    567  O   GLY A  76      -2.246  75.619 111.972  1.00 28.82           O
ATOM    568  N   LEU A  77      -0.522  74.206 112.264  1.00 29.05           N
ATOM    569  CA  LEU A  77      -0.433  73.823 110.857  1.00 29.09           C
ATOM    570  C   LEU A  77      -1.486  72.809 110.402  1.00 29.07           C
ATOM    571  O   LEU A  77      -1.675  72.595 109.203  1.00 29.85           O
ATOM    572  CB  LEU A  77       0.967  73.270 110.556  1.00 29.27           C
ATOM    573  CG  LEU A  77       2.059  74.227 110.048  1.00 30.53           C
ATOM    574  CD1 LEU A  77       2.098  75.491 110.869  1.00 32.13           C
ATOM    575  CD2 LEU A  77       3.404  73.524 110.101  1.00 32.24           C
ATOM    576  N   PHE A  78      -2.180  72.190 111.348  1.00 28.50           N
ATOM    577  CA  PHE A  78      -3.189  71.198 110.992  1.00 27.82           C
ATOM    578  C   PHE A  78      -4.623  71.643 111.211  1.00 28.87           C
ATOM    579  O   PHE A  78      -4.913  72.412 112.119  1.00 29.50           O
ATOM    580  CB  PHE A  78      -2.942  69.906 111.762  1.00 24.21           C
ATOM    581  CG  PHE A  78      -1.581  69.328 111.533  1.00 24.62           C
ATOM    582  CD1 PHE A  78      -0.526  69.650 112.378  1.00 23.08           C
ATOM    583  CD2 PHE A  78      -1.343  68.488 110.448  1.00 22.94           C
ATOM    584  CE1 PHE A  78       0.748  69.145 112.149  1.00 23.63           C
ATOM    585  CE2 PHE A  78      -0.075  67.980 110.209  1.00 23.78           C
ATOM    586  CZ  PHE A  78       0.974  68.309 111.063  1.00 23.35           C
ATOM    587  N   ALA A  79      -5.521  71.148 110.367  1.00 31.47           N
ATOM    588  CA  ALA A  79      -6.937  71.477 110.475  1.00 33.68           C
ATOM    589  C   ALA A  79      -7.684  70.247 110.993  1.00 36.42           C
ATOM    590  O   ALA A  79      -7.105  69.160 111.097  1.00 36.72           O
ATOM    591  CB  ALA A  79      -7.480  71.885 109.120  1.00 32.10           C
ATOM    592  N   LYS A  80      -8.961  70.416 111.328  1.00 38.08           N
ATOM    593  CA  LYS A  80      -9.753  69.297 111.818  1.00 40.31           C
ATOM    594  C   LYS A  80      -9.959  68.291 110.690  1.00 41.05           C
ATOM    595  O   LYS A  80     -10.126  68.664 109.528  1.00 42.92           O
ATOM    596  CB  LYS A  80     -11.089  69.799 112.375  1.00 41.87           C
ATOM    597  CG  LYS A  80     -10.917  70.570 113.678  1.00 44.12           C
ATOM    598  CD  LYS A  80     -12.216  71.181 114.173  1.00 45.98           C
ATOM    599  CE  LYS A  80     -11.977  71.992 115.441  1.00 47.12           C
ATOM    600  NZ  LYS A  80     -13.228  72.628 115.947  1.00 48.80           N
ATOM    601  N   SER A  81      -9.928  67.012 111.040  1.00 40.78           N
ATOM    602  CA  SER A  81     -10.065  65.939 110.064  1.00 41.65           C
ATOM    603  C   SER A  81     -11.448  65.757 109.464  1.00 42.18           C
ATOM    604  O   SER A  81     -11.580  65.411 108.289  1.00 41.84           O
ATOM    605  CB  SER A  81      -9.645  64.616 110.698  1.00 41.95           C
ATOM    606  OG  SER A  81     -10.502  64.292 111.781  1.00 43.29           O
ATOM    607  N   GLY A  82     -12.480  65.973 110.270  1.00 42.75           N
ATOM    608  CA  GLY A  82     -13.824  65.768 109.771  1.00 43.51           C
ATOM    609  C   GLY A  82     -14.026  64.270 109.632  1.00 44.22           C
ATOM    610  O   GLY A  82     -14.742  63.794 108.747  1.00 44.95           O
ATOM    611  N   VAL A  83     -13.368  63.521 110.512  1.00 43.91           N
ATOM    612  CA  VAL A  83     -13.461  62.066 110.516  1.00 44.10           C
ATOM    613  C   VAL A  83     -14.191  61.631 111.776  1.00 43.79           C
ATOM    614  O   VAL A  83     -13.854  62.067 112.876  1.00 43.14           O
ATOM    615  CB  VAL A  83     -12.057  61.406 110.506  1.00 44.92           C
ATOM    616  CG1 VAL A  83     -12.188  59.887 110.514  1.00 42.48           C
ATOM    617  CG2 VAL A  83     -11.275  61.864 109.281  1.00 46.22           C
ATOM    618  N   ALA A  84     -15.194  60.776 111.608  1.00 43.77           N
ATOM    619  CA  ALA A  84     -15.969  60.281 112.734  1.00 43.37           C
ATOM    620  C   ALA A  84     -15.104  59.385 113.614  1.00 42.85           C
ATOM    621  O   ALA A  84     -14.459  58.456 113.125  1.00 41.65           O
ATOM    622  CB  ALA A  84     -17.183  59.513 112.233  1.00 45.01           C
ATOM    623  N   ALA A  85     -15.102  59.674 114.912  1.00 42.90           N
ATOM    624  CA  ALA A  85     -14.316  58.917 115.882  1.00 44.72           C
ATOM    625  C   ALA A  85     -14.666  57.425 115.923  1.00 46.00           C
ATOM    626  O   ALA A  85     -13.778  56.575 116.028  1.00 45.81           O
ATOM    627  CB  ALA A  85     -14.484  59.533 117.270  1.00 43.13           C
ATOM    628  N   ASP A  86     -15.957  57.113 115.837  1.00 47.17           N
ATOM    629  CA  ASP A  86     -16.432  55.730 115.878  1.00 48.59           C
ATOM    630  C   ASP A  86     -15.800  54.842 114.809  1.00 49.48           C
ATOM    631  O   ASP A  86     -15.967  53.619 114.825  1.00 49.19           O
ATOM    632  CB  ASP A  86     -17.955  55.700 115.729  1.00 50.16           C
ATOM    633  CG  ASP A  86     -18.429  56.344 114.436  1.00 51.59           C
ATOM    634  OD1 ASP A  86     -18.208  55.761 113.352  1.00 52.17           O
ATOM    635  OD2 ASP A  86     -19.018  57.444 114.505  1.00 53.98           O
ATOM    636  N   ALA A  87     -15.073  55.457 113.882  1.00 49.40           N
ATOM    637  CA  ALA A  87     -14.428  54.708 112.808  1.00 50.18           C
ATOM    638  C   ALA A  87     -13.087  54.116 113.243  1.00 50.14           C
ATOM    639  O   ALA A  87     -12.461  53.363 112.494  1.00 50.93           O
ATOM    640  CB  ALA A  87     -14.229  55.615 111.595  1.00 49.71           C
ATOM    641  N   VAL A  88     -12.664  54.441 114.463  1.00 49.35           N
ATOM    642  CA  VAL A  88     -11.385  53.979 114.991  1.00 47.64           C
ATOM    643  C   VAL A  88     -11.469  53.202 116.308  1.00 46.37           C
ATOM    644  O   VAL A  88     -12.266  53.531 117.184  1.00 46.58           O
ATOM    645  CB  VAL A  88     -10.432  55.186 115.169  1.00 46.68           C
ATOM    646  CG1 VAL A  88      -9.333  54.860 116.156  1.00 47.63           C
ATOM    647  CG2 VAL A  88      -9.841  55.563 113.827  1.00 46.00           C
ATOM    648  N   ASN A  89     -10.626  52.176 116.433  1.00 44.52           N
ATOM    649  CA  ASN A  89     -10.566  51.333 117.625  1.00 41.81           C
ATOM    650  C   ASN A  89      -9.105  51.121 118.029  1.00 41.00           C
ATOM    651  O   ASN A  89      -8.384  50.325 117.426  1.00 39.75           O
ATOM    652  CB  ASN A  89     -11.246  49.992 117.345  1.00 43.29           C
ATOM    653  CG  ASN A  89     -11.196  49.059 118.532  1.00 44.42           C
ATOM    654  OD1 ASN A  89     -11.332  49.490 119.676  1.00 44.74           O
ATOM    655  ND2 ASN A  89     -11.014  47.769 118.267  1.00 44.76           N
ATOM    656  N   VAL A  90      -8.684  51.833 119.069  1.00 39.84           N
ATOM    657  CA  VAL A  90      -7.305  51.783 119.540  1.00 38.58           C
ATOM    658  C   VAL A  90      -7.179  51.577 121.049  1.00 37.80           C
ATOM    659  O   VAL A  90      -8.034  52.012 121.813  1.00 37.55           O
ATOM    660  CB  VAL A  90      -6.578  53.107 119.161  1.00 38.65           C
ATOM    661  CG1 VAL A  90      -5.242  53.207 119.861  1.00 38.70           C
ATOM    662  CG2 VAL A  90      -6.393  53.180 117.665  1.00 38.42           C
ATOM    663  N   PRO A  91      -6.100  50.908 121.491  1.00 37.81           N
ATOM    664  CA  PRO A  91      -5.847  50.645 122.910  1.00 38.16           C
ATOM    665  C   PRO A  91      -5.756  51.946 123.701  1.00 38.11           C
ATOM    666  O   PRO A  91      -4.965  52.827 123.371  1.00 38.84           O
ATOM    667  CB  PRO A  91      -4.514  49.905 122.887  1.00 38.24           C
ATOM    668  CG  PRO A  91      -4.591  49.140 121.621  1.00 38.94           C
ATOM    669  CD  PRO A  91      -5.147  50.159 120.651  1.00 38.68           C
ATOM    670  N   GLY A  92      -6.560  52.056 124.753  1.00 37.63           N
ATOM    671  CA  GLY A  92      -6.551  53.260 125.556  1.00 36.10           C
ATOM    672  C   GLY A  92      -7.545  54.254 124.996  1.00 36.24           C
ATOM    673  O   GLY A  92      -7.727  55.342 125.539  1.00 36.29           O
ATOM    674  N   GLY A  93      -8.192  53.875 123.899  1.00 36.14           N
ATOM    675  CA  GLY A  93      -9.171  54.747 123.280  1.00 37.31           C
ATOM    676  C   GLY A  93      -8.540  55.865 122.476  1.00 38.59           C
ATOM    677  O   GLY A  93      -7.317  55.951 122.356  1.00 38.81           O
ATOM    678  N   TRP A  94      -9.378  56.729 121.920  1.00 39.05           N
ATOM    679  CA  TRP A  94      -8.884  57.834 121.126  1.00 40.11           C
ATOM    680  C   TRP A  94      -9.928  58.921 120.950  1.00 40.21           C
ATOM    681  O   TRP A  94     -11.001  58.685 120.399  1.00 39.58           O
ATOM    682  CB  TRP A  94      -8.423  57.324 119.760  1.00 40.90           C
ATOM    683  CG  TRP A  94      -7.759  58.373 118.924  1.00 40.63           C
ATOM    684  CD1 TRP A  94      -8.362  59.245 118.058  1.00 40.08           C
ATOM    685  CD2 TRP A  94      -6.364  58.682 118.898  1.00 39.76           C
ATOM    686  NE1 TRP A  94      -7.426  60.075 117.495  1.00 39.76           N
ATOM    687  CE2 TRP A  94      -6.190  59.753 117.993  1.00 40.11           C
ATOM    688  CE3 TRP A  94      -5.241  58.157 119.553  1.00 38.97           C
ATOM    689  CZ2 TRP A  94      -4.936  60.310 117.724  1.00 39.01           C
ATOM    690  CZ3 TRP A  94      -3.996  58.709 119.288  1.00 38.92           C
ATOM    691  CH2 TRP A  94      -3.854  59.775 118.381  1.00 39.63           C
ATOM    692  N   ASN A  95      -9.602  60.114 121.431  1.00 41.77           N
ATOM    693  CA  ASN A  95     -10.493  61.261 121.319  1.00 42.30           C
ATOM    694  C   ASN A  95      -9.674  62.442 120.820  1.00 41.38           C
ATOM    695  O   ASN A  95      -8.982  63.096 121.601  1.00 42.76           O
ATOM    696  CB  ASN A  95     -11.113  61.583 122.676  1.00 42.80           C
ATOM    697  N   ASN A  96      -9.741  62.705 119.519  1.00 39.60           N
ATOM    698  CA  ASN A  96      -8.999  63.815 118.927  1.00 37.91           C
ATOM    699  C   ASN A  96      -9.648  64.271 117.624  1.00 37.95           C
ATOM    700  O   ASN A  96      -9.861  63.475 116.710  1.00 36.13           O
ATOM    701  CB  ASN A  96      -7.540  63.408 118.675  1.00 36.41           C
ATOM    702  CG  ASN A  96      -6.653  64.595 118.331  1.00 34.60           C
ATOM    703  OD1 ASN A  96      -6.756  65.175 117.245  1.00 33.08           O
ATOM    704  ND2 ASN A  96      -5.785  64.968 119.262  1.00 31.67           N
ATOM    705  N   ASP A  97      -9.948  65.566 117.553  1.00 38.66           N
ATOM    706  CA  ASP A  97     -10.592  66.167 116.388  1.00 38.44           C
ATOM    707  C   ASP A  97      -9.670  66.368 115.188  1.00 38.43           C
ATOM    708  O   ASP A  97     -10.141  66.516 114.054  1.00 38.36           O
ATOM    709  CB  ASP A  97     -11.205  67.514 116.788  1.00 40.34           C
ATOM    710  N   THR A  98      -8.362  66.355 115.432  1.00 37.02           N
ATOM    711  CA  THR A  98      -7.392  66.596 114.369  1.00 35.36           C
ATOM    712  C   THR A  98      -6.634  65.395 113.802  1.00 34.08           C
ATOM    713  O   THR A  98      -6.654  65.150 112.594  1.00 32.22           O
ATOM    714  CB  THR A  98      -6.356  67.637 114.843  1.00 36.58           C
ATOM    715  OG1 THR A  98      -7.040  68.822 115.273  1.00 37.10           O
ATOM    716  CG2 THR A  98      -5.378  67.987 113.716  1.00 36.49           C
ATOM    717  N   PHE A  99      -5.958  64.657 114.675  1.00 32.71           N
ATOM    718  CA  PHE A  99      -5.154  63.514 114.250  1.00 31.68           C
ATOM    719  C   PHE A  99      -5.893  62.174 114.259  1.00 31.31           C
ATOM    720  O   PHE A  99      -6.418  61.738 115.282  1.00 31.35           O
ATOM    721  CB  PHE A  99      -3.897  63.462 115.118  1.00 29.78           C
ATOM    722  CG  PHE A  99      -3.159  64.768 115.158  1.00 30.44           C
ATOM    723  CD1 PHE A  99      -2.417  65.195 114.063  1.00 30.47           C
ATOM    724  CD2 PHE A  99      -3.283  65.616 116.250  1.00 31.07           C
ATOM    725  CE1 PHE A  99      -1.812  66.452 114.049  1.00 30.93           C
ATOM    726  CE2 PHE A  99      -2.683  66.876 116.249  1.00 32.10           C
ATOM    727  CZ  PHE A  99      -1.948  67.294 115.144  1.00 31.94           C
ATOM    728  N   VAL A 100      -5.911  61.529 113.099  1.00 30.62           N
ATOM    729  CA  VAL A 100      -6.584  60.251 112.920  1.00 30.49           C
ATOM    730  C   VAL A 100      -5.610  59.069 112.934  1.00 30.87           C
ATOM    731  O   VAL A 100      -4.659  59.020 112.152  1.00 30.81           O
ATOM    732  CB  VAL A 100      -7.348  60.223 111.574  1.00 28.91           C
ATOM    733  CG1 VAL A 100      -8.208  58.973 111.486  1.00 28.71           C
ATOM    734  CG2 VAL A 100      -8.194  61.474 111.427  1.00 30.68           C
ATOM    735  N   PRO A 101      -5.838  58.098 113.828  1.00 30.02           N
ATOM    736  CA  PRO A 101      -4.949  56.936 113.891  1.00 28.79           C
ATOM    737  C   PRO A 101      -5.164  56.027 112.688  1.00 28.42           C
ATOM    738  O   PRO A 101      -6.267  55.966 112.142  1.00 28.14           O
ATOM    739  CB  PRO A 101      -5.372  56.239 115.183  1.00 28.65           C
ATOM    740  CG  PRO A 101      -5.942  57.329 116.002  1.00 30.70           C
ATOM    741  CD  PRO A 101      -6.726  58.141 115.001  1.00 29.63           C
ATOM    742  N   PHE A 102      -4.112  55.325 112.274  1.00 27.40           N
ATOM    743  CA  PHE A 102      -4.228  54.388 111.167  1.00 25.87           C
ATOM    744  C   PHE A 102      -3.631  53.029 111.535  1.00 25.48           C
ATOM    745  O   PHE A 102      -3.848  52.041 110.836  1.00 26.74           O
ATOM    746  CB  PHE A 102      -3.624  54.967 109.872  1.00 27.26           C
ATOM    747  CG  PHE A 102      -2.136  55.208 109.911  1.00 26.55           C
ATOM    748  CD1 PHE A 102      -1.239  54.164 109.706  1.00 26.00           C
ATOM    749  CD2 PHE A 102      -1.634  56.500 110.056  1.00 26.06           C
ATOM    750  CE1 PHE A 102       0.127  54.405 109.634  1.00 25.98           C
ATOM    751  CE2 PHE A 102      -0.269  56.751 109.985  1.00 23.11           C
ATOM    752  CZ  PHE A 102       0.611  55.705 109.773  1.00 24.67           C
ATOM    753  N   ASP A 103      -2.889  52.985 112.640  1.00 22.06           N
ATOM    754  CA  ASP A 103      -2.322  51.738 113.160  1.00 20.51           C
ATOM    755  C   ASP A 103      -1.613  51.950 114.494  1.00 18.62           C
ATOM    756  O   ASP A 103      -1.387  53.084 114.911  1.00 17.29           O
ATOM    757  CB  ASP A 103      -1.377  51.044 112.153  1.00 20.69           C
ATOM    758  CG  ASP A 103      -0.079  51.799 111.910  1.00 23.29           C
ATOM    759  OD1 ASP A 103       0.414  52.514 112.815  1.00 23.47           O
ATOM    760  OD2 ASP A 103       0.469  51.648 110.797  1.00 23.95           O
ATOM    761  N   TYR A 104      -1.298  50.858 115.182  1.00 18.52           N
ATOM    762  CA  TYR A 104      -0.617  50.967 116.466  1.00 19.60           C
ATOM    763  C   TYR A 104       0.291  49.771 116.709  1.00 18.59           C
ATOM    764  O   TYR A 104       0.176  48.747 116.042  1.00 20.44           O
ATOM    765  CB  TYR A 104      -1.637  51.107 117.607  1.00 18.75           C
ATOM    766  CG  TYR A 104      -2.435  49.853 117.912  1.00 22.08           C
ATOM    767  CD1 TYR A 104      -2.010  48.954 118.891  1.00 21.55           C
ATOM    768  CD2 TYR A 104      -3.614  49.567 117.221  1.00 22.36           C
ATOM    769  CE1 TYR A 104      -2.737  47.802 119.179  1.00 24.84           C
ATOM    770  CE2 TYR A 104      -4.352  48.413 117.500  1.00 24.68           C
ATOM    771  CZ  TYR A 104      -3.907  47.537 118.482  1.00 26.37           C
ATOM    772  OH  TYR A 104      -4.634  46.404 118.776  1.00 28.99           O
ATOM    773  N   GLY A 105       1.205  49.917 117.658  1.00 17.51           N
ATOM    774  CA  GLY A 105       2.120  48.837 117.959  1.00 18.31           C
ATOM    775  C   GLY A 105       2.877  49.080 119.245  1.00 19.28           C
ATOM    776  O   GLY A 105       2.583  50.020 119.989  1.00 20.34           O
ATOM    777  N   TYR A 106       3.863  48.230 119.504  1.00 19.49           N
ATOM    778  CA  TYR A 106       4.658  48.344 120.709  1.00 20.01           C
ATOM    779  C   TYR A 106       6.136  48.228 120.379  1.00 19.81           C
ATOM    780  O   TYR A 106       6.567  47.268 119.742  1.00 18.54           O
ATOM    781  CB  TYR A 106       4.252  47.249 121.688  1.00 22.70           C
ATOM    782  CG  TYR A 106       2.772  47.262 121.995  1.00 27.04           C
ATOM    783  CD1 TYR A 106       2.250  48.118 122.967  1.00 28.28           C
ATOM    784  CD2 TYR A 106       1.886  46.443 121.290  1.00 26.55           C
ATOM    785  CE1 TYR A 106       0.877  48.159 123.233  1.00 30.02           C
ATOM    786  CE2 TYR A 106       0.516  46.479 121.544  1.00 30.57           C
ATOM    787  CZ  TYR A 106       0.021  47.340 122.519  1.00 30.66           C
ATOM    788  OH  TYR A 106      -1.329  47.378 122.782  1.00 35.04           O
ATOM    789  N   PHE A 107       6.909  49.221 120.807  1.00 17.70           N
ATOM    790  CA  PHE A 107       8.339  49.209 120.564  1.00 17.05           C
ATOM    791  C   PHE A 107       8.963  48.068 121.355  1.00 16.48           C
ATOM    792  O   PHE A 107       8.581  47.800 122.497  1.00 14.99           O
ATOM    793  CB  PHE A 107       8.977  50.534 120.991  1.00 14.51           C
ATOM    794  CG  PHE A 107       8.387  51.735 120.316  1.00 13.85           C
ATOM    795  CD1 PHE A 107       8.451  51.875 118.931  1.00 13.13           C
ATOM    796  CD2 PHE A 107       7.763  52.726 121.066  1.00 11.06           C
ATOM    797  CE1 PHE A 107       7.900  52.983 118.306  1.00 11.19           C
ATOM    798  CE2 PHE A 107       7.209  53.842 120.449  1.00 11.95           C
ATOM    799  CZ  PHE A 107       7.276  53.972 119.067  1.00 12.46           C
ATOM    800  N   ALA A 108       9.927  47.401 120.737  1.00 15.54           N
ATOM    801  CA  ALA A 108      10.605  46.296 121.382  1.00 16.26           C
ATOM    802  C   ALA A 108      11.925  46.012 120.677  1.00 16.58           C
ATOM    803  O   ALA A 108      12.102  46.358 119.508  1.00 14.42           O
ATOM    804  CB  ALA A 108       9.719  45.060 121.344  1.00 15.70           C
ATOM    805  N   PHE A 109      12.852  45.387 121.394  1.00 16.82           N
ATOM    806  CA  PHE A 109      14.124  45.038 120.801  1.00 17.60           C
ATOM    807  C   PHE A 109      14.016  43.685 120.126  1.00 17.32           C
ATOM    808  O   PHE A 109      13.590  42.705 120.737  1.00 18.54           O
ATOM    809  CB  PHE A 109      15.229  45.008 121.855  1.00 18.91           C
ATOM    810  CG  PHE A 109      15.683  46.367 122.289  1.00 16.70           C
ATOM    811  CD1 PHE A 109      15.076  47.012 123.357  1.00 18.37           C
ATOM    812  CD2 PHE A 109      16.722  47.002 121.629  1.00 17.13           C
ATOM    813  CE1 PHE A 109      15.503  48.277 123.763  1.00 17.54           C
ATOM    814  CE2 PHE A 109      17.155  48.270 122.030  1.00 16.42           C
ATOM    815  CZ  PHE A 109      16.539  48.903 123.100  1.00 16.35           C
ATOM    816  N   VAL A 110      14.381  43.645 118.851  1.00 17.34           N
ATOM    817  CA  VAL A 110      14.341  42.408 118.078  1.00 16.52           C
ATOM    818  C   VAL A 110      15.726  41.782 118.005  1.00 18.11           C
ATOM    819  O   VAL A 110      16.734  42.493 117.942  1.00 17.54           O
ATOM    820  CB  VAL A 110      13.846  42.667 116.647  1.00 16.70           C
ATOM    821  CG1 VAL A 110      14.076  41.435 115.783  1.00 17.72           C
ATOM    822  CG2 VAL A 110      12.369  43.028 116.670  1.00 14.80           C
ATOM    823  N   TYR A 111      15.770  40.452 118.030  1.00 19.96           N
ATOM    824  CA  TYR A 111      17.029  39.710 117.947  1.00 20.31           C
ATOM    825  C   TYR A 111      16.841  38.421 117.146  1.00 21.61           C
ATOM    826  O   TYR A 111      15.719  38.056 116.785  1.00 21.83           O
ATOM    827  CB  TYR A 111      17.558  39.357 119.343  1.00 21.13           C
ATOM    828  CG  TYR A 111      16.657  38.430 120.128  1.00 20.25           C
ATOM    829  CD1 TYR A 111      15.531  38.917 120.792  1.00 20.98           C
ATOM    830  CD2 TYR A 111      16.907  37.055 120.172  1.00 21.54           C
ATOM    831  CE1 TYR A 111      14.668  38.052 121.485  1.00 21.69           C
ATOM    832  CE2 TYR A 111      16.050  36.180 120.858  1.00 19.60           C
ATOM    833  CZ  TYR A 111      14.939  36.688 121.509  1.00 20.93           C
ATOM    834  OH  TYR A 111      14.104  35.841 122.181  1.00 19.40           O
ATOM    835  N   ASP A 112      17.950  37.735 116.889  1.00 20.78           N
ATOM    836  CA  ASP A 112      17.945  36.483 116.139  1.00 23.63           C
ATOM    837  C   ASP A 112      18.139  35.340 117.137  1.00 25.63           C
ATOM    838  O   ASP A 112      19.229  35.178 117.688  1.00 25.96           O
ATOM    839  CB  ASP A 112      19.100  36.481 115.133  1.00 24.81           C
ATOM    840  CG  ASP A 112      19.037  35.310 114.162  1.00 25.67           C
ATOM    841  OD1 ASP A 112      18.603  34.206 114.565  1.00 22.42           O
ATOM    842  OD2 ASP A 112      19.440  35.502 112.993  1.00 26.33           O
ATOM    843  N   LYS A 113      17.094  34.551 117.368  1.00 25.54           N
ATOM    844  CA  LYS A 113      17.188  33.444 118.314  1.00 27.50           C
ATOM    845  C   LYS A 113      18.277  32.443 117.953  1.00 28.91           C
ATOM    846  O   LYS A 113      18.752  31.707 118.815  1.00 28.96           O
ATOM    847  CB  LYS A 113      15.845  32.721 118.433  1.00 26.00           C
ATOM    848  CG  LYS A 113      14.764  33.541 119.109  1.00 26.32           C
ATOM    849  CD  LYS A 113      13.435  32.807 119.100  1.00 27.70           C
ATOM    850  CE  LYS A 113      12.924  32.612 117.682  1.00 27.96           C
ATOM    851  NZ  LYS A 113      11.612  31.910 117.656  1.00 30.76           N
ATOM    852  N   ASN A 114      18.667  32.405 116.683  1.00 31.31           N
ATOM    853  CA  ASN A 114      19.719  31.488 116.257  1.00 32.83           C
ATOM    854  C   ASN A 114      21.080  32.048 116.638  1.00 33.05           C
ATOM    855  O   ASN A 114      22.058  31.307 116.705  1.00 34.23           O
ATOM    856  CB  ASN A 114      19.701  31.266 114.737  1.00 33.29           C
ATOM    857  CG  ASN A 114      18.479  30.506 114.265  1.00 34.57           C
ATOM    858  OD1 ASN A 114      17.955  29.644 114.973  1.00 35.40           O
ATOM    859  ND2 ASN A 114      18.027  30.808 113.051  1.00 34.36           N
ATOM    860  N   LYS A 115      21.141  33.353 116.882  1.00 32.46           N
ATOM    861  CA  LYS A 115      22.403  34.004 117.226  1.00 33.06           C
ATOM    862  C   LYS A 115      22.484  34.483 118.673  1.00 33.09           C
ATOM    863  O   LYS A 115      23.572  34.643 119.216  1.00 33.53           O
ATOM    864  CB  LYS A 115      22.647  35.195 116.294  1.00 34.64           C
ATOM    865  CG  LYS A 115      22.859  34.845 114.825  1.00 35.31           C
ATOM    866  CD  LYS A 115      22.976  36.130 114.010  1.00 37.45           C
ATOM    867  CE  LYS A 115      23.697  35.930 112.681  1.00 39.08           C
ATOM    868  NZ  LYS A 115      22.946  35.091 111.712  1.00 39.08           N
ATOM    869  N   LEU A 116      21.337  34.725 119.292  1.00 33.54           N
ATOM    870  CA  LEU A 116      21.306  35.184 120.673  1.00 33.96           C
ATOM    871  C   LEU A 116      20.503  34.178 121.491  1.00 35.18           C
ATOM    872  O   LEU A 116      19.274  34.119 121.412  1.00 35.65           O
ATOM    873  CB  LEU A 116      20.663  36.568 120.758  1.00 33.31           C
ATOM    874  CG  LEU A 116      20.958  37.392 122.009  1.00 32.79           C
ATOM    875  CD1 LEU A 116      20.047  38.612 122.024  1.00 31.89           C
ATOM    876  CD2 LEU A 116      20.735  36.553 123.256  1.00 34.28           C
ATOM    877  N   LYS A 117      21.222  33.396 122.284  1.00 35.96           N
ATOM    878  CA  LYS A 117      20.644  32.353 123.119  1.00 35.59           C
ATOM    879  C   LYS A 117      19.931  32.846 124.374  1.00 34.67           C
ATOM    880  O   LYS A 117      18.826  32.409 124.675  1.00 34.11           O
ATOM    881  CB  LYS A 117      21.746  31.368 123.524  1.00 36.66           C
ATOM    882  CG  LYS A 117      22.893  32.021 124.289  1.00 38.92           C
ATOM    883  CD  LYS A 117      23.622  33.051 123.433  1.00 37.79           C
ATOM    884  CE  LYS A 117      24.606  33.858 124.239  1.00 39.18           C
ATOM    885  NZ  LYS A 117      25.402  34.690 123.318  1.00 43.53           N
ATOM    886  N   ASN A 118      20.562  33.744 125.116  1.00 34.00           N
ATOM    887  CA  ASN A 118      19.951  34.236 126.340  1.00 34.75           C
ATOM    888  C   ASN A 118      19.706  35.737 126.301  1.00 33.46           C
ATOM    889  O   ASN A 118      20.393  36.510 126.962  1.00 32.50           O
ATOM    890  CB  ASN A 118      20.834  33.872 127.529  1.00 37.03           C
ATOM    891  CG  ASN A 118      21.044  32.374 127.655  1.00 39.77           C
ATOM    892  OD1 ASN A 118      20.120  31.632 127.996  1.00 41.03           O
ATOM    893  ND2 ASN A 118      22.261  31.919 127.364  1.00 40.79           N
ATOM    894  N   PRO A 119      18.704  36.164 125.521  1.00 32.87           N
ATOM    895  CA  PRO A 119      18.358  37.579 125.387  1.00 31.86           C
ATOM    896  C   PRO A 119      17.861  38.184 126.693  1.00 31.29           C
ATOM    897  O   PRO A 119      17.362  37.478 127.567  1.00 32.91           O
ATOM    898  CB  PRO A 119      17.278  37.560 124.311  1.00 32.39           C
ATOM    899  CG  PRO A 119      16.584  36.261 124.579  1.00 32.04           C
ATOM    900  CD  PRO A 119      17.749  35.320 124.780  1.00 31.59           C
ATOM    901  N   PRO A 120      17.998  39.507 126.844  1.00 30.42           N
ATOM    902  CA  PRO A 120      17.547  40.185 128.059  1.00 28.92           C
ATOM    903  C   PRO A 120      16.037  40.008 128.227  1.00 28.63           C
ATOM    904  O   PRO A 120      15.316  39.815 127.243  1.00 25.76           O
ATOM    905  CB  PRO A 120      17.945  41.634 127.801  1.00 30.04           C
ATOM    906  CG  PRO A 120      17.831  41.749 126.315  1.00 27.88           C
ATOM    907  CD  PRO A 120      18.494  40.480 125.857  1.00 29.68           C
ATOM    908  N   GLN A 121      15.565  40.066 129.469  1.00 28.25           N
ATOM    909  CA  GLN A 121      14.144  39.895 129.750  1.00 28.69           C
ATOM    910  C   GLN A 121      13.511  41.149 130.354  1.00 27.77           C
ATOM    911  O   GLN A 121      12.379  41.130 130.840  1.00 26.76           O
ATOM    912  CB  GLN A 121      13.945  38.683 130.663  1.00 31.58           C
ATOM    913  CG  GLN A 121      14.405  37.381 130.011  1.00 36.43           C
ATOM    914  CD  GLN A 121      14.352  36.191 130.950  1.00 39.54           C
ATOM    915  OE1 GLN A 121      14.988  36.193 132.003  1.00 42.54           O
ATOM    916  NE2 GLN A 121      13.599  35.164 130.568  1.00 39.15           N
ATOM    917  N   SER A 122      14.254  42.246 130.305  1.00 26.74           N
ATOM    918  CA  SER A 122      13.771  43.522 130.806  1.00 25.63           C
ATOM    919  C   SER A 122      14.696  44.606 130.263  1.00 26.69           C
ATOM    920  O   SER A 122      15.864  44.340 129.962  1.00 26.42           O
ATOM    921  CB  SER A 122      13.768  43.532 132.335  1.00 22.74           C
ATOM    922  OG  SER A 122      15.079  43.441 132.858  1.00 23.26           O
ATOM    923  N   LEU A 123      14.176  45.821 130.123  1.00 26.74           N
ATOM    924  CA  LEU A 123      14.978  46.924 129.612  1.00 26.59           C
ATOM    925  C   LEU A 123      16.125  47.142 130.584  1.00 26.68           C
ATOM    926  O   LEU A 123      17.246  47.476 130.187  1.00 26.05           O
ATOM    927  CB  LEU A 123      14.138  48.200 129.516  1.00 25.96           C
ATOM    928  CG  LEU A 123      14.490  49.213 128.413  1.00 25.90           C
ATOM    929  CD1 LEU A 123      13.803  50.547 128.718  1.00 24.64           C
ATOM    930  CD2 LEU A 123      15.982  49.408 128.330  1.00 25.75           C
ATOM    931  N   LYS A 124      15.834  46.935 131.865  1.00 27.60           N
ATOM    932  CA  LYS A 124      16.826  47.115 132.921  1.00 27.53           C
ATOM    933  C   LYS A 124      18.024  46.189 132.739  1.00 26.93           C
ATOM    934  O   LYS A 124      19.171  46.615 132.882  1.00 26.57           O
ATOM    935  CB  LYS A 124      16.177  46.883 134.286  1.00 29.52           C
ATOM    936  CG  LYS A 124      17.137  46.927 135.468  1.00 32.02           C
ATOM    937  CD  LYS A 124      16.357  47.026 136.778  1.00 33.68           C
ATOM    938  CE  LYS A 124      17.268  47.062 137.995  1.00 33.29           C
ATOM    939  NZ  LYS A 124      17.835  45.719 138.292  1.00 36.21           N
ATOM    940  N   GLU A 125      17.760  44.925 132.422  1.00 25.21           N
ATOM    941  CA  GLU A 125      18.838  43.971 132.221  1.00 25.00           C
ATOM    942  C   GLU A 125      19.665  44.347 130.991  1.00 25.84           C
ATOM    943  O   GLU A 125      20.893  44.352 131.042  1.00 24.09           O
ATOM    944  CB  GLU A 125      18.282  42.560 132.063  1.00 24.68           C
ATOM    945  CG  GLU A 125      19.331  41.553 131.637  1.00 25.23           C
ATOM    946  CD  GLU A 125      18.827  40.128 131.657  1.00 27.32           C
ATOM    947  OE1 GLU A 125      17.651  39.896 131.299  1.00 27.35           O
ATOM    948  OE2 GLU A 125      19.619  39.236 132.016  1.00 29.94           O
ATOM    949  N   LEU A 126      18.986  44.664 129.892  1.00 26.75           N
ATOM    950  CA  LEU A 126      19.664  45.057 128.663  1.00 28.46           C
ATOM    951  C   LEU A 126      20.656  46.188 128.926  1.00 29.49           C
ATOM    952  O   LEU A 126      21.757  46.196 128.377  1.00 29.30           O
ATOM    953  CB  LEU A 126      18.637  45.499 127.614  1.00 27.91           C
ATOM    954  CG  LEU A 126      19.137  46.112 126.301  1.00 28.73           C
ATOM    955  CD1 LEU A 126      17.994  46.205 125.300  1.00 29.80           C
ATOM    956  CD2 LEU A 126      19.691  47.499 126.557  1.00 31.31           C
ATOM    957  N   VAL A 127      20.259  47.135 129.769  1.00 29.50           N
ATOM    958  CA  VAL A 127      21.100  48.279 130.100  1.00 31.34           C
ATOM    959  C   VAL A 127      22.211  47.973 131.104  1.00 33.20           C
ATOM    960  O   VAL A 127      23.343  48.439 130.960  1.00 32.79           O
ATOM    961  CB  VAL A 127      20.256  49.440 130.693  1.00 31.54           C
ATOM    962  CG1 VAL A 127      21.176  50.538 131.219  1.00 30.30           C
ATOM    963  CG2 VAL A 127      19.305  50.000 129.644  1.00 31.33           C
ATOM    964  N   GLU A 128      21.885  47.180 132.117  1.00 35.39           N
ATOM    965  CA  GLU A 128      22.836  46.876 133.178  1.00 36.71           C
ATOM    966  C   GLU A 128      23.625  45.569 133.123  1.00 35.92           C
ATOM    967  O   GLU A 128      24.672  45.455 133.762  1.00 35.54           O
ATOM    968  CB  GLU A 128      22.105  46.992 134.514  1.00 37.02           C
ATOM    969  CG  GLU A 128      21.694  48.422 134.820  1.00 39.35           C
ATOM    970  CD  GLU A 128      20.570  48.516 135.824  1.00 41.00           C
ATOM    971  OE1 GLU A 128      20.577  47.732 136.800  1.00 42.15           O
ATOM    972  OE2 GLU A 128      19.684  49.382 135.639  1.00 40.86           O
ATOM    973  N   SER A 129      23.138  44.596 132.362  1.00 35.23           N
ATOM    974  CA  SER A 129      23.806  43.301 132.246  1.00 36.04           C
ATOM    975  C   SER A 129      25.284  43.414 131.906  1.00 36.34           C
ATOM    976  O   SER A 129      25.720  44.392 131.302  1.00 36.18           O
ATOM    977  CB  SER A 129      23.110  42.446 131.183  1.00 36.21           C
ATOM    978  OG  SER A 129      23.749  41.195 131.022  1.00 35.19           O
ATOM    979  N   ASP A 130      26.048  42.399 132.294  1.00 37.92           N
ATOM    980  CA  ASP A 130      27.480  42.366 132.025  1.00 38.46           C
ATOM    981  C   ASP A 130      27.718  41.757 130.650  1.00 37.80           C
ATOM    982  O   ASP A 130      28.831  41.801 130.128  1.00 37.37           O
ATOM    983  CB  ASP A 130      28.208  41.532 133.080  1.00 42.45           C
ATOM    984  CG  ASP A 130      27.819  41.913 134.492  1.00 47.21           C
ATOM    985  OD1 ASP A 130      26.646  41.674 134.874  1.00 48.40           O
ATOM    986  OD2 ASP A 130      28.685  42.454 135.217  1.00 49.40           O
ATOM    987  N   GLN A 131      26.670  41.174 130.074  1.00 36.43           N
ATOM    988  CA  GLN A 131      26.768  40.573 128.748  1.00 37.52           C
ATOM    989  C   GLN A 131      27.135  41.678 127.754  1.00 37.08           C
ATOM    990  O   GLN A 131      26.702  42.821 127.906  1.00 36.79           O
ATOM    991  CB  GLN A 131      25.424  39.955 128.347  1.00 38.87           C
ATOM    992  CG  GLN A 131      24.905  38.865 129.287  1.00 42.12           C
ATOM    993  CD  GLN A 131      25.296  37.456 128.854  1.00 44.69           C
ATOM    994  OE1 GLN A 131      26.478  37.103 128.824  1.00 45.55           O
ATOM    995  NE2 GLN A 131      24.295  36.642 128.515  1.00 43.97           N
ATOM    996  N   ASN A 132      27.936  41.345 126.746  1.00 36.66           N
ATOM    997  CA  ASN A 132      28.326  42.327 125.740  1.00 36.83           C
ATOM    998  C   ASN A 132      27.402  42.290 124.522  1.00 35.59           C
ATOM    999  O   ASN A 132      27.842  42.028 123.399  1.00 35.43           O
ATOM   1000  CB  ASN A 132      29.769  42.097 125.287  1.00 39.51           C
ATOM   1001  CG  ASN A 132      30.780  42.460 126.358  1.00 44.04           C
ATOM   1002  OD1 ASN A 132      30.807  43.593 126.847  1.00 45.98           O
ATOM   1003  ND2 ASN A 132      31.622  41.499 126.727  1.00 44.63           N
ATOM   1004  N   TRP A 133      26.118  42.546 124.748  1.00 32.98           N
ATOM   1005  CA  TRP A 133      25.160  42.557 123.655  1.00 30.83           C
ATOM   1006  C   TRP A 133      25.391  43.807 122.811  1.00 27.94           C
ATOM   1007  O   TRP A 133      25.680  44.875 123.342  1.00 27.13           O
ATOM   1008  CB  TRP A 133      23.726  42.571 124.187  1.00 30.48           C
ATOM   1009  CG  TRP A 133      23.325  41.344 124.922  1.00 30.15           C
ATOM   1010  CD1 TRP A 133      23.492  40.051 124.517  1.00 30.85           C
ATOM   1011  CD2 TRP A 133      22.659  41.288 126.190  1.00 28.62           C
ATOM   1012  NE1 TRP A 133      22.971  39.190 125.456  1.00 30.51           N
ATOM   1013  CE2 TRP A 133      22.454  39.925 126.493  1.00 29.43           C
ATOM   1014  CE3 TRP A 133      22.219  42.258 127.098  1.00 28.36           C
ATOM   1015  CZ2 TRP A 133      21.824  39.505 127.668  1.00 28.21           C
ATOM   1016  CZ3 TRP A 133      21.595  41.843 128.267  1.00 28.52           C
ATOM   1017  CH2 TRP A 133      21.403  40.475 128.540  1.00 30.52           C
ATOM   1018  N   ARG A 134      25.273  43.662 121.497  1.00 26.82           N
ATOM   1019  CA  ARG A 134      25.451  44.784 120.585  1.00 25.11           C
ATOM   1020  C   ARG A 134      24.054  45.335 120.306  1.00 22.63           C
ATOM   1021  O   ARG A 134      23.143  44.590 119.947  1.00 20.28           O
ATOM   1022  CB  ARG A 134      26.073  44.316 119.267  1.00 28.67           C
ATOM   1023  CG  ARG A 134      27.125  43.232 119.403  1.00 34.09           C
ATOM   1024  CD  ARG A 134      28.476  43.784 119.796  1.00 36.83           C
ATOM   1025  NE  ARG A 134      28.986  44.740 118.816  1.00 40.75           N
ATOM   1026  CZ  ARG A 134      29.036  44.520 117.505  1.00 41.71           C
ATOM   1027  NH1 ARG A 134      28.601  43.367 117.002  1.00 43.03           N
ATOM   1028  NH2 ARG A 134      29.527  45.454 116.698  1.00 39.28           N
ATOM   1029  N   VAL A 135      23.889  46.641 120.457  1.00 21.17           N
ATOM   1030  CA  VAL A 135      22.597  47.263 120.230  1.00 20.26           C
ATOM   1031  C   VAL A 135      22.645  48.412 119.232  1.00 18.28           C
ATOM   1032  O   VAL A 135      23.628  49.138 119.154  1.00 17.83           O
ATOM   1033  CB  VAL A 135      22.015  47.792 121.560  1.00 19.95           C
ATOM   1034  CG1 VAL A 135      20.810  48.668 121.302  1.00 21.39           C
ATOM   1035  CG2 VAL A 135      21.621  46.628 122.446  1.00 23.83           C
ATOM   1036  N   ILE A 136      21.571  48.552 118.463  1.00 17.23           N
ATOM   1037  CA  ILE A 136      21.431  49.639 117.501  1.00 17.65           C
ATOM   1038  C   ILE A 136      20.021  50.219 117.664  1.00 17.92           C
ATOM   1039  O   ILE A 136      19.055  49.475 117.821  1.00 18.98           O
ATOM   1040  CB  ILE A 136      21.624  49.147 116.039  1.00 15.38           C
ATOM   1041  CG1 ILE A 136      23.110  48.881 115.777  1.00 17.14           C
ATOM   1042  CG2 ILE A 136      21.121  50.197 115.053  1.00 15.15           C
ATOM   1043  CD1 ILE A 136      23.418  48.327 114.399  1.00 16.33           C
ATOM   1044  N   TYR A 137      19.899  51.540 117.656  1.00 18.06           N
ATOM   1045  CA  TYR A 137      18.580  52.157 117.772  1.00 18.24           C
ATOM   1046  C   TYR A 137      18.544  53.472 117.005  1.00 18.89           C
ATOM   1047  O   TYR A 137      19.546  53.867 116.410  1.00 21.19           O
ATOM   1048  CB  TYR A 137      18.197  52.351 119.248  1.00 15.72           C
ATOM   1049  CG  TYR A 137      19.081  53.308 120.014  1.00 15.87           C
ATOM   1050  CD1 TYR A 137      18.789  54.669 120.064  1.00 14.31           C
ATOM   1051  CD2 TYR A 137      20.219  52.853 120.680  1.00 12.43           C
ATOM   1052  CE1 TYR A 137      19.609  55.556 120.759  1.00 14.71           C
ATOM   1053  CE2 TYR A 137      21.044  53.736 121.375  1.00 13.86           C
ATOM   1054  CZ  TYR A 137      20.734  55.080 121.409  1.00 11.39           C
ATOM   1055  OH  TYR A 137      21.553  55.953 122.083  1.00 15.24           O
ATOM   1056  N   GLN A 138      17.395  54.143 117.005  1.00 20.90           N
ATOM   1057  CA  GLN A 138      17.247  55.393 116.260  1.00 19.05           C
ATOM   1058  C   GLN A 138      17.323  56.676 117.074  1.00 19.41           C
ATOM   1059  O   GLN A 138      17.079  56.692 118.281  1.00 17.15           O
ATOM   1060  CB  GLN A 138      15.929  55.396 115.478  1.00 18.26           C
ATOM   1061  CG  GLN A 138      15.661  54.137 114.667  1.00 19.83           C
ATOM   1062  CD  GLN A 138      15.277  52.967 115.545  1.00 19.83           C
ATOM   1063  OE1 GLN A 138      14.539  53.125 116.509  1.00 20.95           O
ATOM   1064  NE2 GLN A 138      15.768  51.785 115.211  1.00 23.76           N
ATOM   1065  N   ASP A 139      17.647  57.756 116.372  1.00 19.94           N
ATOM   1066  CA  ASP A 139      17.769  59.084 116.952  1.00 20.35           C
ATOM   1067  C   ASP A 139      16.383  59.605 117.325  1.00 19.78           C
ATOM   1068  O   ASP A 139      15.509  59.726 116.471  1.00 19.08           O
ATOM   1069  CB  ASP A 139      18.410  60.022 115.929  1.00 20.58           C
ATOM   1070  CG  ASP A 139      18.786  61.360 116.523  1.00 22.23           C
ATOM   1071  OD1 ASP A 139      18.034  61.860 117.383  1.00 23.46           O
ATOM   1072  OD2 ASP A 139      19.826  61.922 116.117  1.00 23.29           O
ATOM   1073  N   PRO A 140      16.165  59.916 118.612  1.00 20.14           N
ATOM   1074  CA  PRO A 140      14.867  60.422 119.075  1.00 19.40           C
ATOM   1075  C   PRO A 140      14.450  61.771 118.477  1.00 20.40           C
ATOM   1076  O   PRO A 140      13.275  62.148 118.525  1.00 18.24           O
ATOM   1077  CB  PRO A 140      15.037  60.473 120.597  1.00 19.73           C
ATOM   1078  CG  PRO A 140      16.518  60.664 120.771  1.00 21.37           C
ATOM   1079  CD  PRO A 140      17.086  59.718 119.746  1.00 20.01           C
ATOM   1080  N   ARG A 141      15.414  62.490 117.908  1.00 18.35           N
ATOM   1081  CA  ARG A 141      15.141  63.784 117.301  1.00 17.37           C
ATOM   1082  C   ARG A 141      14.572  63.632 115.886  1.00 17.10           C
ATOM   1083  O   ARG A 141      13.974  64.560 115.343  1.00 15.06           O
ATOM   1084  CB  ARG A 141      16.433  64.613 117.251  1.00 18.84           C
ATOM   1085  CG  ARG A 141      17.024  64.926 118.622  1.00 18.14           C
ATOM   1086  CD  ARG A 141      18.461  65.452 118.530  1.00 16.71           C
ATOM   1087  NE  ARG A 141      19.371  64.447 117.981  1.00 16.02           N
ATOM   1088  CZ  ARG A 141      20.698  64.542 117.993  1.00 17.04           C
ATOM   1089  NH1 ARG A 141      21.288  65.607 118.533  1.00 15.35           N
ATOM   1090  NH2 ARG A 141      21.437  63.574 117.462  1.00 12.40           N
ATOM   1091  N   THR A 142      14.746  62.456 115.296  1.00 16.43           N
ATOM   1092  CA  THR A 142      14.271  62.230 113.940  1.00 17.64           C
ATOM   1093  C   THR A 142      13.269  61.083 113.756  1.00 17.66           C
ATOM   1094  O   THR A 142      12.364  61.180 112.921  1.00 17.87           O
ATOM   1095  CB  THR A 142      15.463  61.964 112.993  1.00 18.85           C
ATOM   1096  OG1 THR A 142      16.157  60.782 113.416  1.00 17.42           O
ATOM   1097  CG2 THR A 142      16.430  63.137 113.008  1.00 19.51           C
ATOM   1098  N   SER A 143      13.428  60.016 114.539  1.00 17.36           N
ATOM   1099  CA  SER A 143      12.588  58.815 114.439  1.00 17.44           C
ATOM   1100  C   SER A 143      11.588  58.571 115.580  1.00 18.26           C
ATOM   1101  O   SER A 143      11.939  58.664 116.758  1.00 20.64           O
ATOM   1102  CB  SER A 143      13.510  57.585 114.303  1.00 18.17           C
ATOM   1103  OG  SER A 143      12.837  56.352 114.536  1.00 17.00           O
ATOM   1104  N   THR A 144      10.350  58.230 115.237  1.00 16.43           N
ATOM   1105  CA  THR A 144       9.360  57.955 116.271  1.00 16.93           C
ATOM   1106  C   THR A 144       9.782  56.760 117.130  1.00 16.83           C
ATOM   1107  O   THR A 144       9.625  56.792 118.351  1.00 16.56           O
ATOM   1108  CB  THR A 144       7.933  57.745 115.681  1.00 14.45           C
ATOM   1109  OG1 THR A 144       7.988  56.894 114.533  1.00 17.02           O
ATOM   1110  CG2 THR A 144       7.328  59.088 115.294  1.00 14.77           C
ATOM   1111  N   PRO A 145      10.320  55.688 116.508  1.00 18.24           N
ATOM   1112  CA  PRO A 145      10.755  54.530 117.307  1.00 16.56           C
ATOM   1113  C   PRO A 145      11.891  54.991 118.224  1.00 15.48           C
ATOM   1114  O   PRO A 145      12.073  54.477 119.324  1.00 14.88           O
ATOM   1115  CB  PRO A 145      11.258  53.551 116.258  1.00 16.92           C
ATOM   1116  CG  PRO A 145      10.407  53.861 115.071  1.00 20.37           C
ATOM   1117  CD  PRO A 145      10.361  55.371 115.068  1.00 18.03           C
ATOM   1118  N   GLY A 146      12.660  55.963 117.742  1.00 13.90           N
ATOM   1119  CA  GLY A 146      13.761  56.492 118.523  1.00 14.71           C
ATOM   1120  C   GLY A 146      13.206  57.268 119.702  1.00 15.86           C
ATOM   1121  O   GLY A 146      13.676  57.118 120.830  1.00 11.49           O
ATOM   1122  N   LEU A 147      12.193  58.093 119.426  1.00 15.42           N
ATOM   1123  CA  LEU A 147      11.538  58.890 120.450  1.00 17.46           C
ATOM   1124  C   LEU A 147      10.904  57.898 121.424  1.00 18.79           C
ATOM   1125  O   LEU A 147      10.904  58.115 122.641  1.00 19.74           O
ATOM   1126  CB  LEU A 147      10.446  59.761 119.833  1.00 16.26           C
ATOM   1127  CG  LEU A 147      10.168  61.141 120.437  1.00 19.88           C
ATOM   1128  CD1 LEU A 147       8.704  61.489 120.146  1.00 18.00           C
ATOM   1129  CD2 LEU A 147      10.457  61.180 121.938  1.00 14.54           C
ATOM   1130  N   GLY A 148      10.366  56.811 120.869  1.00 17.59           N
ATOM   1131  CA  GLY A 148       9.751  55.776 121.680  1.00 16.54           C
ATOM   1132  C   GLY A 148      10.716  55.209 122.709  1.00 17.19           C
ATOM   1133  O   GLY A 148      10.380  55.115 123.892  1.00 18.12           O
ATOM   1134  N   LEU A 149      11.912  54.825 122.269  1.00 15.73           N
ATOM   1135  CA  LEU A 149      12.909  54.284 123.184  1.00 16.16           C
ATOM   1136  C   LEU A 149      13.307  55.324 124.234  1.00 16.58           C
ATOM   1137  O   LEU A 149      13.526  54.984 125.389  1.00 16.45           O
ATOM   1138  CB  LEU A 149      14.157  53.830 122.424  1.00 14.49           C
ATOM   1139  CG  LEU A 149      15.288  53.303 123.313  1.00 15.95           C
ATOM   1140  CD1 LEU A 149      14.770  52.158 124.173  1.00 15.85           C
ATOM   1141  CD2 LEU A 149      16.455  52.842 122.451  1.00 13.83           C
ATOM   1142  N   LEU A 150      13.405  56.586 123.831  1.00 16.12           N
ATOM   1143  CA  LEU A 150      13.762  57.640 124.774  1.00 18.08           C
ATOM   1144  C   LEU A 150      12.729  57.701 125.895  1.00 19.03           C
ATOM   1145  O   LEU A 150      13.089  57.765 127.068  1.00 20.01           O
ATOM   1146  CB  LEU A 150      13.823  59.011 124.087  1.00 17.33           C
ATOM   1147  CG  LEU A 150      14.090  60.191 125.038  1.00 19.14           C
ATOM   1148  CD1 LEU A 150      15.593  60.421 125.181  1.00 13.53           C
ATOM   1149  CD2 LEU A 150      13.423  61.456 124.501  1.00 19.04           C
ATOM   1150  N   LEU A 151      11.448  57.654 125.534  1.00 17.32           N
ATOM   1151  CA  LEU A 151      10.384  57.735 126.532  1.00 18.88           C
ATOM   1152  C   LEU A 151      10.262  56.448 127.338  1.00 20.38           C
ATOM   1153  O   LEU A 151       9.946  56.474 128.532  1.00 21.50           O
ATOM   1154  CB  LEU A 151       9.060  58.080 125.850  1.00 17.12           C
ATOM   1155  CG  LEU A 151       9.157  59.352 124.993  1.00 18.04           C
ATOM   1156  CD1 LEU A 151       7.905  59.513 124.151  1.00 16.23           C
ATOM   1157  CD2 LEU A 151       9.384  60.568 125.886  1.00 16.61           C
ATOM   1158  N   TRP A 152      10.536  55.327 126.684  1.00 20.33           N
ATOM   1159  CA  TRP A 152      10.475  54.027 127.330  1.00 21.25           C
ATOM   1160  C   TRP A 152      11.498  53.991 128.456  1.00 21.50           C
ATOM   1161  O   TRP A 152      11.196  53.567 129.572  1.00 23.20           O
ATOM   1162  CB  TRP A 152      10.768  52.939 126.308  1.00 20.26           C
ATOM   1163  CG  TRP A 152      10.547  51.551 126.802  1.00 21.21           C
ATOM   1164  CD1 TRP A 152       9.830  51.167 127.902  1.00 21.49           C
ATOM   1165  CD2 TRP A 152      10.952  50.343 126.144  1.00 21.58           C
ATOM   1166  NE1 TRP A 152       9.758  49.789 127.963  1.00 22.63           N
ATOM   1167  CE2 TRP A 152      10.438  49.262 126.895  1.00 22.59           C
ATOM   1168  CE3 TRP A 152      11.698  50.069 124.988  1.00 21.26           C
ATOM   1169  CZ2 TRP A 152      10.645  47.928 126.525  1.00 23.32           C
ATOM   1170  CZ3 TRP A 152      11.906  48.742 124.622  1.00 21.41           C
ATOM   1171  CH2 TRP A 152      11.380  47.690 125.390  1.00 22.25           C
ATOM   1172  N   MET A 153      12.711  54.438 128.157  1.00 21.25           N
ATOM   1173  CA  MET A 153      13.772  54.490 129.152  1.00 21.01           C
ATOM   1174  C   MET A 153      13.379  55.447 130.288  1.00 21.56           C
ATOM   1175  O   MET A 153      13.656  55.186 131.461  1.00 22.48           O
ATOM   1176  CB  MET A 153      15.067  54.980 128.507  1.00 24.17           C
ATOM   1177  CG  MET A 153      15.759  53.971 127.601  1.00 26.81           C
ATOM   1178  SD  MET A 153      16.800  52.687 128.612  1.00 36.24           S
ATOM   1179  CE  MET A 153      18.399  53.752 128.902  1.00 23.93           C
ATOM   1180  N   GLN A 154      12.741  56.557 129.931  1.00 20.00           N
ATOM   1181  CA  GLN A 154      12.322  57.550 130.916  1.00 22.03           C
ATOM   1182  C   GLN A 154      11.305  56.946 131.896  1.00 22.16           C
ATOM   1183  O   GLN A 154      11.351  57.205 133.101  1.00 21.95           O
ATOM   1184  CB  GLN A 154      11.711  58.765 130.210  1.00 22.80           C
ATOM   1185  CG  GLN A 154      11.418  59.915 131.138  1.00 20.78           C
ATOM   1186  CD  GLN A 154      12.677  60.532 131.712  1.00 22.14           C
ATOM   1187  OE1 GLN A 154      12.657  61.081 132.806  1.00 23.94           O
ATOM   1188  NE2 GLN A 154      13.776  60.460 130.967  1.00 19.52           N
ATOM   1189  N   LYS A 155      10.386  56.145 131.369  1.00 20.61           N
ATOM   1190  CA  LYS A 155       9.386  55.490 132.195  1.00 19.70           C
ATOM   1191  C   LYS A 155      10.084  54.548 133.176  1.00 20.67           C
ATOM   1192  O   LYS A 155       9.756  54.508 134.361  1.00 20.73           O
ATOM   1193  CB  LYS A 155       8.434  54.663 131.324  1.00 18.88           C
ATOM   1194  CG  LYS A 155       7.353  55.446 130.606  1.00 15.34           C
ATOM   1195  CD  LYS A 155       6.303  55.952 131.575  1.00 14.20           C
ATOM   1196  CE  LYS A 155       5.148  56.594 130.833  1.00 12.61           C
ATOM   1197  NZ  LYS A 155       4.090  57.091 131.746  1.00 10.87           N
ATOM   1198  N   VAL A 156      11.058  53.804 132.665  1.00 18.58           N
ATOM   1199  CA  VAL A 156      11.781  52.825 133.455  1.00 18.79           C
ATOM   1200  C   VAL A 156      12.814  53.365 134.455  1.00 19.54           C
ATOM   1201  O   VAL A 156      12.952  52.818 135.552  1.00 18.35           O
ATOM   1202  CB  VAL A 156      12.445  51.788 132.507  1.00 19.41           C
ATOM   1203  CG1 VAL A 156      13.297  50.800 133.293  1.00 18.88           C
ATOM   1204  CG2 VAL A 156      11.366  51.055 131.724  1.00 15.74           C
ATOM   1205  N   TYR A 157      13.524  54.434 134.104  1.00 19.87           N
ATOM   1206  CA  TYR A 157      14.538  54.972 135.008  1.00 20.73           C
ATOM   1207  C   TYR A 157      14.265  56.321 135.657  1.00 22.83           C
ATOM   1208  O   TYR A 157      14.924  56.678 136.633  1.00 25.36           O
ATOM   1209  CB  TYR A 157      15.888  55.048 134.302  1.00 20.09           C
ATOM   1210  CG  TYR A 157      16.530  53.704 134.092  1.00 20.17           C
ATOM   1211  CD1 TYR A 157      16.255  52.942 132.959  1.00 18.29           C
ATOM   1212  CD2 TYR A 157      17.398  53.179 135.047  1.00 21.02           C
ATOM   1213  CE1 TYR A 157      16.830  51.692 132.783  1.00 18.64           C
ATOM   1214  CE2 TYR A 157      17.974  51.929 134.884  1.00 21.31           C
ATOM   1215  CZ  TYR A 157      17.689  51.191 133.753  1.00 20.77           C
ATOM   1216  OH  TYR A 157      18.277  49.957 133.603  1.00 23.35           O
ATOM   1217  N   GLY A 158      13.312  57.075 135.128  1.00 23.55           N
ATOM   1218  CA  GLY A 158      13.027  58.377 135.703  1.00 24.81           C
ATOM   1219  C   GLY A 158      14.253  59.276 135.689  1.00 26.22           C
ATOM   1220  O   GLY A 158      14.959  59.367 134.682  1.00 25.63           O
ATOM   1221  N   ASP A 159      14.525  59.939 136.807  1.00 26.83           N
ATOM   1222  CA  ASP A 159      15.675  60.822 136.876  1.00 27.39           C
ATOM   1223  C   ASP A 159      17.011  60.108 136.716  1.00 26.80           C
ATOM   1224  O   ASP A 159      18.049  60.758 136.633  1.00 27.38           O
ATOM   1225  CB  ASP A 159      15.673  61.621 138.181  1.00 29.63           C
ATOM   1226  CG  ASP A 159      14.617  62.714 138.191  1.00 32.64           C
ATOM   1227  OD1 ASP A 159      14.327  63.270 137.110  1.00 33.51           O
ATOM   1228  OD2 ASP A 159      14.087  63.026 139.280  1.00 36.36           O
ATOM   1229  N   ASP A 160      16.991  58.780 136.668  1.00 26.52           N
ATOM   1230  CA  ASP A 160      18.226  58.024 136.499  1.00 26.46           C
ATOM   1231  C   ASP A 160      18.495  57.663 135.047  1.00 24.67           C
ATOM   1232  O   ASP A 160      19.411  56.908 134.753  1.00 26.31           O
ATOM   1233  CB  ASP A 160      18.206  56.746 137.343  1.00 29.73           C
ATOM   1234  CG  ASP A 160      18.545  57.005 138.799  1.00 32.46           C
ATOM   1235  OD1 ASP A 160      19.541  57.714 139.054  1.00 34.20           O
ATOM   1236  OD2 ASP A 160      17.826  56.496 139.687  1.00 36.59           O
ATOM   1237  N   ALA A 161      17.699  58.214 134.140  1.00 23.80           N
ATOM   1238  CA  ALA A 161      17.853  57.950 132.715  1.00 24.60           C
ATOM   1239  C   ALA A 161      19.272  58.190 132.178  1.00 25.09           C
ATOM   1240  O   ALA A 161      19.812  57.358 131.450  1.00 23.12           O
ATOM   1241  CB  ALA A 161      16.845  58.790 131.919  1.00 23.38           C
ATOM   1242  N   PRO A 162      19.894  59.330 132.529  1.00 25.56           N
ATOM   1243  CA  PRO A 162      21.248  59.604 132.033  1.00 27.29           C
ATOM   1244  C   PRO A 162      22.301  58.570 132.411  1.00 28.20           C
ATOM   1245  O   PRO A 162      23.136  58.200 131.586  1.00 27.13           O
ATOM   1246  CB  PRO A 162      21.555  61.000 132.591  1.00 27.35           C
ATOM   1247  CG  PRO A 162      20.699  61.084 133.812  1.00 29.25           C
ATOM   1248  CD  PRO A 162      19.408  60.438 133.370  1.00 26.29           C
ATOM   1249  N   GLN A 163      22.267  58.108 133.654  1.00 30.13           N
ATOM   1250  CA  GLN A 163      23.224  57.109 134.107  1.00 30.85           C
ATOM   1251  C   GLN A 163      22.950  55.813 133.346  1.00 29.61           C
ATOM   1252  O   GLN A 163      23.874  55.109 132.935  1.00 28.86           O
ATOM   1253  CB  GLN A 163      23.080  56.889 135.614  1.00 35.08           C
ATOM   1254  CG  GLN A 163      24.056  55.875 136.207  1.00 41.81           C
ATOM   1255  CD  GLN A 163      25.516  56.236 135.948  1.00 45.80           C
ATOM   1256  OE1 GLN A 163      25.964  57.344 136.269  1.00 47.49           O
ATOM   1257  NE2 GLN A 163      26.267  55.297 135.369  1.00 45.60           N
ATOM   1258  N   ALA A 164      21.672  55.508 133.152  1.00 27.38           N
ATOM   1259  CA  ALA A 164      21.285  54.310 132.419  1.00 25.56           C
ATOM   1260  C   ALA A 164      21.756  54.462 130.977  1.00 25.62           C
ATOM   1261  O   ALA A 164      22.281  53.518 130.379  1.00 27.70           O
ATOM   1262  CB  ALA A 164      19.772  54.131 132.460  1.00 23.52           C
ATOM   1263  N   TRP A 165      21.574  55.656 130.424  1.00 23.15           N
ATOM   1264  CA  TRP A 165      21.993  55.917 129.056  1.00 23.47           C
ATOM   1265  C   TRP A 165      23.495  55.727 128.865  1.00 23.40           C
ATOM   1266  O   TRP A 165      23.930  55.209 127.833  1.00 22.91           O
ATOM   1267  CB  TRP A 165      21.571  57.328 128.619  1.00 22.60           C
ATOM   1268  CG  TRP A 165      20.147  57.393 128.093  1.00 23.14           C
ATOM   1269  CD1 TRP A 165      19.095  58.080 128.635  1.00 23.19           C
ATOM   1270  CD2 TRP A 165      19.632  56.725 126.934  1.00 22.77           C
ATOM   1271  NE1 TRP A 165      17.958  57.878 127.885  1.00 21.77           N
ATOM   1272  CE2 TRP A 165      18.262  57.049 126.838  1.00 23.42           C
ATOM   1273  CE3 TRP A 165      20.198  55.883 125.968  1.00 23.02           C
ATOM   1274  CZ2 TRP A 165      17.446  56.558 125.811  1.00 24.19           C
ATOM   1275  CZ3 TRP A 165      19.388  55.395 124.949  1.00 24.22           C
ATOM   1276  CH2 TRP A 165      18.026  55.735 124.879  1.00 23.66           C
ATOM   1277  N   GLN A 166      24.294  56.139 129.845  1.00 23.55           N
ATOM   1278  CA  GLN A 166      25.739  55.957 129.723  1.00 25.67           C
ATOM   1279  C   GLN A 166      26.077  54.469 129.631  1.00 24.98           C
ATOM   1280  O   GLN A 166      26.961  54.072 128.875  1.00 25.31           O
ATOM   1281  CB  GLN A 166      26.470  56.589 130.906  1.00 27.99           C
ATOM   1282  CG  GLN A 166      26.402  58.106 130.897  1.00 34.47           C
ATOM   1283  CD  GLN A 166      27.080  58.736 132.095  1.00 37.71           C
ATOM   1284  OE1 GLN A 166      28.260  58.492 132.357  1.00 40.20           O
ATOM   1285  NE2 GLN A 166      26.336  59.560 132.828  1.00 40.30           N
ATOM   1286  N   LYS A 167      25.354  53.648 130.388  1.00 24.87           N
ATOM   1287  CA  LYS A 167      25.570  52.207 130.377  1.00 24.96           C
ATOM   1288  C   LYS A 167      25.135  51.607 129.046  1.00 24.14           C
ATOM   1289  O   LYS A 167      25.787  50.695 128.535  1.00 22.68           O
ATOM   1290  CB  LYS A 167      24.798  51.529 131.515  1.00 26.30           C
ATOM   1291  CG  LYS A 167      25.281  51.887 132.911  1.00 27.71           C
ATOM   1292  CD  LYS A 167      24.395  51.241 133.972  1.00 30.15           C
ATOM   1293  CE  LYS A 167      24.830  51.626 135.383  1.00 30.39           C
ATOM   1294  NZ  LYS A 167      23.873  51.096 136.400  1.00 31.76           N
ATOM   1295  N   LEU A 168      24.035  52.114 128.487  1.00 22.94           N
ATOM   1296  CA  LEU A 168      23.547  51.603 127.208  1.00 22.05           C
ATOM   1297  C   LEU A 168      24.487  52.021 126.077  1.00 21.65           C
ATOM   1298  O   LEU A 168      24.648  51.297 125.100  1.00 20.69           O
ATOM   1299  CB  LEU A 168      22.137  52.127 126.905  1.00 21.55           C
ATOM   1300  CG  LEU A 168      21.151  51.127 126.279  1.00 25.17           C
ATOM   1301  CD1 LEU A 168      19.894  51.856 125.815  1.00 23.73           C
ATOM   1302  CD2 LEU A 168      21.797  50.409 125.108  1.00 24.87           C
ATOM   1303  N   ALA A 169      25.097  53.195 126.214  1.00 21.39           N
ATOM   1304  CA  ALA A 169      26.015  53.702 125.195  1.00 23.86           C
ATOM   1305  C   ALA A 169      27.189  52.752 124.964  1.00 24.60           C
ATOM   1306  O   ALA A 169      27.709  52.663 123.852  1.00 25.97           O
ATOM   1307  CB  ALA A 169      26.532  55.090 125.594  1.00 22.13           C
ATOM   1308  N   LYS A 170      27.598  52.039 126.012  1.00 25.89           N
ATOM   1309  CA  LYS A 170      28.717  51.096 125.915  1.00 26.31           C
ATOM   1310  C   LYS A 170      28.370  49.864 125.086  1.00 24.38           C
ATOM   1311  O   LYS A 170      29.255  49.157 124.610  1.00 22.59           O
ATOM   1312  CB  LYS A 170      29.158  50.640 127.309  1.00 28.54           C
ATOM   1313  CG  LYS A 170      29.700  51.737 128.203  1.00 32.44           C
ATOM   1314  CD  LYS A 170      29.895  51.203 129.618  1.00 36.47           C
ATOM   1315  CE  LYS A 170      30.256  52.310 130.594  1.00 38.55           C
ATOM   1316  NZ  LYS A 170      30.144  51.828 131.999  1.00 41.42           N
ATOM   1317  N   LYS A 171      27.081  49.595 124.926  1.00 23.74           N
ATOM   1318  CA  LYS A 171      26.661  48.438 124.148  1.00 23.01           C
ATOM   1319  C   LYS A 171      26.124  48.875 122.791  1.00 22.13           C
ATOM   1320  O   LYS A 171      25.671  48.049 121.997  1.00 20.65           O
ATOM   1321  CB  LYS A 171      25.585  47.658 124.910  1.00 24.37           C
ATOM   1322  CG  LYS A 171      25.997  47.282 126.327  1.00 26.50           C
ATOM   1323  CD  LYS A 171      24.903  46.511 127.050  1.00 28.18           C
ATOM   1324  CE  LYS A 171      25.279  46.313 128.509  1.00 29.42           C
ATOM   1325  NZ  LYS A 171      24.168  45.720 129.295  1.00 33.07           N
ATOM   1326  N   THR A 172      26.197  50.176 122.525  1.00 20.43           N
ATOM   1327  CA  THR A 172      25.693  50.731 121.273  1.00 20.75           C
ATOM   1328  C   THR A 172      26.669  50.710 120.098  1.00 18.71           C
ATOM   1329  O   THR A 172      27.726  51.334 120.140  1.00 18.00           O
ATOM   1330  CB  THR A 172      25.230  52.183 121.475  1.00 20.58           C
ATOM   1331  OG1 THR A 172      24.304  52.236 122.564  1.00 20.94           O
ATOM   1332  CG2 THR A 172      24.550  52.700 120.216  1.00 21.39           C
ATOM   1333  N   VAL A 173      26.300  49.999 119.039  1.00 18.04           N
ATOM   1334  CA  VAL A 173      27.138  49.927 117.848  1.00 18.68           C
ATOM   1335  C   VAL A 173      26.997  51.235 117.067  1.00 19.07           C
ATOM   1336  O   VAL A 173      27.988  51.821 116.626  1.00 18.73           O
ATOM   1337  CB  VAL A 173      26.723  48.746 116.942  1.00 19.52           C
ATOM   1338  CG1 VAL A 173      27.526  48.771 115.653  1.00 19.44           C
ATOM   1339  CG2 VAL A 173      26.941  47.432 117.674  1.00 17.08           C
ATOM   1340  N   THR A 174      25.760  51.695 116.909  1.00 19.27           N
ATOM   1341  CA  THR A 174      25.507  52.939 116.192  1.00 18.39           C
ATOM   1342  C   THR A 174      24.075  53.427 116.394  1.00 17.51           C
ATOM   1343  O   THR A 174      23.226  52.712 116.929  1.00 16.59           O
ATOM   1344  CB  THR A 174      25.755  52.774 114.672  1.00 17.93           C
ATOM   1345  OG1 THR A 174      25.793  54.068 114.056  1.00 18.46           O
ATOM   1346  CG2 THR A 174      24.646  51.950 114.033  1.00 14.29           C
ATOM   1347  N   VAL A 175      23.822  54.655 115.964  1.00 16.48           N
ATOM   1348  CA  VAL A 175      22.504  55.249 116.067  1.00 17.06           C
ATOM   1349  C   VAL A 175      22.183  55.891 114.723  1.00 18.83           C
ATOM   1350  O   VAL A 175      22.919  56.758 114.254  1.00 20.50           O
ATOM   1351  CB  VAL A 175      22.461  56.328 117.151  1.00 18.46           C
ATOM   1352  CG1 VAL A 175      21.058  56.927 117.220  1.00 16.57           C
ATOM   1353  CG2 VAL A 175      22.881  55.740 118.487  1.00 14.59           C
ATOM   1354  N   THR A 176      21.089  55.460 114.104  1.00 17.98           N
ATOM   1355  CA  THR A 176      20.682  55.989 112.811  1.00 18.16           C
ATOM   1356  C   THR A 176      19.515  56.979 112.955  1.00 19.05           C
ATOM   1357  O   THR A 176      18.829  57.006 113.980  1.00 19.47           O
ATOM   1358  CB  THR A 176      20.231  54.860 111.887  1.00 17.27           C
ATOM   1359  OG1 THR A 176      18.989  54.338 112.367  1.00 17.42           O
ATOM   1360  CG2 THR A 176      21.258  53.736 111.873  1.00 18.37           C
ATOM   1361  N   LYS A 177      19.289  57.775 111.914  1.00 16.58           N
ATOM   1362  CA  LYS A 177      18.217  58.759 111.912  1.00 16.78           C
ATOM   1363  C   LYS A 177      16.863  58.086 111.727  1.00 17.89           C
ATOM   1364  O   LYS A 177      15.850  58.544 112.257  1.00 16.59           O
ATOM   1365  CB  LYS A 177      18.429  59.772 110.780  1.00 18.20           C
ATOM   1366  CG  LYS A 177      19.481  60.824 111.060  1.00 18.54           C
ATOM   1367  CD  LYS A 177      19.572  61.807 109.902  1.00 20.68           C
ATOM   1368  CE  LYS A 177      20.257  63.081 110.328  1.00 17.79           C
ATOM   1369  NZ  LYS A 177      21.529  62.775 111.020  1.00 18.42           N
ATOM   1370  N   GLY A 178      16.858  57.003 110.958  1.00 17.15           N
ATOM   1371  CA  GLY A 178      15.625  56.295 110.704  1.00 17.00           C
ATOM   1372  C   GLY A 178      15.702  54.810 110.981  1.00 17.94           C
ATOM   1373  O   GLY A 178      16.780  54.223 111.038  1.00 18.39           O
ATOM   1374  N   TRP A 179      14.530  54.211 111.145  1.00 19.09           N
ATOM   1375  CA  TRP A 179      14.391  52.791 111.427  1.00 19.35           C
ATOM   1376  C   TRP A 179      14.946  51.899 110.313  1.00 19.51           C
ATOM   1377  O   TRP A 179      15.666  50.946 110.576  1.00 21.35           O
ATOM   1378  CB  TRP A 179      12.908  52.477 111.663  1.00 17.97           C
ATOM   1379  CG  TRP A 179      12.595  51.018 111.703  1.00 16.64           C
ATOM   1380  CD1 TRP A 179      12.632  50.196 112.792  1.00 15.75           C
ATOM   1381  CD2 TRP A 179      12.237  50.195 110.588  1.00 16.92           C
ATOM   1382  NE1 TRP A 179      12.320  48.907 112.423  1.00 16.36           N
ATOM   1383  CE2 TRP A 179      12.073  48.878 111.076  1.00 16.32           C
ATOM   1384  CE3 TRP A 179      12.035  50.441 109.223  1.00 17.05           C
ATOM   1385  CZ2 TRP A 179      11.717  47.809 110.243  1.00 16.93           C
ATOM   1386  CZ3 TRP A 179      11.677  49.370 108.393  1.00 15.94           C
ATOM   1387  CH2 TRP A 179      11.523  48.076 108.908  1.00 14.49           C
ATOM   1388  N   SER A 180      14.608  52.208 109.069  1.00 20.83           N
ATOM   1389  CA  SER A 180      15.069  51.404 107.945  1.00 20.50           C
ATOM   1390  C   SER A 180      16.547  51.040 107.989  1.00 21.61           C
ATOM   1391  O   SER A 180      16.902  49.864 107.892  1.00 22.36           O
ATOM   1392  CB  SER A 180      14.757  52.116 106.629  1.00 19.08           C
ATOM   1393  OG  SER A 180      13.365  52.093 106.384  1.00 22.81           O
ATOM   1394  N   GLU A 181      17.415  52.041 108.119  1.00 20.97           N
ATOM   1395  CA  GLU A 181      18.851  51.779 108.160  1.00 19.39           C
ATOM   1396  C   GLU A 181      19.222  50.929 109.368  1.00 18.47           C
ATOM   1397  O   GLU A 181      20.043  50.012 109.267  1.00 18.82           O
ATOM   1398  CB  GLU A 181      19.640  53.087 108.203  1.00 18.51           C
ATOM   1399  CG  GLU A 181      21.137  52.864 108.362  1.00 19.34           C
ATOM   1400  CD  GLU A 181      21.926  54.154 108.358  1.00 17.44           C
ATOM   1401  OE1 GLU A 181      21.325  55.236 108.536  1.00 16.40           O
ATOM   1402  OE2 GLU A 181      23.154  54.077 108.184  1.00 21.09           O
ATOM   1403  N   ALA A 182      18.615  51.247 110.509  1.00 15.78           N
ATOM   1404  CA  ALA A 182      18.857  50.520 111.749  1.00 14.89           C
ATOM   1405  C   ALA A 182      18.563  49.032 111.586  1.00 15.66           C
ATOM   1406  O   ALA A 182      19.397  48.182 111.902  1.00 14.87           O
ATOM   1407  CB  ALA A 182      17.986  51.088 112.860  1.00 13.48           C
ATOM   1408  N   TYR A 183      17.366  48.729 111.095  1.00 14.34           N
ATOM   1409  CA  TYR A 183      16.933  47.351 110.908  1.00 16.61           C
ATOM   1410  C   TYR A 183      17.801  46.633 109.884  1.00 17.77           C
ATOM   1411  O   TYR A 183      18.120  45.451 110.036  1.00 21.02           O
ATOM   1412  CB  TYR A 183      15.454  47.326 110.486  1.00 13.91           C
ATOM   1413  CG  TYR A 183      14.731  46.069 110.909  1.00 14.77           C
ATOM   1414  CD1 TYR A 183      14.547  45.012 110.020  1.00 15.72           C
ATOM   1415  CD2 TYR A 183      14.271  45.917 112.218  1.00 12.99           C
ATOM   1416  CE1 TYR A 183      13.922  43.827 110.425  1.00 15.38           C
ATOM   1417  CE2 TYR A 183      13.647  44.742 112.636  1.00 14.98           C
ATOM   1418  CZ  TYR A 183      13.477  43.700 111.736  1.00 16.73           C
ATOM   1419  OH  TYR A 183      12.870  42.532 112.146  1.00 17.64           O
ATOM   1420  N   GLY A 184      18.201  47.354 108.848  1.00 18.12           N
ATOM   1421  CA  GLY A 184      19.045  46.758 107.830  1.00 18.25           C
ATOM   1422  C   GLY A 184      20.392  46.327 108.381  1.00 18.64           C
ATOM   1423  O   GLY A 184      20.893  45.250 108.035  1.00 17.33           O
ATOM   1424  N   LEU A 185      20.988  47.162 109.231  1.00 18.04           N
ATOM   1425  CA  LEU A 185      22.277  46.823 109.816  1.00 18.50           C
ATOM   1426  C   LEU A 185      22.075  45.611 110.708  1.00 19.88           C
ATOM   1427  O   LEU A 185      22.906  44.713 110.736  1.00 21.63           O
ATOM   1428  CB  LEU A 185      22.832  47.991 110.632  1.00 19.48           C
ATOM   1429  CG  LEU A 185      23.142  49.266 109.847  1.00 18.98           C
ATOM   1430  CD1 LEU A 185      23.421  50.399 110.811  1.00 21.14           C
ATOM   1431  CD2 LEU A 185      24.332  49.028 108.927  1.00 18.99           C
ATOM   1432  N   PHE A 186      20.963  45.570 111.434  1.00 20.01           N
ATOM   1433  CA  PHE A 186      20.707  44.423 112.290  1.00 20.80           C
ATOM   1434  C   PHE A 186      20.694  43.155 111.440  1.00 21.90           C
ATOM   1435  O   PHE A 186      21.421  42.200 111.724  1.00 21.96           O
ATOM   1436  CB  PHE A 186      19.365  44.567 113.013  1.00 20.19           C
ATOM   1437  CG  PHE A 186      18.846  43.275 113.596  1.00 20.18           C
ATOM   1438  CD1 PHE A 186      19.482  42.673 114.677  1.00 19.39           C
ATOM   1439  CD2 PHE A 186      17.718  42.656 113.049  1.00 20.32           C
ATOM   1440  CE1 PHE A 186      19.003  41.460 115.212  1.00 20.53           C
ATOM   1441  CE2 PHE A 186      17.227  41.452 113.570  1.00 21.36           C
ATOM   1442  CZ  PHE A 186      17.876  40.851 114.658  1.00 21.15           C
ATOM   1443  N   LEU A 187      19.874  43.154 110.392  1.00 22.58           N
ATOM   1444  CA  LEU A 187      19.766  41.991 109.520  1.00 23.90           C
ATOM   1445  C   LEU A 187      21.103  41.621 108.890  1.00 26.33           C
ATOM   1446  O   LEU A 187      21.329  40.461 108.551  1.00 27.18           O
ATOM   1447  CB  LEU A 187      18.730  42.235 108.427  1.00 22.38           C
ATOM   1448  CG  LEU A 187      17.303  42.418 108.933  1.00 21.15           C
ATOM   1449  CD1 LEU A 187      16.406  42.804 107.778  1.00 21.37           C
ATOM   1450  CD2 LEU A 187      16.822  41.134 109.585  1.00 22.74           C
ATOM   1451  N   LYS A 188      21.985  42.603 108.728  1.00 26.90           N
ATOM   1452  CA  LYS A 188      23.298  42.338 108.157  1.00 28.69           C
ATOM   1453  C   LYS A 188      24.257  41.775 109.215  1.00 28.10           C
ATOM   1454  O   LYS A 188      25.383  41.391 108.902  1.00 27.60           O
ATOM   1455  CB  LYS A 188      23.868  43.612 107.515  1.00 30.52           C
ATOM   1456  CG  LYS A 188      23.333  43.850 106.100  1.00 35.81           C
ATOM   1457  CD  LYS A 188      23.740  45.198 105.504  1.00 38.82           C
ATOM   1458  CE  LYS A 188      22.947  46.350 106.129  1.00 43.20           C
ATOM   1459  NZ  LYS A 188      23.124  47.660 105.421  1.00 42.42           N
ATOM   1460  N   GLY A 189      23.796  41.725 110.465  1.00 27.15           N
ATOM   1461  CA  GLY A 189      24.608  41.183 111.543  1.00 25.81           C
ATOM   1462  C   GLY A 189      25.426  42.168 112.362  1.00 26.82           C
ATOM   1463  O   GLY A 189      26.210  41.757 113.217  1.00 27.63           O
ATOM   1464  N   GLU A 190      25.249  43.464 112.128  1.00 26.24           N
ATOM   1465  CA  GLU A 190      26.019  44.464 112.857  1.00 26.21           C
ATOM   1466  C   GLU A 190      25.655  44.629 114.330  1.00 24.74           C
ATOM   1467  O   GLU A 190      26.344  45.342 115.064  1.00 24.94           O
ATOM   1468  CB  GLU A 190      25.951  45.807 112.133  1.00 28.39           C
ATOM   1469  CG  GLU A 190      26.374  45.690 110.675  1.00 34.45           C
ATOM   1470  CD  GLU A 190      27.156  46.890 110.170  1.00 38.39           C
ATOM   1471  OE1 GLU A 190      27.404  46.955 108.944  1.00 40.72           O
ATOM   1472  OE2 GLU A 190      27.532  47.760 110.989  1.00 40.97           O
ATOM   1473  N   SER A 191      24.589  43.971 114.773  1.00 21.88           N
ATOM   1474  CA  SER A 191      24.208  44.050 116.180  1.00 20.62           C
ATOM   1475  C   SER A 191      23.380  42.839 116.608  1.00 20.69           C
ATOM   1476  O   SER A 191      22.779  42.159 115.780  1.00 20.26           O
ATOM   1477  CB  SER A 191      23.443  45.356 116.473  1.00 18.24           C
ATOM   1478  OG  SER A 191      22.126  45.335 115.959  1.00 15.17           O
ATOM   1479  N   ASP A 192      23.369  42.571 117.910  1.00 22.09           N
ATOM   1480  CA  ASP A 192      22.618  41.453 118.464  1.00 22.54           C
ATOM   1481  C   ASP A 192      21.159  41.846 118.629  1.00 23.43           C
ATOM   1482  O   ASP A 192      20.268  40.999 118.570  1.00 22.86           O
ATOM   1483  CB  ASP A 192      23.194  41.050 119.822  1.00 24.13           C
ATOM   1484  CG  ASP A 192      24.634  40.570 119.729  1.00 24.45           C
ATOM   1485  OD1 ASP A 192      24.886  39.596 118.994  1.00 25.92           O
ATOM   1486  OD2 ASP A 192      25.512  41.161 120.396  1.00 26.44           O
ATOM   1487  N   LEU A 193      20.924  43.141 118.830  1.00 22.61           N
ATOM   1488  CA  LEU A 193      19.575  43.663 119.010  1.00 21.76           C
ATOM   1489  C   LEU A 193      19.393  45.025 118.343  1.00 22.46           C
ATOM   1490  O   LEU A 193      20.358  45.777 118.177  1.00 21.96           O
ATOM   1491  CB  LEU A 193      19.274  43.807 120.504  1.00 21.89           C
ATOM   1492  CG  LEU A 193      19.388  42.568 121.393  1.00 22.03           C
ATOM   1493  CD1 LEU A 193      20.214  42.890 122.628  1.00 22.56           C
ATOM   1494  CD2 LEU A 193      18.001  42.098 121.781  1.00 22.33           C
ATOM   1495  N   VAL A 194      18.149  45.321 117.958  1.00 21.67           N
ATOM   1496  CA  VAL A 194      17.769  46.607 117.360  1.00 21.87           C
ATOM   1497  C   VAL A 194      16.406  47.014 117.876  1.00 19.73           C
ATOM   1498  O   VAL A 194      15.510  46.171 118.002  1.00 18.51           O
ATOM   1499  CB  VAL A 194      17.598  46.580 115.825  1.00 23.89           C
ATOM   1500  CG1 VAL A 194      18.897  46.930 115.151  1.00 28.19           C
ATOM   1501  CG2 VAL A 194      17.048  45.229 115.376  1.00 22.13           C
ATOM   1502  N   LEU A 195      16.234  48.300 118.161  1.00 18.41           N
ATOM   1503  CA  LEU A 195      14.933  48.759 118.613  1.00 17.38           C
ATOM   1504  C   LEU A 195      13.981  48.709 117.421  1.00 15.93           C
ATOM   1505  O   LEU A 195      14.249  49.307 116.383  1.00 13.29           O
ATOM   1506  CB  LEU A 195      14.987  50.186 119.135  1.00 16.38           C
ATOM   1507  CG  LEU A 195      13.589  50.480 119.671  1.00 19.28           C
ATOM   1508  CD1 LEU A 195      13.691  50.825 121.131  1.00 23.92           C
ATOM   1509  CD2 LEU A 195      12.908  51.567 118.859  1.00 17.94           C
ATOM   1510  N   SER A 196      12.884  47.978 117.572  1.00 17.35           N
ATOM   1511  CA  SER A 196      11.893  47.855 116.507  1.00 18.61           C
ATOM   1512  C   SER A 196      10.493  47.669 117.108  1.00 19.41           C
ATOM   1513  O   SER A 196      10.131  48.378 118.049  1.00 21.20           O
ATOM   1514  CB  SER A 196      12.248  46.683 115.582  1.00 17.31           C
ATOM   1515  OG  SER A 196      11.548  46.774 114.351  1.00 16.15           O
ATOM   1516  N   TYR A 197       9.716  46.719 116.588  1.00 18.46           N
ATOM   1517  CA  TYR A 197       8.358  46.494 117.087  1.00 18.36           C
ATOM   1518  C   TYR A 197       7.999  45.046 117.429  1.00 19.44           C
ATOM   1519  O   TYR A 197       8.552  44.108 116.851  1.00 21.25           O
ATOM   1520  CB  TYR A 197       7.341  47.001 116.070  1.00 17.96           C
ATOM   1521  CG  TYR A 197       7.353  48.496 115.867  1.00 18.16           C
ATOM   1522  CD1 TYR A 197       8.317  49.101 115.063  1.00 16.38           C
ATOM   1523  CD2 TYR A 197       6.377  49.304 116.455  1.00 17.10           C
ATOM   1524  CE1 TYR A 197       8.303  50.470 114.839  1.00 18.82           C
ATOM   1525  CE2 TYR A 197       6.359  50.683 116.243  1.00 18.19           C
ATOM   1526  CZ  TYR A 197       7.324  51.255 115.431  1.00 18.22           C
ATOM   1527  OH  TYR A 197       7.313  52.606 115.202  1.00 18.62           O
ATOM   1528  N   THR A 198       7.047  44.868 118.346  1.00 16.98           N
ATOM   1529  CA  THR A 198       6.628  43.523 118.743  1.00 18.47           C
ATOM   1530  C   THR A 198       6.094  42.752 117.547  1.00 18.33           C
ATOM   1531  O   THR A 198       5.985  41.535 117.593  1.00 19.59           O
ATOM   1532  CB  THR A 198       5.501  43.533 119.814  1.00 18.00           C
ATOM   1533  OG1 THR A 198       4.374  44.280 119.331  1.00 15.99           O
ATOM   1534  CG2 THR A 198       6.001  44.131 121.115  1.00 18.91           C
ATOM   1535  N   THR A 199       5.769  43.476 116.481  1.00 18.23           N
ATOM   1536  CA  THR A 199       5.217  42.885 115.269  1.00 18.50           C
ATOM   1537  C   THR A 199       6.250  42.632 114.167  1.00 19.96           C
ATOM   1538  O   THR A 199       5.934  42.034 113.134  1.00 18.18           O
ATOM   1539  CB  THR A 199       4.095  43.785 114.689  1.00 18.90           C
ATOM   1540  OG1 THR A 199       4.536  45.152 114.678  1.00 18.57           O
ATOM   1541  CG2 THR A 199       2.811  43.665 115.528  1.00 15.20           C
ATOM   1542  N   SER A 200       7.482  43.077 114.379  1.00 19.54           N
ATOM   1543  CA  SER A 200       8.508  42.886 113.364  1.00 19.89           C
ATOM   1544  C   SER A 200       8.730  41.420 112.988  1.00 20.41           C
ATOM   1545  O   SER A 200       8.984  41.107 111.825  1.00 19.90           O
ATOM   1546  CB  SER A 200       9.832  43.514 113.817  1.00 20.12           C
ATOM   1547  OG  SER A 200       9.711  44.921 113.906  1.00 17.60           O
ATOM   1548  N   PRO A 201       8.640  40.500 113.961  1.00 19.89           N
ATOM   1549  CA  PRO A 201       8.858  39.097 113.587  1.00 19.16           C
ATOM   1550  C   PRO A 201       7.870  38.612 112.534  1.00 20.04           C
ATOM   1551  O   PRO A 201       8.200  37.763 111.705  1.00 19.97           O
ATOM   1552  CB  PRO A 201       8.710  38.357 114.913  1.00 19.16           C
ATOM   1553  CG  PRO A 201       9.226  39.375 115.923  1.00 20.28           C
ATOM   1554  CD  PRO A 201       8.571  40.659 115.426  1.00 20.27           C
ATOM   1555  N   ALA A 202       6.664  39.166 112.564  1.00 19.89           N
ATOM   1556  CA  ALA A 202       5.625  38.788 111.615  1.00 21.55           C
ATOM   1557  C   ALA A 202       6.077  38.989 110.168  1.00 23.93           C
ATOM   1558  O   ALA A 202       5.676  38.234 109.274  1.00 23.72           O
ATOM   1559  CB  ALA A 202       4.356  39.584 111.882  1.00 20.52           C
ATOM   1560  N   TYR A 203       6.899  40.008 109.922  1.00 25.05           N
ATOM   1561  CA  TYR A 203       7.381  40.230 108.557  1.00 25.69           C
ATOM   1562  C   TYR A 203       8.146  39.004 108.074  1.00 25.73           C
ATOM   1563  O   TYR A 203       7.885  38.483 106.987  1.00 26.94           O
ATOM   1564  CB  TYR A 203       8.322  41.429 108.466  1.00 25.46           C
ATOM   1565  CG  TYR A 203       9.100  41.422 107.170  1.00 25.83           C
ATOM   1566  CD1 TYR A 203       8.482  41.763 105.967  1.00 25.83           C
ATOM   1567  CD2 TYR A 203      10.427  40.979 107.130  1.00 25.62           C
ATOM   1568  CE1 TYR A 203       9.158  41.658 104.754  1.00 25.70           C
ATOM   1569  CE2 TYR A 203      11.111  40.869 105.924  1.00 26.40           C
ATOM   1570  CZ  TYR A 203      10.469  41.209 104.737  1.00 27.01           C
ATOM   1571  OH  TYR A 203      11.129  41.084 103.533  1.00 27.55           O
ATOM   1572  N   HIS A 204       9.100  38.555 108.883  1.00 23.79           N
ATOM   1573  CA  HIS A 204       9.904  37.402 108.526  1.00 23.22           C
ATOM   1574  C   HIS A 204       9.106  36.104 108.461  1.00 25.00           C
ATOM   1575  O   HIS A 204       9.350  35.263 107.596  1.00 25.94           O
ATOM   1576  CB  HIS A 204      11.071  37.259 109.497  1.00 22.30           C
ATOM   1577  CG  HIS A 204      12.018  38.420 109.474  1.00 22.95           C
ATOM   1578  ND1 HIS A 204      11.878  39.514 110.302  1.00 24.20           N
ATOM   1579  CD2 HIS A 204      13.104  38.668 108.706  1.00 21.68           C
ATOM   1580  CE1 HIS A 204      12.839  40.383 110.045  1.00 23.43           C
ATOM   1581  NE2 HIS A 204      13.597  39.893 109.082  1.00 22.65           N
ATOM   1582  N   ILE A 205       8.145  35.936 109.359  1.00 26.61           N
ATOM   1583  CA  ILE A 205       7.336  34.725 109.351  1.00 28.57           C
ATOM   1584  C   ILE A 205       6.561  34.572 108.036  1.00 30.55           C
ATOM   1585  O   ILE A 205       6.722  33.585 107.326  1.00 30.72           O
ATOM   1586  CB  ILE A 205       6.327  34.716 110.521  1.00 28.03           C
ATOM   1587  CG1 ILE A 205       7.076  34.715 111.857  1.00 26.48           C
ATOM   1588  CG2 ILE A 205       5.422  33.488 110.421  1.00 28.75           C
ATOM   1589  CD1 ILE A 205       6.161  34.774 113.081  1.00 23.43           C
ATOM   1590  N   LEU A 206       5.733  35.559 107.710  1.00 33.13           N
ATOM   1591  CA  LEU A 206       4.912  35.519 106.497  1.00 34.60           C
ATOM   1592  C   LEU A 206       5.654  35.666 105.162  1.00 34.82           C
ATOM   1593  O   LEU A 206       5.433  34.886 104.231  1.00 33.11           O
ATOM   1594  CB  LEU A 206       3.815  36.597 106.565  1.00 36.21           C
ATOM   1595  CG  LEU A 206       2.653  36.465 107.563  1.00 39.19           C
ATOM   1596  CD1 LEU A 206       3.097  36.818 108.983  1.00 37.51           C
ATOM   1597  CD2 LEU A 206       1.526  37.396 107.126  1.00 40.11           C
ATOM   1598  N   GLU A 207       6.530  36.663 105.073  1.00 33.90           N
ATOM   1599  CA  GLU A 207       7.262  36.938 103.842  1.00 34.36           C
ATOM   1600  C   GLU A 207       8.456  36.034 103.536  1.00 34.17           C
ATOM   1601  O   GLU A 207       8.755  35.783 102.370  1.00 32.12           O
ATOM   1602  CB  GLU A 207       7.734  38.393 103.842  1.00 37.02           C
ATOM   1603  CG  GLU A 207       6.622  39.418 103.962  1.00 39.68           C
ATOM   1604  CD  GLU A 207       5.620  39.316 102.831  1.00 42.07           C
ATOM   1605  OE1 GLU A 207       6.051  39.099 101.679  1.00 43.37           O
ATOM   1606  OE2 GLU A 207       4.405  39.466 103.091  1.00 42.30           O
ATOM   1607  N   GLU A 208       9.143  35.553 104.566  1.00 34.15           N
ATOM   1608  CA  GLU A 208      10.305  34.700 104.344  1.00 34.97           C
ATOM   1609  C   GLU A 208      10.157  33.296 104.936  1.00 35.87           C
ATOM   1610  O   GLU A 208      11.057  32.468 104.814  1.00 35.11           O
ATOM   1611  CB  GLU A 208      11.555  35.379 104.916  1.00 36.14           C
ATOM   1612  CG  GLU A 208      11.704  36.840 104.493  1.00 36.46           C
ATOM   1613  CD  GLU A 208      12.997  37.472 104.970  1.00 38.22           C
ATOM   1614  OE1 GLU A 208      13.325  37.336 106.168  1.00 38.13           O
ATOM   1615  OE2 GLU A 208      13.680  38.118 104.146  1.00 39.76           O
ATOM   1616  N   LYS A 209       9.020  33.023 105.566  1.00 37.30           N
ATOM   1617  CA  LYS A 209       8.793  31.716 106.172  1.00 38.31           C
ATOM   1618  C   LYS A 209       9.887  31.405 107.193  1.00 38.52           C
ATOM   1619  O   LYS A 209      10.371  30.274 107.265  1.00 39.21           O
ATOM   1620  CB  LYS A 209       8.771  30.627 105.095  1.00 39.66           C
ATOM   1621  CG  LYS A 209       7.386  30.223 104.623  1.00 42.21           C
ATOM   1622  CD  LYS A 209       6.567  31.411 104.139  1.00 46.03           C
ATOM   1623  CE  LYS A 209       5.158  30.983 103.727  1.00 47.63           C
ATOM   1624  NZ  LYS A 209       4.283  32.148 103.405  1.00 47.16           N
ATOM   1625  N   LYS A 210      10.281  32.416 107.965  1.00 37.58           N
ATOM   1626  CA  LYS A 210      11.310  32.260 108.995  1.00 37.63           C
ATOM   1627  C   LYS A 210      10.784  32.742 110.347  1.00 37.32           C
ATOM   1628  O   LYS A 210      10.234  33.837 110.448  1.00 37.92           O
ATOM   1629  CB  LYS A 210      12.573  33.053 108.630  1.00 37.52           C
ATOM   1630  CG  LYS A 210      13.348  32.506 107.432  1.00 40.35           C
ATOM   1631  CD  LYS A 210      14.728  33.167 107.277  1.00 42.04           C
ATOM   1632  CE  LYS A 210      14.618  34.646 106.904  1.00 44.23           C
ATOM   1633  NZ  LYS A 210      15.945  35.313 106.710  1.00 42.51           N
ATOM   1634  N   ASP A 211      10.943  31.928 111.385  1.00 36.50           N
ATOM   1635  CA  ASP A 211      10.470  32.331 112.702  1.00 37.03           C
ATOM   1636  C   ASP A 211      11.609  32.363 113.716  1.00 34.64           C
ATOM   1637  O   ASP A 211      11.397  32.175 114.915  1.00 33.57           O
ATOM   1638  CB  ASP A 211       9.349  31.400 113.176  1.00 41.53           C
ATOM   1639  CG  ASP A 211       9.854  30.030 113.563  1.00 46.69           C
ATOM   1640  OD1 ASP A 211      10.646  29.445 112.791  1.00 50.84           O
ATOM   1641  OD2 ASP A 211       9.452  29.535 114.640  1.00 50.53           O
ATOM   1642  N   ASN A 212      12.821  32.612 113.226  1.00 31.94           N
ATOM   1643  CA  ASN A 212      13.989  32.689 114.092  1.00 28.66           C
ATOM   1644  C   ASN A 212      14.137  34.084 114.723  1.00 27.43           C
ATOM   1645  O   ASN A 212      14.839  34.246 115.724  1.00 26.67           O
ATOM   1646  CB  ASN A 212      15.258  32.315 113.313  1.00 27.52           C
ATOM   1647  CG  ASN A 212      15.481  33.192 112.095  1.00 28.12           C
ATOM   1648  OD1 ASN A 212      14.645  33.243 111.189  1.00 27.39           O
ATOM   1649  ND2 ASN A 212      16.616  33.889 112.067  1.00 26.74           N
ATOM   1650  N   TYR A 213      13.477  35.090 114.149  1.00 24.80           N
ATOM   1651  CA  TYR A 213      13.558  36.436 114.712  1.00 23.99           C
ATOM   1652  C   TYR A 213      12.467  36.624 115.750  1.00 22.85           C
ATOM   1653  O   TYR A 213      11.358  36.132 115.587  1.00 22.98           O
ATOM   1654  CB  TYR A 213      13.422  37.511 113.629  1.00 22.39           C
ATOM   1655  CG  TYR A 213      14.584  37.538 112.671  1.00 23.09           C
ATOM   1656  CD1 TYR A 213      14.486  36.960 111.401  1.00 21.76           C
ATOM   1657  CD2 TYR A 213      15.812  38.070 113.060  1.00 24.09           C
ATOM   1658  CE1 TYR A 213      15.583  36.906 110.551  1.00 22.04           C
ATOM   1659  CE2 TYR A 213      16.923  38.018 112.217  1.00 23.51           C
ATOM   1660  CZ  TYR A 213      16.802  37.433 110.969  1.00 23.20           C
ATOM   1661  OH  TYR A 213      17.908  37.348 110.158  1.00 24.06           O
ATOM   1662  N   ALA A 214      12.787  37.339 116.822  1.00 22.54           N
ATOM   1663  CA  ALA A 214      11.824  37.568 117.880  1.00 21.65           C
ATOM   1664  C   ALA A 214      12.003  38.915 118.554  1.00 21.92           C
ATOM   1665  O   ALA A 214      13.078  39.510 118.520  1.00 22.45           O
ATOM   1666  CB  ALA A 214      11.926  36.458 118.916  1.00 22.67           C
ATOM   1667  N   ALA A 215      10.922  39.389 119.162  1.00 22.58           N
ATOM   1668  CA  ALA A 215      10.916  40.648 119.888  1.00 22.73           C
ATOM   1669  C   ALA A 215      10.915  40.255 121.358  1.00 22.57           C
ATOM   1670  O   ALA A 215      10.022  39.533 121.807  1.00 23.99           O
ATOM   1671  CB  ALA A 215       9.659  41.446 119.551  1.00 20.75           C
ATOM   1672  N   ALA A 216      11.913  40.720 122.101  1.00 23.46           N
ATOM   1673  CA  ALA A 216      12.019  40.388 123.519  1.00 23.49           C
ATOM   1674  C   ALA A 216      10.926  41.067 124.333  1.00 24.42           C
ATOM   1675  O   ALA A 216      10.743  42.281 124.263  1.00 24.99           O
ATOM   1676  CB  ALA A 216      13.385  40.776 124.041  1.00 21.12           C
ATOM   1677  N   ASN A 217      10.191  40.265 125.094  1.00 26.75           N
ATOM   1678  CA  ASN A 217       9.102  40.760 125.928  1.00 28.25           C
ATOM   1679  C   ASN A 217       9.678  41.150 127.291  1.00 29.05           C
ATOM   1680  O   ASN A 217      10.074  40.284 128.070  1.00 30.36           O
ATOM   1681  CB  ASN A 217       8.039  39.658 126.067  1.00 28.86           C
ATOM   1682  CG  ASN A 217       6.728  40.159 126.672  1.00 31.23           C
ATOM   1683  OD1 ASN A 217       6.296  41.293 126.433  1.00 30.73           O
ATOM   1684  ND2 ASN A 217       6.075  39.297 127.438  1.00 32.27           N
ATOM   1685  N   PHE A 218       9.740  42.451 127.572  1.00 27.98           N
ATOM   1686  CA  PHE A 218      10.293  42.915 128.844  1.00 27.87           C
ATOM   1687  C   PHE A 218       9.262  43.049 129.966  1.00 26.84           C
ATOM   1688  O   PHE A 218       8.125  43.457 129.744  1.00 24.86           O
ATOM   1689  CB  PHE A 218      11.042  44.242 128.654  1.00 26.47           C
ATOM   1690  CG  PHE A 218      12.285  44.127 127.806  1.00 26.15           C
ATOM   1691  CD1 PHE A 218      12.855  42.880 127.541  1.00 23.24           C
ATOM   1692  CD2 PHE A 218      12.895  45.267 127.289  1.00 24.85           C
ATOM   1693  CE1 PHE A 218      14.008  42.768 126.777  1.00 23.61           C
ATOM   1694  CE2 PHE A 218      14.059  45.164 126.518  1.00 26.64           C
ATOM   1695  CZ  PHE A 218      14.615  43.910 126.263  1.00 24.30           C
ATOM   1696  N   SER A 219       9.691  42.699 131.177  1.00 27.74           N
ATOM   1697  CA  SER A 219       8.835  42.731 132.356  1.00 27.01           C
ATOM   1698  C   SER A 219       8.348  44.117 132.781  1.00 27.44           C
ATOM   1699  O   SER A 219       7.349  44.225 133.490  1.00 27.48           O
ATOM   1700  CB  SER A 219       9.542  42.038 133.532  1.00 26.73           C
ATOM   1701  OG  SER A 219      10.773  42.660 133.859  1.00 26.58           O
ATOM   1702  N   GLU A 220       9.039  45.176 132.369  1.00 25.55           N
ATOM   1703  CA  GLU A 220       8.585  46.513 132.732  1.00 25.35           C
ATOM   1704  C   GLU A 220       7.358  46.872 131.897  1.00 24.97           C
ATOM   1705  O   GLU A 220       6.589  47.766 132.251  1.00 25.74           O
ATOM   1706  CB  GLU A 220       9.678  47.563 132.489  1.00 25.53           C
ATOM   1707  CG  GLU A 220      10.946  47.363 133.302  1.00 24.48           C
ATOM   1708  CD  GLU A 220      12.036  46.680 132.502  1.00 25.34           C
ATOM   1709  OE1 GLU A 220      11.721  46.135 131.419  1.00 23.05           O
ATOM   1710  OE2 GLU A 220      13.200  46.685 132.956  1.00 21.49           O
ATOM   1711  N   GLY A 221       7.164  46.152 130.796  1.00 23.24           N
ATOM   1712  CA  GLY A 221       6.050  46.449 129.916  1.00 21.14           C
ATOM   1713  C   GLY A 221       6.604  47.226 128.730  1.00 21.80           C
ATOM   1714  O   GLY A 221       7.784  47.581 128.727  1.00 20.67           O
ATOM   1715  N   HIS A 222       5.766  47.503 127.736  1.00 20.93           N
ATOM   1716  CA  HIS A 222       6.206  48.213 126.539  1.00 20.64           C
ATOM   1717  C   HIS A 222       5.448  49.505 126.237  1.00 21.33           C
ATOM   1718  O   HIS A 222       4.269  49.652 126.582  1.00 20.69           O
ATOM   1719  CB  HIS A 222       6.131  47.266 125.345  1.00 20.42           C
ATOM   1720  CG  HIS A 222       7.037  46.081 125.475  1.00 22.05           C
ATOM   1721  ND1 HIS A 222       8.077  45.838 124.602  1.00 21.23           N
ATOM   1722  CD2 HIS A 222       7.101  45.108 126.415  1.00 20.66           C
ATOM   1723  CE1 HIS A 222       8.744  44.770 125.002  1.00 20.23           C
ATOM   1724  NE2 HIS A 222       8.174  44.309 126.100  1.00 21.02           N
ATOM   1725  N   TYR A 223       6.143  50.437 125.589  1.00 20.40           N
ATOM   1726  CA  TYR A 223       5.570  51.729 125.244  1.00 21.01           C
ATOM   1727  C   TYR A 223       4.695  51.628 124.005  1.00 20.81           C
ATOM   1728  O   TYR A 223       5.077  51.020 123.008  1.00 19.99           O
ATOM   1729  CB  TYR A 223       6.682  52.762 125.028  1.00 20.77           C
ATOM   1730  CG  TYR A 223       6.200  54.189 125.151  1.00 20.03           C
ATOM   1731  CD1 TYR A 223       5.401  54.766 124.160  1.00 20.86           C
ATOM   1732  CD2 TYR A 223       6.517  54.960 126.276  1.00 19.35           C
ATOM   1733  CE1 TYR A 223       4.927  56.081 124.284  1.00 19.85           C
ATOM   1734  CE2 TYR A 223       6.052  56.270 126.409  1.00 18.06           C
ATOM   1735  CZ  TYR A 223       5.258  56.823 125.409  1.00 19.20           C
ATOM   1736  OH  TYR A 223       4.801  58.116 125.526  1.00 20.63           O
ATOM   1737  N   LEU A 224       3.519  52.241 124.079  1.00 20.64           N
ATOM   1738  CA  LEU A 224       2.559  52.199 122.987  1.00 20.91           C
ATOM   1739  C   LEU A 224       2.696  53.314 121.975  1.00 22.02           C
ATOM   1740  O   LEU A 224       2.894  54.480 122.334  1.00 22.40           O
ATOM   1741  CB  LEU A 224       1.133  52.228 123.545  1.00 21.27           C
ATOM   1742  CG  LEU A 224      -0.005  52.476 122.545  1.00 22.60           C
ATOM   1743  CD1 LEU A 224      -0.192  51.274 121.630  1.00 21.96           C
ATOM   1744  CD2 LEU A 224      -1.292  52.743 123.321  1.00 24.80           C
ATOM   1745  N   GLN A 225       2.581  52.949 120.702  1.00 22.07           N
ATOM   1746  CA  GLN A 225       2.630  53.927 119.632  1.00 21.01           C
ATOM   1747  C   GLN A 225       1.362  53.823 118.796  1.00 21.91           C
ATOM   1748  O   GLN A 225       0.944  52.732 118.404  1.00 22.24           O
ATOM   1749  CB  GLN A 225       3.834  53.725 118.701  1.00 20.18           C
ATOM   1750  CG  GLN A 225       3.858  54.767 117.578  1.00 20.26           C
ATOM   1751  CD  GLN A 225       4.878  54.485 116.487  1.00 23.50           C
ATOM   1752  OE1 GLN A 225       4.853  53.429 115.847  1.00 23.95           O
ATOM   1753  NE2 GLN A 225       5.774  55.439 116.258  1.00 21.09           N
ATOM   1754  N   VAL A 226       0.752  54.971 118.538  1.00 21.99           N
ATOM   1755  CA  VAL A 226      -0.427  55.041 117.702  1.00 22.68           C
ATOM   1756  C   VAL A 226      -0.029  56.047 116.642  1.00 23.44           C
ATOM   1757  O   VAL A 226       0.122  57.229 116.934  1.00 24.66           O
ATOM   1758  CB  VAL A 226      -1.663  55.578 118.461  1.00 23.28           C
ATOM   1759  CG1 VAL A 226      -2.829  55.709 117.503  1.00 20.43           C
ATOM   1760  CG2 VAL A 226      -2.023  54.649 119.615  1.00 21.67           C
ATOM   1761  N   GLU A 227       0.170  55.580 115.416  1.00 23.97           N
ATOM   1762  CA  GLU A 227       0.553  56.484 114.339  1.00 23.78           C
ATOM   1763  C   GLU A 227      -0.685  57.221 113.868  1.00 22.80           C
ATOM   1764  O   GLU A 227      -1.782  56.672 113.883  1.00 22.84           O
ATOM   1765  CB  GLU A 227       1.178  55.706 113.181  1.00 22.40           C
ATOM   1766  CG  GLU A 227       2.336  54.830 113.598  1.00 20.93           C
ATOM   1767  CD  GLU A 227       3.167  54.382 112.420  1.00 21.19           C
ATOM   1768  OE1 GLU A 227       4.149  55.086 112.082  1.00 22.18           O
ATOM   1769  OE2 GLU A 227       2.828  53.335 111.824  1.00 21.13           O
ATOM   1770  N   VAL A 228      -0.505  58.458 113.433  1.00 23.01           N
ATOM   1771  CA  VAL A 228      -1.630  59.266 112.996  1.00 22.68           C
ATOM   1772  C   VAL A 228      -1.351  60.069 111.739  1.00 22.90           C
ATOM   1773  O   VAL A 228      -0.217  60.167 111.274  1.00 23.82           O
ATOM   1774  CB  VAL A 228      -2.036  60.264 114.100  1.00 22.65           C
ATOM   1775  CG1 VAL A 228      -2.330  59.520 115.391  1.00 23.13           C
ATOM   1776  CG2 VAL A 228      -0.920  61.263 114.324  1.00 19.82           C
ATOM   1777  N   ALA A 229      -2.416  60.643 111.200  1.00 23.22           N
ATOM   1778  CA  ALA A 229      -2.343  61.481 110.019  1.00 22.75           C
ATOM   1779  C   ALA A 229      -3.290  62.665 110.244  1.00 23.65           C
ATOM   1780  O   ALA A 229      -4.245  62.567 111.023  1.00 23.11           O
ATOM   1781  CB  ALA A 229      -2.756  60.697 108.794  1.00 18.85           C
ATOM   1782  N   ALA A 230      -3.011  63.781 109.579  1.00 22.54           N
ATOM   1783  CA  ALA A 230      -3.846  64.966 109.697  1.00 23.01           C
ATOM   1784  C   ALA A 230      -3.698  65.822 108.445  1.00 25.02           C
ATOM   1785  O   ALA A 230      -2.670  65.766 107.759  1.00 24.23           O
ATOM   1786  CB  ALA A 230      -3.449  65.764 110.921  1.00 21.48           C
ATOM   1787  N   ARG A 231      -4.728  66.606 108.142  1.00 24.94           N
ATOM   1788  CA  ARG A 231      -4.693  67.470 106.974  1.00 24.71           C
ATOM   1789  C   ARG A 231      -4.154  68.828 107.410  1.00 23.70           C
ATOM   1790  O   ARG A 231      -4.379  69.259 108.540  1.00 21.35           O
ATOM   1791  CB  ARG A 231      -6.094  67.606 106.369  1.00 27.38           C
ATOM   1792  CG  ARG A 231      -7.074  68.490 107.137  1.00 29.73           C
ATOM   1793  CD  ARG A 231      -8.476  68.363 106.531  1.00 32.01           C
ATOM   1794  NE  ARG A 231      -9.290  69.576 106.651  1.00 34.28           N
ATOM   1795  CZ  ARG A 231      -8.965  70.757 106.123  1.00 35.13           C
ATOM   1796  NH1 ARG A 231      -7.834  70.903 105.437  1.00 34.92           N
ATOM   1797  NH2 ARG A 231      -9.779  71.795 106.267  1.00 35.07           N
ATOM   1798  N   THR A 232      -3.435  69.495 106.516  1.00 22.68           N
ATOM   1799  CA  THR A 232      -2.859  70.792 106.839  1.00 23.58           C
ATOM   1800  C   THR A 232      -3.880  71.905 106.696  1.00 25.18           C
ATOM   1801  O   THR A 232      -4.809  71.810 105.896  1.00 25.76           O
ATOM   1802  CB  THR A 232      -1.655  71.096 105.933  1.00 23.34           C
ATOM   1803  OG1 THR A 232      -2.059  71.050 104.556  1.00 21.19           O
ATOM   1804  CG2 THR A 232      -0.548  70.063 106.172  1.00 22.63           C
ATOM   1805  N   ALA A 233      -3.714  72.958 107.486  1.00 26.33           N
ATOM   1806  CA  ALA A 233      -4.625  74.093 107.420  1.00 25.96           C
ATOM   1807  C   ALA A 233      -4.441  74.824 106.090  1.00 26.13           C
ATOM   1808  O   ALA A 233      -5.400  75.347 105.523  1.00 27.07           O
ATOM   1809  CB  ALA A 233      -4.361  75.035 108.575  1.00 24.58           C
ATOM   1810  N   ALA A 234      -3.211  74.838 105.588  1.00 25.94           N
ATOM   1811  CA  ALA A 234      -2.899  75.512 104.327  1.00 28.44           C
ATOM   1812  C   ALA A 234      -3.236  74.701 103.070  1.00 29.09           C
ATOM   1813  O   ALA A 234      -3.030  75.167 101.946  1.00 30.14           O
ATOM   1814  CB  ALA A 234      -1.420  75.907 104.307  1.00 27.54           C
ATOM   1815  N   SER A 235      -3.755  73.493 103.248  1.00 29.44           N
ATOM   1816  CA  SER A 235      -4.092  72.663 102.099  1.00 30.81           C
ATOM   1817  C   SER A 235      -5.067  73.328 101.134  1.00 31.87           C
ATOM   1818  O   SER A 235      -6.085  73.881 101.551  1.00 32.83           O
ATOM   1819  CB  SER A 235      -4.691  71.336 102.555  1.00 30.25           C
ATOM   1820  OG  SER A 235      -4.997  70.534 101.427  1.00 28.83           O
ATOM   1821  N   LYS A 236      -4.756  73.263  99.842  1.00 31.91           N
ATOM   1822  CA  LYS A 236      -5.628  73.835  98.824  1.00 32.24           C
ATOM   1823  C   LYS A 236      -6.610  72.786  98.289  1.00 32.62           C
ATOM   1824  O   LYS A 236      -7.384  73.048  97.359  1.00 32.60           O
ATOM   1825  CB  LYS A 236      -4.789  74.435  97.689  1.00 34.08           C
ATOM   1826  CG  LYS A 236      -4.167  75.768  98.078  1.00 36.61           C
ATOM   1827  CD  LYS A 236      -3.168  76.297  97.067  1.00 38.27           C
ATOM   1828  CE  LYS A 236      -2.740  77.713  97.464  1.00 42.17           C
ATOM   1829  NZ  LYS A 236      -1.682  78.304  96.586  1.00 44.64           N
ATOM   1830  N   GLN A 237      -6.577  71.602  98.898  1.00 30.96           N
ATOM   1831  CA  GLN A 237      -7.461  70.500  98.533  1.00 29.69           C
ATOM   1832  C   GLN A 237      -8.067  69.925  99.815  1.00 29.49           C
ATOM   1833  O   GLN A 237      -7.957  68.730 100.082  1.00 29.84           O
ATOM   1834  CB  GLN A 237      -6.684  69.404  97.801  1.00 29.97           C
ATOM   1835  CG  GLN A 237      -6.120  69.787  96.433  1.00 32.28           C
ATOM   1836  CD  GLN A 237      -7.174  69.820  95.337  1.00 33.53           C
ATOM   1837  OE1 GLN A 237      -8.258  69.255  95.484  1.00 34.74           O
ATOM   1838  NE2 GLN A 237      -6.851  70.469  94.223  1.00 34.47           N
ATOM   1839  N   PRO A 238      -8.731  70.770 100.619  1.00 29.12           N
ATOM   1840  CA  PRO A 238      -9.351  70.332 101.876  1.00 30.51           C
ATOM   1841  C   PRO A 238     -10.232  69.094 101.729  1.00 32.09           C
ATOM   1842  O   PRO A 238     -10.018  68.087 102.399  1.00 33.20           O
ATOM   1843  CB  PRO A 238     -10.170  71.547 102.309  1.00 29.10           C
ATOM   1844  CG  PRO A 238      -9.474  72.689 101.671  1.00 29.07           C
ATOM   1845  CD  PRO A 238      -9.115  72.157 100.311  1.00 28.76           C
ATOM   1846  N   GLU A 239     -11.220  69.179 100.846  1.00 33.18           N
ATOM   1847  CA  GLU A 239     -12.154  68.082 100.621  1.00 35.50           C
ATOM   1848  C   GLU A 239     -11.458  66.737 100.378  1.00 35.90           C
ATOM   1849  O   GLU A 239     -11.762  65.747 101.048  1.00 34.77           O
ATOM   1850  CB  GLU A 239     -13.077  68.421  99.445  1.00 37.53           C
ATOM   1851  CG  GLU A 239     -14.368  67.620  99.421  1.00 43.27           C
ATOM   1852  CD  GLU A 239     -15.296  68.024  98.288  1.00 47.59           C
ATOM   1853  OE1 GLU A 239     -15.490  69.245  98.079  1.00 49.18           O
ATOM   1854  OE2 GLU A 239     -15.842  67.121  97.616  1.00 49.56           O
ATOM   1855  N   LEU A 240     -10.533  66.697  99.421  1.00 35.62           N
ATOM   1856  CA  LEU A 240      -9.807  65.464  99.124  1.00 36.21           C
ATOM   1857  C   LEU A 240      -9.033  64.988 100.348  1.00 37.12           C
ATOM   1858  O   LEU A 240      -9.105  63.818 100.724  1.00 37.42           O
ATOM   1859  CB  LEU A 240      -8.819  65.676  97.978  1.00 36.36           C
ATOM   1860  CG  LEU A 240      -9.110  65.016  96.633  1.00 36.01           C
ATOM   1861  CD1 LEU A 240      -7.852  65.085  95.777  1.00 35.96           C
ATOM   1862  CD2 LEU A 240      -9.523  63.569  96.829  1.00 35.67           C
ATOM   1863  N   ALA A 241      -8.282  65.901 100.957  1.00 37.08           N
ATOM   1864  CA  ALA A 241      -7.488  65.576 102.136  1.00 37.32           C
ATOM   1865  C   ALA A 241      -8.345  64.842 103.155  1.00 37.64           C
ATOM   1866  O   ALA A 241      -7.917  63.852 103.755  1.00 36.86           O
ATOM   1867  CB  ALA A 241      -6.924  66.854 102.762  1.00 36.17           C
ATOM   1868  N   GLN A 242      -9.563  65.334 103.339  1.00 37.79           N
ATOM   1869  CA  GLN A 242     -10.480  64.744 104.297  1.00 39.28           C
ATOM   1870  C   GLN A 242     -11.066  63.420 103.821  1.00 38.56           C
ATOM   1871  O   GLN A 242     -11.394  62.555 104.636  1.00 37.67           O
ATOM   1872  CB  GLN A 242     -11.568  65.762 104.631  1.00 40.67           C
ATOM   1873  CG  GLN A 242     -10.942  67.047 105.145  1.00 46.52           C
ATOM   1874  CD  GLN A 242     -11.937  68.122 105.520  1.00 49.60           C
ATOM   1875  OE1 GLN A 242     -12.761  68.540 104.704  1.00 51.65           O
ATOM   1876  NE2 GLN A 242     -11.855  68.592 106.763  1.00 51.12           N
ATOM   1877  N   LYS A 243     -11.190  63.253 102.510  1.00 37.49           N
ATOM   1878  CA  LYS A 243     -11.710  62.002 101.986  1.00 39.14           C
ATOM   1879  C   LYS A 243     -10.617  60.954 102.150  1.00 38.30           C
ATOM   1880  O   LYS A 243     -10.892  59.762 102.279  1.00 37.02           O
ATOM   1881  CB  LYS A 243     -12.113  62.141 100.512  1.00 40.71           C
ATOM   1882  CG  LYS A 243     -13.273  63.103 100.292  1.00 44.05           C
ATOM   1883  CD  LYS A 243     -14.152  62.698  99.120  1.00 46.56           C
ATOM   1884  CE  LYS A 243     -13.442  62.830  97.782  1.00 48.21           C
ATOM   1885  NZ  LYS A 243     -14.361  62.475  96.653  1.00 48.67           N
ATOM   1886  N   PHE A 244      -9.368  61.409 102.155  1.00 38.51           N
ATOM   1887  CA  PHE A 244      -8.250  60.494 102.329  1.00 37.05           C
ATOM   1888  C   PHE A 244      -8.157  60.051 103.783  1.00 36.49           C
ATOM   1889  O   PHE A 244      -7.852  58.895 104.066  1.00 36.13           O
ATOM   1890  CB  PHE A 244      -6.937  61.149 101.903  1.00 36.16           C
ATOM   1891  CG  PHE A 244      -5.735  60.289 102.159  1.00 34.83           C
ATOM   1892  CD1 PHE A 244      -5.035  60.389 103.357  1.00 34.15           C
ATOM   1893  CD2 PHE A 244      -5.339  59.339 101.227  1.00 33.69           C
ATOM   1894  CE1 PHE A 244      -3.963  59.553 103.620  1.00 33.70           C
ATOM   1895  CE2 PHE A 244      -4.269  58.496 101.480  1.00 34.14           C
ATOM   1896  CZ  PHE A 244      -3.579  58.603 102.680  1.00 34.93           C
ATOM   1897  N   LEU A 245      -8.426  60.972 104.702  1.00 36.46           N
ATOM   1898  CA  LEU A 245      -8.374  60.663 106.126  1.00 37.30           C
ATOM   1899  C   LEU A 245      -9.487  59.697 106.541  1.00 38.12           C
ATOM   1900  O   LEU A 245      -9.271  58.820 107.376  1.00 38.01           O
ATOM   1901  CB  LEU A 245      -8.456  61.952 106.952  1.00 35.75           C
ATOM   1902  CG  LEU A 245      -7.244  62.891 106.826  1.00 37.01           C
ATOM   1903  CD1 LEU A 245      -7.485  64.169 107.617  1.00 35.06           C
ATOM   1904  CD2 LEU A 245      -5.984  62.186 107.323  1.00 35.88           C
ATOM   1905  N   GLN A 246     -10.672  59.854 105.955  1.00 38.60           N
ATOM   1906  CA  GLN A 246     -11.797  58.978 106.277  1.00 38.85           C
ATOM   1907  C   GLN A 246     -11.536  57.600 105.689  1.00 37.89           C
ATOM   1908  O   GLN A 246     -11.749  56.581 106.340  1.00 37.48           O
ATOM   1909  CB  GLN A 246     -13.100  59.540 105.698  1.00 40.78           C
ATOM   1910  CG  GLN A 246     -14.356  58.743 106.059  1.00 41.78           C
ATOM   1911  CD  GLN A 246     -14.718  58.840 107.534  1.00 43.13           C
ATOM   1912  OE1 GLN A 246     -14.925  59.934 108.068  1.00 42.37           O
ATOM   1913  NE2 GLN A 246     -14.803  57.690 108.199  1.00 44.26           N
ATOM   1914  N   PHE A 247     -11.072  57.589 104.446  1.00 37.73           N
ATOM   1915  CA  PHE A 247     -10.767  56.357 103.734  1.00 38.84           C
ATOM   1916  C   PHE A 247      -9.634  55.601 104.418  1.00 40.11           C
ATOM   1917  O   PHE A 247      -9.494  54.385 104.275  1.00 39.77           O
ATOM   1918  CB  PHE A 247     -10.398  56.700 102.286  1.00 37.92           C
ATOM   1919  CG  PHE A 247      -9.567  55.660 101.602  1.00 38.10           C
ATOM   1920  CD1 PHE A 247      -8.176  55.730 101.641  1.00 38.61           C
ATOM   1921  CD2 PHE A 247     -10.167  54.605 100.926  1.00 37.61           C
ATOM   1922  CE1 PHE A 247      -7.395  54.761 101.014  1.00 38.03           C
ATOM   1923  CE2 PHE A 247      -9.396  53.628 100.295  1.00 37.11           C
ATOM   1924  CZ  PHE A 247      -8.009  53.707 100.339  1.00 37.47           C
ATOM   1925  N   MET A 248      -8.834  56.335 105.175  1.00 41.61           N
ATOM   1926  CA  MET A 248      -7.705  55.757 105.879  1.00 42.67           C
ATOM   1927  C   MET A 248      -8.156  54.793 106.976  1.00 42.38           C
ATOM   1928  O   MET A 248      -7.606  53.701 107.112  1.00 41.91           O
ATOM   1929  CB  MET A 248      -6.853  56.880 106.464  1.00 43.78           C
ATOM   1930  CG  MET A 248      -5.524  56.438 107.015  1.00 45.99           C
ATOM   1931  SD  MET A 248      -4.450  57.975 107.449  1.00 48.78           S
ATOM   1932  CE  MET A 248      -5.378  58.560 109.044  1.00 45.25           C
ATOM   1933  N   VAL A 249      -9.157  55.193 107.753  1.00 41.41           N
ATOM   1934  CA  VAL A 249      -9.662  54.343 108.822  1.00 41.07           C
ATOM   1935  C   VAL A 249     -10.655  53.303 108.303  1.00 41.38           C
ATOM   1936  O   VAL A 249     -11.355  52.658 109.089  1.00 41.70           O
ATOM   1937  CB  VAL A 249     -10.356  55.172 109.912  1.00 40.78           C
ATOM   1938  CG1 VAL A 249      -9.379  56.156 110.506  1.00 40.98           C
ATOM   1939  CG2 VAL A 249     -11.557  55.895 109.328  1.00 41.38           C
ATOM   1940  N   SER A 250     -10.711  53.137 106.984  1.00 40.50           N
ATOM   1941  CA  SER A 250     -11.627  52.174 106.389  1.00 40.28           C
ATOM   1942  C   SER A 250     -10.876  50.906 106.003  1.00 40.24           C
ATOM   1943  O   SER A 250      -9.648  50.880 106.016  1.00 41.79           O
ATOM   1944  CB  SER A 250     -12.292  52.767 105.148  1.00 40.33           C
ATOM   1945  OG  SER A 250     -11.435  52.687 104.026  1.00 41.77           O
ATOM   1946  N   PRO A 251     -11.610  49.837 105.649  1.00 39.20           N
ATOM   1947  CA  PRO A 251     -11.039  48.547 105.254  1.00 38.19           C
ATOM   1948  C   PRO A 251     -10.080  48.566 104.066  1.00 37.79           C
ATOM   1949  O   PRO A 251      -9.045  47.901 104.093  1.00 37.14           O
ATOM   1950  CB  PRO A 251     -12.276  47.696 104.976  1.00 38.71           C
ATOM   1951  CG  PRO A 251     -13.264  48.233 105.964  1.00 39.48           C
ATOM   1952  CD  PRO A 251     -13.071  49.725 105.813  1.00 39.35           C
ATOM   1953  N   ALA A 252     -10.419  49.308 103.020  1.00 38.39           N
ATOM   1954  CA  ALA A 252      -9.557  49.363 101.839  1.00 38.96           C
ATOM   1955  C   ALA A 252      -8.134  49.772 102.224  1.00 39.50           C
ATOM   1956  O   ALA A 252      -7.158  49.358 101.593  1.00 40.40           O
ATOM   1957  CB  ALA A 252     -10.128  50.342 100.822  1.00 38.47           C
ATOM   1958  N   PHE A 253      -8.031  50.582 103.273  1.00 39.03           N
ATOM   1959  CA  PHE A 253      -6.745  51.065 103.770  1.00 38.40           C
ATOM   1960  C   PHE A 253      -6.191  50.054 104.767  1.00 36.67           C
ATOM   1961  O   PHE A 253      -5.176  49.401 104.522  1.00 37.20           O
ATOM   1962  CB  PHE A 253      -6.940  52.418 104.472  1.00 39.45           C
ATOM   1963  CG  PHE A 253      -5.658  53.122 104.819  1.00 39.82           C
ATOM   1964  CD1 PHE A 253      -5.063  53.998 103.915  1.00 39.71           C
ATOM   1965  CD2 PHE A 253      -5.043  52.910 106.051  1.00 39.52           C
ATOM   1966  CE1 PHE A 253      -3.871  54.658 104.234  1.00 39.49           C
ATOM   1967  CE2 PHE A 253      -3.856  53.562 106.379  1.00 40.41           C
ATOM   1968  CZ  PHE A 253      -3.267  54.441 105.465  1.00 39.44           C
ATOM   1969  N   GLN A 254      -6.892  49.941 105.891  1.00 35.56           N
ATOM   1970  CA  GLN A 254      -6.542  49.045 106.985  1.00 35.06           C
ATOM   1971  C   GLN A 254      -6.115  47.645 106.562  1.00 34.33           C
ATOM   1972  O   GLN A 254      -5.217  47.062 107.158  1.00 34.39           O
ATOM   1973  CB  GLN A 254      -7.725  48.952 107.941  1.00 34.48           C
ATOM   1974  CG  GLN A 254      -8.055  50.271 108.613  1.00 34.32           C
ATOM   1975  CD  GLN A 254      -6.929  50.750 109.510  1.00 33.99           C
ATOM   1976  OE1 GLN A 254      -6.267  51.752 109.226  1.00 33.19           O
ATOM   1977  NE2 GLN A 254      -6.701  50.027 110.596  1.00 31.63           N
ATOM   1978  N   ASN A 255      -6.766  47.112 105.536  1.00 33.87           N
ATOM   1979  CA  ASN A 255      -6.458  45.782 105.032  1.00 33.29           C
ATOM   1980  C   ASN A 255      -5.026  45.660 104.528  1.00 32.34           C
ATOM   1981  O   ASN A 255      -4.514  44.548 104.373  1.00 32.06           O
ATOM   1982  CB  ASN A 255      -7.425  45.409 103.899  1.00 34.92           C
ATOM   1983  CG  ASN A 255      -8.640  44.653 104.391  1.00 35.32           C
ATOM   1984  OD1 ASN A 255      -8.517  43.570 104.956  1.00 37.13           O
ATOM   1985  ND2 ASN A 255      -9.823  45.218 104.176  1.00 35.70           N
ATOM   1986  N   ALA A 256      -4.378  46.790 104.261  1.00 30.66           N
ATOM   1987  CA  ALA A 256      -3.003  46.753 103.767  1.00 29.32           C
ATOM   1988  C   ALA A 256      -1.984  47.029 104.866  1.00 28.50           C
ATOM   1989  O   ALA A 256      -0.780  46.890 104.651  1.00 28.06           O
ATOM   1990  CB  ALA A 256      -2.827  47.746 102.623  1.00 28.28           C
ATOM   1991  N   ILE A 257      -2.467  47.410 106.046  1.00 27.78           N
ATOM   1992  CA  ILE A 257      -1.580  47.701 107.164  1.00 26.80           C
ATOM   1993  C   ILE A 257      -0.869  46.473 107.731  1.00 27.39           C
ATOM   1994  O   ILE A 257       0.352  46.483 107.891  1.00 26.83           O
ATOM   1995  CB  ILE A 257      -2.333  48.413 108.318  1.00 26.65           C
ATOM   1996  CG1 ILE A 257      -2.527  49.897 107.980  1.00 28.09           C
ATOM   1997  CG2 ILE A 257      -1.547  48.282 109.623  1.00 27.03           C
ATOM   1998  CD1 ILE A 257      -1.220  50.667 107.815  1.00 23.15           C
ATOM   1999  N   PRO A 258      -1.619  45.398 108.039  1.00 26.80           N
ATOM   2000  CA  PRO A 258      -0.986  44.201 108.592  1.00 25.81           C
ATOM   2001  C   PRO A 258       0.267  43.735 107.858  1.00 25.11           C
ATOM   2002  O   PRO A 258       1.324  43.607 108.466  1.00 24.15           O
ATOM   2003  CB  PRO A 258      -2.108  43.169 108.544  1.00 26.27           C
ATOM   2004  CG  PRO A 258      -3.317  43.996 108.798  1.00 26.01           C
ATOM   2005  CD  PRO A 258      -3.070  45.184 107.888  1.00 27.16           C
ATOM   2006  N   THR A 259       0.156  43.488 106.555  1.00 25.04           N
ATOM   2007  CA  THR A 259       1.301  43.006 105.789  1.00 24.96           C
ATOM   2008  C   THR A 259       2.088  44.105 105.082  1.00 25.65           C
ATOM   2009  O   THR A 259       3.091  43.832 104.428  1.00 25.95           O
ATOM   2010  CB  THR A 259       0.867  41.949 104.749  1.00 26.88           C
ATOM   2011  OG1 THR A 259       0.004  42.550 103.777  1.00 23.89           O
ATOM   2012  CG2 THR A 259       0.123  40.798 105.441  1.00 25.78           C
ATOM   2013  N   GLY A 260       1.639  45.349 105.222  1.00 25.44           N
ATOM   2014  CA  GLY A 260       2.340  46.454 104.596  1.00 22.64           C
ATOM   2015  C   GLY A 260       3.244  47.187 105.570  1.00 21.25           C
ATOM   2016  O   GLY A 260       4.428  47.384 105.296  1.00 19.61           O
ATOM   2017  N   ASN A 261       2.683  47.580 106.712  1.00 20.95           N
ATOM   2018  CA  ASN A 261       3.422  48.312 107.738  1.00 19.00           C
ATOM   2019  C   ASN A 261       3.797  47.427 108.924  1.00 19.57           C
ATOM   2020  O   ASN A 261       4.568  47.843 109.786  1.00 18.87           O
ATOM   2021  CB  ASN A 261       2.589  49.490 108.249  1.00 18.05           C
ATOM   2022  CG  ASN A 261       3.409  50.774 108.412  1.00 19.78           C
ATOM   2023  OD1 ASN A 261       3.090  51.634 109.243  1.00 18.17           O
ATOM   2024  ND2 ASN A 261       4.450  50.916 107.604  1.00 16.69           N
ATOM   2025  N   TRP A 262       3.247  46.217 108.977  1.00 18.64           N
ATOM   2026  CA  TRP A 262       3.533  45.302 110.075  1.00 19.46           C
ATOM   2027  C   TRP A 262       3.249  45.965 111.424  1.00 19.42           C
ATOM   2028  O   TRP A 262       4.126  46.144 112.267  1.00 19.56           O
ATOM   2029  CB  TRP A 262       4.984  44.824 109.974  1.00 19.96           C
ATOM   2030  CG  TRP A 262       5.220  44.155 108.661  1.00 22.26           C
ATOM   2031  CD1 TRP A 262       5.804  44.700 107.550  1.00 21.88           C
ATOM   2032  CD2 TRP A 262       4.751  42.859 108.271  1.00 21.39           C
ATOM   2033  NE1 TRP A 262       5.719  43.828 106.494  1.00 20.68           N
ATOM   2034  CE2 TRP A 262       5.078  42.690 106.907  1.00 22.15           C
ATOM   2035  CE3 TRP A 262       4.079  41.827 108.941  1.00 21.89           C
ATOM   2036  CZ2 TRP A 262       4.756  41.526 106.199  1.00 21.77           C
ATOM   2037  CZ3 TRP A 262       3.758  40.670 108.239  1.00 21.75           C
ATOM   2038  CH2 TRP A 262       4.098  40.531 106.879  1.00 21.58           C
ATOM   2039  N   MET A 263       1.989  46.330 111.596  1.00 22.12           N
ATOM   2040  CA  MET A 263       1.490  46.983 112.796  1.00 23.03           C
ATOM   2041  C   MET A 263       0.044  46.517 112.953  1.00 23.85           C
ATOM   2042  O   MET A 263      -0.524  45.942 112.023  1.00 23.48           O
ATOM   2043  CB  MET A 263       1.513  48.506 112.602  1.00 25.88           C
ATOM   2044  CG  MET A 263       2.896  49.125 112.484  1.00 25.09           C
ATOM   2045  SD  MET A 263       3.841  49.127 114.174  1.00 32.71           S
ATOM   2046  CE  MET A 263       3.074  50.745 114.942  1.00 24.67           C
ATOM   2047  N   TYR A 264      -0.555  46.763 114.114  1.00 24.63           N
ATOM   2048  CA  TYR A 264      -1.946  46.370 114.335  1.00 26.29           C
ATOM   2049  C   TYR A 264      -2.866  47.444 113.755  1.00 28.02           C
ATOM   2050  O   TYR A 264      -2.688  48.634 114.018  1.00 28.74           O
ATOM   2051  CB  TYR A 264      -2.229  46.194 115.831  1.00 23.76           C
ATOM   2052  CG  TYR A 264      -1.478  45.044 116.457  1.00 22.28           C
ATOM   2053  CD1 TYR A 264      -1.816  43.723 116.165  1.00 21.35           C
ATOM   2054  CD2 TYR A 264      -0.413  45.275 117.326  1.00 23.11           C
ATOM   2055  CE1 TYR A 264      -1.111  42.658 116.722  1.00 19.62           C
ATOM   2056  CE2 TYR A 264       0.299  44.218 117.891  1.00 22.07           C
ATOM   2057  CZ  TYR A 264      -0.056  42.913 117.582  1.00 20.38           C
ATOM   2058  OH  TYR A 264       0.653  41.872 118.127  1.00 20.69           O
ATOM   2059  N   PRO A 265      -3.858  47.035 112.949  1.00 29.71           N
ATOM   2060  CA  PRO A 265      -4.808  47.962 112.329  1.00 29.91           C
ATOM   2061  C   PRO A 265      -5.663  48.689 113.356  1.00 30.39           C
ATOM   2062  O   PRO A 265      -5.807  48.248 114.501  1.00 29.98           O
ATOM   2063  CB  PRO A 265      -5.649  47.055 111.434  1.00 30.25           C
ATOM   2064  CG  PRO A 265      -4.736  45.922 111.134  1.00 30.35           C
ATOM   2065  CD  PRO A 265      -4.092  45.665 112.467  1.00 30.06           C
ATOM   2066  N   VAL A 266      -6.237  49.804 112.930  1.00 30.64           N
ATOM   2067  CA  VAL A 266      -7.077  50.608 113.794  1.00 33.67           C
ATOM   2068  C   VAL A 266      -8.545  50.200 113.620  1.00 35.76           C
ATOM   2069  O   VAL A 266      -9.390  50.504 114.462  1.00 36.12           O
ATOM   2070  CB  VAL A 266      -6.872  52.106 113.484  1.00 31.31           C
ATOM   2071  CG1 VAL A 266      -7.502  52.463 112.162  1.00 31.06           C
ATOM   2072  CG2 VAL A 266      -7.416  52.931 114.595  1.00 32.65           C
ATOM   2073  N   ALA A 267      -8.834  49.505 112.522  1.00 37.80           N
ATOM   2074  CA  ALA A 267     -10.181  49.011 112.243  1.00 40.84           C
ATOM   2075  C   ALA A 267     -10.138  47.500 112.437  1.00 43.37           C
ATOM   2076  O   ALA A 267      -9.100  46.875 112.218  1.00 44.10           O
ATOM   2077  CB  ALA A 267     -10.586  49.341 110.816  1.00 40.69           C
ATOM   2078  N   ASN A 268     -11.261  46.918 112.847  1.00 45.70           N
ATOM   2079  CA  ASN A 268     -11.343  45.480 113.083  1.00 47.49           C
ATOM   2080  C   ASN A 268     -11.239  44.642 111.811  1.00 49.00           C
ATOM   2081  O   ASN A 268     -12.177  43.932 111.449  1.00 50.87           O
ATOM   2082  CB  ASN A 268     -12.644  45.145 113.822  1.00 47.29           C
ATOM   2083  N   VAL A 269     -10.099  44.730 111.133  1.00 50.42           N
ATOM   2084  CA  VAL A 269      -9.869  43.953 109.920  1.00 51.09           C
ATOM   2085  C   VAL A 269      -9.280  42.614 110.365  1.00 51.67           C
ATOM   2086  O   VAL A 269      -8.973  42.433 111.544  1.00 52.60           O
ATOM   2087  CB  VAL A 269      -8.885  44.678 108.968  1.00 51.62           C
ATOM   2088  CG1 VAL A 269      -7.607  45.011 109.698  1.00 51.62           C
ATOM   2089  CG2 VAL A 269      -8.582  43.809 107.760  1.00 51.64           C
ATOM   2090  N   THR A 270      -9.127  41.673 109.441  1.00 51.09           N
ATOM   2091  CA  THR A 270      -8.588  40.371 109.806  1.00 51.47           C
ATOM   2092  C   THR A 270      -7.066  40.351 109.762  1.00 50.66           C
ATOM   2093  O   THR A 270      -6.459  40.678 108.741  1.00 51.03           O
ATOM   2094  CB  THR A 270      -9.133  39.258 108.881  1.00 52.81           C
ATOM   2095  OG1 THR A 270      -8.633  39.445 107.550  1.00 54.34           O
ATOM   2096  CG2 THR A 270     -10.660  39.292 108.855  1.00 53.33           C
ATOM   2097  N   LEU A 271      -6.453  39.975 110.880  1.00 48.92           N
ATOM   2098  CA  LEU A 271      -5.003  39.903 110.954  1.00 46.79           C
ATOM   2099  C   LEU A 271      -4.532  38.657 110.219  1.00 46.34           C
ATOM   2100  O   LEU A 271      -5.170  37.606 110.282  1.00 46.96           O
ATOM   2101  CB  LEU A 271      -4.539  39.848 112.410  1.00 45.18           C
ATOM   2102  CG  LEU A 271      -4.965  41.001 113.320  1.00 43.82           C
ATOM   2103  CD1 LEU A 271      -4.243  40.879 114.654  1.00 42.24           C
ATOM   2104  CD2 LEU A 271      -4.640  42.322 112.666  1.00 43.60           C
ATOM   2105  N   PRO A 272      -3.408  38.762 109.501  1.00 46.05           N
ATOM   2106  CA  PRO A 272      -2.852  37.634 108.750  1.00 45.28           C
ATOM   2107  C   PRO A 272      -2.491  36.493 109.679  1.00 44.51           C
ATOM   2108  O   PRO A 272      -2.069  36.721 110.815  1.00 43.19           O
ATOM   2109  CB  PRO A 272      -1.603  38.231 108.100  1.00 46.27           C
ATOM   2110  CG  PRO A 272      -1.932  39.687 107.980  1.00 46.24           C
ATOM   2111  CD  PRO A 272      -2.594  39.971 109.301  1.00 46.55           C
ATOM   2112  N   ALA A 273      -2.664  35.264 109.209  1.00 44.12           N
ATOM   2113  CA  ALA A 273      -2.290  34.118 110.021  1.00 42.86           C
ATOM   2114  C   ALA A 273      -0.798  34.343 110.220  1.00 42.30           C
ATOM   2115  O   ALA A 273      -0.097  34.712 109.276  1.00 44.39           O
ATOM   2116  CB  ALA A 273      -2.540  32.824 109.260  1.00 42.89           C
ATOM   2117  N   GLY A 274      -0.312  34.147 111.438  1.00 40.13           N
ATOM   2118  CA  GLY A 274       1.098  34.365 111.700  1.00 36.83           C
ATOM   2119  C   GLY A 274       1.264  35.377 112.811  1.00 35.23           C
ATOM   2120  O   GLY A 274       2.187  35.280 113.620  1.00 34.41           O
ATOM   2121  N   PHE A 275       0.367  36.359 112.846  1.00 33.16           N
ATOM   2122  CA  PHE A 275       0.407  37.378 113.883  1.00 33.04           C
ATOM   2123  C   PHE A 275       0.161  36.744 115.250  1.00 32.58           C
ATOM   2124  O   PHE A 275       0.611  37.267 116.270  1.00 31.39           O
ATOM   2125  CB  PHE A 275      -0.651  38.458 113.625  1.00 33.45           C
ATOM   2126  CG  PHE A 275      -0.119  39.690 112.937  1.00 33.36           C
ATOM   2127  CD1 PHE A 275       0.595  39.594 111.743  1.00 33.39           C
ATOM   2128  CD2 PHE A 275      -0.353  40.953 113.473  1.00 32.72           C
ATOM   2129  CE1 PHE A 275       1.065  40.742 111.094  1.00 30.45           C
ATOM   2130  CE2 PHE A 275       0.111  42.100 112.832  1.00 31.25           C
ATOM   2131  CZ  PHE A 275       0.821  41.991 111.640  1.00 31.15           C
ATOM   2132  N   GLU A 276      -0.542  35.613 115.271  1.00 31.70           N
ATOM   2133  CA  GLU A 276      -0.842  34.946 116.536  1.00 32.66           C
ATOM   2134  C   GLU A 276       0.413  34.371 117.193  1.00 31.27           C
ATOM   2135  O   GLU A 276       0.387  33.976 118.358  1.00 30.49           O
ATOM   2136  CB  GLU A 276      -1.892  33.841 116.334  1.00 35.56           C
ATOM   2137  CG  GLU A 276      -1.345  32.546 115.765  1.00 39.10           C
ATOM   2138  CD  GLU A 276      -0.753  32.715 114.381  1.00 42.93           C
ATOM   2139  OE1 GLU A 276       0.065  31.856 113.984  1.00 44.95           O
ATOM   2140  OE2 GLU A 276      -1.110  33.697 113.690  1.00 44.42           O
ATOM   2141  N   LYS A 277       1.515  34.330 116.449  1.00 30.42           N
ATOM   2142  CA  LYS A 277       2.772  33.820 116.990  1.00 29.27           C
ATOM   2143  C   LYS A 277       3.454  34.928 117.786  1.00 29.03           C
ATOM   2144  O   LYS A 277       4.415  34.686 118.519  1.00 29.52           O
ATOM   2145  CB  LYS A 277       3.716  33.375 115.865  1.00 29.04           C
ATOM   2146  CG  LYS A 277       3.229  32.215 115.006  1.00 27.56           C
ATOM   2147  CD  LYS A 277       4.226  31.929 113.883  1.00 27.43           C
ATOM   2148  CE  LYS A 277       5.000  30.636 114.097  1.00 28.80           C
ATOM   2149  NZ  LYS A 277       5.744  30.568 115.379  1.00 30.04           N
ATOM   2150  N   LEU A 278       2.952  36.148 117.633  1.00 28.65           N
ATOM   2151  CA  LEU A 278       3.521  37.308 118.311  1.00 28.18           C
ATOM   2152  C   LEU A 278       3.097  37.409 119.764  1.00 29.24           C
ATOM   2153  O   LEU A 278       2.091  36.830 120.170  1.00 29.42           O
ATOM   2154  CB  LEU A 278       3.101  38.581 117.588  1.00 25.39           C
ATOM   2155  CG  LEU A 278       3.483  38.651 116.115  1.00 25.55           C
ATOM   2156  CD1 LEU A 278       2.839  39.887 115.488  1.00 23.44           C
ATOM   2157  CD2 LEU A 278       5.006  38.681 115.989  1.00 22.19           C
ATOM   2158  N   THR A 279       3.863  38.152 120.550  1.00 29.40           N
ATOM   2159  CA  THR A 279       3.514  38.329 121.945  1.00 31.52           C
ATOM   2160  C   THR A 279       2.969  39.730 122.187  1.00 31.74           C
ATOM   2161  O   THR A 279       3.593  40.723 121.813  1.00 31.97           O
ATOM   2162  CB  THR A 279       4.719  38.113 122.877  1.00 31.94           C
ATOM   2163  OG1 THR A 279       5.168  36.757 122.776  1.00 36.19           O
ATOM   2164  CG2 THR A 279       4.321  38.389 124.323  1.00 31.69           C
ATOM   2165  N   LYS A 280       1.788  39.792 122.795  1.00 31.66           N
ATOM   2166  CA  LYS A 280       1.143  41.055 123.141  1.00 32.16           C
ATOM   2167  C   LYS A 280       1.666  41.427 124.524  1.00 31.49           C
ATOM   2168  O   LYS A 280       1.443  40.701 125.492  1.00 31.73           O
ATOM   2169  CB  LYS A 280      -0.376  40.877 123.215  1.00 33.54           C
ATOM   2170  CG  LYS A 280      -1.115  40.925 121.886  1.00 36.16           C
ATOM   2171  CD  LYS A 280      -1.455  42.363 121.495  1.00 36.94           C
ATOM   2172  CE  LYS A 280      -2.371  42.413 120.272  1.00 37.31           C
ATOM   2173  NZ  LYS A 280      -2.763  43.814 119.924  1.00 38.06           N
ATOM   2174  N   PRO A 281       2.380  42.554 124.641  1.00 31.23           N
ATOM   2175  CA  PRO A 281       2.868  42.887 125.981  1.00 30.75           C
ATOM   2176  C   PRO A 281       1.703  43.101 126.950  1.00 30.98           C
ATOM   2177  O   PRO A 281       0.711  43.748 126.611  1.00 29.61           O
ATOM   2178  CB  PRO A 281       3.692  44.150 125.743  1.00 29.36           C
ATOM   2179  CG  PRO A 281       3.005  44.782 124.572  1.00 29.75           C
ATOM   2180  CD  PRO A 281       2.714  43.609 123.670  1.00 29.75           C
ATOM   2181  N   ALA A 282       1.821  42.536 128.147  1.00 31.63           N
ATOM   2182  CA  ALA A 282       0.773  42.668 129.152  1.00 33.44           C
ATOM   2183  C   ALA A 282       0.561  44.136 129.496  1.00 33.58           C
ATOM   2184  O   ALA A 282      -0.475  44.719 129.177  1.00 33.44           O
ATOM   2185  CB  ALA A 282       1.153  41.895 130.405  1.00 33.82           C
ATOM   2186  N   THR A 283       1.563  44.716 130.147  1.00 34.22           N
ATOM   2187  CA  THR A 283       1.541  46.108 130.565  1.00 34.29           C
ATOM   2188  C   THR A 283       1.939  47.061 129.440  1.00 35.38           C
ATOM   2189  O   THR A 283       2.953  46.861 128.770  1.00 34.78           O
ATOM   2190  CB  THR A 283       2.497  46.328 131.752  1.00 33.84           C
ATOM   2191  OG1 THR A 283       2.019  45.606 132.894  1.00 33.99           O
ATOM   2192  CG2 THR A 283       2.606  47.808 132.084  1.00 33.37           C
ATOM   2193  N   THR A 284       1.126  48.094 129.246  1.00 35.92           N
ATOM   2194  CA  THR A 284       1.371  49.108 128.230  1.00 36.91           C
ATOM   2195  C   THR A 284       1.795  50.410 128.915  1.00 35.55           C
ATOM   2196  O   THR A 284       1.229  50.789 129.936  1.00 35.80           O
ATOM   2197  CB  THR A 284       0.101  49.355 127.389  1.00 39.29           C
ATOM   2198  OG1 THR A 284      -0.064  48.282 126.452  1.00 41.46           O
ATOM   2199  CG2 THR A 284       0.190  50.678 126.645  1.00 39.89           C
ATOM   2200  N   LEU A 285       2.796  51.083 128.353  1.00 33.70           N
ATOM   2201  CA  LEU A 285       3.304  52.331 128.918  1.00 31.23           C
ATOM   2202  C   LEU A 285       3.130  53.485 127.943  1.00 31.22           C
ATOM   2203  O   LEU A 285       3.394  53.340 126.747  1.00 31.03           O
ATOM   2204  CB  LEU A 285       4.788  52.193 129.255  1.00 31.01           C
ATOM   2205  CG  LEU A 285       5.197  51.122 130.265  1.00 30.65           C
ATOM   2206  CD1 LEU A 285       6.703  51.002 130.282  1.00 28.50           C
ATOM   2207  CD2 LEU A 285       4.660  51.480 131.649  1.00 31.73           C
ATOM   2208  N   GLU A 286       2.711  54.637 128.464  1.00 30.00           N
ATOM   2209  CA  GLU A 286       2.498  55.814 127.633  1.00 28.67           C
ATOM   2210  C   GLU A 286       2.459  57.122 128.430  1.00 28.08           C
ATOM   2211  O   GLU A 286       1.955  57.167 129.555  1.00 26.75           O
ATOM   2212  CB  GLU A 286       1.187  55.645 126.853  1.00 29.14           C
ATOM   2213  CG  GLU A 286       0.781  56.830 125.986  1.00 32.13           C
ATOM   2214  CD  GLU A 286      -0.594  56.644 125.350  1.00 33.51           C
ATOM   2215  OE1 GLU A 286      -1.545  56.310 126.082  1.00 36.06           O
ATOM   2216  OE2 GLU A 286      -0.734  56.834 124.121  1.00 35.73           O
ATOM   2217  N   PHE A 287       3.027  58.176 127.843  1.00 26.84           N
ATOM   2218  CA  PHE A 287       3.007  59.507 128.441  1.00 22.99           C
ATOM   2219  C   PHE A 287       1.883  60.208 127.707  1.00 23.28           C
ATOM   2220  O   PHE A 287       1.517  59.794 126.611  1.00 22.51           O
ATOM   2221  CB  PHE A 287       4.292  60.280 128.158  1.00 20.64           C
ATOM   2222  CG  PHE A 287       5.419  59.945 129.069  1.00 19.07           C
ATOM   2223  CD1 PHE A 287       6.545  59.280 128.584  1.00 17.23           C
ATOM   2224  CD2 PHE A 287       5.370  60.303 130.413  1.00 16.63           C
ATOM   2225  CE1 PHE A 287       7.610  58.976 129.429  1.00 16.16           C
ATOM   2226  CE2 PHE A 287       6.431  60.006 131.271  1.00 14.71           C
ATOM   2227  CZ  PHE A 287       7.553  59.341 130.778  1.00 16.27           C
ATOM   2228  N   THR A 288       1.332  61.263 128.296  1.00 23.62           N
ATOM   2229  CA  THR A 288       0.275  62.005 127.625  1.00 24.40           C
ATOM   2230  C   THR A 288       0.994  62.908 126.634  1.00 24.63           C
ATOM   2231  O   THR A 288       2.163  63.231 126.830  1.00 21.77           O
ATOM   2232  CB  THR A 288      -0.523  62.884 128.605  1.00 25.56           C
ATOM   2233  OG1 THR A 288       0.295  63.975 129.045  1.00 24.37           O
ATOM   2234  CG2 THR A 288      -0.964  62.060 129.815  1.00 24.85           C
ATOM   2235  N   PRO A 289       0.313  63.312 125.549  1.00 25.80           N
ATOM   2236  CA  PRO A 289       0.963  64.184 124.568  1.00 27.54           C
ATOM   2237  C   PRO A 289       1.530  65.436 125.218  1.00 28.96           C
ATOM   2238  O   PRO A 289       2.558  65.953 124.794  1.00 30.30           O
ATOM   2239  CB  PRO A 289      -0.164  64.490 123.589  1.00 28.05           C
ATOM   2240  CG  PRO A 289      -0.936  63.203 123.589  1.00 24.75           C
ATOM   2241  CD  PRO A 289      -1.016  62.892 125.070  1.00 25.14           C
ATOM   2242  N   ALA A 290       0.861  65.911 126.261  1.00 30.36           N
ATOM   2243  CA  ALA A 290       1.305  67.109 126.961  1.00 32.43           C
ATOM   2244  C   ALA A 290       2.613  66.871 127.708  1.00 33.05           C
ATOM   2245  O   ALA A 290       3.515  67.713 127.686  1.00 34.75           O
ATOM   2246  CB  ALA A 290       0.226  67.578 127.940  1.00 31.59           C
ATOM   2247  N   GLU A 291       2.721  65.721 128.364  1.00 32.17           N
ATOM   2248  CA  GLU A 291       3.921  65.409 129.126  1.00 32.02           C
ATOM   2249  C   GLU A 291       5.168  65.301 128.260  1.00 31.57           C
ATOM   2250  O   GLU A 291       6.242  65.743 128.661  1.00 33.02           O
ATOM   2251  CB  GLU A 291       3.710  64.121 129.925  1.00 31.46           C
ATOM   2252  CG  GLU A 291       2.533  64.209 130.885  1.00 32.52           C
ATOM   2253  CD  GLU A 291       2.252  62.907 131.615  1.00 33.36           C
ATOM   2254  OE1 GLU A 291       2.078  61.865 130.950  1.00 33.48           O
ATOM   2255  OE2 GLU A 291       2.197  62.929 132.861  1.00 34.85           O
ATOM   2256  N   VAL A 292       5.031  64.728 127.069  1.00 31.09           N
ATOM   2257  CA  VAL A 292       6.177  64.582 126.183  1.00 31.00           C
ATOM   2258  C   VAL A 292       6.626  65.911 125.583  1.00 31.07           C
ATOM   2259  O   VAL A 292       7.808  66.230 125.596  1.00 30.45           O
ATOM   2260  CB  VAL A 292       5.883  63.581 125.052  1.00 30.11           C
ATOM   2261  CG1 VAL A 292       5.722  62.188 125.630  1.00 27.89           C
ATOM   2262  CG2 VAL A 292       4.623  63.978 124.324  1.00 32.63           C
ATOM   2263  N   ALA A 293       5.682  66.691 125.070  1.00 32.65           N
ATOM   2264  CA  ALA A 293       6.011  67.980 124.476  1.00 33.44           C
ATOM   2265  C   ALA A 293       6.672  68.905 125.499  1.00 34.20           C
ATOM   2266  O   ALA A 293       7.591  69.656 125.169  1.00 35.89           O
ATOM   2267  CB  ALA A 293       4.752  68.632 123.919  1.00 33.52           C
ATOM   2268  N   ALA A 294       6.215  68.839 126.745  1.00 33.43           N
ATOM   2269  CA  ALA A 294       6.763  69.678 127.803  1.00 32.34           C
ATOM   2270  C   ALA A 294       8.177  69.293 128.250  1.00 33.51           C
ATOM   2271  O   ALA A 294       8.934  70.142 128.725  1.00 32.93           O
ATOM   2272  CB  ALA A 294       5.827  69.659 129.006  1.00 32.51           C
ATOM   2273  N   GLN A 295       8.546  68.025 128.095  1.00 33.14           N
ATOM   2274  CA  GLN A 295       9.865  67.589 128.542  1.00 32.85           C
ATOM   2275  C   GLN A 295      10.769  66.900 127.529  1.00 30.24           C
ATOM   2276  O   GLN A 295      11.903  66.576 127.861  1.00 30.93           O
ATOM   2277  CB  GLN A 295       9.714  66.649 129.743  1.00 35.75           C
ATOM   2278  CG  GLN A 295       9.256  67.296 131.035  1.00 39.73           C
ATOM   2279  CD  GLN A 295       8.887  66.260 132.089  1.00 43.37           C
ATOM   2280  OE1 GLN A 295       7.812  65.652 132.031  1.00 43.84           O
ATOM   2281  NE2 GLN A 295       9.787  66.039 133.048  1.00 43.39           N
ATOM   2282  N   ARG A 296      10.305  66.675 126.307  1.00 29.36           N
ATOM   2283  CA  ARG A 296      11.147  65.962 125.356  1.00 29.10           C
ATOM   2284  C   ARG A 296      12.474  66.633 125.023  1.00 29.26           C
ATOM   2285  O   ARG A 296      13.466  65.944 124.773  1.00 27.13           O
ATOM   2286  CB  ARG A 296      10.384  65.639 124.064  1.00 29.30           C
ATOM   2287  CG  ARG A 296      10.119  66.802 123.124  1.00 30.77           C
ATOM   2288  CD  ARG A 296       9.744  66.274 121.736  1.00 31.62           C
ATOM   2289  NE  ARG A 296       9.350  67.352 120.837  1.00 33.74           N
ATOM   2290  CZ  ARG A 296       9.207  67.233 119.520  1.00 34.29           C
ATOM   2291  NH1 ARG A 296       9.427  66.071 118.918  1.00 34.06           N
ATOM   2292  NH2 ARG A 296       8.846  68.290 118.800  1.00 36.07           N
ATOM   2293  N   GLN A 297      12.508  67.963 125.031  1.00 30.63           N
ATOM   2294  CA  GLN A 297      13.746  68.670 124.715  1.00 32.06           C
ATOM   2295  C   GLN A 297      14.802  68.444 125.788  1.00 30.50           C
ATOM   2296  O   GLN A 297      15.971  68.223 125.476  1.00 29.99           O
ATOM   2297  CB  GLN A 297      13.489  70.166 124.536  1.00 34.74           C
ATOM   2298  CG  GLN A 297      12.433  70.484 123.473  1.00 42.57           C
ATOM   2299  CD  GLN A 297      12.789  69.971 122.078  1.00 45.47           C
ATOM   2300  OE1 GLN A 297      11.952  69.985 121.173  1.00 47.46           O
ATOM   2301  NE2 GLN A 297      14.031  69.526 121.898  1.00 47.74           N
ATOM   2302  N   ALA A 298      14.397  68.484 127.051  1.00 28.57           N
ATOM   2303  CA  ALA A 298      15.352  68.263 128.129  1.00 27.42           C
ATOM   2304  C   ALA A 298      15.796  66.794 128.179  1.00 27.10           C
ATOM   2305  O   ALA A 298      16.965  66.509 128.448  1.00 28.29           O
ATOM   2306  CB  ALA A 298      14.747  68.679 129.465  1.00 26.55           C
ATOM   2307  N   TRP A 299      14.875  65.867 127.915  1.00 24.41           N
ATOM   2308  CA  TRP A 299      15.219  64.447 127.946  1.00 22.82           C
ATOM   2309  C   TRP A 299      16.145  64.076 126.803  1.00 21.86           C
ATOM   2310  O   TRP A 299      17.032  63.239 126.962  1.00 21.56           O
ATOM   2311  CB  TRP A 299      13.960  63.574 127.904  1.00 20.71           C
ATOM   2312  CG  TRP A 299      13.171  63.644 129.170  1.00 20.66           C
ATOM   2313  CD1 TRP A 299      13.635  64.001 130.405  1.00 19.84           C
ATOM   2314  CD2 TRP A 299      11.788  63.314 129.342  1.00 21.12           C
ATOM   2315  NE1 TRP A 299      12.630  63.914 131.335  1.00 21.22           N
ATOM   2316  CE2 TRP A 299      11.484  63.494 130.711  1.00 20.50           C
ATOM   2317  CE3 TRP A 299      10.776  62.881 128.476  1.00 18.59           C
ATOM   2318  CZ2 TRP A 299      10.209  63.256 131.234  1.00 19.54           C
ATOM   2319  CZ3 TRP A 299       9.509  62.643 128.996  1.00 18.41           C
ATOM   2320  CH2 TRP A 299       9.239  62.832 130.364  1.00 20.08           C
ATOM   2321  N   ILE A 300      15.934  64.696 125.651  1.00 21.41           N
ATOM   2322  CA  ILE A 300      16.780  64.445 124.498  1.00 22.78           C
ATOM   2323  C   ILE A 300      18.171  65.041 124.742  1.00 24.55           C
ATOM   2324  O   ILE A 300      19.192  64.436 124.401  1.00 24.17           O
ATOM   2325  CB  ILE A 300      16.156  65.051 123.229  1.00 22.11           C
ATOM   2326  CG1 ILE A 300      15.046  64.116 122.730  1.00 24.20           C
ATOM   2327  CG2 ILE A 300      17.227  65.279 122.166  1.00 20.84           C
ATOM   2328  CD1 ILE A 300      14.219  64.659 121.589  1.00 23.65           C
ATOM   2329  N   SER A 301      18.200  66.223 125.350  1.00 24.60           N
ATOM   2330  CA  SER A 301      19.453  66.901 125.649  1.00 27.22           C
ATOM   2331  C   SER A 301      20.306  66.040 126.576  1.00 27.53           C
ATOM   2332  O   SER A 301      21.514  65.922 126.397  1.00 28.79           O
ATOM   2333  CB  SER A 301      19.168  68.255 126.305  1.00 27.86           C
ATOM   2334  OG  SER A 301      20.371  68.939 126.585  1.00 31.71           O
ATOM   2335  N   GLU A 302      19.667  65.436 127.569  1.00 28.04           N
ATOM   2336  CA  GLU A 302      20.370  64.579 128.509  1.00 28.35           C
ATOM   2337  C   GLU A 302      20.851  63.329 127.789  1.00 26.86           C
ATOM   2338  O   GLU A 302      21.990  62.900 127.973  1.00 26.94           O
ATOM   2339  CB  GLU A 302      19.439  64.212 129.661  1.00 30.73           C
ATOM   2340  CG  GLU A 302      19.071  65.424 130.507  1.00 39.20           C
ATOM   2341  CD  GLU A 302      17.905  65.172 131.443  1.00 44.57           C
ATOM   2342  OE1 GLU A 302      17.974  64.206 132.241  1.00 47.70           O
ATOM   2343  OE2 GLU A 302      16.920  65.947 131.385  1.00 46.84           O
ATOM   2344  N   TRP A 303      19.980  62.758 126.960  1.00 24.44           N
ATOM   2345  CA  TRP A 303      20.310  61.566 126.190  1.00 22.87           C
ATOM   2346  C   TRP A 303      21.571  61.742 125.344  1.00 23.15           C
ATOM   2347  O   TRP A 303      22.502  60.937 125.438  1.00 21.48           O
ATOM   2348  CB  TRP A 303      19.154  61.187 125.258  1.00 20.71           C
ATOM   2349  CG  TRP A 303      19.571  60.251 124.143  1.00 17.74           C
ATOM   2350  CD1 TRP A 303      19.842  58.918 124.247  1.00 17.40           C
ATOM   2351  CD2 TRP A 303      19.839  60.609 122.777  1.00 13.92           C
ATOM   2352  NE1 TRP A 303      20.266  58.423 123.033  1.00 15.76           N
ATOM   2353  CE2 TRP A 303      20.275  59.443 122.116  1.00 13.87           C
ATOM   2354  CE3 TRP A 303      19.754  61.805 122.052  1.00 15.01           C
ATOM   2355  CZ2 TRP A 303      20.629  59.436 120.761  1.00 14.35           C
ATOM   2356  CZ3 TRP A 303      20.106  61.799 120.699  1.00 13.61           C
ATOM   2357  CH2 TRP A 303      20.538  60.624 120.071  1.00 13.23           C
ATOM   2358  N   GLN A 304      21.598  62.790 124.520  1.00 23.30           N
ATOM   2359  CA  GLN A 304      22.738  63.007 123.639  1.00 24.81           C
ATOM   2360  C   GLN A 304      24.029  63.247 124.400  1.00 24.92           C
ATOM   2361  O   GLN A 304      25.099  62.819 123.963  1.00 23.97           O
ATOM   2362  CB  GLN A 304      22.458  64.150 122.653  1.00 26.58           C
ATOM   2363  CG  GLN A 304      22.620  65.558 123.184  1.00 33.72           C
ATOM   2364  CD  GLN A 304      24.068  66.019 123.204  1.00 36.24           C
ATOM   2365  OE1 GLN A 304      24.842  65.724 122.287  1.00 38.28           O
ATOM   2366  NE2 GLN A 304      24.437  66.762 124.243  1.00 36.35           N
ATOM   2367  N   ARG A 305      23.934  63.907 125.548  1.00 25.33           N
ATOM   2368  CA  ARG A 305      25.122  64.166 126.347  1.00 25.62           C
ATOM   2369  C   ARG A 305      25.652  62.857 126.923  1.00 24.16           C
ATOM   2370  O   ARG A 305      26.857  62.638 126.983  1.00 24.10           O
ATOM   2371  CB  ARG A 305      24.801  65.134 127.489  1.00 30.16           C
ATOM   2372  CG  ARG A 305      25.993  65.439 128.393  1.00 36.01           C
ATOM   2373  CD  ARG A 305      25.601  66.344 129.554  1.00 41.14           C
ATOM   2374  NE  ARG A 305      25.124  67.653 129.110  1.00 45.98           N
ATOM   2375  CZ  ARG A 305      25.905  68.616 128.623  1.00 49.38           C
ATOM   2376  NH1 ARG A 305      27.218  68.425 128.514  1.00 49.84           N
ATOM   2377  NH2 ARG A 305      25.372  69.775 128.246  1.00 49.75           N
ATOM   2378  N   ALA A 306      24.741  61.978 127.325  1.00 22.34           N
ATOM   2379  CA  ALA A 306      25.122  60.704 127.921  1.00 20.56           C
ATOM   2380  C   ALA A 306      25.674  59.654 126.962  1.00 20.36           C
ATOM   2381  O   ALA A 306      26.501  58.836 127.355  1.00 20.29           O
ATOM   2382  CB  ALA A 306      23.935  60.120 128.680  1.00 20.13           C
ATOM   2383  N   VAL A 307      25.231  59.673 125.709  1.00 19.56           N
ATOM   2384  CA  VAL A 307      25.666  58.662 124.745  1.00 18.97           C
ATOM   2385  C   VAL A 307      26.773  59.077 123.777  1.00 21.66           C
ATOM   2386  O   VAL A 307      27.183  58.280 122.924  1.00 22.59           O
ATOM   2387  CB  VAL A 307      24.470  58.162 123.889  1.00 17.10           C
ATOM   2388  CG1 VAL A 307      23.374  57.615 124.776  1.00 15.39           C
ATOM   2389  CG2 VAL A 307      23.938  59.289 123.037  1.00 16.99           C
ATOM   2390  N   SER A 308      27.259  60.307 123.895  1.00 21.55           N
ATOM   2391  CA  SER A 308      28.292  60.778 122.985  1.00 24.24           C
ATOM   2392  C   SER A 308      29.662  60.923 123.641  1.00 25.05           C
ATOM   2393  O   SER A 308      29.842  61.726 124.555  1.00 27.64           O
ATOM   2394  CB  SER A 308      27.858  62.109 122.374  1.00 26.01           C
ATOM   2395  OG  SER A 308      26.573  61.986 121.785  1.00 27.91           O
ATOM   2396  N   LYS B 309      42.223  40.516 101.120  1.00 37.85           N
ATOM   2397  CA  LYS B 309      42.823  41.882 101.078  1.00 37.83           C
ATOM   2398  C   LYS B 309      42.269  42.768 102.193  1.00 36.94           C
ATOM   2399  O   LYS B 309      41.145  42.578 102.655  1.00 36.86           O
ATOM   2400  CB  LYS B 309      42.562  42.530  99.716  1.00 37.30           C
ATOM   2401  N   PRO B 310      43.062  43.750 102.645  1.00 36.59           N
ATOM   2402  CA  PRO B 310      42.626  44.657 103.710  1.00 36.15           C
ATOM   2403  C   PRO B 310      41.568  45.664 103.234  1.00 35.89           C
ATOM   2404  O   PRO B 310      41.696  46.265 102.164  1.00 35.23           O
ATOM   2405  CB  PRO B 310      43.927  45.323 104.140  1.00 36.66           C
ATOM   2406  CG  PRO B 310      44.685  45.407 102.843  1.00 36.99           C
ATOM   2407  CD  PRO B 310      44.443  44.049 102.224  1.00 36.93           C
ATOM   2408  N   VAL B 311      40.523  45.829 104.040  1.00 34.99           N
ATOM   2409  CA  VAL B 311      39.426  46.740 103.734  1.00 33.38           C
ATOM   2410  C   VAL B 311      39.513  48.022 104.558  1.00 31.32           C
ATOM   2411  O   VAL B 311      39.525  47.975 105.788  1.00 30.40           O
ATOM   2412  CB  VAL B 311      38.062  46.066 104.016  1.00 34.56           C
ATOM   2413  CG1 VAL B 311      36.928  47.067 103.835  1.00 35.46           C
ATOM   2414  CG2 VAL B 311      37.870  44.884 103.084  1.00 34.68           C
ATOM   2415  N   LEU B 312      39.584  49.160 103.869  1.00 27.76           N
ATOM   2416  CA  LEU B 312      39.645  50.463 104.522  1.00 25.73           C
ATOM   2417  C   LEU B 312      38.262  51.096 104.417  1.00 25.80           C
ATOM   2418  O   LEU B 312      37.772  51.356 103.312  1.00 25.00           O
ATOM   2419  CB  LEU B 312      40.656  51.380 103.833  1.00 23.13           C
ATOM   2420  CG  LEU B 312      40.835  52.745 104.514  1.00 22.01           C
ATOM   2421  CD1 LEU B 312      41.655  52.556 105.784  1.00 23.01           C
ATOM   2422  CD2 LEU B 312      41.537  53.726 103.586  1.00 19.72           C
ATOM   2423  N   THR B 313      37.630  51.350 105.556  1.00 24.34           N
ATOM   2424  CA  THR B 313      36.299  51.939 105.531  1.00 23.80           C
ATOM   2425  C   THR B 313      36.322  53.445 105.739  1.00 22.01           C
ATOM   2426  O   THR B 313      36.928  53.953 106.677  1.00 20.78           O
ATOM   2427  CB  THR B 313      35.384  51.279 106.580  1.00 24.22           C
ATOM   2428  OG1 THR B 313      35.264  49.885 106.281  1.00 24.61           O
ATOM   2429  CG2 THR B 313      33.993  51.909 106.551  1.00 26.17           C
ATOM   2430  N   VAL B 314      35.649  54.156 104.849  1.00 21.06           N
ATOM   2431  CA  VAL B 314      35.606  55.606 104.928  1.00 19.90           C
ATOM   2432  C   VAL B 314      34.169  56.121 104.989  1.00 20.14           C
ATOM   2433  O   VAL B 314      33.381  55.882 104.079  1.00 22.10           O
ATOM   2434  CB  VAL B 314      36.313  56.238 103.711  1.00 19.07           C
ATOM   2435  CG1 VAL B 314      36.389  57.741 103.879  1.00 16.11           C
ATOM   2436  CG2 VAL B 314      37.720  55.627 103.540  1.00 17.02           C
ATOM   2437  N   TYR B 315      33.838  56.799 106.083  1.00 18.14           N
ATOM   2438  CA  TYR B 315      32.522  57.394 106.279  1.00 18.05           C
ATOM   2439  C   TYR B 315      32.524  58.744 105.571  1.00 18.58           C
ATOM   2440  O   TYR B 315      33.432  59.557 105.782  1.00 19.77           O
ATOM   2441  CB  TYR B 315      32.263  57.665 107.764  1.00 18.81           C
ATOM   2442  CG  TYR B 315      31.874  56.472 108.610  1.00 18.88           C
ATOM   2443  CD1 TYR B 315      31.866  55.179 108.087  1.00 19.48           C
ATOM   2444  CD2 TYR B 315      31.490  56.651 109.940  1.00 18.25           C
ATOM   2445  CE1 TYR B 315      31.477  54.088 108.871  1.00 21.99           C
ATOM   2446  CE2 TYR B 315      31.108  55.584 110.728  1.00 20.51           C
ATOM   2447  CZ  TYR B 315      31.098  54.304 110.192  1.00 22.41           C
ATOM   2448  OH  TYR B 315      30.691  53.251 110.975  1.00 24.46           O
ATOM   2449  N   THR B 316      31.521  58.993 104.741  1.00 16.94           N
ATOM   2450  CA  THR B 316      31.431  60.277 104.058  1.00 15.80           C
ATOM   2451  C   THR B 316      29.969  60.587 103.752  1.00 16.25           C
ATOM   2452  O   THR B 316      29.079  59.803 104.097  1.00 16.32           O
ATOM   2453  CB  THR B 316      32.259  60.289 102.750  1.00 15.85           C
ATOM   2454  OG1 THR B 316      32.263  61.614 102.207  1.00 14.99           O
ATOM   2455  CG2 THR B 316      31.675  59.316 101.720  1.00 13.65           C
ATOM   2456  N   TYR B 317      29.714  61.728 103.121  1.00 15.38           N
ATOM   2457  CA  TYR B 317      28.346  62.107 102.786  1.00 15.81           C
ATOM   2458  C   TYR B 317      27.931  61.598 101.394  1.00 16.31           C
ATOM   2459  O   TYR B 317      28.790  61.278 100.564  1.00 15.08           O
ATOM   2460  CB  TYR B 317      28.183  63.625 102.931  1.00 13.20           C
ATOM   2461  CG  TYR B 317      29.216  64.457 102.201  1.00 12.01           C
ATOM   2462  CD1 TYR B 317      29.160  64.617 100.816  1.00 11.96           C
ATOM   2463  CD2 TYR B 317      30.209  65.142 102.905  1.00  9.80           C
ATOM   2464  CE1 TYR B 317      30.058  65.443 100.150  1.00 10.74           C
ATOM   2465  CE2 TYR B 317      31.108  65.971 102.254  1.00  9.39           C
ATOM   2466  CZ  TYR B 317      31.025  66.118 100.878  1.00  9.82           C
ATOM   2467  OH  TYR B 317      31.886  66.958 100.231  1.00 12.07           O
ATOM   2468  N   ASP B 318      26.625  61.538 101.130  1.00 16.26           N
ATOM   2469  CA  ASP B 318      26.159  60.972  99.867  1.00 17.89           C
ATOM   2470  C   ASP B 318      26.617  61.535  98.534  1.00 16.19           C
ATOM   2471  O   ASP B 318      26.916  60.760  97.629  1.00 16.07           O
ATOM   2472  CB  ASP B 318      24.624  60.813  99.854  1.00 21.49           C
ATOM   2473  CG  ASP B 318      23.880  62.123  99.990  1.00 28.40           C
ATOM   2474  OD1 ASP B 318      24.329  63.138  99.414  1.00 33.03           O
ATOM   2475  OD2 ASP B 318      22.820  62.128 100.660  1.00 29.52           O
ATOM   2476  N   SER B 319      26.696  62.848  98.378  1.00 16.64           N
ATOM   2477  CA  SER B 319      27.124  63.377  97.085  1.00 16.94           C
ATOM   2478  C   SER B 319      28.584  63.043  96.774  1.00 17.29           C
ATOM   2479  O   SER B 319      28.997  63.077  95.623  1.00 18.05           O
ATOM   2480  CB  SER B 319      26.906  64.886  97.017  1.00 15.98           C
ATOM   2481  OG  SER B 319      27.622  65.539  98.037  1.00 19.41           O
ATOM   2482  N   PHE B 320      29.368  62.713  97.791  1.00 17.64           N
ATOM   2483  CA  PHE B 320      30.760  62.363  97.548  1.00 18.01           C
ATOM   2484  C   PHE B 320      30.861  60.907  97.090  1.00 18.91           C
ATOM   2485  O   PHE B 320      31.515  60.605  96.089  1.00 19.72           O
ATOM   2486  CB  PHE B 320      31.610  62.548  98.807  1.00 15.69           C
ATOM   2487  CG  PHE B 320      33.090  62.456  98.549  1.00 15.88           C
ATOM   2488  CD1 PHE B 320      33.811  63.580  98.132  1.00 17.10           C
ATOM   2489  CD2 PHE B 320      33.757  61.243  98.677  1.00 15.87           C
ATOM   2490  CE1 PHE B 320      35.179  63.492  97.847  1.00 16.27           C
ATOM   2491  CE2 PHE B 320      35.121  61.141  98.393  1.00 17.18           C
ATOM   2492  CZ  PHE B 320      35.835  62.269  97.977  1.00 16.26           C
ATOM   2493  N   ALA B 321      30.198  60.018  97.828  1.00 19.26           N
ATOM   2494  CA  ALA B 321      30.199  58.584  97.548  1.00 19.07           C
ATOM   2495  C   ALA B 321      29.265  58.140  96.419  1.00 20.15           C
ATOM   2496  O   ALA B 321      29.405  57.030  95.902  1.00 20.70           O
ATOM   2497  CB  ALA B 321      29.859  57.817  98.823  1.00 17.42           C
ATOM   2498  N   ALA B 322      28.316  58.993  96.043  1.00 21.53           N
ATOM   2499  CA  ALA B 322      27.368  58.667  94.972  1.00 23.06           C
ATOM   2500  C   ALA B 322      28.091  58.313  93.677  1.00 26.39           C
ATOM   2501  O   ALA B 322      29.264  58.644  93.512  1.00 24.59           O
ATOM   2502  CB  ALA B 322      26.428  59.839  94.729  1.00 20.91           C
ATOM   2503  N   ASP B 323      27.384  57.645  92.763  1.00 30.69           N
ATOM   2504  CA  ASP B 323      27.960  57.244  91.477  1.00 34.06           C
ATOM   2505  C   ASP B 323      28.351  58.437  90.617  1.00 34.05           C
ATOM   2506  O   ASP B 323      29.209  58.324  89.741  1.00 34.13           O
ATOM   2507  CB  ASP B 323      26.977  56.371  90.685  1.00 38.60           C
ATOM   2508  CG  ASP B 323      26.821  54.977  91.270  1.00 42.96           C
ATOM   2509  OD1 ASP B 323      27.856  54.306  91.481  1.00 46.35           O
ATOM   2510  OD2 ASP B 323      25.668  54.547  91.510  1.00 44.56           O
ATOM   2511  N   TRP B 324      27.721  59.581  90.861  1.00 35.40           N
ATOM   2512  CA  TRP B 324      28.024  60.779  90.085  1.00 36.25           C
ATOM   2513  C   TRP B 324      28.989  61.696  90.817  1.00 35.05           C
ATOM   2514  O   TRP B 324      29.340  62.773  90.329  1.00 36.02           O
ATOM   2515  CB  TRP B 324      26.737  61.525  89.755  1.00 39.07           C
ATOM   2516  CG  TRP B 324      25.961  61.911  90.954  1.00 41.66           C
ATOM   2517  CD1 TRP B 324      26.101  63.050  91.693  1.00 42.42           C
ATOM   2518  CD2 TRP B 324      24.935  61.143  91.584  1.00 43.33           C
ATOM   2519  NE1 TRP B 324      25.221  63.039  92.746  1.00 44.19           N
ATOM   2520  CE2 TRP B 324      24.492  61.878  92.703  1.00 43.91           C
ATOM   2521  CE3 TRP B 324      24.344  59.901  91.312  1.00 44.88           C
ATOM   2522  CZ2 TRP B 324      23.483  61.414  93.552  1.00 44.57           C
ATOM   2523  CZ3 TRP B 324      23.341  59.438  92.158  1.00 44.58           C
ATOM   2524  CH2 TRP B 324      22.922  60.195  93.264  1.00 45.39           C
ATOM   2525  N   GLY B 325      29.421  61.264  91.994  1.00 32.95           N
ATOM   2526  CA  GLY B 325      30.362  62.060  92.756  1.00 30.85           C
ATOM   2527  C   GLY B 325      31.783  61.618  92.462  1.00 28.87           C
ATOM   2528  O   GLY B 325      32.016  60.864  91.517  1.00 29.70           O
ATOM   2529  N   PRO B 326      32.764  62.079  93.248  1.00 27.73           N
ATOM   2530  CA  PRO B 326      34.158  61.686  93.017  1.00 26.30           C
ATOM   2531  C   PRO B 326      34.469  60.298  93.569  1.00 25.96           C
ATOM   2532  O   PRO B 326      35.463  59.679  93.191  1.00 25.12           O
ATOM   2533  CB  PRO B 326      34.942  62.781  93.729  1.00 24.99           C
ATOM   2534  CG  PRO B 326      34.036  63.131  94.867  1.00 25.29           C
ATOM   2535  CD  PRO B 326      32.680  63.174  94.231  1.00 24.98           C
ATOM   2536  N   GLY B 327      33.606  59.821  94.458  1.00 25.74           N
ATOM   2537  CA  GLY B 327      33.792  58.517  95.079  1.00 28.52           C
ATOM   2538  C   GLY B 327      34.314  57.388  94.199  1.00 28.25           C
ATOM   2539  O   GLY B 327      35.440  56.925  94.391  1.00 27.99           O
ATOM   2540  N   PRO B 328      33.521  56.924  93.223  1.00 28.68           N
ATOM   2541  CA  PRO B 328      33.920  55.838  92.320  1.00 27.63           C
ATOM   2542  C   PRO B 328      35.319  56.044  91.729  1.00 27.44           C
ATOM   2543  O   PRO B 328      36.134  55.116  91.694  1.00 27.44           O
ATOM   2544  CB  PRO B 328      32.835  55.871  91.247  1.00 28.85           C
ATOM   2545  CG  PRO B 328      31.628  56.374  91.995  1.00 28.43           C
ATOM   2546  CD  PRO B 328      32.215  57.486  92.830  1.00 28.03           C
ATOM   2547  N   VAL B 329      35.590  57.261  91.264  1.00 25.73           N
ATOM   2548  CA  VAL B 329      36.886  57.586  90.675  1.00 25.29           C
ATOM   2549  C   VAL B 329      38.013  57.443  91.701  1.00 26.16           C
ATOM   2550  O   VAL B 329      39.048  56.834  91.428  1.00 26.23           O
ATOM   2551  CB  VAL B 329      36.890  59.023  90.118  1.00 24.96           C
ATOM   2552  CG1 VAL B 329      38.242  59.342  89.485  1.00 22.17           C
ATOM   2553  CG2 VAL B 329      35.770  59.182  89.108  1.00 22.71           C
ATOM   2554  N   VAL B 330      37.794  58.003  92.885  1.00 26.85           N
ATOM   2555  CA  VAL B 330      38.769  57.956  93.968  1.00 26.44           C
ATOM   2556  C   VAL B 330      38.990  56.526  94.451  1.00 26.85           C
ATOM   2557  O   VAL B 330      40.094  56.155  94.854  1.00 27.79           O
ATOM   2558  CB  VAL B 330      38.295  58.838  95.146  1.00 27.08           C
ATOM   2559  CG1 VAL B 330      39.071  58.513  96.404  1.00 29.03           C
ATOM   2560  CG2 VAL B 330      38.485  60.297  94.789  1.00 27.15           C
ATOM   2561  N   LYS B 331      37.933  55.723  94.411  1.00 28.20           N
ATOM   2562  CA  LYS B 331      38.019  54.334  94.839  1.00 28.22           C
ATOM   2563  C   LYS B 331      38.886  53.577  93.850  1.00 29.03           C
ATOM   2564  O   LYS B 331      39.834  52.890  94.226  1.00 28.03           O
ATOM   2565  CB  LYS B 331      36.628  53.702  94.883  1.00 28.94           C
ATOM   2566  CG  LYS B 331      36.599  52.254  95.363  1.00 31.01           C
ATOM   2567  CD  LYS B 331      35.209  51.649  95.166  1.00 33.43           C
ATOM   2568  CE  LYS B 331      35.047  50.323  95.904  1.00 33.07           C
ATOM   2569  NZ  LYS B 331      36.099  49.343  95.535  1.00 36.47           N
ATOM   2570  N   LYS B 332      38.559  53.720  92.574  1.00 30.58           N
ATOM   2571  CA  LYS B 332      39.296  53.035  91.525  1.00 34.10           C
ATOM   2572  C   LYS B 332      40.769  53.451  91.507  1.00 34.56           C
ATOM   2573  O   LYS B 332      41.655  52.608  91.373  1.00 35.88           O
ATOM   2574  CB  LYS B 332      38.643  53.323  90.172  1.00 36.39           C
ATOM   2575  CG  LYS B 332      38.920  52.279  89.105  1.00 40.14           C
ATOM   2576  CD  LYS B 332      37.619  51.719  88.537  1.00 41.30           C
ATOM   2577  CE  LYS B 332      36.727  52.819  87.980  1.00 41.30           C
ATOM   2578  NZ  LYS B 332      35.445  52.271  87.450  1.00 44.22           N
ATOM   2579  N   ALA B 333      41.031  54.746  91.656  1.00 33.05           N
ATOM   2580  CA  ALA B 333      42.401  55.234  91.642  1.00 32.44           C
ATOM   2581  C   ALA B 333      43.213  54.696  92.812  1.00 33.18           C
ATOM   2582  O   ALA B 333      44.311  54.174  92.627  1.00 34.82           O
ATOM   2583  CB  ALA B 333      42.418  56.754  91.656  1.00 32.03           C
ATOM   2584  N   PHE B 334      42.673  54.819  94.018  1.00 32.70           N
ATOM   2585  CA  PHE B 334      43.376  54.354  95.205  1.00 31.47           C
ATOM   2586  C   PHE B 334      43.680  52.861  95.189  1.00 32.41           C
ATOM   2587  O   PHE B 334      44.768  52.455  95.580  1.00 30.70           O
ATOM   2588  CB  PHE B 334      42.575  54.691  96.460  1.00 28.99           C
ATOM   2589  CG  PHE B 334      43.297  54.379  97.739  1.00 26.36           C
ATOM   2590  CD1 PHE B 334      44.528  54.964  98.014  1.00 25.40           C
ATOM   2591  CD2 PHE B 334      42.739  53.519  98.677  1.00 24.77           C
ATOM   2592  CE1 PHE B 334      45.195  54.699  99.215  1.00 24.83           C
ATOM   2593  CE2 PHE B 334      43.395  53.249  99.874  1.00 24.00           C
ATOM   2594  CZ  PHE B 334      44.626  53.841 100.146  1.00 23.69           C
ATOM   2595  N   GLU B 335      42.721  52.052  94.743  1.00 34.45           N
ATOM   2596  CA  GLU B 335      42.897  50.600  94.697  1.00 37.92           C
ATOM   2597  C   GLU B 335      43.847  50.124  93.599  1.00 39.69           C
ATOM   2598  O   GLU B 335      44.260  48.967  93.592  1.00 38.75           O
ATOM   2599  CB  GLU B 335      41.545  49.896  94.530  1.00 38.32           C
ATOM   2600  CG  GLU B 335      40.553  50.175  95.648  1.00 40.16           C
ATOM   2601  CD  GLU B 335      39.247  49.414  95.481  1.00 39.84           C
ATOM   2602  OE1 GLU B 335      38.737  49.340  94.341  1.00 40.76           O
ATOM   2603  OE2 GLU B 335      38.723  48.901  96.491  1.00 39.86           O
ATOM   2604  N   ALA B 336      44.182  51.007  92.667  1.00 42.66           N
ATOM   2605  CA  ALA B 336      45.094  50.652  91.590  1.00 46.23           C
ATOM   2606  C   ALA B 336      46.418  51.314  91.914  1.00 49.59           C
ATOM   2607  O   ALA B 336      47.075  51.893  91.046  1.00 51.85           O
ATOM   2608  CB  ALA B 336      44.564  51.156  90.264  1.00 45.41           C
ATOM   2609  N   ASP B 337      46.799  51.223  93.182  1.00 52.26           N
ATOM   2610  CA  ASP B 337      48.028  51.828  93.673  1.00 54.33           C
ATOM   2611  C   ASP B 337      48.297  51.197  95.033  1.00 55.80           C
ATOM   2612  O   ASP B 337      49.445  51.037  95.450  1.00 56.15           O
ATOM   2613  CB  ASP B 337      47.820  53.342  93.810  1.00 55.37           C
ATOM   2614  CG  ASP B 337      49.116  54.105  94.018  1.00 57.04           C
ATOM   2615  OD1 ASP B 337      50.029  53.970  93.174  1.00 58.16           O
ATOM   2616  OD2 ASP B 337      49.214  54.850  95.019  1.00 57.43           O
ATOM   2617  N   CYS B 338      47.217  50.826  95.712  1.00 56.47           N
ATOM   2618  CA  CYS B 338      47.304  50.209  97.025  1.00 58.03           C
ATOM   2619  C   CYS B 338      46.463  48.934  97.060  1.00 57.70           C
ATOM   2620  O   CYS B 338      45.245  48.975  96.856  1.00 59.20           O
ATOM   2621  CB  CYS B 338      46.813  51.188  98.092  1.00 59.59           C
ATOM   2622  SG  CYS B 338      46.912  50.549  99.774  1.00 65.86           S
ATOM   2623  N   ASN B 339      47.121  47.806  97.320  1.00 55.71           N
ATOM   2624  CA  ASN B 339      46.455  46.509  97.378  1.00 53.76           C
ATOM   2625  C   ASN B 339      45.472  46.439  98.546  1.00 52.14           C
ATOM   2626  O   ASN B 339      45.803  45.934  99.617  1.00 53.05           O
ATOM   2627  CB  ASN B 339      47.501  45.382  97.497  1.00 53.57           C
ATOM   2628  N   CYS B 340      44.259  46.935  98.326  1.00 49.99           N
ATOM   2629  CA  CYS B 340      43.230  46.928  99.358  1.00 47.31           C
ATOM   2630  C   CYS B 340      41.876  47.209  98.731  1.00 45.55           C
ATOM   2631  O   CYS B 340      41.760  47.379  97.516  1.00 45.00           O
ATOM   2632  CB  CYS B 340      43.517  48.010 100.401  1.00 48.77           C
ATOM   2633  SG  CYS B 340      43.197  49.707  99.815  1.00 49.21           S
ATOM   2634  N   GLU B 341      40.851  47.246  99.570  1.00 42.55           N
ATOM   2635  CA  GLU B 341      39.511  47.550  99.103  1.00 40.95           C
ATOM   2636  C   GLU B 341      39.079  48.833  99.807  1.00 38.44           C
ATOM   2637  O   GLU B 341      39.087  48.906 101.037  1.00 37.78           O
ATOM   2638  CB  GLU B 341      38.537  46.424  99.443  1.00 41.86           C
ATOM   2639  CG  GLU B 341      37.122  46.718  98.967  1.00 45.74           C
ATOM   2640  CD  GLU B 341      36.094  45.736  99.493  1.00 48.34           C
ATOM   2641  OE1 GLU B 341      36.323  44.509  99.398  1.00 48.57           O
ATOM   2642  OE2 GLU B 341      35.047  46.199  99.994  1.00 50.88           O
ATOM   2643  N   LEU B 342      38.727  49.849  99.029  1.00 36.31           N
ATOM   2644  CA  LEU B 342      38.299  51.114  99.599  1.00 34.23           C
ATOM   2645  C   LEU B 342      36.781  51.063  99.748  1.00 33.51           C
ATOM   2646  O   LEU B 342      36.051  50.983  98.762  1.00 32.48           O
ATOM   2647  CB  LEU B 342      38.698  52.277  98.685  1.00 33.34           C
ATOM   2648  CG  LEU B 342      38.853  53.671  99.308  1.00 33.93           C
ATOM   2649  CD1 LEU B 342      38.784  54.710  98.203  1.00 32.12           C
ATOM   2650  CD2 LEU B 342      37.762  53.933 100.331  1.00 33.14           C
ATOM   2651  N   LYS B 343      36.317  51.106 100.990  1.00 32.02           N
ATOM   2652  CA  LYS B 343      34.893  51.068 101.282  1.00 30.52           C
ATOM   2653  C   LYS B 343      34.388  52.484 101.598  1.00 28.75           C
ATOM   2654  O   LYS B 343      34.590  52.989 102.700  1.00 26.12           O
ATOM   2655  CB  LYS B 343      34.644  50.146 102.476  1.00 31.53           C
ATOM   2656  CG  LYS B 343      33.191  49.883 102.780  1.00 35.25           C
ATOM   2657  CD  LYS B 343      32.640  48.744 101.931  1.00 39.55           C
ATOM   2658  CE  LYS B 343      33.264  47.404 102.314  1.00 41.01           C
ATOM   2659  NZ  LYS B 343      32.690  46.268 101.532  1.00 43.27           N
ATOM   2660  N   LEU B 344      33.748  53.120 100.621  1.00 28.06           N
ATOM   2661  CA  LEU B 344      33.207  54.466 100.790  1.00 29.94           C
ATOM   2662  C   LEU B 344      31.734  54.388 101.178  1.00 30.00           C
ATOM   2663  O   LEU B 344      30.884  54.074 100.347  1.00 31.47           O
ATOM   2664  CB  LEU B 344      33.358  55.263  99.497  1.00 29.24           C
ATOM   2665  CG  LEU B 344      34.682  56.000  99.346  1.00 32.20           C
ATOM   2666  CD1 LEU B 344      34.801  56.550  97.938  1.00 33.23           C
ATOM   2667  CD2 LEU B 344      34.752  57.126 100.372  1.00 32.27           C
ATOM   2668  N   VAL B 345      31.437  54.686 102.437  1.00 28.34           N
ATOM   2669  CA  VAL B 345      30.074  54.614 102.937  1.00 28.05           C
ATOM   2670  C   VAL B 345      29.414  55.981 103.088  1.00 28.28           C
ATOM   2671  O   VAL B 345      29.912  56.841 103.815  1.00 29.42           O
ATOM   2672  CB  VAL B 345      30.037  53.910 104.311  1.00 28.43           C
ATOM   2673  CG1 VAL B 345      28.597  53.760 104.791  1.00 28.15           C
ATOM   2674  CG2 VAL B 345      30.718  52.561 104.220  1.00 28.63           C
ATOM   2675  N   ALA B 346      28.298  56.176 102.393  1.00 26.94           N
ATOM   2676  CA  ALA B 346      27.548  57.423 102.476  1.00 25.76           C
ATOM   2677  C   ALA B 346      26.688  57.287 103.729  1.00 25.75           C
ATOM   2678  O   ALA B 346      25.510  56.943 103.657  1.00 26.82           O
ATOM   2679  CB  ALA B 346      26.675  57.589 101.243  1.00 24.14           C
ATOM   2680  N   LEU B 347      27.292  57.571 104.876  1.00 26.15           N
ATOM   2681  CA  LEU B 347      26.634  57.436 106.171  1.00 26.56           C
ATOM   2682  C   LEU B 347      25.728  58.581 106.629  1.00 25.74           C
ATOM   2683  O   LEU B 347      24.571  58.365 106.996  1.00 25.90           O
ATOM   2684  CB  LEU B 347      27.706  57.176 107.234  1.00 30.34           C
ATOM   2685  CG  LEU B 347      27.297  56.958 108.694  1.00 33.88           C
ATOM   2686  CD1 LEU B 347      27.724  55.563 109.163  1.00 33.63           C
ATOM   2687  CD2 LEU B 347      27.962  58.025 109.552  1.00 36.25           C
ATOM   2688  N   GLU B 348      26.248  59.798 106.622  1.00 22.66           N
ATOM   2689  CA  GLU B 348      25.463  60.935 107.075  1.00 20.92           C
ATOM   2690  C   GLU B 348      25.883  62.177 106.329  1.00 22.17           C
ATOM   2691  O   GLU B 348      26.863  62.175 105.583  1.00 21.49           O
ATOM   2692  CB  GLU B 348      25.716  61.200 108.563  1.00 20.08           C
ATOM   2693  CG  GLU B 348      25.425  60.059 109.521  1.00 24.10           C
ATOM   2694  CD  GLU B 348      23.963  59.978 109.926  1.00 25.91           C
ATOM   2695  OE1 GLU B 348      23.211  60.923 109.616  1.00 27.04           O
ATOM   2696  OE2 GLU B 348      23.572  58.972 110.566  1.00 27.90           O
ATOM   2697  N   ASP B 349      25.140  63.252 106.547  1.00 21.84           N
ATOM   2698  CA  ASP B 349      25.505  64.509 105.948  1.00 23.15           C
ATOM   2699  C   ASP B 349      26.672  65.033 106.801  1.00 23.81           C
ATOM   2700  O   ASP B 349      26.906  64.543 107.914  1.00 24.02           O
ATOM   2701  CB  ASP B 349      24.302  65.438 105.941  1.00 24.04           C
ATOM   2702  CG  ASP B 349      23.264  65.011 104.916  1.00 26.16           C
ATOM   2703  OD1 ASP B 349      23.589  65.044 103.713  1.00 24.34           O
ATOM   2704  OD2 ASP B 349      22.137  64.631 105.306  1.00 27.19           O
ATOM   2705  N   GLY B 350      27.416  65.991 106.253  1.00 22.75           N
ATOM   2706  CA  GLY B 350      28.578  66.564 106.918  1.00 19.77           C
ATOM   2707  C   GLY B 350      28.625  66.685 108.435  1.00 20.06           C
ATOM   2708  O   GLY B 350      29.512  66.114 109.083  1.00 18.40           O
ATOM   2709  N   VAL B 351      27.691  67.431 109.014  1.00 17.35           N
ATOM   2710  CA  VAL B 351      27.694  67.610 110.462  1.00 15.80           C
ATOM   2711  C   VAL B 351      27.284  66.326 111.164  1.00 16.50           C
ATOM   2712  O   VAL B 351      27.871  65.961 112.183  1.00 17.33           O
ATOM   2713  CB  VAL B 351      26.764  68.770 110.887  1.00 15.28           C
ATOM   2714  CG1 VAL B 351      26.876  69.013 112.386  1.00 14.75           C
ATOM   2715  CG2 VAL B 351      27.135  70.032 110.119  1.00 12.12           C
ATOM   2716  N   SER B 352      26.290  65.631 110.620  1.00 15.27           N
ATOM   2717  CA  SER B 352      25.853  64.371 111.218  1.00 16.33           C
ATOM   2718  C   SER B 352      26.985  63.340 111.268  1.00 16.27           C
ATOM   2719  O   SER B 352      26.994  62.470 112.129  1.00 15.24           O
ATOM   2720  CB  SER B 352      24.662  63.792 110.451  1.00 15.06           C
ATOM   2721  OG  SER B 352      23.485  64.524 110.743  1.00 18.30           O
ATOM   2722  N   LEU B 353      27.941  63.436 110.349  1.00 16.39           N
ATOM   2723  CA  LEU B 353      29.055  62.497 110.350  1.00 16.67           C
ATOM   2724  C   LEU B 353      29.732  62.478 111.715  1.00 17.53           C
ATOM   2725  O   LEU B 353      29.936  61.419 112.304  1.00 16.81           O
ATOM   2726  CB  LEU B 353      30.080  62.864 109.274  1.00 15.80           C
ATOM   2727  CG  LEU B 353      29.744  62.391 107.859  1.00 16.69           C
ATOM   2728  CD1 LEU B 353      30.820  62.859 106.875  1.00 11.90           C
ATOM   2729  CD2 LEU B 353      29.630  60.872 107.854  1.00 16.32           C
ATOM   2730  N   LEU B 354      30.075  63.656 112.217  1.00 17.67           N
ATOM   2731  CA  LEU B 354      30.722  63.752 113.513  1.00 17.99           C
ATOM   2732  C   LEU B 354      29.793  63.244 114.611  1.00 19.14           C
ATOM   2733  O   LEU B 354      30.183  62.411 115.425  1.00 20.42           O
ATOM   2734  CB  LEU B 354      31.111  65.206 113.799  1.00 18.56           C
ATOM   2735  CG  LEU B 354      31.863  65.477 115.105  1.00 18.55           C
ATOM   2736  CD1 LEU B 354      33.110  64.592 115.174  1.00 15.17           C
ATOM   2737  CD2 LEU B 354      32.234  66.952 115.177  1.00 16.08           C
ATOM   2738  N   ASN B 355      28.561  63.741 114.619  1.00 20.76           N
ATOM   2739  CA  ASN B 355      27.576  63.360 115.624  1.00 21.62           C
ATOM   2740  C   ASN B 355      27.425  61.855 115.732  1.00 20.23           C
ATOM   2741  O   ASN B 355      27.361  61.306 116.831  1.00 20.84           O
ATOM   2742  CB  ASN B 355      26.216  63.971 115.295  1.00 26.53           C
ATOM   2743  CG  ASN B 355      26.258  65.483 115.228  1.00 32.57           C
ATOM   2744  OD1 ASN B 355      25.336  66.116 114.706  1.00 36.14           O
ATOM   2745  ND2 ASN B 355      27.321  66.073 115.766  1.00 35.34           N
ATOM   2746  N   ARG B 356      27.362  61.191 114.587  1.00 18.63           N
ATOM   2747  CA  ARG B 356      27.209  59.749 114.572  1.00 20.09           C
ATOM   2748  C   ARG B 356      28.459  59.025 115.061  1.00 19.29           C
ATOM   2749  O   ARG B 356      28.360  58.037 115.779  1.00 19.39           O
ATOM   2750  CB  ARG B 356      26.837  59.272 113.168  1.00 19.56           C
ATOM   2751  CG  ARG B 356      26.633  57.775 113.070  1.00 20.14           C
ATOM   2752  CD  ARG B 356      25.692  57.430 111.932  1.00 23.10           C
ATOM   2753  NE  ARG B 356      25.621  55.992 111.691  1.00 24.63           N
ATOM   2754  CZ  ARG B 356      24.860  55.430 110.757  1.00 23.99           C
ATOM   2755  NH1 ARG B 356      24.101  56.188 109.974  1.00 22.86           N
ATOM   2756  NH2 ARG B 356      24.863  54.113 110.603  1.00 21.47           N
ATOM   2757  N   LEU B 357      29.635  59.506 114.671  1.00 20.22           N
ATOM   2758  CA  LEU B 357      30.870  58.864 115.111  1.00 19.67           C
ATOM   2759  C   LEU B 357      30.945  58.931 116.635  1.00 19.68           C
ATOM   2760  O   LEU B 357      31.346  57.973 117.284  1.00 20.39           O
ATOM   2761  CB  LEU B 357      32.097  59.554 114.496  1.00 18.14           C
ATOM   2762  CG  LEU B 357      33.458  58.913 114.832  1.00 20.00           C
ATOM   2763  CD1 LEU B 357      33.541  57.514 114.240  1.00 18.54           C
ATOM   2764  CD2 LEU B 357      34.583  59.759 114.293  1.00 17.95           C
ATOM   2765  N   ARG B 358      30.531  60.058 117.203  1.00 19.06           N
ATOM   2766  CA  ARG B 358      30.570  60.229 118.647  1.00 21.33           C
ATOM   2767  C   ARG B 358      29.713  59.209 119.385  1.00 20.88           C
ATOM   2768  O   ARG B 358      30.012  58.841 120.521  1.00 20.47           O
ATOM   2769  CB  ARG B 358      30.138  61.648 119.025  1.00 22.23           C
ATOM   2770  CG  ARG B 358      30.999  62.728 118.396  1.00 25.47           C
ATOM   2771  CD  ARG B 358      30.592  64.088 118.899  1.00 29.03           C
ATOM   2772  NE  ARG B 358      30.802  64.206 120.339  1.00 33.73           N
ATOM   2773  CZ  ARG B 358      30.171  65.085 121.109  1.00 36.60           C
ATOM   2774  NH1 ARG B 358      29.283  65.916 120.573  1.00 36.65           N
ATOM   2775  NH2 ARG B 358      30.437  65.147 122.410  1.00 37.26           N
ATOM   2776  N   MET B 359      28.652  58.745 118.740  1.00 23.22           N
ATOM   2777  CA  MET B 359      27.773  57.766 119.366  1.00 24.28           C
ATOM   2778  C   MET B 359      28.257  56.338 119.117  1.00 24.87           C
ATOM   2779  O   MET B 359      27.920  55.418 119.870  1.00 23.13           O
ATOM   2780  CB  MET B 359      26.335  57.971 118.881  1.00 25.14           C
ATOM   2781  CG  MET B 359      25.796  59.348 119.260  1.00 28.86           C
ATOM   2782  SD  MET B 359      23.933  59.651 118.846  1.00 34.58           S
ATOM   2783  CE  MET B 359      24.117  60.329 117.039  1.00 37.32           C
ATOM   2784  N   GLU B 360      29.060  56.154 118.071  1.00 24.94           N
ATOM   2785  CA  GLU B 360      29.606  54.831 117.786  1.00 27.30           C
ATOM   2786  C   GLU B 360      30.830  54.621 118.687  1.00 28.09           C
ATOM   2787  O   GLU B 360      31.076  53.522 119.180  1.00 29.23           O
ATOM   2788  CB  GLU B 360      30.006  54.703 116.303  1.00 25.29           C
ATOM   2789  CG  GLU B 360      28.851  54.926 115.322  1.00 26.36           C
ATOM   2790  CD  GLU B 360      29.156  54.472 113.895  1.00 27.18           C
ATOM   2791  OE1 GLU B 360      30.344  54.370 113.530  1.00 26.19           O
ATOM   2792  OE2 GLU B 360      28.196  54.226 113.129  1.00 26.50           O
ATOM   2793  N   GLY B 361      31.584  55.689 118.919  1.00 29.18           N
ATOM   2794  CA  GLY B 361      32.763  55.580 119.757  1.00 31.62           C
ATOM   2795  C   GLY B 361      33.762  54.597 119.180  1.00 34.73           C
ATOM   2796  O   GLY B 361      34.175  54.723 118.029  1.00 34.35           O
ATOM   2797  N   LYS B 362      34.146  53.601 119.971  1.00 37.63           N
ATOM   2798  CA  LYS B 362      35.112  52.614 119.507  1.00 38.89           C
ATOM   2799  C   LYS B 362      34.481  51.466 118.725  1.00 38.19           C
ATOM   2800  O   LYS B 362      35.170  50.733 118.030  1.00 39.53           O
ATOM   2801  CB  LYS B 362      35.917  52.079 120.692  1.00 40.54           C
ATOM   2802  CG  LYS B 362      36.662  53.168 121.451  1.00 42.61           C
ATOM   2803  CD  LYS B 362      37.474  54.045 120.499  1.00 46.01           C
ATOM   2804  CE  LYS B 362      38.110  55.242 121.214  1.00 47.81           C
ATOM   2805  NZ  LYS B 362      38.832  56.161 120.274  1.00 46.49           N
ATOM   2806  N   ASN B 363      33.169  51.308 118.827  1.00 38.35           N
ATOM   2807  CA  ASN B 363      32.503  50.242 118.086  1.00 37.20           C
ATOM   2808  C   ASN B 363      32.399  50.637 116.619  1.00 35.69           C
ATOM   2809  O   ASN B 363      31.833  49.904 115.800  1.00 36.03           O
ATOM   2810  CB  ASN B 363      31.099  49.978 118.643  1.00 38.99           C
ATOM   2811  CG  ASN B 363      31.128  49.253 119.974  1.00 40.64           C
ATOM   2812  OD1 ASN B 363      32.078  48.524 120.274  1.00 41.22           O
ATOM   2813  ND2 ASN B 363      30.082  49.436 120.774  1.00 38.40           N
ATOM   2814  N   SER B 364      32.951  51.802 116.296  1.00 32.42           N
ATOM   2815  CA  SER B 364      32.915  52.311 114.936  1.00 29.99           C
ATOM   2816  C   SER B 364      33.744  51.482 113.963  1.00 30.05           C
ATOM   2817  O   SER B 364      34.848  51.020 114.284  1.00 29.20           O
ATOM   2818  CB  SER B 364      33.402  53.755 114.902  1.00 28.20           C
ATOM   2819  OG  SER B 364      33.409  54.235 113.575  1.00 26.79           O
ATOM   2820  N   LYS B 365      33.197  51.299 112.768  1.00 29.47           N
ATOM   2821  CA  LYS B 365      33.883  50.544 111.733  1.00 30.48           C
ATOM   2822  C   LYS B 365      34.733  51.492 110.895  1.00 28.79           C
ATOM   2823  O   LYS B 365      35.623  51.064 110.163  1.00 29.23           O
ATOM   2824  CB  LYS B 365      32.871  49.835 110.837  1.00 32.34           C
ATOM   2825  CG  LYS B 365      32.065  48.750 111.535  1.00 36.24           C
ATOM   2826  CD  LYS B 365      31.020  48.162 110.597  1.00 39.47           C
ATOM   2827  CE  LYS B 365      29.948  49.194 110.240  1.00 42.75           C
ATOM   2828  NZ  LYS B 365      30.487  50.416 109.561  1.00 43.40           N
ATOM   2829  N   ALA B 366      34.459  52.783 111.017  1.00 25.89           N
ATOM   2830  CA  ALA B 366      35.190  53.789 110.262  1.00 25.17           C
ATOM   2831  C   ALA B 366      36.690  53.839 110.547  1.00 23.17           C
ATOM   2832  O   ALA B 366      37.119  53.840 111.698  1.00 22.45           O
ATOM   2833  CB  ALA B 366      34.588  55.153 110.516  1.00 22.60           C
ATOM   2834  N   ASP B 367      37.476  53.875 109.478  1.00 22.30           N
ATOM   2835  CA  ASP B 367      38.925  53.989 109.577  1.00 22.58           C
ATOM   2836  C   ASP B 367      39.223  55.449 109.294  1.00 22.08           C
ATOM   2837  O   ASP B 367      40.124  56.045 109.884  1.00 21.75           O
ATOM   2838  CB  ASP B 367      39.621  53.130 108.520  1.00 22.17           C
ATOM   2839  CG  ASP B 367      39.632  51.666 108.878  1.00 21.50           C
ATOM   2840  OD1 ASP B 367      40.161  51.337 109.958  1.00 22.61           O
ATOM   2841  OD2 ASP B 367      39.119  50.849 108.084  1.00 23.17           O
ATOM   2842  N   VAL B 368      38.446  56.009 108.371  1.00 22.53           N
ATOM   2843  CA  VAL B 368      38.580  57.401 107.963  1.00 23.66           C
ATOM   2844  C   VAL B 368      37.221  58.081 107.829  1.00 22.56           C
ATOM   2845  O   VAL B 368      36.254  57.470 107.388  1.00 23.43           O
ATOM   2846  CB  VAL B 368      39.290  57.522 106.596  1.00 23.71           C
ATOM   2847  CG1 VAL B 368      39.389  58.994 106.185  1.00 22.25           C
ATOM   2848  CG2 VAL B 368      40.672  56.900 106.669  1.00 24.38           C
ATOM   2849  N   VAL B 369      37.155  59.346 108.224  1.00 20.83           N
ATOM   2850  CA  VAL B 369      35.932  60.119 108.093  1.00 19.50           C
ATOM   2851  C   VAL B 369      36.286  61.236 107.128  1.00 18.42           C
ATOM   2852  O   VAL B 369      37.127  62.075 107.426  1.00 19.27           O
ATOM   2853  CB  VAL B 369      35.469  60.731 109.429  1.00 19.03           C
ATOM   2854  CG1 VAL B 369      34.285  61.663 109.182  1.00 18.70           C
ATOM   2855  CG2 VAL B 369      35.063  59.628 110.393  1.00 18.95           C
ATOM   2856  N   LEU B 370      35.657  61.223 105.960  1.00 17.35           N
ATOM   2857  CA  LEU B 370      35.921  62.219 104.931  1.00 16.70           C
ATOM   2858  C   LEU B 370      34.657  63.030 104.674  1.00 15.91           C
ATOM   2859  O   LEU B 370      33.666  62.503 104.185  1.00 14.28           O
ATOM   2860  CB  LEU B 370      36.391  61.508 103.649  1.00 15.57           C
ATOM   2861  CG  LEU B 370      36.791  62.323 102.413  1.00 18.24           C
ATOM   2862  CD1 LEU B 370      37.722  61.478 101.557  1.00 15.77           C
ATOM   2863  CD2 LEU B 370      35.550  62.768 101.626  1.00 14.06           C
ATOM   2864  N   GLY B 371      34.690  64.314 105.013  1.00 15.95           N
ATOM   2865  CA  GLY B 371      33.513  65.134 104.798  1.00 16.40           C
ATOM   2866  C   GLY B 371      33.226  66.156 105.879  1.00 16.76           C
ATOM   2867  O   GLY B 371      32.199  66.837 105.837  1.00 15.71           O
ATOM   2868  N   LEU B 372      34.104  66.250 106.870  1.00 16.93           N
ATOM   2869  CA  LEU B 372      33.921  67.250 107.910  1.00 18.68           C
ATOM   2870  C   LEU B 372      34.552  68.502 107.308  1.00 19.99           C
ATOM   2871  O   LEU B 372      35.094  68.448 106.204  1.00 20.85           O
ATOM   2872  CB  LEU B 372      34.666  66.849 109.180  1.00 18.83           C
ATOM   2873  CG  LEU B 372      34.271  65.523 109.833  1.00 20.19           C
ATOM   2874  CD1 LEU B 372      35.134  65.292 111.057  1.00 20.70           C
ATOM   2875  CD2 LEU B 372      32.807  65.553 110.218  1.00 18.31           C
ATOM   2876  N   ASP B 373      34.473  69.633 107.995  1.00 19.75           N
ATOM   2877  CA  ASP B 373      35.105  70.826 107.461  1.00 20.21           C
ATOM   2878  C   ASP B 373      35.725  71.673 108.549  1.00 20.29           C
ATOM   2879  O   ASP B 373      35.717  71.301 109.720  1.00 20.82           O
ATOM   2880  CB  ASP B 373      34.127  71.669 106.632  1.00 22.23           C
ATOM   2881  CG  ASP B 373      33.001  72.263 107.454  1.00 24.99           C
ATOM   2882  OD1 ASP B 373      33.159  72.424 108.682  1.00 26.42           O
ATOM   2883  OD2 ASP B 373      31.953  72.593 106.851  1.00 26.83           O
ATOM   2884  N   ASN B 374      36.259  72.818 108.143  1.00 21.05           N
ATOM   2885  CA  ASN B 374      36.922  73.748 109.046  1.00 21.22           C
ATOM   2886  C   ASN B 374      36.049  74.237 110.193  1.00 20.54           C
ATOM   2887  O   ASN B 374      36.564  74.599 111.239  1.00 22.32           O
ATOM   2888  CB  ASN B 374      37.457  74.943 108.249  1.00 21.01           C
ATOM   2889  CG  ASN B 374      36.385  75.606 107.410  1.00 22.13           C
ATOM   2890  OD1 ASN B 374      35.751  74.965 106.573  1.00 22.67           O
ATOM   2891  ND2 ASN B 374      36.175  76.898 107.629  1.00 23.36           N
ATOM   2892  N   ASN B 375      34.734  74.257 110.009  1.00 19.99           N
ATOM   2893  CA  ASN B 375      33.858  74.714 111.079  1.00 19.64           C
ATOM   2894  C   ASN B 375      33.680  73.654 112.162  1.00 17.87           C
ATOM   2895  O   ASN B 375      33.181  73.957 113.243  1.00 19.20           O
ATOM   2896  CB  ASN B 375      32.475  75.111 110.534  1.00 19.17           C
ATOM   2897  CG  ASN B 375      32.541  76.248 109.519  1.00 21.83           C
ATOM   2898  OD1 ASN B 375      33.192  77.275 109.743  1.00 19.47           O
ATOM   2899  ND2 ASN B 375      31.850  76.072 108.404  1.00 20.46           N
ATOM   2900  N   LEU B 376      34.091  72.422 111.886  1.00 16.31           N
ATOM   2901  CA  LEU B 376      33.934  71.344 112.865  1.00 18.86           C
ATOM   2902  C   LEU B 376      35.218  70.868 113.557  1.00 19.15           C
ATOM   2903  O   LEU B 376      35.159  70.097 114.516  1.00 19.34           O
ATOM   2904  CB  LEU B 376      33.255  70.136 112.203  1.00 16.53           C
ATOM   2905  CG  LEU B 376      31.898  70.405 111.550  1.00 17.38           C
ATOM   2906  CD1 LEU B 376      31.422  69.147 110.824  1.00 15.83           C
ATOM   2907  CD2 LEU B 376      30.891  70.843 112.613  1.00 15.05           C
ATOM   2908  N   LEU B 377      36.372  71.322 113.082  1.00 20.98           N
ATOM   2909  CA  LEU B 377      37.655  70.899 113.656  1.00 22.50           C
ATOM   2910  C   LEU B 377      37.769  70.905 115.182  1.00 22.25           C
ATOM   2911  O   LEU B 377      38.315  69.970 115.765  1.00 20.16           O
ATOM   2912  CB  LEU B 377      38.801  71.746 113.100  1.00 22.70           C
ATOM   2913  CG  LEU B 377      39.052  71.766 111.595  1.00 25.07           C
ATOM   2914  CD1 LEU B 377      40.401  72.442 111.355  1.00 25.73           C
ATOM   2915  CD2 LEU B 377      39.057  70.358 111.031  1.00 24.92           C
ATOM   2916  N   ASP B 378      37.271  71.956 115.825  1.00 23.42           N
ATOM   2917  CA  ASP B 378      37.371  72.063 117.278  1.00 25.70           C
ATOM   2918  C   ASP B 378      36.516  71.039 118.021  1.00 24.98           C
ATOM   2919  O   ASP B 378      36.953  70.468 119.023  1.00 25.21           O
ATOM   2920  CB  ASP B 378      37.004  73.474 117.737  1.00 29.46           C
ATOM   2921  CG  ASP B 378      37.618  73.823 119.079  1.00 33.93           C
ATOM   2922  OD1 ASP B 378      38.861  73.922 119.154  1.00 35.29           O
ATOM   2923  OD2 ASP B 378      36.864  73.992 120.061  1.00 38.23           O
ATOM   2924  N   ALA B 379      35.299  70.809 117.541  1.00 23.41           N
ATOM   2925  CA  ALA B 379      34.422  69.830 118.172  1.00 21.52           C
ATOM   2926  C   ALA B 379      34.972  68.437 117.897  1.00 21.21           C
ATOM   2927  O   ALA B 379      34.973  67.572 118.773  1.00 21.34           O
ATOM   2928  CB  ALA B 379      33.015  69.957 117.621  1.00 20.99           C
ATOM   2929  N   ALA B 380      35.453  68.229 116.675  1.00 21.38           N
ATOM   2930  CA  ALA B 380      36.006  66.938 116.275  1.00 24.00           C
ATOM   2931  C   ALA B 380      37.283  66.628 117.048  1.00 25.79           C
ATOM   2932  O   ALA B 380      37.547  65.476 117.412  1.00 26.55           O
ATOM   2933  CB  ALA B 380      36.287  66.927 114.776  1.00 21.78           C
ATOM   2934  N   SER B 381      38.073  67.665 117.295  1.00 27.11           N
ATOM   2935  CA  SER B 381      39.320  67.515 118.035  1.00 28.81           C
ATOM   2936  C   SER B 381      39.055  67.114 119.486  1.00 28.51           C
ATOM   2937  O   SER B 381      39.717  66.229 120.024  1.00 28.17           O
ATOM   2938  CB  SER B 381      40.099  68.828 118.004  1.00 29.30           C
ATOM   2939  OG  SER B 381      41.243  68.746 118.828  1.00 35.81           O
ATOM   2940  N   LYS B 382      38.075  67.761 120.109  1.00 28.71           N
ATOM   2941  CA  LYS B 382      37.731  67.484 121.498  1.00 30.41           C
ATOM   2942  C   LYS B 382      37.136  66.101 121.778  1.00 29.78           C
ATOM   2943  O   LYS B 382      36.939  65.748 122.943  1.00 29.48           O
ATOM   2944  CB  LYS B 382      36.788  68.568 122.031  1.00 32.08           C
ATOM   2945  CG  LYS B 382      37.456  69.925 122.162  1.00 37.44           C
ATOM   2946  CD  LYS B 382      36.494  70.980 122.693  1.00 41.98           C
ATOM   2947  CE  LYS B 382      37.136  72.363 122.716  1.00 42.02           C
ATOM   2948  NZ  LYS B 382      36.142  73.398 123.111  1.00 43.44           N
ATOM   2949  N   THR B 383      36.853  65.323 120.734  1.00 26.57           N
ATOM   2950  CA  THR B 383      36.303  63.981 120.928  1.00 24.81           C
ATOM   2951  C   THR B 383      37.431  62.972 121.138  1.00 24.89           C
ATOM   2952  O   THR B 383      37.242  61.941 121.775  1.00 24.02           O
ATOM   2953  CB  THR B 383      35.457  63.500 119.717  1.00 23.74           C
ATOM   2954  OG1 THR B 383      36.274  63.460 118.541  1.00 24.40           O
ATOM   2955  CG2 THR B 383      34.267  64.422 119.486  1.00 22.43           C
ATOM   2956  N   GLY B 384      38.606  63.278 120.603  1.00 25.18           N
ATOM   2957  CA  GLY B 384      39.732  62.373 120.742  1.00 25.61           C
ATOM   2958  C   GLY B 384      39.553  61.125 119.897  1.00 26.70           C
ATOM   2959  O   GLY B 384      40.240  60.121 120.095  1.00 28.47           O
ATOM   2960  N   LEU B 385      38.625  61.186 118.949  1.00 26.55           N
ATOM   2961  CA  LEU B 385      38.352  60.059 118.065  1.00 26.39           C
ATOM   2962  C   LEU B 385      39.323  59.991 116.891  1.00 24.51           C
ATOM   2963  O   LEU B 385      39.407  58.972 116.211  1.00 26.01           O
ATOM   2964  CB  LEU B 385      36.916  60.151 117.526  1.00 27.85           C
ATOM   2965  CG  LEU B 385      35.746  59.636 118.370  1.00 27.76           C
ATOM   2966  CD1 LEU B 385      36.007  59.841 119.845  1.00 31.44           C
ATOM   2967  CD2 LEU B 385      34.473  60.362 117.934  1.00 28.51           C
ATOM   2968  N   PHE B 386      40.057  61.067 116.653  1.00 22.79           N
ATOM   2969  CA  PHE B 386      40.983  61.088 115.536  1.00 24.61           C
ATOM   2970  C   PHE B 386      42.449  61.111 115.943  1.00 26.00           C
ATOM   2971  O   PHE B 386      42.800  61.571 117.030  1.00 27.45           O
ATOM   2972  CB  PHE B 386      40.677  62.286 114.640  1.00 23.16           C
ATOM   2973  CG  PHE B 386      39.246  62.354 114.205  1.00 23.23           C
ATOM   2974  CD1 PHE B 386      38.314  63.061 114.950  1.00 19.27           C
ATOM   2975  CD2 PHE B 386      38.821  61.677 113.063  1.00 24.09           C
ATOM   2976  CE1 PHE B 386      36.977  63.097 114.570  1.00 22.08           C
ATOM   2977  CE2 PHE B 386      37.481  61.706 112.673  1.00 24.03           C
ATOM   2978  CZ  PHE B 386      36.560  62.419 113.431  1.00 21.38           C
ATOM   2979  N   ALA B 387      43.300  60.614 115.050  1.00 26.89           N
ATOM   2980  CA  ALA B 387      44.737  60.556 115.285  1.00 27.91           C
ATOM   2981  C   ALA B 387      45.479  61.471 114.319  1.00 29.06           C
ATOM   2982  O   ALA B 387      44.880  62.029 113.398  1.00 28.65           O
ATOM   2983  CB  ALA B 387      45.223  59.128 115.118  1.00 26.84           C
ATOM   2984  N   LYS B 388      46.782  61.633 114.543  1.00 31.07           N
ATOM   2985  CA  LYS B 388      47.622  62.461 113.677  1.00 31.64           C
ATOM   2986  C   LYS B 388      47.515  61.937 112.247  1.00 30.89           C
ATOM   2987  O   LYS B 388      47.439  60.729 112.031  1.00 30.18           O
ATOM   2988  CB  LYS B 388      49.082  62.393 114.134  1.00 35.12           C
ATOM   2989  CG  LYS B 388      49.540  63.544 115.021  1.00 37.85           C
ATOM   2990  CD  LYS B 388      48.713  63.672 116.288  1.00 40.74           C
ATOM   2991  CE  LYS B 388      49.288  64.757 117.198  1.00 42.05           C
ATOM   2992  NZ  LYS B 388      48.493  64.927 118.449  1.00 44.52           N
ATOM   2993  N   SER B 389      47.514  62.840 111.273  1.00 30.36           N
ATOM   2994  CA  SER B 389      47.395  62.438 109.876  1.00 31.01           C
ATOM   2995  C   SER B 389      48.667  61.819 109.301  1.00 31.99           C
ATOM   2996  O   SER B 389      48.625  60.762 108.666  1.00 31.01           O
ATOM   2997  CB  SER B 389      46.996  63.635 109.018  1.00 29.97           C
ATOM   2998  OG  SER B 389      48.039  64.587 108.981  1.00 28.47           O
ATOM   2999  N   GLY B 390      49.798  62.478 109.520  1.00 33.14           N
ATOM   3000  CA  GLY B 390      51.042  61.963 108.984  1.00 35.44           C
ATOM   3001  C   GLY B 390      51.212  62.488 107.573  1.00 37.22           C
ATOM   3002  O   GLY B 390      52.026  61.986 106.792  1.00 38.84           O
ATOM   3003  N   VAL B 391      50.416  63.502 107.247  1.00 37.28           N
ATOM   3004  CA  VAL B 391      50.454  64.137 105.939  1.00 36.62           C
ATOM   3005  C   VAL B 391      51.118  65.489 106.125  1.00 37.32           C
ATOM   3006  O   VAL B 391      50.808  66.208 107.068  1.00 37.60           O
ATOM   3007  CB  VAL B 391      49.028  64.342 105.380  1.00 36.75           C
ATOM   3008  CG1 VAL B 391      49.070  65.206 104.133  1.00 34.95           C
ATOM   3009  CG2 VAL B 391      48.397  62.992 105.067  1.00 34.62           C
ATOM   3010  N   ALA B 392      52.033  65.834 105.227  1.00 38.17           N
ATOM   3011  CA  ALA B 392      52.739  67.108 105.319  1.00 39.50           C
ATOM   3012  C   ALA B 392      51.804  68.314 105.274  1.00 39.26           C
ATOM   3013  O   ALA B 392      50.792  68.312 104.577  1.00 39.50           O
ATOM   3014  CB  ALA B 392      53.770  67.209 104.201  1.00 40.92           C
ATOM   3015  N   ALA B 393      52.155  69.349 106.022  1.00 40.20           N
ATOM   3016  CA  ALA B 393      51.350  70.560 106.054  1.00 40.67           C
ATOM   3017  C   ALA B 393      51.440  71.318 104.731  1.00 40.76           C
ATOM   3018  O   ALA B 393      50.483  71.981 104.330  1.00 42.46           O
ATOM   3019  CB  ALA B 393      51.798  71.455 107.197  1.00 41.15           C
ATOM   3020  N   ASP B 394      52.580  71.225 104.051  1.00 39.31           N
ATOM   3021  CA  ASP B 394      52.747  71.926 102.779  1.00 39.80           C
ATOM   3022  C   ASP B 394      52.300  71.131 101.554  1.00 37.74           C
ATOM   3023  O   ASP B 394      52.521  71.549 100.415  1.00 35.88           O
ATOM   3024  CB  ASP B 394      54.198  72.400 102.598  1.00 43.10           C
ATOM   3025  CG  ASP B 394      55.195  71.560 103.370  1.00 46.77           C
ATOM   3026  OD1 ASP B 394      55.185  70.319 103.205  1.00 48.33           O
ATOM   3027  OD2 ASP B 394      55.992  72.148 104.139  1.00 47.85           O
ATOM   3028  N   ALA B 395      51.670  69.985 101.787  1.00 35.93           N
ATOM   3029  CA  ALA B 395      51.167  69.175 100.686  1.00 34.78           C
ATOM   3030  C   ALA B 395      49.770  69.693 100.385  1.00 33.98           C
ATOM   3031  O   ALA B 395      49.019  69.074  99.641  1.00 36.53           O
ATOM   3032  CB  ALA B 395      51.092  67.717 101.097  1.00 35.02           C
ATOM   3033  N   VAL B 396      49.443  70.850 100.952  1.00 31.25           N
ATOM   3034  CA  VAL B 396      48.120  71.436 100.815  1.00 28.69           C
ATOM   3035  C   VAL B 396      48.126  72.951 100.622  1.00 27.77           C
ATOM   3036  O   VAL B 396      48.820  73.668 101.335  1.00 26.64           O
ATOM   3037  CB  VAL B 396      47.285  71.072 102.080  1.00 27.97           C
ATOM   3038  CG1 VAL B 396      46.381  72.203 102.477  1.00 26.99           C
ATOM   3039  CG2 VAL B 396      46.492  69.798 101.826  1.00 26.53           C
ATOM   3040  N   ASN B 397      47.337  73.432  99.664  1.00 26.71           N
ATOM   3041  CA  ASN B 397      47.246  74.865  99.402  1.00 27.34           C
ATOM   3042  C   ASN B 397      45.794  75.353  99.512  1.00 25.82           C
ATOM   3043  O   ASN B 397      44.980  75.146  98.610  1.00 22.94           O
ATOM   3044  CB  ASN B 397      47.812  75.195  98.019  1.00 30.17           C
ATOM   3045  CG  ASN B 397      47.791  76.686  97.724  1.00 34.96           C
ATOM   3046  OD1 ASN B 397      48.243  77.499  98.535  1.00 38.29           O
ATOM   3047  ND2 ASN B 397      47.271  77.054  96.557  1.00 35.75           N
ATOM   3048  N   VAL B 398      45.503  76.029 100.622  1.00 23.17           N
ATOM   3049  CA  VAL B 398      44.174  76.538 100.931  1.00 20.84           C
ATOM   3050  C   VAL B 398      44.174  78.036 101.268  1.00 21.04           C
ATOM   3051  O   VAL B 398      45.112  78.536 101.868  1.00 21.32           O
ATOM   3052  CB  VAL B 398      43.606  75.732 102.114  1.00 18.70           C
ATOM   3053  CG1 VAL B 398      42.454  76.445 102.742  1.00 22.90           C
ATOM   3054  CG2 VAL B 398      43.176  74.360 101.624  1.00 21.28           C
ATOM   3055  N   PRO B 399      43.115  78.768 100.885  1.00 21.55           N
ATOM   3056  CA  PRO B 399      43.078  80.205 101.191  1.00 22.66           C
ATOM   3057  C   PRO B 399      43.160  80.401 102.694  1.00 21.42           C
ATOM   3058  O   PRO B 399      42.367  79.833 103.432  1.00 22.31           O
ATOM   3059  CB  PRO B 399      41.727  80.650 100.632  1.00 22.78           C
ATOM   3060  CG  PRO B 399      41.469  79.653  99.519  1.00 22.93           C
ATOM   3061  CD  PRO B 399      41.903  78.356 100.152  1.00 22.07           C
ATOM   3062  N   GLY B 400      44.126  81.196 103.141  1.00 22.92           N
ATOM   3063  CA  GLY B 400      44.299  81.434 104.566  1.00 22.28           C
ATOM   3064  C   GLY B 400      45.281  80.470 105.221  1.00 22.57           C
ATOM   3065  O   GLY B 400      45.555  80.576 106.417  1.00 22.61           O
ATOM   3066  N   GLY B 401      45.810  79.526 104.444  1.00 21.10           N
ATOM   3067  CA  GLY B 401      46.765  78.569 104.976  1.00 20.88           C
ATOM   3068  C   GLY B 401      46.142  77.437 105.773  1.00 22.06           C
ATOM   3069  O   GLY B 401      44.924  77.378 105.944  1.00 21.65           O
ATOM   3070  N   TRP B 402      46.983  76.534 106.266  1.00 23.09           N
ATOM   3071  CA  TRP B 402      46.514  75.396 107.045  1.00 24.76           C
ATOM   3072  C   TRP B 402      47.618  74.831 107.913  1.00 27.66           C
ATOM   3073  O   TRP B 402      48.715  74.553 107.437  1.00 28.41           O
ATOM   3074  CB  TRP B 402      45.997  74.290 106.129  1.00 23.37           C
ATOM   3075  CG  TRP B 402      45.216  73.237 106.866  1.00 23.03           C
ATOM   3076  CD1 TRP B 402      45.695  72.080 107.423  1.00 21.87           C
ATOM   3077  CD2 TRP B 402      43.814  73.260 107.139  1.00 20.82           C
ATOM   3078  NE1 TRP B 402      44.673  71.382 108.022  1.00 20.79           N
ATOM   3079  CE2 TRP B 402      43.507  72.084 107.864  1.00 20.14           C
ATOM   3080  CE3 TRP B 402      42.784  74.162 106.841  1.00 21.32           C
ATOM   3081  CZ2 TRP B 402      42.217  71.787 108.292  1.00 18.02           C
ATOM   3082  CZ3 TRP B 402      41.501  73.867 107.267  1.00 20.24           C
ATOM   3083  CH2 TRP B 402      41.229  72.685 107.987  1.00 19.33           C
ATOM   3084  N   ASN B 403      47.319  74.652 109.191  1.00 30.83           N
ATOM   3085  CA  ASN B 403      48.296  74.115 110.115  1.00 33.55           C
ATOM   3086  C   ASN B 403      47.583  73.270 111.159  1.00 34.07           C
ATOM   3087  O   ASN B 403      47.254  73.747 112.245  1.00 36.75           O
ATOM   3088  CB  ASN B 403      49.069  75.259 110.780  1.00 36.71           C
ATOM   3089  CG  ASN B 403      50.254  74.764 111.588  1.00 41.34           C
ATOM   3090  OD1 ASN B 403      51.015  73.901 111.129  1.00 43.82           O
ATOM   3091  ND2 ASN B 403      50.427  75.312 112.792  1.00 41.03           N
ATOM   3092  N   ASN B 404      47.334  72.013 110.810  1.00 32.94           N
ATOM   3093  CA  ASN B 404      46.659  71.076 111.698  1.00 31.33           C
ATOM   3094  C   ASN B 404      47.205  69.679 111.402  1.00 29.73           C
ATOM   3095  O   ASN B 404      47.106  69.195 110.279  1.00 29.97           O
ATOM   3096  CB  ASN B 404      45.151  71.108 111.446  1.00 31.32           C
ATOM   3097  CG  ASN B 404      44.360  70.458 112.562  1.00 31.28           C
ATOM   3098  OD1 ASN B 404      43.817  71.144 113.427  1.00 34.61           O
ATOM   3099  ND2 ASN B 404      44.301  69.130 112.558  1.00 28.91           N
ATOM   3100  N   ASP B 405      47.773  69.035 112.414  1.00 28.77           N
ATOM   3101  CA  ASP B 405      48.357  67.710 112.250  1.00 27.99           C
ATOM   3102  C   ASP B 405      47.382  66.538 112.256  1.00 26.06           C
ATOM   3103  O   ASP B 405      47.807  65.382 112.252  1.00 25.19           O
ATOM   3104  CB  ASP B 405      49.415  67.465 113.334  1.00 31.21           C
ATOM   3105  CG  ASP B 405      48.867  67.632 114.746  1.00 34.68           C
ATOM   3106  OD1 ASP B 405      47.720  67.207 115.017  1.00 35.56           O
ATOM   3107  OD2 ASP B 405      49.597  68.184 115.596  1.00 37.69           O
ATOM   3108  N   THR B 406      46.086  66.820 112.244  1.00 25.11           N
ATOM   3109  CA  THR B 406      45.095  65.746 112.279  1.00 23.50           C
ATOM   3110  C   THR B 406      44.139  65.753 111.090  1.00 22.18           C
ATOM   3111  O   THR B 406      43.948  64.733 110.438  1.00 21.49           O
ATOM   3112  CB  THR B 406      44.269  65.826 113.584  1.00 25.53           C
ATOM   3113  OG1 THR B 406      45.153  65.754 114.709  1.00 26.54           O
ATOM   3114  CG2 THR B 406      43.268  64.689 113.667  1.00 24.70           C
ATOM   3115  N   PHE B 407      43.552  66.910 110.807  1.00 21.86           N
ATOM   3116  CA  PHE B 407      42.592  67.053 109.717  1.00 20.97           C
ATOM   3117  C   PHE B 407      43.213  67.557 108.418  1.00 20.68           C
ATOM   3118  O   PHE B 407      43.776  68.649 108.357  1.00 22.38           O
ATOM   3119  CB  PHE B 407      41.460  67.963 110.193  1.00 21.63           C
ATOM   3120  CG  PHE B 407      40.820  67.482 111.468  1.00 21.39           C
ATOM   3121  CD1 PHE B 407      39.839  66.492 111.440  1.00 19.86           C
ATOM   3122  CD2 PHE B 407      41.258  67.955 112.702  1.00 19.77           C
ATOM   3123  CE1 PHE B 407      39.313  65.983 112.621  1.00 20.01           C
ATOM   3124  CE2 PHE B 407      40.734  67.447 113.888  1.00 20.34           C
ATOM   3125  CZ  PHE B 407      39.764  66.462 113.848  1.00 17.80           C
ATOM   3126  N   VAL B 408      43.086  66.745 107.374  1.00 20.46           N
ATOM   3127  CA  VAL B 408      43.657  67.044 106.069  1.00 18.09           C
ATOM   3128  C   VAL B 408      42.655  67.576 105.057  1.00 17.93           C
ATOM   3129  O   VAL B 408      41.717  66.880 104.682  1.00 20.43           O
ATOM   3130  CB  VAL B 408      44.293  65.783 105.475  1.00 17.77           C
ATOM   3131  CG1 VAL B 408      45.078  66.139 104.227  1.00 16.62           C
ATOM   3132  CG2 VAL B 408      45.163  65.102 106.520  1.00 14.79           C
ATOM   3133  N   PRO B 409      42.848  68.816 104.585  1.00 17.98           N
ATOM   3134  CA  PRO B 409      41.920  69.388 103.604  1.00 17.17           C
ATOM   3135  C   PRO B 409      41.971  68.610 102.284  1.00 17.26           C
ATOM   3136  O   PRO B 409      43.026  68.095 101.912  1.00 16.12           O
ATOM   3137  CB  PRO B 409      42.441  70.818 103.426  1.00 17.00           C
ATOM   3138  CG  PRO B 409      43.213  71.084 104.672  1.00 14.81           C
ATOM   3139  CD  PRO B 409      43.902  69.784 104.930  1.00 15.63           C
ATOM   3140  N   PHE B 410      40.845  68.507 101.580  1.00 17.01           N
ATOM   3141  CA  PHE B 410      40.854  67.812 100.295  1.00 17.62           C
ATOM   3142  C   PHE B 410      40.259  68.681  99.183  1.00 18.10           C
ATOM   3143  O   PHE B 410      40.491  68.434  97.999  1.00 18.89           O
ATOM   3144  CB  PHE B 410      40.197  66.424 100.394  1.00 16.30           C
ATOM   3145  CG  PHE B 410      38.715  66.440 100.638  1.00 18.51           C
ATOM   3146  CD1 PHE B 410      37.823  66.639  99.583  1.00 15.19           C
ATOM   3147  CD2 PHE B 410      38.206  66.167 101.908  1.00 15.76           C
ATOM   3148  CE1 PHE B 410      36.448  66.559  99.785  1.00 16.15           C
ATOM   3149  CE2 PHE B 410      36.825  66.086 102.124  1.00 14.51           C
ATOM   3150  CZ  PHE B 410      35.947  66.280 101.061  1.00 16.70           C
ATOM   3151  N   ASP B 411      39.507  69.705  99.576  1.00 15.63           N
ATOM   3152  CA  ASP B 411      38.968  70.687  98.637  1.00 14.44           C
ATOM   3153  C   ASP B 411      38.389  71.856  99.424  1.00 14.60           C
ATOM   3154  O   ASP B 411      38.261  71.780 100.643  1.00 16.00           O
ATOM   3155  CB  ASP B 411      37.935  70.084  97.662  1.00 13.13           C
ATOM   3156  CG  ASP B 411      36.654  69.651  98.330  1.00 14.63           C
ATOM   3157  OD1 ASP B 411      36.308  70.185  99.406  1.00 17.85           O
ATOM   3158  OD2 ASP B 411      35.969  68.779  97.753  1.00 12.97           O
ATOM   3159  N   TYR B 412      38.080  72.956  98.749  1.00 14.55           N
ATOM   3160  CA  TYR B 412      37.528  74.113  99.446  1.00 13.15           C
ATOM   3161  C   TYR B 412      36.562  74.844  98.544  1.00 13.79           C
ATOM   3162  O   TYR B 412      36.539  74.624  97.331  1.00 16.61           O
ATOM   3163  CB  TYR B 412      38.651  75.064  99.908  1.00 10.41           C
ATOM   3164  CG  TYR B 412      39.346  75.815  98.796  1.00 10.18           C
ATOM   3165  CD1 TYR B 412      38.814  77.001  98.293  1.00  8.54           C
ATOM   3166  CD2 TYR B 412      40.534  75.341  98.242  1.00 11.97           C
ATOM   3167  CE1 TYR B 412      39.447  77.697  97.266  1.00 10.76           C
ATOM   3168  CE2 TYR B 412      41.176  76.032  97.214  1.00 10.53           C
ATOM   3169  CZ  TYR B 412      40.622  77.206  96.735  1.00  9.98           C
ATOM   3170  OH  TYR B 412      41.230  77.887  95.712  1.00 17.11           O
ATOM   3171  N   GLY B 413      35.763  75.716  99.136  1.00 12.99           N
ATOM   3172  CA  GLY B 413      34.799  76.456  98.354  1.00 12.47           C
ATOM   3173  C   GLY B 413      34.135  77.548  99.159  1.00 13.62           C
ATOM   3174  O   GLY B 413      34.511  77.812 100.306  1.00 13.85           O
ATOM   3175  N   TYR B 414      33.132  78.179  98.560  1.00 13.81           N
ATOM   3176  CA  TYR B 414      32.424  79.266  99.211  1.00 15.08           C
ATOM   3177  C   TYR B 414      30.913  79.093  99.053  1.00 16.75           C
ATOM   3178  O   TYR B 414      30.406  78.914  97.938  1.00 16.89           O
ATOM   3179  CB  TYR B 414      32.852  80.596  98.582  1.00 15.08           C
ATOM   3180  CG  TYR B 414      34.352  80.794  98.510  1.00 16.06           C
ATOM   3181  CD1 TYR B 414      35.048  81.459  99.526  1.00 16.25           C
ATOM   3182  CD2 TYR B 414      35.079  80.311  97.427  1.00 15.47           C
ATOM   3183  CE1 TYR B 414      36.433  81.636  99.455  1.00 15.09           C
ATOM   3184  CE2 TYR B 414      36.461  80.479  97.349  1.00 17.05           C
ATOM   3185  CZ  TYR B 414      37.127  81.139  98.360  1.00 16.25           C
ATOM   3186  OH  TYR B 414      38.488  81.287  98.264  1.00 18.91           O
ATOM   3187  N   PHE B 415      30.188  79.161 100.164  1.00 16.54           N
ATOM   3188  CA  PHE B 415      28.741  79.022 100.106  1.00 16.73           C
ATOM   3189  C   PHE B 415      28.147  80.221  99.374  1.00 16.93           C
ATOM   3190  O   PHE B 415      28.685  81.328  99.427  1.00 17.89           O
ATOM   3191  CB  PHE B 415      28.160  78.940 101.516  1.00 15.13           C
ATOM   3192  CG  PHE B 415      28.766  77.866 102.345  1.00 13.25           C
ATOM   3193  CD1 PHE B 415      28.714  76.540 101.928  1.00 15.82           C
ATOM   3194  CD2 PHE B 415      29.406  78.172 103.531  1.00 12.69           C
ATOM   3195  CE1 PHE B 415      29.294  75.537 102.680  1.00 14.07           C
ATOM   3196  CE2 PHE B 415      29.989  77.175 104.291  1.00 12.89           C
ATOM   3197  CZ  PHE B 415      29.934  75.854 103.865  1.00 15.27           C
ATOM   3198  N   ALA B 416      27.036  79.992  98.691  1.00 15.92           N
ATOM   3199  CA  ALA B 416      26.360  81.042  97.944  1.00 15.83           C
ATOM   3200  C   ALA B 416      25.034  80.501  97.449  1.00 14.71           C
ATOM   3201  O   ALA B 416      24.883  79.299  97.274  1.00 15.89           O
ATOM   3202  CB  ALA B 416      27.216  81.474  96.758  1.00 14.94           C
ATOM   3203  N   PHE B 417      24.066  81.382  97.234  1.00 16.01           N
ATOM   3204  CA  PHE B 417      22.772  80.947  96.723  1.00 15.74           C
ATOM   3205  C   PHE B 417      22.806  80.886  95.211  1.00 16.58           C
ATOM   3206  O   PHE B 417      23.218  81.840  94.542  1.00 17.25           O
ATOM   3207  CB  PHE B 417      21.653  81.893  97.170  1.00 13.58           C
ATOM   3208  CG  PHE B 417      21.339  81.797  98.629  1.00 14.54           C
ATOM   3209  CD1 PHE B 417      22.135  82.448  99.571  1.00 15.79           C
ATOM   3210  CD2 PHE B 417      20.284  81.005  99.074  1.00 11.42           C
ATOM   3211  CE1 PHE B 417      21.883  82.306 100.943  1.00 14.23           C
ATOM   3212  CE2 PHE B 417      20.025  80.857 100.433  1.00 11.15           C
ATOM   3213  CZ  PHE B 417      20.830  81.512 101.372  1.00 11.15           C
ATOM   3214  N   VAL B 418      22.381  79.752  94.672  1.00 18.88           N
ATOM   3215  CA  VAL B 418      22.344  79.559  93.229  1.00 20.89           C
ATOM   3216  C   VAL B 418      20.923  79.790  92.701  1.00 22.12           C
ATOM   3217  O   VAL B 418      19.947  79.437  93.359  1.00 23.32           O
ATOM   3218  CB  VAL B 418      22.821  78.149  92.871  1.00 19.94           C
ATOM   3219  CG1 VAL B 418      22.606  77.880  91.396  1.00 21.12           C
ATOM   3220  CG2 VAL B 418      24.289  78.013  93.230  1.00 19.06           C
ATOM   3221  N   TYR B 419      20.814  80.390  91.517  1.00 24.02           N
ATOM   3222  CA  TYR B 419      19.512  80.687  90.916  1.00 25.23           C
ATOM   3223  C   TYR B 419      19.559  80.497  89.404  1.00 26.87           C
ATOM   3224  O   TYR B 419      20.631  80.317  88.827  1.00 27.08           O
ATOM   3225  CB  TYR B 419      19.096  82.133  91.226  1.00 23.48           C
ATOM   3226  CG  TYR B 419      20.025  83.185  90.642  1.00 23.64           C
ATOM   3227  CD1 TYR B 419      21.287  83.421  91.197  1.00 23.47           C
ATOM   3228  CD2 TYR B 419      19.664  83.908  89.503  1.00 24.66           C
ATOM   3229  CE1 TYR B 419      22.169  84.347  90.630  1.00 23.94           C
ATOM   3230  CE2 TYR B 419      20.538  84.835  88.924  1.00 23.51           C
ATOM   3231  CZ  TYR B 419      21.788  85.049  89.490  1.00 25.69           C
ATOM   3232  OH  TYR B 419      22.665  85.945  88.907  1.00 24.84           O
ATOM   3233  N   ASP B 420      18.391  80.539  88.771  1.00 28.47           N
ATOM   3234  CA  ASP B 420      18.292  80.391  87.323  1.00 31.46           C
ATOM   3235  C   ASP B 420      18.118  81.769  86.677  1.00 33.72           C
ATOM   3236  O   ASP B 420      17.076  82.405  86.842  1.00 34.75           O
ATOM   3237  CB  ASP B 420      17.087  79.518  86.959  1.00 31.64           C
ATOM   3238  CG  ASP B 420      17.021  79.197  85.472  1.00 32.11           C
ATOM   3239  OD1 ASP B 420      17.530  80.000  84.664  1.00 31.64           O
ATOM   3240  OD2 ASP B 420      16.449  78.145  85.110  1.00 32.74           O
ATOM   3241  N   LYS B 421      19.129  82.223  85.942  1.00 34.76           N
ATOM   3242  CA  LYS B 421      19.062  83.519  85.274  1.00 36.75           C
ATOM   3243  C   LYS B 421      17.861  83.632  84.335  1.00 38.30           C
ATOM   3244  O   LYS B 421      17.381  84.732  84.069  1.00 39.88           O
ATOM   3245  CB  LYS B 421      20.351  83.786  84.498  1.00 36.56           C
ATOM   3246  CG  LYS B 421      21.518  84.198  85.376  1.00 35.94           C
ATOM   3247  CD  LYS B 421      22.802  84.340  84.573  1.00 36.20           C
ATOM   3248  CE  LYS B 421      23.262  82.998  84.021  1.00 37.03           C
ATOM   3249  NZ  LYS B 421      24.530  83.122  83.246  1.00 36.62           N
ATOM   3250  N   ASN B 422      17.371  82.501  83.834  1.00 39.36           N
ATOM   3251  CA  ASN B 422      16.215  82.524  82.944  1.00 39.52           C
ATOM   3252  C   ASN B 422      14.944  82.782  83.739  1.00 39.97           C
ATOM   3253  O   ASN B 422      13.961  83.300  83.209  1.00 40.68           O
ATOM   3254  CB  ASN B 422      16.067  81.197  82.189  1.00 38.24           C
ATOM   3255  CG  ASN B 422      17.152  80.987  81.151  1.00 37.75           C
ATOM   3256  OD1 ASN B 422      17.594  81.932  80.502  1.00 37.51           O
ATOM   3257  ND2 ASN B 422      17.573  79.739  80.977  1.00 38.45           N
ATOM   3258  N   LYS B 423      14.967  82.431  85.019  1.00 40.50           N
ATOM   3259  CA  LYS B 423      13.795  82.607  85.861  1.00 40.66           C
ATOM   3260  C   LYS B 423      13.913  83.712  86.904  1.00 40.27           C
ATOM   3261  O   LYS B 423      12.942  84.011  87.593  1.00 41.58           O
ATOM   3262  CB  LYS B 423      13.455  81.283  86.548  1.00 40.18           C
ATOM   3263  CG  LYS B 423      13.200  80.152  85.572  1.00 42.23           C
ATOM   3264  CD  LYS B 423      12.777  78.880  86.290  1.00 44.36           C
ATOM   3265  CE  LYS B 423      12.506  77.749  85.304  1.00 45.16           C
ATOM   3266  NZ  LYS B 423      12.116  76.485  85.995  1.00 46.53           N
ATOM   3267  N   LEU B 424      15.089  84.318  87.024  1.00 39.58           N
ATOM   3268  CA  LEU B 424      15.289  85.389  88.000  1.00 40.20           C
ATOM   3269  C   LEU B 424      16.112  86.487  87.353  1.00 41.31           C
ATOM   3270  O   LEU B 424      17.335  86.387  87.271  1.00 42.13           O
ATOM   3271  CB  LEU B 424      16.029  84.864  89.238  1.00 39.30           C
ATOM   3272  CG  LEU B 424      15.501  85.264  90.622  1.00 37.81           C
ATOM   3273  CD1 LEU B 424      16.539  84.903  91.673  1.00 36.94           C
ATOM   3274  CD2 LEU B 424      15.208  86.752  90.673  1.00 37.06           C
ATOM   3275  N   LYS B 425      15.442  87.541  86.899  1.00 43.35           N
ATOM   3276  CA  LYS B 425      16.130  88.639  86.234  1.00 43.61           C
ATOM   3277  C   LYS B 425      16.839  89.589  87.188  1.00 42.88           C
ATOM   3278  O   LYS B 425      17.915  90.096  86.872  1.00 44.38           O
ATOM   3279  CB  LYS B 425      15.145  89.419  85.362  1.00 45.23           C
ATOM   3280  CG  LYS B 425      14.468  88.566  84.302  1.00 48.28           C
ATOM   3281  CD  LYS B 425      13.625  89.410  83.348  1.00 51.34           C
ATOM   3282  CE  LYS B 425      12.917  88.536  82.316  1.00 52.00           C
ATOM   3283  NZ  LYS B 425      13.878  87.670  81.567  1.00 51.46           N
ATOM   3284  N   ASN B 426      16.250  89.826  88.355  1.00 40.91           N
ATOM   3285  CA  ASN B 426      16.857  90.735  89.321  1.00 39.63           C
ATOM   3286  C   ASN B 426      17.121  90.083  90.670  1.00 37.30           C
ATOM   3287  O   ASN B 426      16.449  90.375  91.657  1.00 38.01           O
ATOM   3288  CB  ASN B 426      15.970  91.968  89.492  1.00 41.24           C
ATOM   3289  CG  ASN B 426      15.926  92.824  88.239  1.00 42.31           C
ATOM   3290  OD1 ASN B 426      16.886  93.531  87.923  1.00 42.40           O
ATOM   3291  ND2 ASN B 426      14.820  92.748  87.508  1.00 42.39           N
ATOM   3292  N   PRO B 427      18.121  89.192  90.725  1.00 34.45           N
ATOM   3293  CA  PRO B 427      18.527  88.461  91.928  1.00 32.82           C
ATOM   3294  C   PRO B 427      19.141  89.361  93.005  1.00 32.08           C
ATOM   3295  O   PRO B 427      19.631  90.453  92.714  1.00 30.75           O
ATOM   3296  CB  PRO B 427      19.536  87.461  91.385  1.00 32.33           C
ATOM   3297  CG  PRO B 427      20.200  88.253  90.299  1.00 31.85           C
ATOM   3298  CD  PRO B 427      19.015  88.870  89.599  1.00 32.46           C
ATOM   3299  N   PRO B 428      19.121  88.903  94.266  1.00 31.24           N
ATOM   3300  CA  PRO B 428      19.675  89.651  95.401  1.00 28.93           C
ATOM   3301  C   PRO B 428      21.175  89.850  95.253  1.00 28.34           C
ATOM   3302  O   PRO B 428      21.872  88.969  94.760  1.00 28.34           O
ATOM   3303  CB  PRO B 428      19.323  88.768  96.597  1.00 29.57           C
ATOM   3304  CG  PRO B 428      19.333  87.382  96.006  1.00 29.41           C
ATOM   3305  CD  PRO B 428      18.590  87.600  94.707  1.00 30.49           C
ATOM   3306  N   GLN B 429      21.675  91.003  95.685  1.00 27.64           N
ATOM   3307  CA  GLN B 429      23.098  91.285  95.574  1.00 27.50           C
ATOM   3308  C   GLN B 429      23.808  91.322  96.919  1.00 26.51           C
ATOM   3309  O   GLN B 429      24.947  91.771  97.021  1.00 26.61           O
ATOM   3310  CB  GLN B 429      23.308  92.598  94.817  1.00 28.39           C
ATOM   3311  CG  GLN B 429      22.769  92.544  93.395  1.00 30.77           C
ATOM   3312  CD  GLN B 429      23.199  93.728  92.551  1.00 33.85           C
ATOM   3313  OE1 GLN B 429      22.705  94.843  92.720  1.00 33.73           O
ATOM   3314  NE2 GLN B 429      24.136  93.489  91.638  1.00 33.69           N
ATOM   3315  N   SER B 430      23.130  90.838  97.950  1.00 25.52           N
ATOM   3316  CA  SER B 430      23.699  90.798  99.293  1.00 24.34           C
ATOM   3317  C   SER B 430      22.844  89.883 100.159  1.00 23.09           C
ATOM   3318  O   SER B 430      21.682  89.624  99.843  1.00 23.66           O
ATOM   3319  CB  SER B 430      23.743  92.203  99.906  1.00 22.93           C
ATOM   3320  OG  SER B 430      22.440  92.734 100.073  1.00 24.43           O
ATOM   3321  N   LEU B 431      23.413  89.381 101.246  1.00 22.50           N
ATOM   3322  CA  LEU B 431      22.642  88.507 102.112  1.00 22.30           C
ATOM   3323  C   LEU B 431      21.502  89.298 102.749  1.00 22.75           C
ATOM   3324  O   LEU B 431      20.411  88.765 102.983  1.00 22.24           O
ATOM   3325  CB  LEU B 431      23.525  87.896 103.201  1.00 20.16           C
ATOM   3326  CG  LEU B 431      22.791  86.794 103.976  1.00 20.07           C
ATOM   3327  CD1 LEU B 431      22.415  85.675 103.021  1.00 18.85           C
ATOM   3328  CD2 LEU B 431      23.665  86.256 105.095  1.00 20.47           C
ATOM   3329  N   LYS B 432      21.753  90.575 103.019  1.00 21.21           N
ATOM   3330  CA  LYS B 432      20.734  91.414 103.631  1.00 23.38           C
ATOM   3331  C   LYS B 432      19.554  91.618 102.694  1.00 21.56           C
ATOM   3332  O   LYS B 432      18.404  91.637 103.127  1.00 19.20           O
ATOM   3333  CB  LYS B 432      21.324  92.772 104.038  1.00 24.80           C
ATOM   3334  CG  LYS B 432      22.184  92.701 105.290  1.00 29.46           C
ATOM   3335  CD  LYS B 432      22.632  94.077 105.762  1.00 32.11           C
ATOM   3336  CE  LYS B 432      23.421  93.965 107.067  1.00 34.81           C
ATOM   3337  NZ  LYS B 432      23.919  95.289 107.562  1.00 37.20           N
ATOM   3338  N   GLU B 433      19.839  91.777 101.408  1.00 22.21           N
ATOM   3339  CA  GLU B 433      18.774  91.975 100.439  1.00 24.45           C
ATOM   3340  C   GLU B 433      17.909  90.719 100.320  1.00 25.65           C
ATOM   3341  O   GLU B 433      16.689  90.800 100.421  1.00 27.61           O
ATOM   3342  CB  GLU B 433      19.361  92.350  99.084  1.00 24.45           C
ATOM   3343  CG  GLU B 433      18.338  92.439  97.970  1.00 26.84           C
ATOM   3344  CD  GLU B 433      18.906  93.063  96.706  1.00 27.78           C
ATOM   3345  OE1 GLU B 433      20.109  92.873  96.429  1.00 27.63           O
ATOM   3346  OE2 GLU B 433      18.143  93.732  95.984  1.00 30.56           O
ATOM   3347  N   LEU B 434      18.532  89.560 100.123  1.00 26.61           N
ATOM   3348  CA  LEU B 434      17.775  88.310 100.004  1.00 27.43           C
ATOM   3349  C   LEU B 434      16.814  88.177 101.174  1.00 25.49           C
ATOM   3350  O   LEU B 434      15.668  87.785 101.008  1.00 26.36           O
ATOM   3351  CB  LEU B 434      18.724  87.092  99.978  1.00 28.90           C
ATOM   3352  CG  LEU B 434      18.131  85.675  99.830  1.00 29.27           C
ATOM   3353  CD1 LEU B 434      19.229  84.668  99.583  1.00 29.33           C
ATOM   3354  CD2 LEU B 434      17.376  85.292 101.075  1.00 31.03           C
ATOM   3355  N   VAL B 435      17.293  88.509 102.362  1.00 25.47           N
ATOM   3356  CA  VAL B 435      16.486  88.417 103.563  1.00 25.20           C
ATOM   3357  C   VAL B 435      15.389  89.474 103.686  1.00 27.23           C
ATOM   3358  O   VAL B 435      14.203  89.149 103.751  1.00 27.17           O
ATOM   3359  CB  VAL B 435      17.374  88.506 104.827  1.00 23.68           C
ATOM   3360  CG1 VAL B 435      16.506  88.614 106.063  1.00 22.44           C
ATOM   3361  CG2 VAL B 435      18.273  87.275 104.931  1.00 23.18           C
ATOM   3362  N   GLU B 436      15.799  90.738 103.702  1.00 28.54           N
ATOM   3363  CA  GLU B 436      14.892  91.865 103.900  1.00 29.22           C
ATOM   3364  C   GLU B 436      14.060  92.389 102.726  1.00 30.08           C
ATOM   3365  O   GLU B 436      13.053  93.056 102.938  1.00 30.62           O
ATOM   3366  CB  GLU B 436      15.692  93.018 104.508  1.00 28.07           C
ATOM   3367  CG  GLU B 436      16.454  92.618 105.767  1.00 27.95           C
ATOM   3368  CD  GLU B 436      17.338  93.729 106.306  1.00 29.57           C
ATOM   3369  OE1 GLU B 436      16.827  94.859 106.491  1.00 28.68           O
ATOM   3370  OE2 GLU B 436      18.539  93.469 106.552  1.00 27.00           O
ATOM   3371  N   SER B 437      14.465  92.100 101.497  1.00 31.96           N
ATOM   3372  CA  SER B 437      13.723  92.590 100.340  1.00 33.09           C
ATOM   3373  C   SER B 437      12.238  92.241 100.349  1.00 34.45           C
ATOM   3374  O   SER B 437      11.822  91.216 100.893  1.00 32.58           O
ATOM   3375  CB  SER B 437      14.344  92.063  99.048  1.00 34.79           C
ATOM   3376  OG  SER B 437      13.524  92.367  97.930  1.00 36.26           O
ATOM   3377  N   ASP B 438      11.443  93.110  99.734  1.00 36.12           N
ATOM   3378  CA  ASP B 438      10.008  92.900  99.644  1.00 38.21           C
ATOM   3379  C   ASP B 438       9.719  91.950  98.487  1.00 37.58           C
ATOM   3380  O   ASP B 438       8.563  91.684  98.170  1.00 37.42           O
ATOM   3381  CB  ASP B 438       9.288  94.235  99.432  1.00 42.54           C
ATOM   3382  CG  ASP B 438       9.509  95.209 100.587  1.00 49.14           C
ATOM   3383  OD1 ASP B 438      10.685  95.543 100.875  1.00 51.28           O
ATOM   3384  OD2 ASP B 438       8.507  95.640 101.208  1.00 50.86           O
ATOM   3385  N   GLN B 439      10.780  91.457  97.847  1.00 37.12           N
ATOM   3386  CA  GLN B 439      10.650  90.501  96.744  1.00 37.61           C
ATOM   3387  C   GLN B 439      10.220  89.166  97.347  1.00 36.95           C
ATOM   3388  O   GLN B 439      10.728  88.761  98.393  1.00 37.77           O
ATOM   3389  CB  GLN B 439      11.991  90.305  96.034  1.00 38.35           C
ATOM   3390  CG  GLN B 439      12.462  91.479  95.215  1.00 40.84           C
ATOM   3391  CD  GLN B 439      11.639  91.670  93.966  1.00 43.27           C
ATOM   3392  OE1 GLN B 439      10.438  91.940  94.034  1.00 43.68           O
ATOM   3393  NE2 GLN B 439      12.279  91.527  92.808  1.00 45.19           N
ATOM   3394  N   ASN B 440       9.299  88.471  96.696  1.00 35.97           N
ATOM   3395  CA  ASN B 440       8.848  87.192  97.234  1.00 35.30           C
ATOM   3396  C   ASN B 440       9.669  86.005  96.723  1.00 32.49           C
ATOM   3397  O   ASN B 440       9.123  85.040  96.192  1.00 30.12           O
ATOM   3398  CB  ASN B 440       7.363  86.989  96.916  1.00 38.95           C
ATOM   3399  CG  ASN B 440       6.504  88.155  97.384  1.00 42.29           C
ATOM   3400  OD1 ASN B 440       6.590  88.580  98.542  1.00 43.02           O
ATOM   3401  ND2 ASN B 440       5.669  88.678  96.486  1.00 42.82           N
ATOM   3402  N   TRP B 441      10.987  86.083  96.889  1.00 29.67           N
ATOM   3403  CA  TRP B 441      11.865  85.006  96.455  1.00 28.22           C
ATOM   3404  C   TRP B 441      11.637  83.796  97.338  1.00 26.49           C
ATOM   3405  O   TRP B 441      11.492  83.931  98.551  1.00 25.85           O
ATOM   3406  CB  TRP B 441      13.338  85.411  96.571  1.00 28.58           C
ATOM   3407  CG  TRP B 441      13.746  86.491  95.645  1.00 31.09           C
ATOM   3408  CD1 TRP B 441      13.538  86.538  94.296  1.00 31.48           C
ATOM   3409  CD2 TRP B 441      14.479  87.675  95.981  1.00 31.30           C
ATOM   3410  NE1 TRP B 441      14.099  87.678  93.770  1.00 32.29           N
ATOM   3411  CE2 TRP B 441      14.684  88.394  94.781  1.00 30.70           C
ATOM   3412  CE3 TRP B 441      14.984  88.196  97.178  1.00 30.47           C
ATOM   3413  CZ2 TRP B 441      15.374  89.608  94.742  1.00 31.43           C
ATOM   3414  CZ3 TRP B 441      15.671  89.404  97.140  1.00 32.07           C
ATOM   3415  CH2 TRP B 441      15.859  90.097  95.927  1.00 31.97           C
ATOM   3416  N   ARG B 442      11.605  82.621  96.720  1.00 25.74           N
ATOM   3417  CA  ARG B 442      11.427  81.364  97.434  1.00 24.91           C
ATOM   3418  C   ARG B 442      12.836  80.798  97.633  1.00 24.07           C
ATOM   3419  O   ARG B 442      13.636  80.748  96.693  1.00 21.95           O
ATOM   3420  CB  ARG B 442      10.586  80.391  96.604  1.00 27.19           C
ATOM   3421  CG  ARG B 442       9.174  80.865  96.265  1.00 31.42           C
ATOM   3422  CD  ARG B 442       8.533  79.910  95.250  1.00 35.40           C
ATOM   3423  NE  ARG B 442       9.327  79.843  94.024  1.00 40.64           N
ATOM   3424  CZ  ARG B 442       9.298  78.843  93.143  1.00 42.31           C
ATOM   3425  NH1 ARG B 442       8.505  77.794  93.339  1.00 41.90           N
ATOM   3426  NH2 ARG B 442      10.079  78.889  92.065  1.00 41.93           N
ATOM   3427  N   VAL B 443      13.131  80.367  98.853  1.00 22.14           N
ATOM   3428  CA  VAL B 443      14.447  79.844  99.176  1.00 20.96           C
ATOM   3429  C   VAL B 443      14.429  78.464  99.809  1.00 21.05           C
ATOM   3430  O   VAL B 443      13.485  78.086 100.500  1.00 22.23           O
ATOM   3431  CB  VAL B 443      15.176  80.790 100.143  1.00 20.31           C
ATOM   3432  CG1 VAL B 443      16.484  80.196 100.568  1.00 21.13           C
ATOM   3433  CG2 VAL B 443      15.403  82.127  99.477  1.00 23.07           C
ATOM   3434  N   ILE B 444      15.485  77.708  99.551  1.00 19.71           N
ATOM   3435  CA  ILE B 444      15.638  76.382 100.127  1.00 19.71           C
ATOM   3436  C   ILE B 444      17.066  76.322 100.642  1.00 18.15           C
ATOM   3437  O   ILE B 444      17.976  76.841 100.000  1.00 18.67           O
ATOM   3438  CB  ILE B 444      15.425  75.256  99.078  1.00 17.73           C
ATOM   3439  CG1 ILE B 444      13.939  75.160  98.708  1.00 18.40           C
ATOM   3440  CG2 ILE B 444      15.929  73.919  99.633  1.00 16.22           C
ATOM   3441  CD1 ILE B 444      13.615  74.104  97.645  1.00 16.27           C
ATOM   3442  N   TYR B 445      17.261  75.732 101.815  1.00 17.73           N
ATOM   3443  CA  TYR B 445      18.608  75.597 102.362  1.00 16.43           C
ATOM   3444  C   TYR B 445      18.681  74.340 103.217  1.00 16.29           C
ATOM   3445  O   TYR B 445      17.728  73.562 103.253  1.00 15.08           O
ATOM   3446  CB  TYR B 445      19.023  76.860 103.139  1.00 13.60           C
ATOM   3447  CG  TYR B 445      18.211  77.187 104.373  1.00 14.62           C
ATOM   3448  CD1 TYR B 445      18.536  76.627 105.614  1.00 13.34           C
ATOM   3449  CD2 TYR B 445      17.114  78.068 104.306  1.00 13.21           C
ATOM   3450  CE1 TYR B 445      17.798  76.933 106.760  1.00 11.05           C
ATOM   3451  CE2 TYR B 445      16.365  78.376 105.446  1.00 11.85           C
ATOM   3452  CZ  TYR B 445      16.717  77.802 106.667  1.00 12.07           C
ATOM   3453  OH  TYR B 445      15.990  78.085 107.792  1.00 11.35           O
ATOM   3454  N   GLN B 446      19.805  74.123 103.887  1.00 17.06           N
ATOM   3455  CA  GLN B 446      19.957  72.917 104.685  1.00 15.96           C
ATOM   3456  C   GLN B 446      19.990  73.129 106.188  1.00 17.08           C
ATOM   3457  O   GLN B 446      20.353  74.198 106.685  1.00 17.67           O
ATOM   3458  CB  GLN B 446      21.219  72.167 104.264  1.00 14.55           C
ATOM   3459  CG  GLN B 446      21.343  71.915 102.772  1.00 12.29           C
ATOM   3460  CD  GLN B 446      21.825  73.137 102.012  1.00 14.06           C
ATOM   3461  OE1 GLN B 446      22.480  74.020 102.576  1.00 12.58           O
ATOM   3462  NE2 GLN B 446      21.521  73.187 100.720  1.00 15.18           N
ATOM   3463  N   ASP B 447      19.609  72.075 106.900  1.00 17.55           N
ATOM   3464  CA  ASP B 447      19.570  72.066 108.352  1.00 17.22           C
ATOM   3465  C   ASP B 447      21.009  72.131 108.876  1.00 17.43           C
ATOM   3466  O   ASP B 447      21.808  71.232 108.625  1.00 16.84           O
ATOM   3467  CB  ASP B 447      18.896  70.774 108.830  1.00 16.96           C
ATOM   3468  CG  ASP B 447      18.527  70.811 110.298  1.00 17.49           C
ATOM   3469  OD1 ASP B 447      19.348  71.263 111.123  1.00 19.21           O
ATOM   3470  OD2 ASP B 447      17.412  70.368 110.634  1.00 22.63           O
ATOM   3471  N   PRO B 448      21.353  73.198 109.609  1.00 17.05           N
ATOM   3472  CA  PRO B 448      22.707  73.350 110.154  1.00 17.96           C
ATOM   3473  C   PRO B 448      23.104  72.292 111.182  1.00 17.13           C
ATOM   3474  O   PRO B 448      24.276  72.174 111.522  1.00 19.16           O
ATOM   3475  CB  PRO B 448      22.686  74.758 110.749  1.00 18.07           C
ATOM   3476  CG  PRO B 448      21.252  74.925 111.160  1.00 17.88           C
ATOM   3477  CD  PRO B 448      20.502  74.341 109.979  1.00 17.25           C
ATOM   3478  N   ARG B 449      22.136  71.525 111.670  1.00 15.47           N
ATOM   3479  CA  ARG B 449      22.417  70.481 112.657  1.00 16.09           C
ATOM   3480  C   ARG B 449      22.940  69.204 112.008  1.00 15.76           C
ATOM   3481  O   ARG B 449      23.521  68.350 112.677  1.00 16.75           O
ATOM   3482  CB  ARG B 449      21.148  70.160 113.461  1.00 15.97           C
ATOM   3483  CG  ARG B 449      20.695  71.299 114.371  1.00 16.58           C
ATOM   3484  CD  ARG B 449      19.280  71.100 114.909  1.00 17.48           C
ATOM   3485  NE  ARG B 449      18.282  71.026 113.841  1.00 20.25           N
ATOM   3486  CZ  ARG B 449      16.963  71.032 114.030  1.00 21.14           C
ATOM   3487  NH1 ARG B 449      16.456  71.106 115.258  1.00 19.28           N
ATOM   3488  NH2 ARG B 449      16.147  70.972 112.985  1.00 20.17           N
ATOM   3489  N   THR B 450      22.738  69.078 110.701  1.00 14.50           N
ATOM   3490  CA  THR B 450      23.175  67.889 109.987  1.00 14.08           C
ATOM   3491  C   THR B 450      24.036  68.154 108.757  1.00 14.08           C
ATOM   3492  O   THR B 450      24.903  67.351 108.419  1.00 15.78           O
ATOM   3493  CB  THR B 450      21.965  67.078 109.512  1.00 15.58           C
ATOM   3494  OG1 THR B 450      21.190  67.881 108.610  1.00 16.11           O
ATOM   3495  CG2 THR B 450      21.098  66.662 110.695  1.00 10.61           C
ATOM   3496  N   SER B 451      23.795  69.278 108.089  1.00 13.48           N
ATOM   3497  CA  SER B 451      24.510  69.615 106.860  1.00 13.50           C
ATOM   3498  C   SER B 451      25.594  70.682 107.011  1.00 14.84           C
ATOM   3499  O   SER B 451      25.384  71.678 107.696  1.00 14.54           O
ATOM   3500  CB  SER B 451      23.490  70.067 105.806  1.00 13.20           C
ATOM   3501  OG  SER B 451      24.122  70.508 104.617  1.00 11.26           O
ATOM   3502  N   THR B 452      26.747  70.488 106.367  1.00 15.45           N
ATOM   3503  CA  THR B 452      27.800  71.493 106.467  1.00 16.18           C
ATOM   3504  C   THR B 452      27.413  72.766 105.715  1.00 14.90           C
ATOM   3505  O   THR B 452      27.700  73.857 106.178  1.00 14.10           O
ATOM   3506  CB  THR B 452      29.210  70.955 106.010  1.00 17.34           C
ATOM   3507  OG1 THR B 452      29.100  70.213 104.789  1.00 16.08           O
ATOM   3508  CG2 THR B 452      29.806  70.068 107.096  1.00 12.36           C
ATOM   3509  N   PRO B 453      26.768  72.645 104.538  1.00 15.83           N
ATOM   3510  CA  PRO B 453      26.379  73.879 103.832  1.00 15.53           C
ATOM   3511  C   PRO B 453      25.360  74.602 104.713  1.00 15.47           C
ATOM   3512  O   PRO B 453      25.314  75.831 104.765  1.00 14.86           O
ATOM   3513  CB  PRO B 453      25.751  73.361 102.541  1.00 14.34           C
ATOM   3514  CG  PRO B 453      26.565  72.118 102.271  1.00 15.97           C
ATOM   3515  CD  PRO B 453      26.659  71.473 103.647  1.00 14.22           C
ATOM   3516  N   GLY B 454      24.544  73.813 105.409  1.00 16.07           N
ATOM   3517  CA  GLY B 454      23.552  74.373 106.310  1.00 15.52           C
ATOM   3518  C   GLY B 454      24.243  75.086 107.460  1.00 15.19           C
ATOM   3519  O   GLY B 454      23.877  76.202 107.818  1.00 15.23           O
ATOM   3520  N   LEU B 455      25.244  74.439 108.049  1.00 15.62           N
ATOM   3521  CA  LEU B 455      25.985  75.049 109.147  1.00 15.34           C
ATOM   3522  C   LEU B 455      26.601  76.339 108.600  1.00 14.79           C
ATOM   3523  O   LEU B 455      26.612  77.372 109.268  1.00 14.00           O
ATOM   3524  CB  LEU B 455      27.099  74.115 109.631  1.00 16.52           C
ATOM   3525  CG  LEU B 455      27.515  74.160 111.112  1.00 20.20           C
ATOM   3526  CD1 LEU B 455      28.937  73.640 111.241  1.00 16.32           C
ATOM   3527  CD2 LEU B 455      27.425  75.568 111.677  1.00 20.08           C
ATOM   3528  N   GLY B 456      27.107  76.267 107.372  1.00 14.09           N
ATOM   3529  CA  GLY B 456      27.703  77.429 106.750  1.00 14.58           C
ATOM   3530  C   GLY B 456      26.746  78.607 106.650  1.00 15.75           C
ATOM   3531  O   GLY B 456      27.151  79.754 106.838  1.00 17.12           O
ATOM   3532  N   LEU B 457      25.481  78.340 106.348  1.00 14.87           N
ATOM   3533  CA  LEU B 457      24.510  79.420 106.227  1.00 14.57           C
ATOM   3534  C   LEU B 457      24.237  80.008 107.596  1.00 14.65           C
ATOM   3535  O   LEU B 457      24.080  81.217 107.734  1.00 14.00           O
ATOM   3536  CB  LEU B 457      23.200  78.925 105.609  1.00 13.93           C
ATOM   3537  CG  LEU B 457      22.072  79.963 105.616  1.00 13.67           C
ATOM   3538  CD1 LEU B 457      22.485  81.205 104.823  1.00 13.20           C
ATOM   3539  CD2 LEU B 457      20.819  79.352 105.023  1.00 13.48           C
ATOM   3540  N   LEU B 458      24.174  79.148 108.606  1.00 14.35           N
ATOM   3541  CA  LEU B 458      23.955  79.617 109.963  1.00 15.11           C
ATOM   3542  C   LEU B 458      25.069  80.619 110.306  1.00 17.31           C
ATOM   3543  O   LEU B 458      24.798  81.733 110.745  1.00 18.07           O
ATOM   3544  CB  LEU B 458      24.018  78.456 110.946  1.00 13.85           C
ATOM   3545  CG  LEU B 458      23.816  78.916 112.394  1.00 15.42           C
ATOM   3546  CD1 LEU B 458      22.326  79.125 112.637  1.00 11.84           C
ATOM   3547  CD2 LEU B 458      24.370  77.893 113.365  1.00 13.40           C
ATOM   3548  N   LEU B 459      26.319  80.210 110.090  1.00 15.66           N
ATOM   3549  CA  LEU B 459      27.476  81.055 110.379  1.00 17.27           C
ATOM   3550  C   LEU B 459      27.527  82.309 109.511  1.00 17.80           C
ATOM   3551  O   LEU B 459      27.939  83.378 109.968  1.00 17.74           O
ATOM   3552  CB  LEU B 459      28.760  80.244 110.202  1.00 16.43           C
ATOM   3553  CG  LEU B 459      28.838  78.986 111.073  1.00 15.49           C
ATOM   3554  CD1 LEU B 459      30.124  78.223 110.760  1.00 13.92           C
ATOM   3555  CD2 LEU B 459      28.774  79.374 112.543  1.00 11.95           C
ATOM   3556  N   TRP B 460      27.101  82.175 108.260  1.00 18.79           N
ATOM   3557  CA  TRP B 460      27.078  83.295 107.324  1.00 17.92           C
ATOM   3558  C   TRP B 460      26.104  84.377 107.811  1.00 19.19           C
ATOM   3559  O   TRP B 460      26.429  85.568 107.826  1.00 16.15           O
ATOM   3560  CB  TRP B 460      26.658  82.786 105.954  1.00 17.40           C
ATOM   3561  CG  TRP B 460      26.843  83.750 104.835  1.00 18.57           C
ATOM   3562  CD1 TRP B 460      27.516  84.934 104.870  1.00 17.54           C
ATOM   3563  CD2 TRP B 460      26.403  83.577 103.479  1.00 19.49           C
ATOM   3564  NE1 TRP B 460      27.528  85.509 103.622  1.00 18.11           N
ATOM   3565  CE2 TRP B 460      26.853  84.698 102.748  1.00 19.78           C
ATOM   3566  CE3 TRP B 460      25.675  82.580 102.812  1.00 17.19           C
ATOM   3567  CZ2 TRP B 460      26.600  84.852 101.374  1.00 19.67           C
ATOM   3568  CZ3 TRP B 460      25.424  82.733 101.448  1.00 17.76           C
ATOM   3569  CH2 TRP B 460      25.887  83.863 100.745  1.00 18.96           C
ATOM   3570  N   MET B 461      24.908  83.949 108.210  1.00 19.78           N
ATOM   3571  CA  MET B 461      23.890  84.867 108.707  1.00 20.27           C
ATOM   3572  C   MET B 461      24.363  85.503 110.012  1.00 20.11           C
ATOM   3573  O   MET B 461      24.007  86.633 110.318  1.00 20.13           O
ATOM   3574  CB  MET B 461      22.568  84.125 108.935  1.00 20.67           C
ATOM   3575  CG  MET B 461      21.826  83.740 107.662  1.00 22.25           C
ATOM   3576  SD  MET B 461      20.816  85.208 106.859  1.00 31.02           S
ATOM   3577  CE  MET B 461      19.253  85.119 108.005  1.00 21.95           C
ATOM   3578  N   GLN B 462      25.163  84.771 110.779  1.00 20.91           N
ATOM   3579  CA  GLN B 462      25.686  85.290 112.039  1.00 22.66           C
ATOM   3580  C   GLN B 462      26.729  86.383 111.798  1.00 21.84           C
ATOM   3581  O   GLN B 462      26.753  87.392 112.495  1.00 24.05           O
ATOM   3582  CB  GLN B 462      26.320  84.167 112.859  1.00 23.62           C
ATOM   3583  CG  GLN B 462      26.952  84.647 114.156  1.00 24.76           C
ATOM   3584  CD  GLN B 462      25.928  85.128 115.166  1.00 25.99           C
ATOM   3585  OE1 GLN B 462      26.263  85.851 116.103  1.00 30.14           O
ATOM   3586  NE2 GLN B 462      24.676  84.717 114.990  1.00 26.48           N
ATOM   3587  N   LYS B 463      27.592  86.172 110.814  1.00 20.93           N
ATOM   3588  CA  LYS B 463      28.632  87.136 110.487  1.00 20.31           C
ATOM   3589  C   LYS B 463      28.023  88.447 110.040  1.00 20.58           C
ATOM   3590  O   LYS B 463      28.508  89.529 110.385  1.00 21.31           O
ATOM   3591  CB  LYS B 463      29.513  86.605 109.362  1.00 19.82           C
ATOM   3592  CG  LYS B 463      30.548  85.596 109.792  1.00 19.76           C
ATOM   3593  CD  LYS B 463      31.672  86.268 110.557  1.00 18.99           C
ATOM   3594  CE  LYS B 463      32.834  85.318 110.758  1.00 20.06           C
ATOM   3595  NZ  LYS B 463      33.993  85.998 111.372  1.00 16.08           N
ATOM   3596  N   VAL B 464      26.949  88.329 109.273  1.00 20.32           N
ATOM   3597  CA  VAL B 464      26.247  89.466 108.721  1.00 19.71           C
ATOM   3598  C   VAL B 464      25.281  90.191 109.663  1.00 20.74           C
ATOM   3599  O   VAL B 464      25.251  91.418 109.684  1.00 22.81           O
ATOM   3600  CB  VAL B 464      25.475  89.038 107.458  1.00 20.23           C
ATOM   3601  CG1 VAL B 464      24.586  90.171 106.971  1.00 19.99           C
ATOM   3602  CG2 VAL B 464      26.461  88.615 106.372  1.00 17.57           C
ATOM   3603  N   TYR B 465      24.504  89.454 110.449  1.00 20.81           N
ATOM   3604  CA  TYR B 465      23.528  90.095 111.333  1.00 20.67           C
ATOM   3605  C   TYR B 465      23.848  90.180 112.816  1.00 20.73           C
ATOM   3606  O   TYR B 465      23.295  91.023 113.516  1.00 21.56           O
ATOM   3607  CB  TYR B 465      22.159  89.431 111.174  1.00 18.28           C
ATOM   3608  CG  TYR B 465      21.439  89.809 109.908  1.00 20.31           C
ATOM   3609  CD1 TYR B 465      21.406  88.939 108.812  1.00 19.85           C
ATOM   3610  CD2 TYR B 465      20.772  91.032 109.805  1.00 18.60           C
ATOM   3611  CE1 TYR B 465      20.721  89.278 107.648  1.00 18.36           C
ATOM   3612  CE2 TYR B 465      20.085  91.380 108.650  1.00 20.83           C
ATOM   3613  CZ  TYR B 465      20.058  90.500 107.573  1.00 20.52           C
ATOM   3614  OH  TYR B 465      19.354  90.837 106.433  1.00 18.38           O
ATOM   3615  N   GLY B 466      24.719  89.308 113.303  1.00 22.65           N
ATOM   3616  CA  GLY B 466      25.060  89.336 114.714  1.00 23.77           C
ATOM   3617  C   GLY B 466      23.829  89.265 115.601  1.00 25.40           C
ATOM   3618  O   GLY B 466      23.047  88.318 115.511  1.00 24.32           O
ATOM   3619  N   ASP B 467      23.647  90.279 116.446  1.00 26.84           N
ATOM   3620  CA  ASP B 467      22.510  90.323 117.356  1.00 27.60           C
ATOM   3621  C   ASP B 467      21.163  90.393 116.659  1.00 27.21           C
ATOM   3622  O   ASP B 467      20.138  90.114 117.276  1.00 26.39           O
ATOM   3623  CB  ASP B 467      22.627  91.513 118.308  1.00 31.47           C
ATOM   3624  CG  ASP B 467      23.741  91.344 119.318  1.00 35.77           C
ATOM   3625  OD1 ASP B 467      23.881  90.226 119.868  1.00 37.41           O
ATOM   3626  OD2 ASP B 467      24.467  92.333 119.570  1.00 37.30           O
ATOM   3627  N   ASP B 468      21.155  90.774 115.385  1.00 26.38           N
ATOM   3628  CA  ASP B 468      19.901  90.869 114.645  1.00 24.47           C
ATOM   3629  C   ASP B 468      19.567  89.589 113.897  1.00 21.89           C
ATOM   3630  O   ASP B 468      18.555  89.536 113.198  1.00 21.03           O
ATOM   3631  CB  ASP B 468      19.939  92.024 113.638  1.00 26.61           C
ATOM   3632  CG  ASP B 468      19.965  93.391 114.305  1.00 28.38           C
ATOM   3633  OD1 ASP B 468      19.253  93.586 115.315  1.00 28.87           O
ATOM   3634  OD2 ASP B 468      20.688  94.277 113.801  1.00 28.68           O
ATOM   3635  N   ALA B 469      20.415  88.571 114.035  1.00 20.42           N
ATOM   3636  CA  ALA B 469      20.205  87.290 113.353  1.00 20.30           C
ATOM   3637  C   ALA B 469      18.806  86.709 113.569  1.00 20.81           C
ATOM   3638  O   ALA B 469      18.154  86.270 112.617  1.00 19.97           O
ATOM   3639  CB  ALA B 469      21.259  86.276 113.791  1.00 19.81           C
ATOM   3640  N   PRO B 470      18.325  86.699 114.822  1.00 21.03           N
ATOM   3641  CA  PRO B 470      16.990  86.153 115.093  1.00 22.79           C
ATOM   3642  C   PRO B 470      15.898  86.844 114.274  1.00 23.40           C
ATOM   3643  O   PRO B 470      15.054  86.180 113.670  1.00 23.16           O
ATOM   3644  CB  PRO B 470      16.823  86.376 116.596  1.00 22.05           C
ATOM   3645  CG  PRO B 470      18.227  86.280 117.101  1.00 22.86           C
ATOM   3646  CD  PRO B 470      18.989  87.093 116.076  1.00 21.30           C
ATOM   3647  N   GLN B 471      15.912  88.175 114.253  1.00 23.72           N
ATOM   3648  CA  GLN B 471      14.910  88.906 113.489  1.00 23.53           C
ATOM   3649  C   GLN B 471      15.084  88.573 112.011  1.00 22.10           C
ATOM   3650  O   GLN B 471      14.106  88.334 111.305  1.00 21.98           O
ATOM   3651  CB  GLN B 471      15.038  90.418 113.699  1.00 25.04           C
ATOM   3652  CG  GLN B 471      13.743  91.156 113.360  1.00 31.56           C
ATOM   3653  CD  GLN B 471      13.852  92.674 113.454  1.00 35.54           C
ATOM   3654  OE1 GLN B 471      14.532  93.209 114.331  1.00 38.07           O
ATOM   3655  NE2 GLN B 471      13.163  93.373 112.554  1.00 35.16           N
ATOM   3656  N   ALA B 472      16.336  88.554 111.556  1.00 21.17           N
ATOM   3657  CA  ALA B 472      16.651  88.233 110.170  1.00 19.93           C
ATOM   3658  C   ALA B 472      16.142  86.837 109.808  1.00 19.37           C
ATOM   3659  O   ALA B 472      15.562  86.643 108.740  1.00 19.63           O
ATOM   3660  CB  ALA B 472      18.150  88.314 109.943  1.00 19.81           C
ATOM   3661  N   TRP B 473      16.358  85.867 110.695  1.00 19.68           N
ATOM   3662  CA  TRP B 473      15.899  84.501 110.442  1.00 20.21           C
ATOM   3663  C   TRP B 473      14.381  84.436 110.305  1.00 20.94           C
ATOM   3664  O   TRP B 473      13.860  83.691 109.479  1.00 22.79           O
ATOM   3665  CB  TRP B 473      16.365  83.553 111.554  1.00 19.24           C
ATOM   3666  CG  TRP B 473      17.728  82.979 111.308  1.00 19.43           C
ATOM   3667  CD1 TRP B 473      18.845  83.146 112.080  1.00 18.40           C
ATOM   3668  CD2 TRP B 473      18.121  82.149 110.207  1.00 18.49           C
ATOM   3669  NE1 TRP B 473      19.906  82.471 111.528  1.00 19.45           N
ATOM   3670  CE2 TRP B 473      19.490  81.850 110.378  1.00 18.59           C
ATOM   3671  CE3 TRP B 473      17.448  81.628 109.093  1.00 17.97           C
ATOM   3672  CZ2 TRP B 473      20.202  81.052 109.474  1.00 16.80           C
ATOM   3673  CZ3 TRP B 473      18.153  80.835 108.195  1.00 17.95           C
ATOM   3674  CH2 TRP B 473      19.518  80.555 108.392  1.00 18.24           C
ATOM   3675  N   GLN B 474      13.671  85.213 111.114  1.00 21.69           N
ATOM   3676  CA  GLN B 474      12.214  85.237 111.037  1.00 23.77           C
ATOM   3677  C   GLN B 474      11.804  85.703 109.650  1.00 22.94           C
ATOM   3678  O   GLN B 474      10.913  85.128 109.026  1.00 24.05           O
ATOM   3679  CB  GLN B 474      11.628  86.189 112.077  1.00 25.76           C
ATOM   3680  CG  GLN B 474      11.711  85.700 113.505  1.00 31.86           C
ATOM   3681  CD  GLN B 474      11.202  86.742 114.485  1.00 35.15           C
ATOM   3682  OE1 GLN B 474      10.068  87.210 114.376  1.00 38.13           O
ATOM   3683  NE2 GLN B 474      12.042  87.113 115.446  1.00 37.96           N
ATOM   3684  N   LYS B 475      12.457  86.757 109.176  1.00 21.84           N
ATOM   3685  CA  LYS B 475      12.174  87.293 107.855  1.00 21.61           C
ATOM   3686  C   LYS B 475      12.495  86.267 106.765  1.00 20.64           C
ATOM   3687  O   LYS B 475      11.714  86.083 105.835  1.00 20.07           O
ATOM   3688  CB  LYS B 475      12.982  88.575 107.622  1.00 21.62           C
ATOM   3689  CG  LYS B 475      12.394  89.800 108.292  1.00 23.06           C
ATOM   3690  CD  LYS B 475      13.293  91.004 108.109  1.00 25.42           C
ATOM   3691  CE  LYS B 475      12.664  92.262 108.678  1.00 25.42           C
ATOM   3692  NZ  LYS B 475      11.367  92.563 108.014  1.00 30.26           N
ATOM   3693  N   LEU B 476      13.636  85.593 106.869  1.00 20.10           N
ATOM   3694  CA  LEU B 476      13.977  84.609 105.846  1.00 20.70           C
ATOM   3695  C   LEU B 476      12.989  83.441 105.859  1.00 20.12           C
ATOM   3696  O   LEU B 476      12.633  82.917 104.805  1.00 20.84           O
ATOM   3697  CB  LEU B 476      15.405  84.094 106.029  1.00 18.64           C
ATOM   3698  CG  LEU B 476      15.885  83.086 104.973  1.00 19.52           C
ATOM   3699  CD1 LEU B 476      15.811  83.699 103.584  1.00 18.60           C
ATOM   3700  CD2 LEU B 476      17.318  82.672 105.283  1.00 18.56           C
ATOM   3701  N   ALA B 477      12.533  83.052 107.047  1.00 19.48           N
ATOM   3702  CA  ALA B 477      11.576  81.948 107.172  1.00 20.53           C
ATOM   3703  C   ALA B 477      10.338  82.173 106.305  1.00 20.26           C
ATOM   3704  O   ALA B 477       9.808  81.229 105.733  1.00 18.87           O
ATOM   3705  CB  ALA B 477      11.159  81.766 108.638  1.00 18.68           C
ATOM   3706  N   LYS B 478       9.884  83.423 106.211  1.00 22.02           N
ATOM   3707  CA  LYS B 478       8.709  83.752 105.403  1.00 24.91           C
ATOM   3708  C   LYS B 478       8.952  83.467 103.923  1.00 24.74           C
ATOM   3709  O   LYS B 478       8.007  83.298 103.151  1.00 24.87           O
ATOM   3710  CB  LYS B 478       8.318  85.229 105.579  1.00 27.02           C
ATOM   3711  CG  LYS B 478       7.596  85.540 106.893  1.00 32.47           C
ATOM   3712  CD  LYS B 478       7.233  87.032 107.032  1.00 33.34           C
ATOM   3713  CE  LYS B 478       8.480  87.913 107.127  1.00 35.81           C
ATOM   3714  NZ  LYS B 478       8.183  89.366 107.315  1.00 34.50           N
ATOM   3715  N   LYS B 479      10.220  83.410 103.534  1.00 22.24           N
ATOM   3716  CA  LYS B 479      10.570  83.145 102.146  1.00 22.43           C
ATOM   3717  C   LYS B 479      11.054  81.712 101.936  1.00 21.80           C
ATOM   3718  O   LYS B 479      11.401  81.331 100.816  1.00 21.99           O
ATOM   3719  CB  LYS B 479      11.670  84.107 101.691  1.00 22.50           C
ATOM   3720  CG  LYS B 479      11.279  85.565 101.749  1.00 22.75           C
ATOM   3721  CD  LYS B 479      12.434  86.456 101.344  1.00 24.64           C
ATOM   3722  CE  LYS B 479      12.023  87.921 101.362  1.00 21.97           C
ATOM   3723  NZ  LYS B 479      13.161  88.783 101.001  1.00 24.80           N
ATOM   3724  N   THR B 480      11.063  80.925 103.007  1.00 18.98           N
ATOM   3725  CA  THR B 480      11.553  79.553 102.943  1.00 18.64           C
ATOM   3726  C   THR B 480      10.518  78.510 102.533  1.00 17.77           C
ATOM   3727  O   THR B 480       9.457  78.383 103.148  1.00 16.85           O
ATOM   3728  CB  THR B 480      12.177  79.146 104.297  1.00 19.37           C
ATOM   3729  OG1 THR B 480      13.193  80.099 104.646  1.00 17.29           O
ATOM   3730  CG2 THR B 480      12.794  77.740 104.219  1.00 16.28           C
ATOM   3731  N   VAL B 481      10.851  77.765 101.484  1.00 16.98           N
ATOM   3732  CA  VAL B 481       9.985  76.721 100.960  1.00 17.80           C
ATOM   3733  C   VAL B 481      10.190  75.454 101.777  1.00 19.02           C
ATOM   3734  O   VAL B 481       9.235  74.743 102.095  1.00 19.72           O
ATOM   3735  CB  VAL B 481      10.315  76.429  99.480  1.00 19.70           C
ATOM   3736  CG1 VAL B 481       9.528  75.217  98.992  1.00 15.20           C
ATOM   3737  CG2 VAL B 481       9.999  77.660  98.629  1.00 19.19           C
ATOM   3738  N   THR B 482      11.447  75.167 102.104  1.00 18.81           N
ATOM   3739  CA  THR B 482      11.765  73.999 102.901  1.00 17.94           C
ATOM   3740  C   THR B 482      13.227  73.954 103.337  1.00 17.44           C
ATOM   3741  O   THR B 482      14.086  74.642 102.780  1.00 16.11           O
ATOM   3742  CB  THR B 482      11.432  72.681 102.150  1.00 17.75           C
ATOM   3743  OG1 THR B 482      11.453  71.588 103.082  1.00 19.43           O
ATOM   3744  CG2 THR B 482      12.450  72.400 101.053  1.00 13.72           C
ATOM   3745  N   VAL B 483      13.486  73.145 104.356  1.00 16.80           N
ATOM   3746  CA  VAL B 483      14.828  72.955 104.875  1.00 18.33           C
ATOM   3747  C   VAL B 483      15.078  71.452 104.858  1.00 16.14           C
ATOM   3748  O   VAL B 483      14.313  70.689 105.443  1.00 18.04           O
ATOM   3749  CB  VAL B 483      14.952  73.486 106.319  1.00 18.21           C
ATOM   3750  CG1 VAL B 483      16.397  73.345 106.809  1.00 19.22           C
ATOM   3751  CG2 VAL B 483      14.525  74.934 106.373  1.00 17.65           C
ATOM   3752  N   THR B 484      16.128  71.023 104.172  1.00 15.76           N
ATOM   3753  CA  THR B 484      16.450  69.599 104.082  1.00 16.74           C
ATOM   3754  C   THR B 484      17.629  69.236 104.973  1.00 18.66           C
ATOM   3755  O   THR B 484      18.451  70.096 105.331  1.00 18.34           O
ATOM   3756  CB  THR B 484      16.818  69.175 102.635  1.00 16.75           C
ATOM   3757  OG1 THR B 484      17.997  69.876 102.217  1.00 13.10           O
ATOM   3758  CG2 THR B 484      15.674  69.488 101.669  1.00 14.14           C
ATOM   3759  N   LYS B 485      17.720  67.956 105.320  1.00 17.55           N
ATOM   3760  CA  LYS B 485      18.819  67.494 106.154  1.00 19.05           C
ATOM   3761  C   LYS B 485      20.125  67.533 105.370  1.00 18.15           C
ATOM   3762  O   LYS B 485      21.175  67.847 105.919  1.00 19.25           O
ATOM   3763  CB  LYS B 485      18.548  66.078 106.653  1.00 19.06           C
ATOM   3764  CG  LYS B 485      17.328  65.988 107.554  1.00 24.55           C
ATOM   3765  CD  LYS B 485      17.286  64.683 108.352  1.00 26.71           C
ATOM   3766  CE  LYS B 485      16.044  64.630 109.243  1.00 29.14           C
ATOM   3767  NZ  LYS B 485      15.810  65.889 110.025  1.00 29.08           N
ATOM   3768  N   GLY B 486      20.047  67.233 104.077  1.00 18.15           N
ATOM   3769  CA  GLY B 486      21.235  67.230 103.244  1.00 15.25           C
ATOM   3770  C   GLY B 486      21.122  68.095 102.002  1.00 15.13           C
ATOM   3771  O   GLY B 486      20.027  68.449 101.559  1.00 12.44           O
ATOM   3772  N   TRP B 487      22.277  68.430 101.436  1.00 14.67           N
ATOM   3773  CA  TRP B 487      22.354  69.250 100.235  1.00 13.45           C
ATOM   3774  C   TRP B 487      21.735  68.602  98.997  1.00 14.04           C
ATOM   3775  O   TRP B 487      21.094  69.270  98.192  1.00 15.27           O
ATOM   3776  CB  TRP B 487      23.814  69.567  99.934  1.00 12.69           C
ATOM   3777  CG  TRP B 487      24.021  70.217  98.606  1.00 12.49           C
ATOM   3778  CD1 TRP B 487      23.992  71.558  98.328  1.00  9.89           C
ATOM   3779  CD2 TRP B 487      24.297  69.556  97.368  1.00 11.00           C
ATOM   3780  NE1 TRP B 487      24.239  71.768  96.995  1.00  9.39           N
ATOM   3781  CE2 TRP B 487      24.429  70.559  96.380  1.00  9.78           C
ATOM   3782  CE3 TRP B 487      24.449  68.212  96.997  1.00 11.85           C
ATOM   3783  CZ2 TRP B 487      24.704  70.263  95.044  1.00  9.12           C
ATOM   3784  CZ3 TRP B 487      24.724  67.913  95.666  1.00 11.21           C
ATOM   3785  CH2 TRP B 487      24.848  68.938  94.704  1.00 12.43           C
ATOM   3786  N   SER B 488      21.944  67.305  98.830  1.00 14.54           N
ATOM   3787  CA  SER B 488      21.423  66.621  97.657  1.00 17.15           C
ATOM   3788  C   SER B 488      19.931  66.860  97.442  1.00 17.32           C
ATOM   3789  O   SER B 488      19.513  67.237  96.349  1.00 17.52           O
ATOM   3790  CB  SER B 488      21.715  65.117  97.747  1.00 17.08           C
ATOM   3791  OG  SER B 488      23.114  64.883  97.692  1.00 21.52           O
ATOM   3792  N   GLU B 489      19.131  66.659  98.484  1.00 17.39           N
ATOM   3793  CA  GLU B 489      17.694  66.849  98.361  1.00 18.79           C
ATOM   3794  C   GLU B 489      17.324  68.300  98.062  1.00 19.45           C
ATOM   3795  O   GLU B 489      16.405  68.570  97.270  1.00 19.27           O
ATOM   3796  CB  GLU B 489      16.978  66.389  99.639  1.00 19.23           C
ATOM   3797  CG  GLU B 489      15.448  66.492  99.557  1.00 20.12           C
ATOM   3798  CD  GLU B 489      14.749  66.094 100.849  1.00 23.09           C
ATOM   3799  OE1 GLU B 489      15.445  65.877 101.868  1.00 23.14           O
ATOM   3800  OE2 GLU B 489      13.499  66.006 100.850  1.00 24.62           O
ATOM   3801  N   ALA B 490      18.040  69.230  98.694  1.00 18.24           N
ATOM   3802  CA  ALA B 490      17.776  70.652  98.512  1.00 16.24           C
ATOM   3803  C   ALA B 490      18.082  71.090  97.091  1.00 17.46           C
ATOM   3804  O   ALA B 490      17.284  71.800  96.467  1.00 15.32           O
ATOM   3805  CB  ALA B 490      18.594  71.476  99.499  1.00 14.54           C
ATOM   3806  N   TYR B 491      19.233  70.664  96.576  1.00 15.89           N
ATOM   3807  CA  TYR B 491      19.611  71.041  95.223  1.00 17.65           C
ATOM   3808  C   TYR B 491      18.643  70.428  94.211  1.00 20.01           C
ATOM   3809  O   TYR B 491      18.282  71.066  93.220  1.00 21.64           O
ATOM   3810  CB  TYR B 491      21.044  70.600  94.917  1.00 16.01           C
ATOM   3811  CG  TYR B 491      21.713  71.486  93.896  1.00 15.41           C
ATOM   3812  CD1 TYR B 491      21.881  71.068  92.575  1.00 16.15           C
ATOM   3813  CD2 TYR B 491      22.132  72.770  94.239  1.00 14.46           C
ATOM   3814  CE1 TYR B 491      22.457  71.918  91.611  1.00 15.72           C
ATOM   3815  CE2 TYR B 491      22.700  73.624  93.291  1.00 17.16           C
ATOM   3816  CZ  TYR B 491      22.860  73.189  91.982  1.00 16.58           C
ATOM   3817  OH  TYR B 491      23.428  74.029  91.060  1.00 16.16           O
ATOM   3818  N   GLY B 492      18.219  69.195  94.475  1.00 19.91           N
ATOM   3819  CA  GLY B 492      17.294  68.522  93.587  1.00 19.32           C
ATOM   3820  C   GLY B 492      15.952  69.225  93.510  1.00 19.92           C
ATOM   3821  O   GLY B 492      15.429  69.451  92.417  1.00 19.97           O
ATOM   3822  N   LEU B 493      15.388  69.574  94.664  1.00 20.10           N
ATOM   3823  CA  LEU B 493      14.104  70.262  94.691  1.00 19.85           C
ATOM   3824  C   LEU B 493      14.216  71.548  93.886  1.00 20.99           C
ATOM   3825  O   LEU B 493      13.312  71.894  93.127  1.00 22.64           O
ATOM   3826  CB  LEU B 493      13.691  70.585  96.127  1.00 18.71           C
ATOM   3827  CG  LEU B 493      13.284  69.413  97.021  1.00 19.10           C
ATOM   3828  CD1 LEU B 493      13.044  69.924  98.428  1.00 16.96           C
ATOM   3829  CD2 LEU B 493      12.034  68.728  96.472  1.00 18.96           C
ATOM   3830  N   PHE B 494      15.334  72.246  94.059  1.00 20.05           N
ATOM   3831  CA  PHE B 494      15.599  73.492  93.345  1.00 21.04           C
ATOM   3832  C   PHE B 494      15.579  73.274  91.834  1.00 22.01           C
ATOM   3833  O   PHE B 494      14.887  73.982  91.108  1.00 20.28           O
ATOM   3834  CB  PHE B 494      16.970  74.040  93.747  1.00 20.69           C
ATOM   3835  CG  PHE B 494      17.504  75.093  92.815  1.00 19.72           C
ATOM   3836  CD1 PHE B 494      16.966  76.376  92.809  1.00 20.00           C
ATOM   3837  CD2 PHE B 494      18.542  74.793  91.944  1.00 18.84           C
ATOM   3838  CE1 PHE B 494      17.457  77.355  91.943  1.00 21.55           C
ATOM   3839  CE2 PHE B 494      19.042  75.756  91.076  1.00 22.06           C
ATOM   3840  CZ  PHE B 494      18.498  77.044  91.075  1.00 22.06           C
ATOM   3841  N   LEU B 495      16.357  72.296  91.373  1.00 23.04           N
ATOM   3842  CA  LEU B 495      16.437  71.985  89.954  1.00 25.19           C
ATOM   3843  C   LEU B 495      15.067  71.619  89.399  1.00 27.24           C
ATOM   3844  O   LEU B 495      14.793  71.838  88.218  1.00 27.94           O
ATOM   3845  CB  LEU B 495      17.430  70.844  89.717  1.00 22.84           C
ATOM   3846  CG  LEU B 495      18.889  71.241  89.964  1.00 22.46           C
ATOM   3847  CD1 LEU B 495      19.784  70.033  89.792  1.00 20.78           C
ATOM   3848  CD2 LEU B 495      19.290  72.349  88.994  1.00 21.75           C
ATOM   3849  N   LYS B 496      14.213  71.058  90.252  1.00 28.02           N
ATOM   3850  CA  LYS B 496      12.863  70.698  89.841  1.00 29.16           C
ATOM   3851  C   LYS B 496      11.997  71.944  89.770  1.00 27.79           C
ATOM   3852  O   LYS B 496      10.848  71.881  89.359  1.00 28.97           O
ATOM   3853  CB  LYS B 496      12.234  69.697  90.815  1.00 29.35           C
ATOM   3854  CG  LYS B 496      12.563  68.252  90.499  1.00 33.05           C
ATOM   3855  CD  LYS B 496      11.379  67.335  90.807  1.00 37.69           C
ATOM   3856  CE  LYS B 496      11.146  67.165  92.301  1.00 39.12           C
ATOM   3857  NZ  LYS B 496      12.224  66.352  92.954  1.00 40.17           N
ATOM   3858  N   GLY B 497      12.555  73.076  90.181  1.00 27.76           N
ATOM   3859  CA  GLY B 497      11.817  74.326  90.143  1.00 26.99           C
ATOM   3860  C   GLY B 497      11.043  74.681  91.402  1.00 27.15           C
ATOM   3861  O   GLY B 497      10.187  75.559  91.362  1.00 26.02           O
ATOM   3862  N   GLU B 498      11.343  74.037  92.526  1.00 26.52           N
ATOM   3863  CA  GLU B 498      10.609  74.332  93.749  1.00 26.43           C
ATOM   3864  C   GLU B 498      10.981  75.597  94.524  1.00 24.72           C
ATOM   3865  O   GLU B 498      10.296  75.957  95.468  1.00 25.33           O
ATOM   3866  CB  GLU B 498      10.617  73.113  94.676  1.00 29.63           C
ATOM   3867  CG  GLU B 498       9.575  72.072  94.264  1.00 34.62           C
ATOM   3868  CD  GLU B 498       9.337  71.017  95.319  1.00 38.58           C
ATOM   3869  OE1 GLU B 498       9.412  71.348  96.525  1.00 40.34           O
ATOM   3870  OE2 GLU B 498       9.054  69.857  94.943  1.00 41.55           O
ATOM   3871  N   SER B 499      12.046  76.280  94.124  1.00 24.49           N
ATOM   3872  CA  SER B 499      12.439  77.526  94.790  1.00 24.57           C
ATOM   3873  C   SER B 499      13.209  78.396  93.807  1.00 24.29           C
ATOM   3874  O   SER B 499      13.634  77.917  92.755  1.00 23.74           O
ATOM   3875  CB  SER B 499      13.313  77.247  96.020  1.00 25.18           C
ATOM   3876  OG  SER B 499      14.617  76.838  95.644  1.00 24.93           O
ATOM   3877  N   ASP B 500      13.384  79.671  94.143  1.00 25.06           N
ATOM   3878  CA  ASP B 500      14.117  80.580  93.266  1.00 26.05           C
ATOM   3879  C   ASP B 500      15.603  80.490  93.566  1.00 26.09           C
ATOM   3880  O   ASP B 500      16.437  80.687  92.688  1.00 25.74           O
ATOM   3881  CB  ASP B 500      13.645  82.020  93.458  1.00 27.55           C
ATOM   3882  CG  ASP B 500      12.169  82.194  93.160  1.00 30.05           C
ATOM   3883  OD1 ASP B 500      11.744  81.830  92.042  1.00 33.40           O
ATOM   3884  OD2 ASP B 500      11.434  82.693  94.037  1.00 29.71           O
ATOM   3885  N   LEU B 501      15.931  80.175  94.813  1.00 25.23           N
ATOM   3886  CA  LEU B 501      17.325  80.074  95.217  1.00 23.19           C
ATOM   3887  C   LEU B 501      17.588  78.906  96.152  1.00 21.45           C
ATOM   3888  O   LEU B 501      16.716  78.518  96.928  1.00 19.98           O
ATOM   3889  CB  LEU B 501      17.759  81.358  95.929  1.00 21.01           C
ATOM   3890  CG  LEU B 501      17.593  82.681  95.191  1.00 20.77           C
ATOM   3891  CD1 LEU B 501      16.409  83.440  95.765  1.00 18.14           C
ATOM   3892  CD2 LEU B 501      18.870  83.491  95.336  1.00 18.28           C
ATOM   3893  N   VAL B 502      18.793  78.345  96.063  1.00 20.77           N
ATOM   3894  CA  VAL B 502      19.211  77.264  96.957  1.00 19.04           C
ATOM   3895  C   VAL B 502      20.572  77.593  97.500  1.00 16.86           C
ATOM   3896  O   VAL B 502      21.422  78.113  96.778  1.00 17.66           O
ATOM   3897  CB  VAL B 502      19.373  75.893  96.276  1.00 17.75           C
ATOM   3898  CG1 VAL B 502      18.079  75.160  96.310  1.00 24.52           C
ATOM   3899  CG2 VAL B 502      19.908  76.056  94.868  1.00 17.98           C
ATOM   3900  N   LEU B 503      20.787  77.297  98.773  1.00 16.00           N
ATOM   3901  CA  LEU B 503      22.098  77.532  99.340  1.00 16.69           C
ATOM   3902  C   LEU B 503      22.994  76.442  98.758  1.00 15.99           C
ATOM   3903  O   LEU B 503      22.719  75.247  98.897  1.00 15.69           O
ATOM   3904  CB  LEU B 503      22.092  77.409 100.862  1.00 17.56           C
ATOM   3905  CG  LEU B 503      23.523  77.457 101.419  1.00 20.66           C
ATOM   3906  CD1 LEU B 503      24.095  78.868 101.250  1.00 23.05           C
ATOM   3907  CD2 LEU B 503      23.513  77.070 102.877  1.00 26.25           C
ATOM   3908  N   SER B 504      24.055  76.859  98.088  1.00 15.84           N
ATOM   3909  CA  SER B 504      24.980  75.910  97.506  1.00 16.20           C
ATOM   3910  C   SER B 504      26.359  76.557  97.475  1.00 14.90           C
ATOM   3911  O   SER B 504      26.739  77.236  98.428  1.00 16.01           O
ATOM   3912  CB  SER B 504      24.520  75.510  96.103  1.00 14.09           C
ATOM   3913  OG  SER B 504      25.079  74.258  95.740  1.00 16.41           O
ATOM   3914  N   TYR B 505      27.104  76.362  96.392  1.00 14.24           N
ATOM   3915  CA  TYR B 505      28.446  76.926  96.298  1.00 13.91           C
ATOM   3916  C   TYR B 505      28.662  77.784  95.064  1.00 15.22           C
ATOM   3917  O   TYR B 505      27.887  77.727  94.111  1.00 15.37           O
ATOM   3918  CB  TYR B 505      29.487  75.815  96.309  1.00 13.37           C
ATOM   3919  CG  TYR B 505      29.472  74.954  97.551  1.00 13.98           C
ATOM   3920  CD1 TYR B 505      28.480  73.993  97.750  1.00 14.15           C
ATOM   3921  CD2 TYR B 505      30.469  75.088  98.518  1.00 14.09           C
ATOM   3922  CE1 TYR B 505      28.488  73.180  98.883  1.00 13.90           C
ATOM   3923  CE2 TYR B 505      30.488  74.293  99.642  1.00 14.61           C
ATOM   3924  CZ  TYR B 505      29.501  73.334  99.820  1.00 14.16           C
ATOM   3925  OH  TYR B 505      29.571  72.502 100.911  1.00 14.74           O
ATOM   3926  N   THR B 506      29.731  78.576  95.091  1.00 15.61           N
ATOM   3927  CA  THR B 506      30.069  79.451  93.974  1.00 16.70           C
ATOM   3928  C   THR B 506      30.543  78.627  92.779  1.00 17.59           C
ATOM   3929  O   THR B 506      30.642  79.133  91.667  1.00 18.45           O
ATOM   3930  CB  THR B 506      31.192  80.443  94.361  1.00 16.75           C
ATOM   3931  OG1 THR B 506      32.348  79.715  94.808  1.00 17.32           O
ATOM   3932  CG2 THR B 506      30.723  81.375  95.468  1.00 17.25           C
ATOM   3933  N   THR B 507      30.833  77.352  93.019  1.00 17.31           N
ATOM   3934  CA  THR B 507      31.313  76.459  91.974  1.00 17.12           C
ATOM   3935  C   THR B 507      30.204  75.598  91.373  1.00 18.28           C
ATOM   3936  O   THR B 507      30.412  74.908  90.369  1.00 17.20           O
ATOM   3937  CB  THR B 507      32.413  75.538  92.530  1.00 16.78           C
ATOM   3938  OG1 THR B 507      32.052  75.124  93.852  1.00 16.94           O
ATOM   3939  CG2 THR B 507      33.758  76.267  92.587  1.00 17.49           C
ATOM   3940  N   SER B 508      29.024  75.639  91.982  1.00 17.61           N
ATOM   3941  CA  SER B 508      27.912  74.842  91.491  1.00 18.55           C
ATOM   3942  C   SER B 508      27.591  75.063  90.009  1.00 20.11           C
ATOM   3943  O   SER B 508      27.345  74.104  89.288  1.00 21.02           O
ATOM   3944  CB  SER B 508      26.674  75.082  92.356  1.00 17.22           C
ATOM   3945  OG  SER B 508      26.878  74.549  93.659  1.00 16.74           O
ATOM   3946  N   PRO B 509      27.594  76.324  89.534  1.00 20.21           N
ATOM   3947  CA  PRO B 509      27.293  76.578  88.121  1.00 19.26           C
ATOM   3948  C   PRO B 509      28.159  75.770  87.149  1.00 20.04           C
ATOM   3949  O   PRO B 509      27.711  75.402  86.060  1.00 19.15           O
ATOM   3950  CB  PRO B 509      27.537  78.085  87.985  1.00 19.23           C
ATOM   3951  CG  PRO B 509      27.125  78.608  89.325  1.00 18.25           C
ATOM   3952  CD  PRO B 509      27.763  77.595  90.267  1.00 19.49           C
ATOM   3953  N   ALA B 510      29.399  75.499  87.543  1.00 19.21           N
ATOM   3954  CA  ALA B 510      30.319  74.759  86.690  1.00 20.07           C
ATOM   3955  C   ALA B 510      29.753  73.405  86.284  1.00 21.17           C
ATOM   3956  O   ALA B 510      29.982  72.936  85.167  1.00 20.39           O
ATOM   3957  CB  ALA B 510      31.658  74.581  87.399  1.00 20.99           C
ATOM   3958  N   TYR B 511      29.015  72.775  87.192  1.00 21.47           N
ATOM   3959  CA  TYR B 511      28.421  71.484  86.898  1.00 21.02           C
ATOM   3960  C   TYR B 511      27.502  71.591  85.680  1.00 21.38           C
ATOM   3961  O   TYR B 511      27.607  70.798  84.744  1.00 21.65           O
ATOM   3962  CB  TYR B 511      27.615  70.963  88.093  1.00 21.50           C
ATOM   3963  CG  TYR B 511      26.659  69.862  87.697  1.00 19.43           C
ATOM   3964  CD1 TYR B 511      27.133  68.610  87.291  1.00 20.47           C
ATOM   3965  CD2 TYR B 511      25.291  70.108  87.611  1.00 20.48           C
ATOM   3966  CE1 TYR B 511      26.267  67.637  86.795  1.00 19.63           C
ATOM   3967  CE2 TYR B 511      24.413  69.146  87.121  1.00 20.86           C
ATOM   3968  CZ  TYR B 511      24.907  67.917  86.709  1.00 21.84           C
ATOM   3969  OH  TYR B 511      24.042  66.997  86.164  1.00 22.44           O
ATOM   3970  N   HIS B 512      26.602  72.570  85.696  1.00 20.92           N
ATOM   3971  CA  HIS B 512      25.674  72.748  84.588  1.00 21.94           C
ATOM   3972  C   HIS B 512      26.374  73.156  83.302  1.00 23.16           C
ATOM   3973  O   HIS B 512      26.009  72.695  82.218  1.00 24.16           O
ATOM   3974  CB  HIS B 512      24.609  73.768  84.957  1.00 20.21           C
ATOM   3975  CG  HIS B 512      23.848  73.405  86.191  1.00 23.15           C
ATOM   3976  ND1 HIS B 512      24.202  73.857  87.444  1.00 22.88           N
ATOM   3977  CD2 HIS B 512      22.793  72.576  86.374  1.00 22.25           C
ATOM   3978  CE1 HIS B 512      23.399  73.320  88.345  1.00 22.48           C
ATOM   3979  NE2 HIS B 512      22.537  72.538  87.722  1.00 23.40           N
ATOM   3980  N   ILE B 513      27.384  74.008  83.426  1.00 23.58           N
ATOM   3981  CA  ILE B 513      28.147  74.463  82.274  1.00 25.86           C
ATOM   3982  C   ILE B 513      28.869  73.298  81.593  1.00 27.87           C
ATOM   3983  O   ILE B 513      28.719  73.090  80.392  1.00 28.63           O
ATOM   3984  CB  ILE B 513      29.204  75.526  82.681  1.00 24.52           C
ATOM   3985  CG1 ILE B 513      28.513  76.774  83.238  1.00 24.65           C
ATOM   3986  CG2 ILE B 513      30.066  75.891  81.483  1.00 22.90           C
ATOM   3987  CD1 ILE B 513      29.471  77.764  83.893  1.00 21.28           C
ATOM   3988  N   LEU B 514      29.645  72.533  82.355  1.00 29.72           N
ATOM   3989  CA  LEU B 514      30.390  71.421  81.771  1.00 32.82           C
ATOM   3990  C   LEU B 514      29.537  70.199  81.440  1.00 34.49           C
ATOM   3991  O   LEU B 514      29.466  69.784  80.285  1.00 36.67           O
ATOM   3992  CB  LEU B 514      31.551  71.000  82.689  1.00 33.79           C
ATOM   3993  CG  LEU B 514      32.609  70.048  82.089  1.00 36.11           C
ATOM   3994  CD1 LEU B 514      33.794  69.893  83.043  1.00 35.71           C
ATOM   3995  CD2 LEU B 514      31.994  68.690  81.805  1.00 35.27           C
ATOM   3996  N   GLU B 515      28.890  69.624  82.446  1.00 34.45           N
ATOM   3997  CA  GLU B 515      28.086  68.428  82.235  1.00 35.52           C
ATOM   3998  C   GLU B 515      26.815  68.562  81.396  1.00 35.43           C
ATOM   3999  O   GLU B 515      26.583  67.758  80.495  1.00 35.75           O
ATOM   4000  CB  GLU B 515      27.722  67.799  83.582  1.00 35.86           C
ATOM   4001  CG  GLU B 515      28.913  67.432  84.462  1.00 37.26           C
ATOM   4002  CD  GLU B 515      29.977  66.628  83.733  1.00 38.14           C
ATOM   4003  OE1 GLU B 515      29.620  65.788  82.885  1.00 38.82           O
ATOM   4004  OE2 GLU B 515      31.177  66.824  84.018  1.00 40.86           O
ATOM   4005  N   GLU B 516      25.995  69.568  81.682  1.00 35.68           N
ATOM   4006  CA  GLU B 516      24.733  69.739  80.964  1.00 34.15           C
ATOM   4007  C   GLU B 516      24.761  70.728  79.803  1.00 34.86           C
ATOM   4008  O   GLU B 516      23.780  70.845  79.059  1.00 33.35           O
ATOM   4009  CB  GLU B 516      23.637  70.158  81.948  1.00 33.45           C
ATOM   4010  CG  GLU B 516      23.622  69.342  83.222  1.00 34.49           C
ATOM   4011  CD  GLU B 516      22.414  69.617  84.089  1.00 35.73           C
ATOM   4012  OE1 GLU B 516      22.023  70.794  84.237  1.00 36.74           O
ATOM   4013  OE2 GLU B 516      21.859  68.646  84.640  1.00 39.80           O
ATOM   4014  N   LYS B 517      25.871  71.444  79.653  1.00 34.70           N
ATOM   4015  CA  LYS B 517      26.001  72.422  78.582  1.00 34.23           C
ATOM   4016  C   LYS B 517      24.992  73.555  78.753  1.00 33.98           C
ATOM   4017  O   LYS B 517      24.554  74.147  77.771  1.00 33.71           O
ATOM   4018  CB  LYS B 517      25.784  71.747  77.223  1.00 35.95           C
ATOM   4019  CG  LYS B 517      26.699  70.554  76.957  1.00 36.75           C
ATOM   4020  CD  LYS B 517      28.145  70.985  76.850  1.00 38.52           C
ATOM   4021  CE  LYS B 517      29.076  69.790  76.687  1.00 40.17           C
ATOM   4022  NZ  LYS B 517      30.499  70.225  76.509  1.00 39.30           N
ATOM   4023  N   LYS B 518      24.612  73.840  79.997  1.00 33.56           N
ATOM   4024  CA  LYS B 518      23.666  74.916  80.295  1.00 34.28           C
ATOM   4025  C   LYS B 518      24.397  76.036  81.027  1.00 33.83           C
ATOM   4026  O   LYS B 518      25.074  75.788  82.019  1.00 34.38           O
ATOM   4027  CB  LYS B 518      22.525  74.413  81.183  1.00 35.74           C
ATOM   4028  CG  LYS B 518      21.645  73.336  80.571  1.00 38.09           C
ATOM   4029  CD  LYS B 518      20.445  73.069  81.472  1.00 40.73           C
ATOM   4030  CE  LYS B 518      19.559  71.952  80.943  1.00 43.87           C
ATOM   4031  NZ  LYS B 518      18.379  71.714  81.833  1.00 47.24           N
ATOM   4032  N   ASP B 519      24.255  77.266  80.553  1.00 33.44           N
ATOM   4033  CA  ASP B 519      24.932  78.392  81.185  1.00 34.78           C
ATOM   4034  C   ASP B 519      23.984  79.275  81.981  1.00 34.24           C
ATOM   4035  O   ASP B 519      24.409  80.278  82.554  1.00 33.65           O
ATOM   4036  CB  ASP B 519      25.626  79.263  80.132  1.00 38.15           C
ATOM   4037  CG  ASP B 519      26.649  78.498  79.318  1.00 40.97           C
ATOM   4038  OD1 ASP B 519      26.251  77.758  78.392  1.00 42.91           O
ATOM   4039  OD2 ASP B 519      27.856  78.633  79.611  1.00 43.85           O
ATOM   4040  N   ASN B 520      22.709  78.899  82.028  1.00 33.15           N
ATOM   4041  CA  ASN B 520      21.714  79.705  82.723  1.00 32.30           C
ATOM   4042  C   ASN B 520      21.763  79.695  84.246  1.00 31.48           C
ATOM   4043  O   ASN B 520      21.052  80.463  84.883  1.00 31.55           O
ATOM   4044  CB  ASN B 520      20.306  79.327  82.248  1.00 32.13           C
ATOM   4045  CG  ASN B 520      19.916  77.919  82.630  1.00 32.32           C
ATOM   4046  OD1 ASN B 520      20.635  76.966  82.347  1.00 34.16           O
ATOM   4047  ND2 ASN B 520      18.763  77.780  83.269  1.00 34.71           N
ATOM   4048  N   TYR B 521      22.593  78.842  84.838  1.00 30.60           N
ATOM   4049  CA  TYR B 521      22.684  78.803  86.295  1.00 28.63           C
ATOM   4050  C   TYR B 521      23.839  79.655  86.789  1.00 28.03           C
ATOM   4051  O   TYR B 521      24.937  79.610  86.245  1.00 29.82           O
ATOM   4052  CB  TYR B 521      22.848  77.366  86.805  1.00 27.71           C
ATOM   4053  CG  TYR B 521      21.625  76.506  86.583  1.00 28.10           C
ATOM   4054  CD1 TYR B 521      21.521  75.684  85.461  1.00 27.71           C
ATOM   4055  CD2 TYR B 521      20.541  76.563  87.463  1.00 26.14           C
ATOM   4056  CE1 TYR B 521      20.365  74.938  85.218  1.00 27.96           C
ATOM   4057  CE2 TYR B 521      19.384  75.829  87.228  1.00 26.68           C
ATOM   4058  CZ  TYR B 521      19.301  75.018  86.102  1.00 26.53           C
ATOM   4059  OH  TYR B 521      18.155  74.292  85.858  1.00 26.97           O
ATOM   4060  N   ALA B 522      23.588  80.437  87.828  1.00 26.79           N
ATOM   4061  CA  ALA B 522      24.627  81.291  88.373  1.00 26.46           C
ATOM   4062  C   ALA B 522      24.548  81.359  89.888  1.00 24.56           C
ATOM   4063  O   ALA B 522      23.512  81.068  90.484  1.00 25.60           O
ATOM   4064  CB  ALA B 522      24.514  82.701  87.775  1.00 25.29           C
ATOM   4065  N   ALA B 523      25.658  81.740  90.504  1.00 23.97           N
ATOM   4066  CA  ALA B 523      25.720  81.879  91.948  1.00 23.21           C
ATOM   4067  C   ALA B 523      25.702  83.371  92.234  1.00 22.16           C
ATOM   4068  O   ALA B 523      26.578  84.098  91.769  1.00 21.21           O
ATOM   4069  CB  ALA B 523      27.002  81.258  92.481  1.00 23.01           C
ATOM   4070  N   ALA B 524      24.707  83.824  92.990  1.00 21.85           N
ATOM   4071  CA  ALA B 524      24.584  85.237  93.321  1.00 21.89           C
ATOM   4072  C   ALA B 524      25.763  85.705  94.154  1.00 23.77           C
ATOM   4073  O   ALA B 524      26.217  85.002  95.061  1.00 23.87           O
ATOM   4074  CB  ALA B 524      23.299  85.490  94.070  1.00 22.02           C
ATOM   4075  N   ASN B 525      26.267  86.892  93.831  1.00 23.01           N
ATOM   4076  CA  ASN B 525      27.389  87.461  94.558  1.00 23.45           C
ATOM   4077  C   ASN B 525      26.865  88.500  95.528  1.00 22.79           C
ATOM   4078  O   ASN B 525      26.221  89.465  95.126  1.00 23.27           O
ATOM   4079  CB  ASN B 525      28.371  88.093  93.580  1.00 26.34           C
ATOM   4080  CG  ASN B 525      28.952  87.080  92.626  1.00 28.59           C
ATOM   4081  OD1 ASN B 525      29.752  86.227  93.019  1.00 30.15           O
ATOM   4082  ND2 ASN B 525      28.535  87.147  91.368  1.00 29.40           N
ATOM   4083  N   PHE B 526      27.119  88.285  96.812  1.00 21.45           N
ATOM   4084  CA  PHE B 526      26.656  89.210  97.836  1.00 20.01           C
ATOM   4085  C   PHE B 526      27.803  90.095  98.318  1.00 19.19           C
ATOM   4086  O   PHE B 526      28.915  89.615  98.569  1.00 17.31           O
ATOM   4087  CB  PHE B 526      26.042  88.432  99.011  1.00 18.82           C
ATOM   4088  CG  PHE B 526      24.772  87.689  98.663  1.00 18.88           C
ATOM   4089  CD1 PHE B 526      24.109  87.925  97.458  1.00 19.76           C
ATOM   4090  CD2 PHE B 526      24.223  86.776  99.557  1.00 16.56           C
ATOM   4091  CE1 PHE B 526      22.915  87.261  97.150  1.00 18.85           C
ATOM   4092  CE2 PHE B 526      23.040  86.112  99.265  1.00 18.12           C
ATOM   4093  CZ  PHE B 526      22.381  86.352  98.058  1.00 18.53           C
ATOM   4094  N   SER B 527      27.516  91.388  98.459  1.00 20.45           N
ATOM   4095  CA  SER B 527      28.514  92.371  98.879  1.00 20.06           C
ATOM   4096  C   SER B 527      29.184  92.143 100.235  1.00 20.27           C
ATOM   4097  O   SER B 527      30.320  92.575 100.422  1.00 20.27           O
ATOM   4098  CB  SER B 527      27.910  93.780  98.838  1.00 20.30           C
ATOM   4099  OG  SER B 527      26.764  93.877  99.660  1.00 24.51           O
ATOM   4100  N   GLU B 528      28.515  91.480 101.181  1.00 19.24           N
ATOM   4101  CA  GLU B 528      29.143  91.252 102.491  1.00 19.59           C
ATOM   4102  C   GLU B 528      30.236  90.200 102.424  1.00 19.59           C
ATOM   4103  O   GLU B 528      30.961  89.997 103.395  1.00 22.02           O
ATOM   4104  CB  GLU B 528      28.126  90.820 103.556  1.00 18.04           C
ATOM   4105  CG  GLU B 528      26.930  91.733 103.691  1.00 20.06           C
ATOM   4106  CD  GLU B 528      25.743  91.242 102.881  1.00 20.77           C
ATOM   4107  OE1 GLU B 528      25.954  90.487 101.909  1.00 20.75           O
ATOM   4108  OE2 GLU B 528      24.600  91.615 103.208  1.00 22.11           O
ATOM   4109  N   GLY B 529      30.350  89.521 101.287  1.00 20.02           N
ATOM   4110  CA  GLY B 529      31.374  88.498 101.151  1.00 18.73           C
ATOM   4111  C   GLY B 529      30.806  87.096 101.261  1.00 19.20           C
ATOM   4112  O   GLY B 529      29.609  86.913 101.487  1.00 19.28           O
ATOM   4113  N   HIS B 530      31.663  86.095 101.107  1.00 17.42           N
ATOM   4114  CA  HIS B 530      31.207  84.719 101.175  1.00 15.75           C
ATOM   4115  C   HIS B 530      32.008  83.911 102.158  1.00 14.80           C
ATOM   4116  O   HIS B 530      33.217  84.096 102.292  1.00 14.98           O
ATOM   4117  CB  HIS B 530      31.260  84.095  99.784  1.00 14.60           C
ATOM   4118  CG  HIS B 530      30.268  84.687  98.840  1.00 14.93           C
ATOM   4119  ND1 HIS B 530      29.123  84.027  98.453  1.00 14.33           N
ATOM   4120  CD2 HIS B 530      30.206  85.914  98.270  1.00 17.50           C
ATOM   4121  CE1 HIS B 530      28.397  84.822  97.688  1.00 15.70           C
ATOM   4122  NE2 HIS B 530      29.031  85.974  97.563  1.00 16.87           N
ATOM   4123  N   TYR B 531      31.318  83.016 102.851  1.00 14.78           N
ATOM   4124  CA  TYR B 531      31.944  82.168 103.850  1.00 16.19           C
ATOM   4125  C   TYR B 531      32.726  81.019 103.214  1.00 15.97           C
ATOM   4126  O   TYR B 531      32.221  80.310 102.345  1.00 15.07           O
ATOM   4127  CB  TYR B 531      30.880  81.624 104.805  1.00 16.69           C
ATOM   4128  CG  TYR B 531      31.451  81.130 106.104  1.00 16.63           C
ATOM   4129  CD1 TYR B 531      32.051  79.876 106.193  1.00 15.58           C
ATOM   4130  CD2 TYR B 531      31.415  81.932 107.244  1.00 16.56           C
ATOM   4131  CE1 TYR B 531      32.602  79.431 107.386  1.00 16.91           C
ATOM   4132  CE2 TYR B 531      31.965  81.497 108.439  1.00 17.29           C
ATOM   4133  CZ  TYR B 531      32.555  80.250 108.502  1.00 16.51           C
ATOM   4134  OH  TYR B 531      33.102  79.826 109.683  1.00 18.40           O
ATOM   4135  N   LEU B 532      33.959  80.849 103.681  1.00 16.26           N
ATOM   4136  CA  LEU B 532      34.878  79.833 103.183  1.00 17.05           C
ATOM   4137  C   LEU B 532      34.799  78.491 103.902  1.00 17.31           C
ATOM   4138  O   LEU B 532      34.803  78.423 105.129  1.00 16.78           O
ATOM   4139  CB  LEU B 532      36.304  80.389 103.258  1.00 17.98           C
ATOM   4140  CG  LEU B 532      37.579  79.601 102.942  1.00 21.64           C
ATOM   4141  CD1 LEU B 532      37.959  78.790 104.164  1.00 27.30           C
ATOM   4142  CD2 LEU B 532      37.406  78.725 101.697  1.00 18.45           C
ATOM   4143  N   GLN B 533      34.703  77.422 103.121  1.00 15.56           N
ATOM   4144  CA  GLN B 533      34.665  76.091 103.679  1.00 15.00           C
ATOM   4145  C   GLN B 533      35.880  75.348 103.155  1.00 15.56           C
ATOM   4146  O   GLN B 533      36.192  75.412 101.967  1.00 15.12           O
ATOM   4147  CB  GLN B 533      33.395  75.327 103.256  1.00 16.19           C
ATOM   4148  CG  GLN B 533      33.418  73.848 103.705  1.00 15.21           C
ATOM   4149  CD  GLN B 533      32.215  73.021 103.249  1.00 17.17           C
ATOM   4150  OE1 GLN B 533      31.942  72.882 102.051  1.00 14.03           O
ATOM   4151  NE2 GLN B 533      31.497  72.458 104.214  1.00 15.98           N
ATOM   4152  N   VAL B 534      36.582  74.673 104.054  1.00 17.18           N
ATOM   4153  CA  VAL B 534      37.726  73.856 103.678  1.00 17.91           C
ATOM   4154  C   VAL B 534      37.316  72.498 104.206  1.00 18.56           C
ATOM   4155  O   VAL B 534      37.193  72.333 105.415  1.00 20.39           O
ATOM   4156  CB  VAL B 534      39.023  74.295 104.380  1.00 18.30           C
ATOM   4157  CG1 VAL B 534      40.145  73.310 104.054  1.00 18.29           C
ATOM   4158  CG2 VAL B 534      39.412  75.700 103.934  1.00 16.48           C
ATOM   4159  N   GLU B 535      37.066  71.541 103.314  1.00 18.82           N
ATOM   4160  CA  GLU B 535      36.650  70.204 103.746  1.00 18.90           C
ATOM   4161  C   GLU B 535      37.846  69.361 104.129  1.00 18.32           C
ATOM   4162  O   GLU B 535      38.914  69.476 103.533  1.00 17.98           O
ATOM   4163  CB  GLU B 535      35.869  69.483 102.648  1.00 19.53           C
ATOM   4164  CG  GLU B 535      34.646  70.213 102.164  1.00 17.10           C
ATOM   4165  CD  GLU B 535      33.751  69.309 101.348  1.00 18.46           C
ATOM   4166  OE1 GLU B 535      32.848  68.675 101.938  1.00 16.49           O
ATOM   4167  OE2 GLU B 535      33.963  69.221 100.120  1.00 17.38           O
ATOM   4168  N   VAL B 536      37.660  68.494 105.114  1.00 18.06           N
ATOM   4169  CA  VAL B 536      38.760  67.661 105.575  1.00 16.14           C
ATOM   4170  C   VAL B 536      38.369  66.213 105.806  1.00 17.17           C
ATOM   4171  O   VAL B 536      37.192  65.845 105.771  1.00 17.77           O
ATOM   4172  CB  VAL B 536      39.354  68.199 106.910  1.00 14.76           C
ATOM   4173  CG1 VAL B 536      39.884  69.619 106.725  1.00 13.29           C
ATOM   4174  CG2 VAL B 536      38.294  68.162 108.006  1.00 10.56           C
ATOM   4175  N   ALA B 537      39.393  65.405 106.047  1.00 15.99           N
ATOM   4176  CA  ALA B 537      39.246  63.998 106.347  1.00 17.31           C
ATOM   4177  C   ALA B 537      40.267  63.740 107.459  1.00 18.34           C
ATOM   4178  O   ALA B 537      41.211  64.520 107.639  1.00 19.70           O
ATOM   4179  CB  ALA B 537      39.555  63.150 105.111  1.00 14.06           C
ATOM   4180  N   ALA B 538      40.068  62.671 108.219  1.00 17.58           N
ATOM   4181  CA  ALA B 538      40.979  62.343 109.294  1.00 18.16           C
ATOM   4182  C   ALA B 538      40.838  60.873 109.646  1.00 18.10           C
ATOM   4183  O   ALA B 538      39.759  60.304 109.527  1.00 20.10           O
ATOM   4184  CB  ALA B 538      40.685  63.222 110.520  1.00 17.09           C
ATOM   4185  N   ARG B 539      41.926  60.246 110.071  1.00 19.19           N
ATOM   4186  CA  ARG B 539      41.844  58.841 110.425  1.00 20.49           C
ATOM   4187  C   ARG B 539      41.511  58.700 111.903  1.00 20.33           C
ATOM   4188  O   ARG B 539      41.883  59.535 112.728  1.00 18.61           O
ATOM   4189  CB  ARG B 539      43.143  58.105 110.081  1.00 19.96           C
ATOM   4190  CG  ARG B 539      44.391  58.716 110.663  1.00 23.63           C
ATOM   4191  CD  ARG B 539      45.601  57.829 110.392  1.00 26.62           C
ATOM   4192  NE  ARG B 539      46.820  58.419 110.928  1.00 28.43           N
ATOM   4193  CZ  ARG B 539      47.860  57.721 111.371  1.00 31.05           C
ATOM   4194  NH1 ARG B 539      47.842  56.395 111.347  1.00 32.65           N
ATOM   4195  NH2 ARG B 539      48.921  58.355 111.843  1.00 30.79           N
ATOM   4196  N   THR B 540      40.782  57.644 112.227  1.00 20.64           N
ATOM   4197  CA  THR B 540      40.379  57.410 113.596  1.00 21.64           C
ATOM   4198  C   THR B 540      41.519  56.862 114.440  1.00 23.19           C
ATOM   4199  O   THR B 540      42.370  56.115 113.951  1.00 21.89           O
ATOM   4200  CB  THR B 540      39.189  56.443 113.648  1.00 21.57           C
ATOM   4201  OG1 THR B 540      39.561  55.195 113.058  1.00 21.71           O
ATOM   4202  CG2 THR B 540      38.016  57.016 112.871  1.00 20.87           C
ATOM   4203  N   ALA B 541      41.536  57.258 115.709  1.00 24.84           N
ATOM   4204  CA  ALA B 541      42.559  56.800 116.633  1.00 25.94           C
ATOM   4205  C   ALA B 541      42.367  55.313 116.899  1.00 28.72           C
ATOM   4206  O   ALA B 541      43.334  54.587 117.145  1.00 29.49           O
ATOM   4207  CB  ALA B 541      42.459  57.558 117.922  1.00 24.89           C
ATOM   4208  N   ALA B 542      41.117  54.861 116.841  1.00 28.67           N
ATOM   4209  CA  ALA B 542      40.808  53.463 117.110  1.00 30.08           C
ATOM   4210  C   ALA B 542      40.922  52.561 115.888  1.00 29.84           C
ATOM   4211  O   ALA B 542      40.737  51.349 115.995  1.00 30.35           O
ATOM   4212  CB  ALA B 542      39.415  53.347 117.716  1.00 27.62           C
ATOM   4213  N   SER B 543      41.228  53.145 114.735  1.00 28.91           N
ATOM   4214  CA  SER B 543      41.354  52.364 113.506  1.00 29.78           C
ATOM   4215  C   SER B 543      42.339  51.199 113.620  1.00 31.47           C
ATOM   4216  O   SER B 543      43.468  51.367 114.091  1.00 32.21           O
ATOM   4217  CB  SER B 543      41.789  53.263 112.348  1.00 27.56           C
ATOM   4218  OG  SER B 543      42.162  52.475 111.233  1.00 24.14           O
ATOM   4219  N   LYS B 544      41.915  50.019 113.179  1.00 32.55           N
ATOM   4220  CA  LYS B 544      42.787  48.853 113.223  1.00 34.71           C
ATOM   4221  C   LYS B 544      43.646  48.789 111.960  1.00 35.89           C
ATOM   4222  O   LYS B 544      44.204  47.741 111.618  1.00 36.12           O
ATOM   4223  CB  LYS B 544      41.961  47.574 113.357  1.00 35.64           C
ATOM   4224  CG  LYS B 544      41.172  47.497 114.649  1.00 39.09           C
ATOM   4225  CD  LYS B 544      40.359  46.218 114.728  1.00 42.42           C
ATOM   4226  CE  LYS B 544      39.487  46.204 115.973  1.00 45.29           C
ATOM   4227  NZ  LYS B 544      38.676  44.953 116.082  1.00 49.23           N
ATOM   4228  N   GLN B 545      43.749  49.922 111.271  1.00 35.49           N
ATOM   4229  CA  GLN B 545      44.535  50.010 110.048  1.00 33.62           C
ATOM   4230  C   GLN B 545      45.152  51.381 109.860  1.00 31.80           C
ATOM   4231  O   GLN B 545      44.954  52.028 108.835  1.00 31.24           O
ATOM   4232  CB  GLN B 545      43.667  49.686 108.845  1.00 35.08           C
ATOM   4233  CG  GLN B 545      43.224  48.255 108.809  1.00 39.08           C
ATOM   4234  CD  GLN B 545      42.943  47.798 107.409  1.00 41.00           C
ATOM   4235  OE1 GLN B 545      42.018  48.285 106.763  1.00 42.95           O
ATOM   4236  NE2 GLN B 545      43.750  46.860 106.918  1.00 42.33           N
ATOM   4237  N   PRO B 546      45.923  51.838 110.851  1.00 31.18           N
ATOM   4238  CA  PRO B 546      46.576  53.147 110.795  1.00 32.27           C
ATOM   4239  C   PRO B 546      47.469  53.367 109.574  1.00 33.28           C
ATOM   4240  O   PRO B 546      47.619  54.496 109.109  1.00 33.56           O
ATOM   4241  CB  PRO B 546      47.352  53.203 112.112  1.00 31.31           C
ATOM   4242  CG  PRO B 546      47.606  51.749 112.430  1.00 30.60           C
ATOM   4243  CD  PRO B 546      46.297  51.110 112.076  1.00 30.96           C
ATOM   4244  N   GLU B 547      48.057  52.291 109.058  1.00 34.18           N
ATOM   4245  CA  GLU B 547      48.938  52.384 107.894  1.00 34.17           C
ATOM   4246  C   GLU B 547      48.175  52.708 106.626  1.00 31.34           C
ATOM   4247  O   GLU B 547      48.476  53.689 105.952  1.00 29.52           O
ATOM   4248  CB  GLU B 547      49.705  51.075 107.685  1.00 38.27           C
ATOM   4249  CG  GLU B 547      50.792  50.807 108.715  1.00 44.36           C
ATOM   4250  CD  GLU B 547      50.258  50.780 110.135  1.00 46.96           C
ATOM   4251  OE1 GLU B 547      49.291  50.020 110.398  1.00 48.22           O
ATOM   4252  OE2 GLU B 547      50.809  51.517 110.981  1.00 49.04           O
ATOM   4253  N   LEU B 548      47.199  51.864 106.300  1.00 30.54           N
ATOM   4254  CA  LEU B 548      46.388  52.049 105.102  1.00 29.25           C
ATOM   4255  C   LEU B 548      45.677  53.400 105.178  1.00 27.72           C
ATOM   4256  O   LEU B 548      45.613  54.137 104.196  1.00 26.63           O
ATOM   4257  CB  LEU B 548      45.355  50.930 104.990  1.00 29.51           C
ATOM   4258  CG  LEU B 548      45.092  50.324 103.611  1.00 31.71           C
ATOM   4259  CD1 LEU B 548      43.780  49.561 103.672  1.00 33.02           C
ATOM   4260  CD2 LEU B 548      45.013  51.395 102.541  1.00 33.91           C
ATOM   4261  N   ALA B 549      45.155  53.715 106.360  1.00 26.12           N
ATOM   4262  CA  ALA B 549      44.446  54.968 106.601  1.00 24.58           C
ATOM   4263  C   ALA B 549      45.337  56.182 106.334  1.00 23.79           C
ATOM   4264  O   ALA B 549      44.904  57.156 105.719  1.00 21.76           O
ATOM   4265  CB  ALA B 549      43.930  54.993 108.035  1.00 24.88           C
ATOM   4266  N   GLN B 550      46.581  56.120 106.807  1.00 24.84           N
ATOM   4267  CA  GLN B 550      47.542  57.205 106.597  1.00 25.54           C
ATOM   4268  C   GLN B 550      47.812  57.301 105.099  1.00 25.12           C
ATOM   4269  O   GLN B 550      47.866  58.390 104.529  1.00 23.05           O
ATOM   4270  CB  GLN B 550      48.859  56.913 107.344  1.00 27.67           C
ATOM   4271  CG  GLN B 550      49.879  58.076 107.355  1.00 31.57           C
ATOM   4272  CD  GLN B 550      50.682  58.226 106.058  1.00 32.42           C
ATOM   4273  OE1 GLN B 550      51.149  59.319 105.731  1.00 35.44           O
ATOM   4274  NE2 GLN B 550      50.859  57.129 105.332  1.00 31.89           N
ATOM   4275  N   LYS B 551      47.980  56.139 104.473  1.00 25.47           N
ATOM   4276  CA  LYS B 551      48.240  56.055 103.046  1.00 26.02           C
ATOM   4277  C   LYS B 551      47.113  56.717 102.256  1.00 24.56           C
ATOM   4278  O   LYS B 551      47.357  57.394 101.257  1.00 24.79           O
ATOM   4279  CB  LYS B 551      48.409  54.581 102.636  1.00 27.66           C
ATOM   4280  CG  LYS B 551      48.531  54.342 101.135  1.00 30.45           C
ATOM   4281  CD  LYS B 551      49.513  53.214 100.814  1.00 35.44           C
ATOM   4282  CE  LYS B 551      50.944  53.634 101.153  1.00 37.78           C
ATOM   4283  NZ  LYS B 551      51.959  52.583 100.853  1.00 39.83           N
ATOM   4284  N   PHE B 552      45.877  56.541 102.706  1.00 23.43           N
ATOM   4285  CA  PHE B 552      44.760  57.152 102.000  1.00 22.41           C
ATOM   4286  C   PHE B 552      44.778  58.661 102.175  1.00 20.19           C
ATOM   4287  O   PHE B 552      44.464  59.398 101.249  1.00 20.44           O
ATOM   4288  CB  PHE B 552      43.428  56.574 102.488  1.00 23.03           C
ATOM   4289  CG  PHE B 552      42.222  57.259 101.909  1.00 23.67           C
ATOM   4290  CD1 PHE B 552      41.631  58.330 102.571  1.00 24.17           C
ATOM   4291  CD2 PHE B 552      41.693  56.854 100.687  1.00 24.79           C
ATOM   4292  CE1 PHE B 552      40.528  58.990 102.026  1.00 25.58           C
ATOM   4293  CE2 PHE B 552      40.590  57.508 100.131  1.00 25.57           C
ATOM   4294  CZ  PHE B 552      40.006  58.578 100.803  1.00 25.73           C
ATOM   4295  N   LEU B 553      45.152  59.127 103.358  1.00 20.40           N
ATOM   4296  CA  LEU B 553      45.193  60.566 103.600  1.00 20.82           C
ATOM   4297  C   LEU B 553      46.259  61.269 102.758  1.00 21.77           C
ATOM   4298  O   LEU B 553      46.071  62.416 102.354  1.00 22.36           O
ATOM   4299  CB  LEU B 553      45.415  60.858 105.089  1.00 19.38           C
ATOM   4300  CG  LEU B 553      44.241  60.515 106.012  1.00 19.61           C
ATOM   4301  CD1 LEU B 553      44.622  60.798 107.438  1.00 18.04           C
ATOM   4302  CD2 LEU B 553      43.005  61.328 105.623  1.00 20.69           C
ATOM   4303  N   GLN B 554      47.370  60.586 102.486  1.00 23.51           N
ATOM   4304  CA  GLN B 554      48.440  61.174 101.678  1.00 24.42           C
ATOM   4305  C   GLN B 554      48.042  61.141 100.199  1.00 24.61           C
ATOM   4306  O   GLN B 554      48.313  62.077  99.444  1.00 23.38           O
ATOM   4307  CB  GLN B 554      49.763  60.418 101.900  1.00 26.51           C
ATOM   4308  CG  GLN B 554      50.882  60.806 100.936  1.00 28.80           C
ATOM   4309  CD  GLN B 554      51.122  62.316 100.861  1.00 32.75           C
ATOM   4310  OE1 GLN B 554      51.623  62.932 101.813  1.00 33.51           O
ATOM   4311  NE2 GLN B 554      50.760  62.920  99.723  1.00 31.43           N
ATOM   4312  N   PHE B 555      47.383  60.060  99.797  1.00 24.12           N
ATOM   4313  CA  PHE B 555      46.928  59.903  98.420  1.00 24.33           C
ATOM   4314  C   PHE B 555      45.860  60.949  98.117  1.00 24.59           C
ATOM   4315  O   PHE B 555      45.806  61.502  97.016  1.00 23.35           O
ATOM   4316  CB  PHE B 555      46.371  58.482  98.228  1.00 25.95           C
ATOM   4317  CG  PHE B 555      45.461  58.321  97.040  1.00 27.14           C
ATOM   4318  CD1 PHE B 555      44.078  58.349  97.199  1.00 28.72           C
ATOM   4319  CD2 PHE B 555      45.982  58.126  95.765  1.00 29.42           C
ATOM   4320  CE1 PHE B 555      43.218  58.184  96.099  1.00 30.59           C
ATOM   4321  CE2 PHE B 555      45.133  57.961  94.657  1.00 30.78           C
ATOM   4322  CZ  PHE B 555      43.748  57.990  94.827  1.00 29.76           C
ATOM   4323  N   MET B 556      45.027  61.222  99.115  1.00 23.99           N
ATOM   4324  CA  MET B 556      43.934  62.182  98.996  1.00 26.39           C
ATOM   4325  C   MET B 556      44.434  63.567  98.577  1.00 26.23           C
ATOM   4326  O   MET B 556      43.707  64.358  97.975  1.00 25.70           O
ATOM   4327  CB  MET B 556      43.201  62.267 100.336  1.00 27.91           C
ATOM   4328  CG  MET B 556      41.909  63.047 100.311  1.00 31.74           C
ATOM   4329  SD  MET B 556      41.073  63.041 102.054  1.00 38.73           S
ATOM   4330  CE  MET B 556      42.144  64.448 102.866  1.00 32.64           C
ATOM   4331  N   VAL B 557      45.695  63.839  98.880  1.00 26.83           N
ATOM   4332  CA  VAL B 557      46.300  65.119  98.564  1.00 28.04           C
ATOM   4333  C   VAL B 557      47.092  65.113  97.258  1.00 28.72           C
ATOM   4334  O   VAL B 557      47.414  66.170  96.714  1.00 27.97           O
ATOM   4335  CB  VAL B 557      47.185  65.562  99.748  1.00 29.35           C
ATOM   4336  CG1 VAL B 557      48.340  66.411  99.275  1.00 32.31           C
ATOM   4337  CG2 VAL B 557      46.329  66.332 100.744  1.00 28.78           C
ATOM   4338  N   SER B 558      47.393  63.923  96.748  1.00 29.21           N
ATOM   4339  CA  SER B 558      48.142  63.799  95.500  1.00 29.03           C
ATOM   4340  C   SER B 558      47.259  64.117  94.291  1.00 28.16           C
ATOM   4341  O   SER B 558      46.034  64.154  94.398  1.00 28.43           O
ATOM   4342  CB  SER B 558      48.696  62.383  95.366  1.00 29.38           C
ATOM   4343  OG  SER B 558      47.642  61.442  95.291  1.00 32.88           O
ATOM   4344  N   PRO B 559      47.875  64.365  93.123  1.00 27.72           N
ATOM   4345  CA  PRO B 559      47.133  64.680  91.897  1.00 26.69           C
ATOM   4346  C   PRO B 559      46.139  63.595  91.470  1.00 26.48           C
ATOM   4347  O   PRO B 559      45.111  63.892  90.858  1.00 26.73           O
ATOM   4348  CB  PRO B 559      48.243  64.881  90.870  1.00 26.17           C
ATOM   4349  CG  PRO B 559      49.336  65.468  91.690  1.00 26.77           C
ATOM   4350  CD  PRO B 559      49.318  64.596  92.928  1.00 27.30           C
ATOM   4351  N   ALA B 560      46.444  62.342  91.794  1.00 24.98           N
ATOM   4352  CA  ALA B 560      45.568  61.235  91.427  1.00 24.89           C
ATOM   4353  C   ALA B 560      44.186  61.414  92.046  1.00 23.94           C
ATOM   4354  O   ALA B 560      43.169  61.133  91.412  1.00 23.86           O
ATOM   4355  CB  ALA B 560      46.183  59.897  91.868  1.00 23.82           C
ATOM   4356  N   PHE B 561      44.149  61.878  93.288  1.00 23.25           N
ATOM   4357  CA  PHE B 561      42.878  62.099  93.960  1.00 22.06           C
ATOM   4358  C   PHE B 561      42.343  63.465  93.537  1.00 21.40           C
ATOM   4359  O   PHE B 561      41.216  63.585  93.053  1.00 22.05           O
ATOM   4360  CB  PHE B 561      43.070  62.060  95.482  1.00 20.19           C
ATOM   4361  CG  PHE B 561      41.802  62.303  96.273  1.00 20.37           C
ATOM   4362  CD1 PHE B 561      41.120  61.246  96.862  1.00 19.69           C
ATOM   4363  CD2 PHE B 561      41.301  63.596  96.441  1.00 18.00           C
ATOM   4364  CE1 PHE B 561      39.962  61.469  97.609  1.00 18.83           C
ATOM   4365  CE2 PHE B 561      40.151  63.824  97.181  1.00 17.44           C
ATOM   4366  CZ  PHE B 561      39.479  62.759  97.768  1.00 17.33           C
ATOM   4367  N   GLN B 562      43.178  64.484  93.704  1.00 20.76           N
ATOM   4368  CA  GLN B 562      42.816  65.857  93.393  1.00 20.53           C
ATOM   4369  C   GLN B 562      42.235  66.156  92.016  1.00 21.46           C
ATOM   4370  O   GLN B 562      41.359  67.016  91.898  1.00 21.83           O
ATOM   4371  CB  GLN B 562      44.008  66.773  93.656  1.00 19.40           C
ATOM   4372  CG  GLN B 562      44.346  66.913  95.137  1.00 18.80           C
ATOM   4373  CD  GLN B 562      43.224  67.560  95.948  1.00 17.44           C
ATOM   4374  OE1 GLN B 562      42.627  66.928  96.826  1.00 16.21           O
ATOM   4375  NE2 GLN B 562      42.938  68.825  95.656  1.00 14.86           N
ATOM   4376  N   ASN B 563      42.706  65.475  90.978  1.00 21.29           N
ATOM   4377  CA  ASN B 563      42.174  65.723  89.638  1.00 22.75           C
ATOM   4378  C   ASN B 563      40.710  65.320  89.520  1.00 23.26           C
ATOM   4379  O   ASN B 563      40.012  65.756  88.608  1.00 25.31           O
ATOM   4380  CB  ASN B 563      42.998  64.986  88.574  1.00 22.14           C
ATOM   4381  CG  ASN B 563      44.179  65.807  88.080  1.00 22.58           C
ATOM   4382  OD1 ASN B 563      44.002  66.837  87.419  1.00 21.95           O
ATOM   4383  ND2 ASN B 563      45.388  65.363  88.407  1.00 17.14           N
ATOM   4384  N   ALA B 564      40.237  64.489  90.441  1.00 23.82           N
ATOM   4385  CA  ALA B 564      38.846  64.058  90.401  1.00 21.96           C
ATOM   4386  C   ALA B 564      37.953  65.047  91.135  1.00 21.30           C
ATOM   4387  O   ALA B 564      36.734  65.035  90.982  1.00 21.28           O
ATOM   4388  CB  ALA B 564      38.708  62.681  91.031  1.00 22.50           C
ATOM   4389  N   ILE B 565      38.560  65.916  91.930  1.00 20.13           N
ATOM   4390  CA  ILE B 565      37.776  66.874  92.695  1.00 19.62           C
ATOM   4391  C   ILE B 565      36.991  67.925  91.907  1.00 20.27           C
ATOM   4392  O   ILE B 565      35.796  68.096  92.136  1.00 20.66           O
ATOM   4393  CB  ILE B 565      38.655  67.584  93.752  1.00 15.47           C
ATOM   4394  CG1 ILE B 565      38.946  66.622  94.913  1.00 13.21           C
ATOM   4395  CG2 ILE B 565      37.968  68.838  94.244  1.00 15.77           C
ATOM   4396  CD1 ILE B 565      37.712  66.145  95.654  1.00 10.28           C
ATOM   4397  N   PRO B 566      37.640  68.640  90.969  1.00 21.73           N
ATOM   4398  CA  PRO B 566      36.927  69.670  90.197  1.00 22.34           C
ATOM   4399  C   PRO B 566      35.603  69.257  89.551  1.00 23.67           C
ATOM   4400  O   PRO B 566      34.595  69.930  89.742  1.00 25.72           O
ATOM   4401  CB  PRO B 566      37.970  70.119  89.175  1.00 21.24           C
ATOM   4402  CG  PRO B 566      39.245  69.983  89.943  1.00 20.10           C
ATOM   4403  CD  PRO B 566      39.069  68.623  90.607  1.00 20.45           C
ATOM   4404  N   THR B 567      35.588  68.165  88.792  1.00 23.77           N
ATOM   4405  CA  THR B 567      34.345  67.742  88.155  1.00 24.32           C
ATOM   4406  C   THR B 567      33.645  66.635  88.926  1.00 24.28           C
ATOM   4407  O   THR B 567      32.575  66.183  88.534  1.00 25.62           O
ATOM   4408  CB  THR B 567      34.570  67.247  86.709  1.00 25.80           C
ATOM   4409  OG1 THR B 567      35.433  66.106  86.724  1.00 29.49           O
ATOM   4410  CG2 THR B 567      35.187  68.351  85.851  1.00 24.50           C
ATOM   4411  N   GLY B 568      34.248  66.194  90.022  1.00 21.91           N
ATOM   4412  CA  GLY B 568      33.633  65.149  90.809  1.00 20.17           C
ATOM   4413  C   GLY B 568      32.856  65.751  91.959  1.00 19.19           C
ATOM   4414  O   GLY B 568      31.709  65.388  92.210  1.00 19.23           O
ATOM   4415  N   ASN B 569      33.482  66.690  92.658  1.00 17.84           N
ATOM   4416  CA  ASN B 569      32.834  67.329  93.794  1.00 17.10           C
ATOM   4417  C   ASN B 569      32.458  68.777  93.516  1.00 16.51           C
ATOM   4418  O   ASN B 569      31.762  69.391  94.311  1.00 17.86           O
ATOM   4419  CB  ASN B 569      33.745  67.251  95.027  1.00 16.67           C
ATOM   4420  CG  ASN B 569      32.993  66.835  96.274  1.00 17.56           C
ATOM   4421  OD1 ASN B 569      32.109  65.984  96.214  1.00 20.22           O
ATOM   4422  ND2 ASN B 569      33.349  67.419  97.413  1.00 14.55           N
ATOM   4423  N   TRP B 570      32.911  69.313  92.386  1.00 14.97           N
ATOM   4424  CA  TRP B 570      32.624  70.692  92.006  1.00 15.79           C
ATOM   4425  C   TRP B 570      33.082  71.667  93.080  1.00 15.37           C
ATOM   4426  O   TRP B 570      32.357  72.561  93.481  1.00 14.23           O
ATOM   4427  CB  TRP B 570      31.128  70.859  91.709  1.00 16.50           C
ATOM   4428  CG  TRP B 570      30.697  69.940  90.607  1.00 17.94           C
ATOM   4429  CD1 TRP B 570      30.036  68.754  90.741  1.00 18.17           C
ATOM   4430  CD2 TRP B 570      31.051  70.044  89.224  1.00 18.17           C
ATOM   4431  NE1 TRP B 570      29.970  68.106  89.534  1.00 18.23           N
ATOM   4432  CE2 TRP B 570      30.586  68.875  88.584  1.00 19.48           C
ATOM   4433  CE3 TRP B 570      31.726  71.009  88.467  1.00 19.75           C
ATOM   4434  CZ2 TRP B 570      30.775  68.640  87.219  1.00 20.59           C
ATOM   4435  CZ3 TRP B 570      31.915  70.776  87.106  1.00 22.63           C
ATOM   4436  CH2 TRP B 570      31.441  69.598  86.499  1.00 21.40           C
ATOM   4437  N   MET B 571      34.317  71.476  93.526  1.00 18.57           N
ATOM   4438  CA  MET B 571      34.929  72.300  94.558  1.00 19.53           C
ATOM   4439  C   MET B 571      36.368  72.562  94.117  1.00 20.78           C
ATOM   4440  O   MET B 571      36.879  71.857  93.243  1.00 22.20           O
ATOM   4441  CB  MET B 571      34.924  71.540  95.885  1.00 19.51           C
ATOM   4442  CG  MET B 571      33.543  71.278  96.465  1.00 21.03           C
ATOM   4443  SD  MET B 571      32.753  72.898  97.211  1.00 28.11           S
ATOM   4444  CE  MET B 571      33.593  72.844  98.963  1.00 22.96           C
ATOM   4445  N   TYR B 572      37.017  73.562  94.711  1.00 19.32           N
ATOM   4446  CA  TYR B 572      38.408  73.876  94.371  1.00 19.25           C
ATOM   4447  C   TYR B 572      39.338  72.869  95.021  1.00 18.57           C
ATOM   4448  O   TYR B 572      39.233  72.603  96.214  1.00 20.27           O
ATOM   4449  CB  TYR B 572      38.789  75.284  94.855  1.00 18.32           C
ATOM   4450  CG  TYR B 572      38.113  76.397  94.089  1.00 20.77           C
ATOM   4451  CD1 TYR B 572      38.422  76.638  92.750  1.00 19.98           C
ATOM   4452  CD2 TYR B 572      37.132  77.182  94.688  1.00 21.08           C
ATOM   4453  CE1 TYR B 572      37.764  77.629  92.026  1.00 20.13           C
ATOM   4454  CE2 TYR B 572      36.468  78.177  93.972  1.00 21.22           C
ATOM   4455  CZ  TYR B 572      36.788  78.392  92.642  1.00 20.74           C
ATOM   4456  OH  TYR B 572      36.110  79.355  91.929  1.00 21.67           O
ATOM   4457  N   PRO B 573      40.262  72.291  94.244  1.00 19.02           N
ATOM   4458  CA  PRO B 573      41.207  71.311  94.782  1.00 19.64           C
ATOM   4459  C   PRO B 573      42.281  71.984  95.638  1.00 20.92           C
ATOM   4460  O   PRO B 573      42.588  73.160  95.455  1.00 19.49           O
ATOM   4461  CB  PRO B 573      41.780  70.674  93.524  1.00 18.72           C
ATOM   4462  CG  PRO B 573      41.804  71.821  92.577  1.00 19.33           C
ATOM   4463  CD  PRO B 573      40.445  72.445  92.791  1.00 18.97           C
ATOM   4464  N   VAL B 574      42.847  71.228  96.570  1.00 23.22           N
ATOM   4465  CA  VAL B 574      43.873  71.755  97.450  1.00 24.95           C
ATOM   4466  C   VAL B 574      45.270  71.640  96.824  1.00 25.90           C
ATOM   4467  O   VAL B 574      46.244  72.175  97.355  1.00 26.97           O
ATOM   4468  CB  VAL B 574      43.827  71.033  98.822  1.00 25.85           C
ATOM   4469  CG1 VAL B 574      44.201  69.569  98.676  1.00 26.06           C
ATOM   4470  CG2 VAL B 574      44.742  71.722  99.786  1.00 30.11           C
ATOM   4471  N   ALA B 575      45.360  70.949  95.689  1.00 24.99           N
ATOM   4472  CA  ALA B 575      46.628  70.788  94.980  1.00 24.41           C
ATOM   4473  C   ALA B 575      46.621  71.619  93.692  1.00 24.23           C
ATOM   4474  O   ALA B 575      45.559  71.915  93.145  1.00 23.44           O
ATOM   4475  CB  ALA B 575      46.860  69.317  94.657  1.00 25.62           C
ATOM   4476  N   ASN B 576      47.802  71.995  93.210  1.00 24.70           N
ATOM   4477  CA  ASN B 576      47.907  72.796  91.991  1.00 26.18           C
ATOM   4478  C   ASN B 576      47.642  71.924  90.778  1.00 28.28           C
ATOM   4479  O   ASN B 576      48.565  71.527  90.063  1.00 29.83           O
ATOM   4480  CB  ASN B 576      49.295  73.415  91.869  1.00 26.05           C
ATOM   4481  CG  ASN B 576      49.407  74.351  90.684  1.00 25.77           C
ATOM   4482  OD1 ASN B 576      50.502  74.579  90.164  1.00 26.89           O
ATOM   4483  ND2 ASN B 576      48.276  74.909  90.257  1.00 23.32           N
ATOM   4484  N   VAL B 577      46.367  71.647  90.544  1.00 28.77           N
ATOM   4485  CA  VAL B 577      45.953  70.792  89.453  1.00 29.29           C
ATOM   4486  C   VAL B 577      45.226  71.609  88.385  1.00 30.30           C
ATOM   4487  O   VAL B 577      44.918  72.778  88.598  1.00 30.69           O
ATOM   4488  CB  VAL B 577      45.035  69.671  90.016  1.00 30.12           C
ATOM   4489  CG1 VAL B 577      43.570  70.070  89.908  1.00 28.66           C
ATOM   4490  CG2 VAL B 577      45.328  68.370  89.332  1.00 30.77           C
ATOM   4491  N   THR B 578      44.964  70.995  87.235  1.00 30.88           N
ATOM   4492  CA  THR B 578      44.257  71.672  86.151  1.00 31.69           C
ATOM   4493  C   THR B 578      42.768  71.798  86.462  1.00 32.70           C
ATOM   4494  O   THR B 578      42.159  70.874  86.994  1.00 34.34           O
ATOM   4495  CB  THR B 578      44.413  70.907  84.818  1.00 31.87           C
ATOM   4496  OG1 THR B 578      45.696  71.199  84.250  1.00 32.59           O
ATOM   4497  CG2 THR B 578      43.325  71.302  83.835  1.00 30.48           C
ATOM   4498  N   LEU B 579      42.190  72.945  86.129  1.00 33.09           N
ATOM   4499  CA  LEU B 579      40.771  73.185  86.358  1.00 34.51           C
ATOM   4500  C   LEU B 579      40.030  73.081  85.034  1.00 35.39           C
ATOM   4501  O   LEU B 579      40.517  73.535  84.001  1.00 33.93           O
ATOM   4502  CB  LEU B 579      40.549  74.578  86.951  1.00 34.71           C
ATOM   4503  CG  LEU B 579      41.230  74.878  88.285  1.00 35.86           C
ATOM   4504  CD1 LEU B 579      40.975  76.325  88.673  1.00 35.05           C
ATOM   4505  CD2 LEU B 579      40.705  73.929  89.349  1.00 36.87           C
ATOM   4506  N   PRO B 580      38.831  72.490  85.050  1.00 38.23           N
ATOM   4507  CA  PRO B 580      38.053  72.346  83.817  1.00 40.11           C
ATOM   4508  C   PRO B 580      37.582  73.680  83.244  1.00 41.45           C
ATOM   4509  O   PRO B 580      37.642  74.713  83.914  1.00 40.65           O
ATOM   4510  CB  PRO B 580      36.891  71.458  84.254  1.00 40.74           C
ATOM   4511  CG  PRO B 580      36.671  71.888  85.667  1.00 39.51           C
ATOM   4512  CD  PRO B 580      38.083  71.964  86.206  1.00 38.87           C
ATOM   4513  N   ALA B 581      37.136  73.652  81.991  1.00 43.07           N
ATOM   4514  CA  ALA B 581      36.628  74.855  81.341  1.00 44.57           C
ATOM   4515  C   ALA B 581      35.231  75.074  81.914  1.00 44.72           C
ATOM   4516  O   ALA B 581      34.318  74.271  81.685  1.00 45.82           O
ATOM   4517  CB  ALA B 581      36.558  74.656  79.830  1.00 44.93           C
ATOM   4518  N   GLY B 582      35.076  76.155  82.671  1.00 43.08           N
ATOM   4519  CA  GLY B 582      33.803  76.451  83.297  1.00 40.28           C
ATOM   4520  C   GLY B 582      34.093  77.184  84.589  1.00 39.50           C
ATOM   4521  O   GLY B 582      33.342  78.071  85.006  1.00 38.27           O
ATOM   4522  N   PHE B 583      35.198  76.814  85.227  1.00 38.05           N
ATOM   4523  CA  PHE B 583      35.591  77.467  86.458  1.00 38.63           C
ATOM   4524  C   PHE B 583      35.975  78.913  86.188  1.00 40.04           C
ATOM   4525  O   PHE B 583      35.940  79.751  87.087  1.00 40.60           O
ATOM   4526  CB  PHE B 583      36.754  76.732  87.112  1.00 35.84           C
ATOM   4527  CG  PHE B 583      36.325  75.589  87.970  1.00 33.95           C
ATOM   4528  CD1 PHE B 583      36.760  75.492  89.286  1.00 34.34           C
ATOM   4529  CD2 PHE B 583      35.472  74.616  87.473  1.00 31.98           C
ATOM   4530  CE1 PHE B 583      36.349  74.439  90.097  1.00 33.95           C
ATOM   4531  CE2 PHE B 583      35.058  73.562  88.275  1.00 32.78           C
ATOM   4532  CZ  PHE B 583      35.496  73.474  89.589  1.00 31.62           C
ATOM   4533  N   GLU B 584      36.336  79.209  84.945  1.00 41.77           N
ATOM   4534  CA  GLU B 584      36.707  80.567  84.596  1.00 44.20           C
ATOM   4535  C   GLU B 584      35.474  81.424  84.343  1.00 44.34           C
ATOM   4536  O   GLU B 584      35.582  82.618  84.069  1.00 44.93           O
ATOM   4537  CB  GLU B 584      37.636  80.569  83.385  1.00 46.71           C
ATOM   4538  CG  GLU B 584      38.977  79.907  83.684  1.00 51.72           C
ATOM   4539  CD  GLU B 584      39.555  80.333  85.035  1.00 53.13           C
ATOM   4540  OE1 GLU B 584      39.818  81.542  85.217  1.00 54.21           O
ATOM   4541  OE2 GLU B 584      39.741  79.459  85.914  1.00 52.57           O
ATOM   4542  N   LYS B 585      34.300  80.808  84.432  1.00 43.68           N
ATOM   4543  CA  LYS B 585      33.051  81.536  84.256  1.00 43.22           C
ATOM   4544  C   LYS B 585      32.510  81.833  85.648  1.00 42.19           C
ATOM   4545  O   LYS B 585      31.516  82.543  85.809  1.00 42.77           O
ATOM   4546  CB  LYS B 585      32.038  80.706  83.460  1.00 44.20           C
ATOM   4547  CG  LYS B 585      32.335  80.644  81.965  1.00 46.48           C
ATOM   4548  CD  LYS B 585      31.250  79.898  81.206  1.00 47.77           C
ATOM   4549  CE  LYS B 585      31.540  79.873  79.709  1.00 48.97           C
ATOM   4550  NZ  LYS B 585      30.568  79.022  78.957  1.00 48.26           N
ATOM   4551  N   LEU B 586      33.197  81.286  86.650  1.00 40.38           N
ATOM   4552  CA  LEU B 586      32.826  81.456  88.049  1.00 37.54           C
ATOM   4553  C   LEU B 586      33.366  82.753  88.632  1.00 38.06           C
ATOM   4554  O   LEU B 586      34.260  83.390  88.060  1.00 36.58           O
ATOM   4555  CB  LEU B 586      33.344  80.276  88.868  1.00 34.69           C
ATOM   4556  CG  LEU B 586      32.904  78.916  88.332  1.00 32.75           C
ATOM   4557  CD1 LEU B 586      33.474  77.808  89.199  1.00 34.72           C
ATOM   4558  CD2 LEU B 586      31.386  78.855  88.302  1.00 31.59           C
ATOM   4559  N   THR B 587      32.819  83.141  89.779  1.00 37.31           N
ATOM   4560  CA  THR B 587      33.245  84.365  90.435  1.00 37.38           C
ATOM   4561  C   THR B 587      33.799  84.090  91.821  1.00 36.94           C
ATOM   4562  O   THR B 587      33.112  83.528  92.674  1.00 37.69           O
ATOM   4563  CB  THR B 587      32.079  85.361  90.586  1.00 37.77           C
ATOM   4564  OG1 THR B 587      31.496  85.630  89.305  1.00 37.23           O
ATOM   4565  CG2 THR B 587      32.580  86.663  91.202  1.00 36.90           C
ATOM   4566  N   LYS B 588      35.050  84.472  92.042  1.00 36.34           N
ATOM   4567  CA  LYS B 588      35.653  84.293  93.351  1.00 35.80           C
ATOM   4568  C   LYS B 588      35.203  85.484  94.197  1.00 34.95           C
ATOM   4569  O   LYS B 588      35.262  86.634  93.761  1.00 35.58           O
ATOM   4570  CB  LYS B 588      37.178  84.240  93.242  1.00 35.58           C
ATOM   4571  CG  LYS B 588      37.717  82.928  92.670  1.00 36.55           C
ATOM   4572  CD  LYS B 588      39.244  82.917  92.664  1.00 37.69           C
ATOM   4573  CE  LYS B 588      39.819  81.588  92.166  1.00 38.43           C
ATOM   4574  NZ  LYS B 588      39.602  80.458  93.115  1.00 36.16           N
ATOM   4575  N   PRO B 589      34.722  85.220  95.416  1.00 34.44           N
ATOM   4576  CA  PRO B 589      34.263  86.306  96.288  1.00 33.87           C
ATOM   4577  C   PRO B 589      35.302  87.387  96.599  1.00 32.46           C
ATOM   4578  O   PRO B 589      36.439  87.094  96.955  1.00 32.80           O
ATOM   4579  CB  PRO B 589      33.780  85.562  97.536  1.00 34.24           C
ATOM   4580  CG  PRO B 589      34.609  84.313  97.532  1.00 35.05           C
ATOM   4581  CD  PRO B 589      34.597  83.915  96.087  1.00 33.78           C
ATOM   4582  N   ALA B 590      34.887  88.643  96.458  1.00 32.30           N
ATOM   4583  CA  ALA B 590      35.751  89.785  96.722  1.00 30.95           C
ATOM   4584  C   ALA B 590      36.088  89.857  98.207  1.00 30.03           C
ATOM   4585  O   ALA B 590      37.119  90.405  98.593  1.00 30.33           O
ATOM   4586  CB  ALA B 590      35.063  91.065  96.281  1.00 32.31           C
ATOM   4587  N   THR B 591      35.209  89.300  99.034  1.00 27.75           N
ATOM   4588  CA  THR B 591      35.417  89.286 100.474  1.00 24.21           C
ATOM   4589  C   THR B 591      35.158  87.885 101.026  1.00 24.13           C
ATOM   4590  O   THR B 591      34.141  87.262 100.715  1.00 24.28           O
ATOM   4591  CB  THR B 591      34.484  90.290 101.173  1.00 23.84           C
ATOM   4592  OG1 THR B 591      34.770  91.611 100.698  1.00 23.96           O
ATOM   4593  CG2 THR B 591      34.679  90.242 102.676  1.00 21.30           C
ATOM   4594  N   THR B 592      36.089  87.395 101.839  1.00 22.09           N
ATOM   4595  CA  THR B 592      35.978  86.074 102.432  1.00 21.46           C
ATOM   4596  C   THR B 592      35.644  86.220 103.901  1.00 21.35           C
ATOM   4597  O   THR B 592      36.150  87.114 104.570  1.00 22.55           O
ATOM   4598  CB  THR B 592      37.290  85.291 102.275  1.00 21.17           C
ATOM   4599  OG1 THR B 592      37.568  85.128 100.882  1.00 21.42           O
ATOM   4600  CG2 THR B 592      37.193  83.926 102.919  1.00 20.09           C
ATOM   4601  N   LEU B 593      34.777  85.347 104.392  1.00 20.11           N
ATOM   4602  CA  LEU B 593      34.357  85.378 105.784  1.00 21.41           C
ATOM   4603  C   LEU B 593      34.763  84.076 106.440  1.00 21.16           C
ATOM   4604  O   LEU B 593      34.864  83.052 105.773  1.00 22.74           O
ATOM   4605  CB  LEU B 593      32.842  85.572 105.866  1.00 19.67           C
ATOM   4606  CG  LEU B 593      32.395  86.866 105.182  1.00 20.40           C
ATOM   4607  CD1 LEU B 593      30.874  86.973 105.181  1.00 21.34           C
ATOM   4608  CD2 LEU B 593      33.020  88.055 105.907  1.00 20.47           C
ATOM   4609  N   GLU B 594      34.987  84.107 107.747  1.00 22.07           N
ATOM   4610  CA  GLU B 594      35.419  82.908 108.436  1.00 22.22           C
ATOM   4611  C   GLU B 594      35.472  83.048 109.947  1.00 22.78           C
ATOM   4612  O   GLU B 594      35.854  84.095 110.476  1.00 24.60           O
ATOM   4613  CB  GLU B 594      36.814  82.532 107.936  1.00 24.54           C
ATOM   4614  CG  GLU B 594      37.361  81.240 108.491  1.00 27.63           C
ATOM   4615  CD  GLU B 594      37.168  80.093 107.533  1.00 31.41           C
ATOM   4616  OE1 GLU B 594      36.017  79.885 107.093  1.00 31.12           O
ATOM   4617  OE2 GLU B 594      38.167  79.406 107.220  1.00 32.56           O
ATOM   4618  N   PHE B 595      35.095  81.977 110.636  1.00 21.80           N
ATOM   4619  CA  PHE B 595      35.151  81.927 112.092  1.00 19.84           C
ATOM   4620  C   PHE B 595      36.248  80.920 112.368  1.00 20.71           C
ATOM   4621  O   PHE B 595      36.497  80.053 111.538  1.00 22.16           O
ATOM   4622  CB  PHE B 595      33.859  81.372 112.687  1.00 19.94           C
ATOM   4623  CG  PHE B 595      32.784  82.389 112.895  1.00 18.71           C
ATOM   4624  CD1 PHE B 595      31.557  82.251 112.258  1.00 17.33           C
ATOM   4625  CD2 PHE B 595      32.980  83.463 113.764  1.00 19.48           C
ATOM   4626  CE1 PHE B 595      30.533  83.165 112.482  1.00 19.08           C
ATOM   4627  CE2 PHE B 595      31.961  84.388 113.999  1.00 19.41           C
ATOM   4628  CZ  PHE B 595      30.732  84.238 113.356  1.00 19.82           C
ATOM   4629  N   THR B 596      36.917  81.033 113.508  1.00 20.21           N
ATOM   4630  CA  THR B 596      37.937  80.052 113.855  1.00 20.21           C
ATOM   4631  C   THR B 596      37.148  78.833 114.325  1.00 20.85           C
ATOM   4632  O   THR B 596      36.038  78.970 114.848  1.00 20.32           O
ATOM   4633  CB  THR B 596      38.814  80.500 115.042  1.00 20.38           C
ATOM   4634  OG1 THR B 596      38.000  80.599 116.217  1.00 21.16           O
ATOM   4635  CG2 THR B 596      39.477  81.838 114.759  1.00 17.76           C
ATOM   4636  N   PRO B 597      37.702  77.626 114.150  1.00 20.61           N
ATOM   4637  CA  PRO B 597      36.969  76.438 114.596  1.00 21.07           C
ATOM   4638  C   PRO B 597      36.496  76.613 116.040  1.00 22.33           C
ATOM   4639  O   PRO B 597      35.353  76.299 116.380  1.00 22.29           O
ATOM   4640  CB  PRO B 597      38.005  75.326 114.444  1.00 21.07           C
ATOM   4641  CG  PRO B 597      38.779  75.785 113.234  1.00 21.55           C
ATOM   4642  CD  PRO B 597      38.986  77.257 113.531  1.00 19.08           C
ATOM   4643  N   ALA B 598      37.384  77.141 116.876  1.00 22.07           N
ATOM   4644  CA  ALA B 598      37.090  77.376 118.284  1.00 23.12           C
ATOM   4645  C   ALA B 598      35.853  78.249 118.477  1.00 22.87           C
ATOM   4646  O   ALA B 598      34.985  77.934 119.283  1.00 23.74           O
ATOM   4647  CB  ALA B 598      38.289  78.026 118.962  1.00 21.38           C
ATOM   4648  N   GLU B 599      35.783  79.357 117.749  1.00 24.00           N
ATOM   4649  CA  GLU B 599      34.640  80.253 117.854  1.00 23.50           C
ATOM   4650  C   GLU B 599      33.349  79.514 117.482  1.00 22.74           C
ATOM   4651  O   GLU B 599      32.342  79.631 118.178  1.00 24.05           O
ATOM   4652  CB  GLU B 599      34.835  81.481 116.946  1.00 25.15           C
ATOM   4653  CG  GLU B 599      36.074  82.318 117.285  1.00 28.64           C
ATOM   4654  CD  GLU B 599      36.314  83.492 116.327  1.00 29.94           C
ATOM   4655  OE1 GLU B 599      36.236  83.315 115.089  1.00 28.71           O
ATOM   4656  OE2 GLU B 599      36.605  84.599 116.822  1.00 31.10           O
ATOM   4657  N   VAL B 600      33.380  78.747 116.395  1.00 21.87           N
ATOM   4658  CA  VAL B 600      32.198  78.007 115.957  1.00 22.14           C
ATOM   4659  C   VAL B 600      31.714  77.024 117.023  1.00 22.63           C
ATOM   4660  O   VAL B 600      30.530  76.987 117.348  1.00 22.13           O
ATOM   4661  CB  VAL B 600      32.469  77.220 114.650  1.00 21.26           C
ATOM   4662  CG1 VAL B 600      31.328  76.247 114.377  1.00 20.94           C
ATOM   4663  CG2 VAL B 600      32.618  78.185 113.483  1.00 18.76           C
ATOM   4664  N   ALA B 601      32.642  76.237 117.557  1.00 22.86           N
ATOM   4665  CA  ALA B 601      32.333  75.245 118.581  1.00 25.35           C
ATOM   4666  C   ALA B 601      31.705  75.835 119.842  1.00 26.53           C
ATOM   4667  O   ALA B 601      30.771  75.271 120.404  1.00 27.51           O
ATOM   4668  CB  ALA B 601      33.600  74.480 118.955  1.00 22.73           C
ATOM   4669  N   ALA B 602      32.221  76.969 120.293  1.00 27.99           N
ATOM   4670  CA  ALA B 602      31.707  77.586 121.506  1.00 29.92           C
ATOM   4671  C   ALA B 602      30.326  78.231 121.362  1.00 31.23           C
ATOM   4672  O   ALA B 602      29.613  78.389 122.353  1.00 32.28           O
ATOM   4673  CB  ALA B 602      32.709  78.620 122.017  1.00 29.08           C
ATOM   4674  N   GLN B 603      29.936  78.580 120.138  1.00 31.24           N
ATOM   4675  CA  GLN B 603      28.656  79.250 119.929  1.00 31.90           C
ATOM   4676  C   GLN B 603      27.625  78.632 118.982  1.00 30.78           C
ATOM   4677  O   GLN B 603      26.543  79.202 118.821  1.00 29.15           O
ATOM   4678  CB  GLN B 603      28.910  80.692 119.474  1.00 34.80           C
ATOM   4679  CG  GLN B 603      29.557  81.584 120.523  1.00 40.11           C
ATOM   4680  CD  GLN B 603      28.703  81.712 121.771  1.00 44.25           C
ATOM   4681  OE1 GLN B 603      27.517  82.049 121.693  1.00 45.82           O
ATOM   4682  NE2 GLN B 603      29.299  81.443 122.931  1.00 44.72           N
ATOM   4683  N   ARG B 604      27.919  77.492 118.359  1.00 29.13           N
ATOM   4684  CA  ARG B 604      26.936  76.937 117.435  1.00 28.52           C
ATOM   4685  C   ARG B 604      25.656  76.449 118.099  1.00 28.05           C
ATOM   4686  O   ARG B 604      24.572  76.633 117.542  1.00 27.98           O
ATOM   4687  CB  ARG B 604      27.531  75.817 116.562  1.00 28.00           C
ATOM   4688  CG  ARG B 604      27.891  74.525 117.265  1.00 27.75           C
ATOM   4689  CD  ARG B 604      28.167  73.438 116.234  1.00 27.17           C
ATOM   4690  NE  ARG B 604      28.744  72.239 116.832  1.00 28.27           N
ATOM   4691  CZ  ARG B 604      28.790  71.045 116.241  1.00 27.91           C
ATOM   4692  NH1 ARG B 604      28.288  70.879 115.025  1.00 25.94           N
ATOM   4693  NH2 ARG B 604      29.341  70.012 116.870  1.00 27.61           N
ATOM   4694  N   GLN B 605      25.758  75.846 119.281  1.00 28.37           N
ATOM   4695  CA  GLN B 605      24.553  75.362 119.948  1.00 29.49           C
ATOM   4696  C   GLN B 605      23.562  76.487 120.216  1.00 27.99           C
ATOM   4697  O   GLN B 605      22.376  76.357 119.916  1.00 28.69           O
ATOM   4698  CB  GLN B 605      24.882  74.648 121.261  1.00 32.08           C
ATOM   4699  CG  GLN B 605      23.641  74.439 122.135  1.00 37.49           C
ATOM   4700  CD  GLN B 605      23.815  73.349 123.174  1.00 40.13           C
ATOM   4701  OE1 GLN B 605      24.773  73.358 123.953  1.00 40.62           O
ATOM   4702  NE2 GLN B 605      22.880  72.400 123.193  1.00 39.25           N
ATOM   4703  N   ALA B 606      24.041  77.589 120.782  1.00 26.43           N
ATOM   4704  CA  ALA B 606      23.166  78.722 121.065  1.00 25.43           C
ATOM   4705  C   ALA B 606      22.643  79.341 119.764  1.00 24.37           C
ATOM   4706  O   ALA B 606      21.487  79.762 119.696  1.00 25.57           O
ATOM   4707  CB  ALA B 606      23.909  79.777 121.893  1.00 23.23           C
ATOM   4708  N   TRP B 607      23.479  79.386 118.728  1.00 21.95           N
ATOM   4709  CA  TRP B 607      23.034  79.966 117.463  1.00 22.16           C
ATOM   4710  C   TRP B 607      22.018  79.079 116.744  1.00 21.96           C
ATOM   4711  O   TRP B 607      21.131  79.573 116.042  1.00 20.56           O
ATOM   4712  CB  TRP B 607      24.223  80.254 116.536  1.00 21.48           C
ATOM   4713  CG  TRP B 607      25.097  81.383 117.007  1.00 21.33           C
ATOM   4714  CD1 TRP B 607      24.732  82.422 117.821  1.00 19.90           C
ATOM   4715  CD2 TRP B 607      26.477  81.600 116.674  1.00 19.99           C
ATOM   4716  NE1 TRP B 607      25.801  83.267 118.019  1.00 22.58           N
ATOM   4717  CE2 TRP B 607      26.882  82.788 117.326  1.00 20.67           C
ATOM   4718  CE3 TRP B 607      27.407  80.908 115.888  1.00 19.54           C
ATOM   4719  CZ2 TRP B 607      28.179  83.297 117.216  1.00 19.30           C
ATOM   4720  CZ3 TRP B 607      28.695  81.414 115.778  1.00 19.91           C
ATOM   4721  CH2 TRP B 607      29.069  82.601 116.442  1.00 20.82           C
ATOM   4722  N   ILE B 608      22.144  77.769 116.914  1.00 20.89           N
ATOM   4723  CA  ILE B 608      21.209  76.854 116.279  1.00 20.94           C
ATOM   4724  C   ILE B 608      19.869  76.926 117.003  1.00 21.74           C
ATOM   4725  O   ILE B 608      18.810  76.909 116.378  1.00 20.69           O
ATOM   4726  CB  ILE B 608      21.753  75.418 116.294  1.00 18.93           C
ATOM   4727  CG1 ILE B 608      22.886  75.306 115.270  1.00 18.29           C
ATOM   4728  CG2 ILE B 608      20.635  74.429 116.001  1.00 16.90           C
ATOM   4729  CD1 ILE B 608      23.551  73.953 115.211  1.00 16.85           C
ATOM   4730  N   SER B 609      19.931  77.018 118.328  1.00 23.37           N
ATOM   4731  CA  SER B 609      18.732  77.131 119.152  1.00 25.47           C
ATOM   4732  C   SER B 609      17.984  78.418 118.757  1.00 25.43           C
ATOM   4733  O   SER B 609      16.759  78.422 118.605  1.00 22.64           O
ATOM   4734  CB  SER B 609      19.129  77.169 120.633  1.00 26.39           C
ATOM   4735  OG  SER B 609      18.099  77.719 121.431  1.00 28.84           O
ATOM   4736  N   GLU B 610      18.731  79.506 118.583  1.00 24.83           N
ATOM   4737  CA  GLU B 610      18.134  80.779 118.181  1.00 25.15           C
ATOM   4738  C   GLU B 610      17.525  80.652 116.789  1.00 23.88           C
ATOM   4739  O   GLU B 610      16.430  81.154 116.526  1.00 22.50           O
ATOM   4740  CB  GLU B 610      19.191  81.883 118.174  1.00 28.53           C
ATOM   4741  CG  GLU B 610      19.629  82.319 119.561  1.00 33.64           C
ATOM   4742  CD  GLU B 610      20.850  83.216 119.532  1.00 37.28           C
ATOM   4743  OE1 GLU B 610      20.937  84.085 118.629  1.00 39.48           O
ATOM   4744  OE2 GLU B 610      21.718  83.056 120.420  1.00 39.25           O
ATOM   4745  N   TRP B 611      18.249  79.981 115.898  1.00 22.10           N
ATOM   4746  CA  TRP B 611      17.791  79.772 114.533  1.00 21.78           C
ATOM   4747  C   TRP B 611      16.481  78.985 114.503  1.00 22.76           C
ATOM   4748  O   TRP B 611      15.492  79.422 113.910  1.00 22.33           O
ATOM   4749  CB  TRP B 611      18.856  79.014 113.728  1.00 18.36           C
ATOM   4750  CG  TRP B 611      18.320  78.373 112.478  1.00 16.03           C
ATOM   4751  CD1 TRP B 611      17.974  78.998 111.313  1.00 14.66           C
ATOM   4752  CD2 TRP B 611      18.037  76.979 112.284  1.00 15.18           C
ATOM   4753  NE1 TRP B 611      17.493  78.080 110.406  1.00 14.97           N
ATOM   4754  CE2 TRP B 611      17.522  76.833 110.975  1.00 15.06           C
ATOM   4755  CE3 TRP B 611      18.172  75.836 113.092  1.00 14.60           C
ATOM   4756  CZ2 TRP B 611      17.139  75.584 110.449  1.00 15.31           C
ATOM   4757  CZ3 TRP B 611      17.791  74.591 112.569  1.00 14.31           C
ATOM   4758  CH2 TRP B 611      17.281  74.479 111.259  1.00 14.52           C
ATOM   4759  N   GLN B 612      16.484  77.828 115.151  1.00 23.60           N
ATOM   4760  CA  GLN B 612      15.313  76.974 115.164  1.00 27.34           C
ATOM   4761  C   GLN B 612      14.069  77.659 115.719  1.00 26.82           C
ATOM   4762  O   GLN B 612      12.976  77.510 115.175  1.00 26.22           O
ATOM   4763  CB  GLN B 612      15.602  75.696 115.944  1.00 30.51           C
ATOM   4764  CG  GLN B 612      14.429  74.746 115.949  1.00 37.67           C
ATOM   4765  CD  GLN B 612      13.990  74.406 117.349  1.00 42.40           C
ATOM   4766  OE1 GLN B 612      14.558  73.519 117.989  1.00 46.36           O
ATOM   4767  NE2 GLN B 612      12.987  75.123 117.847  1.00 43.95           N
ATOM   4768  N   ARG B 613      14.229  78.414 116.796  1.00 26.97           N
ATOM   4769  CA  ARG B 613      13.095  79.121 117.370  1.00 27.91           C
ATOM   4770  C   ARG B 613      12.551  80.093 116.322  1.00 26.07           C
ATOM   4771  O   ARG B 613      11.352  80.127 116.045  1.00 25.47           O
ATOM   4772  CB  ARG B 613      13.531  79.895 118.616  1.00 31.90           C
ATOM   4773  CG  ARG B 613      12.394  80.603 119.355  1.00 38.75           C
ATOM   4774  CD  ARG B 613      12.919  81.492 120.500  1.00 43.59           C
ATOM   4775  NE  ARG B 613      11.834  82.011 121.332  1.00 47.79           N
ATOM   4776  CZ  ARG B 613      11.112  81.271 122.172  1.00 50.16           C
ATOM   4777  NH1 ARG B 613      11.362  79.972 122.301  1.00 51.17           N
ATOM   4778  NH2 ARG B 613      10.127  81.825 122.873  1.00 49.00           N
ATOM   4779  N   ALA B 614      13.455  80.859 115.720  1.00 23.22           N
ATOM   4780  CA  ALA B 614      13.093  81.855 114.723  1.00 22.38           C
ATOM   4781  C   ALA B 614      12.434  81.364 113.430  1.00 22.38           C
ATOM   4782  O   ALA B 614      11.577  82.053 112.885  1.00 23.05           O
ATOM   4783  CB  ALA B 614      14.320  82.698 114.381  1.00 21.06           C
ATOM   4784  N   VAL B 615      12.814  80.193 112.931  1.00 22.62           N
ATOM   4785  CA  VAL B 615      12.233  79.710 111.675  1.00 21.75           C
ATOM   4786  C   VAL B 615      11.108  78.674 111.789  1.00 23.63           C
ATOM   4787  O   VAL B 615      10.559  78.251 110.771  1.00 23.64           O
ATOM   4788  CB  VAL B 615      13.328  79.114 110.747  1.00 19.72           C
ATOM   4789  CG1 VAL B 615      14.522  80.047 110.680  1.00 17.19           C
ATOM   4790  CG2 VAL B 615      13.748  77.742 111.239  1.00 16.15           C
ATOM   4791  N   SER B 616      10.758  78.270 113.005  1.00 24.18           N
ATOM   4792  CA  SER B 616       9.712  77.263 113.193  1.00 28.34           C
ATOM   4793  C   SER B 616       8.334  77.836 113.521  1.00 29.37           C
ATOM   4794  O   SER B 616       8.223  78.853 114.200  1.00 31.04           O
ATOM   4795  CB  SER B 616      10.116  76.286 114.304  1.00 28.54           C
ATOM   4796  OG  SER B 616      11.363  75.672 114.027  1.00 32.02           O
ATOM   4797  N   ARG B 617       7.287  77.175 113.032  1.00 31.84           N
ATOM   4798  CA  ARG B 617       5.913  77.606 113.291  1.00 34.26           C
ATOM   4799  C   ARG B 617       5.534  77.212 114.719  1.00 34.84           C
ATOM   4800  O   ARG B 617       6.103  76.274 115.289  1.00 34.78           O
ATOM   4801  CB  ARG B 617       4.933  76.944 112.309  1.00 35.61           C
ATOM   4802  CG  ARG B 617       5.079  77.371 110.845  1.00 38.90           C
ATOM   4803  CD  ARG B 617       4.476  78.755 110.552  1.00 41.72           C
ATOM   4804  NE  ARG B 617       4.696  79.157 109.157  1.00 43.77           N
ATOM   4805  CZ  ARG B 617       4.273  80.297 108.613  1.00 42.25           C
ATOM   4806  NH1 ARG B 617       3.596  81.176 109.340  1.00 42.53           N
ATOM   4807  NH2 ARG B 617       4.530  80.559 107.339  1.00 40.06           N
HETATM 4808  C1  TPS X 618       9.858  44.353 109.685  1.00 20.00           C
HETATM 4809  C2  TPS X 618       5.671  51.669 112.063  1.00 20.00           C
HETATM 4810  P1  TPS X 618      10.832  56.404 111.515  1.00 20.00           P
HETATM 4811  N1  TPS X 618       8.820  45.837 111.350  1.00 20.00           N
HETATM 4812  O1  TPS X 618      11.848  55.454 112.209  1.00 20.00           O
HETATM 4813  S1  TPS X 618       9.498  51.930 111.120  1.00 20.00           S
HETATM 4814  C3  TPS X 618       8.951  50.308 110.918  1.00 20.00           C
HETATM 4815  C4  TPS X 618       9.071  45.587 110.062  1.00 20.00           C
HETATM 4816  O2  TPS X 618      11.152  57.924 111.820  1.00 20.00           O
HETATM 4817  N2  TPS X 618       7.678  50.351 111.258  1.00 20.00           N
HETATM 4818  N3  TPS X 618       8.641  46.409 109.107  1.00 20.00           N
HETATM 4819  O3  TPS X 618      10.941  56.189 109.990  1.00 20.00           O
HETATM 4820  C5  TPS X 618       7.133  51.537 111.651  1.00 20.00           C
HETATM 4821  C6  TPS X 618       7.937  47.523 109.402  1.00 20.00           C
HETATM 4822  N4  TPS X 618       7.507  48.361 108.389  1.00 20.00           N
HETATM 4823  C7  TPS X 618       7.970  52.632 111.671  1.00 20.00           C
HETATM 4824  C8  TPS X 618       7.649  47.825 110.771  1.00 20.00           C
HETATM 4825  C9  TPS X 618       7.793  54.072 112.039  1.00 20.00           C
HETATM 4826  C10 TPS X 618       8.128  46.921 111.734  1.00 20.00           C
HETATM 4827  C11 TPS X 618       9.169  54.633 111.680  1.00 20.00           C
HETATM 4828  C12 TPS X 618       6.855  49.078 111.213  1.00 20.00           C
HETATM 4829  O4  TPS X 618       9.332  56.015 111.974  1.00 20.00           O
