# Supplementary material for: New computational protein design methods for de novo small molecule binding sites
Source: PLoS Comput Biol. 2020 Oct 5;16(10):e1008178. doi: 10.1371/journal.pcbi.1008178 (PMC7575090; doi:10.1371/journal.pcbi.1008178)
Supplement: S3 File — PDB files for the protein-ligand complexes used for the binding site sequence recovery benchmark. Files have been cleaned to remove residues with missing backbone atoms and all other extraneous small molecules. These complexes have been renumbered for compatibility with Rosetta, where position numbering corresponds to column “Designable_positions” in S4 Table. (GZ) [file pcbi.1008178.s003.tar.gz › BindingSiteRecoveryPDBs/5J5G-clean.pdb]

ATOM      1  N   ASP A   1     151.673 -10.988 142.390  1.00 34.93           N
ATOM      2  CA  ASP A   1     150.375 -11.642 142.212  1.00 45.53           C
ATOM      3  C   ASP A   1     149.259 -10.606 142.193  1.00 38.56           C
ATOM      4  O   ASP A   1     149.370  -9.552 142.829  1.00 33.31           O
ATOM      5  CB  ASP A   1     150.118 -12.666 143.318  1.00 45.71           C
ATOM      6  CG  ASP A   1     150.069 -12.028 144.687  1.00 47.07           C
ATOM      7  OD1 ASP A   1     150.992 -11.243 144.978  1.00 49.54           O
ATOM      8  OD2 ASP A   1     149.122 -12.305 145.461  1.00 54.16           O
ATOM      9  N   TYR A   2     148.181 -10.931 141.483  1.00 40.72           N
ATOM     10  CA  TYR A   2     147.124  -9.973 141.173  1.00 37.22           C
ATOM     11  C   TYR A   2     146.445  -9.389 142.420  1.00 37.90           C
ATOM     12  O   TYR A   2     145.938  -8.272 142.381  1.00 38.28           O
ATOM     13  CB  TYR A   2     146.077 -10.628 140.256  1.00 45.19           C
ATOM     14  CG  TYR A   2     145.287 -11.730 140.923  1.00 47.98           C
ATOM     15  CD1 TYR A   2     144.047 -11.470 141.497  1.00 53.65           C
ATOM     16  CD2 TYR A   2     145.785 -13.025 140.995  1.00 51.57           C
ATOM     17  CE1 TYR A   2     143.321 -12.471 142.118  1.00 58.28           C
ATOM     18  CE2 TYR A   2     145.067 -14.034 141.616  1.00 62.43           C
ATOM     19  CZ  TYR A   2     143.836 -13.749 142.175  1.00 63.21           C
ATOM     20  OH  TYR A   2     143.116 -14.744 142.791  1.00 67.42           O
ATOM     21  N   LYS A   3     146.440 -10.131 143.525  1.00 34.68           N
ATOM     22  CA  LYS A   3     145.847  -9.630 144.770  1.00 41.29           C
ATOM     23  C   LYS A   3     146.590  -8.416 145.353  1.00 42.04           C
ATOM     24  O   LYS A   3     146.032  -7.666 146.166  1.00 37.39           O
ATOM     25  CB  LYS A   3     145.777 -10.752 145.813  1.00 41.77           C
ATOM     26  CG  LYS A   3     144.876 -11.910 145.395  1.00 56.10           C
ATOM     27  CD  LYS A   3     144.894 -13.069 146.390  1.00 58.49           C
ATOM     28  CE  LYS A   3     144.028 -14.223 145.876  1.00 65.27           C
ATOM     29  NZ  LYS A   3     144.447 -15.569 146.380  1.00 57.14           N
ATOM     30  N   ASP A   4     147.838  -8.216 144.937  1.00 31.19           N
ATOM     31  CA  ASP A   4     148.605  -7.058 145.392  1.00 30.98           C
ATOM     32  C   ASP A   4     148.723  -5.969 144.318  1.00 34.28           C
ATOM     33  O   ASP A   4     149.471  -5.009 144.502  1.00 30.85           O
ATOM     34  CB  ASP A   4     150.008  -7.478 145.836  1.00 34.25           C
ATOM     35  CG  ASP A   4     149.992  -8.417 147.037  1.00 42.53           C
ATOM     36  OD1 ASP A   4     149.573  -7.999 148.135  1.00 37.63           O
ATOM     37  OD2 ASP A   4     150.411  -9.577 146.877  1.00 40.29           O
ATOM     38  N   ASP A   5     147.998  -6.126 143.208  1.00 29.43           N
ATOM     39  CA  ASP A   5     148.046  -5.177 142.087  1.00 33.28           C
ATOM     40  C   ASP A   5     147.697  -3.727 142.462  1.00 32.95           C
ATOM     41  O   ASP A   5     148.287  -2.781 141.929  1.00 30.97           O
ATOM     42  CB  ASP A   5     147.105  -5.634 140.970  1.00 32.98           C
ATOM     43  CG  ASP A   5     147.740  -6.669 140.036  1.00 36.09           C
ATOM     44  OD1 ASP A   5     148.833  -7.184 140.344  1.00 37.74           O
ATOM     45  OD2 ASP A   5     147.123  -6.980 138.994  1.00 37.24           O
ATOM     46  N   ASP A   6     146.737  -3.543 143.363  1.00 25.62           N
ATOM     47  CA  ASP A   6     146.331  -2.194 143.752  1.00 31.17           C
ATOM     48  C   ASP A   6     147.035  -1.658 145.000  1.00 25.91           C
ATOM     49  O   ASP A   6     146.583  -0.683 145.600  1.00 27.10           O
ATOM     50  CB  ASP A   6     144.814  -2.148 143.943  1.00 27.33           C
ATOM     51  CG  ASP A   6     144.073  -2.403 142.643  1.00 34.56           C
ATOM     52  OD1 ASP A   6     144.710  -2.261 141.572  1.00 25.91           O
ATOM     53  OD2 ASP A   6     142.874  -2.751 142.690  1.00 34.05           O
ATOM     54  N   ASP A   7     148.141  -2.285 145.382  1.00 24.35           N
ATOM     55  CA  ASP A   7     148.987  -1.750 146.455  1.00 27.24           C
ATOM     56  C   ASP A   7     149.772  -0.559 145.920  1.00 24.35           C
ATOM     57  O   ASP A   7     150.796  -0.742 145.260  1.00 20.89           O
ATOM     58  CB  ASP A   7     149.941  -2.825 146.980  1.00 24.61           C
ATOM     59  CG  ASP A   7     150.665  -2.402 148.250  1.00 33.41           C
ATOM     60  OD1 ASP A   7     151.437  -1.414 148.209  1.00 32.53           O
ATOM     61  OD2 ASP A   7     150.483  -3.078 149.287  1.00 38.02           O
ATOM     62  N   LYS A   8     149.302   0.655 146.192  1.00 22.80           N
ATOM     63  CA  LYS A   8     149.868   1.826 145.517  1.00 25.69           C
ATOM     64  C   LYS A   8     151.354   2.020 145.816  1.00 24.03           C
ATOM     65  O   LYS A   8     152.156   2.235 144.907  1.00 18.85           O
ATOM     66  CB  LYS A   8     149.120   3.106 145.890  1.00 21.36           C
ATOM     67  CG  LYS A   8     149.537   4.269 144.990  1.00 24.19           C
ATOM     68  CD  LYS A   8     148.896   5.581 145.381  1.00 30.12           C
ATOM     69  CE  LYS A   8     149.217   6.663 144.349  1.00 25.90           C
ATOM     70  NZ  LYS A   8     148.694   8.001 144.768  1.00 28.05           N
ATOM     71  N   LEU A   9     151.718   1.959 147.090  1.00 21.90           N
ATOM     72  CA  LEU A   9     153.112   2.128 147.470  1.00 21.69           C
ATOM     73  C   LEU A   9     154.014   1.137 146.726  1.00 20.26           C
ATOM     74  O   LEU A   9     155.100   1.511 146.269  1.00 19.23           O
ATOM     75  CB  LEU A   9     153.281   1.973 148.984  1.00 21.95           C
ATOM     76  CG  LEU A   9     154.699   2.236 149.504  1.00 24.50           C
ATOM     77  CD1 LEU A   9     155.184   3.640 149.106  1.00 21.09           C
ATOM     78  CD2 LEU A   9     154.755   2.038 151.031  1.00 21.10           C
ATOM     79  N   ASP A  10     153.558  -0.112 146.601  1.00 20.55           N
ATOM     80  CA  ASP A  10     154.281  -1.134 145.828  1.00 20.39           C
ATOM     81  C   ASP A  10     154.506  -0.699 144.377  1.00 23.56           C
ATOM     82  O   ASP A  10     155.600  -0.855 143.828  1.00 14.45           O
ATOM     83  CB  ASP A  10     153.519  -2.463 145.833  1.00 24.75           C
ATOM     84  CG  ASP A  10     153.716  -3.263 147.115  1.00 29.96           C
ATOM     85  OD1 ASP A  10     154.368  -2.766 148.058  1.00 24.77           O
ATOM     86  OD2 ASP A  10     153.199  -4.399 147.173  1.00 32.60           O
ATOM     87  N   ARG A  11     153.453  -0.182 143.749  1.00 18.14           N
ATOM     88  CA  ARG A  11     153.553   0.282 142.369  1.00 18.83           C
ATOM     89  C   ARG A  11     154.567   1.431 142.267  1.00 15.01           C
ATOM     90  O   ARG A  11     155.400   1.471 141.349  1.00 15.99           O
ATOM     91  CB  ARG A  11     152.171   0.723 141.843  1.00 19.21           C
ATOM     92  CG  ARG A  11     151.105  -0.386 141.876  1.00 19.72           C
ATOM     93  CD  ARG A  11     149.766   0.058 141.231  1.00 18.74           C
ATOM     94  NE  ARG A  11     149.852   0.071 139.778  1.00 15.43           N
ATOM     95  CZ  ARG A  11     149.517  -0.950 138.987  1.00 20.97           C
ATOM     96  NH1 ARG A  11     149.045  -2.075 139.501  1.00 18.22           N
ATOM     97  NH2 ARG A  11     149.644  -0.838 137.671  1.00 16.29           N
ATOM     98  N   ALA A  12     154.493   2.364 143.209  1.00 16.17           N
ATOM     99  CA  ALA A  12     155.427   3.491 143.234  1.00 16.50           C
ATOM    100  C   ALA A  12     156.863   2.996 143.362  1.00 16.33           C
ATOM    101  O   ALA A  12     157.778   3.533 142.722  1.00 15.99           O
ATOM    102  CB  ALA A  12     155.089   4.467 144.396  1.00 16.09           C
ATOM    103  N   ASP A  13     157.063   1.971 144.189  1.00 15.17           N
ATOM    104  CA  ASP A  13     158.404   1.454 144.415  1.00 18.06           C
ATOM    105  C   ASP A  13     158.924   0.712 143.189  1.00 19.05           C
ATOM    106  O   ASP A  13     160.101   0.806 142.851  1.00 16.89           O
ATOM    107  CB  ASP A  13     158.429   0.552 145.650  1.00 15.66           C
ATOM    108  CG  ASP A  13     158.365   1.347 146.931  1.00 20.69           C
ATOM    109  OD1 ASP A  13     158.535   2.582 146.855  1.00 19.94           O
ATOM    110  OD2 ASP A  13     158.145   0.756 148.005  1.00 18.79           O
ATOM    111  N   ILE A  14     158.037  -0.014 142.525  1.00 14.91           N
ATOM    112  CA  ILE A  14     158.402  -0.712 141.313  1.00 15.37           C
ATOM    113  C   ILE A  14     158.808   0.309 140.250  1.00 19.27           C
ATOM    114  O   ILE A  14     159.833   0.144 139.600  1.00 16.71           O
ATOM    115  CB  ILE A  14     157.245  -1.617 140.827  1.00 18.24           C
ATOM    116  CG1 ILE A  14     157.033  -2.750 141.836  1.00 22.08           C
ATOM    117  CG2 ILE A  14     157.527  -2.189 139.426  1.00 17.57           C
ATOM    118  CD1 ILE A  14     155.839  -3.650 141.543  1.00 22.18           C
ATOM    119  N   LEU A  15     158.029   1.382 140.101  1.00 17.72           N
ATOM    120  CA  LEU A  15     158.363   2.421 139.131  1.00 17.57           C
ATOM    121  C   LEU A  15     159.723   3.052 139.465  1.00 19.31           C
ATOM    122  O   LEU A  15     160.556   3.262 138.587  1.00 19.65           O
ATOM    123  CB  LEU A  15     157.258   3.491 139.082  1.00 21.58           C
ATOM    124  CG  LEU A  15     157.477   4.682 138.143  1.00 25.89           C
ATOM    125  CD1 LEU A  15     157.645   4.216 136.704  1.00 19.88           C
ATOM    126  CD2 LEU A  15     156.325   5.674 138.246  1.00 21.27           C
ATOM    127  N   TYR A  16     159.941   3.342 140.742  1.00 15.41           N
ATOM    128  CA  TYR A  16     161.234   3.831 141.198  1.00 16.92           C
ATOM    129  C   TYR A  16     162.368   2.871 140.827  1.00 16.70           C
ATOM    130  O   TYR A  16     163.394   3.306 140.305  1.00 15.73           O
ATOM    131  CB  TYR A  16     161.192   4.064 142.710  1.00 18.44           C
ATOM    132  CG  TYR A  16     162.537   4.267 143.383  1.00 20.89           C
ATOM    133  CD1 TYR A  16     163.241   5.459 143.230  1.00 21.45           C
ATOM    134  CD2 TYR A  16     163.072   3.286 144.210  1.00 21.48           C
ATOM    135  CE1 TYR A  16     164.464   5.663 143.868  1.00 20.98           C
ATOM    136  CE2 TYR A  16     164.300   3.472 144.849  1.00 18.82           C
ATOM    137  CZ  TYR A  16     164.983   4.669 144.674  1.00 22.53           C
ATOM    138  OH  TYR A  16     166.182   4.870 145.307  1.00 25.10           O
ATOM    139  N   ASN A  17     162.178   1.572 141.072  1.00 15.32           N
ATOM    140  CA  ASN A  17     163.228   0.590 140.779  1.00 19.30           C
ATOM    141  C   ASN A  17     163.524   0.556 139.287  1.00 22.81           C
ATOM    142  O   ASN A  17     164.690   0.527 138.856  1.00 17.68           O
ATOM    143  CB  ASN A  17     162.820  -0.812 141.257  1.00 18.92           C
ATOM    144  CG  ASN A  17     162.652  -0.889 142.760  1.00 24.09           C
ATOM    145  OD1 ASN A  17     163.225  -0.084 143.497  1.00 17.36           O
ATOM    146  ND2 ASN A  17     161.860  -1.859 143.226  1.00 17.79           N
ATOM    147  N   ILE A  18     162.448   0.568 138.502  1.00 16.23           N
ATOM    148  CA  ILE A  18     162.567   0.538 137.054  1.00 19.69           C
ATOM    149  C   ILE A  18     163.371   1.747 136.593  1.00 21.45           C
ATOM    150  O   ILE A  18     164.308   1.614 135.800  1.00 19.94           O
ATOM    151  CB  ILE A  18     161.171   0.503 136.377  1.00 19.21           C
ATOM    152  CG1 ILE A  18     160.518  -0.866 136.589  1.00 16.28           C
ATOM    153  CG2 ILE A  18     161.270   0.823 134.880  1.00 15.31           C
ATOM    154  CD1 ILE A  18     159.039  -0.940 136.096  1.00 14.99           C
ATOM    155  N   ARG A  19     163.055   2.922 137.128  1.00 17.39           N
ATOM    156  CA  ARG A  19     163.756   4.125 136.692  1.00 21.21           C
ATOM    157  C   ARG A  19     165.202   4.171 137.190  1.00 23.14           C
ATOM    158  O   ARG A  19     166.067   4.754 136.544  1.00 23.10           O
ATOM    159  CB  ARG A  19     162.983   5.367 137.125  1.00 21.44           C
ATOM    160  CG  ARG A  19     161.695   5.558 136.263  1.00 20.79           C
ATOM    161  CD  ARG A  19     160.751   6.560 136.887  1.00 23.88           C
ATOM    162  NE  ARG A  19     159.906   7.216 135.892  1.00 26.70           N
ATOM    163  CZ  ARG A  19     158.816   7.913 136.191  1.00 28.94           C
ATOM    164  NH1 ARG A  19     158.428   8.029 137.460  1.00 24.10           N
ATOM    165  NH2 ARG A  19     158.112   8.493 135.226  1.00 20.78           N
ATOM    166  N   GLN A  20     165.481   3.524 138.311  1.00 20.76           N
ATOM    167  CA  GLN A  20     166.870   3.418 138.756  1.00 25.31           C
ATOM    168  C   GLN A  20     167.687   2.490 137.858  1.00 24.94           C
ATOM    169  O   GLN A  20     168.862   2.745 137.592  1.00 24.38           O
ATOM    170  CB  GLN A  20     166.926   2.927 140.202  1.00 22.30           C
ATOM    171  CG  GLN A  20     166.572   4.007 141.213  1.00 25.58           C
ATOM    172  CD  GLN A  20     167.471   3.954 142.423  1.00 27.66           C
ATOM    173  OE1 GLN A  20     167.376   3.029 143.237  1.00 34.79           O
ATOM    174  NE2 GLN A  20     168.360   4.933 142.548  1.00 33.71           N
ATOM    175  N   THR A  21     167.058   1.416 137.383  1.00 19.87           N
ATOM    176  CA  THR A  21     167.773   0.376 136.642  1.00 22.14           C
ATOM    177  C   THR A  21     167.795   0.634 135.126  1.00 26.68           C
ATOM    178  O   THR A  21     168.770   0.314 134.431  1.00 21.22           O
ATOM    179  CB  THR A  21     167.146  -1.000 136.913  1.00 23.89           C
ATOM    180  OG1 THR A  21     167.129  -1.232 138.328  1.00 31.58           O
ATOM    181  CG2 THR A  21     167.945  -2.112 136.224  1.00 29.29           C
ATOM    182  N   SER A  22     166.724   1.228 134.622  1.00 23.49           N
ATOM    183  CA  SER A  22     166.555   1.388 133.179  1.00 18.40           C
ATOM    184  C   SER A  22     167.608   2.297 132.556  1.00 21.69           C
ATOM    185  O   SER A  22     167.939   3.361 133.082  1.00 15.87           O
ATOM    186  CB  SER A  22     165.164   1.934 132.850  1.00 22.39           C
ATOM    187  OG  SER A  22     165.104   2.347 131.496  1.00 20.46           O
ATOM    188  N   ARG A  23     168.135   1.851 131.425  1.00 18.61           N
ATOM    189  CA  ARG A  23     168.994   2.673 130.599  1.00 19.07           C
ATOM    190  C   ARG A  23     168.260   2.911 129.296  1.00 19.88           C
ATOM    191  O   ARG A  23     168.337   2.080 128.386  1.00 17.54           O
ATOM    192  CB  ARG A  23     170.334   1.987 130.324  1.00 19.38           C
ATOM    193  CG  ARG A  23     171.184   1.617 131.544  1.00 26.24           C
ATOM    194  CD  ARG A  23     172.502   1.076 130.994  1.00 26.58           C
ATOM    195  NE  ARG A  23     173.395   0.465 131.964  1.00 28.63           N
ATOM    196  CZ  ARG A  23     174.253   1.134 132.726  1.00 31.25           C
ATOM    197  NH1 ARG A  23     174.312   2.467 132.677  1.00 26.69           N
ATOM    198  NH2 ARG A  23     175.044   0.462 133.552  1.00 24.93           N
ATOM    199  N   PRO A  24     167.541   4.035 129.198  1.00 18.65           N
ATOM    200  CA  PRO A  24     166.694   4.279 128.025  1.00 18.87           C
ATOM    201  C   PRO A  24     167.442   4.330 126.699  1.00 20.08           C
ATOM    202  O   PRO A  24     166.827   4.147 125.648  1.00 18.02           O
ATOM    203  CB  PRO A  24     166.065   5.639 128.335  1.00 22.38           C
ATOM    204  CG  PRO A  24     166.060   5.715 129.805  1.00 24.00           C
ATOM    205  CD  PRO A  24     167.330   5.051 130.242  1.00 19.68           C
ATOM    206  N   ASP A  25     168.746   4.576 126.724  1.00 17.48           N
ATOM    207  CA  ASP A  25     169.447   4.772 125.456  1.00 21.22           C
ATOM    208  C   ASP A  25     170.394   3.610 125.104  1.00 22.16           C
ATOM    209  O   ASP A  25     171.120   3.678 124.119  1.00 24.07           O
ATOM    210  CB  ASP A  25     170.220   6.095 125.488  1.00 20.32           C
ATOM    211  CG  ASP A  25     169.305   7.307 125.471  1.00 28.50           C
ATOM    212  OD1 ASP A  25     168.239   7.247 124.824  1.00 26.14           O
ATOM    213  OD2 ASP A  25     169.659   8.324 126.096  1.00 26.66           O
ATOM    214  N   VAL A  26     170.363   2.542 125.893  1.00 16.44           N
ATOM    215  CA  VAL A  26     171.244   1.393 125.665  1.00 16.96           C
ATOM    216  C   VAL A  26     170.424   0.128 125.377  1.00 19.20           C
ATOM    217  O   VAL A  26     169.509  -0.198 126.131  1.00 20.82           O
ATOM    218  CB  VAL A  26     172.157   1.149 126.886  1.00 18.59           C
ATOM    219  CG1 VAL A  26     173.156  -0.014 126.621  1.00 20.34           C
ATOM    220  CG2 VAL A  26     172.892   2.431 127.272  1.00 20.01           C
ATOM    221  N   ILE A  27     170.736  -0.587 124.298  1.00 21.91           N
ATOM    222  CA  ILE A  27     169.997  -1.814 123.985  1.00 17.95           C
ATOM    223  C   ILE A  27     170.177  -2.817 125.130  1.00 22.90           C
ATOM    224  O   ILE A  27     171.280  -2.991 125.627  1.00 19.25           O
ATOM    225  CB  ILE A  27     170.446  -2.451 122.643  1.00 18.52           C
ATOM    226  CG1 ILE A  27     171.945  -2.779 122.643  1.00 22.18           C
ATOM    227  CG2 ILE A  27     170.137  -1.519 121.491  1.00 15.40           C
ATOM    228  CD1 ILE A  27     172.454  -3.369 121.313  1.00 22.38           C
ATOM    229  N   PRO A  28     169.076  -3.444 125.578  1.00 18.45           N
ATOM    230  CA  PRO A  28     169.114  -4.377 126.712  1.00 19.33           C
ATOM    231  C   PRO A  28     169.605  -5.758 126.275  1.00 27.43           C
ATOM    232  O   PRO A  28     168.873  -6.743 126.409  1.00 21.83           O
ATOM    233  CB  PRO A  28     167.658  -4.426 127.177  1.00 20.13           C
ATOM    234  CG  PRO A  28     166.860  -4.166 125.884  1.00 19.87           C
ATOM    235  CD  PRO A  28     167.702  -3.177 125.106  1.00 18.58           C
ATOM    236  N   THR A  29     170.820  -5.817 125.735  1.00 23.20           N
ATOM    237  CA  THR A  29     171.374  -7.080 125.284  1.00 27.34           C
ATOM    238  C   THR A  29     171.756  -7.890 126.499  1.00 33.01           C
ATOM    239  O   THR A  29     172.546  -7.453 127.336  1.00 33.86           O
ATOM    240  CB  THR A  29     172.599  -6.905 124.370  1.00 32.73           C
ATOM    241  OG1 THR A  29     173.500  -5.953 124.944  1.00 38.63           O
ATOM    242  CG2 THR A  29     172.163  -6.421 123.003  1.00 35.25           C
ATOM    243  N   GLN A  30     171.146  -9.058 126.603  1.00 30.36           N
ATOM    244  CA  GLN A  30     171.431  -9.975 127.683  1.00 46.05           C
ATOM    245  C   GLN A  30     172.260 -11.106 127.094  1.00 51.47           C
ATOM    246  O   GLN A  30     172.167 -11.382 125.892  1.00 43.76           O
ATOM    247  CB  GLN A  30     170.124 -10.482 128.301  1.00 48.41           C
ATOM    248  CG  GLN A  30     168.998  -9.439 128.203  1.00 48.52           C
ATOM    249  CD  GLN A  30     167.797  -9.737 129.087  1.00 38.29           C
ATOM    250  OE1 GLN A  30     167.763  -9.329 130.241  1.00 43.73           O
ATOM    251  NE2 GLN A  30     166.802 -10.436 128.541  1.00 39.04           N
ATOM    252  N   ARG A  31     173.045 -11.770 127.943  1.00 52.24           N
ATOM    253  CA  ARG A  31     173.851 -12.945 127.572  1.00 58.50           C
ATOM    254  C   ARG A  31     174.598 -12.800 126.234  1.00 56.57           C
ATOM    255  O   ARG A  31     174.754 -13.778 125.505  1.00 54.49           O
ATOM    256  CB  ARG A  31     172.973 -14.223 127.542  1.00 61.68           C
ATOM    257  CG  ARG A  31     171.452 -13.993 127.411  1.00 71.53           C
ATOM    258  CD  ARG A  31     170.589 -15.220 127.621  1.00 72.78           C
ATOM    259  NE  ARG A  31     169.169 -14.863 127.621  1.00 79.93           N
ATOM    260  CZ  ARG A  31     168.188 -15.683 127.984  1.00 83.74           C
ATOM    261  NH1 ARG A  31     168.466 -16.920 128.370  1.00 82.32           N
ATOM    262  NH2 ARG A  31     166.927 -15.270 127.949  1.00 81.49           N
ATOM    263  N   ASP A  32     175.051 -11.584 125.922  1.00 54.63           N
ATOM    264  CA  ASP A  32     175.783 -11.300 124.681  1.00 58.77           C
ATOM    265  C   ASP A  32     175.050 -11.811 123.427  1.00 59.04           C
ATOM    266  O   ASP A  32     175.652 -12.440 122.551  1.00 60.93           O
ATOM    267  CB  ASP A  32     177.192 -11.901 124.749  1.00 61.05           C
ATOM    268  CG  ASP A  32     178.131 -11.312 123.709  1.00 66.69           C
ATOM    269  OD1 ASP A  32     178.247 -10.067 123.637  1.00 62.42           O
ATOM    270  OD2 ASP A  32     178.749 -12.099 122.961  1.00 75.09           O
ATOM    271  N   ARG A  33     173.747 -11.539 123.366  1.00 44.24           N
ATOM    272  CA  ARG A  33     172.888 -11.921 122.245  1.00 39.96           C
ATOM    273  C   ARG A  33     172.035 -10.719 121.817  1.00 31.50           C
ATOM    274  O   ARG A  33     171.823  -9.804 122.611  1.00 31.33           O
ATOM    275  CB  ARG A  33     171.983 -13.097 122.627  1.00 42.23           C
ATOM    276  CG  ARG A  33     172.689 -14.263 123.295  1.00 57.73           C
ATOM    277  CD  ARG A  33     171.815 -15.510 123.276  1.00 68.00           C
ATOM    278  NE  ARG A  33     171.874 -16.268 124.526  1.00 82.14           N
ATOM    279  CZ  ARG A  33     171.051 -17.271 124.825  1.00 81.51           C
ATOM    280  NH1 ARG A  33     170.107 -17.627 123.964  1.00 79.27           N
ATOM    281  NH2 ARG A  33     171.167 -17.917 125.981  1.00 74.90           N
ATOM    282  N   PRO A  34     171.546 -10.710 120.565  1.00 30.93           N
ATOM    283  CA  PRO A  34     170.721  -9.566 120.146  1.00 30.42           C
ATOM    284  C   PRO A  34     169.430  -9.459 120.949  1.00 28.54           C
ATOM    285  O   PRO A  34     168.961 -10.459 121.499  1.00 25.22           O
ATOM    286  CB  PRO A  34     170.426  -9.855 118.667  1.00 28.28           C
ATOM    287  CG  PRO A  34     170.702 -11.318 118.483  1.00 34.15           C
ATOM    288  CD  PRO A  34     171.780 -11.661 119.465  1.00 30.48           C
ATOM    289  N   VAL A  35     168.880  -8.252 121.046  1.00 23.63           N
ATOM    290  CA  VAL A  35     167.571  -8.085 121.674  1.00 23.54           C
ATOM    291  C   VAL A  35     166.513  -8.660 120.765  1.00 18.45           C
ATOM    292  O   VAL A  35     166.361  -8.220 119.625  1.00 22.45           O
ATOM    293  CB  VAL A  35     167.222  -6.612 121.961  1.00 22.75           C
ATOM    294  CG1 VAL A  35     165.862  -6.529 122.651  1.00 18.14           C
ATOM    295  CG2 VAL A  35     168.286  -5.979 122.829  1.00 17.84           C
ATOM    296  N   ALA A  36     165.782  -9.651 121.264  1.00 24.53           N
ATOM    297  CA  ALA A  36     164.727 -10.265 120.476  1.00 25.31           C
ATOM    298  C   ALA A  36     163.461  -9.426 120.589  1.00 22.23           C
ATOM    299  O   ALA A  36     162.775  -9.445 121.606  1.00 21.28           O
ATOM    300  CB  ALA A  36     164.469 -11.715 120.933  1.00 24.68           C
ATOM    301  N   VAL A  37     163.172  -8.673 119.541  1.00 15.80           N
ATOM    302  CA  VAL A  37     161.969  -7.858 119.509  1.00 22.88           C
ATOM    303  C   VAL A  37     160.880  -8.585 118.737  1.00 22.95           C
ATOM    304  O   VAL A  37     161.081  -8.947 117.580  1.00 24.12           O
ATOM    305  CB  VAL A  37     162.243  -6.474 118.867  1.00 18.49           C
ATOM    306  CG1 VAL A  37     160.949  -5.672 118.736  1.00 15.87           C
ATOM    307  CG2 VAL A  37     163.283  -5.719 119.691  1.00 22.52           C
ATOM    308  N   SER A  38     159.736  -8.820 119.381  1.00 19.03           N
ATOM    309  CA  SER A  38     158.591  -9.421 118.687  1.00 23.53           C
ATOM    310  C   SER A  38     157.606  -8.342 118.290  1.00 20.42           C
ATOM    311  O   SER A  38     157.259  -7.488 119.109  1.00 26.06           O
ATOM    312  CB  SER A  38     157.880 -10.457 119.566  1.00 23.40           C
ATOM    313  OG  SER A  38     158.796 -11.396 120.100  1.00 32.89           O
ATOM    314  N   VAL A  39     157.138  -8.377 117.046  1.00 20.38           N
ATOM    315  CA  VAL A  39     156.214  -7.352 116.550  1.00 21.51           C
ATOM    316  C   VAL A  39     155.062  -7.970 115.768  1.00 23.88           C
ATOM    317  O   VAL A  39     155.276  -8.898 114.988  1.00 21.28           O
ATOM    318  CB  VAL A  39     156.921  -6.325 115.610  1.00 25.87           C
ATOM    319  CG1 VAL A  39     156.044  -5.094 115.387  1.00 27.63           C
ATOM    320  CG2 VAL A  39     158.259  -5.901 116.160  1.00 30.71           C
ATOM    321  N   SER A  40     153.845  -7.471 115.965  1.00 20.04           N
ATOM    322  CA  SER A  40     152.785  -7.740 114.981  1.00 25.56           C
ATOM    323  C   SER A  40     151.870  -6.539 114.844  1.00 24.22           C
ATOM    324  O   SER A  40     151.465  -5.943 115.840  1.00 26.73           O
ATOM    325  CB  SER A  40     151.967  -8.988 115.335  1.00 24.59           C
ATOM    326  OG  SER A  40     151.300  -8.849 116.570  1.00 41.49           O
ATOM    327  N   LEU A  41     151.567  -6.182 113.600  1.00 19.33           N
ATOM    328  CA  LEU A  41     150.650  -5.093 113.320  1.00 22.78           C
ATOM    329  C   LEU A  41     149.210  -5.590 113.264  1.00 24.28           C
ATOM    330  O   LEU A  41     148.903  -6.538 112.547  1.00 25.17           O
ATOM    331  CB  LEU A  41     151.003  -4.407 112.002  1.00 22.78           C
ATOM    332  CG  LEU A  41     152.436  -3.955 111.697  1.00 28.67           C
ATOM    333  CD1 LEU A  41     152.412  -2.959 110.542  1.00 26.21           C
ATOM    334  CD2 LEU A  41     153.111  -3.361 112.910  1.00 21.64           C
ATOM    335  N   LYS A  42     148.335  -4.954 114.037  1.00 17.99           N
ATOM    336  CA  LYS A  42     146.897  -5.208 113.948  1.00 23.38           C
ATOM    337  C   LYS A  42     146.227  -4.049 113.231  1.00 22.40           C
ATOM    338  O   LYS A  42     146.118  -2.951 113.776  1.00 14.76           O
ATOM    339  CB  LYS A  42     146.282  -5.404 115.337  1.00 20.30           C
ATOM    340  CG  LYS A  42     146.782  -6.650 116.060  1.00 25.30           C
ATOM    341  CD  LYS A  42     146.595  -7.883 115.171  1.00 34.47           C
ATOM    342  CE  LYS A  42     146.821  -9.177 115.934  1.00 41.54           C
ATOM    343  NZ  LYS A  42     146.891 -10.354 115.009  1.00 49.10           N
ATOM    344  N   PHE A  43     145.783  -4.281 112.000  1.00 22.86           N
ATOM    345  CA  PHE A  43     145.160  -3.204 111.234  1.00 20.00           C
ATOM    346  C   PHE A  43     143.773  -2.919 111.792  1.00 18.09           C
ATOM    347  O   PHE A  43     142.981  -3.826 112.028  1.00 19.32           O
ATOM    348  CB  PHE A  43     145.142  -3.556 109.740  1.00 16.29           C
ATOM    349  CG  PHE A  43     146.528  -3.578 109.137  1.00 19.35           C
ATOM    350  CD1 PHE A  43     147.193  -4.776 108.921  1.00 17.81           C
ATOM    351  CD2 PHE A  43     147.192  -2.388 108.866  1.00 18.96           C
ATOM    352  CE1 PHE A  43     148.491  -4.787 108.412  1.00 21.75           C
ATOM    353  CE2 PHE A  43     148.491  -2.382 108.355  1.00 17.76           C
ATOM    354  CZ  PHE A  43     149.142  -3.581 108.126  1.00 22.87           C
ATOM    355  N   ILE A  44     143.508  -1.650 112.065  1.00 15.67           N
ATOM    356  CA  ILE A  44     142.212  -1.240 112.587  1.00 16.64           C
ATOM    357  C   ILE A  44     141.392  -0.585 111.484  1.00 19.87           C
ATOM    358  O   ILE A  44     140.189  -0.787 111.386  1.00 16.41           O
ATOM    359  CB  ILE A  44     142.328  -0.231 113.756  1.00 15.72           C
ATOM    360  CG1 ILE A  44     143.420  -0.653 114.750  1.00 21.82           C
ATOM    361  CG2 ILE A  44     140.972  -0.084 114.459  1.00 18.22           C
ATOM    362  CD1 ILE A  44     143.144  -1.987 115.472  1.00 17.21           C
ATOM    363  N   ASN A  45     142.049   0.234 110.676  1.00 18.61           N
ATOM    364  CA  ASN A  45     141.348   0.980 109.644  1.00 16.26           C
ATOM    365  C   ASN A  45     142.233   1.206 108.450  1.00 18.50           C
ATOM    366  O   ASN A  45     143.452   1.342 108.578  1.00 17.81           O
ATOM    367  CB  ASN A  45     140.843   2.327 110.164  1.00 19.02           C
ATOM    368  CG  ASN A  45     139.646   2.188 111.085  1.00 24.12           C
ATOM    369  OD1 ASN A  45     139.775   2.233 112.317  1.00 27.14           O
ATOM    370  ND2 ASN A  45     138.475   2.018 110.497  1.00 19.38           N
ATOM    371  N   ILE A  46     141.610   1.212 107.277  1.00 18.23           N
ATOM    372  CA  ILE A  46     142.275   1.641 106.057  1.00 21.91           C
ATOM    373  C   ILE A  46     141.558   2.903 105.621  1.00 24.39           C
ATOM    374  O   ILE A  46     140.396   2.854 105.210  1.00 20.74           O
ATOM    375  CB  ILE A  46     142.232   0.566 104.956  1.00 23.29           C
ATOM    376  CG1 ILE A  46     142.885  -0.722 105.451  1.00 18.19           C
ATOM    377  CG2 ILE A  46     142.910   1.071 103.670  1.00 22.99           C
ATOM    378  CD1 ILE A  46     142.638  -1.945 104.530  1.00 20.11           C
ATOM    379  N   LEU A  47     142.244   4.034 105.739  1.00 21.50           N
ATOM    380  CA  LEU A  47     141.593   5.337 105.675  1.00 22.97           C
ATOM    381  C   LEU A  47     141.493   5.913 104.272  1.00 30.09           C
ATOM    382  O   LEU A  47     140.464   6.453 103.881  1.00 38.30           O
ATOM    383  CB  LEU A  47     142.335   6.335 106.573  1.00 24.01           C
ATOM    384  CG  LEU A  47     142.293   6.042 108.074  1.00 24.88           C
ATOM    385  CD1 LEU A  47     142.905   7.204 108.845  1.00 22.02           C
ATOM    386  CD2 LEU A  47     140.851   5.795 108.506  1.00 21.25           C
ATOM    387  N   GLU A  48     142.591   5.853 103.540  1.00 31.26           N
ATOM    388  CA  GLU A  48     142.619   6.386 102.191  1.00 34.51           C
ATOM    389  C   GLU A  48     143.427   5.437 101.345  1.00 29.00           C
ATOM    390  O   GLU A  48     144.431   4.872 101.797  1.00 25.82           O
ATOM    391  CB  GLU A  48     143.216   7.798 102.142  1.00 30.89           C
ATOM    392  CG  GLU A  48     143.488   8.298 100.724  1.00 39.53           C
ATOM    393  CD  GLU A  48     144.054   9.711 100.678  1.00 54.21           C
ATOM    394  OE1 GLU A  48     143.486  10.603 101.341  1.00 56.44           O
ATOM    395  OE2 GLU A  48     145.067   9.927  99.973  1.00 56.96           O
ATOM    396  N   VAL A  49     142.961   5.235 100.124  1.00 22.20           N
ATOM    397  CA  VAL A  49     143.655   4.401  99.173  1.00 26.94           C
ATOM    398  C   VAL A  49     143.666   5.152  97.853  1.00 31.56           C
ATOM    399  O   VAL A  49     142.612   5.452  97.287  1.00 33.57           O
ATOM    400  CB  VAL A  49     142.968   3.031  99.022  1.00 32.31           C
ATOM    401  CG1 VAL A  49     143.490   2.311  97.822  1.00 26.43           C
ATOM    402  CG2 VAL A  49     143.164   2.196 100.280  1.00 24.01           C
ATOM    403  N   ASN A  50     144.860   5.474  97.381  1.00 26.98           N
ATOM    404  CA  ASN A  50     145.016   6.249  96.158  1.00 33.13           C
ATOM    405  C   ASN A  50     145.713   5.416  95.091  1.00 32.53           C
ATOM    406  O   ASN A  50     146.920   5.200  95.155  1.00 31.41           O
ATOM    407  CB  ASN A  50     145.788   7.538  96.459  1.00 38.78           C
ATOM    408  CG  ASN A  50     145.933   8.436  95.247  1.00 41.13           C
ATOM    409  OD1 ASN A  50     146.343   7.994  94.179  1.00 41.61           O
ATOM    410  ND2 ASN A  50     145.606   9.703  95.413  1.00 38.86           N
ATOM    411  N   GLU A  51     144.952   4.928  94.112  1.00 41.94           N
ATOM    412  CA  GLU A  51     145.532   4.066  93.082  1.00 39.34           C
ATOM    413  C   GLU A  51     146.283   4.896  92.044  1.00 41.52           C
ATOM    414  O   GLU A  51     147.138   4.381  91.316  1.00 39.82           O
ATOM    415  CB  GLU A  51     144.457   3.214  92.404  1.00 55.34           C
ATOM    416  CG  GLU A  51     145.020   2.017  91.627  1.00 55.60           C
ATOM    417  CD  GLU A  51     143.959   0.979  91.291  1.00 60.39           C
ATOM    418  OE1 GLU A  51     142.768   1.357  91.216  1.00 57.21           O
ATOM    419  OE2 GLU A  51     144.321  -0.205  91.093  1.00 55.45           O
ATOM    420  N   ILE A  52     145.961   6.183  91.984  1.00 38.28           N
ATOM    421  CA  ILE A  52     146.738   7.110  91.173  1.00 43.94           C
ATOM    422  C   ILE A  52     148.195   7.098  91.658  1.00 44.51           C
ATOM    423  O   ILE A  52     149.111   6.859  90.875  1.00 47.70           O
ATOM    424  CB  ILE A  52     146.148   8.540  91.229  1.00 44.13           C
ATOM    425  CG1 ILE A  52     144.621   8.485  91.080  1.00 49.19           C
ATOM    426  CG2 ILE A  52     146.769   9.420  90.161  1.00 49.48           C
ATOM    427  CD1 ILE A  52     143.931   9.841  91.120  1.00 47.33           C
ATOM    428  N   THR A  53     148.403   7.284  92.961  1.00 47.77           N
ATOM    429  CA  THR A  53     149.759   7.468  93.493  1.00 35.76           C
ATOM    430  C   THR A  53     150.386   6.253  94.177  1.00 40.77           C
ATOM    431  O   THR A  53     151.536   6.329  94.631  1.00 32.79           O
ATOM    432  CB  THR A  53     149.784   8.627  94.490  1.00 41.90           C
ATOM    433  OG1 THR A  53     148.897   8.340  95.580  1.00 35.56           O
ATOM    434  CG2 THR A  53     149.347   9.918  93.805  1.00 40.56           C
ATOM    435  N   ASN A  54     149.656   5.135  94.223  1.00 33.33           N
ATOM    436  CA  ASN A  54     150.073   3.958  94.990  1.00 29.60           C
ATOM    437  C   ASN A  54     150.381   4.329  96.446  1.00 26.34           C
ATOM    438  O   ASN A  54     151.470   4.049  96.945  1.00 28.60           O
ATOM    439  CB  ASN A  54     151.299   3.271  94.360  1.00 29.76           C
ATOM    440  CG  ASN A  54     150.934   2.049  93.490  1.00 36.11           C
ATOM    441  OD1 ASN A  54     149.855   1.465  93.621  1.00 33.77           O
ATOM    442  ND2 ASN A  54     151.849   1.663  92.607  1.00 29.94           N
ATOM    443  N   GLU A  55     149.431   4.971  97.119  1.00 26.70           N
ATOM    444  CA  GLU A  55     149.615   5.295  98.534  1.00 29.68           C
ATOM    445  C   GLU A  55     148.434   4.790  99.340  1.00 26.35           C
ATOM    446  O   GLU A  55     147.312   4.767  98.856  1.00 24.52           O
ATOM    447  CB  GLU A  55     149.779   6.806  98.748  1.00 26.19           C
ATOM    448  CG  GLU A  55     150.896   7.420  97.931  1.00 31.15           C
ATOM    449  CD  GLU A  55     151.027   8.927  98.125  1.00 34.86           C
ATOM    450  OE1 GLU A  55     150.364   9.493  99.020  1.00 29.99           O
ATOM    451  OE2 GLU A  55     151.809   9.543  97.373  1.00 37.80           O
ATOM    452  N   VAL A  56     148.699   4.393 100.574  1.00 18.10           N
ATOM    453  CA  VAL A  56     147.651   4.008 101.490  1.00 23.37           C
ATOM    454  C   VAL A  56     147.854   4.728 102.818  1.00 24.62           C
ATOM    455  O   VAL A  56     148.982   4.986 103.234  1.00 24.28           O
ATOM    456  CB  VAL A  56     147.617   2.477 101.704  1.00 24.48           C
ATOM    457  CG1 VAL A  56     148.723   2.029 102.653  1.00 22.88           C
ATOM    458  CG2 VAL A  56     146.267   2.057 102.250  1.00 36.46           C
ATOM    459  N   ASP A  57     146.748   5.069 103.461  1.00 17.44           N
ATOM    460  CA  ASP A  57     146.761   5.667 104.787  1.00 21.86           C
ATOM    461  C   ASP A  57     146.065   4.684 105.724  1.00 22.59           C
ATOM    462  O   ASP A  57     144.895   4.348 105.515  1.00 20.28           O
ATOM    463  CB  ASP A  57     146.059   7.033 104.774  1.00 21.18           C
ATOM    464  CG  ASP A  57     146.242   7.807 106.075  1.00 27.55           C
ATOM    465  OD1 ASP A  57     147.213   7.540 106.801  1.00 27.99           O
ATOM    466  OD2 ASP A  57     145.424   8.696 106.365  1.00 32.49           O
ATOM    467  N   VAL A  58     146.783   4.184 106.725  1.00 19.79           N
ATOM    468  CA  VAL A  58     146.210   3.172 107.609  1.00 17.84           C
ATOM    469  C   VAL A  58     146.354   3.500 109.098  1.00 19.37           C
ATOM    470  O   VAL A  58     147.204   4.301 109.492  1.00 20.52           O
ATOM    471  CB  VAL A  58     146.848   1.781 107.352  1.00 18.67           C
ATOM    472  CG1 VAL A  58     146.557   1.312 105.922  1.00 19.25           C
ATOM    473  CG2 VAL A  58     148.350   1.819 107.590  1.00 15.50           C
ATOM    474  N   VAL A  59     145.509   2.877 109.915  1.00 15.98           N
ATOM    475  CA  VAL A  59     145.664   2.893 111.367  1.00 15.36           C
ATOM    476  C   VAL A  59     145.893   1.467 111.837  1.00 18.44           C
ATOM    477  O   VAL A  59     145.134   0.559 111.474  1.00 18.70           O
ATOM    478  CB  VAL A  59     144.430   3.458 112.082  1.00 18.60           C
ATOM    479  CG1 VAL A  59     144.637   3.432 113.614  1.00 18.25           C
ATOM    480  CG2 VAL A  59     144.102   4.856 111.582  1.00 21.07           C
ATOM    481  N   PHE A  60     146.933   1.253 112.634  1.00 15.83           N
ATOM    482  CA  PHE A  60     147.215  -0.075 113.156  1.00 13.82           C
ATOM    483  C   PHE A  60     147.756  -0.006 114.583  1.00 22.52           C
ATOM    484  O   PHE A  60     148.410   0.972 114.965  1.00 16.37           O
ATOM    485  CB  PHE A  60     148.215  -0.818 112.245  1.00 17.05           C
ATOM    486  CG  PHE A  60     149.510  -0.077 112.018  1.00 20.21           C
ATOM    487  CD1 PHE A  60     150.597  -0.280 112.848  1.00 18.63           C
ATOM    488  CD2 PHE A  60     149.638   0.822 110.968  1.00 21.50           C
ATOM    489  CE1 PHE A  60     151.794   0.391 112.641  1.00 21.77           C
ATOM    490  CE2 PHE A  60     150.838   1.503 110.752  1.00 18.98           C
ATOM    491  CZ  PHE A  60     151.917   1.285 111.603  1.00 19.48           C
ATOM    492  N   TRP A  61     147.464  -1.036 115.375  1.00 16.63           N
ATOM    493  CA  TRP A  61     148.113  -1.193 116.670  1.00 17.92           C
ATOM    494  C   TRP A  61     149.392  -1.998 116.461  1.00 19.52           C
ATOM    495  O   TRP A  61     149.369  -3.116 115.922  1.00 16.60           O
ATOM    496  CB  TRP A  61     147.187  -1.873 117.686  1.00 16.30           C
ATOM    497  CG  TRP A  61     145.908  -1.116 117.950  1.00 16.24           C
ATOM    498  CD1 TRP A  61     145.553   0.114 117.452  1.00 14.13           C
ATOM    499  CD2 TRP A  61     144.819  -1.543 118.773  1.00 15.77           C
ATOM    500  NE1 TRP A  61     144.310   0.471 117.920  1.00 13.47           N
ATOM    501  CE2 TRP A  61     143.836  -0.531 118.725  1.00 15.89           C
ATOM    502  CE3 TRP A  61     144.574  -2.691 119.541  1.00 17.86           C
ATOM    503  CZ2 TRP A  61     142.622  -0.632 119.417  1.00 17.81           C
ATOM    504  CZ3 TRP A  61     143.379  -2.782 120.241  1.00 25.36           C
ATOM    505  CH2 TRP A  61     142.415  -1.755 120.172  1.00 21.11           C
ATOM    506  N   GLN A  62     150.513  -1.407 116.858  1.00 16.49           N
ATOM    507  CA  GLN A  62     151.811  -2.044 116.714  1.00 15.95           C
ATOM    508  C   GLN A  62     152.146  -2.780 117.996  1.00 17.27           C
ATOM    509  O   GLN A  62     152.766  -2.209 118.898  1.00 18.01           O
ATOM    510  CB  GLN A  62     152.891  -0.995 116.394  1.00 16.62           C
ATOM    511  CG  GLN A  62     154.269  -1.561 116.087  1.00 18.79           C
ATOM    512  CD  GLN A  62     155.367  -0.501 116.228  1.00 25.71           C
ATOM    513  OE1 GLN A  62     155.521   0.367 115.368  1.00 29.11           O
ATOM    514  NE2 GLN A  62     156.108  -0.552 117.340  1.00 30.51           N
ATOM    515  N   GLN A  63     151.733  -4.041 118.079  1.00 16.28           N
ATOM    516  CA  GLN A  63     152.013  -4.863 119.249  1.00 18.46           C
ATOM    517  C   GLN A  63     153.499  -5.159 119.263  1.00 22.92           C
ATOM    518  O   GLN A  63     154.024  -5.756 118.332  1.00 19.27           O
ATOM    519  CB  GLN A  63     151.207  -6.164 119.232  1.00 22.04           C
ATOM    520  CG  GLN A  63     149.718  -5.962 119.130  1.00 21.50           C
ATOM    521  CD  GLN A  63     148.929  -7.274 119.113  1.00 30.73           C
ATOM    522  OE1 GLN A  63     147.981  -7.444 119.886  1.00 28.82           O
ATOM    523  NE2 GLN A  63     149.306  -8.195 118.221  1.00 25.14           N
ATOM    524  N   THR A  64     154.179  -4.707 120.310  1.00 16.55           N
ATOM    525  CA  THR A  64     155.620  -4.805 120.375  1.00 17.17           C
ATOM    526  C   THR A  64     156.010  -5.338 121.731  1.00 18.66           C
ATOM    527  O   THR A  64     155.487  -4.885 122.754  1.00 19.23           O
ATOM    528  CB  THR A  64     156.278  -3.437 120.160  1.00 19.73           C
ATOM    529  OG1 THR A  64     155.604  -2.766 119.092  1.00 21.10           O
ATOM    530  CG2 THR A  64     157.779  -3.579 119.852  1.00 16.32           C
ATOM    531  N   THR A  65     156.924  -6.296 121.756  1.00 17.24           N
ATOM    532  CA  THR A  65     157.389  -6.800 123.042  1.00 18.32           C
ATOM    533  C   THR A  65     158.839  -7.260 122.989  1.00 16.88           C
ATOM    534  O   THR A  65     159.351  -7.628 121.937  1.00 18.08           O
ATOM    535  CB  THR A  65     156.501  -7.947 123.564  1.00 19.93           C
ATOM    536  OG1 THR A  65     156.810  -8.179 124.942  1.00 27.30           O
ATOM    537  CG2 THR A  65     156.708  -9.238 122.766  1.00 20.28           C
ATOM    538  N   TRP A  66     159.500  -7.174 124.140  1.00 17.67           N
ATOM    539  CA  TRP A  66     160.872  -7.625 124.293  1.00 17.11           C
ATOM    540  C   TRP A  66     161.143  -7.817 125.774  1.00 20.08           C
ATOM    541  O   TRP A  66     160.308  -7.499 126.624  1.00 18.23           O
ATOM    542  CB  TRP A  66     161.861  -6.623 123.694  1.00 18.76           C
ATOM    543  CG  TRP A  66     161.809  -5.273 124.361  1.00 15.57           C
ATOM    544  CD1 TRP A  66     162.623  -4.817 125.362  1.00 18.07           C
ATOM    545  CD2 TRP A  66     160.880  -4.212 124.078  1.00 19.73           C
ATOM    546  NE1 TRP A  66     162.257  -3.538 125.718  1.00 17.22           N
ATOM    547  CE2 TRP A  66     161.207  -3.144 124.945  1.00 17.43           C
ATOM    548  CE3 TRP A  66     159.819  -4.068 123.173  1.00 16.94           C
ATOM    549  CZ2 TRP A  66     160.494  -1.940 124.933  1.00 17.79           C
ATOM    550  CZ3 TRP A  66     159.112  -2.863 123.168  1.00 22.38           C
ATOM    551  CH2 TRP A  66     159.452  -1.818 124.047  1.00 17.61           C
ATOM    552  N   SER A  67     162.317  -8.336 126.084  1.00 18.86           N
ATOM    553  CA  SER A  67     162.667  -8.578 127.459  1.00 19.50           C
ATOM    554  C   SER A  67     163.848  -7.717 127.914  1.00 21.38           C
ATOM    555  O   SER A  67     164.774  -7.447 127.152  1.00 20.92           O
ATOM    556  CB  SER A  67     162.988 -10.054 127.653  1.00 23.35           C
ATOM    557  OG  SER A  67     163.931 -10.212 128.698  1.00 39.88           O
ATOM    558  N   ASP A  68     163.792  -7.277 129.165  1.00 24.41           N
ATOM    559  CA  ASP A  68     164.966  -6.725 129.837  1.00 21.87           C
ATOM    560  C   ASP A  68     164.956  -7.237 131.257  1.00 24.63           C
ATOM    561  O   ASP A  68     164.308  -6.660 132.133  1.00 21.10           O
ATOM    562  CB  ASP A  68     164.994  -5.194 129.822  1.00 22.10           C
ATOM    563  CG  ASP A  68     166.264  -4.625 130.492  1.00 26.36           C
ATOM    564  OD1 ASP A  68     167.075  -5.401 131.042  1.00 23.63           O
ATOM    565  OD2 ASP A  68     166.450  -3.400 130.474  1.00 20.67           O
ATOM    566  N   ARG A  69     165.695  -8.319 131.478  1.00 23.53           N
ATOM    567  CA  ARG A  69     165.619  -9.056 132.732  1.00 33.51           C
ATOM    568  C   ARG A  69     166.105  -8.220 133.902  1.00 26.16           C
ATOM    569  O   ARG A  69     165.721  -8.477 135.043  1.00 22.83           O
ATOM    570  CB  ARG A  69     166.425 -10.358 132.642  1.00 34.70           C
ATOM    571  CG  ARG A  69     165.753 -11.414 131.777  1.00 46.09           C
ATOM    572  CD  ARG A  69     166.116 -12.797 132.273  1.00 49.34           C
ATOM    573  NE  ARG A  69     165.784 -12.952 133.693  1.00 68.54           N
ATOM    574  CZ  ARG A  69     164.551 -12.887 134.219  1.00 70.27           C
ATOM    575  NH1 ARG A  69     163.481 -12.703 133.453  1.00 58.55           N
ATOM    576  NH2 ARG A  69     164.388 -13.033 135.525  1.00 67.16           N
ATOM    577  N   THR A  70     166.939  -7.218 133.621  1.00 24.11           N
ATOM    578  CA  THR A  70     167.441  -6.330 134.669  1.00 26.86           C
ATOM    579  C   THR A  70     166.300  -5.546 135.315  1.00 28.94           C
ATOM    580  O   THR A  70     166.437  -5.054 136.437  1.00 24.80           O
ATOM    581  CB  THR A  70     168.485  -5.329 134.135  1.00 29.15           C
ATOM    582  OG1 THR A  70     167.851  -4.399 133.246  1.00 27.66           O
ATOM    583  CG2 THR A  70     169.603  -6.058 133.409  1.00 29.78           C
ATOM    584  N   LEU A  71     165.175  -5.441 134.608  1.00 23.21           N
ATOM    585  CA  LEU A  71     163.993  -4.761 135.142  1.00 23.43           C
ATOM    586  C   LEU A  71     163.127  -5.662 136.016  1.00 26.82           C
ATOM    587  O   LEU A  71     162.184  -5.190 136.657  1.00 24.12           O
ATOM    588  CB  LEU A  71     163.130  -4.214 134.010  1.00 21.80           C
ATOM    589  CG  LEU A  71     163.710  -3.150 133.079  1.00 23.77           C
ATOM    590  CD1 LEU A  71     162.593  -2.666 132.157  1.00 17.25           C
ATOM    591  CD2 LEU A  71     164.322  -1.991 133.879  1.00 20.60           C
ATOM    592  N   ALA A  72     163.432  -6.958 136.029  1.00 21.03           N
ATOM    593  CA  ALA A  72     162.591  -7.914 136.737  1.00 22.21           C
ATOM    594  C   ALA A  72     162.576  -7.666 138.237  1.00 21.05           C
ATOM    595  O   ALA A  72     163.530  -7.150 138.814  1.00 25.47           O
ATOM    596  CB  ALA A  72     163.045  -9.357 136.447  1.00 28.28           C
ATOM    597  N   TRP A  73     161.471  -8.036 138.865  1.00 24.51           N
ATOM    598  CA  TRP A  73     161.413  -8.055 140.313  1.00 21.81           C
ATOM    599  C   TRP A  73     160.623  -9.267 140.782  1.00 23.95           C
ATOM    600  O   TRP A  73     159.954  -9.958 140.016  1.00 24.39           O
ATOM    601  CB  TRP A  73     160.777  -6.773 140.869  1.00 21.11           C
ATOM    602  CG  TRP A  73     159.297  -6.616 140.553  1.00 22.28           C
ATOM    603  CD1 TRP A  73     158.242  -6.946 141.362  1.00 21.94           C
ATOM    604  CD2 TRP A  73     158.720  -6.065 139.353  1.00 22.69           C
ATOM    605  NE1 TRP A  73     157.050  -6.645 140.737  1.00 22.98           N
ATOM    606  CE2 TRP A  73     157.317  -6.099 139.503  1.00 21.03           C
ATOM    607  CE3 TRP A  73     159.255  -5.551 138.165  1.00 21.20           C
ATOM    608  CZ2 TRP A  73     156.444  -5.641 138.521  1.00 22.29           C
ATOM    609  CZ3 TRP A  73     158.378  -5.099 137.180  1.00 22.93           C
ATOM    610  CH2 TRP A  73     156.990  -5.153 137.366  1.00 20.09           C
ATOM    611  N   ASN A  74     160.694  -9.497 142.074  1.00 24.36           N
ATOM    612  CA  ASN A  74     160.021 -10.613 142.690  1.00 26.79           C
ATOM    613  C   ASN A  74     158.595 -10.176 143.038  1.00 24.27           C
ATOM    614  O   ASN A  74     158.405  -9.294 143.865  1.00 26.10           O
ATOM    615  CB  ASN A  74     160.841 -11.033 143.901  1.00 34.30           C
ATOM    616  CG  ASN A  74     160.227 -12.148 144.687  1.00 42.38           C
ATOM    617  OD1 ASN A  74     159.076 -12.558 144.481  1.00 33.14           O
ATOM    618  ND2 ASN A  74     161.006 -12.653 145.619  1.00 51.20           N
ATOM    619  N   SER A  75     157.596 -10.749 142.371  1.00 23.38           N
ATOM    620  CA  SER A  75     156.225 -10.292 142.586  1.00 30.56           C
ATOM    621  C   SER A  75     155.372 -11.271 143.405  1.00 33.09           C
ATOM    622  O   SER A  75     154.147 -11.280 143.291  1.00 27.67           O
ATOM    623  CB  SER A  75     155.545  -9.988 141.245  1.00 24.99           C
ATOM    624  OG  SER A  75     155.696 -11.043 140.316  1.00 29.71           O
ATOM    625  N   SER A  76     156.025 -12.069 144.250  1.00 30.49           N
ATOM    626  CA  SER A  76     155.324 -12.945 145.184  1.00 34.32           C
ATOM    627  C   SER A  76     154.268 -12.204 145.995  1.00 37.25           C
ATOM    628  O   SER A  76     153.175 -12.721 146.218  1.00 34.08           O
ATOM    629  CB  SER A  76     156.313 -13.617 146.141  1.00 39.08           C
ATOM    630  OG  SER A  76     157.146 -14.527 145.453  1.00 49.38           O
ATOM    631  N   HIS A  77     154.594 -10.995 146.445  1.00 28.22           N
ATOM    632  CA  HIS A  77     153.626 -10.206 147.197  1.00 35.45           C
ATOM    633  C   HIS A  77     153.584  -8.763 146.721  1.00 35.30           C
ATOM    634  O   HIS A  77     153.525  -7.832 147.520  1.00 31.13           O
ATOM    635  CB  HIS A  77     153.946 -10.290 148.682  1.00 37.30           C
ATOM    636  CG  HIS A  77     153.963 -11.699 149.184  1.00 53.32           C
ATOM    637  ND1 HIS A  77     155.124 -12.351 149.537  1.00 50.86           N
ATOM    638  CD2 HIS A  77     152.968 -12.608 149.305  1.00 49.63           C
ATOM    639  CE1 HIS A  77     154.837 -13.590 149.898  1.00 49.03           C
ATOM    640  NE2 HIS A  77     153.537 -13.771 149.763  1.00 54.82           N
ATOM    641  N   SER A  78     153.605  -8.595 145.405  1.00 26.53           N
ATOM    642  CA  SER A  78     153.601  -7.265 144.807  1.00 27.39           C
ATOM    643  C   SER A  78     152.943  -7.338 143.423  1.00 30.01           C
ATOM    644  O   SER A  78     152.672  -8.438 142.921  1.00 28.21           O
ATOM    645  CB  SER A  78     155.036  -6.715 144.730  1.00 25.25           C
ATOM    646  OG  SER A  78     155.782  -7.377 143.736  1.00 28.05           O
ATOM    647  N   PRO A  79     152.649  -6.174 142.814  1.00 27.46           N
ATOM    648  CA  PRO A  79     152.040  -6.179 141.482  1.00 24.11           C
ATOM    649  C   PRO A  79     152.832  -6.978 140.451  1.00 21.44           C
ATOM    650  O   PRO A  79     154.059  -6.965 140.477  1.00 22.92           O
ATOM    651  CB  PRO A  79     152.017  -4.694 141.111  1.00 24.23           C
ATOM    652  CG  PRO A  79     151.878  -4.000 142.401  1.00 22.77           C
ATOM    653  CD  PRO A  79     152.665  -4.819 143.397  1.00 25.56           C
ATOM    654  N   ASP A  80     152.108  -7.658 139.567  1.00 26.55           N
ATOM    655  CA  ASP A  80     152.667  -8.413 138.447  1.00 31.69           C
ATOM    656  C   ASP A  80     153.158  -7.500 137.344  1.00 26.68           C
ATOM    657  O   ASP A  80     154.079  -7.856 136.590  1.00 22.19           O
ATOM    658  CB  ASP A  80     151.615  -9.372 137.857  1.00 27.72           C
ATOM    659  CG  ASP A  80     151.175 -10.435 138.846  1.00 36.54           C
ATOM    660  OD1 ASP A  80     152.030 -10.893 139.639  1.00 37.16           O
ATOM    661  OD2 ASP A  80     149.978 -10.803 138.833  1.00 39.18           O
ATOM    662  N   GLN A  81     152.520  -6.333 137.231  1.00 17.17           N
ATOM    663  CA  GLN A  81     152.817  -5.408 136.148  1.00 16.45           C
ATOM    664  C   GLN A  81     152.573  -3.973 136.580  1.00 19.07           C
ATOM    665  O   GLN A  81     151.736  -3.713 137.445  1.00 20.56           O
ATOM    666  CB  GLN A  81     151.945  -5.693 134.913  1.00 19.61           C
ATOM    667  CG  GLN A  81     152.120  -7.038 134.244  1.00 23.94           C
ATOM    668  CD  GLN A  81     151.259  -7.165 132.990  1.00 29.89           C
ATOM    669  OE1 GLN A  81     150.947  -6.168 132.328  1.00 24.87           O
ATOM    670  NE2 GLN A  81     150.860  -8.390 132.669  1.00 24.76           N
ATOM    671  N   VAL A  82     153.277  -3.037 135.955  1.00 14.52           N
ATOM    672  CA  VAL A  82     152.907  -1.629 136.070  1.00 16.15           C
ATOM    673  C   VAL A  82     152.989  -0.954 134.712  1.00 17.76           C
ATOM    674  O   VAL A  82     153.714  -1.423 133.823  1.00 17.12           O
ATOM    675  CB  VAL A  82     153.813  -0.855 137.047  1.00 15.41           C
ATOM    676  CG1 VAL A  82     153.726  -1.429 138.480  1.00 18.23           C
ATOM    677  CG2 VAL A  82     155.256  -0.842 136.535  1.00 15.14           C
ATOM    678  N   SER A  83     152.262   0.154 134.558  1.00 17.18           N
ATOM    679  CA  SER A  83     152.435   1.017 133.394  1.00 15.61           C
ATOM    680  C   SER A  83     153.571   2.027 133.646  1.00 15.65           C
ATOM    681  O   SER A  83     153.685   2.571 134.731  1.00 16.57           O
ATOM    682  CB  SER A  83     151.135   1.749 133.068  1.00 18.07           C
ATOM    683  OG  SER A  83     150.095   0.821 132.770  1.00 17.80           O
ATOM    684  N   VAL A  84     154.380   2.263 132.619  1.00 16.04           N
ATOM    685  CA  VAL A  84     155.549   3.145 132.667  1.00 16.94           C
ATOM    686  C   VAL A  84     155.561   4.046 131.413  1.00 16.11           C
ATOM    687  O   VAL A  84     155.363   3.556 130.291  1.00 14.55           O
ATOM    688  CB  VAL A  84     156.865   2.329 132.711  1.00 15.03           C
ATOM    689  CG1 VAL A  84     158.096   3.235 132.932  1.00 14.51           C
ATOM    690  CG2 VAL A  84     156.790   1.191 133.769  1.00 15.14           C
ATOM    691  N   PRO A  85     155.789   5.359 131.595  1.00 16.32           N
ATOM    692  CA  PRO A  85     156.006   6.249 130.444  1.00 15.56           C
ATOM    693  C   PRO A  85     157.168   5.733 129.615  1.00 18.34           C
ATOM    694  O   PRO A  85     158.187   5.387 130.209  1.00 17.73           O
ATOM    695  CB  PRO A  85     156.352   7.604 131.088  1.00 21.08           C
ATOM    696  CG  PRO A  85     155.874   7.511 132.502  1.00 22.02           C
ATOM    697  CD  PRO A  85     155.952   6.056 132.885  1.00 14.47           C
ATOM    698  N   ILE A  86     157.046   5.664 128.293  1.00 14.50           N
ATOM    699  CA  ILE A  86     158.134   5.078 127.505  1.00 17.30           C
ATOM    700  C   ILE A  86     159.416   5.914 127.525  1.00 18.67           C
ATOM    701  O   ILE A  86     160.484   5.407 127.181  1.00 17.86           O
ATOM    702  CB  ILE A  86     157.723   4.828 126.018  1.00 17.09           C
ATOM    703  CG1 ILE A  86     157.441   6.139 125.280  1.00 16.04           C
ATOM    704  CG2 ILE A  86     156.534   3.860 125.948  1.00 19.83           C
ATOM    705  CD1 ILE A  86     157.092   5.952 123.804  1.00 18.62           C
ATOM    706  N   SER A  87     159.337   7.175 127.952  1.00 17.34           N
ATOM    707  CA  SER A  87     160.559   7.978 128.086  1.00 17.66           C
ATOM    708  C   SER A  87     161.463   7.443 129.211  1.00 21.77           C
ATOM    709  O   SER A  87     162.659   7.734 129.243  1.00 16.82           O
ATOM    710  CB  SER A  87     160.231   9.465 128.338  1.00 21.96           C
ATOM    711  OG  SER A  87     159.494   9.658 129.540  1.00 23.39           O
ATOM    712  N   SER A  88     160.901   6.640 130.112  1.00 16.88           N
ATOM    713  CA  SER A  88     161.686   6.025 131.185  1.00 18.88           C
ATOM    714  C   SER A  88     162.351   4.714 130.755  1.00 22.95           C
ATOM    715  O   SER A  88     163.095   4.115 131.524  1.00 18.76           O
ATOM    716  CB  SER A  88     160.802   5.748 132.407  1.00 16.97           C
ATOM    717  OG  SER A  88     160.418   6.952 133.037  1.00 22.01           O
ATOM    718  N   LEU A  89     162.073   4.266 129.537  1.00 14.89           N
ATOM    719  CA  LEU A  89     162.490   2.939 129.099  1.00 17.18           C
ATOM    720  C   LEU A  89     163.267   2.985 127.798  1.00 16.97           C
ATOM    721  O   LEU A  89     163.094   3.908 127.009  1.00 20.20           O
ATOM    722  CB  LEU A  89     161.265   2.029 128.900  1.00 14.55           C
ATOM    723  CG  LEU A  89     160.331   1.810 130.090  1.00 18.80           C
ATOM    724  CD1 LEU A  89     158.996   1.235 129.619  1.00 16.81           C
ATOM    725  CD2 LEU A  89     160.992   0.888 131.108  1.00 17.94           C
ATOM    726  N   TRP A  90     164.094   1.966 127.562  1.00 16.58           N
ATOM    727  CA  TRP A  90     164.578   1.712 126.217  1.00 15.52           C
ATOM    728  C   TRP A  90     163.431   1.142 125.392  1.00 19.42           C
ATOM    729  O   TRP A  90     162.718   0.252 125.853  1.00 15.78           O
ATOM    730  CB  TRP A  90     165.749   0.738 126.202  1.00 17.58           C
ATOM    731  CG  TRP A  90     166.217   0.443 124.807  1.00 19.46           C
ATOM    732  CD1 TRP A  90     167.120   1.167 124.073  1.00 21.94           C
ATOM    733  CD2 TRP A  90     165.783  -0.629 123.964  1.00 19.01           C
ATOM    734  NE1 TRP A  90     167.285   0.599 122.832  1.00 20.34           N
ATOM    735  CE2 TRP A  90     166.480  -0.512 122.743  1.00 19.37           C
ATOM    736  CE3 TRP A  90     164.882  -1.695 124.128  1.00 18.65           C
ATOM    737  CZ2 TRP A  90     166.305  -1.411 121.689  1.00 18.72           C
ATOM    738  CZ3 TRP A  90     164.721  -2.592 123.087  1.00 18.80           C
ATOM    739  CH2 TRP A  90     165.428  -2.441 121.882  1.00 17.35           C
ATOM    740  N   VAL A  91     163.261   1.672 124.187  1.00 13.90           N
ATOM    741  CA  VAL A  91     162.289   1.164 123.228  1.00 14.64           C
ATOM    742  C   VAL A  91     163.041   0.922 121.914  1.00 19.69           C
ATOM    743  O   VAL A  91     163.977   1.665 121.602  1.00 20.40           O
ATOM    744  CB  VAL A  91     161.106   2.156 123.059  1.00 21.58           C
ATOM    745  CG1 VAL A  91     160.269   1.823 121.851  1.00 24.40           C
ATOM    746  CG2 VAL A  91     160.243   2.151 124.319  1.00 16.93           C
ATOM    747  N   PRO A  92     162.700  -0.154 121.174  1.00 17.86           N
ATOM    748  CA  PRO A  92     163.436  -0.369 119.916  1.00 18.90           C
ATOM    749  C   PRO A  92     163.226   0.781 118.940  1.00 20.03           C
ATOM    750  O   PRO A  92     162.131   1.330 118.865  1.00 20.47           O
ATOM    751  CB  PRO A  92     162.841  -1.682 119.357  1.00 22.14           C
ATOM    752  CG  PRO A  92     161.541  -1.886 120.113  1.00 23.15           C
ATOM    753  CD  PRO A  92     161.798  -1.278 121.484  1.00 21.00           C
ATOM    754  N   ASP A  93     164.269   1.142 118.207  1.00 17.58           N
ATOM    755  CA  ASP A  93     164.160   2.214 117.233  1.00 18.69           C
ATOM    756  C   ASP A  93     163.549   1.697 115.917  1.00 22.57           C
ATOM    757  O   ASP A  93     164.174   1.763 114.860  1.00 14.95           O
ATOM    758  CB  ASP A  93     165.528   2.852 116.986  1.00 17.87           C
ATOM    759  CG  ASP A  93     166.561   1.869 116.455  1.00 19.35           C
ATOM    760  OD1 ASP A  93     166.486   0.657 116.756  1.00 20.17           O
ATOM    761  OD2 ASP A  93     167.465   2.320 115.730  1.00 21.43           O
ATOM    762  N   LEU A  94     162.318   1.192 115.998  1.00 18.24           N
ATOM    763  CA  LEU A  94     161.636   0.654 114.823  1.00 19.64           C
ATOM    764  C   LEU A  94     161.230   1.756 113.842  1.00 22.79           C
ATOM    765  O   LEU A  94     160.876   2.874 114.234  1.00 21.41           O
ATOM    766  CB  LEU A  94     160.403  -0.152 115.235  1.00 19.14           C
ATOM    767  CG  LEU A  94     160.682  -1.391 116.088  1.00 21.80           C
ATOM    768  CD1 LEU A  94     159.375  -2.147 116.320  1.00 20.96           C
ATOM    769  CD2 LEU A  94     161.731  -2.309 115.443  1.00 15.08           C
ATOM    770  N   ALA A  95     161.311   1.427 112.559  1.00 20.68           N
ATOM    771  CA  ALA A  95     160.880   2.313 111.499  1.00 19.37           C
ATOM    772  C   ALA A  95     160.309   1.488 110.352  1.00 23.55           C
ATOM    773  O   ALA A  95     160.744   0.360 110.108  1.00 19.14           O
ATOM    774  CB  ALA A  95     162.034   3.164 111.019  1.00 19.74           C
ATOM    775  N   ALA A  96     159.318   2.037 109.660  1.00 21.57           N
ATOM    776  CA  ALA A  96     158.834   1.405 108.446  1.00 19.11           C
ATOM    777  C   ALA A  96     159.657   1.943 107.279  1.00 23.00           C
ATOM    778  O   ALA A  96     159.678   3.149 107.020  1.00 18.79           O
ATOM    779  CB  ALA A  96     157.342   1.666 108.241  1.00 21.82           C
ATOM    780  N   TYR A  97     160.335   1.042 106.578  1.00 22.51           N
ATOM    781  CA  TYR A  97     161.279   1.431 105.542  1.00 24.63           C
ATOM    782  C   TYR A  97     160.577   2.081 104.339  1.00 27.21           C
ATOM    783  O   TYR A  97     161.197   2.835 103.591  1.00 29.78           O
ATOM    784  CB  TYR A  97     162.115   0.209 105.108  1.00 29.03           C
ATOM    785  CG  TYR A  97     162.994  -0.392 106.213  1.00 31.49           C
ATOM    786  CD1 TYR A  97     163.077   0.193 107.481  1.00 35.56           C
ATOM    787  CD2 TYR A  97     163.751  -1.537 105.983  1.00 37.53           C
ATOM    788  CE1 TYR A  97     163.892  -0.358 108.494  1.00 31.08           C
ATOM    789  CE2 TYR A  97     164.569  -2.088 106.980  1.00 29.65           C
ATOM    790  CZ  TYR A  97     164.634  -1.508 108.235  1.00 33.78           C
ATOM    791  OH  TYR A  97     165.447  -2.075 109.230  1.00 28.36           O
ATOM    792  N   ASN A  98     159.281   1.829 104.170  1.00 19.81           N
ATOM    793  CA  ASN A  98     158.545   2.427 103.059  1.00 24.02           C
ATOM    794  C   ASN A  98     157.482   3.419 103.522  1.00 23.11           C
ATOM    795  O   ASN A  98     156.539   3.717 102.783  1.00 22.75           O
ATOM    796  CB  ASN A  98     157.894   1.337 102.181  1.00 27.13           C
ATOM    797  CG  ASN A  98     156.930   0.438 102.962  1.00 25.96           C
ATOM    798  OD1 ASN A  98     157.218   0.023 104.087  1.00 23.00           O
ATOM    799  ND2 ASN A  98     155.783   0.141 102.364  1.00 25.92           N
ATOM    800  N   ALA A  99     157.628   3.946 104.740  1.00 20.43           N
ATOM    801  CA  ALA A  99     156.705   4.990 105.202  1.00 17.86           C
ATOM    802  C   ALA A  99     156.964   6.280 104.432  1.00 17.94           C
ATOM    803  O   ALA A  99     158.115   6.573 104.083  1.00 16.80           O
ATOM    804  CB  ALA A  99     156.851   5.232 106.713  1.00 16.94           C
ATOM    805  N   ILE A 100     155.901   7.037 104.166  1.00 13.93           N
ATOM    806  CA  ILE A 100     156.017   8.325 103.488  1.00 17.96           C
ATOM    807  C   ILE A 100     155.372   9.427 104.320  1.00 16.67           C
ATOM    808  O   ILE A 100     155.229  10.561 103.863  1.00 20.48           O
ATOM    809  CB  ILE A 100     155.389   8.290 102.062  1.00 19.36           C
ATOM    810  CG1 ILE A 100     153.899   7.917 102.125  1.00 17.80           C
ATOM    811  CG2 ILE A 100     156.167   7.307 101.191  1.00 17.62           C
ATOM    812  CD1 ILE A 100     153.124   8.077 100.775  1.00 20.68           C
ATOM    813  N   SER A 101     155.018   9.093 105.558  1.00 19.90           N
ATOM    814  CA  SER A 101     154.648  10.098 106.552  1.00 21.86           C
ATOM    815  C   SER A 101     155.146   9.672 107.934  1.00 20.91           C
ATOM    816  O   SER A 101     155.544   8.514 108.133  1.00 19.70           O
ATOM    817  CB  SER A 101     153.130  10.310 106.569  1.00 22.62           C
ATOM    818  OG  SER A 101     152.486   9.203 107.181  1.00 21.52           O
ATOM    819  N   LYS A 102     155.145  10.598 108.894  1.00 23.81           N
ATOM    820  CA  LYS A 102     155.566  10.266 110.259  1.00 17.36           C
ATOM    821  C   LYS A 102     154.587   9.302 110.911  1.00 21.75           C
ATOM    822  O   LYS A 102     153.383   9.369 110.666  1.00 21.16           O
ATOM    823  CB  LYS A 102     155.675  11.517 111.140  1.00 24.51           C
ATOM    824  CG  LYS A 102     156.788  12.463 110.782  1.00 30.15           C
ATOM    825  CD  LYS A 102     156.796  13.665 111.725  1.00 32.80           C
ATOM    826  CE  LYS A 102     157.945  14.597 111.370  1.00 38.29           C
ATOM    827  NZ  LYS A 102     158.127  15.712 112.345  1.00 38.45           N
ATOM    828  N   PRO A 103     155.096   8.403 111.754  1.00 20.00           N
ATOM    829  CA  PRO A 103     154.110   7.590 112.465  1.00 20.49           C
ATOM    830  C   PRO A 103     153.378   8.461 113.485  1.00 21.78           C
ATOM    831  O   PRO A 103     153.979   8.892 114.452  1.00 26.50           O
ATOM    832  CB  PRO A 103     154.957   6.498 113.128  1.00 20.43           C
ATOM    833  CG  PRO A 103     156.335   7.123 113.291  1.00 23.82           C
ATOM    834  CD  PRO A 103     156.488   8.104 112.140  1.00 19.76           C
ATOM    835  N   GLU A 104     152.103   8.750 113.259  1.00 18.89           N
ATOM    836  CA  GLU A 104     151.368   9.536 114.237  1.00 23.86           C
ATOM    837  C   GLU A 104     150.817   8.620 115.326  1.00 24.04           C
ATOM    838  O   GLU A 104     149.968   7.754 115.061  1.00 18.69           O
ATOM    839  CB  GLU A 104     150.243  10.338 113.568  1.00 20.41           C
ATOM    840  CG  GLU A 104     150.709  11.292 112.450  1.00 33.04           C
ATOM    841  CD  GLU A 104     151.611  12.445 112.939  1.00 44.87           C
ATOM    842  OE1 GLU A 104     151.775  12.627 114.167  1.00 45.23           O
ATOM    843  OE2 GLU A 104     152.151  13.185 112.084  1.00 46.81           O
ATOM    844  N   VAL A 105     151.299   8.803 116.555  1.00 16.61           N
ATOM    845  CA  VAL A 105     150.814   7.978 117.664  1.00 18.24           C
ATOM    846  C   VAL A 105     149.547   8.592 118.257  1.00 21.10           C
ATOM    847  O   VAL A 105     149.534   9.770 118.625  1.00 17.74           O
ATOM    848  CB  VAL A 105     151.878   7.802 118.762  1.00 19.13           C
ATOM    849  CG1 VAL A 105     151.295   7.034 119.969  1.00 15.18           C
ATOM    850  CG2 VAL A 105     153.099   7.071 118.194  1.00 19.82           C
ATOM    851  N   LEU A 106     148.489   7.787 118.342  1.00 12.37           N
ATOM    852  CA  LEU A 106     147.163   8.279 118.720  1.00 17.19           C
ATOM    853  C   LEU A 106     146.830   8.059 120.185  1.00 16.53           C
ATOM    854  O   LEU A 106     145.814   8.555 120.676  1.00 20.08           O
ATOM    855  CB  LEU A 106     146.077   7.604 117.846  1.00 13.99           C
ATOM    856  CG  LEU A 106     146.218   7.747 116.331  1.00 19.73           C
ATOM    857  CD1 LEU A 106     144.948   7.276 115.571  1.00 20.19           C
ATOM    858  CD2 LEU A 106     146.536   9.180 115.957  1.00 21.27           C
ATOM    859  N   THR A 107     147.700   7.328 120.883  1.00 18.95           N
ATOM    860  CA  THR A 107     147.393   6.760 122.194  1.00 14.75           C
ATOM    861  C   THR A 107     148.409   7.174 123.260  1.00 18.08           C
ATOM    862  O   THR A 107     149.524   7.570 122.926  1.00 14.04           O
ATOM    863  CB  THR A 107     147.366   5.212 122.116  1.00 14.27           C
ATOM    864  OG1 THR A 107     148.488   4.777 121.334  1.00 12.76           O
ATOM    865  CG2 THR A 107     146.060   4.719 121.456  1.00 14.46           C
ATOM    866  N   PRO A 108     148.027   7.082 124.549  1.00 15.73           N
ATOM    867  CA  PRO A 108     148.989   7.432 125.612  1.00 15.84           C
ATOM    868  C   PRO A 108     150.305   6.657 125.468  1.00 17.83           C
ATOM    869  O   PRO A 108     150.310   5.439 125.243  1.00 16.44           O
ATOM    870  CB  PRO A 108     148.259   7.041 126.903  1.00 17.98           C
ATOM    871  CG  PRO A 108     146.763   7.086 126.543  1.00 17.60           C
ATOM    872  CD  PRO A 108     146.666   6.828 125.063  1.00 13.88           C
ATOM    873  N   GLN A 109     151.420   7.366 125.596  1.00 16.24           N
ATOM    874  CA  GLN A 109     152.728   6.762 125.357  1.00 18.17           C
ATOM    875  C   GLN A 109     153.244   6.042 126.602  1.00 19.67           C
ATOM    876  O   GLN A 109     154.206   6.455 127.251  1.00 14.89           O
ATOM    877  CB  GLN A 109     153.707   7.832 124.865  1.00 18.15           C
ATOM    878  CG  GLN A 109     153.421   8.260 123.406  1.00 18.30           C
ATOM    879  CD  GLN A 109     153.964   7.262 122.388  1.00 23.16           C
ATOM    880  OE1 GLN A 109     153.557   6.091 122.354  1.00 20.68           O
ATOM    881  NE2 GLN A 109     154.909   7.711 121.568  1.00 22.64           N
ATOM    882  N   LEU A 110     152.576   4.941 126.918  1.00 14.47           N
ATOM    883  CA  LEU A 110     152.883   4.144 128.094  1.00 15.44           C
ATOM    884  C   LEU A 110     153.153   2.719 127.658  1.00 15.11           C
ATOM    885  O   LEU A 110     152.547   2.243 126.708  1.00 15.64           O
ATOM    886  CB  LEU A 110     151.720   4.163 129.086  1.00 16.33           C
ATOM    887  CG  LEU A 110     151.277   5.491 129.698  1.00 16.95           C
ATOM    888  CD1 LEU A 110     150.058   5.242 130.577  1.00 19.36           C
ATOM    889  CD2 LEU A 110     152.382   6.121 130.511  1.00 17.39           C
ATOM    890  N   ALA A 111     154.058   2.041 128.347  1.00 13.81           N
ATOM    891  CA  ALA A 111     154.279   0.617 128.111  1.00 16.22           C
ATOM    892  C   ALA A 111     153.954  -0.127 129.392  1.00 15.77           C
ATOM    893  O   ALA A 111     153.871   0.479 130.457  1.00 18.84           O
ATOM    894  CB  ALA A 111     155.728   0.347 127.678  1.00 14.17           C
ATOM    895  N   ARG A 112     153.764  -1.435 129.295  1.00 14.16           N
ATOM    896  CA  ARG A 112     153.618  -2.247 130.489  1.00 16.33           C
ATOM    897  C   ARG A 112     154.939  -2.936 130.730  1.00 16.89           C
ATOM    898  O   ARG A 112     155.582  -3.400 129.784  1.00 17.55           O
ATOM    899  CB  ARG A 112     152.487  -3.276 130.339  1.00 16.11           C
ATOM    900  CG  ARG A 112     151.094  -2.646 130.313  1.00 20.71           C
ATOM    901  CD  ARG A 112     150.695  -2.127 131.695  1.00 18.70           C
ATOM    902  NE  ARG A 112     150.162  -3.182 132.562  1.00 16.50           N
ATOM    903  CZ  ARG A 112     149.497  -2.950 133.689  1.00 20.20           C
ATOM    904  NH1 ARG A 112     149.282  -1.695 134.080  1.00 14.59           N
ATOM    905  NH2 ARG A 112     149.028  -3.966 134.420  1.00 16.37           N
ATOM    906  N   VAL A 113     155.360  -2.967 131.989  1.00 17.62           N
ATOM    907  CA  VAL A 113     156.519  -3.743 132.375  1.00 20.03           C
ATOM    908  C   VAL A 113     156.053  -4.891 133.278  1.00 20.30           C
ATOM    909  O   VAL A 113     155.391  -4.664 134.300  1.00 16.85           O
ATOM    910  CB  VAL A 113     157.585  -2.879 133.114  1.00 14.23           C
ATOM    911  CG1 VAL A 113     158.665  -3.762 133.679  1.00 18.03           C
ATOM    912  CG2 VAL A 113     158.192  -1.821 132.172  1.00 13.31           C
ATOM    913  N   VAL A 114     156.389  -6.120 132.900  1.00 17.29           N
ATOM    914  CA  VAL A 114     155.973  -7.283 133.675  1.00 21.28           C
ATOM    915  C   VAL A 114     157.100  -7.663 134.642  1.00 21.36           C
ATOM    916  O   VAL A 114     158.266  -7.410 134.350  1.00 18.04           O
ATOM    917  CB  VAL A 114     155.623  -8.471 132.761  1.00 20.17           C
ATOM    918  CG1 VAL A 114     154.984  -9.616 133.566  1.00 20.13           C
ATOM    919  CG2 VAL A 114     154.679  -8.024 131.658  1.00 17.71           C
ATOM    920  N   SER A 115     156.760  -8.258 135.785  1.00 20.15           N
ATOM    921  CA  SER A 115     157.769  -8.539 136.814  1.00 24.74           C
ATOM    922  C   SER A 115     158.873  -9.492 136.351  1.00 22.15           C
ATOM    923  O   SER A 115     159.890  -9.600 137.016  1.00 21.87           O
ATOM    924  CB  SER A 115     157.119  -9.114 138.074  1.00 24.48           C
ATOM    925  OG  SER A 115     156.437 -10.322 137.790  1.00 23.86           O
ATOM    926  N   ASP A 116     158.681 -10.185 135.228  1.00 22.95           N
ATOM    927  CA  ASP A 116     159.750 -11.025 134.689  1.00 24.78           C
ATOM    928  C   ASP A 116     160.681 -10.254 133.736  1.00 23.00           C
ATOM    929  O   ASP A 116     161.566 -10.840 133.110  1.00 22.50           O
ATOM    930  CB  ASP A 116     159.161 -12.276 133.994  1.00 25.46           C
ATOM    931  CG  ASP A 116     158.359 -11.952 132.733  1.00 29.69           C
ATOM    932  OD1 ASP A 116     158.089 -10.771 132.445  1.00 24.89           O
ATOM    933  OD2 ASP A 116     157.987 -12.904 132.020  1.00 35.86           O
ATOM    934  N   GLY A 117     160.485  -8.940 133.619  1.00 23.40           N
ATOM    935  CA  GLY A 117     161.346  -8.136 132.765  1.00 20.17           C
ATOM    936  C   GLY A 117     160.825  -7.943 131.351  1.00 22.72           C
ATOM    937  O   GLY A 117     161.438  -7.243 130.535  1.00 20.45           O
ATOM    938  N   GLU A 118     159.682  -8.550 131.055  1.00 20.83           N
ATOM    939  CA  GLU A 118     159.085  -8.400 129.739  1.00 18.86           C
ATOM    940  C   GLU A 118     158.459  -7.008 129.604  1.00 24.45           C
ATOM    941  O   GLU A 118     157.880  -6.491 130.560  1.00 20.79           O
ATOM    942  CB  GLU A 118     158.040  -9.493 129.491  1.00 18.14           C
ATOM    943  CG  GLU A 118     157.386  -9.408 128.123  1.00 28.25           C
ATOM    944  CD  GLU A 118     156.795 -10.738 127.660  1.00 51.84           C
ATOM    945  OE1 GLU A 118     156.673 -11.671 128.491  1.00 56.53           O
ATOM    946  OE2 GLU A 118     156.457 -10.848 126.458  1.00 45.51           O
ATOM    947  N   VAL A 119     158.591  -6.395 128.432  1.00 17.73           N
ATOM    948  CA  VAL A 119     157.987  -5.084 128.217  1.00 18.35           C
ATOM    949  C   VAL A 119     156.993  -5.193 127.072  1.00 17.99           C
ATOM    950  O   VAL A 119     157.280  -5.790 126.035  1.00 18.37           O
ATOM    951  CB  VAL A 119     159.038  -3.984 127.924  1.00 15.78           C
ATOM    952  CG1 VAL A 119     158.375  -2.602 127.853  1.00 15.33           C
ATOM    953  CG2 VAL A 119     160.170  -3.991 128.989  1.00 14.66           C
ATOM    954  N   LEU A 120     155.802  -4.650 127.290  1.00 13.65           N
ATOM    955  CA  LEU A 120     154.769  -4.606 126.262  1.00 16.51           C
ATOM    956  C   LEU A 120     154.482  -3.164 125.878  1.00 18.50           C
ATOM    957  O   LEU A 120     154.182  -2.347 126.743  1.00 18.83           O
ATOM    958  CB  LEU A 120     153.480  -5.275 126.752  1.00 17.14           C
ATOM    959  CG  LEU A 120     153.566  -6.806 126.877  1.00 23.82           C
ATOM    960  CD1 LEU A 120     153.950  -7.192 128.278  1.00 25.08           C
ATOM    961  CD2 LEU A 120     152.270  -7.479 126.479  1.00 33.31           C
ATOM    962  N   TYR A 121     154.545  -2.868 124.586  1.00 15.64           N
ATOM    963  CA  TYR A 121     154.310  -1.522 124.081  1.00 18.20           C
ATOM    964  C   TYR A 121     153.424  -1.618 122.852  1.00 17.01           C
ATOM    965  O   TYR A 121     153.741  -2.358 121.925  1.00 16.19           O
ATOM    966  CB  TYR A 121     155.649  -0.833 123.760  1.00 16.30           C
ATOM    967  CG  TYR A 121     155.532   0.513 123.065  1.00 17.14           C
ATOM    968  CD1 TYR A 121     154.766   1.535 123.611  1.00 14.50           C
ATOM    969  CD2 TYR A 121     156.223   0.765 121.890  1.00 18.07           C
ATOM    970  CE1 TYR A 121     154.659   2.754 122.984  1.00 15.61           C
ATOM    971  CE2 TYR A 121     156.129   1.979 121.262  1.00 16.79           C
ATOM    972  CZ  TYR A 121     155.349   2.969 121.815  1.00 16.36           C
ATOM    973  OH  TYR A 121     155.255   4.172 121.187  1.00 20.80           O
ATOM    974  N   MET A 122     152.305  -0.899 122.844  1.00 11.32           N
ATOM    975  CA  MET A 122     151.364  -1.024 121.714  1.00 16.96           C
ATOM    976  C   MET A 122     150.706   0.300 121.369  1.00 14.97           C
ATOM    977  O   MET A 122     149.594   0.580 121.816  1.00 13.74           O
ATOM    978  CB  MET A 122     150.281  -2.068 122.006  1.00 17.19           C
ATOM    979  CG  MET A 122     149.338  -2.344 120.791  1.00 17.67           C
ATOM    980  SD  MET A 122     148.078  -3.584 121.160  1.00 18.43           S
ATOM    981  CE  MET A 122     146.962  -2.597 122.150  1.00 21.56           C
ATOM    982  N   PRO A 123     151.405   1.130 120.582  1.00 15.44           N
ATOM    983  CA  PRO A 123     150.822   2.399 120.145  1.00 17.09           C
ATOM    984  C   PRO A 123     149.842   2.141 119.019  1.00 15.84           C
ATOM    985  O   PRO A 123     150.053   1.210 118.237  1.00 14.19           O
ATOM    986  CB  PRO A 123     152.036   3.198 119.651  1.00 15.01           C
ATOM    987  CG  PRO A 123     152.997   2.131 119.174  1.00 19.08           C
ATOM    988  CD  PRO A 123     152.799   0.963 120.121  1.00 16.69           C
ATOM    989  N   SER A 124     148.770   2.915 118.972  1.00 13.09           N
ATOM    990  CA  SER A 124     147.946   2.983 117.784  1.00 12.11           C
ATOM    991  C   SER A 124     148.601   4.001 116.902  1.00 19.25           C
ATOM    992  O   SER A 124     148.807   5.142 117.324  1.00 18.16           O
ATOM    993  CB  SER A 124     146.508   3.379 118.099  1.00 13.02           C
ATOM    994  OG  SER A 124     145.762   3.517 116.888  1.00 16.71           O
ATOM    995  N   ILE A 125     148.960   3.584 115.693  1.00 13.37           N
ATOM    996  CA  ILE A 125     149.662   4.449 114.766  1.00 12.67           C
ATOM    997  C   ILE A 125     148.880   4.714 113.469  1.00 21.71           C
ATOM    998  O   ILE A 125     148.394   3.788 112.819  1.00 17.00           O
ATOM    999  CB  ILE A 125     151.031   3.855 114.421  1.00 15.19           C
ATOM   1000  CG1 ILE A 125     151.929   3.881 115.672  1.00 18.52           C
ATOM   1001  CG2 ILE A 125     151.687   4.605 113.241  1.00 16.88           C
ATOM   1002  CD1 ILE A 125     153.230   3.150 115.499  1.00 23.08           C
ATOM   1003  N   ARG A 126     148.725   5.988 113.123  1.00 16.30           N
ATOM   1004  CA AARG A 126     148.251   6.376 111.797  1.00 17.65           C
ATOM   1005  C   ARG A 126     149.473   6.743 110.956  1.00 19.14           C
ATOM   1006  O   ARG A 126     150.274   7.591 111.370  1.00 19.19           O
ATOM   1007  CB AARG A 126     147.263   7.552 111.884  1.00 18.59           C
ATOM   1008  CG AARG A 126     146.906   8.208 110.537  1.00 20.05           C
ATOM   1009  CD AARG A 126     145.990   9.451 110.711  1.00 22.60           C
ATOM   1010  NE AARG A 126     146.380  10.307 111.839  1.00 26.88           N
ATOM   1011  CZ AARG A 126     145.865  11.512 112.097  1.00 26.13           C
ATOM   1012  NH1AARG A 126     144.939  12.029 111.294  1.00 24.38           N
ATOM   1013  NH2AARG A 126     146.276  12.205 113.153  1.00  9.80           N
ATOM   1014  N   GLN A 127     149.617   6.120 109.791  1.00 15.51           N
ATOM   1015  CA  GLN A 127     150.775   6.349 108.934  1.00 17.50           C
ATOM   1016  C   GLN A 127     150.483   6.059 107.470  1.00 19.15           C
ATOM   1017  O   GLN A 127     149.685   5.172 107.169  1.00 19.83           O
ATOM   1018  CB  GLN A 127     151.936   5.473 109.397  1.00 16.45           C
ATOM   1019  CG  GLN A 127     153.288   5.850 108.798  1.00 16.99           C
ATOM   1020  CD  GLN A 127     154.440   5.236 109.592  1.00 21.49           C
ATOM   1021  OE1 GLN A 127     154.312   4.140 110.146  1.00 17.49           O
ATOM   1022  NE2 GLN A 127     155.559   5.944 109.655  1.00 14.50           N
ATOM   1023  N   ARG A 128     151.146   6.786 106.569  1.00 17.33           N
ATOM   1024  CA  ARG A 128     150.998   6.563 105.132  1.00 22.22           C
ATOM   1025  C   ARG A 128     152.165   5.783 104.556  1.00 21.61           C
ATOM   1026  O   ARG A 128     153.312   5.962 104.966  1.00 21.52           O
ATOM   1027  CB  ARG A 128     150.863   7.884 104.373  1.00 19.45           C
ATOM   1028  CG  ARG A 128     149.740   8.766 104.831  1.00 27.61           C
ATOM   1029  CD  ARG A 128     149.718  10.059 104.021  1.00 33.63           C
ATOM   1030  NE  ARG A 128     148.694  10.971 104.518  1.00 36.63           N
ATOM   1031  CZ  ARG A 128     147.464  11.051 104.021  1.00 40.47           C
ATOM   1032  NH1 ARG A 128     147.109  10.281 102.995  1.00 37.85           N
ATOM   1033  NH2 ARG A 128     146.595  11.909 104.546  1.00 44.02           N
ATOM   1034  N   PHE A 129     151.866   4.946 103.570  1.00 17.77           N
ATOM   1035  CA  PHE A 129     152.875   4.099 102.951  1.00 20.11           C
ATOM   1036  C   PHE A 129     152.830   4.124 101.433  1.00 21.85           C
ATOM   1037  O   PHE A 129     151.788   4.386 100.822  1.00 22.19           O
ATOM   1038  CB  PHE A 129     152.718   2.660 103.446  1.00 20.95           C
ATOM   1039  CG  PHE A 129     152.839   2.533 104.933  1.00 17.50           C
ATOM   1040  CD1 PHE A 129     151.727   2.674 105.746  1.00 18.02           C
ATOM   1041  CD2 PHE A 129     154.075   2.325 105.524  1.00 18.01           C
ATOM   1042  CE1 PHE A 129     151.844   2.580 107.133  1.00 18.67           C
ATOM   1043  CE2 PHE A 129     154.195   2.227 106.903  1.00 16.70           C
ATOM   1044  CZ  PHE A 129     153.088   2.353 107.704  1.00 17.55           C
ATOM   1045  N   SER A 130     153.982   3.875 100.834  1.00 24.15           N
ATOM   1046  CA  SER A 130     154.058   3.563  99.415  1.00 29.84           C
ATOM   1047  C   SER A 130     154.115   2.049  99.274  1.00 28.85           C
ATOM   1048  O   SER A 130     155.042   1.394  99.771  1.00 27.55           O
ATOM   1049  CB  SER A 130     155.282   4.211  98.772  1.00 30.79           C
ATOM   1050  OG  SER A 130     155.501   3.707  97.468  1.00 37.55           O
ATOM   1051  N   CYS A 131     153.112   1.499  98.609  1.00 26.61           N
ATOM   1052  CA  CYS A 131     152.972   0.064  98.483  1.00 26.38           C
ATOM   1053  C   CYS A 131     152.058  -0.182  97.291  1.00 31.33           C
ATOM   1054  O   CYS A 131     151.391   0.745  96.833  1.00 24.61           O
ATOM   1055  CB  CYS A 131     152.394  -0.547  99.764  1.00 20.73           C
ATOM   1056  SG  CYS A 131     150.765   0.109 100.198  1.00 30.80           S
ATOM   1057  N   ASP A 132     152.035  -1.418  96.797  1.00 29.49           N
ATOM   1058  CA  ASP A 132     151.254  -1.772  95.609  1.00 27.28           C
ATOM   1059  C   ASP A 132     149.758  -1.740  95.870  1.00 28.92           C
ATOM   1060  O   ASP A 132     149.234  -2.604  96.569  1.00 30.75           O
ATOM   1061  CB  ASP A 132     151.635  -3.164  95.118  1.00 31.23           C
ATOM   1062  CG  ASP A 132     151.210  -3.410  93.672  1.00 34.35           C
ATOM   1063  OD1 ASP A 132     150.380  -2.634  93.153  1.00 27.42           O
ATOM   1064  OD2 ASP A 132     151.722  -4.375  93.062  1.00 33.94           O
ATOM   1065  N   VAL A 133     149.073  -0.769  95.274  1.00 32.11           N
ATOM   1066  CA  VAL A 133     147.636  -0.610  95.463  1.00 29.49           C
ATOM   1067  C   VAL A 133     146.856  -1.250  94.299  1.00 37.24           C
ATOM   1068  O   VAL A 133     145.624  -1.372  94.342  1.00 31.34           O
ATOM   1069  CB  VAL A 133     147.295   0.894  95.642  1.00 32.61           C
ATOM   1070  CG1 VAL A 133     145.813   1.190  95.516  1.00 30.76           C
ATOM   1071  CG2 VAL A 133     147.791   1.359  97.005  1.00 32.17           C
ATOM   1072  N   SER A 134     147.578  -1.706  93.279  1.00 39.66           N
ATOM   1073  CA  SER A 134     146.918  -2.296  92.112  1.00 37.59           C
ATOM   1074  C   SER A 134     146.026  -3.465  92.527  1.00 35.94           C
ATOM   1075  O   SER A 134     146.449  -4.347  93.290  1.00 25.38           O
ATOM   1076  CB  SER A 134     147.946  -2.764  91.079  1.00 34.42           C
ATOM   1077  OG  SER A 134     148.718  -3.829  91.596  1.00 39.82           O
ATOM   1078  N   GLY A 135     144.783  -3.448  92.047  1.00 30.63           N
ATOM   1079  CA  GLY A 135     143.861  -4.543  92.299  1.00 29.69           C
ATOM   1080  C   GLY A 135     142.926  -4.357  93.483  1.00 31.09           C
ATOM   1081  O   GLY A 135     142.151  -5.257  93.793  1.00 27.99           O
ATOM   1082  N   VAL A 136     142.969  -3.199  94.141  1.00 29.37           N
ATOM   1083  CA  VAL A 136     142.112  -2.969  95.311  1.00 26.49           C
ATOM   1084  C   VAL A 136     140.609  -3.098  94.984  1.00 25.26           C
ATOM   1085  O   VAL A 136     139.808  -3.487  95.841  1.00 28.90           O
ATOM   1086  CB  VAL A 136     142.390  -1.574  95.958  1.00 28.99           C
ATOM   1087  CG1 VAL A 136     142.065  -0.446  94.989  1.00 30.71           C
ATOM   1088  CG2 VAL A 136     141.605  -1.413  97.262  1.00 23.50           C
ATOM   1089  N   ASP A 137     140.215  -2.817  93.746  1.00 27.79           N
ATOM   1090  CA  ASP A 137     138.798  -2.931  93.399  1.00 27.03           C
ATOM   1091  C   ASP A 137     138.518  -4.187  92.565  1.00 28.34           C
ATOM   1092  O   ASP A 137     137.644  -4.194  91.708  1.00 32.64           O
ATOM   1093  CB  ASP A 137     138.312  -1.680  92.653  1.00 36.62           C
ATOM   1094  CG  ASP A 137     136.794  -1.518  92.710  1.00 47.60           C
ATOM   1095  OD1 ASP A 137     136.148  -2.226  93.512  1.00 47.81           O
ATOM   1096  OD2 ASP A 137     136.243  -0.686  91.957  1.00 56.56           O
ATOM   1097  N   THR A 138     139.280  -5.241  92.820  1.00 29.22           N
ATOM   1098  CA  THR A 138     139.054  -6.534  92.191  1.00 26.90           C
ATOM   1099  C   THR A 138     138.774  -7.562  93.268  1.00 30.54           C
ATOM   1100  O   THR A 138     138.895  -7.274  94.472  1.00 23.48           O
ATOM   1101  CB  THR A 138     140.255  -6.991  91.351  1.00 22.27           C
ATOM   1102  OG1 THR A 138     141.334  -7.369  92.219  1.00 23.70           O
ATOM   1103  CG2 THR A 138     140.718  -5.871  90.421  1.00 31.28           C
ATOM   1104  N   GLU A 139     138.409  -8.766  92.841  1.00 19.33           N
ATOM   1105  CA  GLU A 139     138.096  -9.829  93.780  1.00 21.89           C
ATOM   1106  C   GLU A 139     139.315 -10.234  94.600  1.00 18.22           C
ATOM   1107  O   GLU A 139     139.200 -10.467  95.796  1.00 23.33           O
ATOM   1108  CB  GLU A 139     137.544 -11.052  93.036  1.00 24.62           C
ATOM   1109  CG  GLU A 139     137.092 -12.163  93.950  1.00 23.31           C
ATOM   1110  CD  GLU A 139     136.704 -13.407  93.169  1.00 33.06           C
ATOM   1111  OE1 GLU A 139     137.606 -14.195  92.822  1.00 29.51           O
ATOM   1112  OE2 GLU A 139     135.503 -13.573  92.879  1.00 42.35           O
ATOM   1113  N   SER A 140     140.468 -10.335  93.938  1.00 19.68           N
ATOM   1114  CA  SER A 140     141.711 -10.767  94.569  1.00 25.34           C
ATOM   1115  C   SER A 140     142.335  -9.677  95.449  1.00 20.31           C
ATOM   1116  O   SER A 140     143.229  -9.961  96.250  1.00 21.58           O
ATOM   1117  CB  SER A 140     142.729 -11.196  93.508  1.00 25.21           C
ATOM   1118  OG  SER A 140     142.386 -12.446  92.945  1.00 41.41           O
ATOM   1119  N   GLY A 141     141.890  -8.439  95.256  1.00 19.65           N
ATOM   1120  CA  GLY A 141     142.299  -7.314  96.078  1.00 25.55           C
ATOM   1121  C   GLY A 141     143.710  -6.806  95.823  1.00 27.07           C
ATOM   1122  O   GLY A 141     144.405  -7.302  94.943  1.00 25.07           O
ATOM   1123  N   ALA A 142     144.119  -5.791  96.580  1.00 20.76           N
ATOM   1124  CA  ALA A 142     145.505  -5.322  96.551  1.00 22.13           C
ATOM   1125  C   ALA A 142     146.335  -6.044  97.613  1.00 23.77           C
ATOM   1126  O   ALA A 142     145.792  -6.556  98.594  1.00 19.32           O
ATOM   1127  CB  ALA A 142     145.570  -3.805  96.771  1.00 21.47           C
ATOM   1128  N   THR A 143     147.649  -6.091  97.411  1.00 23.00           N
ATOM   1129  CA  THR A 143     148.553  -6.536  98.458  1.00 20.82           C
ATOM   1130  C   THR A 143     149.578  -5.442  98.777  1.00 25.11           C
ATOM   1131  O   THR A 143     150.487  -5.172  97.995  1.00 29.10           O
ATOM   1132  CB  THR A 143     149.261  -7.819  98.074  1.00 20.87           C
ATOM   1133  OG1 THR A 143     148.283  -8.843  97.932  1.00 23.96           O
ATOM   1134  CG2 THR A 143     150.245  -8.236  99.170  1.00 26.63           C
ATOM   1135  N   CYS A 144     149.398  -4.807  99.932  1.00 24.12           N
ATOM   1136  CA  CYS A 144     150.261  -3.722 100.376  1.00 22.35           C
ATOM   1137  C   CYS A 144     151.264  -4.245 101.390  1.00 21.63           C
ATOM   1138  O   CYS A 144     150.873  -4.758 102.438  1.00 22.22           O
ATOM   1139  CB  CYS A 144     149.421  -2.600 100.986  1.00 24.71           C
ATOM   1140  SG  CYS A 144     150.384  -1.245 101.672  1.00 36.91           S
ATOM   1141  N   ARG A 145     152.550  -4.128 101.077  1.00 22.48           N
ATOM   1142  CA  ARG A 145     153.603  -4.642 101.949  1.00 25.26           C
ATOM   1143  C   ARG A 145     154.308  -3.528 102.719  1.00 29.79           C
ATOM   1144  O   ARG A 145     154.703  -2.511 102.146  1.00 23.48           O
ATOM   1145  CB  ARG A 145     154.623  -5.449 101.145  1.00 27.82           C
ATOM   1146  CG  ARG A 145     154.026  -6.673 100.465  1.00 34.83           C
ATOM   1147  CD  ARG A 145     155.020  -7.353  99.528  1.00 45.96           C
ATOM   1148  NE  ARG A 145     154.330  -8.048  98.443  1.00 48.21           N
ATOM   1149  CZ  ARG A 145     153.866  -9.293  98.516  1.00 50.43           C
ATOM   1150  NH1 ARG A 145     154.012 -10.003  99.631  1.00 42.39           N
ATOM   1151  NH2 ARG A 145     153.245  -9.828  97.472  1.00 46.06           N
ATOM   1152  N   ILE A 146     154.444  -3.734 104.026  1.00 21.56           N
ATOM   1153  CA  ILE A 146     155.100  -2.783 104.913  1.00 19.45           C
ATOM   1154  C   ILE A 146     156.276  -3.485 105.592  1.00 25.09           C
ATOM   1155  O   ILE A 146     156.114  -4.563 106.171  1.00 22.32           O
ATOM   1156  CB  ILE A 146     154.127  -2.227 105.971  1.00 23.56           C
ATOM   1157  CG1 ILE A 146     153.003  -1.438 105.299  1.00 19.98           C
ATOM   1158  CG2 ILE A 146     154.866  -1.345 106.998  1.00 22.10           C
ATOM   1159  CD1 ILE A 146     151.880  -1.087 106.249  1.00 21.91           C
ATOM   1160  N   LYS A 147     157.465  -2.895 105.486  1.00 21.19           N
ATOM   1161  CA  LYS A 147     158.647  -3.494 106.084  1.00 20.63           C
ATOM   1162  C   LYS A 147     159.054  -2.691 107.303  1.00 24.56           C
ATOM   1163  O   LYS A 147     159.330  -1.490 107.204  1.00 24.33           O
ATOM   1164  CB  LYS A 147     159.806  -3.566 105.086  1.00 27.32           C
ATOM   1165  CG  LYS A 147     159.411  -4.154 103.745  1.00 33.69           C
ATOM   1166  CD  LYS A 147     160.611  -4.360 102.831  1.00 40.41           C
ATOM   1167  CE  LYS A 147     161.551  -5.412 103.388  1.00 48.52           C
ATOM   1168  NZ  LYS A 147     162.453  -5.973 102.341  1.00 49.64           N
ATOM   1169  N   ILE A 148     159.091  -3.367 108.444  1.00 20.81           N
ATOM   1170  CA  ILE A 148     159.406  -2.736 109.719  1.00 23.53           C
ATOM   1171  C   ILE A 148     160.635  -3.377 110.368  1.00 24.52           C
ATOM   1172  O   ILE A 148     160.722  -4.605 110.499  1.00 22.69           O
ATOM   1173  CB  ILE A 148     158.194  -2.814 110.674  1.00 27.60           C
ATOM   1174  CG1 ILE A 148     157.052  -1.943 110.124  1.00 23.52           C
ATOM   1175  CG2 ILE A 148     158.579  -2.381 112.098  1.00 28.11           C
ATOM   1176  CD1 ILE A 148     155.942  -1.669 111.112  1.00 32.72           C
ATOM   1177  N   GLY A 149     161.594  -2.543 110.753  1.00 20.41           N
ATOM   1178  CA  GLY A 149     162.790  -3.023 111.433  1.00 20.05           C
ATOM   1179  C   GLY A 149     163.503  -1.912 112.186  1.00 21.15           C
ATOM   1180  O   GLY A 149     163.080  -0.753 112.157  1.00 17.42           O
ATOM   1181  N   SER A 150     164.591  -2.263 112.865  1.00 18.60           N
ATOM   1182  CA  SER A 150     165.394  -1.259 113.543  1.00 19.86           C
ATOM   1183  C   SER A 150     166.031  -0.287 112.556  1.00 19.57           C
ATOM   1184  O   SER A 150     166.579  -0.702 111.535  1.00 18.00           O
ATOM   1185  CB  SER A 150     166.487  -1.922 114.376  1.00 19.34           C
ATOM   1186  OG  SER A 150     167.336  -0.932 114.924  1.00 19.36           O
ATOM   1187  N   TRP A 151     165.999   1.006 112.876  1.00 17.97           N
ATOM   1188  CA  TRP A 151     166.627   1.994 112.005  1.00 18.83           C
ATOM   1189  C   TRP A 151     168.160   2.005 112.082  1.00 18.28           C
ATOM   1190  O   TRP A 151     168.821   2.314 111.091  1.00 21.05           O
ATOM   1191  CB  TRP A 151     166.103   3.407 112.309  1.00 14.56           C
ATOM   1192  CG  TRP A 151     166.486   4.383 111.243  1.00 18.49           C
ATOM   1193  CD1 TRP A 151     167.230   5.522 111.391  1.00 18.90           C
ATOM   1194  CD2 TRP A 151     166.161   4.296 109.851  1.00 21.97           C
ATOM   1195  NE1 TRP A 151     167.382   6.150 110.174  1.00 19.58           N
ATOM   1196  CE2 TRP A 151     166.730   5.416 109.210  1.00 20.59           C
ATOM   1197  CE3 TRP A 151     165.427   3.380 109.079  1.00 20.02           C
ATOM   1198  CZ2 TRP A 151     166.596   5.651 107.839  1.00 22.82           C
ATOM   1199  CZ3 TRP A 151     165.298   3.609 107.710  1.00 17.86           C
ATOM   1200  CH2 TRP A 151     165.877   4.734 107.107  1.00 20.07           C
ATOM   1201  N   THR A 152     168.729   1.697 113.249  1.00 16.74           N
ATOM   1202  CA  THR A 152     170.188   1.815 113.423  1.00 18.39           C
ATOM   1203  C   THR A 152     170.890   0.572 113.985  1.00 20.00           C
ATOM   1204  O   THR A 152     172.120   0.552 114.090  1.00 17.82           O
ATOM   1205  CB  THR A 152     170.555   3.012 114.363  1.00 19.29           C
ATOM   1206  OG1 THR A 152     170.167   2.712 115.718  1.00 14.57           O
ATOM   1207  CG2 THR A 152     169.877   4.294 113.896  1.00 16.61           C
ATOM   1208  N   HIS A 153     170.129  -0.456 114.356  1.00 18.77           N
ATOM   1209  CA  HIS A 153     170.734  -1.650 114.948  1.00 19.40           C
ATOM   1210  C   HIS A 153     170.665  -2.847 114.001  1.00 24.25           C
ATOM   1211  O   HIS A 153     169.579  -3.278 113.606  1.00 19.70           O
ATOM   1212  CB  HIS A 153     170.047  -2.007 116.265  1.00 21.52           C
ATOM   1213  CG  HIS A 153     170.184  -0.956 117.318  1.00 20.92           C
ATOM   1214  ND1 HIS A 153     171.343  -0.777 118.046  1.00 19.82           N
ATOM   1215  CD2 HIS A 153     169.306  -0.031 117.771  1.00 15.68           C
ATOM   1216  CE1 HIS A 153     171.178   0.226 118.889  1.00 16.45           C
ATOM   1217  NE2 HIS A 153     169.945   0.682 118.756  1.00 19.02           N
ATOM   1218  N   HIS A 154     171.824  -3.379 113.640  1.00 18.12           N
ATOM   1219  CA  HIS A 154     171.878  -4.522 112.744  1.00 23.14           C
ATOM   1220  C   HIS A 154     171.520  -5.812 113.491  1.00 21.00           C
ATOM   1221  O   HIS A 154     171.309  -5.806 114.713  1.00 19.46           O
ATOM   1222  CB  HIS A 154     173.260  -4.615 112.072  1.00 24.84           C
ATOM   1223  CG  HIS A 154     174.419  -4.616 113.029  1.00 32.85           C
ATOM   1224  ND1 HIS A 154     174.831  -5.746 113.703  1.00 31.39           N
ATOM   1225  CD2 HIS A 154     175.267  -3.627 113.406  1.00 35.23           C
ATOM   1226  CE1 HIS A 154     175.877  -5.455 114.457  1.00 32.49           C
ATOM   1227  NE2 HIS A 154     176.163  -4.174 114.294  1.00 35.18           N
ATOM   1228  N   SER A 155     171.460  -6.916 112.752  1.00 18.42           N
ATOM   1229  CA  SER A 155     170.924  -8.171 113.275  1.00 20.73           C
ATOM   1230  C   SER A 155     171.683  -8.711 114.495  1.00 19.36           C
ATOM   1231  O   SER A 155     171.106  -9.417 115.314  1.00 25.93           O
ATOM   1232  CB  SER A 155     170.907  -9.237 112.162  1.00 26.77           C
ATOM   1233  OG  SER A 155     172.227  -9.552 111.733  1.00 26.71           O
ATOM   1234  N   ARG A 156     172.962  -8.375 114.644  1.00 25.41           N
ATOM   1235  CA  ARG A 156     173.700  -8.861 115.812  1.00 25.81           C
ATOM   1236  C   ARG A 156     173.308  -8.101 117.084  1.00 27.41           C
ATOM   1237  O   ARG A 156     173.581  -8.555 118.198  1.00 25.96           O
ATOM   1238  CB  ARG A 156     175.216  -8.770 115.580  1.00 31.81           C
ATOM   1239  CG  ARG A 156     175.765  -9.917 114.723  1.00 36.34           C
ATOM   1240  CD  ARG A 156     177.291  -9.948 114.689  1.00 44.49           C
ATOM   1241  NE  ARG A 156     177.860  -8.770 114.040  1.00 47.65           N
ATOM   1242  CZ  ARG A 156     178.591  -7.848 114.665  1.00 57.48           C
ATOM   1243  NH1 ARG A 156     178.847  -7.972 115.963  1.00 57.05           N
ATOM   1244  NH2 ARG A 156     179.073  -6.805 113.994  1.00 50.99           N
ATOM   1245  N   GLU A 157     172.651  -6.956 116.920  1.00 21.95           N
ATOM   1246  CA  GLU A 157     172.216  -6.154 118.068  1.00 22.02           C
ATOM   1247  C   GLU A 157     170.720  -6.323 118.373  1.00 22.28           C
ATOM   1248  O   GLU A 157     170.309  -6.425 119.539  1.00 18.60           O
ATOM   1249  CB  GLU A 157     172.537  -4.672 117.817  1.00 19.46           C
ATOM   1250  CG  GLU A 157     174.025  -4.374 117.863  1.00 20.54           C
ATOM   1251  CD  GLU A 157     174.370  -2.967 117.433  1.00 23.14           C
ATOM   1252  OE1 GLU A 157     175.571  -2.627 117.443  1.00 23.93           O
ATOM   1253  OE2 GLU A 157     173.453  -2.202 117.069  1.00 22.09           O
ATOM   1254  N   ILE A 158     169.910  -6.331 117.317  1.00 19.89           N
ATOM   1255  CA  ILE A 158     168.470  -6.498 117.447  1.00 21.01           C
ATOM   1256  C   ILE A 158     167.940  -7.469 116.394  1.00 19.01           C
ATOM   1257  O   ILE A 158     168.222  -7.322 115.206  1.00 20.67           O
ATOM   1258  CB  ILE A 158     167.713  -5.145 117.298  1.00 23.07           C
ATOM   1259  CG1 ILE A 158     167.999  -4.211 118.482  1.00 18.78           C
ATOM   1260  CG2 ILE A 158     166.205  -5.372 117.134  1.00 21.31           C
ATOM   1261  CD1 ILE A 158     167.186  -2.919 118.423  1.00 25.60           C
ATOM   1262  N   SER A 159     167.170  -8.456 116.835  1.00 21.33           N
ATOM   1263  CA  SER A 159     166.370  -9.246 115.913  1.00 25.67           C
ATOM   1264  C   SER A 159     164.913  -8.830 116.012  1.00 27.86           C
ATOM   1265  O   SER A 159     164.394  -8.594 117.101  1.00 24.78           O
ATOM   1266  CB  SER A 159     166.497 -10.740 116.200  1.00 29.11           C
ATOM   1267  OG  SER A 159     166.030 -11.025 117.503  1.00 34.81           O
ATOM   1268  N   VAL A 160     164.254  -8.754 114.866  1.00 28.31           N
ATOM   1269  CA  VAL A 160     162.845  -8.397 114.819  1.00 32.55           C
ATOM   1270  C   VAL A 160     162.075  -9.575 114.233  1.00 35.43           C
ATOM   1271  O   VAL A 160     162.298  -9.959 113.092  1.00 38.95           O
ATOM   1272  CB  VAL A 160     162.618  -7.132 113.992  1.00 30.18           C
ATOM   1273  CG1 VAL A 160     161.153  -6.736 114.009  1.00 38.54           C
ATOM   1274  CG2 VAL A 160     163.463  -5.995 114.533  1.00 33.62           C
ATOM   1275  N   ASP A 161     161.204 -10.174 115.036  1.00 30.66           N
ATOM   1276  CA  ASP A 161     160.472 -11.365 114.627  1.00 29.68           C
ATOM   1277  C   ASP A 161     158.971 -11.119 114.691  1.00 31.59           C
ATOM   1278  O   ASP A 161     158.503 -10.385 115.561  1.00 24.85           O
ATOM   1279  CB  ASP A 161     160.821 -12.562 115.526  1.00 33.75           C
ATOM   1280  CG  ASP A 161     162.256 -13.057 115.341  1.00 45.66           C
ATOM   1281  OD1 ASP A 161     163.106 -12.307 114.814  1.00 40.07           O
ATOM   1282  OD2 ASP A 161     162.535 -14.206 115.748  1.00 48.93           O
ATOM   1283  N   PRO A 162     158.213 -11.735 113.772  1.00 27.31           N
ATOM   1284  CA APRO A 162     156.746 -11.706 113.801  1.00 25.16           C
ATOM   1285  C   PRO A 162     156.190 -12.564 114.934  1.00 25.40           C
ATOM   1286  O   PRO A 162     156.674 -13.669 115.158  1.00 26.86           O
ATOM   1287  CB APRO A 162     156.356 -12.282 112.436  1.00 27.46           C
ATOM   1288  CG APRO A 162     157.518 -13.150 112.055  1.00 30.57           C
ATOM   1289  CD APRO A 162     158.729 -12.436 112.583  1.00 28.89           C
ATOM   1290  N   THR A 163     155.193 -12.053 115.646  1.00 21.73           N
ATOM   1291  CA  THR A 163     154.604 -12.793 116.752  1.00 26.97           C
ATOM   1292  C   THR A 163     153.877 -14.016 116.192  1.00 38.19           C
ATOM   1293  O   THR A 163     154.082 -15.132 116.666  1.00 36.12           O
ATOM   1294  CB  THR A 163     153.640 -11.905 117.571  1.00 30.77           C
ATOM   1295  OG1 THR A 163     154.278 -10.650 117.848  1.00 31.94           O
ATOM   1296  CG2 THR A 163     153.284 -12.564 118.881  1.00 34.69           C
ATOM   1297  N   THR A 164     153.042 -13.791 115.176  1.00 27.94           N
ATOM   1298  CA  THR A 164     152.438 -14.865 114.378  1.00 36.48           C
ATOM   1299  C   THR A 164     152.502 -14.499 112.898  1.00 35.47           C
ATOM   1300  O   THR A 164     152.488 -13.319 112.541  1.00 30.40           O
ATOM   1301  CB  THR A 164     150.957 -15.134 114.740  1.00 30.93           C
ATOM   1302  OG1 THR A 164     150.176 -13.972 114.438  1.00 39.50           O
ATOM   1303  CG2 THR A 164     150.801 -15.494 116.208  1.00 34.26           C
ATOM   1304  N   GLU A 165     152.538 -15.506 112.035  1.00 26.37           N
ATOM   1305  CA  GLU A 165     152.753 -15.260 110.616  1.00 25.92           C
ATOM   1306  C   GLU A 165     151.463 -15.050 109.813  1.00 25.41           C
ATOM   1307  O   GLU A 165     151.512 -14.535 108.703  1.00 22.66           O
ATOM   1308  CB  GLU A 165     153.549 -16.409 110.007  1.00 24.55           C
ATOM   1309  CG  GLU A 165     155.008 -16.450 110.431  1.00 40.85           C
ATOM   1310  CD  GLU A 165     155.811 -17.426 109.595  1.00 51.52           C
ATOM   1311  OE1 GLU A 165     155.299 -17.861 108.541  1.00 51.20           O
ATOM   1312  OE2 GLU A 165     156.949 -17.758 109.989  1.00 58.82           O
ATOM   1313  N   ASN A 166     150.322 -15.458 110.367  1.00 27.10           N
ATOM   1314  CA  ASN A 166     149.054 -15.427 109.635  1.00 24.62           C
ATOM   1315  C   ASN A 166     147.910 -14.947 110.498  1.00 24.88           C
ATOM   1316  O   ASN A 166     147.710 -15.449 111.608  1.00 25.06           O
ATOM   1317  CB  ASN A 166     148.714 -16.822 109.080  1.00 24.03           C
ATOM   1318  CG  ASN A 166     149.820 -17.384 108.215  1.00 28.09           C
ATOM   1319  OD1 ASN A 166     149.926 -17.049 107.040  1.00 30.40           O
ATOM   1320  ND2 ASN A 166     150.658 -18.234 108.797  1.00 29.19           N
ATOM   1321  N   SER A 167     147.146 -13.985 109.993  1.00 17.85           N
ATOM   1322  CA  SER A 167     145.981 -13.510 110.726  1.00 19.73           C
ATOM   1323  C   SER A 167     144.864 -13.000 109.816  1.00 19.81           C
ATOM   1324  O   SER A 167     145.121 -12.428 108.745  1.00 21.55           O
ATOM   1325  CB  SER A 167     146.391 -12.405 111.706  1.00 21.80           C
ATOM   1326  OG  SER A 167     145.300 -12.025 112.540  1.00 21.56           O
ATOM   1327  N   ASP A 168     143.619 -13.187 110.256  1.00 15.95           N
ATOM   1328  CA  ASP A 168     142.482 -12.610 109.552  1.00 23.53           C
ATOM   1329  C   ASP A 168     142.165 -11.228 110.126  1.00 20.53           C
ATOM   1330  O   ASP A 168     141.316 -10.507 109.596  1.00 21.74           O
ATOM   1331  CB  ASP A 168     141.236 -13.528 109.622  1.00 19.78           C
ATOM   1332  CG  ASP A 168     140.814 -13.874 111.047  1.00 24.82           C
ATOM   1333  OD1 ASP A 168     141.243 -13.190 112.002  1.00 23.16           O
ATOM   1334  OD2 ASP A 168     140.019 -14.834 111.210  1.00 25.23           O
ATOM   1335  N   ASP A 169     142.829 -10.889 111.227  1.00 22.18           N
ATOM   1336  CA  ASP A 169     142.686  -9.575 111.858  1.00 22.88           C
ATOM   1337  C   ASP A 169     141.250  -9.289 112.310  1.00 24.48           C
ATOM   1338  O   ASP A 169     140.904  -8.142 112.617  1.00 20.63           O
ATOM   1339  CB  ASP A 169     143.164  -8.494 110.887  1.00 21.61           C
ATOM   1340  CG  ASP A 169     143.459  -7.188 111.564  1.00 30.84           C
ATOM   1341  OD1 ASP A 169     144.052  -7.207 112.672  1.00 26.21           O
ATOM   1342  OD2 ASP A 169     143.109  -6.145 110.967  1.00 26.09           O
ATOM   1343  N   SER A 170     140.428 -10.339 112.386  1.00 20.83           N
ATOM   1344  CA  SER A 170     138.980 -10.186 112.570  1.00 24.45           C
ATOM   1345  C   SER A 170     138.621  -9.535 113.894  1.00 20.57           C
ATOM   1346  O   SER A 170     137.577  -8.905 114.015  1.00 25.38           O
ATOM   1347  CB  SER A 170     138.265 -11.550 112.476  1.00 24.05           C
ATOM   1348  OG  SER A 170     138.631 -12.373 113.578  1.00 32.01           O
ATOM   1349  N   GLU A 171     139.484  -9.700 114.887  1.00 25.29           N
ATOM   1350  CA  GLU A 171     139.250  -9.141 116.208  1.00 25.20           C
ATOM   1351  C   GLU A 171     139.500  -7.634 116.233  1.00 22.53           C
ATOM   1352  O   GLU A 171     139.060  -6.932 117.147  1.00 24.66           O
ATOM   1353  CB  GLU A 171     140.158  -9.835 117.229  1.00 31.97           C
ATOM   1354  CG  GLU A 171     139.457 -10.480 118.397  1.00 37.25           C
ATOM   1355  CD  GLU A 171     140.446 -10.978 119.453  1.00 48.58           C
ATOM   1356  OE1 GLU A 171     141.518 -11.499 119.073  1.00 44.30           O
ATOM   1357  OE2 GLU A 171     140.162 -10.826 120.662  1.00 50.36           O
ATOM   1358  N   TYR A 172     140.218  -7.134 115.236  1.00 21.04           N
ATOM   1359  CA  TYR A 172     140.710  -5.759 115.306  1.00 19.88           C
ATOM   1360  C   TYR A 172     140.225  -4.846 114.196  1.00 20.90           C
ATOM   1361  O   TYR A 172     139.976  -3.665 114.435  1.00 18.83           O
ATOM   1362  CB  TYR A 172     142.235  -5.754 115.295  1.00 26.04           C
ATOM   1363  CG  TYR A 172     142.882  -6.391 116.498  1.00 21.16           C
ATOM   1364  CD1 TYR A 172     143.252  -5.624 117.602  1.00 22.07           C
ATOM   1365  CD2 TYR A 172     143.146  -7.755 116.525  1.00 22.29           C
ATOM   1366  CE1 TYR A 172     143.868  -6.198 118.703  1.00 22.71           C
ATOM   1367  CE2 TYR A 172     143.759  -8.347 117.627  1.00 28.74           C
ATOM   1368  CZ  TYR A 172     144.118  -7.565 118.713  1.00 31.61           C
ATOM   1369  OH  TYR A 172     144.729  -8.147 119.807  1.00 26.72           O
ATOM   1370  N   PHE A 173     140.139  -5.371 112.975  1.00 20.05           N
ATOM   1371  CA  PHE A 173     139.748  -4.545 111.838  1.00 24.56           C
ATOM   1372  C   PHE A 173     138.315  -4.050 111.971  1.00 21.88           C
ATOM   1373  O   PHE A 173     137.410  -4.806 112.326  1.00 20.66           O
ATOM   1374  CB  PHE A 173     139.918  -5.295 110.503  1.00 23.73           C
ATOM   1375  CG  PHE A 173     139.947  -4.368 109.319  1.00 20.60           C
ATOM   1376  CD1 PHE A 173     140.990  -3.465 109.172  1.00 16.95           C
ATOM   1377  CD2 PHE A 173     138.923  -4.365 108.385  1.00 19.35           C
ATOM   1378  CE1 PHE A 173     141.014  -2.580 108.100  1.00 23.62           C
ATOM   1379  CE2 PHE A 173     138.941  -3.477 107.301  1.00 18.16           C
ATOM   1380  CZ  PHE A 173     139.982  -2.590 107.161  1.00 21.31           C
ATOM   1381  N   SER A 174     138.108  -2.770 111.676  1.00 22.28           N
ATOM   1382  CA  SER A 174     136.780  -2.170 111.807  1.00 19.26           C
ATOM   1383  C   SER A 174     135.765  -2.767 110.837  1.00 16.84           C
ATOM   1384  O   SER A 174     135.997  -2.796 109.629  1.00 19.04           O
ATOM   1385  CB  SER A 174     136.839  -0.661 111.588  1.00 21.26           C
ATOM   1386  OG  SER A 174     135.535  -0.178 111.290  1.00 23.66           O
ATOM   1387  N   GLN A 175     134.639  -3.221 111.379  1.00 20.25           N
ATOM   1388  CA  GLN A 175     133.559  -3.804 110.582  1.00 24.70           C
ATOM   1389  C   GLN A 175     132.892  -2.740 109.708  1.00 22.78           C
ATOM   1390  O   GLN A 175     132.175  -3.060 108.753  1.00 24.97           O
ATOM   1391  CB  GLN A 175     132.519  -4.453 111.498  1.00 26.29           C
ATOM   1392  CG  GLN A 175     131.801  -3.433 112.396  1.00 33.95           C
ATOM   1393  CD  GLN A 175     130.960  -4.073 113.496  1.00 43.15           C
ATOM   1394  OE1 GLN A 175     129.866  -4.577 113.242  1.00 50.66           O
ATOM   1395  NE2 GLN A 175     131.464  -4.039 114.726  1.00 45.74           N
ATOM   1396  N   TYR A 176     133.136  -1.469 110.028  1.00 22.22           N
ATOM   1397  CA  TYR A 176     132.451  -0.376 109.330  1.00 23.44           C
ATOM   1398  C   TYR A 176     133.281   0.201 108.202  1.00 22.67           C
ATOM   1399  O   TYR A 176     132.825   1.086 107.473  1.00 26.72           O
ATOM   1400  CB  TYR A 176     132.072   0.726 110.310  1.00 19.01           C
ATOM   1401  CG  TYR A 176     131.153   0.213 111.385  1.00 28.46           C
ATOM   1402  CD1 TYR A 176     129.926  -0.357 111.059  1.00 28.01           C
ATOM   1403  CD2 TYR A 176     131.519   0.270 112.718  1.00 22.29           C
ATOM   1404  CE1 TYR A 176     129.082  -0.845 112.044  1.00 28.91           C
ATOM   1405  CE2 TYR A 176     130.686  -0.205 113.706  1.00 30.60           C
ATOM   1406  CZ  TYR A 176     129.468  -0.762 113.367  1.00 35.55           C
ATOM   1407  OH  TYR A 176     128.647  -1.242 114.362  1.00 35.38           O
ATOM   1408  N   SER A 177     134.494  -0.313 108.056  1.00 22.14           N
ATOM   1409  CA  SER A 177     135.368   0.103 106.973  1.00 20.75           C
ATOM   1410  C   SER A 177     134.698  -0.176 105.637  1.00 26.63           C
ATOM   1411  O   SER A 177     133.902  -1.105 105.534  1.00 22.59           O
ATOM   1412  CB  SER A 177     136.696  -0.635 107.042  1.00 19.30           C
ATOM   1413  OG  SER A 177     137.568  -0.190 106.016  1.00 19.89           O
ATOM   1414  N   ARG A 178     135.028   0.617 104.623  1.00 21.59           N
ATOM   1415  CA  ARG A 178     134.583   0.327 103.269  1.00 29.77           C
ATOM   1416  C   ARG A 178     135.507  -0.722 102.657  1.00 26.64           C
ATOM   1417  O   ARG A 178     135.286  -1.191 101.544  1.00 21.51           O
ATOM   1418  CB  ARG A 178     134.563   1.596 102.409  1.00 28.09           C
ATOM   1419  CG  ARG A 178     135.929   2.017 101.897  1.00 28.53           C
ATOM   1420  CD  ARG A 178     135.833   3.269 101.041  1.00 36.57           C
ATOM   1421  NE  ARG A 178     134.872   3.089  99.952  1.00 41.22           N
ATOM   1422  CZ  ARG A 178     134.719   3.928  98.932  1.00 40.36           C
ATOM   1423  NH1 ARG A 178     135.469   5.016  98.845  1.00 37.55           N
ATOM   1424  NH2 ARG A 178     133.813   3.680  97.996  1.00 38.95           N
ATOM   1425  N   PHE A 179     136.546  -1.092 103.398  1.00 20.43           N
ATOM   1426  CA  PHE A 179     137.473  -2.122 102.947  1.00 21.74           C
ATOM   1427  C   PHE A 179     137.332  -3.377 103.803  1.00 19.90           C
ATOM   1428  O   PHE A 179     136.843  -3.324 104.934  1.00 22.12           O
ATOM   1429  CB  PHE A 179     138.922  -1.608 102.987  1.00 25.98           C
ATOM   1430  CG  PHE A 179     139.158  -0.383 102.129  1.00 26.85           C
ATOM   1431  CD1 PHE A 179     139.190   0.884 102.700  1.00 21.16           C
ATOM   1432  CD2 PHE A 179     139.342  -0.502 100.751  1.00 27.01           C
ATOM   1433  CE1 PHE A 179     139.408   2.015 101.919  1.00 22.63           C
ATOM   1434  CE2 PHE A 179     139.554   0.628  99.958  1.00 29.05           C
ATOM   1435  CZ  PHE A 179     139.584   1.889 100.546  1.00 25.83           C
ATOM   1436  N   GLU A 180     137.732  -4.512 103.244  1.00 16.85           N
ATOM   1437  CA  GLU A 180     137.769  -5.757 103.997  1.00 15.91           C
ATOM   1438  C   GLU A 180     139.078  -6.452 103.682  1.00 18.05           C
ATOM   1439  O   GLU A 180     139.629  -6.302 102.590  1.00 21.31           O
ATOM   1440  CB  GLU A 180     136.570  -6.656 103.661  1.00 20.57           C
ATOM   1441  CG  GLU A 180     136.547  -7.108 102.217  1.00 21.15           C
ATOM   1442  CD  GLU A 180     135.234  -7.755 101.796  1.00 28.56           C
ATOM   1443  OE1 GLU A 180     134.314  -7.890 102.637  1.00 23.86           O
ATOM   1444  OE2 GLU A 180     135.134  -8.115 100.604  1.00 26.02           O
ATOM   1445  N   ILE A 181     139.575  -7.200 104.656  1.00 15.57           N
ATOM   1446  CA  ILE A 181     140.847  -7.886 104.551  1.00 15.29           C
ATOM   1447  C   ILE A 181     140.662  -9.333 104.059  1.00 19.39           C
ATOM   1448  O   ILE A 181     139.716 -10.008 104.454  1.00 18.36           O
ATOM   1449  CB  ILE A 181     141.572  -7.839 105.931  1.00 18.39           C
ATOM   1450  CG1 ILE A 181     141.989  -6.383 106.231  1.00 18.92           C
ATOM   1451  CG2 ILE A 181     142.762  -8.790 105.975  1.00 17.57           C
ATOM   1452  CD1 ILE A 181     142.602  -6.152 107.608  1.00 16.88           C
ATOM   1453  N   LEU A 182     141.543  -9.779 103.165  1.00 15.49           N
ATOM   1454  CA  LEU A 182     141.555 -11.166 102.701  1.00 22.78           C
ATOM   1455  C   LEU A 182     142.630 -11.968 103.431  1.00 24.77           C
ATOM   1456  O   LEU A 182     142.505 -13.184 103.582  1.00 18.62           O
ATOM   1457  CB  LEU A 182     141.810 -11.265 101.195  1.00 21.99           C
ATOM   1458  CG  LEU A 182     141.119 -10.371 100.158  1.00 27.47           C
ATOM   1459  CD1 LEU A 182     141.092 -11.102  98.822  1.00 26.01           C
ATOM   1460  CD2 LEU A 182     139.734  -9.960 100.576  1.00 28.05           C
ATOM   1461  N   ASP A 183     143.694 -11.285 103.855  1.00 21.04           N
ATOM   1462  CA  ASP A 183     144.763 -11.916 104.643  1.00 13.64           C
ATOM   1463  C   ASP A 183     145.804 -10.900 105.132  1.00 21.89           C
ATOM   1464  O   ASP A 183     146.093  -9.905 104.461  1.00 21.86           O
ATOM   1465  CB  ASP A 183     145.458 -13.014 103.824  1.00 19.19           C
ATOM   1466  CG  ASP A 183     146.084 -14.083 104.705  1.00 25.88           C
ATOM   1467  OD1 ASP A 183     145.655 -14.175 105.877  1.00 23.10           O
ATOM   1468  OD2 ASP A 183     146.991 -14.827 104.237  1.00 20.58           O
ATOM   1469  N   VAL A 184     146.358 -11.143 106.314  1.00 18.92           N
ATOM   1470  CA  VAL A 184     147.549 -10.424 106.739  1.00 18.68           C
ATOM   1471  C   VAL A 184     148.578 -11.468 107.083  1.00 20.19           C
ATOM   1472  O   VAL A 184     148.334 -12.344 107.923  1.00 20.04           O
ATOM   1473  CB  VAL A 184     147.304  -9.499 107.963  1.00 20.16           C
ATOM   1474  CG1 VAL A 184     148.564  -8.674 108.280  1.00 17.19           C
ATOM   1475  CG2 VAL A 184     146.111  -8.595 107.708  1.00 18.98           C
ATOM   1476  N   THR A 185     149.718 -11.402 106.414  1.00 18.14           N
ATOM   1477  CA  THR A 185     150.837 -12.255 106.770  1.00 19.72           C
ATOM   1478  C   THR A 185     151.998 -11.394 107.242  1.00 22.14           C
ATOM   1479  O   THR A 185     152.140 -10.250 106.817  1.00 19.39           O
ATOM   1480  CB  THR A 185     151.299 -13.136 105.596  1.00 23.94           C
ATOM   1481  OG1 THR A 185     151.885 -12.314 104.582  1.00 27.21           O
ATOM   1482  CG2 THR A 185     150.124 -13.928 105.003  1.00 26.64           C
ATOM   1483  N   GLN A 186     152.811 -11.956 108.132  1.00 19.78           N
ATOM   1484  CA  GLN A 186     153.996 -11.290 108.661  1.00 27.43           C
ATOM   1485  C   GLN A 186     155.167 -12.258 108.653  1.00 27.51           C
ATOM   1486  O   GLN A 186     155.116 -13.314 109.288  1.00 30.47           O
ATOM   1487  CB  GLN A 186     153.729 -10.771 110.071  1.00 19.16           C
ATOM   1488  CG  GLN A 186     152.525  -9.837 110.107  1.00 28.81           C
ATOM   1489  CD  GLN A 186     152.190  -9.378 111.495  1.00 33.08           C
ATOM   1490  OE1 GLN A 186     152.397  -8.219 111.836  1.00 28.65           O
ATOM   1491  NE2 GLN A 186     151.672 -10.286 112.312  1.00 33.96           N
ATOM   1492  N   LYS A 187     156.214 -11.898 107.922  1.00 23.37           N
ATOM   1493  CA  LYS A 187     157.347 -12.797 107.710  1.00 25.48           C
ATOM   1494  C   LYS A 187     158.662 -12.141 108.092  1.00 28.42           C
ATOM   1495  O   LYS A 187     158.842 -10.928 107.902  1.00 25.37           O
ATOM   1496  CB  LYS A 187     157.416 -13.237 106.237  1.00 27.62           C
ATOM   1497  CG  LYS A 187     156.104 -13.750 105.663  1.00 35.03           C
ATOM   1498  CD  LYS A 187     156.216 -13.966 104.153  1.00 46.90           C
ATOM   1499  CE  LYS A 187     156.870 -12.766 103.442  1.00 49.06           C
ATOM   1500  NZ  LYS A 187     155.923 -11.642 103.170  1.00 32.14           N
ATOM   1501  N   LYS A 188     159.580 -12.944 108.623  1.00 30.14           N
ATOM   1502  CA  LYS A 188     160.954 -12.498 108.811  1.00 25.58           C
ATOM   1503  C   LYS A 188     161.554 -12.140 107.465  1.00 29.33           C
ATOM   1504  O   LYS A 188     161.261 -12.763 106.449  1.00 26.29           O
ATOM   1505  CB  LYS A 188     161.803 -13.577 109.478  1.00 30.41           C
ATOM   1506  CG  LYS A 188     161.250 -14.060 110.795  1.00 38.00           C
ATOM   1507  CD  LYS A 188     162.206 -14.987 111.518  1.00 41.32           C
ATOM   1508  CE  LYS A 188     161.601 -15.438 112.846  1.00 50.12           C
ATOM   1509  NZ  LYS A 188     160.222 -15.983 112.673  1.00 54.96           N
ATOM   1510  N   ASN A 189     162.407 -11.135 107.459  1.00 25.46           N
ATOM   1511  CA  ASN A 189     163.077 -10.735 106.240  1.00 27.34           C
ATOM   1512  C   ASN A 189     164.411 -10.112 106.634  1.00 33.58           C
ATOM   1513  O   ASN A 189     164.559  -9.634 107.755  1.00 32.21           O
ATOM   1514  CB  ASN A 189     162.197  -9.764 105.448  1.00 30.20           C
ATOM   1515  CG  ASN A 189     162.853  -9.277 104.177  1.00 49.08           C
ATOM   1516  OD1 ASN A 189     163.194  -8.094 104.054  1.00 49.75           O
ATOM   1517  ND2 ASN A 189     163.031 -10.182 103.215  1.00 48.50           N
ATOM   1518  N   SER A 190     165.385 -10.154 105.737  1.00 28.61           N
ATOM   1519  CA  SER A 190     166.664  -9.513 105.983  1.00 37.29           C
ATOM   1520  C   SER A 190     166.956  -8.497 104.890  1.00 44.03           C
ATOM   1521  O   SER A 190     166.661  -8.725 103.717  1.00 37.93           O
ATOM   1522  CB  SER A 190     167.785 -10.544 106.063  1.00 35.58           C
ATOM   1523  OG  SER A 190     168.935  -9.988 106.658  1.00 45.03           O
ATOM   1524  N   VAL A 191     167.529  -7.369 105.293  1.00 40.56           N
ATOM   1525  CA  VAL A 191     167.883  -6.301 104.375  1.00 36.95           C
ATOM   1526  C   VAL A 191     169.378  -5.989 104.475  1.00 38.82           C
ATOM   1527  O   VAL A 191     169.930  -5.896 105.577  1.00 28.53           O
ATOM   1528  CB  VAL A 191     167.058  -5.028 104.659  1.00 39.13           C
ATOM   1529  CG1 VAL A 191     167.631  -3.847 103.917  1.00 41.54           C
ATOM   1530  CG2 VAL A 191     165.591  -5.244 104.275  1.00 36.93           C
ATOM   1531  N   THR A 192     170.025  -5.861 103.319  1.00 33.91           N
ATOM   1532  CA  THR A 192     171.417  -5.424 103.224  1.00 30.31           C
ATOM   1533  C   THR A 192     171.565  -4.402 102.101  1.00 34.34           C
ATOM   1534  O   THR A 192     170.749  -4.363 101.177  1.00 32.75           O
ATOM   1535  CB  THR A 192     172.379  -6.592 102.937  1.00 40.33           C
ATOM   1536  OG1 THR A 192     172.102  -7.114 101.633  1.00 41.02           O
ATOM   1537  CG2 THR A 192     172.232  -7.704 103.966  1.00 33.67           C
ATOM   1538  N   TYR A 193     172.611  -3.587 102.175  1.00 36.02           N
ATOM   1539  CA  TYR A 193     172.922  -2.635 101.113  1.00 37.28           C
ATOM   1540  C   TYR A 193     174.370  -2.793 100.667  1.00 37.69           C
ATOM   1541  O   TYR A 193     175.213  -3.223 101.446  1.00 33.03           O
ATOM   1542  CB  TYR A 193     172.641  -1.201 101.577  1.00 36.63           C
ATOM   1543  CG  TYR A 193     171.179  -1.002 101.885  1.00 36.56           C
ATOM   1544  CD1 TYR A 193     170.266  -0.751 100.861  1.00 33.06           C
ATOM   1545  CD2 TYR A 193     170.696  -1.118 103.186  1.00 32.46           C
ATOM   1546  CE1 TYR A 193     168.925  -0.599 101.123  1.00 31.72           C
ATOM   1547  CE2 TYR A 193     169.339  -0.953 103.460  1.00 32.52           C
ATOM   1548  CZ  TYR A 193     168.464  -0.697 102.424  1.00 31.78           C
ATOM   1549  OH  TYR A 193     167.116  -0.540 102.668  1.00 37.89           O
ATOM   1550  N   SER A 194     174.650  -2.462  99.407  1.00 39.39           N
ATOM   1551  CA ASER A 194     175.996  -2.592  98.855  1.00 37.33           C
ATOM   1552  C   SER A 194     176.975  -1.650  99.543  1.00 37.94           C
ATOM   1553  O   SER A 194     178.172  -1.923  99.618  1.00 34.72           O
ATOM   1554  CB ASER A 194     175.990  -2.321  97.350  1.00 37.07           C
ATOM   1555  OG ASER A 194     175.062  -3.159  96.686  1.00 37.31           O
ATOM   1556  N   CYS A 195     176.459  -0.531 100.040  1.00 35.91           N
ATOM   1557  CA  CYS A 195     177.290   0.458 100.708  1.00 32.92           C
ATOM   1558  C   CYS A 195     177.816  -0.065 102.035  1.00 40.01           C
ATOM   1559  O   CYS A 195     178.894   0.324 102.490  1.00 40.98           O
ATOM   1560  CB  CYS A 195     176.496   1.738 100.964  1.00 38.03           C
ATOM   1561  SG  CYS A 195     175.306   1.532 102.323  1.00 40.01           S
ATOM   1562  N   CYS A 196     177.042  -0.939 102.666  1.00 32.32           N
ATOM   1563  CA  CYS A 196     177.228  -1.178 104.089  1.00 45.88           C
ATOM   1564  C   CYS A 196     177.320  -2.658 104.430  1.00 47.63           C
ATOM   1565  O   CYS A 196     176.708  -3.501 103.779  1.00 46.31           O
ATOM   1566  CB  CYS A 196     176.091  -0.505 104.866  1.00 42.69           C
ATOM   1567  SG  CYS A 196     175.769   1.193 104.291  1.00 44.32           S
ATOM   1568  N   PRO A 197     178.101  -2.982 105.464  1.00 52.91           N
ATOM   1569  CA  PRO A 197     178.382  -4.394 105.741  1.00 57.46           C
ATOM   1570  C   PRO A 197     177.177  -5.221 106.208  1.00 55.02           C
ATOM   1571  O   PRO A 197     176.661  -6.047 105.452  1.00 61.65           O
ATOM   1572  CB  PRO A 197     179.441  -4.324 106.853  1.00 50.79           C
ATOM   1573  CG  PRO A 197     179.246  -2.974 107.492  1.00 54.20           C
ATOM   1574  CD  PRO A 197     178.811  -2.071 106.382  1.00 54.43           C
ATOM   1575  N   GLU A 198     176.722  -4.957 107.427  1.00 48.94           N
ATOM   1576  CA AGLU A 198     175.832  -5.901 108.096  1.00 41.33           C
ATOM   1577  C   GLU A 198     174.399  -5.918 107.573  1.00 39.30           C
ATOM   1578  O   GLU A 198     173.983  -5.072 106.784  1.00 38.74           O
ATOM   1579  CB AGLU A 198     175.815  -5.638 109.603  1.00 38.64           C
ATOM   1580  CG AGLU A 198     176.265  -6.841 110.442  1.00 41.64           C
ATOM   1581  CD AGLU A 198     175.347  -8.052 110.300  1.00 37.60           C
ATOM   1582  OE1AGLU A 198     175.537  -8.843 109.347  1.00 38.71           O
ATOM   1583  OE2AGLU A 198     174.441  -8.218 111.145  1.00 27.76           O
ATOM   1584  N   ALA A 199     173.669  -6.937 108.011  1.00 33.05           N
ATOM   1585  CA  ALA A 199     172.279  -7.141 107.648  1.00 36.56           C
ATOM   1586  C   ALA A 199     171.369  -6.606 108.750  1.00 35.07           C
ATOM   1587  O   ALA A 199     171.734  -6.598 109.936  1.00 26.25           O
ATOM   1588  CB  ALA A 199     172.005  -8.622 107.398  1.00 32.90           C
ATOM   1589  N   TYR A 200     170.193  -6.147 108.343  1.00 30.32           N
ATOM   1590  CA  TYR A 200     169.183  -5.662 109.264  1.00 25.38           C
ATOM   1591  C   TYR A 200     167.951  -6.545 109.155  1.00 39.54           C
ATOM   1592  O   TYR A 200     167.419  -6.758 108.060  1.00 31.35           O
ATOM   1593  CB  TYR A 200     168.846  -4.197 108.968  1.00 28.96           C
ATOM   1594  CG  TYR A 200     169.944  -3.256 109.419  1.00 36.41           C
ATOM   1595  CD1 TYR A 200     171.213  -3.314 108.850  1.00 38.58           C
ATOM   1596  CD2 TYR A 200     169.722  -2.328 110.421  1.00 35.80           C
ATOM   1597  CE1 TYR A 200     172.230  -2.477 109.273  1.00 34.63           C
ATOM   1598  CE2 TYR A 200     170.738  -1.475 110.845  1.00 35.67           C
ATOM   1599  CZ  TYR A 200     171.986  -1.561 110.267  1.00 36.98           C
ATOM   1600  OH  TYR A 200     172.998  -0.718 110.681  1.00 57.37           O
ATOM   1601  N   GLU A 201     167.510  -7.086 110.284  1.00 28.78           N
ATOM   1602  CA  GLU A 201     166.313  -7.903 110.273  1.00 31.44           C
ATOM   1603  C   GLU A 201     165.107  -6.994 110.145  1.00 41.39           C
ATOM   1604  O   GLU A 201     165.138  -5.831 110.567  1.00 42.58           O
ATOM   1605  CB  GLU A 201     166.206  -8.751 111.533  1.00 34.31           C
ATOM   1606  CG  GLU A 201     167.368  -9.699 111.742  1.00 32.81           C
ATOM   1607  CD  GLU A 201     167.031 -10.796 112.731  1.00 41.51           C
ATOM   1608  OE1 GLU A 201     165.837 -10.908 113.088  1.00 39.74           O
ATOM   1609  OE2 GLU A 201     167.946 -11.551 113.136  1.00 45.10           O
ATOM   1610  N   ASP A 202     164.053  -7.503 109.528  1.00 29.17           N
ATOM   1611  CA  ASP A 202     162.801  -6.784 109.547  1.00 28.16           C
ATOM   1612  C   ASP A 202     161.646  -7.767 109.548  1.00 27.68           C
ATOM   1613  O   ASP A 202     161.846  -8.978 109.415  1.00 25.88           O
ATOM   1614  CB  ASP A 202     162.705  -5.808 108.364  1.00 31.86           C
ATOM   1615  CG  ASP A 202     162.657  -6.504 107.021  1.00 37.18           C
ATOM   1616  OD1 ASP A 202     163.729  -6.791 106.457  1.00 47.24           O
ATOM   1617  OD2 ASP A 202     161.544  -6.746 106.514  1.00 41.74           O
ATOM   1618  N   VAL A 203     160.449  -7.235 109.759  1.00 25.72           N
ATOM   1619  CA  VAL A 203     159.219  -7.982 109.560  1.00 24.49           C
ATOM   1620  C   VAL A 203     158.524  -7.403 108.351  1.00 27.66           C
ATOM   1621  O   VAL A 203     158.241  -6.204 108.296  1.00 22.38           O
ATOM   1622  CB  VAL A 203     158.287  -7.922 110.783  1.00 25.57           C
ATOM   1623  CG1 VAL A 203     156.909  -8.546 110.456  1.00 21.83           C
ATOM   1624  CG2 VAL A 203     158.929  -8.633 111.940  1.00 26.59           C
ATOM   1625  N   GLU A 204     158.268  -8.256 107.370  1.00 23.11           N
ATOM   1626  CA  GLU A 204     157.557  -7.836 106.179  1.00 22.91           C
ATOM   1627  C   GLU A 204     156.077  -8.134 106.378  1.00 20.50           C
ATOM   1628  O   GLU A 204     155.670  -9.298 106.501  1.00 19.19           O
ATOM   1629  CB  GLU A 204     158.116  -8.553 104.955  1.00 26.48           C
ATOM   1630  CG  GLU A 204     157.698  -7.982 103.622  1.00 39.54           C
ATOM   1631  CD  GLU A 204     158.566  -8.520 102.497  1.00 53.33           C
ATOM   1632  OE1 GLU A 204     159.795  -8.657 102.708  1.00 47.66           O
ATOM   1633  OE2 GLU A 204     158.023  -8.816 101.412  1.00 63.91           O
ATOM   1634  N   VAL A 205     155.275  -7.082 106.446  1.00 17.64           N
ATOM   1635  CA  VAL A 205     153.845  -7.244 106.672  1.00 17.10           C
ATOM   1636  C   VAL A 205     153.127  -7.104 105.346  1.00 21.05           C
ATOM   1637  O   VAL A 205     153.242  -6.076 104.678  1.00 19.57           O
ATOM   1638  CB  VAL A 205     153.295  -6.206 107.684  1.00 19.03           C
ATOM   1639  CG1 VAL A 205     151.781  -6.296 107.772  1.00 19.25           C
ATOM   1640  CG2 VAL A 205     153.933  -6.402 109.055  1.00 18.66           C
ATOM   1641  N   SER A 206     152.405  -8.152 104.957  1.00 19.84           N
ATOM   1642  CA  SER A 206     151.659  -8.156 103.701  1.00 20.30           C
ATOM   1643  C   SER A 206     150.176  -8.048 103.979  1.00 18.70           C
ATOM   1644  O   SER A 206     149.566  -8.975 104.513  1.00 21.68           O
ATOM   1645  CB  SER A 206     151.942  -9.427 102.894  1.00 20.21           C
ATOM   1646  OG  SER A 206     153.265  -9.430 102.408  1.00 31.57           O
ATOM   1647  N   LEU A 207     149.609  -6.906 103.617  1.00 21.80           N
ATOM   1648  CA  LEU A 207     148.203  -6.621 103.828  1.00 23.01           C
ATOM   1649  C   LEU A 207     147.424  -6.803 102.516  1.00 22.90           C
ATOM   1650  O   LEU A 207     147.547  -5.989 101.600  1.00 19.80           O
ATOM   1651  CB  LEU A 207     148.040  -5.196 104.373  1.00 19.16           C
ATOM   1652  CG  LEU A 207     146.622  -4.614 104.413  1.00 24.14           C
ATOM   1653  CD1 LEU A 207     145.735  -5.404 105.373  1.00 19.10           C
ATOM   1654  CD2 LEU A 207     146.620  -3.119 104.765  1.00 24.20           C
ATOM   1655  N   ASN A 208     146.654  -7.891 102.430  1.00 22.63           N
ATOM   1656  CA  ASN A 208     145.840  -8.206 101.245  1.00 23.28           C
ATOM   1657  C   ASN A 208     144.389  -7.814 101.536  1.00 17.82           C
ATOM   1658  O   ASN A 208     143.739  -8.363 102.430  1.00 20.25           O
ATOM   1659  CB  ASN A 208     145.995  -9.700 100.872  1.00 20.30           C
ATOM   1660  CG  ASN A 208     145.153 -10.128  99.649  1.00 23.19           C
ATOM   1661  OD1 ASN A 208     144.804 -11.297  99.526  1.00 24.56           O
ATOM   1662  ND2 ASN A 208     144.842  -9.194  98.755  1.00 17.01           N
ATOM   1663  N   PHE A 209     143.901  -6.806 100.825  1.00 15.64           N
ATOM   1664  CA  PHE A 209     142.609  -6.225 101.151  1.00 18.86           C
ATOM   1665  C   PHE A 209     141.903  -5.775  99.882  1.00 18.36           C
ATOM   1666  O   PHE A 209     142.537  -5.625  98.838  1.00 18.77           O
ATOM   1667  CB  PHE A 209     142.780  -5.037 102.118  1.00 19.82           C
ATOM   1668  CG  PHE A 209     143.375  -3.809 101.472  1.00 19.89           C
ATOM   1669  CD1 PHE A 209     144.722  -3.757 101.163  1.00 20.79           C
ATOM   1670  CD2 PHE A 209     142.582  -2.715 101.169  1.00 23.61           C
ATOM   1671  CE1 PHE A 209     145.272  -2.633 100.569  1.00 21.54           C
ATOM   1672  CE2 PHE A 209     143.126  -1.586 100.572  1.00 22.42           C
ATOM   1673  CZ  PHE A 209     144.475  -1.555 100.269  1.00 18.62           C
ATOM   1674  N   ARG A 210     140.598  -5.544  99.975  1.00 14.94           N
ATOM   1675  CA  ARG A 210     139.862  -5.044  98.826  1.00 21.76           C
ATOM   1676  C   ARG A 210     138.715  -4.147  99.258  1.00 20.22           C
ATOM   1677  O   ARG A 210     138.263  -4.195 100.402  1.00 20.76           O
ATOM   1678  CB  ARG A 210     139.318  -6.205  97.980  1.00 22.04           C
ATOM   1679  CG  ARG A 210     138.227  -7.008  98.686  1.00 23.74           C
ATOM   1680  CD  ARG A 210     137.829  -8.277  97.907  1.00 21.47           C
ATOM   1681  NE  ARG A 210     136.735  -8.964  98.587  1.00 24.55           N
ATOM   1682  CZ  ARG A 210     136.279 -10.168  98.258  1.00 29.03           C
ATOM   1683  NH1 ARG A 210     136.834 -10.842  97.257  1.00 21.06           N
ATOM   1684  NH2 ARG A 210     135.267 -10.697  98.936  1.00 23.63           N
ATOM   1685  N   LYS A 211     138.265  -3.313  98.333  1.00 22.39           N
ATOM   1686  CA  LYS A 211     137.048  -2.552  98.532  1.00 27.29           C
ATOM   1687  C   LYS A 211     135.886  -3.535  98.609  1.00 28.09           C
ATOM   1688  O   LYS A 211     135.799  -4.450  97.783  1.00 23.74           O
ATOM   1689  CB  LYS A 211     136.863  -1.554  97.391  1.00 28.55           C
ATOM   1690  CG  LYS A 211     135.652  -0.665  97.489  1.00 28.59           C
ATOM   1691  CD  LYS A 211     135.578   0.212  96.244  1.00 35.57           C
ATOM   1692  CE  LYS A 211     134.188   0.787  96.037  1.00 43.38           C
ATOM   1693  NZ  LYS A 211     134.058   1.396  94.686  1.00 55.76           N
ATOM   1694  N   LYS A 212     135.027  -3.386  99.618  1.00 23.94           N
ATOM   1695  CA  LYS A 212     133.835  -4.218  99.718  1.00 27.61           C
ATOM   1696  C   LYS A 212     132.978  -3.994  98.473  1.00 32.60           C
ATOM   1697  O   LYS A 212     132.921  -2.878  97.951  1.00 22.15           O
ATOM   1698  CB  LYS A 212     133.026  -3.890 100.976  1.00 27.41           C
ATOM   1699  CG  LYS A 212     133.757  -4.083 102.292  1.00 27.10           C
ATOM   1700  CD  LYS A 212     132.859  -3.692 103.455  1.00 23.04           C
ATOM   1701  CE  LYS A 212     133.462  -4.146 104.778  1.00 23.64           C
ATOM   1702  NZ  LYS A 212     132.747  -3.597 105.971  1.00 20.91           N
ATOM   1703  N   GLY A 213     132.325  -5.054  98.003  1.00 34.84           N
ATOM   1704  CA  GLY A 213     131.459  -4.970  96.840  1.00 35.41           C
ATOM   1705  C   GLY A 213     130.091  -4.465  97.243  1.00 41.66           C
ATOM   1706  O   GLY A 213     129.638  -4.736  98.358  1.00 45.04           O
ATOM   1707  N   ASP B 214     185.558  -4.778 118.903  1.00 38.76           N
ATOM   1708  CA  ASP B 214     185.585  -6.221 118.677  1.00 52.98           C
ATOM   1709  C   ASP B 214     184.170  -6.781 118.477  1.00 54.17           C
ATOM   1710  O   ASP B 214     183.261  -6.457 119.241  1.00 46.20           O
ATOM   1711  CB  ASP B 214     186.282  -6.921 119.851  1.00 47.91           C
ATOM   1712  CG  ASP B 214     186.436  -8.425 119.640  1.00 62.60           C
ATOM   1713  OD1 ASP B 214     186.924  -9.102 120.572  1.00 63.63           O
ATOM   1714  OD2 ASP B 214     186.077  -8.933 118.553  1.00 59.42           O
ATOM   1715  N   TYR B 215     184.003  -7.634 117.462  1.00 66.51           N
ATOM   1716  CA  TYR B 215     182.701  -8.220 117.113  1.00 61.27           C
ATOM   1717  C   TYR B 215     182.054  -8.997 118.256  1.00 57.97           C
ATOM   1718  O   TYR B 215     180.850  -8.885 118.488  1.00 59.81           O
ATOM   1719  CB  TYR B 215     182.832  -9.151 115.903  1.00 69.05           C
ATOM   1720  CG  TYR B 215     183.245  -8.462 114.625  1.00 74.87           C
ATOM   1721  CD1 TYR B 215     182.713  -7.226 114.273  1.00 75.52           C
ATOM   1722  CD2 TYR B 215     184.168  -9.049 113.767  1.00 80.49           C
ATOM   1723  CE1 TYR B 215     183.091  -6.594 113.100  1.00 79.62           C
ATOM   1724  CE2 TYR B 215     184.553  -8.425 112.592  1.00 80.21           C
ATOM   1725  CZ  TYR B 215     184.012  -7.199 112.263  1.00 86.94           C
ATOM   1726  OH  TYR B 215     184.396  -6.580 111.095  1.00 90.28           O
ATOM   1727  N   LYS B 216     182.856  -9.792 118.956  1.00 62.21           N
ATOM   1728  CA  LYS B 216     182.355 -10.635 120.038  1.00 61.29           C
ATOM   1729  C   LYS B 216     181.774  -9.809 121.188  1.00 59.38           C
ATOM   1730  O   LYS B 216     180.845 -10.248 121.871  1.00 61.00           O
ATOM   1731  CB  LYS B 216     183.473 -11.545 120.562  1.00 64.15           C
ATOM   1732  CG  LYS B 216     183.013 -12.632 121.531  1.00 67.14           C
ATOM   1733  CD  LYS B 216     184.157 -13.096 122.434  1.00 71.45           C
ATOM   1734  CE  LYS B 216     184.500 -12.040 123.483  1.00 69.80           C
ATOM   1735  NZ  LYS B 216     185.950 -12.016 123.833  1.00 65.67           N
ATOM   1736  N   ASP B 217     182.319  -8.612 121.394  1.00 51.91           N
ATOM   1737  CA  ASP B 217     181.965  -7.801 122.554  1.00 45.65           C
ATOM   1738  C   ASP B 217     180.886  -6.768 122.265  1.00 45.49           C
ATOM   1739  O   ASP B 217     180.539  -5.978 123.145  1.00 42.21           O
ATOM   1740  CB  ASP B 217     183.202  -7.089 123.097  1.00 47.32           C
ATOM   1741  CG  ASP B 217     184.320  -8.051 123.442  1.00 58.23           C
ATOM   1742  OD1 ASP B 217     184.215  -8.738 124.481  1.00 56.49           O
ATOM   1743  OD2 ASP B 217     185.302  -8.119 122.671  1.00 55.32           O
ATOM   1744  N   ASP B 218     180.365  -6.772 121.038  1.00 38.10           N
ATOM   1745  CA  ASP B 218     179.373  -5.785 120.612  1.00 39.83           C
ATOM   1746  C   ASP B 218     178.143  -5.750 121.531  1.00 41.94           C
ATOM   1747  O   ASP B 218     177.616  -4.675 121.833  1.00 38.22           O
ATOM   1748  CB  ASP B 218     178.930  -6.063 119.167  1.00 39.47           C
ATOM   1749  CG  ASP B 218     179.874  -5.461 118.122  1.00 48.83           C
ATOM   1750  OD1 ASP B 218     180.991  -5.015 118.473  1.00 44.22           O
ATOM   1751  OD2 ASP B 218     179.486  -5.431 116.933  1.00 53.07           O
ATOM   1752  N   ASP B 219     177.694  -6.924 121.975  1.00 41.62           N
ATOM   1753  CA  ASP B 219     176.494  -7.030 122.804  1.00 34.43           C
ATOM   1754  C   ASP B 219     176.786  -7.023 124.315  1.00 38.95           C
ATOM   1755  O   ASP B 219     175.947  -7.425 125.125  1.00 35.51           O
ATOM   1756  CB  ASP B 219     175.718  -8.296 122.442  1.00 35.88           C
ATOM   1757  CG  ASP B 219     174.966  -8.167 121.131  1.00 43.23           C
ATOM   1758  OD1 ASP B 219     174.961  -7.065 120.537  1.00 34.53           O
ATOM   1759  OD2 ASP B 219     174.377  -9.174 120.697  1.00 40.47           O
ATOM   1760  N   ASP B 220     177.974  -6.571 124.690  1.00 30.93           N
ATOM   1761  CA  ASP B 220     178.283  -6.357 126.098  1.00 31.40           C
ATOM   1762  C   ASP B 220     177.587  -5.069 126.535  1.00 29.95           C
ATOM   1763  O   ASP B 220     178.048  -3.975 126.205  1.00 26.20           O
ATOM   1764  CB  ASP B 220     179.797  -6.270 126.316  1.00 31.91           C
ATOM   1765  CG  ASP B 220     180.184  -6.312 127.789  1.00 35.06           C
ATOM   1766  OD1 ASP B 220     181.094  -7.097 128.143  1.00 39.15           O
ATOM   1767  OD2 ASP B 220     179.588  -5.558 128.590  1.00 33.73           O
ATOM   1768  N   LYS B 221     176.481  -5.197 127.267  1.00 25.71           N
ATOM   1769  CA  LYS B 221     175.659  -4.038 127.598  1.00 24.96           C
ATOM   1770  C   LYS B 221     176.399  -2.960 128.402  1.00 22.87           C
ATOM   1771  O   LYS B 221     176.309  -1.766 128.089  1.00 21.16           O
ATOM   1772  CB  LYS B 221     174.406  -4.457 128.373  1.00 26.70           C
ATOM   1773  CG  LYS B 221     173.388  -3.319 128.435  1.00 24.00           C
ATOM   1774  CD  LYS B 221     172.178  -3.610 129.318  1.00 29.22           C
ATOM   1775  CE  LYS B 221     171.124  -2.503 129.126  1.00 25.28           C
ATOM   1776  NZ  LYS B 221     169.856  -2.762 129.856  1.00 25.39           N
ATOM   1777  N   LEU B 222     177.118  -3.380 129.437  1.00 23.13           N
ATOM   1778  CA  LEU B 222     177.839  -2.433 130.280  1.00 21.86           C
ATOM   1779  C   LEU B 222     178.842  -1.651 129.452  1.00 18.10           C
ATOM   1780  O   LEU B 222     178.984  -0.440 129.636  1.00 18.54           O
ATOM   1781  CB  LEU B 222     178.531  -3.150 131.438  1.00 24.62           C
ATOM   1782  CG  LEU B 222     179.238  -2.266 132.470  1.00 29.60           C
ATOM   1783  CD1 LEU B 222     178.268  -1.225 133.031  1.00 21.83           C
ATOM   1784  CD2 LEU B 222     179.838  -3.144 133.581  1.00 21.36           C
ATOM   1785  N   ASP B 223     179.509  -2.332 128.521  1.00 19.36           N
ATOM   1786  CA  ASP B 223     180.463  -1.671 127.632  1.00 24.39           C
ATOM   1787  C   ASP B 223     179.770  -0.606 126.780  1.00 17.73           C
ATOM   1788  O   ASP B 223     180.281   0.510 126.632  1.00 18.96           O
ATOM   1789  CB  ASP B 223     181.155  -2.671 126.700  1.00 23.93           C
ATOM   1790  CG  ASP B 223     182.153  -3.576 127.410  1.00 32.60           C
ATOM   1791  OD1 ASP B 223     182.583  -4.552 126.766  1.00 38.32           O
ATOM   1792  OD2 ASP B 223     182.508  -3.339 128.584  1.00 27.41           O
ATOM   1793  N   ARG B 224     178.624  -0.951 126.192  1.00 17.08           N
ATOM   1794  CA  ARG B 224     177.873   0.053 125.420  1.00 19.74           C
ATOM   1795  C   ARG B 224     177.475   1.246 126.301  1.00 17.87           C
ATOM   1796  O   ARG B 224     177.592   2.395 125.880  1.00 17.73           O
ATOM   1797  CB  ARG B 224     176.621  -0.560 124.771  1.00 18.55           C
ATOM   1798  CG  ARG B 224     176.915  -1.761 123.871  1.00 18.70           C
ATOM   1799  CD  ARG B 224     175.634  -2.330 123.229  1.00 19.99           C
ATOM   1800  NE  ARG B 224     175.164  -1.493 122.131  1.00 20.46           N
ATOM   1801  CZ  ARG B 224     175.510  -1.677 120.858  1.00 23.16           C
ATOM   1802  NH1 ARG B 224     176.331  -2.667 120.525  1.00 22.76           N
ATOM   1803  NH2 ARG B 224     175.046  -0.870 119.921  1.00 24.94           N
ATOM   1804  N   ALA B 225     177.012   0.974 127.519  1.00 15.68           N
ATOM   1805  CA  ALA B 225     176.617   2.047 128.434  1.00 15.59           C
ATOM   1806  C   ALA B 225     177.803   2.937 128.799  1.00 16.20           C
ATOM   1807  O   ALA B 225     177.670   4.164 128.942  1.00 15.74           O
ATOM   1808  CB  ALA B 225     175.986   1.463 129.697  1.00 14.42           C
ATOM   1809  N   ASP B 226     178.971   2.322 128.953  1.00 16.07           N
ATOM   1810  CA  ASP B 226     180.166   3.087 129.242  1.00 16.49           C
ATOM   1811  C   ASP B 226     180.593   3.927 128.044  1.00 19.47           C
ATOM   1812  O   ASP B 226     181.007   5.077 128.210  1.00 18.81           O
ATOM   1813  CB  ASP B 226     181.297   2.163 129.688  1.00 16.81           C
ATOM   1814  CG  ASP B 226     181.100   1.668 131.111  1.00 16.58           C
ATOM   1815  OD1 ASP B 226     180.202   2.203 131.797  1.00 17.96           O
ATOM   1816  OD2 ASP B 226     181.831   0.764 131.549  1.00 20.34           O
ATOM   1817  N   ILE B 227     180.486   3.367 126.841  1.00 15.08           N
ATOM   1818  CA  ILE B 227     180.827   4.120 125.637  1.00 18.80           C
ATOM   1819  C   ILE B 227     179.908   5.348 125.487  1.00 19.59           C
ATOM   1820  O   ILE B 227     180.363   6.459 125.189  1.00 18.04           O
ATOM   1821  CB  ILE B 227     180.744   3.218 124.381  1.00 19.09           C
ATOM   1822  CG1 ILE B 227     181.918   2.231 124.375  1.00 18.51           C
ATOM   1823  CG2 ILE B 227     180.736   4.060 123.102  1.00 18.86           C
ATOM   1824  CD1 ILE B 227     181.735   1.067 123.411  1.00 21.64           C
ATOM   1825  N   LEU B 228     178.621   5.154 125.736  1.00 17.47           N
ATOM   1826  CA  LEU B 228     177.670   6.259 125.677  1.00 19.01           C
ATOM   1827  C   LEU B 228     178.010   7.331 126.720  1.00 19.18           C
ATOM   1828  O   LEU B 228     177.950   8.532 126.450  1.00 18.06           O
ATOM   1829  CB  LEU B 228     176.259   5.740 125.881  1.00 18.04           C
ATOM   1830  CG  LEU B 228     175.091   6.716 125.778  1.00 26.14           C
ATOM   1831  CD1 LEU B 228     175.069   7.441 124.428  1.00 21.33           C
ATOM   1832  CD2 LEU B 228     173.802   5.935 125.992  1.00 26.57           C
ATOM   1833  N   TYR B 229     178.359   6.888 127.919  1.00 14.49           N
ATOM   1834  CA  TYR B 229     178.815   7.797 128.964  1.00 16.20           C
ATOM   1835  C   TYR B 229     180.026   8.600 128.478  1.00 14.62           C
ATOM   1836  O   TYR B 229     180.042   9.817 128.600  1.00 18.10           O
ATOM   1837  CB  TYR B 229     179.155   7.011 130.241  1.00 17.92           C
ATOM   1838  CG  TYR B 229     179.929   7.793 131.288  1.00 19.05           C
ATOM   1839  CD1 TYR B 229     179.332   8.829 132.012  1.00 19.15           C
ATOM   1840  CD2 TYR B 229     181.254   7.480 131.566  1.00 20.22           C
ATOM   1841  CE1 TYR B 229     180.053   9.538 132.997  1.00 17.06           C
ATOM   1842  CE2 TYR B 229     181.976   8.179 132.527  1.00 18.81           C
ATOM   1843  CZ  TYR B 229     181.370   9.205 133.240  1.00 19.44           C
ATOM   1844  OH  TYR B 229     182.107   9.883 134.193  1.00 20.69           O
ATOM   1845  N   ASN B 230     181.026   7.905 127.927  1.00 16.49           N
ATOM   1846  CA  ASN B 230     182.240   8.536 127.397  1.00 17.86           C
ATOM   1847  C   ASN B 230     181.934   9.547 126.305  1.00 20.44           C
ATOM   1848  O   ASN B 230     182.421  10.681 126.333  1.00 17.17           O
ATOM   1849  CB  ASN B 230     183.209   7.472 126.856  1.00 15.37           C
ATOM   1850  CG  ASN B 230     183.745   6.570 127.947  1.00 18.05           C
ATOM   1851  OD1 ASN B 230     183.677   6.906 129.136  1.00 15.91           O
ATOM   1852  ND2 ASN B 230     184.272   5.416 127.556  1.00 18.54           N
ATOM   1853  N   ILE B 231     181.126   9.128 125.338  1.00 17.76           N
ATOM   1854  CA  ILE B 231     180.704  10.016 124.253  1.00 17.11           C
ATOM   1855  C   ILE B 231     180.061  11.285 124.806  1.00 18.27           C
ATOM   1856  O   ILE B 231     180.383  12.388 124.375  1.00 17.84           O
ATOM   1857  CB  ILE B 231     179.728   9.284 123.294  1.00 15.55           C
ATOM   1858  CG1 ILE B 231     180.520   8.315 122.399  1.00 18.13           C
ATOM   1859  CG2 ILE B 231     178.906  10.283 122.460  1.00 16.84           C
ATOM   1860  CD1 ILE B 231     179.654   7.301 121.593  1.00 17.04           C
ATOM   1861  N   ARG B 232     179.185  11.141 125.793  1.00 17.37           N
ATOM   1862  CA  ARG B 232     178.490  12.304 126.320  1.00 15.94           C
ATOM   1863  C   ARG B 232     179.395  13.215 127.157  1.00 24.44           C
ATOM   1864  O   ARG B 232     179.176  14.428 127.208  1.00 21.85           O
ATOM   1865  CB  ARG B 232     177.266  11.848 127.120  1.00 15.57           C
ATOM   1866  CG  ARG B 232     176.121  11.406 126.180  1.00 20.65           C
ATOM   1867  CD  ARG B 232     175.013  10.668 126.931  1.00 24.23           C
ATOM   1868  NE  ARG B 232     173.780  10.615 126.147  1.00 32.12           N
ATOM   1869  CZ  ARG B 232     172.744   9.844 126.447  1.00 26.34           C
ATOM   1870  NH1 ARG B 232     172.802   9.059 127.516  1.00 28.52           N
ATOM   1871  NH2 ARG B 232     171.653   9.862 125.687  1.00 24.46           N
ATOM   1872  N   GLN B 233     180.424  12.647 127.789  1.00 15.78           N
ATOM   1873  CA  GLN B 233     181.399  13.475 128.509  1.00 22.37           C
ATOM   1874  C   GLN B 233     182.229  14.323 127.552  1.00 24.92           C
ATOM   1875  O   GLN B 233     182.519  15.482 127.838  1.00 24.75           O
ATOM   1876  CB  GLN B 233     182.339  12.611 129.365  1.00 19.87           C
ATOM   1877  CG  GLN B 233     181.661  11.897 130.526  1.00 27.82           C
ATOM   1878  CD  GLN B 233     181.564  12.759 131.770  1.00 35.67           C
ATOM   1879  OE1 GLN B 233     182.366  12.626 132.696  1.00 31.82           O
ATOM   1880  NE2 GLN B 233     180.577  13.652 131.797  1.00 40.24           N
ATOM   1881  N   THR B 234     182.609  13.740 126.418  1.00 22.24           N
ATOM   1882  CA  THR B 234     183.514  14.401 125.472  1.00 22.23           C
ATOM   1883  C   THR B 234     182.775  15.277 124.465  1.00 24.45           C
ATOM   1884  O   THR B 234     183.247  16.351 124.095  1.00 24.54           O
ATOM   1885  CB  THR B 234     184.364  13.371 124.683  1.00 18.13           C
ATOM   1886  OG1 THR B 234     185.094  12.540 125.592  1.00 29.25           O
ATOM   1887  CG2 THR B 234     185.339  14.082 123.762  1.00 31.67           C
ATOM   1888  N   SER B 235     181.615  14.807 124.018  1.00 19.99           N
ATOM   1889  CA  SER B 235     180.861  15.495 122.981  1.00 20.74           C
ATOM   1890  C   SER B 235     180.559  16.952 123.319  1.00 22.12           C
ATOM   1891  O   SER B 235     180.150  17.280 124.441  1.00 16.28           O
ATOM   1892  CB  SER B 235     179.539  14.764 122.701  1.00 20.61           C
ATOM   1893  OG  SER B 235     178.715  15.547 121.854  1.00 19.05           O
ATOM   1894  N   ARG B 236     180.780  17.821 122.338  1.00 16.95           N
ATOM   1895  CA  ARG B 236     180.282  19.190 122.401  1.00 17.22           C
ATOM   1896  C   ARG B 236     179.259  19.385 121.287  1.00 15.11           C
ATOM   1897  O   ARG B 236     179.630  19.707 120.163  1.00 19.65           O
ATOM   1898  CB  ARG B 236     181.412  20.211 122.241  1.00 20.61           C
ATOM   1899  CG  ARG B 236     182.569  20.088 123.236  1.00 23.68           C
ATOM   1900  CD  ARG B 236     183.455  21.322 123.067  1.00 31.61           C
ATOM   1901  NE  ARG B 236     184.749  21.280 123.747  1.00 29.24           N
ATOM   1902  CZ  ARG B 236     184.986  21.814 124.945  1.00 35.93           C
ATOM   1903  NH1 ARG B 236     184.006  22.404 125.628  1.00 24.77           N
ATOM   1904  NH2 ARG B 236     186.204  21.750 125.466  1.00 29.57           N
ATOM   1905  N   PRO B 237     177.970  19.215 121.601  1.00 18.18           N
ATOM   1906  CA  PRO B 237     176.926  19.244 120.560  1.00 22.79           C
ATOM   1907  C   PRO B 237     176.850  20.564 119.790  1.00 25.05           C
ATOM   1908  O   PRO B 237     176.341  20.583 118.671  1.00 16.56           O
ATOM   1909  CB  PRO B 237     175.627  19.021 121.348  1.00 18.69           C
ATOM   1910  CG  PRO B 237     176.059  18.395 122.650  1.00 25.23           C
ATOM   1911  CD  PRO B 237     177.428  18.925 122.942  1.00 16.00           C
ATOM   1912  N   ASP B 238     177.349  21.651 120.372  1.00 17.41           N
ATOM   1913  CA  ASP B 238     177.140  22.959 119.754  1.00 20.77           C
ATOM   1914  C   ASP B 238     178.393  23.549 119.105  1.00 20.99           C
ATOM   1915  O   ASP B 238     178.333  24.643 118.538  1.00 19.30           O
ATOM   1916  CB  ASP B 238     176.586  23.947 120.786  1.00 24.24           C
ATOM   1917  CG  ASP B 238     175.173  23.593 121.226  1.00 25.57           C
ATOM   1918  OD1 ASP B 238     174.410  23.055 120.397  1.00 23.81           O
ATOM   1919  OD2 ASP B 238     174.833  23.859 122.394  1.00 30.33           O
ATOM   1920  N   VAL B 239     179.503  22.816 119.174  1.00 19.38           N
ATOM   1921  CA  VAL B 239     180.790  23.277 118.642  1.00 17.45           C
ATOM   1922  C   VAL B 239     181.242  22.399 117.468  1.00 17.82           C
ATOM   1923  O   VAL B 239     181.200  21.165 117.561  1.00 18.30           O
ATOM   1924  CB  VAL B 239     181.892  23.267 119.732  1.00 17.91           C
ATOM   1925  CG1 VAL B 239     183.188  23.859 119.182  1.00 20.00           C
ATOM   1926  CG2 VAL B 239     181.452  24.051 120.959  1.00 17.00           C
ATOM   1927  N   ILE B 240     181.649  23.015 116.359  1.00 17.74           N
ATOM   1928  CA  ILE B 240     182.074  22.224 115.197  1.00 18.53           C
ATOM   1929  C   ILE B 240     183.337  21.448 115.521  1.00 21.69           C
ATOM   1930  O   ILE B 240     184.258  21.982 116.141  1.00 20.76           O
ATOM   1931  CB  ILE B 240     182.304  23.091 113.944  1.00 20.45           C
ATOM   1932  CG1 ILE B 240     183.354  24.181 114.204  1.00 20.98           C
ATOM   1933  CG2 ILE B 240     180.997  23.713 113.483  1.00 19.58           C
ATOM   1934  CD1 ILE B 240     183.616  25.061 112.997  1.00 21.87           C
ATOM   1935  N   PRO B 241     183.366  20.159 115.137  1.00 20.03           N
ATOM   1936  CA  PRO B 241     184.482  19.274 115.479  1.00 22.04           C
ATOM   1937  C   PRO B 241     185.668  19.435 114.525  1.00 24.58           C
ATOM   1938  O   PRO B 241     186.084  18.453 113.938  1.00 27.04           O
ATOM   1939  CB  PRO B 241     183.865  17.872 115.361  1.00 22.62           C
ATOM   1940  CG  PRO B 241     182.776  18.039 114.312  1.00 23.18           C
ATOM   1941  CD  PRO B 241     182.211  19.416 114.595  1.00 22.67           C
ATOM   1942  N   THR B 242     186.180  20.653 114.367  1.00 23.80           N
ATOM   1943  CA  THR B 242     187.320  20.934 113.504  1.00 25.61           C
ATOM   1944  C   THR B 242     188.553  20.354 114.130  1.00 32.86           C
ATOM   1945  O   THR B 242     188.781  20.528 115.315  1.00 32.07           O
ATOM   1946  CB  THR B 242     187.534  22.447 113.310  1.00 25.72           C
ATOM   1947  OG1 THR B 242     187.332  23.103 114.568  1.00 32.58           O
ATOM   1948  CG2 THR B 242     186.539  23.015 112.300  1.00 33.56           C
ATOM   1949  N   GLN B 243     189.395  19.709 113.335  1.00 34.15           N
ATOM   1950  CA  GLN B 243     190.480  18.934 113.940  1.00 37.78           C
ATOM   1951  C   GLN B 243     191.632  19.577 113.173  1.00 43.52           C
ATOM   1952  O   GLN B 243     191.437  19.818 111.981  1.00 41.51           O
ATOM   1953  CB  GLN B 243     190.481  17.448 113.578  1.00 42.39           C
ATOM   1954  CG  GLN B 243     189.164  16.850 113.181  1.00 50.64           C
ATOM   1955  CD  GLN B 243     189.202  15.333 113.309  1.00 50.62           C
ATOM   1956  OE1 GLN B 243     190.220  14.785 113.744  1.00 71.74           O
ATOM   1957  NE2 GLN B 243     188.193  14.656 112.759  1.00 61.25           N
ATOM   1958  N   ARG B 244     192.821  19.798 113.744  1.00 47.56           N
ATOM   1959  CA  ARG B 244     193.985  20.212 112.929  1.00 45.96           C
ATOM   1960  C   ARG B 244     193.784  21.478 112.086  1.00 50.33           C
ATOM   1961  O   ARG B 244     194.371  21.595 111.008  1.00 49.68           O
ATOM   1962  CB  ARG B 244     194.396  19.070 111.988  1.00 52.06           C
ATOM   1963  CG  ARG B 244     194.851  17.792 112.682  1.00 62.12           C
ATOM   1964  CD  ARG B 244     195.123  16.666 111.676  1.00 63.59           C
ATOM   1965  NE  ARG B 244     196.529  16.579 111.281  1.00 76.92           N
ATOM   1966  CZ  ARG B 244     197.041  17.114 110.178  1.00 80.64           C
ATOM   1967  NH1 ARG B 244     196.267  17.797 109.344  1.00 76.38           N
ATOM   1968  NH2 ARG B 244     198.333  16.969 109.915  1.00 75.04           N
ATOM   1969  N   ASP B 245     192.955  22.404 112.571  1.00 53.57           N
ATOM   1970  CA  ASP B 245     192.604  23.633 111.845  1.00 48.37           C
ATOM   1971  C   ASP B 245     192.128  23.414 110.402  1.00 49.21           C
ATOM   1972  O   ASP B 245     192.283  24.293 109.551  1.00 45.73           O
ATOM   1973  CB  ASP B 245     193.784  24.609 111.851  1.00 50.61           C
ATOM   1974  CG  ASP B 245     193.657  25.666 112.939  1.00 58.20           C
ATOM   1975  OD1 ASP B 245     192.580  26.304 113.020  1.00 53.01           O
ATOM   1976  OD2 ASP B 245     194.620  25.855 113.716  1.00 63.37           O
ATOM   1977  N   ARG B 246     191.538  22.251 110.136  1.00 39.06           N
ATOM   1978  CA  ARG B 246     190.918  21.971 108.841  1.00 39.25           C
ATOM   1979  C   ARG B 246     189.393  22.121 109.023  1.00 34.29           C
ATOM   1980  O   ARG B 246     188.897  22.017 110.144  1.00 27.54           O
ATOM   1981  CB  ARG B 246     191.342  20.568 108.337  1.00 39.29           C
ATOM   1982  CG  ARG B 246     190.240  19.725 107.697  1.00 55.69           C
ATOM   1983  CD  ARG B 246     190.045  20.062 106.210  1.00 62.00           C
ATOM   1984  NE  ARG B 246     188.962  19.317 105.564  1.00 76.79           N
ATOM   1985  CZ  ARG B 246     188.453  19.646 104.380  1.00 78.66           C
ATOM   1986  NH1 ARG B 246     188.934  20.698 103.732  1.00 72.65           N
ATOM   1987  NH2 ARG B 246     187.459  18.946 103.849  1.00 77.51           N
ATOM   1988  N   PRO B 247     188.658  22.456 107.950  1.00 35.50           N
ATOM   1989  CA  PRO B 247     187.190  22.394 108.009  1.00 33.84           C
ATOM   1990  C   PRO B 247     186.694  20.999 108.372  1.00 26.83           C
ATOM   1991  O   PRO B 247     187.391  20.035 108.134  1.00 23.67           O
ATOM   1992  CB  PRO B 247     186.752  22.752 106.586  1.00 34.59           C
ATOM   1993  CG  PRO B 247     187.913  23.428 105.956  1.00 39.62           C
ATOM   1994  CD  PRO B 247     189.145  23.205 106.778  1.00 36.83           C
ATOM   1995  N   VAL B 248     185.501  20.890 108.935  1.00 22.39           N
ATOM   1996  CA  VAL B 248     184.902  19.581 109.145  1.00 20.00           C
ATOM   1997  C   VAL B 248     184.451  19.029 107.795  1.00 20.73           C
ATOM   1998  O   VAL B 248     183.628  19.645 107.114  1.00 23.93           O
ATOM   1999  CB  VAL B 248     183.684  19.646 110.102  1.00 23.75           C
ATOM   2000  CG1 VAL B 248     183.056  18.259 110.261  1.00 15.75           C
ATOM   2001  CG2 VAL B 248     184.095  20.229 111.448  1.00 21.01           C
ATOM   2002  N   ALA B 249     184.987  17.880 107.403  1.00 22.87           N
ATOM   2003  CA  ALA B 249     184.595  17.269 106.133  1.00 26.54           C
ATOM   2004  C   ALA B 249     183.313  16.457 106.305  1.00 24.60           C
ATOM   2005  O   ALA B 249     183.323  15.362 106.864  1.00 25.61           O
ATOM   2006  CB  ALA B 249     185.714  16.396 105.580  1.00 28.70           C
ATOM   2007  N   VAL B 250     182.209  17.019 105.838  1.00 21.57           N
ATOM   2008  CA  VAL B 250     180.914  16.352 105.899  1.00 21.52           C
ATOM   2009  C   VAL B 250     180.621  15.714 104.551  1.00 24.43           C
ATOM   2010  O   VAL B 250     180.631  16.396 103.518  1.00 30.53           O
ATOM   2011  CB  VAL B 250     179.793  17.347 106.282  1.00 19.86           C
ATOM   2012  CG1 VAL B 250     178.410  16.674 106.239  1.00 21.52           C
ATOM   2013  CG2 VAL B 250     180.055  17.925 107.657  1.00 21.08           C
ATOM   2014  N   SER B 251     180.385  14.405 104.546  1.00 27.06           N
ATOM   2015  CA  SER B 251     180.015  13.718 103.309  1.00 26.39           C
ATOM   2016  C   SER B 251     178.521  13.424 103.298  1.00 30.50           C
ATOM   2017  O   SER B 251     177.972  12.916 104.280  1.00 24.97           O
ATOM   2018  CB  SER B 251     180.807  12.422 103.137  1.00 25.38           C
ATOM   2019  OG  SER B 251     182.194  12.686 103.227  1.00 30.82           O
ATOM   2020  N   VAL B 252     177.884  13.751 102.176  1.00 21.78           N
ATOM   2021  CA  VAL B 252     176.442  13.692 102.023  1.00 29.07           C
ATOM   2022  C   VAL B 252     176.086  12.975 100.735  1.00 29.45           C
ATOM   2023  O   VAL B 252     176.641  13.262  99.677  1.00 30.34           O
ATOM   2024  CB  VAL B 252     175.799  15.097 101.976  1.00 32.16           C
ATOM   2025  CG1 VAL B 252     174.277  14.989 101.867  1.00 35.03           C
ATOM   2026  CG2 VAL B 252     176.181  15.898 103.191  1.00 42.29           C
ATOM   2027  N   SER B 253     175.144  12.050 100.823  1.00 28.87           N
ATOM   2028  CA  SER B 253     174.638  11.396  99.627  1.00 33.75           C
ATOM   2029  C   SER B 253     173.152  11.108  99.799  1.00 29.75           C
ATOM   2030  O   SER B 253     172.771  10.326 100.667  1.00 28.64           O
ATOM   2031  CB  SER B 253     175.414  10.110  99.353  1.00 27.26           C
ATOM   2032  OG  SER B 253     174.870   9.440  98.232  1.00 41.26           O
ATOM   2033  N   LEU B 254     172.313  11.748  98.990  1.00 22.15           N
ATOM   2034  CA  LEU B 254     170.886  11.481  99.058  1.00 23.22           C
ATOM   2035  C   LEU B 254     170.531  10.208  98.293  1.00 26.56           C
ATOM   2036  O   LEU B 254     170.973  10.008  97.163  1.00 29.56           O
ATOM   2037  CB  LEU B 254     170.078  12.648  98.508  1.00 23.20           C
ATOM   2038  CG  LEU B 254     170.294  14.055  99.046  1.00 30.24           C
ATOM   2039  CD1 LEU B 254     169.080  14.916  98.667  1.00 23.04           C
ATOM   2040  CD2 LEU B 254     170.527  14.044 100.553  1.00 25.23           C
ATOM   2041  N   LYS B 255     169.745   9.346  98.926  1.00 25.46           N
ATOM   2042  CA  LYS B 255     169.188   8.174  98.262  1.00 24.17           C
ATOM   2043  C   LYS B 255     167.687   8.354  98.177  1.00 25.23           C
ATOM   2044  O   LYS B 255     166.988   8.288  99.191  1.00 23.40           O
ATOM   2045  CB  LYS B 255     169.539   6.880  99.006  1.00 25.64           C
ATOM   2046  CG  LYS B 255     170.998   6.480  98.902  1.00 31.92           C
ATOM   2047  CD  LYS B 255     171.378   6.222  97.445  1.00 39.37           C
ATOM   2048  CE  LYS B 255     172.830   5.797  97.295  1.00 38.85           C
ATOM   2049  NZ  LYS B 255     173.184   5.572  95.859  1.00 40.80           N
ATOM   2050  N   PHE B 256     167.181   8.584  96.968  1.00 21.31           N
ATOM   2051  CA  PHE B 256     165.758   8.833  96.816  1.00 22.28           C
ATOM   2052  C   PHE B 256     164.964   7.558  96.984  1.00 22.72           C
ATOM   2053  O   PHE B 256     165.337   6.498  96.471  1.00 24.75           O
ATOM   2054  CB  PHE B 256     165.472   9.503  95.472  1.00 23.26           C
ATOM   2055  CG  PHE B 256     165.979  10.909  95.407  1.00 21.58           C
ATOM   2056  CD1 PHE B 256     167.240  11.183  94.889  1.00 21.77           C
ATOM   2057  CD2 PHE B 256     165.223  11.950  95.913  1.00 21.44           C
ATOM   2058  CE1 PHE B 256     167.734  12.479  94.870  1.00 25.16           C
ATOM   2059  CE2 PHE B 256     165.705  13.252  95.887  1.00 26.83           C
ATOM   2060  CZ  PHE B 256     166.966  13.514  95.366  1.00 24.22           C
ATOM   2061  N   ILE B 257     163.880   7.670  97.744  1.00 23.72           N
ATOM   2062  CA  ILE B 257     163.023   6.536  98.044  1.00 22.72           C
ATOM   2063  C   ILE B 257     161.721   6.655  97.261  1.00 28.81           C
ATOM   2064  O   ILE B 257     161.162   5.659  96.807  1.00 21.38           O
ATOM   2065  CB  ILE B 257     162.681   6.429  99.541  1.00 22.89           C
ATOM   2066  CG1 ILE B 257     163.941   6.591 100.406  1.00 20.46           C
ATOM   2067  CG2 ILE B 257     161.988   5.084  99.825  1.00 20.42           C
ATOM   2068  CD1 ILE B 257     164.979   5.519 100.169  1.00 23.52           C
ATOM   2069  N   ASN B 258     161.232   7.881  97.121  1.00 20.91           N
ATOM   2070  CA  ASN B 258     160.002   8.090  96.389  1.00 25.08           C
ATOM   2071  C   ASN B 258     159.864   9.514  95.929  1.00 29.25           C
ATOM   2072  O   ASN B 258     160.439  10.424  96.515  1.00 24.04           O
ATOM   2073  CB  ASN B 258     158.786   7.726  97.231  1.00 22.08           C
ATOM   2074  CG  ASN B 258     157.732   6.970  96.440  1.00 38.64           C
ATOM   2075  OD1 ASN B 258     157.320   7.375  95.331  1.00 29.88           O
ATOM   2076  ND2 ASN B 258     157.277   5.864  97.012  1.00 30.10           N
ATOM   2077  N   ILE B 259     159.098   9.666  94.857  1.00 23.71           N
ATOM   2078  CA  ILE B 259     158.662  10.944  94.340  1.00 23.26           C
ATOM   2079  C   ILE B 259     157.144  10.898  94.416  1.00 25.55           C
ATOM   2080  O   ILE B 259     156.511  10.074  93.761  1.00 26.34           O
ATOM   2081  CB  ILE B 259     159.166  11.165  92.916  1.00 24.74           C
ATOM   2082  CG1 ILE B 259     160.699  11.150  92.910  1.00 19.36           C
ATOM   2083  CG2 ILE B 259     158.615  12.465  92.329  1.00 23.27           C
ATOM   2084  CD1 ILE B 259     161.326  11.107  91.513  1.00 26.42           C
ATOM   2085  N   LEU B 260     156.569  11.745  95.257  1.00 25.46           N
ATOM   2086  CA  LEU B 260     155.161  11.623  95.630  1.00 27.07           C
ATOM   2087  C   LEU B 260     154.229  12.553  94.855  1.00 31.62           C
ATOM   2088  O   LEU B 260     153.154  12.147  94.412  1.00 34.77           O
ATOM   2089  CB  LEU B 260     154.998  11.883  97.127  1.00 25.31           C
ATOM   2090  CG  LEU B 260     155.841  10.985  98.041  1.00 29.61           C
ATOM   2091  CD1 LEU B 260     155.739  11.455  99.482  1.00 26.40           C
ATOM   2092  CD2 LEU B 260     155.422   9.515  97.919  1.00 29.38           C
ATOM   2093  N   GLU B 261     154.634  13.808  94.735  1.00 27.14           N
ATOM   2094  CA AGLU B 261     153.869  14.819  94.012  1.00 30.53           C
ATOM   2095  C   GLU B 261     154.818  15.587  93.117  1.00 32.81           C
ATOM   2096  O   GLU B 261     155.937  15.923  93.528  1.00 25.43           O
ATOM   2097  CB AGLU B 261     153.151  15.782  94.974  1.00 32.67           C
ATOM   2098  CG AGLU B 261     153.105  17.253  94.502  1.00 33.44           C
ATOM   2099  CD AGLU B 261     153.850  18.222  95.440  1.00 37.89           C
ATOM   2100  OE1AGLU B 261     153.550  18.258  96.656  1.00 36.98           O
ATOM   2101  OE2AGLU B 261     154.741  18.958  94.964  1.00 31.14           O
ATOM   2102  N   VAL B 262     154.375  15.859  91.904  1.00 25.00           N
ATOM   2103  CA  VAL B 262     155.136  16.660  90.983  1.00 25.23           C
ATOM   2104  C   VAL B 262     154.134  17.616  90.351  1.00 30.96           C
ATOM   2105  O   VAL B 262     153.013  17.219  90.024  1.00 23.73           O
ATOM   2106  CB  VAL B 262     155.844  15.772  89.944  1.00 33.72           C
ATOM   2107  CG1 VAL B 262     155.986  16.479  88.638  1.00 33.94           C
ATOM   2108  CG2 VAL B 262     157.191  15.290  90.472  1.00 30.11           C
ATOM   2109  N   ASN B 263     154.509  18.880  90.223  1.00 24.00           N
ATOM   2110  CA  ASN B 263     153.629  19.865  89.600  1.00 26.08           C
ATOM   2111  C   ASN B 263     154.418  20.639  88.559  1.00 31.29           C
ATOM   2112  O   ASN B 263     155.297  21.429  88.898  1.00 23.19           O
ATOM   2113  CB  ASN B 263     153.033  20.796  90.661  1.00 27.49           C
ATOM   2114  CG  ASN B 263     151.934  21.699  90.115  1.00 29.53           C
ATOM   2115  OD1 ASN B 263     152.057  22.266  89.029  1.00 30.68           O
ATOM   2116  ND2 ASN B 263     150.856  21.850  90.886  1.00 24.15           N
ATOM   2117  N   GLU B 264     154.117  20.385  87.288  1.00 25.27           N
ATOM   2118  CA  GLU B 264     154.845  20.994  86.182  1.00 25.43           C
ATOM   2119  C   GLU B 264     154.503  22.480  86.023  1.00 27.23           C
ATOM   2120  O   GLU B 264     155.307  23.256  85.504  1.00 30.62           O
ATOM   2121  CB  GLU B 264     154.548  20.233  84.883  1.00 31.74           C
ATOM   2122  CG  GLU B 264     155.559  20.461  83.760  1.00 35.45           C
ATOM   2123  CD  GLU B 264     155.398  19.454  82.620  1.00 43.19           C
ATOM   2124  OE1 GLU B 264     154.402  18.694  82.621  1.00 44.49           O
ATOM   2125  OE2 GLU B 264     156.274  19.420  81.730  1.00 48.49           O
ATOM   2126  N   ILE B 265     153.317  22.877  86.476  1.00 24.32           N
ATOM   2127  CA  ILE B 265     152.924  24.284  86.431  1.00 21.80           C
ATOM   2128  C   ILE B 265     153.656  25.141  87.468  1.00 31.61           C
ATOM   2129  O   ILE B 265     154.129  26.237  87.164  1.00 25.98           O
ATOM   2130  CB  ILE B 265     151.402  24.441  86.639  1.00 30.93           C
ATOM   2131  CG1 ILE B 265     150.658  23.687  85.540  1.00 36.31           C
ATOM   2132  CG2 ILE B 265     150.999  25.912  86.646  1.00 32.80           C
ATOM   2133  CD1 ILE B 265     151.142  24.056  84.159  1.00 29.09           C
ATOM   2134  N   THR B 266     153.759  24.645  88.696  1.00 30.81           N
ATOM   2135  CA  THR B 266     154.361  25.441  89.763  1.00 25.07           C
ATOM   2136  C   THR B 266     155.838  25.119  89.954  1.00 27.12           C
ATOM   2137  O   THR B 266     156.525  25.795  90.728  1.00 27.83           O
ATOM   2138  CB  THR B 266     153.623  25.236  91.103  1.00 29.48           C
ATOM   2139  OG1 THR B 266     153.663  23.851  91.466  1.00 26.74           O
ATOM   2140  CG2 THR B 266     152.168  25.674  90.994  1.00 27.25           C
ATOM   2141  N   ASN B 267     156.314  24.095  89.243  1.00 21.27           N
ATOM   2142  CA  ASN B 267     157.676  23.595  89.373  1.00 23.82           C
ATOM   2143  C   ASN B 267     157.976  23.252  90.826  1.00 29.91           C
ATOM   2144  O   ASN B 267     158.851  23.851  91.445  1.00 22.28           O
ATOM   2145  CB  ASN B 267     158.701  24.605  88.843  1.00 23.38           C
ATOM   2146  CG  ASN B 267     159.043  24.377  87.376  1.00 30.26           C
ATOM   2147  OD1 ASN B 267     158.993  23.249  86.883  1.00 24.37           O
ATOM   2148  ND2 ASN B 267     159.388  25.451  86.672  1.00 24.55           N
ATOM   2149  N   GLU B 268     157.216  22.302  91.358  1.00 25.09           N
ATOM   2150  CA  GLU B 268     157.388  21.829  92.725  1.00 26.21           C
ATOM   2151  C   GLU B 268     157.343  20.302  92.755  1.00 29.70           C
ATOM   2152  O   GLU B 268     156.592  19.677  92.001  1.00 21.91           O
ATOM   2153  CB  GLU B 268     156.305  22.409  93.635  1.00 22.72           C
ATOM   2154  CG  GLU B 268     156.324  23.935  93.768  1.00 23.09           C
ATOM   2155  CD  GLU B 268     155.234  24.427  94.702  1.00 29.50           C
ATOM   2156  OE1 GLU B 268     154.604  23.566  95.356  1.00 31.54           O
ATOM   2157  OE2 GLU B 268     155.009  25.655  94.799  1.00 26.43           O
ATOM   2158  N   VAL B 269     158.161  19.709  93.615  1.00 21.92           N
ATOM   2159  CA  VAL B 269     158.160  18.267  93.826  1.00 22.06           C
ATOM   2160  C   VAL B 269     158.043  17.949  95.324  1.00 31.45           C
ATOM   2161  O   VAL B 269     158.467  18.733  96.179  1.00 28.51           O
ATOM   2162  CB  VAL B 269     159.438  17.586  93.274  1.00 24.97           C
ATOM   2163  CG1 VAL B 269     159.641  17.916  91.814  1.00 25.21           C
ATOM   2164  CG2 VAL B 269     160.672  17.996  94.095  1.00 25.42           C
ATOM   2165  N   ASP B 270     157.470  16.794  95.628  1.00 23.91           N
ATOM   2166  CA  ASP B 270     157.354  16.307  96.997  1.00 27.17           C
ATOM   2167  C   ASP B 270     158.021  14.944  97.032  1.00 26.64           C
ATOM   2168  O   ASP B 270     157.543  14.014  96.372  1.00 23.92           O
ATOM   2169  CB  ASP B 270     155.883  16.225  97.401  1.00 28.23           C
ATOM   2170  CG  ASP B 270     155.668  15.863  98.865  1.00 33.52           C
ATOM   2171  OD1 ASP B 270     156.617  15.446  99.570  1.00 29.82           O
ATOM   2172  OD2 ASP B 270     154.504  15.971  99.303  1.00 37.63           O
ATOM   2173  N   VAL B 271     159.128  14.820  97.769  1.00 19.96           N
ATOM   2174  CA  VAL B 271     159.923  13.595  97.727  1.00 18.29           C
ATOM   2175  C   VAL B 271     160.335  13.056  99.097  1.00 24.31           C
ATOM   2176  O   VAL B 271     160.344  13.763 100.100  1.00 21.52           O
ATOM   2177  CB  VAL B 271     161.221  13.775  96.899  1.00 23.88           C
ATOM   2178  CG1 VAL B 271     160.901  14.137  95.446  1.00 27.38           C
ATOM   2179  CG2 VAL B 271     162.127  14.812  97.528  1.00 19.85           C
ATOM   2180  N   VAL B 272     160.696  11.785  99.110  1.00 23.72           N
ATOM   2181  CA  VAL B 272     161.259  11.154 100.288  1.00 24.89           C
ATOM   2182  C   VAL B 272     162.639  10.634  99.927  1.00 24.26           C
ATOM   2183  O   VAL B 272     162.803   9.962  98.904  1.00 22.07           O
ATOM   2184  CB  VAL B 272     160.367  10.009 100.795  1.00 18.93           C
ATOM   2185  CG1 VAL B 272     161.016   9.292 101.989  1.00 16.47           C
ATOM   2186  CG2 VAL B 272     159.008  10.553 101.178  1.00 19.15           C
ATOM   2187  N   PHE B 273     163.630  10.961 100.755  1.00 17.45           N
ATOM   2188  CA  PHE B 273     164.995  10.496 100.544  1.00 17.11           C
ATOM   2189  C   PHE B 273     165.671  10.169 101.871  1.00 19.34           C
ATOM   2190  O   PHE B 273     165.314  10.724 102.914  1.00 16.08           O
ATOM   2191  CB  PHE B 273     165.814  11.540  99.777  1.00 20.01           C
ATOM   2192  CG  PHE B 273     165.828  12.902 100.421  1.00 21.21           C
ATOM   2193  CD1 PHE B 273     166.832  13.251 101.322  1.00 18.99           C
ATOM   2194  CD2 PHE B 273     164.846  13.835 100.121  1.00 23.42           C
ATOM   2195  CE1 PHE B 273     166.852  14.515 101.914  1.00 17.71           C
ATOM   2196  CE2 PHE B 273     164.850  15.092 100.709  1.00 20.90           C
ATOM   2197  CZ  PHE B 273     165.855  15.430 101.623  1.00 19.26           C
ATOM   2198  N   TRP B 274     166.615   9.234 101.831  1.00 18.53           N
ATOM   2199  CA  TRP B 274     167.486   8.977 102.972  1.00 19.02           C
ATOM   2200  C   TRP B 274     168.714   9.844 102.777  1.00 23.58           C
ATOM   2201  O   TRP B 274     169.403   9.732 101.760  1.00 22.63           O
ATOM   2202  CB  TRP B 274     167.876   7.494 103.073  1.00 18.19           C
ATOM   2203  CG  TRP B 274     166.709   6.570 103.308  1.00 19.36           C
ATOM   2204  CD1 TRP B 274     165.398   6.924 103.486  1.00 17.42           C
ATOM   2205  CD2 TRP B 274     166.753   5.140 103.396  1.00 19.69           C
ATOM   2206  NE1 TRP B 274     164.631   5.802 103.691  1.00 20.30           N
ATOM   2207  CE2 TRP B 274     165.432   4.697 103.636  1.00 19.46           C
ATOM   2208  CE3 TRP B 274     167.776   4.196 103.301  1.00 17.48           C
ATOM   2209  CZ2 TRP B 274     165.113   3.346 103.778  1.00 21.39           C
ATOM   2210  CZ3 TRP B 274     167.454   2.850 103.442  1.00 24.59           C
ATOM   2211  CH2 TRP B 274     166.131   2.442 103.680  1.00 22.67           C
ATOM   2212  N   GLN B 275     168.964  10.732 103.732  1.00 23.10           N
ATOM   2213  CA  GLN B 275     170.110  11.615 103.666  1.00 20.87           C
ATOM   2214  C   GLN B 275     171.318  10.965 104.334  1.00 23.75           C
ATOM   2215  O   GLN B 275     171.516  11.112 105.542  1.00 20.36           O
ATOM   2216  CB  GLN B 275     169.779  12.952 104.330  1.00 21.21           C
ATOM   2217  CG  GLN B 275     170.922  13.954 104.354  1.00 24.27           C
ATOM   2218  CD  GLN B 275     170.620  15.118 105.288  1.00 29.36           C
ATOM   2219  OE1 GLN B 275     169.736  15.929 105.019  1.00 30.95           O
ATOM   2220  NE2 GLN B 275     171.323  15.172 106.417  1.00 28.45           N
ATOM   2221  N   GLN B 276     172.106  10.229 103.551  1.00 22.85           N
ATOM   2222  CA  GLN B 276     173.301   9.564 104.070  1.00 24.14           C
ATOM   2223  C   GLN B 276     174.343  10.625 104.406  1.00 24.56           C
ATOM   2224  O   GLN B 276     174.803  11.357 103.528  1.00 23.49           O
ATOM   2225  CB  GLN B 276     173.853   8.545 103.059  1.00 26.47           C
ATOM   2226  CG  GLN B 276     172.886   7.395 102.740  1.00 28.30           C
ATOM   2227  CD  GLN B 276     173.464   6.385 101.755  1.00 31.17           C
ATOM   2228  OE1 GLN B 276     173.359   5.170 101.958  1.00 29.48           O
ATOM   2229  NE2 GLN B 276     174.078   6.882 100.685  1.00 27.01           N
ATOM   2230  N   THR B 277     174.675  10.736 105.689  1.00 20.14           N
ATOM   2231  CA  THR B 277     175.564  11.794 106.156  1.00 23.09           C
ATOM   2232  C   THR B 277     176.649  11.199 107.035  1.00 19.83           C
ATOM   2233  O   THR B 277     176.361  10.368 107.899  1.00 21.46           O
ATOM   2234  CB  THR B 277     174.795  12.870 106.960  1.00 21.30           C
ATOM   2235  OG1 THR B 277     173.485  13.026 106.411  1.00 24.98           O
ATOM   2236  CG2 THR B 277     175.528  14.202 106.945  1.00 21.88           C
ATOM   2237  N   THR B 278     177.894  11.608 106.819  1.00 19.05           N
ATOM   2238  CA  THR B 278     178.969  11.153 107.686  1.00 23.25           C
ATOM   2239  C   THR B 278     180.054  12.216 107.847  1.00 21.76           C
ATOM   2240  O   THR B 278     180.231  13.088 106.995  1.00 19.71           O
ATOM   2241  CB  THR B 278     179.594   9.822 107.169  1.00 24.11           C
ATOM   2242  OG1 THR B 278     180.418   9.261 108.196  1.00 26.26           O
ATOM   2243  CG2 THR B 278     180.436  10.045 105.916  1.00 21.28           C
ATOM   2244  N   TRP B 279     180.755  12.145 108.973  1.00 20.86           N
ATOM   2245  CA  TRP B 279     181.848  13.048 109.296  1.00 20.30           C
ATOM   2246  C   TRP B 279     182.627  12.424 110.442  1.00 23.76           C
ATOM   2247  O   TRP B 279     182.204  11.423 111.024  1.00 23.64           O
ATOM   2248  CB  TRP B 279     181.337  14.446 109.687  1.00 15.45           C
ATOM   2249  CG  TRP B 279     180.483  14.422 110.930  1.00 22.07           C
ATOM   2250  CD1 TRP B 279     180.897  14.614 112.230  1.00 21.20           C
ATOM   2251  CD2 TRP B 279     179.073  14.183 110.990  1.00 16.54           C
ATOM   2252  NE1 TRP B 279     179.823  14.501 113.088  1.00 15.30           N
ATOM   2253  CE2 TRP B 279     178.698  14.241 112.356  1.00 18.94           C
ATOM   2254  CE3 TRP B 279     178.095  13.925 110.025  1.00 14.62           C
ATOM   2255  CZ2 TRP B 279     177.375  14.048 112.773  1.00 14.20           C
ATOM   2256  CZ3 TRP B 279     176.786  13.728 110.441  1.00 16.21           C
ATOM   2257  CH2 TRP B 279     176.438  13.793 111.809  1.00 15.07           C
ATOM   2258  N   SER B 280     183.766  13.011 110.767  1.00 22.06           N
ATOM   2259  CA  SER B 280     184.581  12.491 111.846  1.00 23.38           C
ATOM   2260  C   SER B 280     184.664  13.461 113.028  1.00 23.43           C
ATOM   2261  O   SER B 280     184.656  14.678 112.862  1.00 23.74           O
ATOM   2262  CB  SER B 280     185.980  12.157 111.319  1.00 30.29           C
ATOM   2263  OG  SER B 280     186.948  12.241 112.352  1.00 41.69           O
ATOM   2264  N   ASP B 281     184.694  12.898 114.228  1.00 29.01           N
ATOM   2265  CA  ASP B 281     185.096  13.624 115.433  1.00 27.29           C
ATOM   2266  C   ASP B 281     185.937  12.655 116.235  1.00 23.48           C
ATOM   2267  O   ASP B 281     185.411  11.880 117.030  1.00 21.66           O
ATOM   2268  CB  ASP B 281     183.893  14.113 116.248  1.00 23.65           C
ATOM   2269  CG  ASP B 281     184.305  14.871 117.522  1.00 28.67           C
ATOM   2270  OD1 ASP B 281     185.516  14.988 117.806  1.00 24.29           O
ATOM   2271  OD2 ASP B 281     183.408  15.338 118.253  1.00 26.34           O
ATOM   2272  N   ARG B 282     187.244  12.685 116.023  1.00 25.44           N
ATOM   2273  CA  ARG B 282     188.108  11.700 116.664  1.00 28.23           C
ATOM   2274  C   ARG B 282     188.264  11.901 118.162  1.00 20.64           C
ATOM   2275  O   ARG B 282     188.790  11.028 118.828  1.00 22.50           O
ATOM   2276  CB  ARG B 282     189.478  11.668 115.976  1.00 37.50           C
ATOM   2277  CG  ARG B 282     189.324  11.132 114.566  1.00 43.80           C
ATOM   2278  CD  ARG B 282     190.576  11.113 113.711  1.00 57.64           C
ATOM   2279  NE  ARG B 282     190.308  11.063 112.259  1.00 62.40           N
ATOM   2280  CZ  ARG B 282     189.361  10.351 111.626  1.00 65.96           C
ATOM   2281  NH1 ARG B 282     188.516   9.540 112.266  1.00 57.33           N
ATOM   2282  NH2 ARG B 282     189.268  10.439 110.304  1.00 68.06           N
ATOM   2283  N   THR B 283     187.765  13.005 118.715  1.00 22.38           N
ATOM   2284  CA  THR B 283     187.725  13.100 120.178  1.00 28.61           C
ATOM   2285  C   THR B 283     186.699  12.111 120.757  1.00 28.63           C
ATOM   2286  O   THR B 283     186.714  11.845 121.956  1.00 23.83           O
ATOM   2287  CB  THR B 283     187.395  14.527 120.685  1.00 24.99           C
ATOM   2288  OG1 THR B 283     186.044  14.870 120.347  1.00 27.21           O
ATOM   2289  CG2 THR B 283     188.345  15.556 120.088  1.00 28.68           C
ATOM   2290  N   LEU B 284     185.822  11.559 119.915  1.00 21.06           N
ATOM   2291  CA  LEU B 284     184.859  10.551 120.384  1.00 21.74           C
ATOM   2292  C   LEU B 284     185.409   9.121 120.329  1.00 23.71           C
ATOM   2293  O   LEU B 284     184.776   8.176 120.821  1.00 20.86           O
ATOM   2294  CB  LEU B 284     183.564  10.622 119.567  1.00 25.29           C
ATOM   2295  CG  LEU B 284     182.812  11.960 119.579  1.00 22.70           C
ATOM   2296  CD1 LEU B 284     181.541  11.849 118.761  1.00 24.96           C
ATOM   2297  CD2 LEU B 284     182.505  12.406 121.018  1.00 20.99           C
ATOM   2298  N   ALA B 285     186.584   8.966 119.729  1.00 22.99           N
ATOM   2299  CA  ALA B 285     187.139   7.649 119.435  1.00 25.28           C
ATOM   2300  C   ALA B 285     187.514   6.875 120.694  1.00 25.44           C
ATOM   2301  O   ALA B 285     187.816   7.454 121.732  1.00 24.63           O
ATOM   2302  CB  ALA B 285     188.361   7.781 118.520  1.00 26.99           C
ATOM   2303  N   TRP B 286     187.484   5.554 120.601  1.00 22.43           N
ATOM   2304  CA  TRP B 286     187.871   4.733 121.734  1.00 23.00           C
ATOM   2305  C   TRP B 286     188.536   3.446 121.263  1.00 22.83           C
ATOM   2306  O   TRP B 286     188.438   3.075 120.100  1.00 24.80           O
ATOM   2307  CB  TRP B 286     186.657   4.428 122.626  1.00 22.94           C
ATOM   2308  CG  TRP B 286     185.644   3.492 122.042  1.00 25.32           C
ATOM   2309  CD1 TRP B 286     185.599   2.133 122.200  1.00 23.82           C
ATOM   2310  CD2 TRP B 286     184.502   3.840 121.237  1.00 21.05           C
ATOM   2311  NE1 TRP B 286     184.517   1.613 121.531  1.00 23.34           N
ATOM   2312  CE2 TRP B 286     183.826   2.640 120.928  1.00 22.91           C
ATOM   2313  CE3 TRP B 286     183.991   5.049 120.742  1.00 22.79           C
ATOM   2314  CZ2 TRP B 286     182.667   2.606 120.151  1.00 21.84           C
ATOM   2315  CZ3 TRP B 286     182.835   5.018 119.958  1.00 20.60           C
ATOM   2316  CH2 TRP B 286     182.187   3.803 119.674  1.00 23.06           C
ATOM   2317  N   ASN B 287     189.223   2.781 122.181  1.00 23.93           N
ATOM   2318  CA  ASN B 287     189.880   1.522 121.896  1.00 27.70           C
ATOM   2319  C   ASN B 287     188.855   0.386 121.912  1.00 26.21           C
ATOM   2320  O   ASN B 287     188.301   0.051 122.958  1.00 27.76           O
ATOM   2321  CB  ASN B 287     191.003   1.286 122.919  1.00 36.26           C
ATOM   2322  CG  ASN B 287     191.793   0.018 122.654  1.00 38.41           C
ATOM   2323  OD1 ASN B 287     191.408  -0.821 121.840  1.00 30.56           O
ATOM   2324  ND2 ASN B 287     192.912  -0.127 123.354  1.00 57.61           N
ATOM   2325  N   SER B 288     188.596  -0.206 120.754  1.00 29.11           N
ATOM   2326  CA  SER B 288     187.557  -1.233 120.673  1.00 28.12           C
ATOM   2327  C   SER B 288     188.136  -2.634 120.560  1.00 26.92           C
ATOM   2328  O   SER B 288     187.466  -3.552 120.101  1.00 29.19           O
ATOM   2329  CB  SER B 288     186.612  -0.957 119.495  1.00 27.62           C
ATOM   2330  OG  SER B 288     187.310  -0.925 118.268  1.00 30.76           O
ATOM   2331  N   SER B 289     189.376  -2.803 121.007  1.00 30.23           N
ATOM   2332  CA  SER B 289     190.013  -4.111 120.958  1.00 34.54           C
ATOM   2333  C   SER B 289     189.236  -5.137 121.792  1.00 37.83           C
ATOM   2334  O   SER B 289     189.153  -6.304 121.417  1.00 37.11           O
ATOM   2335  CB  SER B 289     191.467  -4.016 121.428  1.00 35.63           C
ATOM   2336  OG  SER B 289     191.529  -3.534 122.750  1.00 43.96           O
ATOM   2337  N   HIS B 290     188.644  -4.705 122.902  1.00 28.40           N
ATOM   2338  CA  HIS B 290     187.792  -5.603 123.685  1.00 32.06           C
ATOM   2339  C   HIS B 290     186.489  -4.937 124.104  1.00 36.29           C
ATOM   2340  O   HIS B 290     186.081  -5.006 125.264  1.00 35.90           O
ATOM   2341  CB  HIS B 290     188.549  -6.112 124.914  1.00 37.33           C
ATOM   2342  CG  HIS B 290     189.756  -6.919 124.561  1.00 40.31           C
ATOM   2343  ND1 HIS B 290     191.037  -6.421 124.645  1.00 43.37           N
ATOM   2344  CD2 HIS B 290     189.870  -8.171 124.060  1.00 37.91           C
ATOM   2345  CE1 HIS B 290     191.893  -7.344 124.247  1.00 48.41           C
ATOM   2346  NE2 HIS B 290     191.210  -8.415 123.885  1.00 51.38           N
ATOM   2347  N   SER B 291     185.835  -4.296 123.144  1.00 33.15           N
ATOM   2348  CA  SER B 291     184.618  -3.543 123.424  1.00 35.13           C
ATOM   2349  C   SER B 291     183.884  -3.315 122.108  1.00 31.28           C
ATOM   2350  O   SER B 291     184.451  -3.566 121.041  1.00 30.00           O
ATOM   2351  CB  SER B 291     184.955  -2.218 124.130  1.00 30.08           C
ATOM   2352  OG  SER B 291     185.644  -1.334 123.268  1.00 34.87           O
ATOM   2353  N   PRO B 292     182.611  -2.875 122.166  1.00 30.22           N
ATOM   2354  CA  PRO B 292     181.868  -2.697 120.912  1.00 29.76           C
ATOM   2355  C   PRO B 292     182.528  -1.708 119.966  1.00 26.70           C
ATOM   2356  O   PRO B 292     183.115  -0.724 120.417  1.00 25.33           O
ATOM   2357  CB  PRO B 292     180.507  -2.165 121.377  1.00 27.32           C
ATOM   2358  CG  PRO B 292     180.365  -2.678 122.767  1.00 28.43           C
ATOM   2359  CD  PRO B 292     181.747  -2.697 123.345  1.00 24.89           C
ATOM   2360  N   ASP B 293     182.403  -1.970 118.670  1.00 24.33           N
ATOM   2361  CA  ASP B 293     182.945  -1.108 117.621  1.00 30.27           C
ATOM   2362  C   ASP B 293     182.058   0.089 117.267  1.00 25.07           C
ATOM   2363  O   ASP B 293     182.542   1.067 116.703  1.00 23.74           O
ATOM   2364  CB  ASP B 293     183.182  -1.927 116.348  1.00 31.36           C
ATOM   2365  CG  ASP B 293     184.134  -3.077 116.571  1.00 40.17           C
ATOM   2366  OD1 ASP B 293     185.354  -2.827 116.606  1.00 50.02           O
ATOM   2367  OD2 ASP B 293     183.662  -4.223 116.717  1.00 50.96           O
ATOM   2368  N   GLN B 294     180.764  -0.020 117.561  1.00 20.24           N
ATOM   2369  CA  GLN B 294     179.779   1.016 117.243  1.00 22.85           C
ATOM   2370  C   GLN B 294     178.667   0.996 118.278  1.00 24.13           C
ATOM   2371  O   GLN B 294     178.340  -0.064 118.816  1.00 24.17           O
ATOM   2372  CB  GLN B 294     179.136   0.807 115.859  1.00 26.50           C
ATOM   2373  CG  GLN B 294     180.071   0.692 114.682  1.00 31.90           C
ATOM   2374  CD  GLN B 294     179.357   0.830 113.339  1.00 25.08           C
ATOM   2375  OE1 GLN B 294     178.214   1.300 113.258  1.00 23.70           O
ATOM   2376  NE2 GLN B 294     180.038   0.420 112.276  1.00 27.94           N
ATOM   2377  N   VAL B 295     178.061   2.154 118.528  1.00 18.34           N
ATOM   2378  CA  VAL B 295     176.834   2.217 119.313  1.00 15.18           C
ATOM   2379  C   VAL B 295     175.892   3.222 118.668  1.00 19.40           C
ATOM   2380  O   VAL B 295     176.327   4.092 117.912  1.00 17.95           O
ATOM   2381  CB  VAL B 295     177.090   2.635 120.791  1.00 16.94           C
ATOM   2382  CG1 VAL B 295     177.912   1.567 121.552  1.00 18.26           C
ATOM   2383  CG2 VAL B 295     177.783   3.983 120.838  1.00 18.54           C
ATOM   2384  N   SER B 296     174.604   3.112 118.971  1.00 17.31           N
ATOM   2385  CA  SER B 296     173.661   4.136 118.553  1.00 18.96           C
ATOM   2386  C   SER B 296     173.560   5.214 119.624  1.00 19.55           C
ATOM   2387  O   SER B 296     173.645   4.932 120.822  1.00 22.27           O
ATOM   2388  CB  SER B 296     172.280   3.535 118.255  1.00 18.18           C
ATOM   2389  OG  SER B 296     172.359   2.638 117.162  1.00 16.91           O
ATOM   2390  N   VAL B 297     173.408   6.456 119.177  1.00 18.69           N
ATOM   2391  CA  VAL B 297     173.412   7.618 120.070  1.00 19.30           C
ATOM   2392  C   VAL B 297     172.348   8.613 119.609  1.00 15.55           C
ATOM   2393  O   VAL B 297     172.287   8.936 118.427  1.00 15.51           O
ATOM   2394  CB  VAL B 297     174.795   8.323 120.082  1.00 19.07           C
ATOM   2395  CG1 VAL B 297     174.790   9.542 121.019  1.00 15.70           C
ATOM   2396  CG2 VAL B 297     175.911   7.351 120.454  1.00 17.31           C
ATOM   2397  N   PRO B 298     171.513   9.113 120.534  1.00 17.22           N
ATOM   2398  CA  PRO B 298     170.579  10.186 120.154  1.00 19.30           C
ATOM   2399  C   PRO B 298     171.345  11.400 119.633  1.00 22.87           C
ATOM   2400  O   PRO B 298     172.341  11.780 120.259  1.00 18.82           O
ATOM   2401  CB  PRO B 298     169.859  10.529 121.471  1.00 26.16           C
ATOM   2402  CG  PRO B 298     170.073   9.359 122.360  1.00 20.09           C
ATOM   2403  CD  PRO B 298     171.377   8.721 121.947  1.00 16.96           C
ATOM   2404  N   ILE B 299     170.885  12.011 118.539  1.00 20.00           N
ATOM   2405  CA  ILE B 299     171.637  13.101 117.932  1.00 19.32           C
ATOM   2406  C   ILE B 299     171.651  14.329 118.830  1.00 18.98           C
ATOM   2407  O   ILE B 299     172.508  15.203 118.674  1.00 19.37           O
ATOM   2408  CB  ILE B 299     171.096  13.483 116.525  1.00 20.73           C
ATOM   2409  CG1 ILE B 299     169.685  14.077 116.594  1.00 15.92           C
ATOM   2410  CG2 ILE B 299     171.165  12.278 115.587  1.00 23.14           C
ATOM   2411  CD1 ILE B 299     169.152  14.548 115.217  1.00 22.78           C
ATOM   2412  N   SER B 300     170.736  14.376 119.794  1.00 16.77           N
ATOM   2413  CA  SER B 300     170.739  15.444 120.792  1.00 20.14           C
ATOM   2414  C   SER B 300     172.030  15.430 121.639  1.00 23.63           C
ATOM   2415  O   SER B 300     172.410  16.455 122.209  1.00 18.17           O
ATOM   2416  CB  SER B 300     169.502  15.338 121.697  1.00 21.69           C
ATOM   2417  OG  SER B 300     169.442  14.081 122.357  1.00 23.61           O
ATOM   2418  N   SER B 301     172.711  14.283 121.698  1.00 17.35           N
ATOM   2419  CA  SER B 301     173.992  14.173 122.411  1.00 16.56           C
ATOM   2420  C   SER B 301     175.201  14.542 121.558  1.00 19.98           C
ATOM   2421  O   SER B 301     176.333  14.589 122.054  1.00 19.87           O
ATOM   2422  CB  SER B 301     174.187  12.745 122.932  1.00 22.58           C
ATOM   2423  OG  SER B 301     173.246  12.444 123.941  1.00 22.67           O
ATOM   2424  N   LEU B 302     174.975  14.784 120.273  1.00 15.49           N
ATOM   2425  CA  LEU B 302     176.074  14.957 119.326  1.00 17.34           C
ATOM   2426  C   LEU B 302     176.000  16.289 118.606  1.00 16.38           C
ATOM   2427  O   LEU B 302     174.924  16.874 118.474  1.00 17.32           O
ATOM   2428  CB  LEU B 302     176.065  13.828 118.273  1.00 17.95           C
ATOM   2429  CG  LEU B 302     176.217  12.383 118.759  1.00 20.04           C
ATOM   2430  CD1 LEU B 302     175.820  11.390 117.652  1.00 18.42           C
ATOM   2431  CD2 LEU B 302     177.652  12.109 119.246  1.00 14.68           C
ATOM   2432  N   TRP B 303     177.148  16.767 118.135  1.00 18.93           N
ATOM   2433  CA  TRP B 303     177.128  17.790 117.107  1.00 15.39           C
ATOM   2434  C   TRP B 303     176.698  17.149 115.800  1.00 19.48           C
ATOM   2435  O   TRP B 303     177.158  16.056 115.451  1.00 16.69           O
ATOM   2436  CB  TRP B 303     178.490  18.449 116.936  1.00 15.33           C
ATOM   2437  CG  TRP B 303     178.491  19.450 115.817  1.00 15.94           C
ATOM   2438  CD1 TRP B 303     178.163  20.776 115.901  1.00 15.77           C
ATOM   2439  CD2 TRP B 303     178.819  19.207 114.443  1.00 16.10           C
ATOM   2440  NE1 TRP B 303     178.284  21.375 114.672  1.00 13.86           N
ATOM   2441  CE2 TRP B 303     178.687  20.434 113.758  1.00 16.97           C
ATOM   2442  CE3 TRP B 303     179.228  18.075 113.724  1.00 19.51           C
ATOM   2443  CZ2 TRP B 303     178.952  20.562 112.396  1.00 21.16           C
ATOM   2444  CZ3 TRP B 303     179.499  18.210 112.364  1.00 16.52           C
ATOM   2445  CH2 TRP B 303     179.353  19.439 111.718  1.00 18.72           C
ATOM   2446  N   VAL B 304     175.822  17.836 115.083  1.00 15.43           N
ATOM   2447  CA  VAL B 304     175.379  17.389 113.776  1.00 18.19           C
ATOM   2448  C   VAL B 304     175.465  18.601 112.850  1.00 18.36           C
ATOM   2449  O   VAL B 304     175.163  19.715 113.272  1.00 18.64           O
ATOM   2450  CB  VAL B 304     173.950  16.806 113.851  1.00 18.24           C
ATOM   2451  CG1 VAL B 304     173.343  16.653 112.475  1.00 28.12           C
ATOM   2452  CG2 VAL B 304     173.967  15.471 114.618  1.00 17.37           C
ATOM   2453  N   PRO B 305     175.920  18.407 111.599  1.00 19.90           N
ATOM   2454  CA  PRO B 305     176.028  19.589 110.732  1.00 20.37           C
ATOM   2455  C   PRO B 305     174.677  20.248 110.513  1.00 20.43           C
ATOM   2456  O   PRO B 305     173.651  19.559 110.448  1.00 21.50           O
ATOM   2457  CB  PRO B 305     176.595  19.023 109.421  1.00 19.00           C
ATOM   2458  CG  PRO B 305     176.237  17.561 109.456  1.00 24.59           C
ATOM   2459  CD  PRO B 305     176.340  17.177 110.906  1.00 20.94           C
ATOM   2460  N   ASP B 306     174.683  21.573 110.429  1.00 16.58           N
ATOM   2461  CA  ASP B 306     173.466  22.338 110.259  1.00 18.74           C
ATOM   2462  C   ASP B 306     173.083  22.410 108.781  1.00 24.55           C
ATOM   2463  O   ASP B 306     172.990  23.495 108.203  1.00 17.28           O
ATOM   2464  CB  ASP B 306     173.627  23.747 110.853  1.00 19.04           C
ATOM   2465  CG  ASP B 306     174.770  24.547 110.207  1.00 22.25           C
ATOM   2466  OD1 ASP B 306     175.813  23.964 109.814  1.00 19.66           O
ATOM   2467  OD2 ASP B 306     174.599  25.774 110.084  1.00 19.73           O
ATOM   2468  N   LEU B 307     172.857  21.247 108.170  1.00 18.45           N
ATOM   2469  CA  LEU B 307     172.530  21.213 106.752  1.00 20.06           C
ATOM   2470  C   LEU B 307     171.121  21.736 106.487  1.00 23.47           C
ATOM   2471  O   LEU B 307     170.211  21.580 107.308  1.00 19.97           O
ATOM   2472  CB  LEU B 307     172.675  19.798 106.195  1.00 20.67           C
ATOM   2473  CG  LEU B 307     174.074  19.189 106.334  1.00 25.75           C
ATOM   2474  CD1 LEU B 307     174.098  17.745 105.824  1.00 21.28           C
ATOM   2475  CD2 LEU B 307     175.111  20.039 105.604  1.00 23.42           C
ATOM   2476  N   ALA B 308     170.970  22.386 105.338  1.00 17.15           N
ATOM   2477  CA  ALA B 308     169.679  22.821 104.826  1.00 19.39           C
ATOM   2478  C   ALA B 308     169.711  22.788 103.304  1.00 21.14           C
ATOM   2479  O   ALA B 308     170.761  22.987 102.699  1.00 20.27           O
ATOM   2480  CB  ALA B 308     169.333  24.234 105.319  1.00 15.42           C
ATOM   2481  N   ALA B 309     168.560  22.509 102.702  1.00 20.22           N
ATOM   2482  CA  ALA B 309     168.380  22.618 101.265  1.00 20.62           C
ATOM   2483  C   ALA B 309     168.019  24.055 100.925  1.00 17.67           C
ATOM   2484  O   ALA B 309     167.037  24.605 101.441  1.00 16.61           O
ATOM   2485  CB  ALA B 309     167.293  21.660 100.781  1.00 22.26           C
ATOM   2486  N   TYR B 310     168.800  24.664 100.045  1.00 17.17           N
ATOM   2487  CA  TYR B 310     168.622  26.072  99.751  1.00 19.53           C
ATOM   2488  C   TYR B 310     167.315  26.309  98.971  1.00 22.62           C
ATOM   2489  O   TYR B 310     166.742  27.400  99.033  1.00 18.94           O
ATOM   2490  CB  TYR B 310     169.859  26.622  99.002  1.00 27.18           C
ATOM   2491  CG  TYR B 310     171.180  26.561  99.806  1.00 28.12           C
ATOM   2492  CD1 TYR B 310     171.210  26.086 101.113  1.00 33.94           C
ATOM   2493  CD2 TYR B 310     172.390  26.983  99.252  1.00 39.69           C
ATOM   2494  CE1 TYR B 310     172.410  26.025 101.854  1.00 36.93           C
ATOM   2495  CE2 TYR B 310     173.603  26.928  99.985  1.00 28.71           C
ATOM   2496  CZ  TYR B 310     173.605  26.446 101.285  1.00 44.98           C
ATOM   2497  OH  TYR B 310     174.795  26.380 102.023  1.00 34.03           O
ATOM   2498  N   ASN B 311     166.808  25.282  98.289  1.00 19.33           N
ATOM   2499  CA  ASN B 311     165.544  25.436  97.555  1.00 22.04           C
ATOM   2500  C   ASN B 311     164.388  24.642  98.155  1.00 21.12           C
ATOM   2501  O   ASN B 311     163.433  24.323  97.450  1.00 20.15           O
ATOM   2502  CB  ASN B 311     165.708  25.043  96.083  1.00 23.63           C
ATOM   2503  CG  ASN B 311     166.213  23.612  95.901  1.00 27.17           C
ATOM   2504  OD1 ASN B 311     167.054  23.132  96.672  1.00 24.14           O
ATOM   2505  ND2 ASN B 311     165.714  22.930  94.864  1.00 22.19           N
ATOM   2506  N   ALA B 312     164.462  24.325  99.450  1.00 15.99           N
ATOM   2507  CA  ALA B 312     163.324  23.671 100.105  1.00 16.64           C
ATOM   2508  C   ALA B 312     162.180  24.647 100.258  1.00 20.18           C
ATOM   2509  O   ALA B 312     162.408  25.824 100.546  1.00 19.39           O
ATOM   2510  CB  ALA B 312     163.715  23.119 101.463  1.00 20.23           C
ATOM   2511  N   ILE B 313     160.950  24.164 100.092  1.00 18.47           N
ATOM   2512  CA  ILE B 313     159.781  25.007 100.313  1.00 18.98           C
ATOM   2513  C   ILE B 313     158.837  24.440 101.372  1.00 18.22           C
ATOM   2514  O   ILE B 313     157.724  24.939 101.555  1.00 19.88           O
ATOM   2515  CB  ILE B 313     158.991  25.238  99.002  1.00 19.35           C
ATOM   2516  CG1 ILE B 313     158.648  23.912  98.332  1.00 18.85           C
ATOM   2517  CG2 ILE B 313     159.799  26.141  98.052  1.00 22.59           C
ATOM   2518  CD1 ILE B 313     157.681  24.053  97.137  1.00 23.80           C
ATOM   2519  N   SER B 314     159.291  23.411 102.078  1.00 21.32           N
ATOM   2520  CA  SER B 314     158.598  22.943 103.270  1.00 19.22           C
ATOM   2521  C   SER B 314     159.622  22.498 104.312  1.00 18.15           C
ATOM   2522  O   SER B 314     160.804  22.380 104.008  1.00 20.03           O
ATOM   2523  CB  SER B 314     157.622  21.808 102.930  1.00 19.35           C
ATOM   2524  OG  SER B 314     158.334  20.627 102.605  1.00 20.68           O
ATOM   2525  N   LYS B 315     159.177  22.295 105.547  1.00 23.13           N
ATOM   2526  CA  LYS B 315     160.051  21.770 106.608  1.00 27.19           C
ATOM   2527  C   LYS B 315     160.542  20.365 106.278  1.00 19.94           C
ATOM   2528  O   LYS B 315     159.785  19.557 105.736  1.00 22.45           O
ATOM   2529  CB  LYS B 315     159.316  21.737 107.953  1.00 23.87           C
ATOM   2530  CG  LYS B 315     159.234  23.061 108.686  1.00 29.33           C
ATOM   2531  CD  LYS B 315     158.627  22.862 110.092  1.00 32.48           C
ATOM   2532  CE  LYS B 315     158.588  24.174 110.871  1.00 31.25           C
ATOM   2533  NZ  LYS B 315     157.998  24.020 112.246  1.00 39.55           N
ATOM   2534  N   PRO B 316     161.806  20.054 106.600  1.00 18.97           N
ATOM   2535  CA  PRO B 316     162.164  18.638 106.469  1.00 25.23           C
ATOM   2536  C   PRO B 316     161.397  17.787 107.499  1.00 27.93           C
ATOM   2537  O   PRO B 316     161.540  17.993 108.703  1.00 28.77           O
ATOM   2538  CB  PRO B 316     163.676  18.624 106.747  1.00 21.87           C
ATOM   2539  CG  PRO B 316     163.921  19.847 107.569  1.00 25.53           C
ATOM   2540  CD  PRO B 316     162.920  20.872 107.111  1.00 21.23           C
ATOM   2541  N   GLU B 317     160.581  16.851 107.035  1.00 22.03           N
ATOM   2542  CA  GLU B 317     159.872  15.972 107.957  1.00 26.42           C
ATOM   2543  C   GLU B 317     160.671  14.688 108.151  1.00 21.02           C
ATOM   2544  O   GLU B 317     160.755  13.858 107.241  1.00 19.72           O
ATOM   2545  CB  GLU B 317     158.464  15.656 107.443  1.00 25.70           C
ATOM   2546  CG  GLU B 317     157.521  16.851 107.408  1.00 30.52           C
ATOM   2547  CD  GLU B 317     156.126  16.477 106.899  1.00 59.82           C
ATOM   2548  OE1 GLU B 317     155.842  15.261 106.745  1.00 56.19           O
ATOM   2549  OE2 GLU B 317     155.314  17.398 106.652  1.00 60.65           O
ATOM   2550  N   VAL B 318     161.276  14.531 109.326  1.00 20.18           N
ATOM   2551  CA  VAL B 318     162.092  13.350 109.581  1.00 18.10           C
ATOM   2552  C   VAL B 318     161.172  12.199 109.949  1.00 16.68           C
ATOM   2553  O   VAL B 318     160.383  12.302 110.886  1.00 20.17           O
ATOM   2554  CB  VAL B 318     163.129  13.570 110.704  1.00 15.77           C
ATOM   2555  CG1 VAL B 318     163.896  12.263 110.973  1.00 15.16           C
ATOM   2556  CG2 VAL B 318     164.092  14.702 110.325  1.00 17.09           C
ATOM   2557  N   LEU B 319     161.285  11.102 109.214  1.00 16.23           N
ATOM   2558  CA  LEU B 319     160.352   9.999 109.373  1.00 19.07           C
ATOM   2559  C   LEU B 319     160.886   8.896 110.277  1.00 21.30           C
ATOM   2560  O   LEU B 319     160.213   7.897 110.513  1.00 22.34           O
ATOM   2561  CB  LEU B 319     159.989   9.432 107.990  1.00 16.18           C
ATOM   2562  CG  LEU B 319     159.414  10.491 107.030  1.00 19.50           C
ATOM   2563  CD1 LEU B 319     158.924   9.868 105.721  1.00 23.65           C
ATOM   2564  CD2 LEU B 319     158.295  11.296 107.686  1.00 19.03           C
ATOM   2565  N   THR B 320     162.088   9.082 110.807  1.00 16.90           N
ATOM   2566  CA  THR B 320     162.804   7.979 111.446  1.00 18.93           C
ATOM   2567  C   THR B 320     163.344   8.342 112.829  1.00 22.30           C
ATOM   2568  O   THR B 320     163.494   9.524 113.128  1.00 18.96           O
ATOM   2569  CB  THR B 320     163.979   7.558 110.565  1.00 19.17           C
ATOM   2570  OG1 THR B 320     164.617   8.748 110.083  1.00 18.06           O
ATOM   2571  CG2 THR B 320     163.484   6.718 109.370  1.00 18.12           C
ATOM   2572  N   PRO B 321     163.661   7.329 113.666  1.00 17.69           N
ATOM   2573  CA  PRO B 321     164.279   7.664 114.957  1.00 17.44           C
ATOM   2574  C   PRO B 321     165.539   8.488 114.757  1.00 20.67           C
ATOM   2575  O   PRO B 321     166.371   8.186 113.886  1.00 18.54           O
ATOM   2576  CB  PRO B 321     164.610   6.303 115.565  1.00 14.83           C
ATOM   2577  CG  PRO B 321     163.560   5.370 114.936  1.00 16.61           C
ATOM   2578  CD  PRO B 321     163.407   5.881 113.530  1.00 15.17           C
ATOM   2579  N   GLN B 322     165.655   9.535 115.561  1.00 16.63           N
ATOM   2580  CA  GLN B 322     166.746  10.481 115.450  1.00 20.12           C
ATOM   2581  C   GLN B 322     167.971   9.980 116.214  1.00 20.55           C
ATOM   2582  O   GLN B 322     168.364  10.527 117.242  1.00 15.28           O
ATOM   2583  CB  GLN B 322     166.277  11.852 115.934  1.00 18.54           C
ATOM   2584  CG  GLN B 322     165.355  12.562 114.900  1.00 20.94           C
ATOM   2585  CD  GLN B 322     166.147  13.176 113.740  1.00 21.08           C
ATOM   2586  OE1 GLN B 322     166.911  12.493 113.053  1.00 20.74           O
ATOM   2587  NE2 GLN B 322     165.988  14.482 113.544  1.00 22.11           N
ATOM   2588  N   LEU B 323     168.547   8.901 115.692  1.00 19.31           N
ATOM   2589  CA  LEU B 323     169.747   8.299 116.240  1.00 20.40           C
ATOM   2590  C   LEU B 323     170.853   8.305 115.203  1.00 17.54           C
ATOM   2591  O   LEU B 323     170.589   8.211 114.014  1.00 18.71           O
ATOM   2592  CB  LEU B 323     169.484   6.856 116.681  1.00 18.85           C
ATOM   2593  CG  LEU B 323     168.379   6.586 117.690  1.00 25.19           C
ATOM   2594  CD1 LEU B 323     168.223   5.090 117.821  1.00 18.76           C
ATOM   2595  CD2 LEU B 323     168.740   7.215 119.038  1.00 20.15           C
ATOM   2596  N   ALA B 324     172.094   8.399 115.660  1.00 14.18           N
ATOM   2597  CA  ALA B 324     173.234   8.241 114.778  1.00 18.11           C
ATOM   2598  C   ALA B 324     174.043   7.057 115.265  1.00 18.57           C
ATOM   2599  O   ALA B 324     173.816   6.539 116.367  1.00 18.75           O
ATOM   2600  CB  ALA B 324     174.092   9.520 114.732  1.00 18.40           C
ATOM   2601  N   ARG B 325     174.970   6.601 114.438  1.00 17.91           N
ATOM   2602  CA  ARG B 325     175.916   5.580 114.874  1.00 15.77           C
ATOM   2603  C   ARG B 325     177.237   6.249 115.122  1.00 20.94           C
ATOM   2604  O   ARG B 325     177.688   7.031 114.294  1.00 22.63           O
ATOM   2605  CB  ARG B 325     176.087   4.482 113.821  1.00 22.26           C
ATOM   2606  CG  ARG B 325     174.853   3.649 113.604  1.00 23.43           C
ATOM   2607  CD  ARG B 325     174.610   2.725 114.793  1.00 19.83           C
ATOM   2608  NE  ARG B 325     175.456   1.530 114.795  1.00 21.53           N
ATOM   2609  CZ  ARG B 325     175.278   0.516 115.639  1.00 20.27           C
ATOM   2610  NH1 ARG B 325     174.301   0.585 116.528  1.00 20.45           N
ATOM   2611  NH2 ARG B 325     176.060  -0.566 115.601  1.00 22.02           N
ATOM   2612  N   VAL B 326     177.869   5.956 116.250  1.00 17.97           N
ATOM   2613  CA  VAL B 326     179.218   6.439 116.429  1.00 18.30           C
ATOM   2614  C   VAL B 326     180.128   5.230 116.378  1.00 22.79           C
ATOM   2615  O   VAL B 326     179.890   4.236 117.072  1.00 20.04           O
ATOM   2616  CB  VAL B 326     179.399   7.216 117.737  1.00 21.38           C
ATOM   2617  CG1 VAL B 326     180.867   7.587 117.916  1.00 15.53           C
ATOM   2618  CG2 VAL B 326     178.502   8.480 117.729  1.00 15.11           C
ATOM   2619  N   VAL B 327     181.143   5.314 115.525  1.00 20.07           N
ATOM   2620  CA  VAL B 327     182.110   4.240 115.335  1.00 22.41           C
ATOM   2621  C   VAL B 327     183.324   4.491 116.226  1.00 20.20           C
ATOM   2622  O   VAL B 327     183.672   5.648 116.474  1.00 21.40           O
ATOM   2623  CB  VAL B 327     182.548   4.146 113.849  1.00 23.37           C
ATOM   2624  CG1 VAL B 327     183.386   2.894 113.601  1.00 23.98           C
ATOM   2625  CG2 VAL B 327     181.333   4.167 112.942  1.00 24.51           C
ATOM   2626  N   SER B 328     183.975   3.426 116.700  1.00 22.37           N
ATOM   2627  CA  SER B 328     185.107   3.566 117.643  1.00 23.22           C
ATOM   2628  C   SER B 328     186.279   4.415 117.137  1.00 21.94           C
ATOM   2629  O   SER B 328     187.125   4.852 117.935  1.00 21.71           O
ATOM   2630  CB  SER B 328     185.641   2.194 118.034  1.00 23.07           C
ATOM   2631  OG  SER B 328     186.177   1.524 116.904  1.00 26.39           O
ATOM   2632  N   ASP B 329     186.339   4.659 115.830  1.00 21.34           N
ATOM   2633  CA  ASP B 329     187.403   5.499 115.274  1.00 23.98           C
ATOM   2634  C   ASP B 329     186.972   6.963 115.163  1.00 24.79           C
ATOM   2635  O   ASP B 329     187.684   7.789 114.591  1.00 27.33           O
ATOM   2636  CB  ASP B 329     187.855   4.964 113.910  1.00 25.48           C
ATOM   2637  CG  ASP B 329     186.764   5.042 112.842  1.00 32.00           C
ATOM   2638  OD1 ASP B 329     185.578   5.307 113.163  1.00 27.34           O
ATOM   2639  OD2 ASP B 329     187.107   4.824 111.664  1.00 29.17           O
ATOM   2640  N   GLY B 330     185.807   7.284 115.720  1.00 22.43           N
ATOM   2641  CA  GLY B 330     185.324   8.657 115.716  1.00 20.64           C
ATOM   2642  C   GLY B 330     184.415   9.033 114.550  1.00 20.26           C
ATOM   2643  O   GLY B 330     183.918  10.162 114.497  1.00 22.57           O
ATOM   2644  N   GLU B 331     184.209   8.113 113.606  1.00 21.06           N
ATOM   2645  CA AGLU B 331     183.265   8.375 112.526  1.00 22.68           C
ATOM   2646  C   GLU B 331     181.837   8.368 113.067  1.00 20.32           C
ATOM   2647  O   GLU B 331     181.470   7.541 113.915  1.00 20.67           O
ATOM   2648  CB AGLU B 331     183.395   7.358 111.383  1.00 20.88           C
ATOM   2649  CG AGLU B 331     182.659   7.804 110.113  1.00 20.32           C
ATOM   2650  CD AGLU B 331     182.582   6.732 109.034  1.00 28.76           C
ATOM   2651  OE1AGLU B 331     183.116   5.622 109.246  1.00 28.87           O
ATOM   2652  OE2AGLU B 331     181.982   7.004 107.966  1.00 26.46           O
ATOM   2653  N   VAL B 332     181.046   9.312 112.575  1.00 16.80           N
ATOM   2654  CA  VAL B 332     179.636   9.403 112.925  1.00 18.61           C
ATOM   2655  C   VAL B 332     178.799   9.171 111.671  1.00 23.11           C
ATOM   2656  O   VAL B 332     179.042   9.796 110.645  1.00 19.51           O
ATOM   2657  CB  VAL B 332     179.284  10.785 113.557  1.00 14.97           C
ATOM   2658  CG1 VAL B 332     177.804  10.832 113.959  1.00 13.79           C
ATOM   2659  CG2 VAL B 332     180.178  11.061 114.776  1.00 17.57           C
ATOM   2660  N   LEU B 333     177.820   8.271 111.755  1.00 20.01           N
ATOM   2661  CA  LEU B 333     176.900   8.044 110.641  1.00 22.16           C
ATOM   2662  C   LEU B 333     175.482   8.436 111.029  1.00 21.28           C
ATOM   2663  O   LEU B 333     174.951   7.961 112.029  1.00 19.22           O
ATOM   2664  CB  LEU B 333     176.915   6.585 110.186  1.00 24.16           C
ATOM   2665  CG  LEU B 333     178.251   6.037 109.683  1.00 31.12           C
ATOM   2666  CD1 LEU B 333     178.876   5.223 110.760  1.00 29.27           C
ATOM   2667  CD2 LEU B 333     178.059   5.191 108.440  1.00 41.05           C
ATOM   2668  N   TYR B 334     174.874   9.294 110.218  1.00 16.60           N
ATOM   2669  CA  TYR B 334     173.517   9.765 110.460  1.00 18.31           C
ATOM   2670  C   TYR B 334     172.728   9.700 109.156  1.00 19.29           C
ATOM   2671  O   TYR B 334     173.184  10.189 108.123  1.00 20.26           O
ATOM   2672  CB  TYR B 334     173.561  11.189 111.011  1.00 15.07           C
ATOM   2673  CG  TYR B 334     172.234  11.884 111.184  1.00 18.42           C
ATOM   2674  CD1 TYR B 334     171.212  11.326 111.958  1.00 14.60           C
ATOM   2675  CD2 TYR B 334     172.021  13.137 110.608  1.00 20.59           C
ATOM   2676  CE1 TYR B 334     170.001  12.008 112.128  1.00 15.71           C
ATOM   2677  CE2 TYR B 334     170.824  13.822 110.771  1.00 18.67           C
ATOM   2678  CZ  TYR B 334     169.832  13.261 111.530  1.00 15.30           C
ATOM   2679  OH  TYR B 334     168.658  13.948 111.653  1.00 19.27           O
ATOM   2680  N   MET B 335     171.554   9.086 109.183  1.00 22.11           N
ATOM   2681  CA  MET B 335     170.803   8.897 107.939  1.00 19.41           C
ATOM   2682  C   MET B 335     169.316   8.999 108.219  1.00 18.24           C
ATOM   2683  O   MET B 335     168.625   7.992 108.370  1.00 17.27           O
ATOM   2684  CB  MET B 335     171.149   7.548 107.280  1.00 15.88           C
ATOM   2685  CG  MET B 335     170.527   7.358 105.863  1.00 21.09           C
ATOM   2686  SD  MET B 335     170.821   5.706 105.163  1.00 21.22           S
ATOM   2687  CE  MET B 335     169.771   4.714 106.215  1.00 21.35           C
ATOM   2688  N   PRO B 336     168.817  10.236 108.317  1.00 14.37           N
ATOM   2689  CA  PRO B 336     167.383  10.432 108.517  1.00 16.16           C
ATOM   2690  C   PRO B 336     166.624  10.109 107.228  1.00 18.75           C
ATOM   2691  O   PRO B 336     167.146  10.419 106.156  1.00 18.67           O
ATOM   2692  CB  PRO B 336     167.270  11.923 108.844  1.00 18.01           C
ATOM   2693  CG  PRO B 336     168.447  12.551 108.142  1.00 20.66           C
ATOM   2694  CD  PRO B 336     169.559  11.506 108.223  1.00 13.41           C
ATOM   2695  N   SER B 337     165.444   9.503 107.328  1.00 15.49           N
ATOM   2696  CA  SER B 337     164.497   9.533 106.209  1.00 18.11           C
ATOM   2697  C   SER B 337     163.702  10.828 106.279  1.00 17.89           C
ATOM   2698  O   SER B 337     163.043  11.122 107.285  1.00 18.57           O
ATOM   2699  CB  SER B 337     163.542   8.333 106.218  1.00 17.79           C
ATOM   2700  OG  SER B 337     162.718   8.371 105.058  1.00 21.49           O
ATOM   2701  N   ILE B 338     163.773  11.589 105.196  1.00 16.55           N
ATOM   2702  CA  ILE B 338     163.205  12.916 105.131  1.00 16.36           C
ATOM   2703  C   ILE B 338     162.198  13.054 103.997  1.00 20.06           C
ATOM   2704  O   ILE B 338     162.473  12.686 102.851  1.00 19.85           O
ATOM   2705  CB  ILE B 338     164.324  13.953 104.962  1.00 19.34           C
ATOM   2706  CG1 ILE B 338     165.210  13.957 106.225  1.00 17.75           C
ATOM   2707  CG2 ILE B 338     163.760  15.324 104.656  1.00 13.93           C
ATOM   2708  CD1 ILE B 338     166.415  14.898 106.129  1.00 26.49           C
ATOM   2709  N   ARG B 339     161.018  13.559 104.336  1.00 19.59           N
ATOM   2710  CA  ARG B 339     160.069  13.984 103.323  1.00 19.13           C
ATOM   2711  C   ARG B 339     160.089  15.494 103.264  1.00 19.52           C
ATOM   2712  O   ARG B 339     159.950  16.158 104.297  1.00 17.79           O
ATOM   2713  CB  ARG B 339     158.651  13.488 103.608  1.00 18.47           C
ATOM   2714  CG  ARG B 339     157.670  13.871 102.470  1.00 23.26           C
ATOM   2715  CD  ARG B 339     156.272  13.350 102.726  1.00 24.80           C
ATOM   2716  NE  ARG B 339     155.281  13.943 101.826  1.00 29.16           N
ATOM   2717  CZ  ARG B 339     154.074  13.428 101.608  1.00 40.35           C
ATOM   2718  NH1 ARG B 339     153.714  12.292 102.211  1.00 29.32           N
ATOM   2719  NH2 ARG B 339     153.231  14.040 100.778  1.00 32.42           N
ATOM   2720  N   GLN B 340     160.257  16.035 102.059  1.00 17.58           N
ATOM   2721  CA  GLN B 340     160.395  17.480 101.896  1.00 19.93           C
ATOM   2722  C   GLN B 340     159.983  17.942 100.503  1.00 21.35           C
ATOM   2723  O   GLN B 340     160.111  17.203  99.528  1.00 20.83           O
ATOM   2724  CB  GLN B 340     161.836  17.917 102.169  1.00 15.91           C
ATOM   2725  CG  GLN B 340     161.995  19.426 102.383  1.00 17.85           C
ATOM   2726  CD  GLN B 340     163.321  19.792 103.039  1.00 20.65           C
ATOM   2727  OE1 GLN B 340     164.326  19.107 102.851  1.00 20.59           O
ATOM   2728  NE2 GLN B 340     163.324  20.877 103.814  1.00 16.34           N
ATOM   2729  N   ARG B 341     159.508  19.180 100.417  1.00 19.69           N
ATOM   2730  CA  ARG B 341     159.113  19.739  99.137  1.00 23.50           C
ATOM   2731  C   ARG B 341     160.152  20.735  98.646  1.00 22.96           C
ATOM   2732  O   ARG B 341     160.778  21.443  99.439  1.00 20.12           O
ATOM   2733  CB  ARG B 341     157.728  20.381  99.250  1.00 22.22           C
ATOM   2734  CG  ARG B 341     156.612  19.340  99.342  1.00 30.78           C
ATOM   2735  CD  ARG B 341     155.255  19.931  99.724  1.00 37.01           C
ATOM   2736  NE  ARG B 341     155.039  21.277  99.192  1.00 48.33           N
ATOM   2737  CZ  ARG B 341     154.767  21.568  97.920  1.00 40.48           C
ATOM   2738  NH1 ARG B 341     154.585  22.831  97.561  1.00 50.37           N
ATOM   2739  NH2 ARG B 341     154.683  20.612  97.001  1.00 46.79           N
ATOM   2740  N   PHE B 342     160.334  20.769  97.332  1.00 20.63           N
ATOM   2741  CA  PHE B 342     161.336  21.615  96.704  1.00 21.62           C
ATOM   2742  C   PHE B 342     160.807  22.371  95.489  1.00 23.45           C
ATOM   2743  O   PHE B 342     159.916  21.901  94.763  1.00 21.74           O
ATOM   2744  CB  PHE B 342     162.544  20.774  96.277  1.00 19.34           C
ATOM   2745  CG  PHE B 342     163.185  20.027  97.407  1.00 23.56           C
ATOM   2746  CD1 PHE B 342     162.736  18.764  97.757  1.00 22.24           C
ATOM   2747  CD2 PHE B 342     164.234  20.591  98.127  1.00 22.55           C
ATOM   2748  CE1 PHE B 342     163.322  18.068  98.811  1.00 19.38           C
ATOM   2749  CE2 PHE B 342     164.825  19.904  99.195  1.00 16.09           C
ATOM   2750  CZ  PHE B 342     164.374  18.641  99.529  1.00 18.16           C
ATOM   2751  N   SER B 343     161.386  23.544  95.282  1.00 23.94           N
ATOM   2752  CA  SER B 343     161.218  24.311  94.063  1.00 25.13           C
ATOM   2753  C   SER B 343     162.381  24.005  93.120  1.00 22.15           C
ATOM   2754  O   SER B 343     163.548  24.285  93.429  1.00 23.23           O
ATOM   2755  CB  SER B 343     161.146  25.800  94.385  1.00 24.34           C
ATOM   2756  OG  SER B 343     161.339  26.587  93.235  1.00 22.60           O
ATOM   2757  N   CYS B 344     162.061  23.416  91.976  1.00 20.41           N
ATOM   2758  CA  CYS B 344     163.070  23.025  91.009  1.00 20.94           C
ATOM   2759  C   CYS B 344     162.421  22.781  89.649  1.00 27.70           C
ATOM   2760  O   CYS B 344     161.196  22.780  89.520  1.00 20.70           O
ATOM   2761  CB  CYS B 344     163.796  21.762  91.471  1.00 22.06           C
ATOM   2762  SG  CYS B 344     162.634  20.378  91.711  1.00 30.91           S
ATOM   2763  N   ASP B 345     163.251  22.542  88.645  1.00 27.30           N
ATOM   2764  CA  ASP B 345     162.771  22.407  87.277  1.00 23.74           C
ATOM   2765  C   ASP B 345     162.054  21.085  87.032  1.00 24.28           C
ATOM   2766  O   ASP B 345     162.682  20.033  86.947  1.00 25.07           O
ATOM   2767  CB  ASP B 345     163.938  22.537  86.311  1.00 23.31           C
ATOM   2768  CG  ASP B 345     163.488  22.750  84.883  1.00 27.36           C
ATOM   2769  OD1 ASP B 345     162.260  22.728  84.623  1.00 26.27           O
ATOM   2770  OD2 ASP B 345     164.372  22.950  84.032  1.00 34.00           O
ATOM   2771  N   VAL B 346     160.739  21.144  86.884  1.00 23.37           N
ATOM   2772  CA  VAL B 346     159.958  19.932  86.665  1.00 24.82           C
ATOM   2773  C   VAL B 346     159.688  19.701  85.158  1.00 29.70           C
ATOM   2774  O   VAL B 346     159.230  18.626  84.743  1.00 27.46           O
ATOM   2775  CB  VAL B 346     158.656  20.007  87.489  1.00 25.54           C
ATOM   2776  CG1 VAL B 346     157.740  18.883  87.175  1.00 25.32           C
ATOM   2777  CG2 VAL B 346     159.004  19.974  88.980  1.00 29.68           C
ATOM   2778  N   SER B 347     160.036  20.691  84.336  1.00 30.56           N
ATOM   2779  CA  SER B 347     159.790  20.610  82.889  1.00 34.56           C
ATOM   2780  C   SER B 347     160.412  19.351  82.282  1.00 30.96           C
ATOM   2781  O   SER B 347     161.551  18.988  82.591  1.00 30.66           O
ATOM   2782  CB  SER B 347     160.322  21.856  82.170  1.00 27.14           C
ATOM   2783  OG  SER B 347     161.726  21.978  82.316  1.00 32.14           O
ATOM   2784  N   GLY B 348     159.638  18.671  81.442  1.00 32.90           N
ATOM   2785  CA  GLY B 348     160.108  17.473  80.774  1.00 26.87           C
ATOM   2786  C   GLY B 348     159.771  16.176  81.490  1.00 27.26           C
ATOM   2787  O   GLY B 348     160.146  15.107  81.016  1.00 29.99           O
ATOM   2788  N   VAL B 349     159.066  16.252  82.621  1.00 27.93           N
ATOM   2789  CA  VAL B 349     158.820  15.051  83.427  1.00 27.91           C
ATOM   2790  C   VAL B 349     157.984  14.025  82.645  1.00 30.06           C
ATOM   2791  O   VAL B 349     158.181  12.815  82.774  1.00 28.67           O
ATOM   2792  CB  VAL B 349     158.122  15.386  84.774  1.00 32.86           C
ATOM   2793  CG1 VAL B 349     156.762  16.059  84.552  1.00 26.81           C
ATOM   2794  CG2 VAL B 349     157.993  14.137  85.652  1.00 28.69           C
ATOM   2795  N   ASP B 350     157.072  14.517  81.813  1.00 37.92           N
ATOM   2796  CA  ASP B 350     156.242  13.646  80.992  1.00 35.77           C
ATOM   2797  C   ASP B 350     156.859  13.444  79.617  1.00 39.84           C
ATOM   2798  O   ASP B 350     156.158  13.485  78.610  1.00 43.64           O
ATOM   2799  CB  ASP B 350     154.832  14.222  80.850  1.00 37.00           C
ATOM   2800  CG  ASP B 350     154.064  14.207  82.158  1.00 44.63           C
ATOM   2801  OD1 ASP B 350     154.424  13.408  83.046  1.00 44.51           O
ATOM   2802  OD2 ASP B 350     153.087  14.974  82.293  1.00 50.17           O
ATOM   2803  N   THR B 351     158.177  13.258  79.577  1.00 37.16           N
ATOM   2804  CA  THR B 351     158.885  12.982  78.332  1.00 38.02           C
ATOM   2805  C   THR B 351     159.947  11.908  78.548  1.00 44.10           C
ATOM   2806  O   THR B 351     160.279  11.552  79.687  1.00 35.89           O
ATOM   2807  CB  THR B 351     159.574  14.243  77.742  1.00 32.98           C
ATOM   2808  OG1 THR B 351     160.759  14.549  78.489  1.00 38.62           O
ATOM   2809  CG2 THR B 351     158.636  15.457  77.728  1.00 32.05           C
ATOM   2810  N   GLU B 352     160.487  11.413  77.441  1.00 36.68           N
ATOM   2811  CA  GLU B 352     161.498  10.360  77.457  1.00 41.84           C
ATOM   2812  C   GLU B 352     162.767  10.754  78.200  1.00 35.82           C
ATOM   2813  O   GLU B 352     163.341   9.954  78.935  1.00 34.61           O
ATOM   2814  CB  GLU B 352     161.855   9.959  76.021  1.00 38.58           C
ATOM   2815  CG  GLU B 352     162.871   8.833  75.917  1.00 44.43           C
ATOM   2816  CD  GLU B 352     162.345   7.498  76.421  1.00 60.76           C
ATOM   2817  OE1 GLU B 352     161.110   7.356  76.588  1.00 61.34           O
ATOM   2818  OE2 GLU B 352     163.175   6.590  76.662  1.00 57.83           O
ATOM   2819  N   SER B 353     163.219  11.982  77.988  1.00 37.37           N
ATOM   2820  CA  SER B 353     164.472  12.426  78.579  1.00 34.48           C
ATOM   2821  C   SER B 353     164.274  12.778  80.056  1.00 33.73           C
ATOM   2822  O   SER B 353     165.219  12.729  80.840  1.00 36.00           O
ATOM   2823  CB  SER B 353     165.035  13.616  77.805  1.00 34.01           C
ATOM   2824  OG  SER B 353     164.136  14.709  77.855  1.00 52.19           O
ATOM   2825  N   GLY B 354     163.043  13.130  80.417  1.00 32.92           N
ATOM   2826  CA  GLY B 354     162.659  13.337  81.804  1.00 34.27           C
ATOM   2827  C   GLY B 354     162.950  14.741  82.296  1.00 34.23           C
ATOM   2828  O   GLY B 354     163.501  15.549  81.559  1.00 27.84           O
ATOM   2829  N   ALA B 355     162.566  15.034  83.537  1.00 29.11           N
ATOM   2830  CA  ALA B 355     162.915  16.306  84.169  1.00 25.73           C
ATOM   2831  C   ALA B 355     164.236  16.175  84.916  1.00 29.59           C
ATOM   2832  O   ALA B 355     164.642  15.078  85.274  1.00 28.44           O
ATOM   2833  CB  ALA B 355     161.816  16.755  85.117  1.00 23.88           C
ATOM   2834  N   THR B 356     164.911  17.296  85.132  1.00 23.93           N
ATOM   2835  CA  THR B 356     166.067  17.315  86.012  1.00 33.26           C
ATOM   2836  C   THR B 356     165.827  18.346  87.115  1.00 28.78           C
ATOM   2837  O   THR B 356     165.874  19.557  86.891  1.00 30.88           O
ATOM   2838  CB  THR B 356     167.369  17.620  85.250  1.00 36.08           C
ATOM   2839  OG1 THR B 356     167.578  16.616  84.248  1.00 31.60           O
ATOM   2840  CG2 THR B 356     168.561  17.615  86.209  1.00 32.19           C
ATOM   2841  N   CYS B 357     165.525  17.832  88.300  1.00 26.91           N
ATOM   2842  CA  CYS B 357     165.288  18.636  89.487  1.00 24.63           C
ATOM   2843  C   CYS B 357     166.580  18.771  90.305  1.00 27.14           C
ATOM   2844  O   CYS B 357     167.157  17.771  90.732  1.00 27.22           O
ATOM   2845  CB  CYS B 357     164.177  17.996  90.320  1.00 26.35           C
ATOM   2846  SG  CYS B 357     163.864  18.763  91.916  1.00 35.80           S
ATOM   2847  N   ARG B 358     167.041  20.004  90.507  1.00 25.02           N
ATOM   2848  CA  ARG B 358     168.293  20.231  91.226  1.00 29.17           C
ATOM   2849  C   ARG B 358     168.046  20.702  92.661  1.00 30.03           C
ATOM   2850  O   ARG B 358     167.356  21.700  92.903  1.00 26.45           O
ATOM   2851  CB  ARG B 358     169.167  21.239  90.476  1.00 28.55           C
ATOM   2852  CG  ARG B 358     169.736  20.671  89.183  1.00 35.10           C
ATOM   2853  CD  ARG B 358     170.712  21.616  88.487  1.00 40.47           C
ATOM   2854  NE  ARG B 358     171.612  20.853  87.623  1.00 52.89           N
ATOM   2855  CZ  ARG B 358     171.307  20.433  86.398  1.00 44.43           C
ATOM   2856  NH1 ARG B 358     172.190  19.730  85.697  1.00 56.36           N
ATOM   2857  NH2 ARG B 358     170.121  20.712  85.874  1.00 42.68           N
ATOM   2858  N   ILE B 359     168.608  19.951  93.600  1.00 22.07           N
ATOM   2859  CA  ILE B 359     168.483  20.234  95.026  1.00 24.48           C
ATOM   2860  C   ILE B 359     169.870  20.561  95.577  1.00 22.85           C
ATOM   2861  O   ILE B 359     170.790  19.760  95.450  1.00 27.05           O
ATOM   2862  CB  ILE B 359     167.879  19.032  95.791  1.00 23.27           C
ATOM   2863  CG1 ILE B 359     166.410  18.818  95.377  1.00 23.21           C
ATOM   2864  CG2 ILE B 359     168.023  19.245  97.304  1.00 20.71           C
ATOM   2865  CD1 ILE B 359     165.809  17.477  95.798  1.00 24.22           C
ATOM   2866  N   LYS B 360     170.024  21.745  96.163  1.00 24.08           N
ATOM   2867  CA  LYS B 360     171.313  22.166  96.706  1.00 24.93           C
ATOM   2868  C   LYS B 360     171.275  22.118  98.222  1.00 24.07           C
ATOM   2869  O   LYS B 360     170.426  22.757  98.850  1.00 26.12           O
ATOM   2870  CB  LYS B 360     171.671  23.577  96.233  1.00 29.33           C
ATOM   2871  CG  LYS B 360     171.731  23.727  94.722  1.00 39.73           C
ATOM   2872  CD  LYS B 360     172.005  25.176  94.299  1.00 45.84           C
ATOM   2873  CE  LYS B 360     173.424  25.610  94.652  1.00 51.67           C
ATOM   2874  NZ  LYS B 360     174.211  26.055  93.459  1.00 44.06           N
ATOM   2875  N   ILE B 361     172.202  21.358  98.799  1.00 26.22           N
ATOM   2876  CA  ILE B 361     172.292  21.180 100.240  1.00 24.85           C
ATOM   2877  C   ILE B 361     173.658  21.624 100.770  1.00 26.57           C
ATOM   2878  O   ILE B 361     174.699  21.197 100.259  1.00 28.80           O
ATOM   2879  CB  ILE B 361     172.054  19.709 100.629  1.00 23.34           C
ATOM   2880  CG1 ILE B 361     170.641  19.274 100.223  1.00 26.21           C
ATOM   2881  CG2 ILE B 361     172.243  19.510 102.127  1.00 26.38           C
ATOM   2882  CD1 ILE B 361     170.395  17.789 100.427  1.00 26.50           C
ATOM   2883  N   GLY B 362     173.656  22.476 101.788  1.00 21.79           N
ATOM   2884  CA  GLY B 362     174.899  22.864 102.448  1.00 20.86           C
ATOM   2885  C   GLY B 362     174.653  23.373 103.856  1.00 23.48           C
ATOM   2886  O   GLY B 362     173.510  23.379 104.332  1.00 17.70           O
ATOM   2887  N   SER B 363     175.727  23.781 104.528  1.00 17.45           N
ATOM   2888  CA  SER B 363     175.622  24.322 105.874  1.00 21.04           C
ATOM   2889  C   SER B 363     174.848  25.617 105.843  1.00 21.85           C
ATOM   2890  O   SER B 363     175.038  26.435 104.946  1.00 21.19           O
ATOM   2891  CB  SER B 363     177.002  24.565 106.483  1.00 21.96           C
ATOM   2892  OG  SER B 363     176.857  25.251 107.714  1.00 15.37           O
ATOM   2893  N   TRP B 364     173.964  25.811 106.815  1.00 20.78           N
ATOM   2894  CA  TRP B 364     173.190  27.043 106.843  1.00 17.79           C
ATOM   2895  C   TRP B 364     174.006  28.214 107.396  1.00 21.49           C
ATOM   2896  O   TRP B 364     173.744  29.375 107.054  1.00 22.52           O
ATOM   2897  CB  TRP B 364     171.902  26.863 107.652  1.00 15.79           C
ATOM   2898  CG  TRP B 364     170.969  28.043 107.503  1.00 18.74           C
ATOM   2899  CD1 TRP B 364     170.583  28.915 108.482  1.00 17.13           C
ATOM   2900  CD2 TRP B 364     170.342  28.495 106.296  1.00 18.19           C
ATOM   2901  NE1 TRP B 364     169.739  29.866 107.962  1.00 17.45           N
ATOM   2902  CE2 TRP B 364     169.581  29.638 106.619  1.00 18.82           C
ATOM   2903  CE3 TRP B 364     170.332  28.032 104.972  1.00 21.29           C
ATOM   2904  CZ2 TRP B 364     168.815  30.333 105.668  1.00 20.52           C
ATOM   2905  CZ3 TRP B 364     169.574  28.721 104.026  1.00 16.58           C
ATOM   2906  CH2 TRP B 364     168.828  29.860 104.377  1.00 19.04           C
ATOM   2907  N   THR B 365     174.991  27.938 108.253  1.00 18.57           N
ATOM   2908  CA  THR B 365     175.703  29.042 108.895  1.00 18.37           C
ATOM   2909  C   THR B 365     177.221  28.911 108.887  1.00 20.01           C
ATOM   2910  O   THR B 365     177.909  29.794 109.385  1.00 23.98           O
ATOM   2911  CB  THR B 365     175.274  29.227 110.381  1.00 21.72           C
ATOM   2912  OG1 THR B 365     175.750  28.119 111.166  1.00 16.63           O
ATOM   2913  CG2 THR B 365     173.751  29.357 110.499  1.00 16.42           C
ATOM   2914  N   HIS B 366     177.747  27.808 108.366  1.00 19.74           N
ATOM   2915  CA  HIS B 366     179.192  27.615 108.387  1.00 21.21           C
ATOM   2916  C   HIS B 366     179.766  27.728 106.974  1.00 26.14           C
ATOM   2917  O   HIS B 366     179.401  26.953 106.079  1.00 21.48           O
ATOM   2918  CB  HIS B 366     179.553  26.258 109.014  1.00 17.96           C
ATOM   2919  CG  HIS B 366     179.113  26.116 110.437  1.00 24.49           C
ATOM   2920  ND1 HIS B 366     179.812  26.667 111.495  1.00 19.47           N
ATOM   2921  CD2 HIS B 366     178.048  25.482 110.982  1.00 17.52           C
ATOM   2922  CE1 HIS B 366     179.186  26.392 112.623  1.00 17.52           C
ATOM   2923  NE2 HIS B 366     178.120  25.661 112.341  1.00 20.30           N
ATOM   2924  N   HIS B 367     180.663  28.693 106.775  1.00 26.94           N
ATOM   2925  CA  HIS B 367     181.297  28.868 105.476  1.00 20.88           C
ATOM   2926  C   HIS B 367     182.371  27.794 105.248  1.00 21.14           C
ATOM   2927  O   HIS B 367     182.646  26.970 106.125  1.00 22.80           O
ATOM   2928  CB  HIS B 367     181.869  30.294 105.322  1.00 27.50           C
ATOM   2929  CG  HIS B 367     182.822  30.714 106.404  1.00 28.68           C
ATOM   2930  ND1 HIS B 367     184.113  30.242 106.491  1.00 42.07           N
ATOM   2931  CD2 HIS B 367     182.676  31.591 107.427  1.00 34.30           C
ATOM   2932  CE1 HIS B 367     184.718  30.797 107.530  1.00 36.80           C
ATOM   2933  NE2 HIS B 367     183.867  31.618 108.115  1.00 36.97           N
ATOM   2934  N   SER B 368     182.960  27.806 104.056  1.00 20.33           N
ATOM   2935  CA  SER B 368     183.804  26.719 103.583  1.00 24.14           C
ATOM   2936  C   SER B 368     185.048  26.485 104.437  1.00 26.01           C
ATOM   2937  O   SER B 368     185.568  25.371 104.471  1.00 25.46           O
ATOM   2938  CB  SER B 368     184.225  26.985 102.135  1.00 32.68           C
ATOM   2939  OG  SER B 368     184.913  28.221 102.037  1.00 37.57           O
ATOM   2940  N   ARG B 369     185.525  27.515 105.128  1.00 24.58           N
ATOM   2941  CA  ARG B 369     186.696  27.335 106.002  1.00 28.35           C
ATOM   2942  C   ARG B 369     186.344  26.543 107.265  1.00 28.41           C
ATOM   2943  O   ARG B 369     187.232  26.031 107.954  1.00 28.46           O
ATOM   2944  CB  ARG B 369     187.309  28.688 106.381  1.00 28.21           C
ATOM   2945  CG  ARG B 369     187.641  29.560 105.173  1.00 42.39           C
ATOM   2946  CD  ARG B 369     188.505  30.762 105.528  1.00 51.25           C
ATOM   2947  NE  ARG B 369     187.820  31.673 106.442  1.00 59.88           N
ATOM   2948  CZ  ARG B 369     188.018  32.987 106.481  1.00 67.03           C
ATOM   2949  NH1 ARG B 369     188.879  33.558 105.644  1.00 70.21           N
ATOM   2950  NH2 ARG B 369     187.346  33.731 107.354  1.00 63.81           N
ATOM   2951  N   GLU B 370     185.049  26.416 107.552  1.00 24.38           N
ATOM   2952  CA  GLU B 370     184.593  25.724 108.762  1.00 21.76           C
ATOM   2953  C   GLU B 370     183.993  24.345 108.473  1.00 20.77           C
ATOM   2954  O   GLU B 370     184.275  23.375 109.181  1.00 20.01           O
ATOM   2955  CB  GLU B 370     183.567  26.589 109.508  1.00 22.29           C
ATOM   2956  CG  GLU B 370     184.169  27.855 110.157  1.00 25.94           C
ATOM   2957  CD  GLU B 370     183.105  28.785 110.732  1.00 27.52           C
ATOM   2958  OE1 GLU B 370     183.461  29.857 111.276  1.00 26.55           O
ATOM   2959  OE2 GLU B 370     181.908  28.437 110.644  1.00 27.03           O
ATOM   2960  N   ILE B 371     183.140  24.278 107.454  1.00 20.75           N
ATOM   2961  CA  ILE B 371     182.528  23.036 107.021  1.00 22.05           C
ATOM   2962  C   ILE B 371     182.659  22.898 105.507  1.00 21.68           C
ATOM   2963  O   ILE B 371     182.296  23.803 104.758  1.00 25.51           O
ATOM   2964  CB  ILE B 371     181.017  22.947 107.373  1.00 21.10           C
ATOM   2965  CG1 ILE B 371     180.787  22.847 108.886  1.00 24.50           C
ATOM   2966  CG2 ILE B 371     180.387  21.739 106.680  1.00 23.77           C
ATOM   2967  CD1 ILE B 371     179.289  22.603 109.232  1.00 19.20           C
ATOM   2968  N   SER B 372     183.169  21.762 105.060  1.00 21.24           N
ATOM   2969  CA  SER B 372     183.097  21.429 103.649  1.00 31.69           C
ATOM   2970  C   SER B 372     182.043  20.334 103.457  1.00 28.34           C
ATOM   2971  O   SER B 372     182.008  19.358 104.192  1.00 22.87           O
ATOM   2972  CB  SER B 372     184.461  20.988 103.122  1.00 33.84           C
ATOM   2973  OG  SER B 372     184.818  19.725 103.636  1.00 35.99           O
ATOM   2974  N   VAL B 373     181.155  20.523 102.491  1.00 37.22           N
ATOM   2975  CA  VAL B 373     180.112  19.543 102.239  1.00 34.81           C
ATOM   2976  C   VAL B 373     180.380  18.888 100.895  1.00 39.62           C
ATOM   2977  O   VAL B 373     180.251  19.524  99.855  1.00 44.01           O
ATOM   2978  CB  VAL B 373     178.719  20.182 102.265  1.00 33.56           C
ATOM   2979  CG1 VAL B 373     177.640  19.124 102.098  1.00 36.31           C
ATOM   2980  CG2 VAL B 373     178.517  20.925 103.565  1.00 33.94           C
ATOM   2981  N   ASP B 374     180.772  17.619 100.929  1.00 32.99           N
ATOM   2982  CA  ASP B 374     181.209  16.916  99.734  1.00 35.08           C
ATOM   2983  C   ASP B 374     180.370  15.676  99.458  1.00 37.72           C
ATOM   2984  O   ASP B 374     179.931  14.994 100.387  1.00 34.90           O
ATOM   2985  CB  ASP B 374     182.676  16.539  99.874  1.00 40.29           C
ATOM   2986  CG  ASP B 374     183.518  17.706 100.355  1.00 48.29           C
ATOM   2987  OD1 ASP B 374     183.523  18.749  99.663  1.00 50.61           O
ATOM   2988  OD2 ASP B 374     184.137  17.593 101.439  1.00 44.84           O
ATOM   2989  N   PRO B 375     180.125  15.388  98.173  1.00 34.96           N
ATOM   2990  CA  PRO B 375     179.348  14.193  97.836  1.00 32.85           C
ATOM   2991  C   PRO B 375     180.188  12.923  97.987  1.00 38.54           C
ATOM   2992  O   PRO B 375     181.416  12.994  98.014  1.00 40.45           O
ATOM   2993  CB  PRO B 375     178.939  14.440  96.380  1.00 40.80           C
ATOM   2994  CG  PRO B 375     179.981  15.349  95.842  1.00 34.43           C
ATOM   2995  CD  PRO B 375     180.434  16.206  96.989  1.00 38.05           C
ATOM   2996  N   THR B 376     179.524  11.781  98.119  1.00 45.69           N
ATOM   2997  CA  THR B 376     180.212  10.500  98.253  1.00 55.69           C
ATOM   2998  C   THR B 376     180.408   9.845  96.893  1.00 60.55           C
ATOM   2999  O   THR B 376     181.534   9.635  96.447  1.00 67.08           O
ATOM   3000  CB  THR B 376     179.432   9.528  99.159  1.00 56.09           C
ATOM   3001  OG1 THR B 376     178.984  10.215 100.337  1.00 51.53           O
ATOM   3002  CG2 THR B 376     180.309   8.346  99.551  1.00 58.42           C
ATOM   3003  N   THR B 377     179.292   9.518  96.251  1.00 57.81           N
ATOM   3004  CA  THR B 377     179.293   8.921  94.925  1.00 69.77           C
ATOM   3005  C   THR B 377     178.607   9.869  93.937  1.00 64.96           C
ATOM   3006  O   THR B 377     177.491  10.348  94.178  1.00 58.29           O
ATOM   3007  CB  THR B 377     178.584   7.541  94.921  1.00 65.80           C
ATOM   3008  OG1 THR B 377     179.352   6.600  95.686  1.00 60.95           O
ATOM   3009  CG2 THR B 377     178.412   7.016  93.502  1.00 60.54           C
ATOM   3010  N   GLU B 378     179.292  10.147  92.832  1.00 62.52           N
ATOM   3011  CA  GLU B 378     178.772  11.019  91.776  1.00 59.02           C
ATOM   3012  C   GLU B 378     177.427  10.633  91.156  1.00 57.33           C
ATOM   3013  O   GLU B 378     176.464  11.397  91.229  1.00 55.95           O
ATOM   3014  CB  GLU B 378     179.803  11.128  90.651  1.00 64.71           C
ATOM   3015  CG  GLU B 378     179.303  11.919  89.473  1.00 69.70           C
ATOM   3016  CD  GLU B 378     180.347  12.129  88.401  1.00 73.36           C
ATOM   3017  OE1 GLU B 378     181.505  11.715  88.613  1.00 67.42           O
ATOM   3018  OE2 GLU B 378     179.998  12.695  87.337  1.00 79.29           O
ATOM   3019  N   ASN B 379     177.389   9.474  90.504  1.00 61.97           N
ATOM   3020  CA  ASN B 379     176.214   9.043  89.748  1.00 54.41           C
ATOM   3021  C   ASN B 379     175.620   7.713  90.206  1.00 56.37           C
ATOM   3022  O   ASN B 379     176.340   6.773  90.543  1.00 58.48           O
ATOM   3023  CB  ASN B 379     176.553   8.951  88.255  1.00 56.91           C
ATOM   3024  CG  ASN B 379     176.730  10.317  87.608  1.00 63.97           C
ATOM   3025  OD1 ASN B 379     177.790  10.628  87.058  1.00 72.47           O
ATOM   3026  ND2 ASN B 379     175.679  11.135  87.658  1.00 63.54           N
ATOM   3027  N   SER B 380     174.292   7.649  90.202  1.00 50.73           N
ATOM   3028  CA  SER B 380     173.566   6.433  90.550  1.00 48.42           C
ATOM   3029  C   SER B 380     172.131   6.543  90.041  1.00 50.81           C
ATOM   3030  O   SER B 380     171.686   7.623  89.632  1.00 39.03           O
ATOM   3031  CB  SER B 380     173.591   6.198  92.066  1.00 48.62           C
ATOM   3032  OG  SER B 380     172.817   5.067  92.435  1.00 46.61           O
ATOM   3033  N   ASP B 381     171.419   5.421  90.043  1.00 51.57           N
ATOM   3034  CA  ASP B 381     170.001   5.432  89.719  1.00 49.19           C
ATOM   3035  C   ASP B 381     169.204   4.935  90.926  1.00 50.87           C
ATOM   3036  O   ASP B 381     168.012   4.634  90.814  1.00 52.45           O
ATOM   3037  CB  ASP B 381     169.712   4.590  88.466  1.00 54.63           C
ATOM   3038  CG  ASP B 381     170.052   3.115  88.649  1.00 61.24           C
ATOM   3039  OD1 ASP B 381     170.952   2.791  89.458  1.00 61.23           O
ATOM   3040  OD2 ASP B 381     169.411   2.277  87.976  1.00 60.51           O
ATOM   3041  N   ASP B 382     169.889   4.862  92.071  1.00 44.19           N
ATOM   3042  CA  ASP B 382     169.299   4.534  93.377  1.00 40.92           C
ATOM   3043  C   ASP B 382     168.436   3.268  93.378  1.00 39.87           C
ATOM   3044  O   ASP B 382     167.457   3.186  94.118  1.00 36.92           O
ATOM   3045  CB  ASP B 382     168.462   5.721  93.896  1.00 42.28           C
ATOM   3046  CG  ASP B 382     169.309   6.965  94.195  1.00 46.71           C
ATOM   3047  OD1 ASP B 382     170.559   6.882  94.125  1.00 41.22           O
ATOM   3048  OD2 ASP B 382     168.723   8.031  94.511  1.00 37.49           O
ATOM   3049  N   SER B 383     168.806   2.279  92.568  1.00 46.40           N
ATOM   3050  CA  SER B 383     167.958   1.103  92.359  1.00 43.45           C
ATOM   3051  C   SER B 383     167.715   0.296  93.635  1.00 36.73           C
ATOM   3052  O   SER B 383     166.664  -0.314  93.785  1.00 36.43           O
ATOM   3053  CB  SER B 383     168.563   0.193  91.279  1.00 46.20           C
ATOM   3054  OG  SER B 383     169.847  -0.280  91.660  1.00 52.45           O
ATOM   3055  N   GLU B 384     168.675   0.288  94.556  1.00 37.07           N
ATOM   3056  CA  GLU B 384     168.474  -0.418  95.820  1.00 31.99           C
ATOM   3057  C   GLU B 384     167.509   0.311  96.753  1.00 29.51           C
ATOM   3058  O   GLU B 384     167.082  -0.248  97.763  1.00 31.36           O
ATOM   3059  CB  GLU B 384     169.803  -0.623  96.546  1.00 35.80           C
ATOM   3060  CG  GLU B 384     170.746  -1.618  95.887  1.00 39.99           C
ATOM   3061  CD  GLU B 384     172.029  -1.821  96.681  1.00 41.06           C
ATOM   3062  OE1 GLU B 384     173.034  -2.260  96.085  1.00 46.68           O
ATOM   3063  OE2 GLU B 384     172.039  -1.542  97.900  1.00 40.97           O
ATOM   3064  N   TYR B 385     167.172   1.556  96.428  1.00 28.69           N
ATOM   3065  CA  TYR B 385     166.423   2.400  97.364  1.00 28.30           C
ATOM   3066  C   TYR B 385     165.079   2.870  96.818  1.00 28.87           C
ATOM   3067  O   TYR B 385     164.092   2.954  97.550  1.00 25.27           O
ATOM   3068  CB  TYR B 385     167.264   3.628  97.763  1.00 27.36           C
ATOM   3069  CG  TYR B 385     168.568   3.293  98.478  1.00 28.13           C
ATOM   3070  CD1 TYR B 385     168.650   3.307  99.869  1.00 28.70           C
ATOM   3071  CD2 TYR B 385     169.716   2.969  97.758  1.00 29.36           C
ATOM   3072  CE1 TYR B 385     169.844   2.993 100.522  1.00 28.04           C
ATOM   3073  CE2 TYR B 385     170.906   2.657  98.395  1.00 28.99           C
ATOM   3074  CZ  TYR B 385     170.966   2.670  99.777  1.00 34.18           C
ATOM   3075  OH  TYR B 385     172.153   2.363 100.412  1.00 30.43           O
ATOM   3076  N   PHE B 386     165.034   3.198  95.535  1.00 28.70           N
ATOM   3077  CA  PHE B 386     163.833   3.817  94.992  1.00 27.67           C
ATOM   3078  C   PHE B 386     162.668   2.831  94.929  1.00 29.64           C
ATOM   3079  O   PHE B 386     162.831   1.693  94.501  1.00 27.14           O
ATOM   3080  CB  PHE B 386     164.104   4.402  93.614  1.00 24.61           C
ATOM   3081  CG  PHE B 386     163.059   5.376  93.174  1.00 31.75           C
ATOM   3082  CD1 PHE B 386     162.950   6.607  93.797  1.00 27.07           C
ATOM   3083  CD2 PHE B 386     162.167   5.057  92.156  1.00 29.58           C
ATOM   3084  CE1 PHE B 386     161.980   7.510  93.414  1.00 27.97           C
ATOM   3085  CE2 PHE B 386     161.198   5.959  91.759  1.00 29.25           C
ATOM   3086  CZ  PHE B 386     161.102   7.187  92.388  1.00 32.41           C
ATOM   3087  N   SER B 387     161.498   3.278  95.376  1.00 23.02           N
ATOM   3088  CA  SER B 387     160.316   2.433  95.425  1.00 28.05           C
ATOM   3089  C   SER B 387     159.872   2.004  94.037  1.00 28.45           C
ATOM   3090  O   SER B 387     159.664   2.838  93.166  1.00 25.17           O
ATOM   3091  CB  SER B 387     159.158   3.152  96.112  1.00 28.99           C
ATOM   3092  OG  SER B 387     157.935   2.458  95.895  1.00 31.13           O
ATOM   3093  N   GLN B 388     159.697   0.700  93.855  1.00 30.57           N
ATOM   3094  CA  GLN B 388     159.209   0.171  92.592  1.00 35.97           C
ATOM   3095  C   GLN B 388     157.749   0.541  92.362  1.00 31.09           C
ATOM   3096  O   GLN B 388     157.239   0.399  91.252  1.00 32.72           O
ATOM   3097  CB  GLN B 388     159.374  -1.346  92.547  1.00 35.52           C
ATOM   3098  CG  GLN B 388     158.486  -2.079  93.529  1.00 37.83           C
ATOM   3099  CD  GLN B 388     158.592  -3.576  93.374  1.00 48.74           C
ATOM   3100  OE1 GLN B 388     158.027  -4.155  92.440  1.00 45.95           O
ATOM   3101  NE2 GLN B 388     159.319  -4.218  94.286  1.00 41.55           N
ATOM   3102  N   TYR B 389     157.075   1.026  93.400  1.00 27.62           N
ATOM   3103  CA  TYR B 389     155.665   1.380  93.257  1.00 31.64           C
ATOM   3104  C   TYR B 389     155.433   2.868  93.040  1.00 35.93           C
ATOM   3105  O   TYR B 389     154.283   3.318  93.015  1.00 29.55           O
ATOM   3106  CB  TYR B 389     154.875   0.909  94.467  1.00 30.73           C
ATOM   3107  CG  TYR B 389     155.085  -0.553  94.730  1.00 32.68           C
ATOM   3108  CD1 TYR B 389     154.611  -1.512  93.834  1.00 31.58           C
ATOM   3109  CD2 TYR B 389     155.777  -0.982  95.856  1.00 33.04           C
ATOM   3110  CE1 TYR B 389     154.821  -2.868  94.067  1.00 38.00           C
ATOM   3111  CE2 TYR B 389     155.990  -2.328  96.097  1.00 33.32           C
ATOM   3112  CZ  TYR B 389     155.505  -3.265  95.203  1.00 35.38           C
ATOM   3113  OH  TYR B 389     155.710  -4.600  95.440  1.00 39.66           O
ATOM   3114  N   SER B 390     156.508   3.634  92.868  1.00 29.48           N
ATOM   3115  CA  SER B 390     156.336   5.041  92.523  1.00 25.87           C
ATOM   3116  C   SER B 390     155.701   5.188  91.144  1.00 24.23           C
ATOM   3117  O   SER B 390     155.890   4.346  90.272  1.00 27.85           O
ATOM   3118  CB  SER B 390     157.662   5.793  92.537  1.00 23.77           C
ATOM   3119  OG  SER B 390     157.452   7.146  92.141  1.00 24.28           O
ATOM   3120  N   ARG B 391     154.971   6.277  90.948  1.00 23.35           N
ATOM   3121  CA  ARG B 391     154.500   6.634  89.614  1.00 33.96           C
ATOM   3122  C   ARG B 391     155.636   7.063  88.711  1.00 33.92           C
ATOM   3123  O   ARG B 391     155.472   7.149  87.490  1.00 26.11           O
ATOM   3124  CB  ARG B 391     153.478   7.754  89.678  1.00 25.75           C
ATOM   3125  CG  ARG B 391     152.074   7.277  89.648  1.00 44.39           C
ATOM   3126  CD  ARG B 391     151.144   8.436  89.353  1.00 60.99           C
ATOM   3127  NE  ARG B 391     151.695   9.715  89.786  1.00 57.15           N
ATOM   3128  CZ  ARG B 391     150.956  10.799  89.992  1.00 58.72           C
ATOM   3129  NH1 ARG B 391     149.645  10.747  89.805  1.00 61.61           N
ATOM   3130  NH2 ARG B 391     151.521  11.929  90.389  1.00 54.09           N
ATOM   3131  N   PHE B 392     156.781   7.334  89.330  1.00 27.66           N
ATOM   3132  CA  PHE B 392     157.941   7.863  88.637  1.00 22.87           C
ATOM   3133  C   PHE B 392     159.079   6.862  88.639  1.00 24.92           C
ATOM   3134  O   PHE B 392     159.073   5.884  89.389  1.00 33.01           O
ATOM   3135  CB  PHE B 392     158.373   9.183  89.284  1.00 28.28           C
ATOM   3136  CG  PHE B 392     157.290  10.219  89.293  1.00 28.12           C
ATOM   3137  CD1 PHE B 392     156.422  10.327  90.369  1.00 24.28           C
ATOM   3138  CD2 PHE B 392     157.111  11.061  88.208  1.00 26.19           C
ATOM   3139  CE1 PHE B 392     155.405  11.271  90.370  1.00 29.34           C
ATOM   3140  CE2 PHE B 392     156.091  12.007  88.203  1.00 29.57           C
ATOM   3141  CZ  PHE B 392     155.240  12.109  89.292  1.00 25.84           C
ATOM   3142  N   GLU B 393     160.048   7.093  87.772  1.00 26.47           N
ATOM   3143  CA  GLU B 393     161.249   6.280  87.750  1.00 25.57           C
ATOM   3144  C   GLU B 393     162.452   7.188  87.616  1.00 26.67           C
ATOM   3145  O   GLU B 393     162.374   8.244  86.983  1.00 26.11           O
ATOM   3146  CB  GLU B 393     161.211   5.272  86.605  1.00 29.05           C
ATOM   3147  CG  GLU B 393     161.049   5.909  85.230  1.00 33.47           C
ATOM   3148  CD  GLU B 393     160.909   4.874  84.122  1.00 37.27           C
ATOM   3149  OE1 GLU B 393     161.266   3.704  84.363  1.00 33.20           O
ATOM   3150  OE2 GLU B 393     160.434   5.228  83.020  1.00 40.42           O
ATOM   3151  N   ILE B 394     163.559   6.769  88.215  1.00 23.14           N
ATOM   3152  CA  ILE B 394     164.786   7.543  88.190  1.00 33.33           C
ATOM   3153  C   ILE B 394     165.683   7.114  87.026  1.00 32.82           C
ATOM   3154  O   ILE B 394     165.962   5.929  86.838  1.00 33.31           O
ATOM   3155  CB  ILE B 394     165.549   7.415  89.529  1.00 32.20           C
ATOM   3156  CG1 ILE B 394     164.766   8.123  90.645  1.00 27.59           C
ATOM   3157  CG2 ILE B 394     166.955   8.008  89.418  1.00 29.57           C
ATOM   3158  CD1 ILE B 394     165.467   8.098  91.981  1.00 36.67           C
ATOM   3159  N   LEU B 395     166.103   8.094  86.236  1.00 31.37           N
ATOM   3160  CA  LEU B 395     166.998   7.862  85.113  1.00 29.70           C
ATOM   3161  C   LEU B 395     168.443   7.978  85.579  1.00 36.44           C
ATOM   3162  O   LEU B 395     169.294   7.165  85.216  1.00 33.55           O
ATOM   3163  CB  LEU B 395     166.708   8.858  83.988  1.00 30.06           C
ATOM   3164  CG  LEU B 395     165.241   8.878  83.534  1.00 38.90           C
ATOM   3165  CD1 LEU B 395     165.010   9.895  82.428  1.00 33.37           C
ATOM   3166  CD2 LEU B 395     164.805   7.495  83.090  1.00 29.97           C
ATOM   3167  N   ASP B 396     168.710   8.992  86.398  1.00 30.87           N
ATOM   3168  CA  ASP B 396     170.050   9.205  86.939  1.00 33.25           C
ATOM   3169  C   ASP B 396     169.989  10.170  88.121  1.00 29.02           C
ATOM   3170  O   ASP B 396     169.179  11.098  88.130  1.00 26.56           O
ATOM   3171  CB  ASP B 396     170.975   9.746  85.846  1.00 40.31           C
ATOM   3172  CG  ASP B 396     172.428   9.809  86.270  1.00 41.52           C
ATOM   3173  OD1 ASP B 396     172.900   8.917  87.011  1.00 43.36           O
ATOM   3174  OD2 ASP B 396     173.108  10.760  85.836  1.00 49.81           O
ATOM   3175  N   VAL B 397     170.816   9.925  89.130  1.00 32.21           N
ATOM   3176  CA  VAL B 397     171.015  10.900  90.194  1.00 33.37           C
ATOM   3177  C   VAL B 397     172.479  11.309  90.197  1.00 30.78           C
ATOM   3178  O   VAL B 397     173.356  10.477  90.356  1.00 31.19           O
ATOM   3179  CB  VAL B 397     170.629  10.358  91.583  1.00 34.48           C
ATOM   3180  CG1 VAL B 397     171.049  11.358  92.678  1.00 31.40           C
ATOM   3181  CG2 VAL B 397     169.129  10.069  91.645  1.00 31.01           C
ATOM   3182  N   THR B 398     172.729  12.593  89.990  1.00 31.41           N
ATOM   3183  CA  THR B 398     174.082  13.118  89.953  1.00 34.37           C
ATOM   3184  C   THR B 398     174.313  13.996  91.185  1.00 31.20           C
ATOM   3185  O   THR B 398     173.491  14.852  91.498  1.00 31.57           O
ATOM   3186  CB  THR B 398     174.315  13.936  88.663  1.00 40.61           C
ATOM   3187  OG1 THR B 398     174.650  13.045  87.595  1.00 50.12           O
ATOM   3188  CG2 THR B 398     175.453  14.915  88.837  1.00 45.47           C
ATOM   3189  N   GLN B 399     175.418  13.790  91.891  1.00 32.90           N
ATOM   3190  CA  GLN B 399     175.703  14.625  93.058  1.00 37.92           C
ATOM   3191  C   GLN B 399     177.112  15.216  92.969  1.00 36.75           C
ATOM   3192  O   GLN B 399     178.107  14.491  92.957  1.00 41.00           O
ATOM   3193  CB  GLN B 399     175.500  13.817  94.350  1.00 29.75           C
ATOM   3194  CG  GLN B 399     174.269  12.871  94.278  1.00 33.81           C
ATOM   3195  CD  GLN B 399     173.782  12.351  95.635  1.00 39.85           C
ATOM   3196  OE1 GLN B 399     173.664  13.103  96.599  1.00 30.98           O
ATOM   3197  NE2 GLN B 399     173.484  11.057  95.700  1.00 37.03           N
ATOM   3198  N   LYS B 400     177.171  16.547  92.900  1.00 35.61           N
ATOM   3199  CA  LYS B 400     178.413  17.305  92.665  1.00 38.43           C
ATOM   3200  C   LYS B 400     178.722  18.442  93.653  1.00 35.11           C
ATOM   3201  O   LYS B 400     177.816  19.128  94.144  1.00 29.58           O
ATOM   3202  CB  LYS B 400     178.393  17.902  91.255  1.00 32.77           C
ATOM   3203  CG  LYS B 400     178.548  16.894  90.208  1.00 51.18           C
ATOM   3204  CD  LYS B 400     179.984  16.402  90.273  1.00 65.26           C
ATOM   3205  CE  LYS B 400     180.235  15.268  89.350  1.00 65.83           C
ATOM   3206  NZ  LYS B 400     179.996  15.736  87.922  1.00 69.24           N
ATOM   3207  N   LYS B 401     180.013  18.638  93.929  1.00 34.23           N
ATOM   3208  CA  LYS B 401     180.465  19.804  94.685  1.00 33.25           C
ATOM   3209  C   LYS B 401     180.054  21.073  93.968  1.00 36.08           C
ATOM   3210  O   LYS B 401     180.107  21.166  92.743  1.00 33.84           O
ATOM   3211  CB  LYS B 401     181.981  19.802  94.884  1.00 35.64           C
ATOM   3212  CG  LYS B 401     182.543  18.526  95.470  1.00 38.21           C
ATOM   3213  CD  LYS B 401     184.055  18.614  95.619  1.00 43.91           C
ATOM   3214  CE  LYS B 401     184.442  19.653  96.657  1.00 43.06           C
ATOM   3215  NZ  LYS B 401     185.888  19.549  96.998  1.00 60.94           N
ATOM   3216  N   ASN B 402     179.631  22.045  94.754  1.00 33.42           N
ATOM   3217  CA  ASN B 402     179.244  23.346  94.250  1.00 36.28           C
ATOM   3218  C   ASN B 402     179.562  24.356  95.340  1.00 40.38           C
ATOM   3219  O   ASN B 402     179.708  23.988  96.505  1.00 35.88           O
ATOM   3220  CB  ASN B 402     177.761  23.362  93.868  1.00 36.80           C
ATOM   3221  CG  ASN B 402     177.289  24.725  93.390  1.00 50.90           C
ATOM   3222  OD1 ASN B 402     176.615  25.451  94.125  1.00 48.47           O
ATOM   3223  ND2 ASN B 402     177.649  25.085  92.157  1.00 52.90           N
ATOM   3224  N   SER B 403     179.693  25.621  94.970  1.00 37.96           N
ATOM   3225  CA  SER B 403     180.008  26.649  95.943  1.00 40.58           C
ATOM   3226  C   SER B 403     179.160  27.885  95.691  1.00 45.91           C
ATOM   3227  O   SER B 403     179.015  28.325  94.550  1.00 43.35           O
ATOM   3228  CB  SER B 403     181.494  26.995  95.892  1.00 45.20           C
ATOM   3229  OG  SER B 403     181.746  28.239  96.515  1.00 48.78           O
ATOM   3230  N   VAL B 404     178.596  28.430  96.766  1.00 37.95           N
ATOM   3231  CA  VAL B 404     177.716  29.590  96.690  1.00 36.92           C
ATOM   3232  C   VAL B 404     178.283  30.808  97.439  1.00 39.48           C
ATOM   3233  O   VAL B 404     178.822  30.684  98.545  1.00 31.78           O
ATOM   3234  CB  VAL B 404     176.320  29.255  97.263  1.00 34.74           C
ATOM   3235  CG1 VAL B 404     175.460  30.494  97.327  1.00 39.40           C
ATOM   3236  CG2 VAL B 404     175.636  28.179  96.430  1.00 32.95           C
ATOM   3237  N   THR B 405     178.173  31.981  96.820  1.00 36.41           N
ATOM   3238  CA  THR B 405     178.453  33.244  97.495  1.00 35.05           C
ATOM   3239  C   THR B 405     177.350  34.241  97.184  1.00 38.71           C
ATOM   3240  O   THR B 405     176.581  34.063  96.244  1.00 34.59           O
ATOM   3241  CB  THR B 405     179.797  33.860  97.070  1.00 41.50           C
ATOM   3242  OG1 THR B 405     179.726  34.233  95.691  1.00 48.31           O
ATOM   3243  CG2 THR B 405     180.940  32.881  97.271  1.00 36.85           C
ATOM   3244  N   TYR B 406     177.279  35.297  97.978  1.00 36.17           N
ATOM   3245  CA  TYR B 406     176.306  36.353  97.747  1.00 40.24           C
ATOM   3246  C   TYR B 406     177.024  37.695  97.751  1.00 39.00           C
ATOM   3247  O   TYR B 406     178.072  37.835  98.377  1.00 37.68           O
ATOM   3248  CB  TYR B 406     175.202  36.302  98.804  1.00 33.42           C
ATOM   3249  CG  TYR B 406     174.374  35.038  98.707  1.00 34.57           C
ATOM   3250  CD1 TYR B 406     173.269  34.974  97.868  1.00 31.94           C
ATOM   3251  CD2 TYR B 406     174.716  33.900  99.430  1.00 33.12           C
ATOM   3252  CE1 TYR B 406     172.514  33.818  97.758  1.00 33.35           C
ATOM   3253  CE2 TYR B 406     173.964  32.741  99.333  1.00 37.11           C
ATOM   3254  CZ  TYR B 406     172.865  32.705  98.490  1.00 33.50           C
ATOM   3255  OH  TYR B 406     172.115  31.556  98.382  1.00 33.45           O
ATOM   3256  N   SER B 407     176.475  38.674  97.043  1.00 34.56           N
ATOM   3257  CA  SER B 407     177.140  39.967  96.912  1.00 39.46           C
ATOM   3258  C   SER B 407     177.164  40.689  98.255  1.00 39.49           C
ATOM   3259  O   SER B 407     178.113  41.400  98.569  1.00 40.01           O
ATOM   3260  CB  SER B 407     176.457  40.829  95.845  1.00 41.50           C
ATOM   3261  OG  SER B 407     175.058  40.919  96.061  1.00 44.62           O
ATOM   3262  N   CYS B 408     176.123  40.480  99.054  1.00 37.55           N
ATOM   3263  CA  CYS B 408     176.047  41.062 100.389  1.00 35.18           C
ATOM   3264  C   CYS B 408     177.185  40.601 101.293  1.00 41.74           C
ATOM   3265  O   CYS B 408     177.674  41.360 102.127  1.00 42.83           O
ATOM   3266  CB  CYS B 408     174.712  40.700 101.049  1.00 42.12           C
ATOM   3267  SG  CYS B 408     174.646  38.978 101.681  1.00 42.41           S
ATOM   3268  N   CYS B 409     177.596  39.348 101.122  1.00 40.13           N
ATOM   3269  CA  CYS B 409     178.354  38.647 102.153  1.00 46.22           C
ATOM   3270  C   CYS B 409     179.591  37.934 101.600  1.00 48.99           C
ATOM   3271  O   CYS B 409     179.506  37.198 100.619  1.00 46.65           O
ATOM   3272  CB  CYS B 409     177.429  37.654 102.863  1.00 39.33           C
ATOM   3273  SG  CYS B 409     175.794  38.372 103.262  1.00 42.59           S
ATOM   3274  N   PRO B 410     180.742  38.131 102.260  1.00 57.15           N
ATOM   3275  CA  PRO B 410     182.059  37.763 101.717  1.00 62.63           C
ATOM   3276  C   PRO B 410     182.271  36.260 101.478  1.00 61.15           C
ATOM   3277  O   PRO B 410     182.569  35.854 100.350  1.00 59.03           O
ATOM   3278  CB  PRO B 410     183.032  38.279 102.793  1.00 55.40           C
ATOM   3279  CG  PRO B 410     182.232  38.303 104.058  1.00 53.46           C
ATOM   3280  CD  PRO B 410     180.828  38.643 103.642  1.00 56.47           C
ATOM   3281  N   GLU B 411     182.102  35.459 102.526  1.00 51.39           N
ATOM   3282  CA  GLU B 411     182.545  34.067 102.539  1.00 42.34           C
ATOM   3283  C   GLU B 411     181.827  33.171 101.543  1.00 43.73           C
ATOM   3284  O   GLU B 411     180.686  33.427 101.163  1.00 48.31           O
ATOM   3285  CB  GLU B 411     182.374  33.487 103.945  1.00 42.81           C
ATOM   3286  CG  GLU B 411     183.088  34.276 105.042  1.00 51.60           C
ATOM   3287  CD  GLU B 411     184.603  34.237 104.909  1.00 56.14           C
ATOM   3288  OE1 GLU B 411     185.128  33.267 104.317  1.00 56.57           O
ATOM   3289  OE2 GLU B 411     185.272  35.175 105.399  1.00 60.34           O
ATOM   3290  N   ALA B 412     182.501  32.103 101.139  1.00 35.95           N
ATOM   3291  CA  ALA B 412     181.898  31.108 100.264  1.00 33.97           C
ATOM   3292  C   ALA B 412     181.343  29.937 101.068  1.00 34.28           C
ATOM   3293  O   ALA B 412     181.869  29.578 102.123  1.00 31.02           O
ATOM   3294  CB  ALA B 412     182.907  30.613  99.245  1.00 36.95           C
ATOM   3295  N   TYR B 413     180.270  29.345 100.561  1.00 31.24           N
ATOM   3296  CA  TYR B 413     179.669  28.186 101.205  1.00 29.27           C
ATOM   3297  C   TYR B 413     179.782  26.997 100.277  1.00 37.27           C
ATOM   3298  O   TYR B 413     179.504  27.102  99.085  1.00 33.49           O
ATOM   3299  CB  TYR B 413     178.206  28.478 101.588  1.00 30.64           C
ATOM   3300  CG  TYR B 413     178.155  29.451 102.739  1.00 36.52           C
ATOM   3301  CD1 TYR B 413     178.491  30.789 102.550  1.00 42.49           C
ATOM   3302  CD2 TYR B 413     177.840  29.030 104.024  1.00 34.45           C
ATOM   3303  CE1 TYR B 413     178.501  31.684 103.600  1.00 42.36           C
ATOM   3304  CE2 TYR B 413     177.839  29.925 105.090  1.00 29.42           C
ATOM   3305  CZ  TYR B 413     178.176  31.247 104.870  1.00 41.62           C
ATOM   3306  OH  TYR B 413     178.174  32.156 105.909  1.00 48.34           O
ATOM   3307  N   GLU B 414     180.237  25.874 100.813  1.00 24.83           N
ATOM   3308  CA  GLU B 414     180.273  24.662 100.018  1.00 35.28           C
ATOM   3309  C   GLU B 414     178.948  23.938 100.119  1.00 43.42           C
ATOM   3310  O   GLU B 414     178.373  23.810 101.203  1.00 42.73           O
ATOM   3311  CB  GLU B 414     181.398  23.744 100.464  1.00 35.57           C
ATOM   3312  CG  GLU B 414     182.763  24.267 100.168  1.00 35.43           C
ATOM   3313  CD  GLU B 414     183.816  23.208 100.364  1.00 49.25           C
ATOM   3314  OE1 GLU B 414     183.423  22.024 100.444  1.00 43.79           O
ATOM   3315  OE2 GLU B 414     185.022  23.552 100.434  1.00 49.57           O
ATOM   3316  N   ASP B 415     178.447  23.472  98.985  1.00 34.15           N
ATOM   3317  CA  ASP B 415     177.269  22.637  99.010  1.00 26.48           C
ATOM   3318  C   ASP B 415     177.440  21.462  98.074  1.00 31.11           C
ATOM   3319  O   ASP B 415     178.416  21.376  97.323  1.00 29.76           O
ATOM   3320  CB  ASP B 415     176.015  23.443  98.639  1.00 35.25           C
ATOM   3321  CG  ASP B 415     175.975  23.825  97.173  1.00 41.51           C
ATOM   3322  OD1 ASP B 415     176.956  24.422  96.692  1.00 54.51           O
ATOM   3323  OD2 ASP B 415     174.962  23.535  96.501  1.00 44.78           O
ATOM   3324  N   VAL B 416     176.491  20.542  98.147  1.00 27.79           N
ATOM   3325  CA  VAL B 416     176.398  19.464  97.185  1.00 26.91           C
ATOM   3326  C   VAL B 416     175.137  19.740  96.376  1.00 32.85           C
ATOM   3327  O   VAL B 416     174.065  20.027  96.923  1.00 26.63           O
ATOM   3328  CB  VAL B 416     176.371  18.066  97.870  1.00 33.70           C
ATOM   3329  CG1 VAL B 416     175.388  18.048  99.042  1.00 37.15           C
ATOM   3330  CG2 VAL B 416     176.054  16.950  96.864  1.00 31.76           C
ATOM   3331  N   GLU B 417     175.295  19.726  95.062  1.00 29.59           N
ATOM   3332  CA  GLU B 417     174.190  19.960  94.158  1.00 30.53           C
ATOM   3333  C   GLU B 417     173.709  18.600  93.684  1.00 26.91           C
ATOM   3334  O   GLU B 417     174.448  17.874  93.022  1.00 26.26           O
ATOM   3335  CB  GLU B 417     174.628  20.848  92.995  1.00 36.09           C
ATOM   3336  CG  GLU B 417     173.500  21.401  92.162  1.00 41.40           C
ATOM   3337  CD  GLU B 417     173.992  22.376  91.109  1.00 50.00           C
ATOM   3338  OE1 GLU B 417     174.829  23.244  91.446  1.00 56.06           O
ATOM   3339  OE2 GLU B 417     173.552  22.268  89.945  1.00 54.05           O
ATOM   3340  N   VAL B 418     172.497  18.234  94.078  1.00 20.59           N
ATOM   3341  CA  VAL B 418     171.959  16.929  93.738  1.00 24.13           C
ATOM   3342  C   VAL B 418     171.060  17.046  92.511  1.00 26.80           C
ATOM   3343  O   VAL B 418     170.032  17.719  92.552  1.00 24.49           O
ATOM   3344  CB  VAL B 418     171.177  16.310  94.914  1.00 23.92           C
ATOM   3345  CG1 VAL B 418     170.600  14.953  94.512  1.00 25.05           C
ATOM   3346  CG2 VAL B 418     172.097  16.150  96.127  1.00 24.95           C
ATOM   3347  N   SER B 419     171.469  16.404  91.418  1.00 25.93           N
ATOM   3348  CA  SER B 419     170.700  16.438  90.170  1.00 26.01           C
ATOM   3349  C   SER B 419     169.849  15.195  89.995  1.00 23.33           C
ATOM   3350  O   SER B 419     170.363  14.122  89.686  1.00 28.13           O
ATOM   3351  CB  SER B 419     171.630  16.597  88.967  1.00 29.09           C
ATOM   3352  OG  SER B 419     171.959  17.961  88.775  1.00 35.70           O
ATOM   3353  N   LEU B 420     168.543  15.349  90.195  1.00 24.74           N
ATOM   3354  CA  LEU B 420     167.616  14.231  90.099  1.00 27.73           C
ATOM   3355  C   LEU B 420     166.919  14.230  88.730  1.00 28.27           C
ATOM   3356  O   LEU B 420     166.055  15.064  88.460  1.00 26.00           O
ATOM   3357  CB  LEU B 420     166.584  14.296  91.226  1.00 24.52           C
ATOM   3358  CG  LEU B 420     165.426  13.297  91.183  1.00 24.76           C
ATOM   3359  CD1 LEU B 420     165.937  11.869  91.249  1.00 27.08           C
ATOM   3360  CD2 LEU B 420     164.426  13.568  92.307  1.00 21.95           C
ATOM   3361  N   ASN B 421     167.328  13.302  87.872  1.00 24.54           N
ATOM   3362  CA  ASN B 421     166.753  13.166  86.533  1.00 30.08           C
ATOM   3363  C   ASN B 421     165.761  12.016  86.578  1.00 23.35           C
ATOM   3364  O   ASN B 421     166.124  10.878  86.862  1.00 29.00           O
ATOM   3365  CB  ASN B 421     167.866  12.955  85.495  1.00 29.37           C
ATOM   3366  CG  ASN B 421     167.346  12.737  84.069  1.00 32.42           C
ATOM   3367  OD1 ASN B 421     167.912  11.938  83.326  1.00 27.05           O
ATOM   3368  ND2 ASN B 421     166.291  13.451  83.684  1.00 26.90           N
ATOM   3369  N   PHE B 422     164.491  12.337  86.359  1.00 25.45           N
ATOM   3370  CA  PHE B 422     163.408  11.384  86.545  1.00 28.17           C
ATOM   3371  C   PHE B 422     162.306  11.650  85.533  1.00 30.68           C
ATOM   3372  O   PHE B 422     162.232  12.738  84.966  1.00 27.66           O
ATOM   3373  CB  PHE B 422     162.853  11.467  87.978  1.00 25.47           C
ATOM   3374  CG  PHE B 422     162.034  12.702  88.251  1.00 23.72           C
ATOM   3375  CD1 PHE B 422     162.639  13.944  88.378  1.00 26.90           C
ATOM   3376  CD2 PHE B 422     160.659  12.618  88.403  1.00 25.74           C
ATOM   3377  CE1 PHE B 422     161.884  15.077  88.626  1.00 27.48           C
ATOM   3378  CE2 PHE B 422     159.899  13.742  88.659  1.00 22.80           C
ATOM   3379  CZ  PHE B 422     160.510  14.979  88.767  1.00 24.37           C
ATOM   3380  N   ARG B 423     161.447  10.663  85.313  1.00 25.22           N
ATOM   3381  CA  ARG B 423     160.313  10.848  84.423  1.00 30.04           C
ATOM   3382  C   ARG B 423     159.113  10.044  84.910  1.00 28.07           C
ATOM   3383  O   ARG B 423     159.262   9.081  85.671  1.00 28.43           O
ATOM   3384  CB  ARG B 423     160.681  10.429  82.992  1.00 30.43           C
ATOM   3385  CG  ARG B 423     160.870   8.920  82.847  1.00 31.12           C
ATOM   3386  CD  ARG B 423     161.331   8.512  81.449  1.00 38.71           C
ATOM   3387  NE  ARG B 423     161.572   7.070  81.370  1.00 39.58           N
ATOM   3388  CZ  ARG B 423     162.301   6.479  80.429  1.00 42.66           C
ATOM   3389  NH1 ARG B 423     162.874   7.203  79.477  1.00 39.33           N
ATOM   3390  NH2 ARG B 423     162.460   5.162  80.444  1.00 44.28           N
ATOM   3391  N   LYS B 424     157.927  10.446  84.468  1.00 31.54           N
ATOM   3392  CA  LYS B 424     156.724   9.641  84.646  1.00 28.69           C
ATOM   3393  C   LYS B 424     156.930   8.237  84.093  1.00 30.03           C
ATOM   3394  O   LYS B 424     157.464   8.069  83.001  1.00 25.45           O
ATOM   3395  CB  LYS B 424     155.525  10.289  83.947  1.00 35.28           C
ATOM   3396  CG  LYS B 424     154.159   9.870  84.512  1.00 33.78           C
ATOM   3397  CD  LYS B 424     153.081  10.887  84.130  1.00 48.91           C
ATOM   3398  CE  LYS B 424     152.502  11.591  85.357  1.00 60.21           C
ATOM   3399  NZ  LYS B 424     151.266  12.373  85.042  1.00 62.13           N
ATOM   3400  N   LYS B 425     156.504   7.236  84.852  1.00 23.89           N
ATOM   3401  CA  LYS B 425     156.671   5.849  84.446  1.00 31.58           C
ATOM   3402  C   LYS B 425     155.486   5.384  83.597  1.00 32.34           C
ATOM   3403  O   LYS B 425     154.346   5.815  83.816  1.00 34.31           O
ATOM   3404  CB  LYS B 425     156.834   4.959  85.684  1.00 36.87           C
ATOM   3405  CG  LYS B 425     157.264   3.533  85.396  1.00 34.43           C
ATOM   3406  CD  LYS B 425     157.809   2.860  86.662  1.00 35.61           C
ATOM   3407  CE  LYS B 425     156.748   2.737  87.740  1.00 37.99           C
ATOM   3408  NZ  LYS B 425     157.277   2.054  88.973  1.00 36.29           N
ATOM   3409  N   GLY B 426     155.765   4.522  82.623  1.00 37.07           N
ATOM   3410  CA  GLY B 426     154.730   3.957  81.764  1.00 37.29           C
ATOM   3411  C   GLY B 426     153.765   4.984  81.187  1.00 37.71           C
ATOM   3412  O   GLY B 426     152.555   4.778  81.170  1.00 36.28           O
ATOM   3413  N   ARG B 427     154.300   6.106  80.729  1.00 34.49           N
ATOM   3414  CA  ARG B 427     153.462   7.171  80.205  1.00 35.76           C
ATOM   3415  C   ARG B 427     152.937   6.769  78.824  1.00 43.53           C
ATOM   3416  O   ARG B 427     153.640   6.137  78.026  1.00 41.42           O
ATOM   3417  CB  ARG B 427     154.247   8.480  80.118  1.00 43.91           C
ATOM   3418  CG  ARG B 427     155.344   8.391  79.088  1.00 55.63           C
ATOM   3419  CD  ARG B 427     156.251   9.593  78.995  1.00 60.83           C
ATOM   3420  NE  ARG B 427     157.210   9.337  77.926  1.00 59.40           N
ATOM   3421  CZ  ARG B 427     158.287   8.569  78.071  1.00 55.22           C
ATOM   3422  NH1 ARG B 427     158.536   7.985  79.235  1.00 52.10           N
ATOM   3423  NH2 ARG B 427     159.104   8.369  77.046  1.00 58.05           N
ATOM   3424  N   SER B 428     151.692   7.114  78.542  1.00 39.83           N
ATOM   3425  CA  SER B 428     151.163   6.844  77.218  1.00 42.76           C
ATOM   3426  C   SER B 428     151.663   7.941  76.294  1.00 41.15           C
ATOM   3427  O   SER B 428     151.508   9.127  76.588  1.00 43.17           O
ATOM   3428  CB  SER B 428     149.639   6.764  77.244  1.00 42.45           C
ATOM   3429  OG  SER B 428     149.231   5.588  77.928  1.00 41.52           O
ATOM   3430  N   GLU B 429     152.290   7.533  75.193  1.00 39.40           N
ATOM   3431  CA  GLU B 429     152.918   8.463  74.254  1.00 40.91           C
ATOM   3432  C   GLU B 429     152.090   8.618  72.981  1.00 37.36           C
ATOM   3433  O   GLU B 429     151.222   7.806  72.703  1.00 30.68           O
ATOM   3434  CB  GLU B 429     154.330   7.980  73.885  1.00 39.39           C
ATOM   3435  CG  GLU B 429     155.029   7.155  74.973  1.00 51.87           C
ATOM   3436  CD  GLU B 429     156.124   6.248  74.419  1.00 58.67           C
ATOM   3437  OE1 GLU B 429     157.196   6.769  74.043  1.00 58.25           O
ATOM   3438  OE2 GLU B 429     155.911   5.013  74.361  1.00 61.15           O
ATOM   3439  N   ILE B 430     152.362   9.667  72.214  1.00 36.80           N
ATOM   3440  CA  ILE B 430     151.895   9.741  70.835  1.00 39.10           C
ATOM   3441  C   ILE B 430     153.092   9.419  69.942  1.00 36.74           C
ATOM   3442  O   ILE B 430     154.056  10.178  69.895  1.00 37.84           O
ATOM   3443  CB  ILE B 430     151.300  11.124  70.491  1.00 43.97           C
ATOM   3444  CG1 ILE B 430     150.084  11.414  71.378  1.00 40.49           C
ATOM   3445  CG2 ILE B 430     150.906  11.191  69.015  1.00 37.32           C
ATOM   3446  CD1 ILE B 430     149.516  12.816  71.218  1.00 43.32           C
ATOM   3447  N   LEU B 431     153.050   8.274  69.264  1.00 30.68           N
ATOM   3448  CA  LEU B 431     154.211   7.803  68.502  1.00 29.25           C
ATOM   3449  C   LEU B 431     154.133   8.246  67.041  1.00 32.89           C
ATOM   3450  O   LEU B 431     153.036   8.415  66.503  1.00 26.71           O
ATOM   3451  CB  LEU B 431     154.325   6.276  68.585  1.00 27.77           C
ATOM   3452  CG  LEU B 431     154.536   5.637  69.964  1.00 31.56           C
ATOM   3453  CD1 LEU B 431     154.541   4.113  69.859  1.00 25.61           C
ATOM   3454  CD2 LEU B 431     155.822   6.138  70.620  1.00 35.34           C
HETATM 3455  C1  6GF X 432     177.655   9.082 103.602  1.00 20.00           C
HETATM 3456  N1  6GF X 432     173.414   3.691 104.331  1.00 20.00           N
HETATM 3457  O1  6GF X 432     177.394   8.600 104.931  1.00 20.00           O
HETATM 3458  C2  6GF X 432     176.577   7.497 105.033  1.00 20.00           C
HETATM 3459  N2  6GF X 432     171.983   2.178 103.291  1.00 20.00           N
HETATM 3460  C3  6GF X 432     176.507   6.536 104.023  1.00 20.00           C
HETATM 3461  N3  6GF X 432     172.312   2.073 105.581  1.00 20.00           N
HETATM 3462  C4  6GF X 432     175.657   5.438 104.153  1.00 20.00           C
HETATM 3463  N4  6GF X 432     172.600   1.872 107.856  1.00 20.00           N
HETATM 3464  C5  6GF X 432     174.886   5.270 105.302  1.00 20.00           C
HETATM 3465  N5  6GF X 432     171.313   3.591 109.555  1.00 20.00           N
HETATM 3466  C6  6GF X 432     174.955   6.224 106.313  1.00 20.00           C
HETATM 3467  N6  6GF X 432     169.766   1.818 108.131  1.00 20.00           N
HETATM 3468  C7  6GF X 432     175.796   7.328 106.177  1.00 20.00           C
HETATM 3469  C8  6GF X 432     174.030   4.173 105.428  1.00 20.00           C
HETATM 3470  C9  6GF X 432     172.575   2.647 104.398  1.00 20.00           C
HETATM 3471  C10 6GF X 432     172.883   2.511 106.714  1.00 20.00           C
HETATM 3472  C11 6GF X 432     173.774   3.588 106.667  1.00 20.00           C
HETATM 3473  C12 6GF X 432     173.221   2.237 109.150  1.00 20.00           C
HETATM 3474  C13 6GF X 432     172.635   3.390 109.683  1.00 20.00           C
HETATM 3475  C14 6GF X 432     173.431   4.322 110.349  1.00 20.00           C
HETATM 3476  C15 6GF X 432     172.864   5.474 110.891  1.00 20.00           C
HETATM 3477  C16 6GF X 432     171.494   5.684 110.760  1.00 20.00           C
HETATM 3478  C17 6GF X 432     170.713   4.745 110.095  1.00 20.00           C
HETATM 3479  C18 6GF X 432     171.820   0.611 107.860  1.00 20.00           C
HETATM 3480  C19 6GF X 432     170.429   0.730 107.724  1.00 20.00           C
HETATM 3481  C20 6GF X 432     168.372   1.918 107.992  1.00 20.00           C
HETATM 3482  C21 6GF X 432     167.643   0.870 107.436  1.00 20.00           C
HETATM 3483  C22 6GF X 432     168.324  -0.266 107.021  1.00 20.00           C
HETATM 3484  C23 6GF X 432     169.711  -0.331 107.168  1.00 20.00           C
