# Supplementary material for: New computational protein design methods for de novo small molecule binding sites
Source: PLoS Comput Biol. 2020 Oct 5;16(10):e1008178. doi: 10.1371/journal.pcbi.1008178 (PMC7575090; doi:10.1371/journal.pcbi.1008178)
Supplement: S3 File — PDB files for the protein-ligand complexes used for the binding site sequence recovery benchmark. Files have been cleaned to remove residues with missing backbone atoms and all other extraneous small molecules. These complexes have been renumbered for compatibility with Rosetta, where position numbering corresponds to column “Designable_positions” in S4 Table. (GZ) [file pcbi.1008178.s003.tar.gz › BindingSiteRecoveryPDBs/3oki-clean.pdb]

ATOM      1  N   MET A   1      -4.857  23.198 -30.336  1.00 81.60           N
ATOM      2  CA  MET A   1      -5.049  24.360 -29.477  1.00 84.57           C
ATOM      3  C   MET A   1      -5.320  23.937 -28.036  1.00 83.87           C
ATOM      4  O   MET A   1      -4.648  24.390 -27.109  1.00 80.38           O
ATOM      5  CB  MET A   1      -6.200  25.224 -29.997  1.00 87.72           C
ATOM      6  CG  MET A   1      -6.409  26.509 -29.213  1.00 93.85           C
ATOM      7  SD  MET A   1      -4.947  27.566 -29.217  1.00112.68           S
ATOM      8  CE  MET A   1      -5.526  28.958 -28.248  1.00 85.41           C
ATOM      9  N   GLU A   2      -6.309  23.067 -27.858  1.00 83.84           N
ATOM     10  CA  GLU A   2      -6.671  22.563 -26.537  1.00 79.53           C
ATOM     11  C   GLU A   2      -6.055  21.188 -26.292  1.00 70.05           C
ATOM     12  O   GLU A   2      -5.645  20.509 -27.232  1.00 68.56           O
ATOM     13  CB  GLU A   2      -8.193  22.497 -26.396  1.00 76.85           C
ATOM     14  CG  GLU A   2      -8.875  23.856 -26.425  1.00 89.54           C
ATOM     15  CD  GLU A   2     -10.324  23.776 -26.872  1.00100.60           C
ATOM     16  OE1 GLU A   2     -10.567  23.334 -28.015  1.00 98.47           O
ATOM     17  OE2 GLU A   2     -11.217  24.154 -26.083  1.00100.43           O
ATOM     18  N   LEU A   3      -5.987  20.784 -25.027  1.00 65.90           N
ATOM     19  CA  LEU A   3      -5.390  19.500 -24.668  1.00 63.08           C
ATOM     20  C   LEU A   3      -6.142  18.322 -25.284  1.00 61.62           C
ATOM     21  O   LEU A   3      -7.363  18.220 -25.161  1.00 60.09           O
ATOM     22  CB  LEU A   3      -5.316  19.339 -23.144  1.00 59.71           C
ATOM     23  CG  LEU A   3      -4.277  20.180 -22.397  1.00 57.42           C
ATOM     24  CD1 LEU A   3      -4.336  19.911 -20.900  1.00 60.09           C
ATOM     25  CD2 LEU A   3      -2.881  19.907 -22.931  1.00 56.80           C
ATOM     26  N   THR A   4      -5.404  17.437 -25.950  1.00 59.16           N
ATOM     27  CA  THR A   4      -5.981  16.224 -26.517  1.00 55.02           C
ATOM     28  C   THR A   4      -6.394  15.283 -25.391  1.00 60.34           C
ATOM     29  O   THR A   4      -5.991  15.478 -24.244  1.00 57.99           O
ATOM     30  CB  THR A   4      -4.977  15.493 -27.434  1.00 57.32           C
ATOM     31  OG1 THR A   4      -3.904  14.962 -26.647  1.00 59.01           O
ATOM     32  CG2 THR A   4      -4.417  16.439 -28.486  1.00 52.32           C
ATOM     33  N   PRO A   5      -7.207  14.263 -25.712  1.00 63.61           N
ATOM     34  CA  PRO A   5      -7.612  13.278 -24.704  1.00 61.95           C
ATOM     35  C   PRO A   5      -6.402  12.644 -24.034  1.00 60.60           C
ATOM     36  O   PRO A   5      -6.412  12.418 -22.824  1.00 56.66           O
ATOM     37  CB  PRO A   5      -8.359  12.226 -25.526  1.00 66.09           C
ATOM     38  CG  PRO A   5      -8.885  12.981 -26.705  1.00 65.99           C
ATOM     39  CD  PRO A   5      -7.838  14.009 -27.021  1.00 64.32           C
ATOM     40  N   ASP A   6      -5.372  12.360 -24.823  1.00 56.02           N
ATOM     41  CA  ASP A   6      -4.149  11.761 -24.306  1.00 59.74           C
ATOM     42  C   ASP A   6      -3.418  12.708 -23.362  1.00 60.23           C
ATOM     43  O   ASP A   6      -2.910  12.291 -22.321  1.00 51.87           O
ATOM     44  CB  ASP A   6      -3.224  11.358 -25.455  1.00 59.29           C
ATOM     45  CG  ASP A   6      -3.760  10.186 -26.250  1.00 69.44           C
ATOM     46  OD1 ASP A   6      -4.977   9.914 -26.161  1.00 70.21           O
ATOM     47  OD2 ASP A   6      -2.962   9.539 -26.963  1.00 61.72           O
ATOM     48  N   GLN A   7      -3.364  13.982 -23.733  1.00 54.43           N
ATOM     49  CA  GLN A   7      -2.660  14.974 -22.929  1.00 54.57           C
ATOM     50  C   GLN A   7      -3.345  15.211 -21.583  1.00 54.30           C
ATOM     51  O   GLN A   7      -2.687  15.515 -20.590  1.00 52.16           O
ATOM     52  CB  GLN A   7      -2.487  16.284 -23.708  1.00 50.92           C
ATOM     53  CG  GLN A   7      -1.479  16.180 -24.849  1.00 44.72           C
ATOM     54  CD  GLN A   7      -1.355  17.460 -25.652  1.00 53.52           C
ATOM     55  OE1 GLN A   7      -2.312  18.223 -25.781  1.00 51.56           O
ATOM     56  NE2 GLN A   7      -0.169  17.702 -26.198  1.00 53.52           N
ATOM     57  N   GLN A   8      -4.665  15.061 -21.549  1.00 51.36           N
ATOM     58  CA  GLN A   8      -5.399  15.167 -20.292  1.00 57.13           C
ATOM     59  C   GLN A   8      -5.155  13.944 -19.411  1.00 58.30           C
ATOM     60  O   GLN A   8      -5.060  14.056 -18.188  1.00 52.93           O
ATOM     61  CB  GLN A   8      -6.895  15.372 -20.543  1.00 58.25           C
ATOM     62  CG  GLN A   8      -7.287  16.829 -20.727  1.00 52.60           C
ATOM     63  CD  GLN A   8      -8.729  16.999 -21.165  1.00 67.73           C
ATOM     64  OE1 GLN A   8      -9.267  16.173 -21.904  1.00 72.44           O
ATOM     65  NE2 GLN A   8      -9.364  18.073 -20.708  1.00 66.30           N
ATOM     66  N   THR A   9      -5.045  12.780 -20.042  1.00 52.93           N
ATOM     67  CA  THR A   9      -4.720  11.552 -19.328  1.00 55.59           C
ATOM     68  C   THR A   9      -3.353  11.676 -18.660  1.00 50.82           C
ATOM     69  O   THR A   9      -3.196  11.379 -17.474  1.00 47.81           O
ATOM     70  CB  THR A   9      -4.715  10.337 -20.277  1.00 60.29           C
ATOM     71  OG1 THR A   9      -6.045  10.096 -20.757  1.00 60.83           O
ATOM     72  CG2 THR A   9      -4.206   9.099 -19.556  1.00 52.34           C
ATOM     73  N   LEU A  10      -2.368  12.124 -19.431  1.00 48.74           N
ATOM     74  CA  LEU A  10      -1.017  12.308 -18.920  1.00 49.65           C
ATOM     75  C   LEU A  10      -0.992  13.314 -17.778  1.00 41.58           C
ATOM     76  O   LEU A  10      -0.377  13.070 -16.741  1.00 45.46           O
ATOM     77  CB  LEU A  10      -0.082  12.763 -20.039  1.00 46.59           C
ATOM     78  CG  LEU A  10       1.387  12.922 -19.647  1.00 51.77           C
ATOM     79  CD1 LEU A  10       1.885  11.672 -18.940  1.00 44.22           C
ATOM     80  CD2 LEU A  10       2.234  13.232 -20.871  1.00 46.09           C
ATOM     81  N   LEU A  11      -1.664  14.444 -17.971  1.00 37.77           N
ATOM     82  CA  LEU A  11      -1.710  15.484 -16.951  1.00 45.35           C
ATOM     83  C   LEU A  11      -2.291  14.957 -15.645  1.00 48.30           C
ATOM     84  O   LEU A  11      -1.669  15.080 -14.590  1.00 46.81           O
ATOM     85  CB  LEU A  11      -2.515  16.692 -17.436  1.00 47.98           C
ATOM     86  CG  LEU A  11      -2.747  17.804 -16.406  1.00 50.29           C
ATOM     87  CD1 LEU A  11      -1.436  18.260 -15.781  1.00 47.09           C
ATOM     88  CD2 LEU A  11      -3.483  18.981 -17.033  1.00 52.42           C
ATOM     89  N   HIS A  12      -3.481  14.371 -15.716  1.00 45.77           N
ATOM     90  CA  HIS A  12      -4.136  13.846 -14.523  1.00 47.77           C
ATOM     91  C   HIS A  12      -3.296  12.758 -13.873  1.00 45.71           C
ATOM     92  O   HIS A  12      -3.143  12.724 -12.654  1.00 50.56           O
ATOM     93  CB  HIS A  12      -5.529  13.311 -14.858  1.00 53.47           C
ATOM     94  CG  HIS A  12      -6.509  14.381 -15.222  1.00 57.06           C
ATOM     95  ND1 HIS A  12      -7.731  14.108 -15.799  1.00 65.48           N
ATOM     96  CD2 HIS A  12      -6.448  15.727 -15.089  1.00 62.20           C
ATOM     97  CE1 HIS A  12      -8.379  15.240 -16.007  1.00 67.76           C
ATOM     98  NE2 HIS A  12      -7.623  16.237 -15.585  1.00 69.76           N
ATOM     99  N   PHE A  13      -2.749  11.872 -14.696  1.00 43.56           N
ATOM    100  CA  PHE A  13      -1.915  10.791 -14.197  1.00 43.78           C
ATOM    101  C   PHE A  13      -0.707  11.330 -13.439  1.00 46.80           C
ATOM    102  O   PHE A  13      -0.380  10.859 -12.349  1.00 43.05           O
ATOM    103  CB  PHE A  13      -1.455   9.907 -15.349  1.00 39.30           C
ATOM    104  CG  PHE A  13      -0.509   8.827 -14.933  1.00 43.23           C
ATOM    105  CD1 PHE A  13      -0.970   7.705 -14.264  1.00 48.82           C
ATOM    106  CD2 PHE A  13       0.841   8.930 -15.210  1.00 51.32           C
ATOM    107  CE1 PHE A  13      -0.100   6.706 -13.879  1.00 47.85           C
ATOM    108  CE2 PHE A  13       1.717   7.934 -14.829  1.00 49.24           C
ATOM    109  CZ  PHE A  13       1.247   6.820 -14.163  1.00 49.25           C
ATOM    110  N   ILE A  14      -0.044  12.320 -14.025  1.00 38.48           N
ATOM    111  CA  ILE A  14       1.102  12.949 -13.384  1.00 41.46           C
ATOM    112  C   ILE A  14       0.682  13.705 -12.127  1.00 43.18           C
ATOM    113  O   ILE A  14       1.421  13.752 -11.144  1.00 40.29           O
ATOM    114  CB  ILE A  14       1.837  13.889 -14.357  1.00 45.99           C
ATOM    115  CG1 ILE A  14       2.680  13.068 -15.335  1.00 43.46           C
ATOM    116  CG2 ILE A  14       2.719  14.875 -13.602  1.00 40.83           C
ATOM    117  CD1 ILE A  14       3.438  13.903 -16.341  1.00 50.45           C
ATOM    118  N   MET A  15      -0.511  14.287 -12.155  1.00 39.22           N
ATOM    119  CA  MET A  15      -1.024  15.006 -10.996  1.00 47.36           C
ATOM    120  C   MET A  15      -1.295  14.057  -9.830  1.00 46.74           C
ATOM    121  O   MET A  15      -1.025  14.386  -8.675  1.00 46.29           O
ATOM    122  CB  MET A  15      -2.291  15.784 -11.354  1.00 45.87           C
ATOM    123  CG  MET A  15      -2.580  16.923 -10.402  1.00 53.31           C
ATOM    124  SD  MET A  15      -1.230  18.118 -10.370  1.00 52.10           S
ATOM    125  CE  MET A  15      -1.318  18.674  -8.671  1.00 51.47           C
ATOM    126  N   ASP A  16      -1.824  12.877 -10.139  1.00 48.44           N
ATOM    127  CA  ASP A  16      -2.093  11.867  -9.120  1.00 49.26           C
ATOM    128  C   ASP A  16      -0.805  11.444  -8.426  1.00 48.86           C
ATOM    129  O   ASP A  16      -0.748  11.347  -7.200  1.00 53.66           O
ATOM    130  CB  ASP A  16      -2.777  10.644  -9.738  1.00 51.28           C
ATOM    131  CG  ASP A  16      -4.213  10.919 -10.143  1.00 61.93           C
ATOM    132  OD1 ASP A  16      -4.865  11.755  -9.484  1.00 64.58           O
ATOM    133  OD2 ASP A  16      -4.690  10.298 -11.118  1.00 66.09           O
ATOM    134  N   SER A  17       0.228  11.193  -9.222  1.00 40.66           N
ATOM    135  CA  SER A  17       1.518  10.767  -8.696  1.00 46.95           C
ATOM    136  C   SER A  17       2.177  11.863  -7.859  1.00 45.39           C
ATOM    137  O   SER A  17       2.848  11.578  -6.867  1.00 48.00           O
ATOM    138  CB  SER A  17       2.444  10.349  -9.840  1.00 46.19           C
ATOM    139  OG  SER A  17       1.824   9.384 -10.670  1.00 54.01           O
ATOM    140  N   TYR A  18       1.980  13.115  -8.261  1.00 43.14           N
ATOM    141  CA  TYR A  18       2.582  14.248  -7.564  1.00 41.97           C
ATOM    142  C   TYR A  18       1.936  14.490  -6.206  1.00 46.24           C
ATOM    143  O   TYR A  18       2.591  14.952  -5.272  1.00 43.11           O
ATOM    144  CB  TYR A  18       2.482  15.517  -8.412  1.00 43.17           C
ATOM    145  CG  TYR A  18       3.364  16.649  -7.929  1.00 44.53           C
ATOM    146  CD1 TYR A  18       4.728  16.651  -8.197  1.00 41.22           C
ATOM    147  CD2 TYR A  18       2.834  17.718  -7.217  1.00 39.21           C
ATOM    148  CE1 TYR A  18       5.542  17.682  -7.764  1.00 47.00           C
ATOM    149  CE2 TYR A  18       3.641  18.758  -6.781  1.00 45.24           C
ATOM    150  CZ  TYR A  18       4.996  18.733  -7.058  1.00 47.03           C
ATOM    151  OH  TYR A  18       5.812  19.757  -6.632  1.00 53.25           O
ATOM    152  N   ASN A  19       0.646  14.181  -6.108  1.00 47.10           N
ATOM    153  CA  ASN A  19      -0.107  14.378  -4.874  1.00 48.24           C
ATOM    154  C   ASN A  19       0.310  13.427  -3.762  1.00 47.01           C
ATOM    155  O   ASN A  19      -0.029  13.637  -2.599  1.00 53.14           O
ATOM    156  CB  ASN A  19      -1.608  14.233  -5.132  1.00 53.75           C
ATOM    157  CG  ASN A  19      -2.210  15.463  -5.778  1.00 59.58           C
ATOM    158  OD1 ASN A  19      -1.755  16.584  -5.547  1.00 61.00           O
ATOM    159  ND2 ASN A  19      -3.242  15.261  -6.592  1.00 49.72           N
ATOM    160  N   LYS A  20       1.038  12.378  -4.124  1.00 48.71           N
ATOM    161  CA  LYS A  20       1.478  11.389  -3.149  1.00 49.36           C
ATOM    162  C   LYS A  20       2.552  11.978  -2.239  1.00 52.81           C
ATOM    163  O   LYS A  20       3.039  11.314  -1.325  1.00 54.68           O
ATOM    164  CB  LYS A  20       2.014  10.144  -3.859  1.00 54.52           C
ATOM    165  CG  LYS A  20       1.158   9.676  -5.028  1.00 56.94           C
ATOM    166  CD  LYS A  20      -0.139   9.028  -4.572  1.00 58.07           C
ATOM    167  CE  LYS A  20       0.087   7.586  -4.137  1.00 70.43           C
ATOM    168  NZ  LYS A  20      -1.200   6.889  -3.845  1.00 78.69           N
ATOM    169  N   GLN A  21       2.921  13.229  -2.494  1.00 50.71           N
ATOM    170  CA  GLN A  21       3.952  13.893  -1.706  1.00 49.11           C
ATOM    171  C   GLN A  21       3.439  14.340  -0.347  1.00 53.77           C
ATOM    172  O   GLN A  21       2.234  14.483  -0.139  1.00 50.92           O
ATOM    173  CB  GLN A  21       4.513  15.098  -2.458  1.00 47.52           C
ATOM    174  CG  GLN A  21       5.689  14.781  -3.352  1.00 50.70           C
ATOM    175  CD  GLN A  21       6.037  15.937  -4.263  1.00 53.04           C
ATOM    176  OE1 GLN A  21       5.151  16.589  -4.821  1.00 56.07           O
ATOM    177  NE2 GLN A  21       7.330  16.203  -4.419  1.00 53.48           N
ATOM    178  N   ARG A  22       4.369  14.548   0.577  1.00 51.01           N
ATOM    179  CA  ARG A  22       4.041  15.076   1.890  1.00 50.70           C
ATOM    180  C   ARG A  22       3.358  16.429   1.724  1.00 51.14           C
ATOM    181  O   ARG A  22       3.900  17.333   1.089  1.00 52.68           O
ATOM    182  CB  ARG A  22       5.311  15.203   2.734  1.00 55.64           C
ATOM    183  CG  ARG A  22       5.073  15.628   4.169  1.00 55.54           C
ATOM    184  CD  ARG A  22       6.338  15.484   5.005  1.00 57.79           C
ATOM    185  NE  ARG A  22       6.650  14.087   5.305  1.00 53.56           N
ATOM    186  CZ  ARG A  22       7.700  13.692   6.019  1.00 49.31           C
ATOM    187  NH1 ARG A  22       8.547  14.585   6.510  1.00 46.23           N
ATOM    188  NH2 ARG A  22       7.904  12.402   6.246  1.00 45.19           N
ATOM    189  N   MET A  23       2.161  16.560   2.286  1.00 51.05           N
ATOM    190  CA  MET A  23       1.358  17.767   2.109  1.00 52.67           C
ATOM    191  C   MET A  23       2.036  19.023   2.654  1.00 51.26           C
ATOM    192  O   MET A  23       2.666  18.988   3.710  1.00 53.31           O
ATOM    193  CB  MET A  23      -0.026  17.588   2.738  1.00 51.74           C
ATOM    194  CG  MET A  23      -0.901  16.571   2.016  1.00 61.64           C
ATOM    195  SD  MET A  23      -1.093  16.948   0.261  1.00 82.59           S
ATOM    196  CE  MET A  23      -2.062  15.543  -0.285  1.00 67.82           C
ATOM    197  N   PRO A  24       1.905  20.139   1.922  1.00 53.88           N
ATOM    198  CA  PRO A  24       2.508  21.433   2.265  1.00 56.00           C
ATOM    199  C   PRO A  24       2.172  21.894   3.682  1.00 57.94           C
ATOM    200  O   PRO A  24       3.043  22.426   4.371  1.00 58.47           O
ATOM    201  CB  PRO A  24       1.889  22.384   1.239  1.00 53.85           C
ATOM    202  CG  PRO A  24       1.613  21.513   0.058  1.00 53.89           C
ATOM    203  CD  PRO A  24       1.190  20.189   0.634  1.00 49.45           C
ATOM    204  N   GLN A  25       0.929  21.695   4.107  1.00 59.28           N
ATOM    205  CA  GLN A  25       0.507  22.098   5.446  1.00 64.43           C
ATOM    206  C   GLN A  25       1.365  21.462   6.538  1.00 63.87           C
ATOM    207  O   GLN A  25       1.685  22.104   7.540  1.00 64.37           O
ATOM    208  CB  GLN A  25      -0.971  21.766   5.677  1.00 74.70           C
ATOM    209  CG  GLN A  25      -1.398  21.846   7.139  1.00 79.03           C
ATOM    210  CD  GLN A  25      -2.533  22.826   7.373  1.00 83.12           C
ATOM    211  OE1 GLN A  25      -3.244  23.206   6.442  1.00 89.04           O
ATOM    212  NE2 GLN A  25      -2.704  23.245   8.622  1.00 78.34           N
ATOM    213  N   GLU A  26       1.736  20.201   6.340  1.00 63.82           N
ATOM    214  CA  GLU A  26       2.538  19.477   7.323  1.00 67.24           C
ATOM    215  C   GLU A  26       3.866  20.182   7.589  1.00 66.38           C
ATOM    216  O   GLU A  26       4.282  20.317   8.739  1.00 72.45           O
ATOM    217  CB  GLU A  26       2.777  18.031   6.871  1.00 65.31           C
ATOM    218  CG  GLU A  26       3.569  17.179   7.862  1.00 74.96           C
ATOM    219  CD  GLU A  26       3.643  15.712   7.457  1.00 80.42           C
ATOM    220  OE1 GLU A  26       2.932  15.312   6.510  1.00 80.14           O
ATOM    221  OE2 GLU A  26       4.414  14.956   8.088  1.00 71.93           O
ATOM    222  N   ILE A  27       4.520  20.636   6.523  1.00 60.73           N
ATOM    223  CA  ILE A  27       5.800  21.328   6.643  1.00 59.90           C
ATOM    224  C   ILE A  27       5.657  22.665   7.366  1.00 52.04           C
ATOM    225  O   ILE A  27       6.290  22.893   8.396  1.00 56.09           O
ATOM    226  CB  ILE A  27       6.448  21.574   5.263  1.00 56.35           C
ATOM    227  CG1 ILE A  27       6.937  20.261   4.648  1.00 52.13           C
ATOM    228  CG2 ILE A  27       7.608  22.546   5.386  1.00 48.54           C
ATOM    229  CD1 ILE A  27       5.841  19.379   4.085  1.00 52.46           C
ATOM    230  N   THR A  28       4.818  23.542   6.823  1.00 59.42           N
ATOM    231  CA  THR A  28       4.648  24.890   7.364  1.00 59.75           C
ATOM    232  C   THR A  28       4.081  24.894   8.783  1.00 63.58           C
ATOM    233  O   THR A  28       4.397  25.776   9.581  1.00 61.38           O
ATOM    234  CB  THR A  28       3.753  25.754   6.457  1.00 57.81           C
ATOM    235  OG1 THR A  28       2.489  25.107   6.270  1.00 60.61           O
ATOM    236  CG2 THR A  28       4.416  25.962   5.105  1.00 54.56           C
ATOM    237  N   ASN A  29       3.243  23.908   9.090  1.00 63.02           N
ATOM    238  CA  ASN A  29       2.683  23.771  10.431  1.00 64.97           C
ATOM    239  C   ASN A  29       3.759  23.683  11.510  1.00 65.66           C
ATOM    240  O   ASN A  29       3.717  24.413  12.500  1.00 68.97           O
ATOM    241  CB  ASN A  29       1.763  22.549  10.515  1.00 67.58           C
ATOM    242  CG  ASN A  29       0.317  22.880  10.193  1.00 73.94           C
ATOM    243  OD1 ASN A  29      -0.004  24.001   9.795  1.00 76.96           O
ATOM    244  ND2 ASN A  29      -0.566  21.901  10.362  1.00 74.92           N
ATOM    245  N   LYS A  30       4.722  22.789  11.310  1.00 63.11           N
ATOM    246  CA  LYS A  30       5.764  22.550  12.305  1.00 63.55           C
ATOM    247  C   LYS A  30       6.750  23.711  12.412  1.00 63.71           C
ATOM    248  O   LYS A  30       7.270  23.993  13.492  1.00 65.07           O
ATOM    249  CB  LYS A  30       6.510  21.247  12.005  1.00 60.28           C
ATOM    250  CG  LYS A  30       7.556  20.874  13.050  1.00 66.15           C
ATOM    251  CD  LYS A  30       8.134  19.489  12.794  1.00 64.27           C
ATOM    252  CE  LYS A  30       9.214  19.139  13.809  1.00 70.33           C
ATOM    253  NZ  LYS A  30       8.709  19.199  15.210  1.00 73.36           N
ATOM    254  N   ILE A  31       7.007  24.380  11.293  1.00 59.71           N
ATOM    255  CA  ILE A  31       7.943  25.498  11.275  1.00 63.83           C
ATOM    256  C   ILE A  31       7.375  26.703  12.018  1.00 64.86           C
ATOM    257  O   ILE A  31       8.065  27.331  12.822  1.00 64.37           O
ATOM    258  CB  ILE A  31       8.300  25.918   9.837  1.00 55.28           C
ATOM    259  CG1 ILE A  31       8.942  24.754   9.082  1.00 51.38           C
ATOM    260  CG2 ILE A  31       9.237  27.114   9.848  1.00 49.71           C
ATOM    261  CD1 ILE A  31       9.340  25.098   7.663  1.00 45.16           C
ATOM    262  N   LEU A  32       6.114  27.019  11.742  1.00 63.31           N
ATOM    263  CA  LEU A  32       5.439  28.146  12.378  1.00 68.40           C
ATOM    264  C   LEU A  32       5.161  27.870  13.854  1.00 69.35           C
ATOM    265  O   LEU A  32       5.260  28.766  14.693  1.00 69.76           O
ATOM    266  CB  LEU A  32       4.122  28.450  11.659  1.00 66.58           C
ATOM    267  CG  LEU A  32       4.202  28.826  10.178  1.00 61.28           C
ATOM    268  CD1 LEU A  32       2.829  28.744   9.529  1.00 64.58           C
ATOM    269  CD2 LEU A  32       4.805  30.211  10.007  1.00 68.92           C
ATOM    270  N   LYS A  33       4.816  26.623  14.158  1.00 67.90           N
ATOM    271  CA  LYS A  33       4.434  26.229  15.512  1.00 72.49           C
ATOM    272  C   LYS A  33       5.420  26.684  16.585  1.00 75.83           C
ATOM    273  O   LYS A  33       5.042  27.372  17.532  1.00 76.71           O
ATOM    274  CB  LYS A  33       4.233  24.713  15.590  1.00 75.31           C
ATOM    275  CG  LYS A  33       4.045  24.181  17.004  1.00 78.14           C
ATOM    276  CD  LYS A  33       3.267  22.877  16.994  1.00 80.87           C
ATOM    277  CE  LYS A  33       1.909  23.076  16.341  1.00 82.66           C
ATOM    278  NZ  LYS A  33       1.086  21.841  16.368  1.00 81.68           N
ATOM    279  N   GLU A  34       6.682  26.295  16.437  1.00 73.74           N
ATOM    280  CA  GLU A  34       7.689  26.591  17.451  1.00 77.52           C
ATOM    281  C   GLU A  34       9.079  26.791  16.855  1.00 75.02           C
ATOM    282  O   GLU A  34       9.496  26.049  15.964  1.00 72.34           O
ATOM    283  CB  GLU A  34       7.719  25.476  18.502  1.00 73.46           C
ATOM    284  CG  GLU A  34       7.695  24.072  17.914  1.00 74.03           C
ATOM    285  CD  GLU A  34       7.657  22.990  18.978  1.00 83.56           C
ATOM    286  OE1 GLU A  34       7.817  23.323  20.171  1.00 83.20           O
ATOM    287  OE2 GLU A  34       7.464  21.807  18.620  1.00 78.64           O
ATOM    288  N   ALA A  35       9.791  27.798  17.353  1.00 70.90           N
ATOM    289  CA  ALA A  35      11.161  28.053  16.924  1.00 67.12           C
ATOM    290  C   ALA A  35      12.085  26.949  17.422  1.00 66.79           C
ATOM    291  O   ALA A  35      12.151  26.679  18.621  1.00 63.46           O
ATOM    292  CB  ALA A  35      11.636  29.408  17.428  1.00 61.14           C
ATOM    293  N   PHE A  36      12.789  26.304  16.499  1.00 58.48           N
ATOM    294  CA  PHE A  36      13.738  25.262  16.866  1.00 59.37           C
ATOM    295  C   PHE A  36      15.163  25.789  16.775  1.00 58.71           C
ATOM    296  O   PHE A  36      15.425  26.776  16.089  1.00 53.33           O
ATOM    297  CB  PHE A  36      13.569  24.036  15.966  1.00 61.13           C
ATOM    298  CG  PHE A  36      12.260  23.322  16.151  1.00 61.82           C
ATOM    299  CD1 PHE A  36      12.108  22.369  17.146  1.00 65.17           C
ATOM    300  CD2 PHE A  36      11.181  23.605  15.332  1.00 57.07           C
ATOM    301  CE1 PHE A  36      10.905  21.711  17.318  1.00 67.83           C
ATOM    302  CE2 PHE A  36       9.976  22.951  15.499  1.00 64.68           C
ATOM    303  CZ  PHE A  36       9.838  22.002  16.493  1.00 64.29           C
ATOM    304  N   SER A  37      16.081  25.136  17.479  1.00 54.95           N
ATOM    305  CA  SER A  37      17.490  25.489  17.386  1.00 55.85           C
ATOM    306  C   SER A  37      18.027  25.044  16.032  1.00 54.82           C
ATOM    307  O   SER A  37      17.453  24.164  15.390  1.00 52.96           O
ATOM    308  CB  SER A  37      18.289  24.831  18.513  1.00 57.06           C
ATOM    309  OG  SER A  37      18.244  23.419  18.411  1.00 58.32           O
ATOM    310  N   ALA A  38      19.124  25.656  15.598  1.00 54.72           N
ATOM    311  CA  ALA A  38      19.762  25.280  14.342  1.00 54.43           C
ATOM    312  C   ALA A  38      20.033  23.779  14.308  1.00 52.73           C
ATOM    313  O   ALA A  38      20.037  23.162  13.242  1.00 50.72           O
ATOM    314  CB  ALA A  38      21.050  26.060  14.147  1.00 55.09           C
ATOM    315  N   GLU A  39      20.255  23.199  15.483  1.00 53.66           N
ATOM    316  CA  GLU A  39      20.472  21.761  15.607  1.00 56.74           C
ATOM    317  C   GLU A  39      19.211  20.982  15.237  1.00 56.66           C
ATOM    318  O   GLU A  39      19.259  20.042  14.442  1.00 50.66           O
ATOM    319  CB  GLU A  39      20.915  21.400  17.030  1.00 58.68           C
ATOM    320  CG  GLU A  39      22.337  21.826  17.383  1.00 64.15           C
ATOM    321  CD  GLU A  39      22.472  23.321  17.622  1.00 67.59           C
ATOM    322  OE1 GLU A  39      21.435  24.000  17.785  1.00 63.69           O
ATOM    323  OE2 GLU A  39      23.619  23.816  17.648  1.00 71.52           O
ATOM    324  N   GLU A  40      18.084  21.381  15.819  1.00 50.29           N
ATOM    325  CA  GLU A  40      16.807  20.730  15.544  1.00 53.99           C
ATOM    326  C   GLU A  40      16.371  20.947  14.096  1.00 46.90           C
ATOM    327  O   GLU A  40      15.792  20.057  13.476  1.00 41.66           O
ATOM    328  CB  GLU A  40      15.723  21.237  16.502  1.00 55.38           C
ATOM    329  CG  GLU A  40      15.961  20.889  17.964  1.00 57.62           C
ATOM    330  CD  GLU A  40      14.923  21.507  18.885  1.00 67.85           C
ATOM    331  OE1 GLU A  40      14.839  22.753  18.941  1.00 61.84           O
ATOM    332  OE2 GLU A  40      14.186  20.745  19.548  1.00 70.52           O
ATOM    333  N   ASN A  41      16.657  22.131  13.564  1.00 46.67           N
ATOM    334  CA  ASN A  41      16.301  22.457  12.188  1.00 47.86           C
ATOM    335  C   ASN A  41      17.051  21.594  11.185  1.00 44.71           C
ATOM    336  O   ASN A  41      16.458  21.059  10.250  1.00 43.19           O
ATOM    337  CB  ASN A  41      16.555  23.936  11.899  1.00 46.95           C
ATOM    338  CG  ASN A  41      15.525  24.836  12.545  1.00 53.35           C
ATOM    339  OD1 ASN A  41      14.360  24.464  12.684  1.00 48.07           O
ATOM    340  ND2 ASN A  41      15.949  26.029  12.945  1.00 50.67           N
ATOM    341  N   PHE A  42      18.357  21.464  11.383  1.00 42.51           N
ATOM    342  CA  PHE A  42      19.168  20.641  10.500  1.00 43.02           C
ATOM    343  C   PHE A  42      18.607  19.223  10.461  1.00 39.78           C
ATOM    344  O   PHE A  42      18.528  18.608   9.398  1.00 40.42           O
ATOM    345  CB  PHE A  42      20.629  20.631  10.955  1.00 38.77           C
ATOM    346  CG  PHE A  42      21.541  19.863  10.041  1.00 44.07           C
ATOM    347  CD1 PHE A  42      22.076  20.461   8.912  1.00 45.98           C
ATOM    348  CD2 PHE A  42      21.863  18.542  10.310  1.00 45.07           C
ATOM    349  CE1 PHE A  42      22.914  19.757   8.068  1.00 43.51           C
ATOM    350  CE2 PHE A  42      22.702  17.832   9.469  1.00 47.01           C
ATOM    351  CZ  PHE A  42      23.228  18.441   8.347  1.00 42.25           C
ATOM    352  N   LEU A  43      18.205  18.716  11.623  1.00 47.03           N
ATOM    353  CA  LEU A  43      17.654  17.369  11.726  1.00 45.16           C
ATOM    354  C   LEU A  43      16.283  17.277  11.055  1.00 43.41           C
ATOM    355  O   LEU A  43      15.921  16.241  10.496  1.00 44.38           O
ATOM    356  CB  LEU A  43      17.559  16.937  13.191  1.00 50.99           C
ATOM    357  CG  LEU A  43      16.956  15.557  13.468  1.00 53.25           C
ATOM    358  CD1 LEU A  43      17.713  14.473  12.715  1.00 53.37           C
ATOM    359  CD2 LEU A  43      16.944  15.268  14.962  1.00 57.91           C
ATOM    360  N   ILE A  44      15.522  18.363  11.119  1.00 43.66           N
ATOM    361  CA  ILE A  44      14.242  18.431  10.428  1.00 38.84           C
ATOM    362  C   ILE A  44      14.472  18.391   8.919  1.00 35.86           C
ATOM    363  O   ILE A  44      13.777  17.682   8.193  1.00 36.67           O
ATOM    364  CB  ILE A  44      13.456  19.699  10.822  1.00 44.17           C
ATOM    365  CG1 ILE A  44      12.998  19.606  12.280  1.00 44.16           C
ATOM    366  CG2 ILE A  44      12.255  19.900   9.913  1.00 40.02           C
ATOM    367  CD1 ILE A  44      12.238  20.823  12.763  1.00 49.16           C
ATOM    368  N   LEU A  45      15.468  19.139   8.455  1.00 35.82           N
ATOM    369  CA  LEU A  45      15.807  19.156   7.036  1.00 38.52           C
ATOM    370  C   LEU A  45      16.166  17.770   6.508  1.00 34.98           C
ATOM    371  O   LEU A  45      15.641  17.339   5.483  1.00 34.08           O
ATOM    372  CB  LEU A  45      16.954  20.129   6.753  1.00 35.12           C
ATOM    373  CG  LEU A  45      17.463  20.097   5.308  1.00 38.78           C
ATOM    374  CD1 LEU A  45      16.331  20.395   4.331  1.00 37.93           C
ATOM    375  CD2 LEU A  45      18.619  21.065   5.106  1.00 41.49           C
ATOM    376  N   THR A  46      17.063  17.076   7.204  1.00 32.54           N
ATOM    377  CA  THR A  46      17.522  15.766   6.748  1.00 35.58           C
ATOM    378  C   THR A  46      16.385  14.750   6.664  1.00 38.10           C
ATOM    379  O   THR A  46      16.336  13.945   5.735  1.00 40.22           O
ATOM    380  CB  THR A  46      18.676  15.207   7.620  1.00 41.29           C
ATOM    381  OG1 THR A  46      18.247  15.088   8.981  1.00 39.43           O
ATOM    382  CG2 THR A  46      19.891  16.123   7.551  1.00 41.71           C
ATOM    383  N   GLU A  47      15.471  14.795   7.628  1.00 34.01           N
ATOM    384  CA  GLU A  47      14.333  13.881   7.647  1.00 38.50           C
ATOM    385  C   GLU A  47      13.338  14.243   6.545  1.00 34.97           C
ATOM    386  O   GLU A  47      12.806  13.369   5.860  1.00 36.67           O
ATOM    387  CB  GLU A  47      13.655  13.901   9.021  1.00 38.44           C
ATOM    388  CG  GLU A  47      12.635  12.789   9.235  1.00 41.72           C
ATOM    389  CD  GLU A  47      11.300  13.059   8.553  1.00 49.69           C
ATOM    390  OE1 GLU A  47      10.943  14.244   8.381  1.00 50.59           O
ATOM    391  OE2 GLU A  47      10.604  12.085   8.188  1.00 52.77           O
ATOM    392  N   MET A  48      13.094  15.538   6.374  1.00 39.40           N
ATOM    393  CA  MET A  48      12.241  16.018   5.290  1.00 36.69           C
ATOM    394  C   MET A  48      12.825  15.666   3.928  1.00 37.77           C
ATOM    395  O   MET A  48      12.103  15.260   3.016  1.00 37.15           O
ATOM    396  CB  MET A  48      12.062  17.535   5.375  1.00 37.52           C
ATOM    397  CG  MET A  48      11.157  18.007   6.497  1.00 39.38           C
ATOM    398  SD  MET A  48       9.449  17.496   6.245  1.00 46.11           S
ATOM    399  CE  MET A  48       9.203  17.964   4.536  1.00 47.77           C
ATOM    400  N   ALA A  49      14.136  15.840   3.795  1.00 35.12           N
ATOM    401  CA  ALA A  49      14.818  15.619   2.526  1.00 35.34           C
ATOM    402  C   ALA A  49      14.919  14.136   2.195  1.00 36.91           C
ATOM    403  O   ALA A  49      14.870  13.752   1.029  1.00 30.78           O
ATOM    404  CB  ALA A  49      16.198  16.259   2.544  1.00 35.84           C
ATOM    405  N   THR A  50      15.061  13.304   3.222  1.00 32.67           N
ATOM    406  CA  THR A  50      15.106  11.862   3.023  1.00 35.21           C
ATOM    407  C   THR A  50      13.754  11.350   2.525  1.00 38.24           C
ATOM    408  O   THR A  50      13.691  10.555   1.588  1.00 35.91           O
ATOM    409  CB  THR A  50      15.503  11.126   4.315  1.00 43.01           C
ATOM    410  OG1 THR A  50      16.797  11.570   4.738  1.00 41.00           O
ATOM    411  CG2 THR A  50      15.547   9.626   4.084  1.00 46.91           C
ATOM    412  N   ASN A  51      12.675  11.812   3.151  1.00 36.50           N
ATOM    413  CA  ASN A  51      11.327  11.463   2.705  1.00 39.54           C
ATOM    414  C   ASN A  51      11.050  11.933   1.279  1.00 34.42           C
ATOM    415  O   ASN A  51      10.447  11.218   0.475  1.00 35.63           O
ATOM    416  CB  ASN A  51      10.278  12.050   3.648  1.00 38.06           C
ATOM    417  CG  ASN A  51       8.868  11.896   3.113  1.00 48.26           C
ATOM    418  OD1 ASN A  51       8.321  12.810   2.495  1.00 45.17           O
ATOM    419  ND2 ASN A  51       8.274  10.730   3.341  1.00 42.61           N
ATOM    420  N   HIS A  52      11.496  13.147   0.975  1.00 35.46           N
ATOM    421  CA  HIS A  52      11.301  13.731  -0.347  1.00 37.18           C
ATOM    422  C   HIS A  52      11.974  12.919  -1.451  1.00 39.29           C
ATOM    423  O   HIS A  52      11.407  12.728  -2.527  1.00 34.99           O
ATOM    424  CB  HIS A  52      11.817  15.169  -0.373  1.00 35.61           C
ATOM    425  CG  HIS A  52      11.807  15.785  -1.735  1.00 36.41           C
ATOM    426  ND1 HIS A  52      12.929  15.838  -2.535  1.00 31.27           N
ATOM    427  CD2 HIS A  52      10.812  16.368  -2.443  1.00 36.09           C
ATOM    428  CE1 HIS A  52      12.625  16.431  -3.675  1.00 39.83           C
ATOM    429  NE2 HIS A  52      11.347  16.764  -3.644  1.00 34.94           N
ATOM    430  N   VAL A  53      13.188  12.447  -1.186  1.00 32.21           N
ATOM    431  CA  VAL A  53      13.906  11.642  -2.167  1.00 34.56           C
ATOM    432  C   VAL A  53      13.209  10.303  -2.385  1.00 32.02           C
ATOM    433  O   VAL A  53      13.117   9.816  -3.509  1.00 33.77           O
ATOM    434  CB  VAL A  53      15.363  11.383  -1.744  1.00 36.73           C
ATOM    435  CG1 VAL A  53      16.050  10.483  -2.758  1.00 43.03           C
ATOM    436  CG2 VAL A  53      16.114  12.693  -1.600  1.00 38.13           C
ATOM    437  N   GLN A  54      12.717   9.709  -1.304  1.00 35.49           N
ATOM    438  CA  GLN A  54      12.030   8.427  -1.404  1.00 37.74           C
ATOM    439  C   GLN A  54      10.795   8.544  -2.286  1.00 30.98           C
ATOM    440  O   GLN A  54      10.564   7.713  -3.161  1.00 37.78           O
ATOM    441  CB  GLN A  54      11.654   7.909  -0.017  1.00 40.57           C
ATOM    442  CG  GLN A  54      12.849   7.441   0.793  1.00 42.16           C
ATOM    443  CD  GLN A  54      12.492   7.126   2.229  1.00 53.26           C
ATOM    444  OE1 GLN A  54      13.207   6.391   2.912  1.00 55.61           O
ATOM    445  NE2 GLN A  54      11.384   7.687   2.700  1.00 51.09           N
ATOM    446  N   VAL A  55      10.011   9.591  -2.061  1.00 32.03           N
ATOM    447  CA  VAL A  55       8.788   9.804  -2.826  1.00 40.94           C
ATOM    448  C   VAL A  55       9.109  10.228  -4.257  1.00 37.05           C
ATOM    449  O   VAL A  55       8.384   9.892  -5.196  1.00 33.53           O
ATOM    450  CB  VAL A  55       7.883  10.857  -2.151  1.00 41.94           C
ATOM    451  CG1 VAL A  55       6.582  11.024  -2.922  1.00 37.97           C
ATOM    452  CG2 VAL A  55       7.598  10.459  -0.707  1.00 43.46           C
ATOM    453  N   LEU A  56      10.203  10.965  -4.416  1.00 34.95           N
ATOM    454  CA  LEU A  56      10.638  11.418  -5.730  1.00 34.26           C
ATOM    455  C   LEU A  56      10.988  10.232  -6.622  1.00 37.27           C
ATOM    456  O   LEU A  56      10.681  10.230  -7.812  1.00 36.72           O
ATOM    457  CB  LEU A  56      11.848  12.346  -5.599  1.00 36.44           C
ATOM    458  CG  LEU A  56      12.329  13.032  -6.878  1.00 38.44           C
ATOM    459  CD1 LEU A  56      11.266  13.987  -7.403  1.00 39.58           C
ATOM    460  CD2 LEU A  56      13.633  13.769  -6.623  1.00 40.65           C
ATOM    461  N   VAL A  57      11.637   9.227  -6.040  1.00 37.25           N
ATOM    462  CA  VAL A  57      11.983   8.013  -6.773  1.00 36.50           C
ATOM    463  C   VAL A  57      10.734   7.300  -7.277  1.00 40.50           C
ATOM    464  O   VAL A  57      10.662   6.899  -8.438  1.00 45.11           O
ATOM    465  CB  VAL A  57      12.809   7.039  -5.912  1.00 40.69           C
ATOM    466  CG1 VAL A  57      12.951   5.700  -6.619  1.00 43.79           C
ATOM    467  CG2 VAL A  57      14.178   7.632  -5.600  1.00 38.46           C
ATOM    468  N   GLU A  58       9.750   7.145  -6.397  1.00 42.24           N
ATOM    469  CA  GLU A  58       8.490   6.510  -6.768  1.00 43.47           C
ATOM    470  C   GLU A  58       7.763   7.325  -7.830  1.00 43.90           C
ATOM    471  O   GLU A  58       7.124   6.767  -8.721  1.00 45.45           O
ATOM    472  CB  GLU A  58       7.594   6.321  -5.542  1.00 43.71           C
ATOM    473  CG  GLU A  58       8.172   5.376  -4.504  1.00 48.85           C
ATOM    474  CD  GLU A  58       8.596   4.048  -5.102  1.00 59.90           C
ATOM    475  OE1 GLU A  58       7.794   3.450  -5.852  1.00 57.08           O
ATOM    476  OE2 GLU A  58       9.735   3.608  -4.832  1.00 60.62           O
ATOM    477  N   PHE A  59       7.859   8.647  -7.727  1.00 42.44           N
ATOM    478  CA  PHE A  59       7.261   9.541  -8.709  1.00 40.51           C
ATOM    479  C   PHE A  59       7.958   9.393 -10.057  1.00 40.76           C
ATOM    480  O   PHE A  59       7.310   9.323 -11.101  1.00 43.47           O
ATOM    481  CB  PHE A  59       7.346  10.991  -8.227  1.00 39.61           C
ATOM    482  CG  PHE A  59       6.963  12.006  -9.270  1.00 45.60           C
ATOM    483  CD1 PHE A  59       5.631  12.311  -9.509  1.00 44.82           C
ATOM    484  CD2 PHE A  59       7.938  12.664 -10.005  1.00 42.13           C
ATOM    485  CE1 PHE A  59       5.277  13.253 -10.471  1.00 48.65           C
ATOM    486  CE2 PHE A  59       7.593  13.606 -10.965  1.00 41.63           C
ATOM    487  CZ  PHE A  59       6.261  13.900 -11.199  1.00 41.10           C
ATOM    488  N   THR A  60       9.284   9.341 -10.023  1.00 39.02           N
ATOM    489  CA  THR A  60      10.082   9.210 -11.237  1.00 44.07           C
ATOM    490  C   THR A  60       9.810   7.895 -11.960  1.00 45.26           C
ATOM    491  O   THR A  60       9.704   7.860 -13.186  1.00 42.72           O
ATOM    492  CB  THR A  60      11.583   9.300 -10.929  1.00 41.67           C
ATOM    493  OG1 THR A  60      11.858  10.534 -10.257  1.00 37.56           O
ATOM    494  CG2 THR A  60      12.391   9.234 -12.211  1.00 43.49           C
ATOM    495  N   LYS A  61       9.700   6.815 -11.195  1.00 48.25           N
ATOM    496  CA  LYS A  61       9.470   5.492 -11.766  1.00 47.62           C
ATOM    497  C   LYS A  61       8.132   5.390 -12.494  1.00 52.31           C
ATOM    498  O   LYS A  61       7.963   4.550 -13.376  1.00 54.60           O
ATOM    499  CB  LYS A  61       9.567   4.416 -10.683  1.00 51.13           C
ATOM    500  CG  LYS A  61      10.974   4.199 -10.152  1.00 48.83           C
ATOM    501  CD  LYS A  61      10.955   3.467  -8.818  1.00 54.20           C
ATOM    502  CE  LYS A  61      10.256   2.121  -8.926  1.00 55.93           C
ATOM    503  NZ  LYS A  61      10.172   1.438  -7.605  1.00 54.22           N
ATOM    504  N   LYS A  62       7.183   6.245 -12.127  1.00 49.67           N
ATOM    505  CA  LYS A  62       5.871   6.224 -12.768  1.00 49.52           C
ATOM    506  C   LYS A  62       5.766   7.193 -13.949  1.00 51.23           C
ATOM    507  O   LYS A  62       4.748   7.226 -14.639  1.00 53.70           O
ATOM    508  CB  LYS A  62       4.755   6.476 -11.747  1.00 52.10           C
ATOM    509  CG  LYS A  62       4.460   5.267 -10.862  1.00 54.70           C
ATOM    510  CD  LYS A  62       3.207   5.462 -10.025  1.00 59.03           C
ATOM    511  CE  LYS A  62       3.408   6.534  -8.970  1.00 58.31           C
ATOM    512  NZ  LYS A  62       2.204   6.689  -8.105  1.00 64.36           N
ATOM    513  N   LEU A  63       6.814   7.977 -14.184  1.00 47.27           N
ATOM    514  CA  LEU A  63       6.841   8.852 -15.350  1.00 44.15           C
ATOM    515  C   LEU A  63       6.853   8.008 -16.619  1.00 45.72           C
ATOM    516  O   LEU A  63       7.714   7.146 -16.787  1.00 44.23           O
ATOM    517  CB  LEU A  63       8.056   9.782 -15.311  1.00 41.58           C
ATOM    518  CG  LEU A  63       8.059  10.846 -14.210  1.00 42.24           C
ATOM    519  CD1 LEU A  63       9.365  11.630 -14.213  1.00 39.40           C
ATOM    520  CD2 LEU A  63       6.869  11.780 -14.367  1.00 40.84           C
ATOM    521  N   PRO A  64       5.888   8.253 -17.516  1.00 48.65           N
ATOM    522  CA  PRO A  64       5.735   7.483 -18.755  1.00 48.20           C
ATOM    523  C   PRO A  64       7.048   7.319 -19.511  1.00 48.37           C
ATOM    524  O   PRO A  64       7.581   8.296 -20.038  1.00 51.58           O
ATOM    525  CB  PRO A  64       4.765   8.337 -19.572  1.00 42.80           C
ATOM    526  CG  PRO A  64       3.946   9.034 -18.542  1.00 51.34           C
ATOM    527  CD  PRO A  64       4.882   9.323 -17.403  1.00 47.52           C
ATOM    528  N   GLY A  65       7.561   6.094 -19.554  1.00 48.59           N
ATOM    529  CA  GLY A  65       8.751   5.793 -20.327  1.00 50.01           C
ATOM    530  C   GLY A  65      10.012   5.564 -19.515  1.00 51.29           C
ATOM    531  O   GLY A  65      10.956   4.941 -20.000  1.00 50.52           O
ATOM    532  N   PHE A  66      10.033   6.060 -18.282  1.00 48.60           N
ATOM    533  CA  PHE A  66      11.235   5.987 -17.453  1.00 51.32           C
ATOM    534  C   PHE A  66      11.720   4.556 -17.215  1.00 49.31           C
ATOM    535  O   PHE A  66      12.918   4.317 -17.066  1.00 53.18           O
ATOM    536  CB  PHE A  66      11.015   6.694 -16.112  1.00 45.72           C
ATOM    537  CG  PHE A  66      12.267   6.839 -15.293  1.00 45.48           C
ATOM    538  CD1 PHE A  66      13.142   7.890 -15.520  1.00 42.88           C
ATOM    539  CD2 PHE A  66      12.570   5.926 -14.299  1.00 45.11           C
ATOM    540  CE1 PHE A  66      14.296   8.026 -14.769  1.00 42.35           C
ATOM    541  CE2 PHE A  66      13.721   6.056 -13.543  1.00 44.10           C
ATOM    542  CZ  PHE A  66      14.585   7.107 -13.778  1.00 46.14           C
ATOM    543  N   GLN A  67      10.789   3.609 -17.181  1.00 52.33           N
ATOM    544  CA  GLN A  67      11.126   2.214 -16.906  1.00 60.23           C
ATOM    545  C   GLN A  67      11.886   1.546 -18.052  1.00 58.24           C
ATOM    546  O   GLN A  67      12.601   0.567 -17.841  1.00 57.98           O
ATOM    547  CB  GLN A  67       9.865   1.409 -16.577  1.00 62.44           C
ATOM    548  CG  GLN A  67       9.189   1.807 -15.275  1.00 63.04           C
ATOM    549  CD  GLN A  67      10.019   1.462 -14.050  1.00 69.68           C
ATOM    550  OE1 GLN A  67      11.235   1.278 -14.137  1.00 67.76           O
ATOM    551  NE2 GLN A  67       9.361   1.363 -12.900  1.00 66.53           N
ATOM    552  N   THR A  68      11.726   2.075 -19.262  1.00 56.12           N
ATOM    553  CA  THR A  68      12.368   1.494 -20.438  1.00 54.29           C
ATOM    554  C   THR A  68      13.742   2.106 -20.714  1.00 58.15           C
ATOM    555  O   THR A  68      14.399   1.752 -21.692  1.00 60.61           O
ATOM    556  CB  THR A  68      11.489   1.640 -21.695  1.00 60.07           C
ATOM    557  OG1 THR A  68      11.372   3.026 -22.042  1.00 63.32           O
ATOM    558  CG2 THR A  68      10.103   1.057 -21.447  1.00 53.61           C
ATOM    559  N   LEU A  69      14.170   3.024 -19.852  1.00 56.14           N
ATOM    560  CA  LEU A  69      15.484   3.645 -19.993  1.00 58.20           C
ATOM    561  C   LEU A  69      16.590   2.731 -19.479  1.00 60.20           C
ATOM    562  O   LEU A  69      16.347   1.848 -18.656  1.00 62.20           O
ATOM    563  CB  LEU A  69      15.544   4.982 -19.250  1.00 54.60           C
ATOM    564  CG  LEU A  69      14.727   6.151 -19.802  1.00 55.59           C
ATOM    565  CD1 LEU A  69      14.877   7.368 -18.903  1.00 43.33           C
ATOM    566  CD2 LEU A  69      15.146   6.479 -21.228  1.00 55.30           C
ATOM    567  N   ASP A  70      17.805   2.955 -19.971  1.00 64.51           N
ATOM    568  CA  ASP A  70      18.975   2.224 -19.501  1.00 66.85           C
ATOM    569  C   ASP A  70      19.139   2.414 -17.998  1.00 63.05           C
ATOM    570  O   ASP A  70      19.057   3.535 -17.495  1.00 62.86           O
ATOM    571  CB  ASP A  70      20.229   2.704 -20.234  1.00 66.97           C
ATOM    572  CG  ASP A  70      21.488   2.026 -19.739  1.00 64.79           C
ATOM    573  OD1 ASP A  70      21.765   0.893 -20.185  1.00 70.69           O
ATOM    574  OD2 ASP A  70      22.200   2.626 -18.906  1.00 64.64           O
ATOM    575  N   HIS A  71      19.371   1.316 -17.286  1.00 65.27           N
ATOM    576  CA  HIS A  71      19.443   1.346 -15.826  1.00 63.51           C
ATOM    577  C   HIS A  71      20.406   2.395 -15.274  1.00 56.77           C
ATOM    578  O   HIS A  71      20.121   3.029 -14.258  1.00 54.15           O
ATOM    579  CB  HIS A  71      19.785  -0.040 -15.272  1.00 60.65           C
ATOM    580  CG  HIS A  71      18.607  -0.958 -15.189  1.00 64.29           C
ATOM    581  ND1 HIS A  71      17.345  -0.586 -15.601  1.00 68.28           N
ATOM    582  CD2 HIS A  71      18.495  -2.230 -14.738  1.00 74.37           C
ATOM    583  CE1 HIS A  71      16.507  -1.589 -15.408  1.00 76.18           C
ATOM    584  NE2 HIS A  71      17.180  -2.599 -14.885  1.00 79.33           N
ATOM    585  N   GLU A  72      21.541   2.580 -15.939  1.00 57.45           N
ATOM    586  CA  GLU A  72      22.533   3.543 -15.473  1.00 58.33           C
ATOM    587  C   GLU A  72      22.111   4.976 -15.771  1.00 56.81           C
ATOM    588  O   GLU A  72      22.497   5.905 -15.064  1.00 53.24           O
ATOM    589  CB  GLU A  72      23.910   3.246 -16.071  1.00 61.40           C
ATOM    590  CG  GLU A  72      24.495   1.930 -15.599  1.00 67.32           C
ATOM    591  CD  GLU A  72      24.419   1.776 -14.090  1.00 79.12           C
ATOM    592  OE1 GLU A  72      24.858   2.701 -13.371  1.00 78.18           O
ATOM    593  OE2 GLU A  72      23.911   0.735 -13.623  1.00 79.87           O
ATOM    594  N   ASP A  73      21.318   5.151 -16.823  1.00 54.54           N
ATOM    595  CA  ASP A  73      20.771   6.463 -17.134  1.00 57.31           C
ATOM    596  C   ASP A  73      19.689   6.832 -16.128  1.00 49.20           C
ATOM    597  O   ASP A  73      19.587   7.987 -15.716  1.00 45.28           O
ATOM    598  CB  ASP A  73      20.231   6.512 -18.565  1.00 54.42           C
ATOM    599  CG  ASP A  73      21.339   6.590 -19.604  1.00 68.19           C
ATOM    600  OD1 ASP A  73      22.467   6.995 -19.247  1.00 69.91           O
ATOM    601  OD2 ASP A  73      21.078   6.253 -20.778  1.00 63.74           O
ATOM    602  N   GLN A  74      18.891   5.845 -15.728  1.00 46.25           N
ATOM    603  CA  GLN A  74      17.893   6.052 -14.687  1.00 46.76           C
ATOM    604  C   GLN A  74      18.554   6.671 -13.471  1.00 44.19           C
ATOM    605  O   GLN A  74      18.105   7.695 -12.960  1.00 41.98           O
ATOM    606  CB  GLN A  74      17.237   4.733 -14.287  1.00 46.68           C
ATOM    607  CG  GLN A  74      16.275   4.174 -15.316  1.00 52.48           C
ATOM    608  CD  GLN A  74      15.511   2.972 -14.795  1.00 52.02           C
ATOM    609  OE1 GLN A  74      15.792   2.470 -13.708  1.00 59.68           O
ATOM    610  NE2 GLN A  74      14.535   2.507 -15.568  1.00 55.16           N
ATOM    611  N   ILE A  75      19.627   6.034 -13.016  1.00 43.73           N
ATOM    612  CA  ILE A  75      20.399   6.527 -11.887  1.00 42.99           C
ATOM    613  C   ILE A  75      20.908   7.939 -12.150  1.00 47.98           C
ATOM    614  O   ILE A  75      20.800   8.817 -11.293  1.00 48.04           O
ATOM    615  CB  ILE A  75      21.603   5.611 -11.598  1.00 48.33           C
ATOM    616  CG1 ILE A  75      21.129   4.223 -11.168  1.00 50.24           C
ATOM    617  CG2 ILE A  75      22.486   6.217 -10.521  1.00 44.39           C
ATOM    618  CD1 ILE A  75      20.507   4.197  -9.791  1.00 53.28           C
ATOM    619  N   ALA A  76      21.462   8.150 -13.339  1.00 41.34           N
ATOM    620  CA  ALA A  76      22.031   9.444 -13.699  1.00 46.58           C
ATOM    621  C   ALA A  76      20.987  10.558 -13.671  1.00 45.34           C
ATOM    622  O   ALA A  76      21.287  11.684 -13.277  1.00 42.53           O
ATOM    623  CB  ALA A  76      22.702   9.373 -15.063  1.00 50.16           C
ATOM    624  N   LEU A  77      19.764  10.241 -14.087  1.00 39.46           N
ATOM    625  CA  LEU A  77      18.678  11.219 -14.088  1.00 42.50           C
ATOM    626  C   LEU A  77      18.240  11.610 -12.677  1.00 46.71           C
ATOM    627  O   LEU A  77      18.071  12.794 -12.377  1.00 41.14           O
ATOM    628  CB  LEU A  77      17.480  10.697 -14.884  1.00 36.35           C
ATOM    629  CG  LEU A  77      17.643  10.694 -16.405  1.00 43.84           C
ATOM    630  CD1 LEU A  77      16.439  10.052 -17.071  1.00 36.83           C
ATOM    631  CD2 LEU A  77      17.848  12.108 -16.917  1.00 41.70           C
ATOM    632  N   LEU A  78      18.053  10.613 -11.815  1.00 47.27           N
ATOM    633  CA  LEU A  78      17.625  10.859 -10.439  1.00 42.58           C
ATOM    634  C   LEU A  78      18.684  11.604  -9.640  1.00 40.20           C
ATOM    635  O   LEU A  78      18.388  12.566  -8.931  1.00 42.26           O
ATOM    636  CB  LEU A  78      17.278   9.544  -9.736  1.00 47.80           C
ATOM    637  CG  LEU A  78      15.833   9.060  -9.854  1.00 52.75           C
ATOM    638  CD1 LEU A  78      15.682   7.697  -9.205  1.00 53.69           C
ATOM    639  CD2 LEU A  78      14.881  10.064  -9.223  1.00 41.04           C
ATOM    640  N   LYS A  79      19.922  11.143  -9.755  1.00 43.56           N
ATOM    641  CA  LYS A  79      21.040  11.752  -9.053  1.00 45.10           C
ATOM    642  C   LYS A  79      21.247  13.207  -9.481  1.00 48.45           C
ATOM    643  O   LYS A  79      21.657  14.044  -8.677  1.00 44.77           O
ATOM    644  CB  LYS A  79      22.311  10.927  -9.286  1.00 48.10           C
ATOM    645  CG  LYS A  79      23.571  11.491  -8.651  1.00 60.09           C
ATOM    646  CD  LYS A  79      23.464  11.557  -7.137  1.00 59.46           C
ATOM    647  CE  LYS A  79      24.757  12.076  -6.529  1.00 58.09           C
ATOM    648  NZ  LYS A  79      25.915  11.204  -6.875  1.00 62.57           N
ATOM    649  N   GLY A  80      20.944  13.509 -10.741  1.00 42.83           N
ATOM    650  CA  GLY A  80      21.177  14.836 -11.282  1.00 39.21           C
ATOM    651  C   GLY A  80      20.075  15.853 -11.034  1.00 43.92           C
ATOM    652  O   GLY A  80      20.285  17.051 -11.228  1.00 39.07           O
ATOM    653  N   SER A  81      18.904  15.391 -10.603  1.00 38.51           N
ATOM    654  CA  SER A  81      17.757  16.284 -10.430  1.00 41.31           C
ATOM    655  C   SER A  81      17.226  16.334  -9.000  1.00 38.93           C
ATOM    656  O   SER A  81      16.358  17.150  -8.682  1.00 36.63           O
ATOM    657  CB  SER A  81      16.618  15.867 -11.362  1.00 42.94           C
ATOM    658  OG  SER A  81      16.074  14.621 -10.963  1.00 35.44           O
ATOM    659  N   ALA A  82      17.738  15.460  -8.141  1.00 37.53           N
ATOM    660  CA  ALA A  82      17.214  15.334  -6.786  1.00 39.70           C
ATOM    661  C   ALA A  82      17.256  16.651  -6.019  1.00 37.00           C
ATOM    662  O   ALA A  82      16.296  17.015  -5.339  1.00 39.70           O
ATOM    663  CB  ALA A  82      17.961  14.257  -6.026  1.00 40.95           C
ATOM    664  N   VAL A  83      18.376  17.356  -6.124  1.00 35.11           N
ATOM    665  CA  VAL A  83      18.546  18.616  -5.411  1.00 33.93           C
ATOM    666  C   VAL A  83      17.647  19.706  -5.987  1.00 33.14           C
ATOM    667  O   VAL A  83      17.038  20.472  -5.241  1.00 31.97           O
ATOM    668  CB  VAL A  83      20.017  19.086  -5.429  1.00 37.75           C
ATOM    669  CG1 VAL A  83      20.138  20.483  -4.846  1.00 41.56           C
ATOM    670  CG2 VAL A  83      20.894  18.108  -4.660  1.00 39.27           C
ATOM    671  N   GLU A  84      17.570  19.774  -7.314  1.00 33.83           N
ATOM    672  CA  GLU A  84      16.721  20.756  -7.984  1.00 36.59           C
ATOM    673  C   GLU A  84      15.247  20.534  -7.658  1.00 33.26           C
ATOM    674  O   GLU A  84      14.503  21.487  -7.419  1.00 35.53           O
ATOM    675  CB  GLU A  84      16.929  20.704  -9.499  1.00 38.97           C
ATOM    676  CG  GLU A  84      18.355  21.000  -9.943  1.00 45.98           C
ATOM    677  CD  GLU A  84      18.534  20.865 -11.442  1.00 49.40           C
ATOM    678  OE1 GLU A  84      17.511  20.821 -12.156  1.00 45.16           O
ATOM    679  OE2 GLU A  84      19.692  20.798 -11.908  1.00 48.83           O
ATOM    680  N   ALA A  85      14.823  19.275  -7.659  1.00 34.74           N
ATOM    681  CA  ALA A  85      13.437  18.947  -7.339  1.00 34.86           C
ATOM    682  C   ALA A  85      13.105  19.370  -5.914  1.00 32.95           C
ATOM    683  O   ALA A  85      12.010  19.861  -5.635  1.00 34.95           O
ATOM    684  CB  ALA A  85      13.180  17.459  -7.529  1.00 34.28           C
ATOM    685  N   MET A  86      14.061  19.189  -5.011  1.00 34.37           N
ATOM    686  CA  MET A  86      13.835  19.519  -3.610  1.00 32.23           C
ATOM    687  C   MET A  86      13.638  21.020  -3.397  1.00 33.74           C
ATOM    688  O   MET A  86      12.756  21.431  -2.646  1.00 31.15           O
ATOM    689  CB  MET A  86      14.967  18.981  -2.735  1.00 34.37           C
ATOM    690  CG  MET A  86      14.754  19.217  -1.253  1.00 44.43           C
ATOM    691  SD  MET A  86      15.821  20.511  -0.606  1.00 60.42           S
ATOM    692  CE  MET A  86      17.083  19.518   0.178  1.00 47.12           C
ATOM    693  N   PHE A  87      14.451  21.838  -4.059  1.00 32.42           N
ATOM    694  CA  PHE A  87      14.293  23.286  -3.964  1.00 32.63           C
ATOM    695  C   PHE A  87      13.035  23.770  -4.674  1.00 33.70           C
ATOM    696  O   PHE A  87      12.434  24.765  -4.273  1.00 38.90           O
ATOM    697  CB  PHE A  87      15.521  24.017  -4.514  1.00 35.33           C
ATOM    698  CG  PHE A  87      16.667  24.083  -3.547  1.00 39.75           C
ATOM    699  CD1 PHE A  87      16.595  24.897  -2.430  1.00 46.76           C
ATOM    700  CD2 PHE A  87      17.812  23.333  -3.751  1.00 39.74           C
ATOM    701  CE1 PHE A  87      17.641  24.961  -1.531  1.00 45.27           C
ATOM    702  CE2 PHE A  87      18.866  23.394  -2.855  1.00 48.42           C
ATOM    703  CZ  PHE A  87      18.779  24.211  -1.744  1.00 43.17           C
ATOM    704  N   LEU A  88      12.642  23.076  -5.734  1.00 30.58           N
ATOM    705  CA  LEU A  88      11.428  23.440  -6.453  1.00 31.41           C
ATOM    706  C   LEU A  88      10.209  23.181  -5.567  1.00 34.20           C
ATOM    707  O   LEU A  88       9.282  23.990  -5.511  1.00 33.49           O
ATOM    708  CB  LEU A  88      11.329  22.661  -7.766  1.00 35.38           C
ATOM    709  CG  LEU A  88      10.136  22.972  -8.670  1.00 42.84           C
ATOM    710  CD1 LEU A  88      10.053  24.461  -8.954  1.00 44.68           C
ATOM    711  CD2 LEU A  88      10.228  22.180  -9.965  1.00 39.17           C
ATOM    712  N   ARG A  89      10.226  22.053  -4.863  1.00 35.51           N
ATOM    713  CA  ARG A  89       9.164  21.721  -3.917  1.00 33.07           C
ATOM    714  C   ARG A  89       9.149  22.680  -2.729  1.00 35.41           C
ATOM    715  O   ARG A  89       8.086  23.016  -2.209  1.00 32.55           O
ATOM    716  CB  ARG A  89       9.312  20.280  -3.420  1.00 37.63           C
ATOM    717  CG  ARG A  89       8.260  19.851  -2.397  1.00 40.03           C
ATOM    718  CD  ARG A  89       6.863  19.873  -3.001  1.00 43.07           C
ATOM    719  NE  ARG A  89       5.856  19.324  -2.097  1.00 44.13           N
ATOM    720  CZ  ARG A  89       4.566  19.215  -2.396  1.00 46.09           C
ATOM    721  NH1 ARG A  89       4.121  19.620  -3.580  1.00 47.30           N
ATOM    722  NH2 ARG A  89       3.719  18.704  -1.514  1.00 49.13           N
ATOM    723  N   SER A  90      10.330  23.106  -2.290  1.00 30.35           N
ATOM    724  CA  SER A  90      10.423  24.097  -1.224  1.00 34.93           C
ATOM    725  C   SER A  90       9.798  25.407  -1.689  1.00 36.69           C
ATOM    726  O   SER A  90       9.064  26.056  -0.944  1.00 34.81           O
ATOM    727  CB  SER A  90      11.880  24.328  -0.818  1.00 35.86           C
ATOM    728  OG  SER A  90      12.460  23.150  -0.283  1.00 34.77           O
ATOM    729  N   ALA A  91      10.089  25.790  -2.928  1.00 35.74           N
ATOM    730  CA  ALA A  91       9.541  27.018  -3.493  1.00 38.11           C
ATOM    731  C   ALA A  91       8.016  26.974  -3.519  1.00 39.65           C
ATOM    732  O   ALA A  91       7.349  27.959  -3.201  1.00 42.78           O
ATOM    733  CB  ALA A  91      10.097  27.256  -4.889  1.00 39.23           C
ATOM    734  N   GLU A  92       7.466  25.826  -3.896  1.00 41.91           N
ATOM    735  CA  GLU A  92       6.019  25.664  -3.944  1.00 40.93           C
ATOM    736  C   GLU A  92       5.420  25.863  -2.556  1.00 42.46           C
ATOM    737  O   GLU A  92       4.449  26.598  -2.385  1.00 38.89           O
ATOM    738  CB  GLU A  92       5.644  24.286  -4.497  1.00 37.75           C
ATOM    739  CG  GLU A  92       4.143  24.076  -4.663  1.00 47.20           C
ATOM    740  CD  GLU A  92       3.786  22.693  -5.185  1.00 49.35           C
ATOM    741  OE1 GLU A  92       4.697  21.852  -5.345  1.00 49.16           O
ATOM    742  OE2 GLU A  92       2.588  22.447  -5.437  1.00 51.12           O
ATOM    743  N   ILE A  93       6.016  25.208  -1.566  1.00 37.70           N
ATOM    744  CA  ILE A  93       5.536  25.287  -0.193  1.00 42.21           C
ATOM    745  C   ILE A  93       5.674  26.698   0.369  1.00 44.71           C
ATOM    746  O   ILE A  93       4.821  27.163   1.124  1.00 47.87           O
ATOM    747  CB  ILE A  93       6.293  24.299   0.716  1.00 39.75           C
ATOM    748  CG1 ILE A  93       6.094  22.865   0.220  1.00 40.31           C
ATOM    749  CG2 ILE A  93       5.829  24.430   2.158  1.00 44.21           C
ATOM    750  CD1 ILE A  93       6.864  21.824   1.011  1.00 42.06           C
ATOM    751  N   PHE A  94       6.753  27.375  -0.005  1.00 38.96           N
ATOM    752  CA  PHE A  94       7.034  28.716   0.495  1.00 42.24           C
ATOM    753  C   PHE A  94       6.011  29.738   0.007  1.00 48.77           C
ATOM    754  O   PHE A  94       5.656  30.666   0.733  1.00 46.32           O
ATOM    755  CB  PHE A  94       8.444  29.147   0.083  1.00 44.91           C
ATOM    756  CG  PHE A  94       8.862  30.475   0.646  1.00 48.34           C
ATOM    757  CD1 PHE A  94       9.301  30.578   1.955  1.00 48.65           C
ATOM    758  CD2 PHE A  94       8.828  31.618  -0.137  1.00 52.57           C
ATOM    759  CE1 PHE A  94       9.692  31.796   2.476  1.00 58.13           C
ATOM    760  CE2 PHE A  94       9.219  32.839   0.378  1.00 54.35           C
ATOM    761  CZ  PHE A  94       9.650  32.928   1.686  1.00 59.44           C
ATOM    762  N   ASN A  95       5.539  29.562  -1.224  1.00 43.47           N
ATOM    763  CA  ASN A  95       4.619  30.517  -1.833  1.00 51.41           C
ATOM    764  C   ASN A  95       3.160  30.080  -1.777  1.00 52.28           C
ATOM    765  O   ASN A  95       2.315  30.630  -2.483  1.00 55.96           O
ATOM    766  CB  ASN A  95       5.022  30.807  -3.282  1.00 44.95           C
ATOM    767  CG  ASN A  95       6.367  31.500  -3.385  1.00 55.89           C
ATOM    768  OD1 ASN A  95       6.470  32.712  -3.193  1.00 56.33           O
ATOM    769  ND2 ASN A  95       7.406  30.732  -3.693  1.00 49.26           N
ATOM    770  N   LYS A  96       2.869  29.089  -0.941  1.00 49.71           N
ATOM    771  CA  LYS A  96       1.499  28.624  -0.764  1.00 54.59           C
ATOM    772  C   LYS A  96       0.737  29.543   0.187  1.00 63.66           C
ATOM    773  O   LYS A  96       1.286  30.012   1.184  1.00 56.87           O
ATOM    774  CB  LYS A  96       1.479  27.179  -0.260  1.00 56.38           C
ATOM    775  CG  LYS A  96       0.087  26.634  -0.003  1.00 59.16           C
ATOM    776  CD  LYS A  96       0.026  25.140  -0.268  1.00 66.55           C
ATOM    777  CE  LYS A  96       0.308  24.832  -1.733  1.00 66.57           C
ATOM    778  NZ  LYS A  96       0.089  23.392  -2.060  1.00 69.95           N
ATOM    779  N   LYS A  97      -0.528  29.798  -0.134  1.00 75.54           N
ATOM    780  CA  LYS A  97      -1.348  30.740   0.622  1.00 70.10           C
ATOM    781  C   LYS A  97      -1.485  30.371   2.097  1.00 69.74           C
ATOM    782  O   LYS A  97      -1.967  29.291   2.439  1.00 67.29           O
ATOM    783  CB  LYS A  97      -2.733  30.870  -0.015  1.00 79.47           C
ATOM    784  CG  LYS A  97      -2.727  31.513  -1.395  1.00 86.18           C
ATOM    785  CD  LYS A  97      -2.328  32.979  -1.320  1.00 89.49           C
ATOM    786  CE  LYS A  97      -2.396  33.644  -2.685  1.00 93.15           C
ATOM    787  NZ  LYS A  97      -2.054  35.091  -2.610  1.00 95.07           N
ATOM    788  N   LEU A  98      -1.058  31.284   2.962  1.00 68.25           N
ATOM    789  CA  LEU A  98      -1.195  31.110   4.402  1.00 70.84           C
ATOM    790  C   LEU A  98      -1.867  32.333   5.015  1.00 71.60           C
ATOM    791  O   LEU A  98      -1.880  33.406   4.409  1.00 69.39           O
ATOM    792  CB  LEU A  98       0.170  30.873   5.052  1.00 71.25           C
ATOM    793  CG  LEU A  98       0.810  29.499   4.847  1.00 67.92           C
ATOM    794  CD1 LEU A  98       2.183  29.451   5.496  1.00 60.87           C
ATOM    795  CD2 LEU A  98      -0.084  28.402   5.406  1.00 72.18           C
ATOM    796  N   PRO A  99      -2.435  32.171   6.220  1.00 73.12           N
ATOM    797  CA  PRO A  99      -3.070  33.289   6.924  1.00 76.07           C
ATOM    798  C   PRO A  99      -2.160  34.513   6.979  1.00 77.82           C
ATOM    799  O   PRO A  99      -0.935  34.374   6.973  1.00 74.57           O
ATOM    800  CB  PRO A  99      -3.296  32.726   8.327  1.00 69.73           C
ATOM    801  CG  PRO A  99      -3.479  31.265   8.104  1.00 71.32           C
ATOM    802  CD  PRO A  99      -2.550  30.909   6.973  1.00 70.02           C
ATOM    803  N   SER A 100      -2.763  35.696   7.025  1.00 79.25           N
ATOM    804  CA  SER A 100      -2.019  36.951   7.043  1.00 76.96           C
ATOM    805  C   SER A 100      -0.868  36.925   8.046  1.00 76.48           C
ATOM    806  O   SER A 100      -1.029  36.470   9.178  1.00 69.98           O
ATOM    807  CB  SER A 100      -2.958  38.121   7.351  1.00 82.00           C
ATOM    808  OG  SER A 100      -2.246  39.342   7.463  1.00 83.92           O
ATOM    809  N   GLY A 101       0.293  37.412   7.618  1.00 75.26           N
ATOM    810  CA  GLY A 101       1.452  37.507   8.486  1.00 75.22           C
ATOM    811  C   GLY A 101       2.306  36.254   8.520  1.00 74.75           C
ATOM    812  O   GLY A 101       3.530  36.333   8.624  1.00 69.42           O
ATOM    813  N   HIS A 102       1.659  35.095   8.435  1.00 74.87           N
ATOM    814  CA  HIS A 102       2.358  33.815   8.505  1.00 73.00           C
ATOM    815  C   HIS A 102       3.512  33.723   7.512  1.00 68.13           C
ATOM    816  O   HIS A 102       4.586  33.225   7.845  1.00 68.43           O
ATOM    817  CB  HIS A 102       1.385  32.653   8.285  1.00 72.42           C
ATOM    818  CG  HIS A 102       0.399  32.475   9.397  1.00 75.44           C
ATOM    819  ND1 HIS A 102      -0.390  31.352   9.519  1.00 75.67           N
ATOM    820  CD2 HIS A 102       0.075  33.278  10.438  1.00 72.07           C
ATOM    821  CE1 HIS A 102      -1.158  31.470  10.588  1.00 76.63           C
ATOM    822  NE2 HIS A 102      -0.896  32.630  11.163  1.00 75.71           N
ATOM    823  N   SER A 103       3.285  34.203   6.295  1.00 66.11           N
ATOM    824  CA  SER A 103       4.311  34.160   5.259  1.00 68.20           C
ATOM    825  C   SER A 103       5.572  34.903   5.692  1.00 68.32           C
ATOM    826  O   SER A 103       6.684  34.519   5.329  1.00 60.75           O
ATOM    827  CB  SER A 103       3.775  34.737   3.949  1.00 73.58           C
ATOM    828  OG  SER A 103       2.654  33.999   3.494  1.00 80.31           O
ATOM    829  N   ASP A 104       5.392  35.966   6.468  1.00 69.56           N
ATOM    830  CA  ASP A 104       6.518  36.727   6.994  1.00 68.75           C
ATOM    831  C   ASP A 104       7.224  35.934   8.085  1.00 63.42           C
ATOM    832  O   ASP A 104       8.445  36.007   8.228  1.00 62.39           O
ATOM    833  CB  ASP A 104       6.045  38.070   7.552  1.00 67.02           C
ATOM    834  CG  ASP A 104       5.294  38.893   6.526  1.00 77.85           C
ATOM    835  OD1 ASP A 104       4.075  38.672   6.362  1.00 79.59           O
ATOM    836  OD2 ASP A 104       5.925  39.759   5.885  1.00 79.79           O
ATOM    837  N   LEU A 105       6.445  35.178   8.852  1.00 60.26           N
ATOM    838  CA  LEU A 105       6.989  34.365   9.931  1.00 64.08           C
ATOM    839  C   LEU A 105       7.766  33.179   9.372  1.00 62.72           C
ATOM    840  O   LEU A 105       8.904  32.932   9.766  1.00 60.99           O
ATOM    841  CB  LEU A 105       5.875  33.879  10.861  1.00 62.99           C
ATOM    842  CG  LEU A 105       6.341  33.133  12.112  1.00 65.59           C
ATOM    843  CD1 LEU A 105       7.370  33.954  12.875  1.00 66.15           C
ATOM    844  CD2 LEU A 105       5.159  32.781  13.004  1.00 67.94           C
ATOM    845  N   LEU A 106       7.144  32.452   8.449  1.00 60.89           N
ATOM    846  CA  LEU A 106       7.797  31.324   7.797  1.00 60.59           C
ATOM    847  C   LEU A 106       9.145  31.746   7.221  1.00 59.10           C
ATOM    848  O   LEU A 106      10.167  31.105   7.467  1.00 58.30           O
ATOM    849  CB  LEU A 106       6.906  30.752   6.691  1.00 59.57           C
ATOM    850  CG  LEU A 106       7.468  29.565   5.904  1.00 55.31           C
ATOM    851  CD1 LEU A 106       7.764  28.394   6.830  1.00 53.21           C
ATOM    852  CD2 LEU A 106       6.509  29.148   4.800  1.00 54.47           C
ATOM    853  N   GLU A 107       9.140  32.833   6.457  1.00 51.41           N
ATOM    854  CA  GLU A 107      10.362  33.362   5.864  1.00 55.45           C
ATOM    855  C   GLU A 107      11.396  33.684   6.940  1.00 51.68           C
ATOM    856  O   GLU A 107      12.587  33.427   6.767  1.00 56.17           O
ATOM    857  CB  GLU A 107      10.049  34.608   5.030  1.00 56.99           C
ATOM    858  CG  GLU A 107      11.266  35.288   4.422  1.00 60.62           C
ATOM    859  CD  GLU A 107      10.894  36.478   3.555  1.00 64.29           C
ATOM    860  OE1 GLU A 107       9.687  36.681   3.306  1.00 63.29           O
ATOM    861  OE2 GLU A 107      11.808  37.212   3.124  1.00 66.71           O
ATOM    862  N   ALA A 108      10.931  34.239   8.055  1.00 56.56           N
ATOM    863  CA  ALA A 108      11.815  34.599   9.159  1.00 56.72           C
ATOM    864  C   ALA A 108      12.394  33.361   9.841  1.00 54.36           C
ATOM    865  O   ALA A 108      13.571  33.336  10.202  1.00 54.83           O
ATOM    866  CB  ALA A 108      11.079  35.471  10.166  1.00 64.11           C
ATOM    867  N   ARG A 109      11.560  32.339  10.016  1.00 52.69           N
ATOM    868  CA  ARG A 109      12.005  31.073  10.588  1.00 52.92           C
ATOM    869  C   ARG A 109      13.121  30.476   9.742  1.00 53.42           C
ATOM    870  O   ARG A 109      14.186  30.127  10.252  1.00 54.77           O
ATOM    871  CB  ARG A 109      10.848  30.078  10.654  1.00 56.24           C
ATOM    872  CG  ARG A 109       9.624  30.574  11.394  1.00 59.87           C
ATOM    873  CD  ARG A 109       9.850  30.630  12.891  1.00 61.94           C
ATOM    874  NE  ARG A 109       8.618  30.981  13.590  1.00 70.03           N
ATOM    875  CZ  ARG A 109       8.482  30.987  14.910  1.00 66.28           C
ATOM    876  NH1 ARG A 109       9.507  30.659  15.683  1.00 66.13           N
ATOM    877  NH2 ARG A 109       7.320  31.320  15.456  1.00 70.07           N
ATOM    878  N   ILE A 110      12.863  30.355   8.444  1.00 51.75           N
ATOM    879  CA  ILE A 110      13.829  29.775   7.521  1.00 52.57           C
ATOM    880  C   ILE A 110      15.114  30.596   7.487  1.00 51.81           C
ATOM    881  O   ILE A 110      16.214  30.044   7.492  1.00 55.72           O
ATOM    882  CB  ILE A 110      13.246  29.659   6.100  1.00 46.78           C
ATOM    883  CG1 ILE A 110      11.978  28.806   6.115  1.00 45.19           C
ATOM    884  CG2 ILE A 110      14.269  29.064   5.152  1.00 50.67           C
ATOM    885  CD1 ILE A 110      11.299  28.700   4.769  1.00 46.84           C
ATOM    886  N   ARG A 111      14.968  31.916   7.460  1.00 52.27           N
ATOM    887  CA  ARG A 111      16.115  32.816   7.424  1.00 60.17           C
ATOM    888  C   ARG A 111      17.041  32.568   8.612  1.00 58.22           C
ATOM    889  O   ARG A 111      18.263  32.665   8.493  1.00 61.61           O
ATOM    890  CB  ARG A 111      15.645  34.273   7.413  1.00 60.71           C
ATOM    891  CG  ARG A 111      16.748  35.286   7.172  1.00 60.05           C
ATOM    892  CD  ARG A 111      16.180  36.687   6.998  1.00 66.50           C
ATOM    893  NE  ARG A 111      15.231  36.763   5.889  1.00 65.74           N
ATOM    894  CZ  ARG A 111      15.576  36.976   4.623  1.00 67.09           C
ATOM    895  NH1 ARG A 111      16.853  37.132   4.299  1.00 57.25           N
ATOM    896  NH2 ARG A 111      14.645  37.031   3.679  1.00 65.85           N
ATOM    897  N   ASN A 112      16.447  32.242   9.756  1.00 59.89           N
ATOM    898  CA  ASN A 112      17.200  31.968  10.975  1.00 63.80           C
ATOM    899  C   ASN A 112      17.193  30.489  11.350  1.00 61.10           C
ATOM    900  O   ASN A 112      17.245  30.139  12.530  1.00 61.38           O
ATOM    901  CB  ASN A 112      16.646  32.793  12.137  1.00 70.17           C
ATOM    902  CG  ASN A 112      17.226  34.192  12.189  1.00 75.54           C
ATOM    903  OD1 ASN A 112      17.932  34.546  13.135  1.00 84.38           O
ATOM    904  ND2 ASN A 112      16.939  34.994  11.166  1.00 76.29           N
ATOM    905  N   SER A 113      17.126  29.624  10.344  1.00 55.44           N
ATOM    906  CA  SER A 113      17.066  28.185  10.579  1.00 55.32           C
ATOM    907  C   SER A 113      18.419  27.629  11.009  1.00 51.88           C
ATOM    908  O   SER A 113      18.499  26.565  11.625  1.00 48.22           O
ATOM    909  CB  SER A 113      16.583  27.462   9.321  1.00 45.03           C
ATOM    910  OG  SER A 113      17.458  27.699   8.232  1.00 48.59           O
ATOM    911  N   GLY A 114      19.479  28.356  10.678  1.00 51.96           N
ATOM    912  CA  GLY A 114      20.832  27.900  10.934  1.00 49.88           C
ATOM    913  C   GLY A 114      21.635  27.889   9.650  1.00 52.22           C
ATOM    914  O   GLY A 114      22.846  27.672   9.658  1.00 55.77           O
ATOM    915  N   ILE A 115      20.946  28.125   8.539  1.00 53.00           N
ATOM    916  CA  ILE A 115      21.584  28.191   7.232  1.00 55.73           C
ATOM    917  C   ILE A 115      22.472  29.432   7.135  1.00 61.32           C
ATOM    918  O   ILE A 115      22.139  30.488   7.675  1.00 60.78           O
ATOM    919  CB  ILE A 115      20.533  28.209   6.103  1.00 51.05           C
ATOM    920  CG1 ILE A 115      21.216  28.253   4.737  1.00 58.56           C
ATOM    921  CG2 ILE A 115      19.587  29.387   6.269  1.00 58.18           C
ATOM    922  CD1 ILE A 115      22.092  27.057   4.467  1.00 63.99           C
ATOM    923  N   SER A 116      23.602  29.297   6.449  1.00 58.14           N
ATOM    924  CA  SER A 116      24.558  30.392   6.316  1.00 62.54           C
ATOM    925  C   SER A 116      23.983  31.560   5.524  1.00 65.56           C
ATOM    926  O   SER A 116      23.303  31.365   4.518  1.00 64.67           O
ATOM    927  CB  SER A 116      25.845  29.902   5.651  1.00 63.95           C
ATOM    928  OG  SER A 116      26.423  28.841   6.390  1.00 68.89           O
ATOM    929  N   ASP A 117      24.268  32.775   5.983  1.00 66.17           N
ATOM    930  CA  ASP A 117      23.820  33.985   5.305  1.00 67.05           C
ATOM    931  C   ASP A 117      24.264  33.961   3.850  1.00 67.24           C
ATOM    932  O   ASP A 117      23.582  34.476   2.964  1.00 67.74           O
ATOM    933  CB  ASP A 117      24.395  35.223   5.994  1.00 73.85           C
ATOM    934  CG  ASP A 117      24.038  35.293   7.467  1.00 83.46           C
ATOM    935  OD1 ASP A 117      23.666  34.249   8.044  1.00 82.60           O
ATOM    936  OD2 ASP A 117      24.138  36.394   8.049  1.00 92.46           O
ATOM    937  N   GLU A 118      25.420  33.350   3.623  1.00 65.03           N
ATOM    938  CA  GLU A 118      26.011  33.245   2.298  1.00 63.74           C
ATOM    939  C   GLU A 118      25.039  32.627   1.297  1.00 69.72           C
ATOM    940  O   GLU A 118      25.108  32.903   0.099  1.00 65.73           O
ATOM    941  CB  GLU A 118      27.277  32.396   2.381  1.00 64.73           C
ATOM    942  CG  GLU A 118      28.298  32.664   1.299  1.00 68.24           C
ATOM    943  CD  GLU A 118      29.612  31.964   1.581  1.00 82.31           C
ATOM    944  OE1 GLU A 118      29.641  31.103   2.487  1.00 82.84           O
ATOM    945  OE2 GLU A 118      30.615  32.277   0.906  1.00 87.67           O
ATOM    946  N   TYR A 119      24.130  31.795   1.794  1.00 67.75           N
ATOM    947  CA  TYR A 119      23.221  31.059   0.924  1.00 63.94           C
ATOM    948  C   TYR A 119      21.760  31.461   1.108  1.00 62.82           C
ATOM    949  O   TYR A 119      20.891  31.010   0.363  1.00 63.48           O
ATOM    950  CB  TYR A 119      23.388  29.554   1.142  1.00 63.36           C
ATOM    951  CG  TYR A 119      24.818  29.089   0.998  1.00 62.42           C
ATOM    952  CD1 TYR A 119      25.341  28.769  -0.248  1.00 58.25           C
ATOM    953  CD2 TYR A 119      25.649  28.984   2.106  1.00 61.37           C
ATOM    954  CE1 TYR A 119      26.649  28.350  -0.387  1.00 61.67           C
ATOM    955  CE2 TYR A 119      26.960  28.566   1.977  1.00 61.20           C
ATOM    956  CZ  TYR A 119      27.455  28.250   0.729  1.00 63.68           C
ATOM    957  OH  TYR A 119      28.759  27.833   0.595  1.00 67.99           O
ATOM    958  N   ILE A 120      21.491  32.305   2.098  1.00 64.93           N
ATOM    959  CA  ILE A 120      20.129  32.762   2.353  1.00 63.72           C
ATOM    960  C   ILE A 120      19.636  33.650   1.212  1.00 67.21           C
ATOM    961  O   ILE A 120      18.453  33.643   0.870  1.00 61.53           O
ATOM    962  CB  ILE A 120      20.027  33.538   3.685  1.00 66.10           C
ATOM    963  CG1 ILE A 120      20.499  32.667   4.851  1.00 70.95           C
ATOM    964  CG2 ILE A 120      18.600  34.004   3.928  1.00 63.13           C
ATOM    965  CD1 ILE A 120      20.403  33.347   6.202  1.00 68.57           C
ATOM    966  N   THR A 121      20.558  34.401   0.619  1.00 63.73           N
ATOM    967  CA  THR A 121      20.217  35.360  -0.430  1.00 66.66           C
ATOM    968  C   THR A 121      19.718  34.706  -1.725  1.00 63.49           C
ATOM    969  O   THR A 121      18.607  34.990  -2.174  1.00 61.87           O
ATOM    970  CB  THR A 121      21.402  36.309  -0.733  1.00 70.99           C
ATOM    971  OG1 THR A 121      21.796  36.982   0.470  1.00 72.11           O
ATOM    972  CG2 THR A 121      21.016  37.338  -1.784  1.00 66.53           C
ATOM    973  N   PRO A 122      20.535  33.828  -2.332  1.00 60.57           N
ATOM    974  CA  PRO A 122      20.121  33.197  -3.591  1.00 61.28           C
ATOM    975  C   PRO A 122      18.859  32.355  -3.426  1.00 59.92           C
ATOM    976  O   PRO A 122      18.009  32.341  -4.316  1.00 55.12           O
ATOM    977  CB  PRO A 122      21.309  32.292  -3.939  1.00 53.37           C
ATOM    978  CG  PRO A 122      22.463  32.861  -3.186  1.00 65.56           C
ATOM    979  CD  PRO A 122      21.875  33.384  -1.913  1.00 63.67           C
ATOM    980  N   MET A 123      18.745  31.662  -2.298  1.00 56.90           N
ATOM    981  CA  MET A 123      17.595  30.799  -2.049  1.00 56.47           C
ATOM    982  C   MET A 123      16.287  31.586  -2.065  1.00 53.81           C
ATOM    983  O   MET A 123      15.332  31.197  -2.737  1.00 49.13           O
ATOM    984  CB  MET A 123      17.749  30.051  -0.722  1.00 58.10           C
ATOM    985  CG  MET A 123      16.731  28.935  -0.519  1.00 51.25           C
ATOM    986  SD  MET A 123      16.853  28.139   1.094  1.00 58.31           S
ATOM    987  CE  MET A 123      16.163  29.408   2.152  1.00 52.79           C
ATOM    988  N   PHE A 124      16.241  32.692  -1.328  1.00 55.70           N
ATOM    989  CA  PHE A 124      15.039  33.523  -1.298  1.00 54.04           C
ATOM    990  C   PHE A 124      14.833  34.260  -2.618  1.00 54.78           C
ATOM    991  O   PHE A 124      13.700  34.536  -3.012  1.00 48.15           O
ATOM    992  CB  PHE A 124      15.071  34.510  -0.128  1.00 60.63           C
ATOM    993  CG  PHE A 124      14.706  33.896   1.193  1.00 59.79           C
ATOM    994  CD1 PHE A 124      13.408  33.490   1.444  1.00 59.26           C
ATOM    995  CD2 PHE A 124      15.658  33.731   2.185  1.00 65.08           C
ATOM    996  CE1 PHE A 124      13.066  32.925   2.658  1.00 63.11           C
ATOM    997  CE2 PHE A 124      15.321  33.166   3.403  1.00 65.74           C
ATOM    998  CZ  PHE A 124      14.022  32.764   3.638  1.00 62.80           C
ATOM    999  N   SER A 125      15.933  34.577  -3.294  1.00 57.02           N
ATOM   1000  CA  SER A 125      15.867  35.197  -4.611  1.00 56.69           C
ATOM   1001  C   SER A 125      15.105  34.286  -5.570  1.00 56.05           C
ATOM   1002  O   SER A 125      14.239  34.737  -6.322  1.00 56.99           O
ATOM   1003  CB  SER A 125      17.275  35.470  -5.143  1.00 54.21           C
ATOM   1004  OG  SER A 125      17.228  35.969  -6.468  1.00 61.74           O
ATOM   1005  N   PHE A 126      15.427  32.998  -5.528  1.00 51.48           N
ATOM   1006  CA  PHE A 126      14.731  32.011  -6.345  1.00 53.12           C
ATOM   1007  C   PHE A 126      13.286  31.814  -5.893  1.00 48.28           C
ATOM   1008  O   PHE A 126      12.374  31.769  -6.718  1.00 48.48           O
ATOM   1009  CB  PHE A 126      15.475  30.674  -6.331  1.00 54.15           C
ATOM   1010  CG  PHE A 126      14.709  29.552  -6.969  1.00 53.15           C
ATOM   1011  CD1 PHE A 126      14.551  29.497  -8.343  1.00 51.34           C
ATOM   1012  CD2 PHE A 126      14.145  28.553  -6.194  1.00 53.29           C
ATOM   1013  CE1 PHE A 126      13.843  28.466  -8.933  1.00 51.50           C
ATOM   1014  CE2 PHE A 126      13.436  27.519  -6.777  1.00 46.28           C
ATOM   1015  CZ  PHE A 126      13.285  27.475  -8.148  1.00 51.40           C
ATOM   1016  N   TYR A 127      13.079  31.693  -4.584  1.00 45.84           N
ATOM   1017  CA  TYR A 127      11.735  31.507  -4.044  1.00 50.15           C
ATOM   1018  C   TYR A 127      10.797  32.622  -4.498  1.00 52.99           C
ATOM   1019  O   TYR A 127       9.673  32.362  -4.927  1.00 56.40           O
ATOM   1020  CB  TYR A 127      11.752  31.443  -2.513  1.00 46.57           C
ATOM   1021  CG  TYR A 127      12.317  30.164  -1.933  1.00 41.96           C
ATOM   1022  CD1 TYR A 127      12.621  29.078  -2.744  1.00 44.21           C
ATOM   1023  CD2 TYR A 127      12.532  30.042  -0.568  1.00 45.14           C
ATOM   1024  CE1 TYR A 127      13.136  27.908  -2.209  1.00 37.20           C
ATOM   1025  CE2 TYR A 127      13.043  28.880  -0.025  1.00 44.59           C
ATOM   1026  CZ  TYR A 127      13.344  27.816  -0.847  1.00 45.68           C
ATOM   1027  OH  TYR A 127      13.856  26.659  -0.299  1.00 43.00           O
ATOM   1028  N   LYS A 128      11.261  33.863  -4.398  1.00 55.75           N
ATOM   1029  CA  LYS A 128      10.459  35.014  -4.797  1.00 54.47           C
ATOM   1030  C   LYS A 128      10.209  35.027  -6.304  1.00 56.33           C
ATOM   1031  O   LYS A 128       9.106  35.333  -6.752  1.00 53.37           O
ATOM   1032  CB  LYS A 128      11.132  36.319  -4.364  1.00 61.86           C
ATOM   1033  CG  LYS A 128      11.299  36.474  -2.858  1.00 64.70           C
ATOM   1034  CD  LYS A 128       9.971  36.336  -2.129  1.00 70.54           C
ATOM   1035  CE  LYS A 128      10.041  36.942  -0.734  1.00 73.53           C
ATOM   1036  NZ  LYS A 128      11.179  36.399   0.063  1.00 77.20           N
ATOM   1037  N   SER A 129      11.239  34.697  -7.079  1.00 55.73           N
ATOM   1038  CA  SER A 129      11.114  34.634  -8.531  1.00 56.89           C
ATOM   1039  C   SER A 129      10.038  33.633  -8.939  1.00 59.04           C
ATOM   1040  O   SER A 129       9.318  33.846  -9.914  1.00 56.63           O
ATOM   1041  CB  SER A 129      12.453  34.263  -9.173  1.00 61.07           C
ATOM   1042  OG  SER A 129      13.436  35.253  -8.919  1.00 68.21           O
ATOM   1043  N   ILE A 130       9.933  32.543  -8.184  1.00 56.20           N
ATOM   1044  CA  ILE A 130       8.922  31.520  -8.440  1.00 58.08           C
ATOM   1045  C   ILE A 130       7.523  32.018  -8.090  1.00 56.09           C
ATOM   1046  O   ILE A 130       6.562  31.765  -8.817  1.00 60.44           O
ATOM   1047  CB  ILE A 130       9.206  30.227  -7.646  1.00 53.40           C
ATOM   1048  CG1 ILE A 130      10.463  29.536  -8.177  1.00 55.08           C
ATOM   1049  CG2 ILE A 130       8.019  29.279  -7.728  1.00 56.76           C
ATOM   1050  CD1 ILE A 130      10.299  28.954  -9.567  1.00 58.38           C
ATOM   1051  N   GLY A 131       7.414  32.724  -6.970  1.00 54.64           N
ATOM   1052  CA  GLY A 131       6.133  33.236  -6.518  1.00 61.15           C
ATOM   1053  C   GLY A 131       5.506  34.215  -7.492  1.00 58.56           C
ATOM   1054  O   GLY A 131       4.283  34.288  -7.611  1.00 62.99           O
ATOM   1055  N   GLU A 132       6.347  34.969  -8.192  1.00 63.09           N
ATOM   1056  CA  GLU A 132       5.877  35.980  -9.134  1.00 65.49           C
ATOM   1057  C   GLU A 132       5.248  35.351 -10.375  1.00 67.68           C
ATOM   1058  O   GLU A 132       4.685  36.050 -11.219  1.00 64.16           O
ATOM   1059  CB  GLU A 132       7.029  36.902  -9.543  1.00 66.59           C
ATOM   1060  CG  GLU A 132       7.666  37.660  -8.389  1.00 70.45           C
ATOM   1061  CD  GLU A 132       8.946  38.369  -8.791  1.00 80.67           C
ATOM   1062  OE1 GLU A 132       9.328  38.293  -9.980  1.00 84.42           O
ATOM   1063  OE2 GLU A 132       9.573  39.001  -7.914  1.00 83.55           O
ATOM   1064  N   LEU A 133       5.339  34.029 -10.479  1.00 63.85           N
ATOM   1065  CA  LEU A 133       4.848  33.318 -11.655  1.00 63.87           C
ATOM   1066  C   LEU A 133       3.431  32.775 -11.481  1.00 63.08           C
ATOM   1067  O   LEU A 133       2.843  32.256 -12.427  1.00 71.11           O
ATOM   1068  CB  LEU A 133       5.807  32.189 -12.037  1.00 63.05           C
ATOM   1069  CG  LEU A 133       7.151  32.658 -12.596  1.00 62.67           C
ATOM   1070  CD1 LEU A 133       8.115  31.496 -12.762  1.00 57.98           C
ATOM   1071  CD2 LEU A 133       6.942  33.381 -13.916  1.00 63.91           C
ATOM   1072  N   LYS A 134       2.887  32.897 -10.274  1.00 60.96           N
ATOM   1073  CA  LYS A 134       1.517  32.468 -10.011  1.00 65.78           C
ATOM   1074  C   LYS A 134       1.273  31.060 -10.542  1.00 59.48           C
ATOM   1075  O   LYS A 134       0.235  30.782 -11.143  1.00 60.33           O
ATOM   1076  CB  LYS A 134       0.525  33.440 -10.652  1.00 64.16           C
ATOM   1077  CG  LYS A 134       0.734  34.889 -10.249  1.00 69.06           C
ATOM   1078  CD  LYS A 134       0.510  35.081  -8.760  1.00 67.39           C
ATOM   1079  CE  LYS A 134      -0.929  34.770  -8.379  1.00 80.63           C
ATOM   1080  NZ  LYS A 134      -1.181  34.995  -6.928  1.00 87.57           N
ATOM   1081  N   MET A 135       2.238  30.176 -10.319  1.00 62.13           N
ATOM   1082  CA  MET A 135       2.151  28.807 -10.810  1.00 55.24           C
ATOM   1083  C   MET A 135       1.005  28.042 -10.160  1.00 50.76           C
ATOM   1084  O   MET A 135       0.666  28.279  -9.002  1.00 48.31           O
ATOM   1085  CB  MET A 135       3.467  28.071 -10.565  1.00 53.33           C
ATOM   1086  CG  MET A 135       4.673  28.725 -11.211  1.00 51.28           C
ATOM   1087  SD  MET A 135       6.191  27.829 -10.846  1.00 57.82           S
ATOM   1088  CE  MET A 135       5.771  26.203 -11.465  1.00 44.27           C
ATOM   1089  N   THR A 136       0.415  27.121 -10.915  1.00 53.00           N
ATOM   1090  CA  THR A 136      -0.639  26.258 -10.398  1.00 45.51           C
ATOM   1091  C   THR A 136      -0.056  24.919  -9.962  1.00 46.14           C
ATOM   1092  O   THR A 136       1.125  24.642 -10.188  1.00 43.98           O
ATOM   1093  CB  THR A 136      -1.716  25.994 -11.460  1.00 49.58           C
ATOM   1094  OG1 THR A 136      -1.137  25.280 -12.560  1.00 49.07           O
ATOM   1095  CG2 THR A 136      -2.304  27.304 -11.962  1.00 56.78           C
ATOM   1096  N   GLN A 137      -0.889  24.086  -9.347  1.00 45.81           N
ATOM   1097  CA  GLN A 137      -0.445  22.776  -8.882  1.00 50.58           C
ATOM   1098  C   GLN A 137      -0.015  21.885 -10.047  1.00 49.37           C
ATOM   1099  O   GLN A 137       0.941  21.118  -9.933  1.00 41.22           O
ATOM   1100  CB  GLN A 137      -1.534  22.088  -8.050  1.00 50.33           C
ATOM   1101  CG  GLN A 137      -2.823  21.797  -8.802  1.00 55.10           C
ATOM   1102  CD  GLN A 137      -3.746  20.871  -8.033  1.00 50.94           C
ATOM   1103  OE1 GLN A 137      -3.539  20.615  -6.847  1.00 49.94           O
ATOM   1104  NE2 GLN A 137      -4.766  20.355  -8.709  1.00 47.61           N
ATOM   1105  N   GLU A 138      -0.723  21.998 -11.167  1.00 43.95           N
ATOM   1106  CA  GLU A 138      -0.409  21.213 -12.354  1.00 41.83           C
ATOM   1107  C   GLU A 138       0.915  21.657 -12.970  1.00 44.09           C
ATOM   1108  O   GLU A 138       1.638  20.854 -13.560  1.00 40.42           O
ATOM   1109  CB  GLU A 138      -1.536  21.319 -13.385  1.00 47.02           C
ATOM   1110  CG  GLU A 138      -2.560  22.410 -13.088  1.00 60.47           C
ATOM   1111  CD  GLU A 138      -3.560  22.007 -12.017  1.00 47.29           C
ATOM   1112  OE1 GLU A 138      -4.154  22.907 -11.387  1.00 57.72           O
ATOM   1113  OE2 GLU A 138      -3.757  20.791 -11.809  1.00 57.26           O
ATOM   1114  N   GLU A 139       1.232  22.938 -12.826  1.00 40.20           N
ATOM   1115  CA  GLU A 139       2.463  23.479 -13.386  1.00 44.27           C
ATOM   1116  C   GLU A 139       3.690  23.006 -12.607  1.00 43.08           C
ATOM   1117  O   GLU A 139       4.688  22.597 -13.200  1.00 38.59           O
ATOM   1118  CB  GLU A 139       2.392  25.006 -13.463  1.00 44.87           C
ATOM   1119  CG  GLU A 139       1.351  25.502 -14.462  1.00 47.77           C
ATOM   1120  CD  GLU A 139       1.277  27.017 -14.553  1.00 58.95           C
ATOM   1121  OE1 GLU A 139       1.806  27.701 -13.652  1.00 59.79           O
ATOM   1122  OE2 GLU A 139       0.687  27.524 -15.532  1.00 65.01           O
ATOM   1123  N   TYR A 140       3.605  23.048 -11.280  1.00 36.54           N
ATOM   1124  CA  TYR A 140       4.678  22.540 -10.431  1.00 39.57           C
ATOM   1125  C   TYR A 140       4.983  21.079 -10.757  1.00 39.11           C
ATOM   1126  O   TYR A 140       6.142  20.698 -10.915  1.00 39.47           O
ATOM   1127  CB  TYR A 140       4.314  22.676  -8.947  1.00 37.18           C
ATOM   1128  CG  TYR A 140       4.461  24.077  -8.388  1.00 42.79           C
ATOM   1129  CD1 TYR A 140       5.717  24.640  -8.201  1.00 42.67           C
ATOM   1130  CD2 TYR A 140       3.348  24.831  -8.033  1.00 47.52           C
ATOM   1131  CE1 TYR A 140       5.862  25.916  -7.687  1.00 43.74           C
ATOM   1132  CE2 TYR A 140       3.482  26.112  -7.516  1.00 44.64           C
ATOM   1133  CZ  TYR A 140       4.742  26.648  -7.346  1.00 46.57           C
ATOM   1134  OH  TYR A 140       4.884  27.918  -6.834  1.00 47.79           O
ATOM   1135  N   ALA A 141       3.934  20.267 -10.856  1.00 37.57           N
ATOM   1136  CA  ALA A 141       4.080  18.840 -11.135  1.00 35.95           C
ATOM   1137  C   ALA A 141       4.768  18.582 -12.473  1.00 34.81           C
ATOM   1138  O   ALA A 141       5.700  17.781 -12.560  1.00 32.60           O
ATOM   1139  CB  ALA A 141       2.721  18.150 -11.093  1.00 36.48           C
ATOM   1140  N   LEU A 142       4.301  19.259 -13.518  1.00 36.81           N
ATOM   1141  CA  LEU A 142       4.900  19.125 -14.843  1.00 38.14           C
ATOM   1142  C   LEU A 142       6.351  19.585 -14.846  1.00 37.51           C
ATOM   1143  O   LEU A 142       7.223  18.925 -15.413  1.00 37.44           O
ATOM   1144  CB  LEU A 142       4.104  19.920 -15.881  1.00 35.30           C
ATOM   1145  CG  LEU A 142       2.762  19.334 -16.314  1.00 41.29           C
ATOM   1146  CD1 LEU A 142       2.044  20.296 -17.241  1.00 39.21           C
ATOM   1147  CD2 LEU A 142       2.971  17.990 -16.992  1.00 40.91           C
ATOM   1148  N   LEU A 143       6.604  20.725 -14.216  1.00 33.59           N
ATOM   1149  CA  LEU A 143       7.941  21.293 -14.197  1.00 37.93           C
ATOM   1150  C   LEU A 143       8.904  20.333 -13.505  1.00 37.13           C
ATOM   1151  O   LEU A 143      10.045  20.167 -13.934  1.00 30.36           O
ATOM   1152  CB  LEU A 143       7.932  22.650 -13.496  1.00 35.03           C
ATOM   1153  CG  LEU A 143       9.041  23.624 -13.889  1.00 45.32           C
ATOM   1154  CD1 LEU A 143       9.100  23.785 -15.402  1.00 47.85           C
ATOM   1155  CD2 LEU A 143       8.831  24.967 -13.210  1.00 42.32           C
ATOM   1156  N   THR A 144       8.432  19.695 -12.439  1.00 30.86           N
ATOM   1157  CA  THR A 144       9.238  18.727 -11.703  1.00 34.45           C
ATOM   1158  C   THR A 144       9.554  17.520 -12.575  1.00 33.20           C
ATOM   1159  O   THR A 144      10.671  17.006 -12.555  1.00 35.22           O
ATOM   1160  CB  THR A 144       8.520  18.257 -10.423  1.00 37.00           C
ATOM   1161  OG1 THR A 144       8.301  19.380  -9.561  1.00 33.61           O
ATOM   1162  CG2 THR A 144       9.354  17.226  -9.685  1.00 32.79           C
ATOM   1163  N   ALA A 145       8.566  17.069 -13.341  1.00 36.08           N
ATOM   1164  CA  ALA A 145       8.773  15.972 -14.279  1.00 36.22           C
ATOM   1165  C   ALA A 145       9.779  16.376 -15.355  1.00 35.79           C
ATOM   1166  O   ALA A 145      10.638  15.586 -15.746  1.00 35.75           O
ATOM   1167  CB  ALA A 145       7.453  15.556 -14.912  1.00 37.74           C
ATOM   1168  N   ILE A 146       9.665  17.612 -15.831  1.00 34.40           N
ATOM   1169  CA  ILE A 146      10.573  18.131 -16.849  1.00 33.51           C
ATOM   1170  C   ILE A 146      11.994  18.243 -16.306  1.00 35.22           C
ATOM   1171  O   ILE A 146      12.962  17.971 -17.015  1.00 40.80           O
ATOM   1172  CB  ILE A 146      10.096  19.499 -17.377  1.00 36.39           C
ATOM   1173  CG1 ILE A 146       8.796  19.332 -18.165  1.00 37.37           C
ATOM   1174  CG2 ILE A 146      11.161  20.150 -18.257  1.00 35.88           C
ATOM   1175  CD1 ILE A 146       8.006  20.619 -18.338  1.00 37.15           C
ATOM   1176  N   VAL A 147      12.114  18.640 -15.045  1.00 35.12           N
ATOM   1177  CA  VAL A 147      13.413  18.723 -14.388  1.00 36.22           C
ATOM   1178  C   VAL A 147      14.084  17.352 -14.318  1.00 39.31           C
ATOM   1179  O   VAL A 147      15.277  17.215 -14.594  1.00 37.33           O
ATOM   1180  CB  VAL A 147      13.280  19.301 -12.965  1.00 36.36           C
ATOM   1181  CG1 VAL A 147      14.534  19.030 -12.150  1.00 41.25           C
ATOM   1182  CG2 VAL A 147      12.987  20.790 -13.026  1.00 41.54           C
ATOM   1183  N   ILE A 148      13.308  16.338 -13.949  1.00 35.24           N
ATOM   1184  CA  ILE A 148      13.823  14.979 -13.827  1.00 32.22           C
ATOM   1185  C   ILE A 148      14.258  14.396 -15.174  1.00 37.30           C
ATOM   1186  O   ILE A 148      15.325  13.789 -15.285  1.00 41.37           O
ATOM   1187  CB  ILE A 148      12.781  14.048 -13.172  1.00 34.39           C
ATOM   1188  CG1 ILE A 148      12.441  14.542 -11.762  1.00 35.09           C
ATOM   1189  CG2 ILE A 148      13.294  12.620 -13.130  1.00 37.11           C
ATOM   1190  CD1 ILE A 148      11.233  13.869 -11.148  1.00 35.10           C
ATOM   1191  N   LEU A 149      13.431  14.585 -16.197  1.00 37.88           N
ATOM   1192  CA  LEU A 149      13.726  14.050 -17.522  1.00 38.23           C
ATOM   1193  C   LEU A 149      14.543  15.028 -18.363  1.00 44.70           C
ATOM   1194  O   LEU A 149      14.217  15.296 -19.520  1.00 37.82           O
ATOM   1195  CB  LEU A 149      12.435  13.676 -18.252  1.00 34.85           C
ATOM   1196  CG  LEU A 149      11.615  12.547 -17.626  1.00 37.94           C
ATOM   1197  CD1 LEU A 149      10.312  12.339 -18.383  1.00 40.83           C
ATOM   1198  CD2 LEU A 149      12.424  11.262 -17.581  1.00 42.20           C
ATOM   1199  N   SER A 150      15.605  15.563 -17.772  1.00 41.02           N
ATOM   1200  CA  SER A 150      16.495  16.463 -18.489  1.00 48.43           C
ATOM   1201  C   SER A 150      17.548  15.671 -19.253  1.00 52.11           C
ATOM   1202  O   SER A 150      18.403  15.022 -18.650  1.00 49.94           O
ATOM   1203  CB  SER A 150      17.162  17.445 -17.525  1.00 48.30           C
ATOM   1204  OG  SER A 150      16.206  18.327 -16.959  1.00 49.57           O
ATOM   1205  N   PRO A 151      17.480  15.715 -20.590  1.00 52.54           N
ATOM   1206  CA  PRO A 151      18.429  14.996 -21.445  1.00 55.21           C
ATOM   1207  C   PRO A 151      19.834  15.581 -21.355  1.00 65.03           C
ATOM   1208  O   PRO A 151      20.814  14.841 -21.431  1.00 67.39           O
ATOM   1209  CB  PRO A 151      17.855  15.200 -22.849  1.00 55.53           C
ATOM   1210  CG  PRO A 151      17.046  16.446 -22.751  1.00 56.17           C
ATOM   1211  CD  PRO A 151      16.465  16.439 -21.375  1.00 48.71           C
ATOM   1212  N   ASP A 152      19.924  16.896 -21.188  1.00 66.34           N
ATOM   1213  CA  ASP A 152      21.214  17.570 -21.087  1.00 68.17           C
ATOM   1214  C   ASP A 152      21.824  17.431 -19.693  1.00 70.16           C
ATOM   1215  O   ASP A 152      22.440  18.363 -19.175  1.00 74.11           O
ATOM   1216  CB  ASP A 152      21.089  19.047 -21.480  1.00 73.92           C
ATOM   1217  CG  ASP A 152      20.067  19.796 -20.640  1.00 76.62           C
ATOM   1218  OD1 ASP A 152      19.141  19.154 -20.096  1.00 69.62           O
ATOM   1219  OD2 ASP A 152      20.187  21.036 -20.530  1.00 76.80           O
ATOM   1220  N   ARG A 153      21.647  16.258 -19.093  1.00 67.79           N
ATOM   1221  CA  ARG A 153      22.227  15.968 -17.789  1.00 66.04           C
ATOM   1222  C   ARG A 153      23.522  15.178 -17.978  1.00 75.12           C
ATOM   1223  O   ARG A 153      23.713  14.513 -18.998  1.00 68.80           O
ATOM   1224  CB  ARG A 153      21.234  15.190 -16.920  1.00 62.94           C
ATOM   1225  CG  ARG A 153      21.535  15.221 -15.428  1.00 64.22           C
ATOM   1226  CD  ARG A 153      21.247  16.593 -14.825  1.00 59.42           C
ATOM   1227  NE  ARG A 153      19.821  16.818 -14.595  1.00 51.10           N
ATOM   1228  CZ  ARG A 153      19.305  17.974 -14.184  1.00 52.16           C
ATOM   1229  NH1 ARG A 153      20.098  19.015 -13.967  1.00 54.93           N
ATOM   1230  NH2 ARG A 153      17.997  18.092 -13.997  1.00 47.09           N
ATOM   1231  N   GLN A 154      24.411  15.252 -16.994  1.00 73.01           N
ATOM   1232  CA  GLN A 154      25.733  14.651 -17.119  1.00 75.66           C
ATOM   1233  C   GLN A 154      25.708  13.126 -17.019  1.00 78.25           C
ATOM   1234  O   GLN A 154      24.845  12.547 -16.357  1.00 78.55           O
ATOM   1235  CB  GLN A 154      26.679  15.238 -16.071  1.00 80.23           C
ATOM   1236  CG  GLN A 154      28.148  14.972 -16.340  1.00 86.25           C
ATOM   1237  CD  GLN A 154      29.053  15.831 -15.483  1.00 91.65           C
ATOM   1238  OE1 GLN A 154      29.510  15.408 -14.421  1.00 91.16           O
ATOM   1239  NE2 GLN A 154      29.312  17.052 -15.938  1.00 87.76           N
ATOM   1240  N   TYR A 155      26.663  12.487 -17.691  1.00 73.81           N
ATOM   1241  CA  TYR A 155      26.812  11.033 -17.664  1.00 74.06           C
ATOM   1242  C   TYR A 155      25.704  10.295 -18.412  1.00 73.41           C
ATOM   1243  O   TYR A 155      25.738   9.070 -18.529  1.00 75.97           O
ATOM   1244  CB  TYR A 155      26.919  10.518 -16.226  1.00 79.05           C
ATOM   1245  CG  TYR A 155      28.120  11.048 -15.477  1.00 86.58           C
ATOM   1246  CD1 TYR A 155      29.387  10.520 -15.693  1.00 87.45           C
ATOM   1247  CD2 TYR A 155      27.987  12.073 -14.551  1.00 86.25           C
ATOM   1248  CE1 TYR A 155      30.489  11.001 -15.010  1.00 87.19           C
ATOM   1249  CE2 TYR A 155      29.082  12.559 -13.862  1.00 88.37           C
ATOM   1250  CZ  TYR A 155      30.329  12.020 -14.095  1.00 91.00           C
ATOM   1251  OH  TYR A 155      31.421  12.503 -13.412  1.00 92.25           O
ATOM   1252  N   ILE A 156      24.725  11.038 -18.917  1.00 68.31           N
ATOM   1253  CA  ILE A 156      23.665  10.434 -19.715  1.00 69.76           C
ATOM   1254  C   ILE A 156      24.224   9.910 -21.032  1.00 70.13           C
ATOM   1255  O   ILE A 156      24.785  10.667 -21.823  1.00 67.84           O
ATOM   1256  CB  ILE A 156      22.528  11.421 -20.006  1.00 66.39           C
ATOM   1257  CG1 ILE A 156      21.782  11.766 -18.718  1.00 65.32           C
ATOM   1258  CG2 ILE A 156      21.564  10.829 -21.021  1.00 63.03           C
ATOM   1259  CD1 ILE A 156      20.553  12.608 -18.948  1.00 67.10           C
ATOM   1260  N   LYS A 157      24.065   8.611 -21.260  1.00 68.16           N
ATOM   1261  CA  LYS A 157      24.629   7.965 -22.439  1.00 69.57           C
ATOM   1262  C   LYS A 157      23.718   8.077 -23.660  1.00 69.31           C
ATOM   1263  O   LYS A 157      24.181   8.371 -24.761  1.00 69.81           O
ATOM   1264  CB  LYS A 157      24.952   6.499 -22.137  1.00 71.77           C
ATOM   1265  CG  LYS A 157      26.048   6.321 -21.096  1.00 67.20           C
ATOM   1266  CD  LYS A 157      26.237   4.861 -20.714  1.00 78.46           C
ATOM   1267  CE  LYS A 157      25.051   4.333 -19.920  1.00 76.91           C
ATOM   1268  NZ  LYS A 157      25.276   2.937 -19.444  1.00 73.11           N
ATOM   1269  N   ASP A 158      22.425   7.846 -23.461  1.00 67.73           N
ATOM   1270  CA  ASP A 158      21.457   7.929 -24.551  1.00 64.27           C
ATOM   1271  C   ASP A 158      20.522   9.118 -24.344  1.00 64.55           C
ATOM   1272  O   ASP A 158      19.435   8.977 -23.783  1.00 57.83           O
ATOM   1273  CB  ASP A 158      20.655   6.630 -24.656  1.00 62.63           C
ATOM   1274  CG  ASP A 158      19.908   6.508 -25.972  1.00 66.51           C
ATOM   1275  OD1 ASP A 158      19.630   7.550 -26.602  1.00 68.78           O
ATOM   1276  OD2 ASP A 158      19.597   5.366 -26.375  1.00 72.79           O
ATOM   1277  N   ARG A 159      20.951  10.288 -24.805  1.00 63.50           N
ATOM   1278  CA  ARG A 159      20.201  11.518 -24.582  1.00 60.36           C
ATOM   1279  C   ARG A 159      18.911  11.595 -25.394  1.00 61.03           C
ATOM   1280  O   ARG A 159      17.933  12.200 -24.954  1.00 60.41           O
ATOM   1281  CB  ARG A 159      21.078  12.740 -24.862  1.00 61.39           C
ATOM   1282  CG  ARG A 159      22.265  12.858 -23.924  1.00 70.14           C
ATOM   1283  CD  ARG A 159      22.885  14.241 -23.979  1.00 69.54           C
ATOM   1284  NE  ARG A 159      23.906  14.411 -22.950  1.00 75.82           N
ATOM   1285  CZ  ARG A 159      24.495  15.567 -22.667  1.00 74.55           C
ATOM   1286  NH1 ARG A 159      25.414  15.632 -21.712  1.00 76.81           N
ATOM   1287  NH2 ARG A 159      24.160  16.661 -23.337  1.00 71.98           N
ATOM   1288  N   GLU A 160      18.907  10.983 -26.574  1.00 57.00           N
ATOM   1289  CA  GLU A 160      17.724  11.012 -27.426  1.00 62.85           C
ATOM   1290  C   GLU A 160      16.535  10.324 -26.760  1.00 60.32           C
ATOM   1291  O   GLU A 160      15.398  10.779 -26.884  1.00 56.68           O
ATOM   1292  CB  GLU A 160      18.009  10.378 -28.789  1.00 65.63           C
ATOM   1293  CG  GLU A 160      16.832  10.449 -29.749  1.00 64.53           C
ATOM   1294  CD  GLU A 160      17.123   9.798 -31.085  1.00 80.15           C
ATOM   1295  OE1 GLU A 160      18.288   9.419 -31.326  1.00 81.49           O
ATOM   1296  OE2 GLU A 160      16.181   9.668 -31.896  1.00 84.95           O
ATOM   1297  N   ALA A 161      16.801   9.230 -26.053  1.00 54.35           N
ATOM   1298  CA  ALA A 161      15.742   8.493 -25.367  1.00 60.15           C
ATOM   1299  C   ALA A 161      15.053   9.355 -24.310  1.00 49.95           C
ATOM   1300  O   ALA A 161      13.829   9.330 -24.175  1.00 51.45           O
ATOM   1301  CB  ALA A 161      16.297   7.221 -24.743  1.00 52.10           C
ATOM   1302  N   VAL A 162      15.847  10.119 -23.567  1.00 50.05           N
ATOM   1303  CA  VAL A 162      15.320  11.008 -22.536  1.00 50.65           C
ATOM   1304  C   VAL A 162      14.528  12.155 -23.157  1.00 51.59           C
ATOM   1305  O   VAL A 162      13.461  12.523 -22.663  1.00 49.51           O
ATOM   1306  CB  VAL A 162      16.448  11.581 -21.651  1.00 47.41           C
ATOM   1307  CG1 VAL A 162      15.879  12.524 -20.600  1.00 45.44           C
ATOM   1308  CG2 VAL A 162      17.233  10.454 -20.996  1.00 45.48           C
ATOM   1309  N   GLU A 163      15.057  12.716 -24.241  1.00 51.28           N
ATOM   1310  CA  GLU A 163      14.383  13.796 -24.952  1.00 47.26           C
ATOM   1311  C   GLU A 163      12.963  13.391 -25.323  1.00 49.18           C
ATOM   1312  O   GLU A 163      12.012  14.122 -25.055  1.00 51.49           O
ATOM   1313  CB  GLU A 163      15.159  14.191 -26.212  1.00 56.87           C
ATOM   1314  CG  GLU A 163      16.518  14.831 -25.949  1.00 61.33           C
ATOM   1315  CD  GLU A 163      17.302  15.107 -27.228  1.00 71.75           C
ATOM   1316  OE1 GLU A 163      16.758  14.867 -28.329  1.00 70.47           O
ATOM   1317  OE2 GLU A 163      18.464  15.561 -27.134  1.00 65.55           O
ATOM   1318  N   LYS A 164      12.832  12.218 -25.936  1.00 48.68           N
ATOM   1319  CA  LYS A 164      11.534  11.690 -26.349  1.00 49.48           C
ATOM   1320  C   LYS A 164      10.514  11.709 -25.213  1.00 51.04           C
ATOM   1321  O   LYS A 164       9.319  11.906 -25.441  1.00 46.21           O
ATOM   1322  CB  LYS A 164      11.684  10.260 -26.878  1.00 52.92           C
ATOM   1323  CG  LYS A 164      12.616  10.121 -28.074  1.00 59.58           C
ATOM   1324  CD  LYS A 164      12.912   8.656 -28.379  1.00 65.59           C
ATOM   1325  CE  LYS A 164      13.945   8.515 -29.491  1.00 73.92           C
ATOM   1326  NZ  LYS A 164      14.333   7.094 -29.728  1.00 77.38           N
ATOM   1327  N   LEU A 165      10.988  11.499 -23.989  1.00 45.56           N
ATOM   1328  CA  LEU A 165      10.103  11.440 -22.831  1.00 44.32           C
ATOM   1329  C   LEU A 165       9.783  12.824 -22.280  1.00 43.91           C
ATOM   1330  O   LEU A 165       8.720  13.037 -21.696  1.00 44.92           O
ATOM   1331  CB  LEU A 165      10.719  10.570 -21.736  1.00 44.80           C
ATOM   1332  CG  LEU A 165      10.994   9.121 -22.132  1.00 52.58           C
ATOM   1333  CD1 LEU A 165      11.554   8.345 -20.951  1.00 49.76           C
ATOM   1334  CD2 LEU A 165       9.726   8.468 -22.655  1.00 52.30           C
ATOM   1335  N   GLN A 166      10.703  13.764 -22.468  1.00 45.88           N
ATOM   1336  CA  GLN A 166      10.522  15.115 -21.947  1.00 45.21           C
ATOM   1337  C   GLN A 166       9.616  15.961 -22.840  1.00 47.14           C
ATOM   1338  O   GLN A 166       8.884  16.823 -22.351  1.00 47.42           O
ATOM   1339  CB  GLN A 166      11.875  15.808 -21.767  1.00 43.94           C
ATOM   1340  CG  GLN A 166      11.801  17.127 -21.008  1.00 45.50           C
ATOM   1341  CD  GLN A 166      13.101  17.909 -21.071  1.00 47.23           C
ATOM   1342  OE1 GLN A 166      13.714  18.028 -22.132  1.00 47.48           O
ATOM   1343  NE2 GLN A 166      13.534  18.437 -19.932  1.00 44.00           N
ATOM   1344  N   GLU A 167       9.666  15.702 -24.145  1.00 49.55           N
ATOM   1345  CA  GLU A 167       8.908  16.479 -25.129  1.00 49.05           C
ATOM   1346  C   GLU A 167       7.415  16.597 -24.811  1.00 46.89           C
ATOM   1347  O   GLU A 167       6.882  17.702 -24.750  1.00 49.06           O
ATOM   1348  CB  GLU A 167       9.093  15.902 -26.538  1.00 52.38           C
ATOM   1349  CG  GLU A 167      10.539  15.792 -26.999  1.00 63.51           C
ATOM   1350  CD  GLU A 167      11.024  17.029 -27.733  1.00 75.99           C
ATOM   1351  OE1 GLU A 167      11.170  16.967 -28.974  1.00 74.27           O
ATOM   1352  OE2 GLU A 167      11.265  18.059 -27.068  1.00 76.89           O
ATOM   1353  N   PRO A 168       6.730  15.457 -24.615  1.00 47.91           N
ATOM   1354  CA  PRO A 168       5.282  15.493 -24.371  1.00 45.99           C
ATOM   1355  C   PRO A 168       4.905  16.295 -23.128  1.00 44.91           C
ATOM   1356  O   PRO A 168       3.847  16.923 -23.103  1.00 44.92           O
ATOM   1357  CB  PRO A 168       4.918  14.015 -24.181  1.00 45.12           C
ATOM   1358  CG  PRO A 168       6.207  13.339 -23.831  1.00 51.42           C
ATOM   1359  CD  PRO A 168       7.256  14.082 -24.593  1.00 49.77           C
ATOM   1360  N   LEU A 169       5.759  16.271 -22.111  1.00 40.34           N
ATOM   1361  CA  LEU A 169       5.507  17.032 -20.891  1.00 39.21           C
ATOM   1362  C   LEU A 169       5.620  18.533 -21.150  1.00 38.77           C
ATOM   1363  O   LEU A 169       4.815  19.325 -20.656  1.00 38.22           O
ATOM   1364  CB  LEU A 169       6.473  16.605 -19.787  1.00 43.05           C
ATOM   1365  CG  LEU A 169       6.509  15.098 -19.523  1.00 44.24           C
ATOM   1366  CD1 LEU A 169       7.517  14.762 -18.437  1.00 44.35           C
ATOM   1367  CD2 LEU A 169       5.129  14.597 -19.153  1.00 44.05           C
ATOM   1368  N   LEU A 170       6.620  18.918 -21.935  1.00 41.32           N
ATOM   1369  CA  LEU A 170       6.779  20.314 -22.322  1.00 45.52           C
ATOM   1370  C   LEU A 170       5.574  20.805 -23.124  1.00 48.05           C
ATOM   1371  O   LEU A 170       5.072  21.901 -22.881  1.00 48.35           O
ATOM   1372  CB  LEU A 170       8.079  20.517 -23.108  1.00 40.87           C
ATOM   1373  CG  LEU A 170       9.375  20.431 -22.293  1.00 49.31           C
ATOM   1374  CD1 LEU A 170      10.592  20.287 -23.195  1.00 47.96           C
ATOM   1375  CD2 LEU A 170       9.526  21.638 -21.371  1.00 44.90           C
ATOM   1376  N   ASP A 171       5.111  19.993 -24.073  1.00 48.23           N
ATOM   1377  CA  ASP A 171       3.945  20.349 -24.884  1.00 49.61           C
ATOM   1378  C   ASP A 171       2.718  20.618 -24.021  1.00 48.36           C
ATOM   1379  O   ASP A 171       2.006  21.602 -24.228  1.00 48.89           O
ATOM   1380  CB  ASP A 171       3.632  19.256 -25.911  1.00 50.29           C
ATOM   1381  CG  ASP A 171       4.543  19.315 -27.123  1.00 61.50           C
ATOM   1382  OD1 ASP A 171       5.753  19.578 -26.948  1.00 61.79           O
ATOM   1383  OD2 ASP A 171       4.047  19.105 -28.252  1.00 74.05           O
ATOM   1384  N   VAL A 172       2.474  19.737 -23.057  1.00 41.52           N
ATOM   1385  CA  VAL A 172       1.357  19.900 -22.135  1.00 43.04           C
ATOM   1386  C   VAL A 172       1.517  21.169 -21.305  1.00 48.55           C
ATOM   1387  O   VAL A 172       0.578  21.955 -21.163  1.00 45.72           O
ATOM   1388  CB  VAL A 172       1.224  18.690 -21.196  1.00 42.57           C
ATOM   1389  CG1 VAL A 172       0.160  18.948 -20.140  1.00 44.86           C
ATOM   1390  CG2 VAL A 172       0.902  17.436 -21.994  1.00 48.50           C
ATOM   1391  N   LEU A 173       2.712  21.364 -20.757  1.00 43.22           N
ATOM   1392  CA  LEU A 173       2.985  22.543 -19.946  1.00 49.58           C
ATOM   1393  C   LEU A 173       2.754  23.804 -20.766  1.00 47.49           C
ATOM   1394  O   LEU A 173       2.145  24.763 -20.291  1.00 47.69           O
ATOM   1395  CB  LEU A 173       4.417  22.516 -19.405  1.00 45.24           C
ATOM   1396  CG  LEU A 173       4.782  23.675 -18.475  1.00 45.02           C
ATOM   1397  CD1 LEU A 173       3.817  23.733 -17.305  1.00 41.88           C
ATOM   1398  CD2 LEU A 173       6.219  23.559 -17.984  1.00 44.10           C
ATOM   1399  N   GLN A 174       3.235  23.789 -22.005  1.00 49.01           N
ATOM   1400  CA  GLN A 174       3.097  24.937 -22.893  1.00 49.83           C
ATOM   1401  C   GLN A 174       1.633  25.291 -23.121  1.00 55.27           C
ATOM   1402  O   GLN A 174       1.260  26.461 -23.072  1.00 53.83           O
ATOM   1403  CB  GLN A 174       3.793  24.676 -24.229  1.00 53.03           C
ATOM   1404  CG  GLN A 174       3.892  25.901 -25.122  1.00 54.90           C
ATOM   1405  CD  GLN A 174       4.784  25.675 -26.327  1.00 58.82           C
ATOM   1406  OE1 GLN A 174       5.364  26.616 -26.871  1.00 59.59           O
ATOM   1407  NE2 GLN A 174       4.900  24.421 -26.751  1.00 61.61           N
ATOM   1408  N   LYS A 175       0.807  24.279 -23.370  1.00 51.26           N
ATOM   1409  CA  LYS A 175      -0.621  24.507 -23.561  1.00 57.87           C
ATOM   1410  C   LYS A 175      -1.263  25.071 -22.298  1.00 59.53           C
ATOM   1411  O   LYS A 175      -2.096  25.975 -22.366  1.00 62.58           O
ATOM   1412  CB  LYS A 175      -1.335  23.224 -23.993  1.00 53.62           C
ATOM   1413  CG  LYS A 175      -1.135  22.860 -25.453  1.00 55.81           C
ATOM   1414  CD  LYS A 175      -2.049  21.718 -25.854  1.00 58.05           C
ATOM   1415  CE  LYS A 175      -1.890  21.363 -27.322  1.00 62.19           C
ATOM   1416  NZ  LYS A 175      -2.810  20.257 -27.706  1.00 56.46           N
ATOM   1417  N   LEU A 176      -0.872  24.537 -21.145  1.00 52.13           N
ATOM   1418  CA  LEU A 176      -1.393  25.021 -19.871  1.00 59.42           C
ATOM   1419  C   LEU A 176      -1.108  26.505 -19.665  1.00 59.41           C
ATOM   1420  O   LEU A 176      -1.981  27.258 -19.236  1.00 64.55           O
ATOM   1421  CB  LEU A 176      -0.821  24.216 -18.703  1.00 54.41           C
ATOM   1422  CG  LEU A 176      -1.334  22.785 -18.559  1.00 55.83           C
ATOM   1423  CD1 LEU A 176      -0.810  22.166 -17.277  1.00 54.32           C
ATOM   1424  CD2 LEU A 176      -2.852  22.763 -18.581  1.00 55.73           C
ATOM   1425  N   CYS A 177       0.117  26.918 -19.970  1.00 59.54           N
ATOM   1426  CA  CYS A 177       0.528  28.305 -19.781  1.00 64.79           C
ATOM   1427  C   CYS A 177      -0.242  29.254 -20.693  1.00 67.26           C
ATOM   1428  O   CYS A 177      -0.599  30.362 -20.293  1.00 70.66           O
ATOM   1429  CB  CYS A 177       2.031  28.455 -20.022  1.00 57.47           C
ATOM   1430  SG  CYS A 177       3.068  27.481 -18.908  1.00 63.62           S
ATOM   1431  N   LYS A 178      -0.495  28.813 -21.921  1.00 64.54           N
ATOM   1432  CA  LYS A 178      -1.180  29.639 -22.908  1.00 68.82           C
ATOM   1433  C   LYS A 178      -2.675  29.741 -22.608  1.00 72.18           C
ATOM   1434  O   LYS A 178      -3.397  30.501 -23.254  1.00 75.70           O
ATOM   1435  CB  LYS A 178      -0.956  29.075 -24.314  1.00 71.62           C
ATOM   1436  CG  LYS A 178       0.509  28.832 -24.654  1.00 66.37           C
ATOM   1437  CD  LYS A 178       0.661  27.843 -25.805  1.00 66.39           C
ATOM   1438  CE  LYS A 178       0.757  28.546 -27.148  1.00 69.98           C
ATOM   1439  NZ  LYS A 178       2.043  29.284 -27.285  1.00 64.16           N
ATOM   1440  N   ILE A 179      -3.131  28.978 -21.620  1.00 71.26           N
ATOM   1441  CA  ILE A 179      -4.545  28.958 -21.257  1.00 74.71           C
ATOM   1442  C   ILE A 179      -4.809  29.620 -19.908  1.00 76.10           C
ATOM   1443  O   ILE A 179      -5.637  30.525 -19.804  1.00 79.97           O
ATOM   1444  CB  ILE A 179      -5.094  27.521 -21.222  1.00 74.88           C
ATOM   1445  CG1 ILE A 179      -5.057  26.904 -22.621  1.00 66.88           C
ATOM   1446  CG2 ILE A 179      -6.511  27.502 -20.666  1.00 70.83           C
ATOM   1447  CD1 ILE A 179      -5.542  25.469 -22.671  1.00 67.44           C
ATOM   1448  N   HIS A 180      -4.108  29.159 -18.877  1.00 78.59           N
ATOM   1449  CA  HIS A 180      -4.275  29.698 -17.531  1.00 79.42           C
ATOM   1450  C   HIS A 180      -3.759  31.130 -17.415  1.00 82.10           C
ATOM   1451  O   HIS A 180      -4.052  31.828 -16.442  1.00 86.09           O
ATOM   1452  CB  HIS A 180      -3.574  28.805 -16.502  1.00 77.04           C
ATOM   1453  CG  HIS A 180      -3.439  29.433 -15.149  1.00 81.84           C
ATOM   1454  ND1 HIS A 180      -2.262  29.996 -14.705  1.00 78.57           N
ATOM   1455  CD2 HIS A 180      -4.335  29.593 -14.147  1.00 78.55           C
ATOM   1456  CE1 HIS A 180      -2.438  30.473 -13.485  1.00 81.81           C
ATOM   1457  NE2 HIS A 180      -3.687  30.242 -13.123  1.00 82.77           N
ATOM   1458  N   GLN A 181      -2.993  31.567 -18.409  1.00 78.36           N
ATOM   1459  CA  GLN A 181      -2.389  32.894 -18.372  1.00 80.80           C
ATOM   1460  C   GLN A 181      -2.228  33.475 -19.777  1.00 81.56           C
ATOM   1461  O   GLN A 181      -1.107  33.705 -20.233  1.00 83.40           O
ATOM   1462  CB  GLN A 181      -1.038  32.827 -17.652  1.00 78.59           C
ATOM   1463  CG  GLN A 181      -0.521  34.159 -17.132  1.00 83.80           C
ATOM   1464  CD  GLN A 181       0.392  34.000 -15.926  1.00 82.34           C
ATOM   1465  OE1 GLN A 181       0.230  33.075 -15.126  1.00 82.64           O
ATOM   1466  NE2 GLN A 181       1.358  34.902 -15.791  1.00 81.28           N
ATOM   1467  N   PRO A 182      -3.357  33.716 -20.469  1.00 85.01           N
ATOM   1468  CA  PRO A 182      -3.360  34.238 -21.841  1.00 84.73           C
ATOM   1469  C   PRO A 182      -2.812  35.658 -21.922  1.00 88.94           C
ATOM   1470  O   PRO A 182      -2.357  36.081 -22.985  1.00 86.06           O
ATOM   1471  CB  PRO A 182      -4.849  34.238 -22.217  1.00 77.30           C
ATOM   1472  CG  PRO A 182      -5.503  33.314 -21.238  1.00 81.02           C
ATOM   1473  CD  PRO A 182      -4.722  33.473 -19.975  1.00 82.72           C
ATOM   1474  N   GLU A 183      -2.860  36.382 -20.808  1.00 88.55           N
ATOM   1475  CA  GLU A 183      -2.397  37.765 -20.767  1.00 89.44           C
ATOM   1476  C   GLU A 183      -0.875  37.865 -20.863  1.00 90.17           C
ATOM   1477  O   GLU A 183      -0.341  38.857 -21.362  1.00 89.35           O
ATOM   1478  CB  GLU A 183      -2.893  38.470 -19.499  1.00 93.28           C
ATOM   1479  CG  GLU A 183      -2.265  37.969 -18.201  1.00 91.92           C
ATOM   1480  CD  GLU A 183      -2.950  36.733 -17.642  1.00 94.51           C
ATOM   1481  OE1 GLU A 183      -3.815  36.158 -18.337  1.00 91.10           O
ATOM   1482  OE2 GLU A 183      -2.627  36.342 -16.500  1.00 96.33           O
ATOM   1483  N   ASN A 184      -0.184  36.836 -20.382  1.00 90.46           N
ATOM   1484  CA  ASN A 184       1.276  36.815 -20.395  1.00 84.85           C
ATOM   1485  C   ASN A 184       1.832  35.784 -21.373  1.00 79.51           C
ATOM   1486  O   ASN A 184       2.002  34.617 -21.023  1.00 79.59           O
ATOM   1487  CB  ASN A 184       1.821  36.560 -18.986  1.00 81.87           C
ATOM   1488  CG  ASN A 184       3.338  36.614 -18.926  1.00 83.82           C
ATOM   1489  OD1 ASN A 184       3.990  37.165 -19.815  1.00 80.00           O
ATOM   1490  ND2 ASN A 184       3.908  36.043 -17.870  1.00 79.86           N
ATOM   1491  N   PRO A 185       2.117  36.219 -22.610  1.00 80.18           N
ATOM   1492  CA  PRO A 185       2.682  35.357 -23.654  1.00 77.42           C
ATOM   1493  C   PRO A 185       4.165  35.096 -23.418  1.00 75.06           C
ATOM   1494  O   PRO A 185       4.914  34.859 -24.365  1.00 74.75           O
ATOM   1495  CB  PRO A 185       2.492  36.188 -24.922  1.00 81.91           C
ATOM   1496  CG  PRO A 185       2.553  37.594 -24.445  1.00 81.43           C
ATOM   1497  CD  PRO A 185       1.896  37.593 -23.092  1.00 80.38           C
ATOM   1498  N   GLN A 186       4.578  35.149 -22.156  1.00 69.46           N
ATOM   1499  CA  GLN A 186       5.962  34.897 -21.782  1.00 67.83           C
ATOM   1500  C   GLN A 186       6.027  33.924 -20.607  1.00 67.18           C
ATOM   1501  O   GLN A 186       7.109  33.534 -20.166  1.00 64.67           O
ATOM   1502  CB  GLN A 186       6.659  36.208 -21.415  1.00 70.32           C
ATOM   1503  CG  GLN A 186       6.879  37.149 -22.584  1.00 70.12           C
ATOM   1504  CD  GLN A 186       7.912  36.625 -23.560  1.00 71.25           C
ATOM   1505  OE1 GLN A 186       8.655  35.692 -23.256  1.00 68.64           O
ATOM   1506  NE2 GLN A 186       7.963  37.222 -24.742  1.00 74.60           N
ATOM   1507  N   HIS A 187       4.857  33.536 -20.109  1.00 63.69           N
ATOM   1508  CA  HIS A 187       4.756  32.677 -18.933  1.00 62.27           C
ATOM   1509  C   HIS A 187       5.541  31.376 -19.097  1.00 58.40           C
ATOM   1510  O   HIS A 187       6.312  30.995 -18.216  1.00 59.36           O
ATOM   1511  CB  HIS A 187       3.286  32.377 -18.625  1.00 65.33           C
ATOM   1512  CG  HIS A 187       3.064  31.728 -17.294  1.00 67.58           C
ATOM   1513  ND1 HIS A 187       3.536  32.265 -16.115  1.00 66.87           N
ATOM   1514  CD2 HIS A 187       2.411  30.591 -16.954  1.00 63.08           C
ATOM   1515  CE1 HIS A 187       3.188  31.485 -15.108  1.00 64.59           C
ATOM   1516  NE2 HIS A 187       2.504  30.463 -15.589  1.00 62.61           N
ATOM   1517  N   PHE A 188       5.349  30.702 -20.227  1.00 58.66           N
ATOM   1518  CA  PHE A 188       6.007  29.421 -20.471  1.00 53.10           C
ATOM   1519  C   PHE A 188       7.523  29.554 -20.529  1.00 56.70           C
ATOM   1520  O   PHE A 188       8.248  28.778 -19.904  1.00 50.53           O
ATOM   1521  CB  PHE A 188       5.492  28.776 -21.758  1.00 51.70           C
ATOM   1522  CG  PHE A 188       6.162  27.473 -22.086  1.00 48.76           C
ATOM   1523  CD1 PHE A 188       5.927  26.347 -21.314  1.00 50.22           C
ATOM   1524  CD2 PHE A 188       7.024  27.373 -23.163  1.00 54.61           C
ATOM   1525  CE1 PHE A 188       6.540  25.147 -21.609  1.00 46.59           C
ATOM   1526  CE2 PHE A 188       7.641  26.173 -23.465  1.00 52.10           C
ATOM   1527  CZ  PHE A 188       7.399  25.059 -22.686  1.00 51.60           C
ATOM   1528  N   ALA A 189       7.999  30.536 -21.288  1.00 54.56           N
ATOM   1529  CA  ALA A 189       9.431  30.774 -21.408  1.00 54.62           C
ATOM   1530  C   ALA A 189      10.029  31.160 -20.060  1.00 54.10           C
ATOM   1531  O   ALA A 189      11.166  30.805 -19.750  1.00 48.36           O
ATOM   1532  CB  ALA A 189       9.710  31.849 -22.447  1.00 59.20           C
ATOM   1533  N   CYS A 190       9.256  31.884 -19.259  1.00 52.09           N
ATOM   1534  CA  CYS A 190       9.723  32.317 -17.949  1.00 57.06           C
ATOM   1535  C   CYS A 190       9.805  31.144 -16.975  1.00 58.08           C
ATOM   1536  O   CYS A 190      10.663  31.122 -16.095  1.00 55.45           O
ATOM   1537  CB  CYS A 190       8.824  33.418 -17.385  1.00 59.14           C
ATOM   1538  SG  CYS A 190       9.555  34.316 -16.000  1.00 84.78           S
ATOM   1539  N   LEU A 191       8.910  30.173 -17.134  1.00 56.00           N
ATOM   1540  CA  LEU A 191       8.960  28.957 -16.330  1.00 54.70           C
ATOM   1541  C   LEU A 191      10.219  28.168 -16.660  1.00 51.75           C
ATOM   1542  O   LEU A 191      10.898  27.661 -15.768  1.00 52.93           O
ATOM   1543  CB  LEU A 191       7.728  28.085 -16.575  1.00 52.71           C
ATOM   1544  CG  LEU A 191       6.402  28.548 -15.972  1.00 59.23           C
ATOM   1545  CD1 LEU A 191       5.349  27.467 -16.148  1.00 56.92           C
ATOM   1546  CD2 LEU A 191       6.570  28.887 -14.504  1.00 55.71           C
ATOM   1547  N   LEU A 192      10.524  28.070 -17.950  1.00 44.28           N
ATOM   1548  CA  LEU A 192      11.716  27.359 -18.401  1.00 49.04           C
ATOM   1549  C   LEU A 192      12.992  28.091 -17.990  1.00 50.91           C
ATOM   1550  O   LEU A 192      14.048  27.479 -17.827  1.00 46.19           O
ATOM   1551  CB  LEU A 192      11.690  27.157 -19.919  1.00 50.13           C
ATOM   1552  CG  LEU A 192      10.593  26.255 -20.486  1.00 47.10           C
ATOM   1553  CD1 LEU A 192      10.790  26.064 -21.980  1.00 39.18           C
ATOM   1554  CD2 LEU A 192      10.581  24.913 -19.769  1.00 44.89           C
ATOM   1555  N   GLY A 193      12.887  29.406 -17.825  1.00 54.86           N
ATOM   1556  CA  GLY A 193      14.025  30.219 -17.439  1.00 53.29           C
ATOM   1557  C   GLY A 193      14.424  30.030 -15.988  1.00 51.20           C
ATOM   1558  O   GLY A 193      15.598  30.143 -15.639  1.00 58.04           O
ATOM   1559  N   ARG A 194      13.445  29.746 -15.138  1.00 47.28           N
ATOM   1560  CA  ARG A 194      13.717  29.513 -13.726  1.00 59.93           C
ATOM   1561  C   ARG A 194      14.468  28.201 -13.507  1.00 54.62           C
ATOM   1562  O   ARG A 194      15.146  28.029 -12.496  1.00 56.79           O
ATOM   1563  CB  ARG A 194      12.420  29.539 -12.914  1.00 52.53           C
ATOM   1564  CG  ARG A 194      11.760  30.904 -12.883  1.00 61.13           C
ATOM   1565  CD  ARG A 194      12.788  31.981 -12.564  1.00 65.38           C
ATOM   1566  NE  ARG A 194      12.236  33.328 -12.672  1.00 72.73           N
ATOM   1567  CZ  ARG A 194      12.962  34.438 -12.588  1.00 73.61           C
ATOM   1568  NH1 ARG A 194      14.272  34.359 -12.396  1.00 74.18           N
ATOM   1569  NH2 ARG A 194      12.381  35.626 -12.697  1.00 71.98           N
ATOM   1570  N   LEU A 195      14.353  27.283 -14.462  1.00 51.05           N
ATOM   1571  CA  LEU A 195      15.034  25.995 -14.365  1.00 48.45           C
ATOM   1572  C   LEU A 195      16.554  26.148 -14.400  1.00 57.52           C
ATOM   1573  O   LEU A 195      17.277  25.377 -13.767  1.00 54.62           O
ATOM   1574  CB  LEU A 195      14.564  25.044 -15.470  1.00 47.78           C
ATOM   1575  CG  LEU A 195      13.083  24.656 -15.435  1.00 52.89           C
ATOM   1576  CD1 LEU A 195      12.789  23.549 -16.439  1.00 49.89           C
ATOM   1577  CD2 LEU A 195      12.677  24.227 -14.035  1.00 50.91           C
ATOM   1578  N   THR A 196      17.035  27.145 -15.137  1.00 57.57           N
ATOM   1579  CA  THR A 196      18.468  27.417 -15.198  1.00 56.97           C
ATOM   1580  C   THR A 196      18.960  27.995 -13.875  1.00 54.93           C
ATOM   1581  O   THR A 196      20.057  27.673 -13.414  1.00 59.72           O
ATOM   1582  CB  THR A 196      18.825  28.376 -16.353  1.00 64.24           C
ATOM   1583  OG1 THR A 196      18.143  29.624 -16.175  1.00 69.67           O
ATOM   1584  CG2 THR A 196      18.425  27.771 -17.690  1.00 62.19           C
ATOM   1585  N   GLU A 197      18.142  28.849 -13.269  1.00 52.41           N
ATOM   1586  CA  GLU A 197      18.437  29.385 -11.946  1.00 53.99           C
ATOM   1587  C   GLU A 197      18.384  28.258 -10.918  1.00 56.28           C
ATOM   1588  O   GLU A 197      19.131  28.250  -9.940  1.00 52.76           O
ATOM   1589  CB  GLU A 197      17.438  30.487 -11.582  1.00 59.76           C
ATOM   1590  CG  GLU A 197      17.673  31.127 -10.217  1.00 60.05           C
ATOM   1591  CD  GLU A 197      16.671  32.229  -9.899  1.00 67.38           C
ATOM   1592  OE1 GLU A 197      15.707  32.399 -10.676  1.00 69.04           O
ATOM   1593  OE2 GLU A 197      16.847  32.925  -8.875  1.00 66.96           O
ATOM   1594  N   LEU A 198      17.497  27.298 -11.156  1.00 49.41           N
ATOM   1595  CA  LEU A 198      17.367  26.144 -10.279  1.00 51.29           C
ATOM   1596  C   LEU A 198      18.639  25.296 -10.289  1.00 49.21           C
ATOM   1597  O   LEU A 198      19.007  24.706  -9.274  1.00 53.12           O
ATOM   1598  CB  LEU A 198      16.158  25.299 -10.692  1.00 47.13           C
ATOM   1599  CG  LEU A 198      15.730  24.152  -9.776  1.00 45.13           C
ATOM   1600  CD1 LEU A 198      15.402  24.663  -8.386  1.00 44.89           C
ATOM   1601  CD2 LEU A 198      14.535  23.418 -10.369  1.00 45.14           C
ATOM   1602  N   ARG A 199      19.315  25.248 -11.432  1.00 44.98           N
ATOM   1603  CA  ARG A 199      20.509  24.416 -11.574  1.00 48.40           C
ATOM   1604  C   ARG A 199      21.707  24.931 -10.781  1.00 51.50           C
ATOM   1605  O   ARG A 199      22.621  24.169 -10.463  1.00 52.64           O
ATOM   1606  CB  ARG A 199      20.893  24.264 -13.045  1.00 47.52           C
ATOM   1607  CG  ARG A 199      19.916  23.436 -13.854  1.00 52.54           C
ATOM   1608  CD  ARG A 199      20.548  22.968 -15.151  1.00 53.65           C
ATOM   1609  NE  ARG A 199      19.686  22.037 -15.870  1.00 64.72           N
ATOM   1610  CZ  ARG A 199      20.091  21.279 -16.883  1.00 67.33           C
ATOM   1611  NH1 ARG A 199      21.351  21.337 -17.293  1.00 73.14           N
ATOM   1612  NH2 ARG A 199      19.238  20.458 -17.482  1.00 66.99           N
ATOM   1613  N   THR A 200      21.703  26.221 -10.465  1.00 46.38           N
ATOM   1614  CA  THR A 200      22.815  26.822  -9.735  1.00 57.33           C
ATOM   1615  C   THR A 200      22.926  26.288  -8.307  1.00 59.08           C
ATOM   1616  O   THR A 200      23.974  26.406  -7.673  1.00 59.60           O
ATOM   1617  CB  THR A 200      22.711  28.359  -9.699  1.00 59.90           C
ATOM   1618  OG1 THR A 200      21.501  28.746  -9.035  1.00 62.71           O
ATOM   1619  CG2 THR A 200      22.719  28.926 -11.110  1.00 53.91           C
ATOM   1620  N   PHE A 201      21.846  25.698  -7.803  1.00 53.64           N
ATOM   1621  CA  PHE A 201      21.849  25.159  -6.447  1.00 53.75           C
ATOM   1622  C   PHE A 201      22.603  23.834  -6.362  1.00 51.68           C
ATOM   1623  O   PHE A 201      22.864  23.330  -5.271  1.00 56.60           O
ATOM   1624  CB  PHE A 201      20.419  25.008  -5.915  1.00 53.57           C
ATOM   1625  CG  PHE A 201      19.724  26.320  -5.670  1.00 54.59           C
ATOM   1626  CD1 PHE A 201      19.006  26.939  -6.680  1.00 54.98           C
ATOM   1627  CD2 PHE A 201      19.796  26.938  -4.431  1.00 56.34           C
ATOM   1628  CE1 PHE A 201      18.370  28.150  -6.458  1.00 59.72           C
ATOM   1629  CE2 PHE A 201      19.162  28.148  -4.203  1.00 54.59           C
ATOM   1630  CZ  PHE A 201      18.448  28.753  -5.217  1.00 58.82           C
ATOM   1631  N   ASN A 202      22.959  23.279  -7.516  1.00 49.87           N
ATOM   1632  CA  ASN A 202      23.719  22.033  -7.565  1.00 53.69           C
ATOM   1633  C   ASN A 202      25.157  22.179  -7.072  1.00 61.15           C
ATOM   1634  O   ASN A 202      25.617  21.408  -6.228  1.00 55.49           O
ATOM   1635  CB  ASN A 202      23.730  21.469  -8.988  1.00 56.85           C
ATOM   1636  CG  ASN A 202      22.412  20.833  -9.374  1.00 55.51           C
ATOM   1637  OD1 ASN A 202      21.816  20.089  -8.594  1.00 55.14           O
ATOM   1638  ND2 ASN A 202      21.946  21.125 -10.582  1.00 46.48           N
ATOM   1639  N   HIS A 203      25.862  23.169  -7.608  1.00 59.72           N
ATOM   1640  CA  HIS A 203      27.299  23.296  -7.383  1.00 67.25           C
ATOM   1641  C   HIS A 203      27.669  23.544  -5.925  1.00 60.09           C
ATOM   1642  O   HIS A 203      28.592  22.921  -5.400  1.00 62.39           O
ATOM   1643  CB  HIS A 203      27.885  24.387  -8.279  1.00 73.57           C
ATOM   1644  CG  HIS A 203      27.720  24.113  -9.741  1.00 79.81           C
ATOM   1645  ND1 HIS A 203      26.506  24.221 -10.385  1.00 80.00           N
ATOM   1646  CD2 HIS A 203      28.612  23.721 -10.682  1.00 82.95           C
ATOM   1647  CE1 HIS A 203      26.659  23.915 -11.661  1.00 87.68           C
ATOM   1648  NE2 HIS A 203      27.927  23.608 -11.867  1.00 85.63           N
ATOM   1649  N   HIS A 204      26.950  24.449  -5.274  1.00 60.58           N
ATOM   1650  CA  HIS A 204      27.249  24.789  -3.890  1.00 62.89           C
ATOM   1651  C   HIS A 204      26.171  24.306  -2.927  1.00 61.93           C
ATOM   1652  O   HIS A 204      25.799  25.020  -1.995  1.00 62.25           O
ATOM   1653  CB  HIS A 204      27.462  26.297  -3.741  1.00 68.94           C
ATOM   1654  CG  HIS A 204      28.695  26.800  -4.424  1.00 73.73           C
ATOM   1655  ND1 HIS A 204      28.737  27.080  -5.774  1.00 72.40           N
ATOM   1656  CD2 HIS A 204      29.934  27.061  -3.947  1.00 75.79           C
ATOM   1657  CE1 HIS A 204      29.948  27.498  -6.096  1.00 80.19           C
ATOM   1658  NE2 HIS A 204      30.694  27.495  -5.006  1.00 78.02           N
ATOM   1659  N   HIS A 205      25.674  23.093  -3.153  1.00 53.87           N
ATOM   1660  CA  HIS A 205      24.681  22.507  -2.259  1.00 55.88           C
ATOM   1661  C   HIS A 205      25.359  21.883  -1.046  1.00 47.08           C
ATOM   1662  O   HIS A 205      24.910  22.058   0.088  1.00 50.88           O
ATOM   1663  CB  HIS A 205      23.839  21.454  -2.980  1.00 52.70           C
ATOM   1664  CG  HIS A 205      22.725  20.906  -2.144  1.00 45.37           C
ATOM   1665  ND1 HIS A 205      21.770  21.711  -1.560  1.00 50.78           N
ATOM   1666  CD2 HIS A 205      22.417  19.637  -1.785  1.00 50.26           C
ATOM   1667  CE1 HIS A 205      20.919  20.962  -0.882  1.00 49.97           C
ATOM   1668  NE2 HIS A 205      21.290  19.699  -1.002  1.00 51.04           N
ATOM   1669  N   ALA A 206      26.439  21.152  -1.296  1.00 47.50           N
ATOM   1670  CA  ALA A 206      27.209  20.524  -0.229  1.00 55.84           C
ATOM   1671  C   ALA A 206      27.760  21.568   0.738  1.00 56.66           C
ATOM   1672  O   ALA A 206      27.666  21.408   1.955  1.00 55.54           O
ATOM   1673  CB  ALA A 206      28.334  19.686  -0.810  1.00 50.49           C
ATOM   1674  N   GLU A 207      28.332  22.636   0.190  1.00 54.17           N
ATOM   1675  CA  GLU A 207      28.844  23.736   1.001  1.00 57.84           C
ATOM   1676  C   GLU A 207      27.726  24.388   1.798  1.00 58.49           C
ATOM   1677  O   GLU A 207      27.932  24.828   2.928  1.00 58.09           O
ATOM   1678  CB  GLU A 207      29.533  24.781   0.121  1.00 64.36           C
ATOM   1679  CG  GLU A 207      30.909  24.367  -0.373  1.00 68.99           C
ATOM   1680  CD  GLU A 207      31.084  24.590  -1.864  1.00 77.41           C
ATOM   1681  OE1 GLU A 207      30.066  24.570  -2.588  1.00 77.90           O
ATOM   1682  OE2 GLU A 207      32.235  24.785  -2.314  1.00 79.02           O
ATOM   1683  N   MET A 208      26.543  24.446   1.199  1.00 60.11           N
ATOM   1684  CA  MET A 208      25.375  25.021   1.851  1.00 57.56           C
ATOM   1685  C   MET A 208      25.005  24.225   3.100  1.00 51.51           C
ATOM   1686  O   MET A 208      24.629  24.799   4.123  1.00 53.78           O
ATOM   1687  CB  MET A 208      24.198  25.062   0.871  1.00 57.05           C
ATOM   1688  CG  MET A 208      22.941  25.733   1.399  1.00 54.13           C
ATOM   1689  SD  MET A 208      21.685  25.908   0.113  1.00 67.46           S
ATOM   1690  CE  MET A 208      20.345  26.664   1.033  1.00 61.28           C
ATOM   1691  N   LEU A 209      25.124  22.903   3.014  1.00 50.21           N
ATOM   1692  CA  LEU A 209      24.756  22.021   4.119  1.00 48.52           C
ATOM   1693  C   LEU A 209      25.858  21.920   5.174  1.00 46.27           C
ATOM   1694  O   LEU A 209      25.584  21.969   6.372  1.00 45.83           O
ATOM   1695  CB  LEU A 209      24.405  20.629   3.591  1.00 48.72           C
ATOM   1696  CG  LEU A 209      23.166  20.538   2.695  1.00 51.46           C
ATOM   1697  CD1 LEU A 209      23.261  19.339   1.769  1.00 47.25           C
ATOM   1698  CD2 LEU A 209      21.888  20.490   3.523  1.00 50.75           C
ATOM   1699  N   MET A 210      27.101  21.776   4.727  1.00 45.03           N
ATOM   1700  CA  MET A 210      28.230  21.667   5.645  1.00 52.41           C
ATOM   1701  C   MET A 210      28.440  22.960   6.421  1.00 47.98           C
ATOM   1702  O   MET A 210      29.019  22.956   7.507  1.00 48.95           O
ATOM   1703  CB  MET A 210      29.508  21.299   4.889  1.00 45.14           C
ATOM   1704  CG  MET A 210      29.454  19.941   4.217  1.00 54.38           C
ATOM   1705  SD  MET A 210      29.038  18.635   5.387  1.00 55.72           S
ATOM   1706  CE  MET A 210      30.334  18.848   6.605  1.00 57.19           C
ATOM   1707  N   SER A 211      27.968  24.067   5.860  1.00 48.96           N
ATOM   1708  CA  SER A 211      28.130  25.365   6.501  1.00 52.83           C
ATOM   1709  C   SER A 211      26.986  25.667   7.460  1.00 53.19           C
ATOM   1710  O   SER A 211      26.937  26.742   8.058  1.00 56.66           O
ATOM   1711  CB  SER A 211      28.248  26.475   5.456  1.00 56.33           C
ATOM   1712  OG  SER A 211      27.023  26.664   4.772  1.00 62.19           O
ATOM   1713  N   TRP A 212      26.063  24.721   7.602  1.00 49.06           N
ATOM   1714  CA  TRP A 212      24.955  24.894   8.533  1.00 52.39           C
ATOM   1715  C   TRP A 212      25.516  25.170   9.924  1.00 54.40           C
ATOM   1716  O   TRP A 212      26.447  24.502  10.368  1.00 53.16           O
ATOM   1717  CB  TRP A 212      24.057  23.657   8.557  1.00 50.12           C
ATOM   1718  CG  TRP A 212      22.673  23.933   9.075  1.00 49.66           C
ATOM   1719  CD1 TRP A 212      22.293  24.056  10.380  1.00 50.85           C
ATOM   1720  CD2 TRP A 212      21.486  24.121   8.293  1.00 48.83           C
ATOM   1721  NE1 TRP A 212      20.944  24.307  10.459  1.00 47.07           N
ATOM   1722  CE2 TRP A 212      20.426  24.352   9.192  1.00 43.90           C
ATOM   1723  CE3 TRP A 212      21.218  24.113   6.921  1.00 48.31           C
ATOM   1724  CZ2 TRP A 212      19.118  24.575   8.762  1.00 51.66           C
ATOM   1725  CZ3 TRP A 212      19.920  24.335   6.497  1.00 51.23           C
ATOM   1726  CH2 TRP A 212      18.887  24.562   7.414  1.00 48.25           C
ATOM   1727  N   ARG A 213      24.946  26.158  10.604  1.00 56.84           N
ATOM   1728  CA  ARG A 213      25.492  26.633  11.870  1.00 63.38           C
ATOM   1729  C   ARG A 213      25.306  25.631  13.008  1.00 63.15           C
ATOM   1730  O   ARG A 213      24.695  25.945  14.030  1.00 65.68           O
ATOM   1731  CB  ARG A 213      24.865  27.977  12.244  1.00 62.75           C
ATOM   1732  CG  ARG A 213      25.789  28.899  13.020  1.00 70.22           C
ATOM   1733  CD  ARG A 213      26.290  30.051  12.158  1.00 78.17           C
ATOM   1734  NE  ARG A 213      27.066  29.595  11.008  1.00 80.58           N
ATOM   1735  CZ  ARG A 213      27.618  30.407  10.111  1.00 82.03           C
ATOM   1736  NH1 ARG A 213      28.308  29.907   9.095  1.00 76.93           N
ATOM   1737  NH2 ARG A 213      27.480  31.721  10.231  1.00 83.48           N
ATOM   1738  N   VAL A 214      25.839  24.429  12.822  1.00 58.54           N
ATOM   1739  CA  VAL A 214      25.803  23.396  13.849  1.00 56.25           C
ATOM   1740  C   VAL A 214      27.164  22.717  13.959  1.00 63.58           C
ATOM   1741  O   VAL A 214      28.001  22.839  13.064  1.00 56.89           O
ATOM   1742  CB  VAL A 214      24.737  22.328  13.546  1.00 61.89           C
ATOM   1743  CG1 VAL A 214      23.350  22.951  13.521  1.00 62.16           C
ATOM   1744  CG2 VAL A 214      25.042  21.633  12.228  1.00 57.94           C
ATOM   1745  N   ASN A 215      27.374  21.993  15.055  1.00 66.25           N
ATOM   1746  CA  ASN A 215      28.656  21.341  15.312  1.00 68.32           C
ATOM   1747  C   ASN A 215      28.820  20.010  14.581  1.00 65.72           C
ATOM   1748  O   ASN A 215      29.917  19.667  14.139  1.00 62.55           O
ATOM   1749  CB  ASN A 215      28.860  21.138  16.815  1.00 66.89           C
ATOM   1750  CG  ASN A 215      28.859  22.444  17.585  1.00 65.65           C
ATOM   1751  OD1 ASN A 215      29.335  23.469  17.093  1.00 66.41           O
ATOM   1752  ND2 ASN A 215      28.322  22.415  18.799  1.00 68.95           N
ATOM   1753  N   ASP A 216      27.728  19.262  14.461  1.00 62.86           N
ATOM   1754  CA  ASP A 216      27.759  17.970  13.785  1.00 64.96           C
ATOM   1755  C   ASP A 216      26.875  17.980  12.539  1.00 63.54           C
ATOM   1756  O   ASP A 216      25.741  18.457  12.572  1.00 63.96           O
ATOM   1757  CB  ASP A 216      27.315  16.858  14.740  1.00 71.25           C
ATOM   1758  CG  ASP A 216      27.457  15.470  14.131  1.00 79.57           C
ATOM   1759  OD1 ASP A 216      28.480  15.212  13.461  1.00 82.59           O
ATOM   1760  OD2 ASP A 216      26.542  14.639  14.321  1.00 83.16           O
ATOM   1761  N   HIS A 217      27.401  17.451  11.439  1.00 55.85           N
ATOM   1762  CA  HIS A 217      26.641  17.361  10.199  1.00 52.16           C
ATOM   1763  C   HIS A 217      26.456  15.906   9.790  1.00 52.63           C
ATOM   1764  O   HIS A 217      27.183  15.392   8.941  1.00 55.46           O
ATOM   1765  CB  HIS A 217      27.335  18.144   9.083  1.00 49.46           C
ATOM   1766  CG  HIS A 217      27.404  19.619   9.334  1.00 47.73           C
ATOM   1767  ND1 HIS A 217      28.427  20.205  10.047  1.00 46.67           N
ATOM   1768  CD2 HIS A 217      26.573  20.624   8.972  1.00 48.39           C
ATOM   1769  CE1 HIS A 217      28.224  21.509  10.111  1.00 53.78           C
ATOM   1770  NE2 HIS A 217      27.105  21.789   9.467  1.00 49.12           N
ATOM   1771  N   LYS A 218      25.482  15.243  10.404  1.00 50.78           N
ATOM   1772  CA  LYS A 218      25.205  13.849  10.092  1.00 55.12           C
ATOM   1773  C   LYS A 218      24.027  13.744   9.132  1.00 53.98           C
ATOM   1774  O   LYS A 218      22.991  14.380   9.330  1.00 42.12           O
ATOM   1775  CB  LYS A 218      24.917  13.054  11.366  1.00 60.45           C
ATOM   1776  CG  LYS A 218      25.034  11.549  11.183  1.00 62.33           C
ATOM   1777  CD  LYS A 218      24.587  10.794  12.423  1.00 65.05           C
ATOM   1778  CE  LYS A 218      23.085  10.905  12.627  1.00 68.00           C
ATOM   1779  NZ  LYS A 218      22.617  10.039  13.745  1.00 73.95           N
ATOM   1780  N   PHE A 219      24.196  12.939   8.089  1.00 47.40           N
ATOM   1781  CA  PHE A 219      23.145  12.725   7.103  1.00 45.72           C
ATOM   1782  C   PHE A 219      22.721  11.260   7.091  1.00 47.92           C
ATOM   1783  O   PHE A 219      23.395  10.406   7.665  1.00 56.70           O
ATOM   1784  CB  PHE A 219      23.637  13.130   5.714  1.00 47.44           C
ATOM   1785  CG  PHE A 219      24.186  14.526   5.645  1.00 48.78           C
ATOM   1786  CD1 PHE A 219      23.352  15.604   5.393  1.00 44.75           C
ATOM   1787  CD2 PHE A 219      25.540  14.760   5.822  1.00 50.19           C
ATOM   1788  CE1 PHE A 219      23.858  16.892   5.325  1.00 47.40           C
ATOM   1789  CE2 PHE A 219      26.052  16.042   5.755  1.00 46.81           C
ATOM   1790  CZ  PHE A 219      25.209  17.111   5.506  1.00 44.19           C
ATOM   1791  N   THR A 220      21.603  10.971   6.434  1.00 45.32           N
ATOM   1792  CA  THR A 220      21.147   9.595   6.280  1.00 47.44           C
ATOM   1793  C   THR A 220      21.871   8.940   5.104  1.00 47.33           C
ATOM   1794  O   THR A 220      22.284   9.625   4.170  1.00 49.61           O
ATOM   1795  CB  THR A 220      19.624   9.529   6.057  1.00 44.40           C
ATOM   1796  OG1 THR A 220      19.286  10.213   4.844  1.00 43.15           O
ATOM   1797  CG2 THR A 220      18.885  10.176   7.225  1.00 40.26           C
ATOM   1798  N   PRO A 221      22.041   7.611   5.154  1.00 45.73           N
ATOM   1799  CA  PRO A 221      22.716   6.865   4.085  1.00 47.35           C
ATOM   1800  C   PRO A 221      22.191   7.223   2.696  1.00 46.88           C
ATOM   1801  O   PRO A 221      22.966   7.297   1.742  1.00 48.75           O
ATOM   1802  CB  PRO A 221      22.376   5.410   4.416  1.00 50.84           C
ATOM   1803  CG  PRO A 221      22.237   5.398   5.904  1.00 44.96           C
ATOM   1804  CD  PRO A 221      21.634   6.735   6.269  1.00 47.76           C
ATOM   1805  N   LEU A 222      20.887   7.440   2.588  1.00 45.62           N
ATOM   1806  CA  LEU A 222      20.277   7.758   1.305  1.00 43.59           C
ATOM   1807  C   LEU A 222      20.705   9.141   0.821  1.00 43.57           C
ATOM   1808  O   LEU A 222      20.993   9.334  -0.361  1.00 41.26           O
ATOM   1809  CB  LEU A 222      18.754   7.674   1.408  1.00 40.71           C
ATOM   1810  CG  LEU A 222      17.974   7.853   0.106  1.00 43.95           C
ATOM   1811  CD1 LEU A 222      18.418   6.831  -0.928  1.00 48.34           C
ATOM   1812  CD2 LEU A 222      16.477   7.751   0.359  1.00 44.56           C
ATOM   1813  N   LEU A 223      20.752  10.101   1.741  1.00 41.64           N
ATOM   1814  CA  LEU A 223      21.162  11.461   1.397  1.00 43.96           C
ATOM   1815  C   LEU A 223      22.630  11.527   0.973  1.00 45.13           C
ATOM   1816  O   LEU A 223      23.001  12.331   0.120  1.00 44.04           O
ATOM   1817  CB  LEU A 223      20.890  12.428   2.557  1.00 42.26           C
ATOM   1818  CG  LEU A 223      19.429  12.829   2.791  1.00 38.18           C
ATOM   1819  CD1 LEU A 223      19.297  13.720   4.017  1.00 42.88           C
ATOM   1820  CD2 LEU A 223      18.850  13.520   1.561  1.00 39.56           C
ATOM   1821  N   CYS A 224      23.463  10.680   1.571  1.00 44.42           N
ATOM   1822  CA  CYS A 224      24.880  10.636   1.219  1.00 48.18           C
ATOM   1823  C   CYS A 224      25.087  10.226  -0.236  1.00 47.83           C
ATOM   1824  O   CYS A 224      26.008  10.704  -0.898  1.00 52.53           O
ATOM   1825  CB  CYS A 224      25.647   9.691   2.147  1.00 51.84           C
ATOM   1826  SG  CYS A 224      25.878  10.312   3.832  1.00 59.78           S
ATOM   1827  N   GLU A 225      24.231   9.338  -0.731  1.00 48.26           N
ATOM   1828  CA  GLU A 225      24.320   8.898  -2.116  1.00 49.23           C
ATOM   1829  C   GLU A 225      23.827   9.976  -3.064  1.00 51.28           C
ATOM   1830  O   GLU A 225      24.442  10.235  -4.096  1.00 55.03           O
ATOM   1831  CB  GLU A 225      23.505   7.624  -2.333  1.00 44.86           C
ATOM   1832  CG  GLU A 225      24.069   6.398  -1.640  1.00 60.28           C
ATOM   1833  CD  GLU A 225      23.373   5.121  -2.073  1.00 62.59           C
ATOM   1834  OE1 GLU A 225      22.427   5.215  -2.882  1.00 59.01           O
ATOM   1835  OE2 GLU A 225      23.769   4.028  -1.611  1.00 64.13           O
ATOM   1836  N   ILE A 226      22.709  10.601  -2.710  1.00 47.19           N
ATOM   1837  CA  ILE A 226      22.074  11.573  -3.591  1.00 49.82           C
ATOM   1838  C   ILE A 226      22.778  12.930  -3.535  1.00 49.52           C
ATOM   1839  O   ILE A 226      22.978  13.580  -4.561  1.00 52.02           O
ATOM   1840  CB  ILE A 226      20.568  11.731  -3.266  1.00 48.39           C
ATOM   1841  CG1 ILE A 226      19.783  12.074  -4.528  1.00 46.07           C
ATOM   1842  CG2 ILE A 226      20.340  12.767  -2.172  1.00 43.62           C
ATOM   1843  CD1 ILE A 226      19.627  10.914  -5.473  1.00 53.08           C
ATOM   1844  N   TRP A 227      23.148  13.357  -2.333  1.00 47.76           N
ATOM   1845  CA  TRP A 227      23.922  14.577  -2.164  1.00 50.12           C
ATOM   1846  C   TRP A 227      25.399  14.214  -2.192  1.00 55.28           C
ATOM   1847  O   TRP A 227      25.754  13.035  -2.231  1.00 62.07           O
ATOM   1848  CB  TRP A 227      23.568  15.267  -0.845  1.00 39.66           C
ATOM   1849  CG  TRP A 227      22.177  15.825  -0.805  1.00 47.25           C
ATOM   1850  CD1 TRP A 227      21.320  15.969  -1.857  1.00 41.85           C
ATOM   1851  CD2 TRP A 227      21.480  16.312   0.350  1.00 42.49           C
ATOM   1852  NE1 TRP A 227      20.135  16.518  -1.430  1.00 41.59           N
ATOM   1853  CE2 TRP A 227      20.208  16.738  -0.080  1.00 39.00           C
ATOM   1854  CE3 TRP A 227      21.811  16.431   1.704  1.00 45.63           C
ATOM   1855  CZ2 TRP A 227      19.265  17.272   0.795  1.00 41.02           C
ATOM   1856  CZ3 TRP A 227      20.872  16.964   2.572  1.00 42.88           C
ATOM   1857  CH2 TRP A 227      19.615  17.378   2.113  1.00 40.32           C
ATOM   1858  N   ASP A 228      26.260  15.223  -2.177  1.00 51.97           N
ATOM   1859  CA  ASP A 228      27.697  14.983  -2.196  1.00 64.64           C
ATOM   1860  C   ASP A 228      28.315  15.352  -0.855  1.00 64.25           C
ATOM   1861  O   ASP A 228      29.129  16.271  -0.767  1.00 66.82           O
ATOM   1862  CB  ASP A 228      28.360  15.770  -3.328  1.00 68.83           C
ATOM   1863  CG  ASP A 228      27.847  15.366  -4.698  1.00 76.97           C
ATOM   1864  OD1 ASP A 228      27.406  14.205  -4.850  1.00 70.92           O
ATOM   1865  OD2 ASP A 228      27.884  16.207  -5.622  1.00 80.09           O
ATOM   1866  N   VAL A 229      27.925  14.624   0.187  1.00 61.62           N
ATOM   1867  CA  VAL A 229      28.361  14.935   1.542  1.00 63.88           C
ATOM   1868  C   VAL A 229      28.783  13.689   2.315  1.00 65.07           C
ATOM   1869  O   VAL A 229      28.474  12.564   1.919  1.00 60.41           O
ATOM   1870  CB  VAL A 229      27.251  15.657   2.327  1.00 59.69           C
ATOM   1871  CG1 VAL A 229      26.974  17.026   1.722  1.00 55.17           C
ATOM   1872  CG2 VAL A 229      25.985  14.813   2.349  1.00 51.62           C
ATOM   1873  N   GLN A 230      29.493  13.907   3.420  1.00 66.96           N
ATOM   1874  CA  GLN A 230      29.936  12.832   4.306  1.00 70.38           C
ATOM   1875  C   GLN A 230      30.672  11.729   3.550  1.00 76.46           C
ATOM   1876  O   GLN A 230      31.770  11.326   3.936  1.00 82.54           O
ATOM   1877  CB  GLN A 230      28.749  12.248   5.078  1.00 72.15           C
ATOM   1878  CG  GLN A 230      29.078  11.827   6.506  1.00 74.82           C
ATOM   1879  CD  GLN A 230      27.878  11.255   7.244  1.00 77.82           C
ATOM   1880  OE1 GLN A 230      27.318  11.894   8.138  1.00 72.87           O
ATOM   1881  NE2 GLN A 230      27.480  10.042   6.875  1.00 80.39           N
ATOM   1882  N   ASP B 231      28.759   3.969  -4.607  1.00 78.02           N
ATOM   1883  CA  ASP B 231      28.292   3.085  -5.670  1.00 79.63           C
ATOM   1884  C   ASP B 231      26.804   3.272  -5.970  1.00 75.61           C
ATOM   1885  O   ASP B 231      26.287   2.720  -6.942  1.00 68.25           O
ATOM   1886  CB  ASP B 231      28.593   1.621  -5.332  1.00 76.57           C
ATOM   1887  CG  ASP B 231      28.168   1.243  -3.924  1.00 83.32           C
ATOM   1888  OD1 ASP B 231      27.306   1.941  -3.346  1.00 76.98           O
ATOM   1889  OD2 ASP B 231      28.697   0.242  -3.393  1.00 84.64           O
ATOM   1890  N   HIS B 232      26.124   4.050  -5.130  1.00 71.43           N
ATOM   1891  CA  HIS B 232      24.709   4.365  -5.329  1.00 66.75           C
ATOM   1892  C   HIS B 232      23.803   3.137  -5.236  1.00 59.52           C
ATOM   1893  O   HIS B 232      22.800   3.055  -5.946  1.00 53.81           O
ATOM   1894  CB  HIS B 232      24.493   5.042  -6.688  1.00 68.79           C
ATOM   1895  CG  HIS B 232      25.232   6.333  -6.852  1.00 72.02           C
ATOM   1896  ND1 HIS B 232      25.948   6.639  -7.990  1.00 73.75           N
ATOM   1897  CD2 HIS B 232      25.358   7.402  -6.030  1.00 70.54           C
ATOM   1898  CE1 HIS B 232      26.488   7.838  -7.859  1.00 75.72           C
ATOM   1899  NE2 HIS B 232      26.145   8.322  -6.679  1.00 75.28           N
ATOM   1900  N   GLN B 233      24.138   2.189  -4.366  1.00 62.75           N
ATOM   1901  CA  GLN B 233      23.362   0.950  -4.299  1.00 61.11           C
ATOM   1902  C   GLN B 233      21.970   1.133  -3.688  1.00 53.62           C
ATOM   1903  O   GLN B 233      21.040   0.404  -4.031  1.00 51.32           O
ATOM   1904  CB  GLN B 233      24.137  -0.183  -3.610  1.00 65.44           C
ATOM   1905  CG  GLN B 233      24.478   0.032  -2.146  1.00 69.86           C
ATOM   1906  CD  GLN B 233      25.007  -1.239  -1.497  1.00 75.44           C
ATOM   1907  OE1 GLN B 233      24.515  -2.335  -1.765  1.00 74.52           O
ATOM   1908  NE2 GLN B 233      26.022  -1.099  -0.652  1.00 79.07           N
ATOM   1909  N   LEU B 234      21.822   2.108  -2.797  1.00 51.18           N
ATOM   1910  CA  LEU B 234      20.507   2.418  -2.244  1.00 51.13           C
ATOM   1911  C   LEU B 234      19.560   2.908  -3.337  1.00 47.91           C
ATOM   1912  O   LEU B 234      18.417   2.461  -3.422  1.00 46.39           O
ATOM   1913  CB  LEU B 234      20.606   3.457  -1.127  1.00 51.91           C
ATOM   1914  CG  LEU B 234      21.186   2.982   0.205  1.00 59.07           C
ATOM   1915  CD1 LEU B 234      21.357   4.155   1.157  1.00 53.72           C
ATOM   1916  CD2 LEU B 234      20.306   1.906   0.823  1.00 53.18           C
ATOM   1917  N   LEU B 235      20.042   3.825  -4.170  1.00 46.15           N
ATOM   1918  CA  LEU B 235      19.243   4.339  -5.278  1.00 51.50           C
ATOM   1919  C   LEU B 235      18.883   3.222  -6.248  1.00 47.86           C
ATOM   1920  O   LEU B 235      17.737   3.110  -6.684  1.00 43.06           O
ATOM   1921  CB  LEU B 235      19.990   5.449  -6.022  1.00 50.41           C
ATOM   1922  CG  LEU B 235      19.937   6.851  -5.417  1.00 55.74           C
ATOM   1923  CD1 LEU B 235      20.888   7.780  -6.155  1.00 60.47           C
ATOM   1924  CD2 LEU B 235      18.513   7.392  -5.449  1.00 48.28           C
ATOM   1925  N   ARG B 236      19.871   2.400  -6.582  1.00 46.31           N
ATOM   1926  CA  ARG B 236      19.662   1.283  -7.493  1.00 50.46           C
ATOM   1927  C   ARG B 236      18.579   0.350  -6.967  1.00 49.36           C
ATOM   1928  O   ARG B 236      17.766  -0.164  -7.733  1.00 49.74           O
ATOM   1929  CB  ARG B 236      20.966   0.513  -7.703  1.00 53.82           C
ATOM   1930  CG  ARG B 236      20.848  -0.656  -8.666  1.00 62.82           C
ATOM   1931  CD  ARG B 236      22.212  -1.257  -8.986  1.00 66.04           C
ATOM   1932  NE  ARG B 236      23.101  -0.290  -9.627  1.00 73.65           N
ATOM   1933  CZ  ARG B 236      24.048   0.394  -8.992  1.00 75.20           C
ATOM   1934  NH1 ARG B 236      24.241   0.219  -7.691  1.00 63.97           N
ATOM   1935  NH2 ARG B 236      24.808   1.251  -9.661  1.00 77.46           N
ATOM   1936  N   TYR B 237      18.568   0.133  -5.656  1.00 47.03           N
ATOM   1937  CA  TYR B 237      17.568  -0.742  -5.051  1.00 51.70           C
ATOM   1938  C   TYR B 237      16.161  -0.164  -5.174  1.00 50.25           C
ATOM   1939  O   TYR B 237      15.224  -0.865  -5.560  1.00 46.69           O
ATOM   1940  CB  TYR B 237      17.891  -1.020  -3.581  1.00 49.41           C
ATOM   1941  CG  TYR B 237      16.863  -1.899  -2.907  1.00 47.74           C
ATOM   1942  CD1 TYR B 237      16.882  -3.276  -3.081  1.00 51.73           C
ATOM   1943  CD2 TYR B 237      15.868  -1.353  -2.106  1.00 50.25           C
ATOM   1944  CE1 TYR B 237      15.943  -4.085  -2.473  1.00 54.19           C
ATOM   1945  CE2 TYR B 237      14.925  -2.154  -1.493  1.00 47.48           C
ATOM   1946  CZ  TYR B 237      14.967  -3.520  -1.681  1.00 53.25           C
ATOM   1947  OH  TYR B 237      14.031  -4.326  -1.075  1.00 56.26           O
ATOM   1948  N   LEU B 238      16.019   1.114  -4.836  1.00 46.46           N
ATOM   1949  CA  LEU B 238      14.726   1.788  -4.907  1.00 47.73           C
ATOM   1950  C   LEU B 238      14.170   1.815  -6.328  1.00 50.52           C
ATOM   1951  O   LEU B 238      12.955   1.825  -6.528  1.00 50.71           O
ATOM   1952  CB  LEU B 238      14.830   3.209  -4.353  1.00 41.57           C
ATOM   1953  CG  LEU B 238      15.126   3.317  -2.855  1.00 55.39           C
ATOM   1954  CD1 LEU B 238      15.284   4.773  -2.442  1.00 45.18           C
ATOM   1955  CD2 LEU B 238      14.036   2.634  -2.035  1.00 51.87           C
ATOM   1956  N   LEU B 239      15.063   1.822  -7.311  1.00 47.44           N
ATOM   1957  CA  LEU B 239      14.656   1.845  -8.711  1.00 53.62           C
ATOM   1958  C   LEU B 239      14.309   0.456  -9.245  1.00 54.45           C
ATOM   1959  O   LEU B 239      13.854   0.323 -10.380  1.00 56.72           O
ATOM   1960  CB  LEU B 239      15.753   2.472  -9.574  1.00 47.07           C
ATOM   1961  CG  LEU B 239      15.870   3.994  -9.514  1.00 52.22           C
ATOM   1962  CD1 LEU B 239      17.077   4.468 -10.307  1.00 51.97           C
ATOM   1963  CD2 LEU B 239      14.594   4.638 -10.036  1.00 52.54           C
ATOM   1964  N   ASP B 240      14.518  -0.574  -8.430  1.00 56.09           N
ATOM   1965  CA  ASP B 240      14.298  -1.947  -8.883  1.00 67.53           C
ATOM   1966  C   ASP B 240      13.147  -2.666  -8.176  1.00 69.99           C
ATOM   1967  O   ASP B 240      12.132  -2.982  -8.798  1.00 75.84           O
ATOM   1968  CB  ASP B 240      15.590  -2.762  -8.775  1.00 65.20           C
ATOM   1969  CG  ASP B 240      16.689  -2.226  -9.672  1.00 67.09           C
ATOM   1970  OD1 ASP B 240      16.367  -1.495 -10.634  1.00 65.68           O
ATOM   1971  OD2 ASP B 240      17.872  -2.536  -9.416  1.00 67.53           O
ATOM   1972  N   LYS B 241      13.304  -2.927  -6.882  1.00 70.41           N
ATOM   1973  CA  LYS B 241      12.284  -3.664  -6.137  1.00 74.34           C
ATOM   1974  C   LYS B 241      11.806  -2.939  -4.878  1.00 75.99           C
ATOM   1975  O   LYS B 241      11.300  -3.567  -3.946  1.00 82.73           O
ATOM   1976  CB  LYS B 241      12.782  -5.073  -5.786  1.00 76.93           C
ATOM   1977  CG  LYS B 241      12.804  -6.047  -6.962  1.00 81.95           C
ATOM   1978  CD  LYS B 241      13.378  -7.403  -6.567  1.00 75.81           C
ATOM   1979  CE  LYS B 241      13.324  -8.379  -7.736  1.00 82.45           C
ATOM   1980  NZ  LYS B 241      14.075  -9.654  -7.453  1.00 70.95           N
ATOM   1981  N   ASP B 242      11.957  -1.619  -4.862  1.00 69.36           N
ATOM   1982  CA  ASP B 242      11.491  -0.804  -3.743  1.00 75.30           C
ATOM   1983  C   ASP B 242      12.042  -1.317  -2.413  1.00 78.01           C
ATOM   1984  O   ASP B 242      11.293  -1.534  -1.457  1.00 81.70           O
ATOM   1985  CB  ASP B 242       9.960  -0.774  -3.707  1.00 79.02           C
ATOM   1986  CG  ASP B 242       9.414   0.372  -2.874  1.00 80.26           C
ATOM   1987  OD1 ASP B 242      10.159   0.908  -2.025  1.00 84.54           O
ATOM   1988  OD2 ASP B 242       8.235   0.737  -3.068  1.00 83.99           O
HETATM 1989  CL1 OKI X 243      19.382  23.532   2.134  1.00 20.00          CL
HETATM 1990  C1  OKI X 243      13.649  24.995   2.813  1.00 20.00           C
HETATM 1991  N1  OKI X 243      12.818  24.333   3.760  1.00 20.00           N
HETATM 1992  N2  OKI X 243      12.982  25.914   2.087  1.00 20.00           N
HETATM 1993  C2  OKI X 243      12.515  21.990   4.388  1.00 20.00           C
HETATM 1994  C3  OKI X 243      13.244  23.333   4.695  1.00 20.00           C
HETATM 1995  C4  OKI X 243      11.537  24.889   3.612  1.00 20.00           C
HETATM 1996  C5  OKI X 243      11.657  25.885   2.562  1.00 20.00           C
HETATM 1997  N3  OKI X 243      12.540  21.609   3.075  1.00 20.00           N
HETATM 1998  C6  OKI X 243      15.068  24.657   2.654  1.00 20.00           C
HETATM 1999  O1  OKI X 243      11.968  21.313   5.275  1.00 20.00           O
HETATM 2000  C7  OKI X 243      13.093  23.708   6.191  1.00 20.00           C
HETATM 2001  C8  OKI X 243      15.431  23.583   1.834  1.00 20.00           C
HETATM 2002  C9  OKI X 243      16.059  25.385   3.327  1.00 20.00           C
HETATM 2003  C10 OKI X 243      17.751  23.963   2.338  1.00 20.00           C
HETATM 2004  C11 OKI X 243      11.875  20.442   2.546  1.00 20.00           C
HETATM 2005  C12 OKI X 243      16.766  23.232   1.669  1.00 20.00           C
HETATM 2006  C13 OKI X 243      17.402  25.039   3.165  1.00 20.00           C
HETATM 2007  C14 OKI X 243      10.313  24.658   4.258  1.00 20.00           C
HETATM 2008  C15 OKI X 243      10.528  26.629   2.183  1.00 20.00           C
HETATM 2009  C16 OKI X 243      13.228  25.209   6.402  1.00 20.00           C
HETATM 2010  C17 OKI X 243      14.136  22.956   7.009  1.00 20.00           C
HETATM 2011  C18 OKI X 243      12.762  19.712   1.520  1.00 20.00           C
HETATM 2012  C19 OKI X 243      10.554  20.840   1.870  1.00 20.00           C
HETATM 2013  C20 OKI X 243       9.223  25.414   3.855  1.00 20.00           C
HETATM 2014  C21 OKI X 243       9.331  26.379   2.836  1.00 20.00           C
HETATM 2015  C22 OKI X 243      14.058  23.337   8.472  1.00 20.00           C
HETATM 2016  C23 OKI X 243      13.255  25.599   7.869  1.00 20.00           C
HETATM 2017  C24 OKI X 243       9.854  19.615   1.328  1.00 20.00           C
HETATM 2018  C25 OKI X 243      12.057  18.506   0.942  1.00 20.00           C
HETATM 2019  C26 OKI X 243      14.288  24.819   8.653  1.00 20.00           C
HETATM 2020  C27 OKI X 243      10.742  18.918   0.318  1.00 20.00           C
