# Supplementary material for: New computational protein design methods for de novo small molecule binding sites
Source: PLoS Comput Biol. 2020 Oct 5;16(10):e1008178. doi: 10.1371/journal.pcbi.1008178 (PMC7575090; doi:10.1371/journal.pcbi.1008178)
Supplement: S4 File — PDB files for matches that were selected for forward design, the RosettaMatch constraint files (.cst) that yielded the match, and corresponding source composite binding site definition (.pdb) that was used to generate the RosettaMatch constraint file. (GZ) [file pcbi.1008178.s004.tar.gz › DesignMatchPDBs/NPS_3GZR.pdb]

HEADER                                            xx-MMM-xx                     
REMARK 666 MATCH TEMPLATE X NPS    0 MATCH MOTIF A ARG   93  1  1               
REMARK 666 MATCH TEMPLATE X NPS    0 MATCH MOTIF A TRP   62  2  1               
REMARK 666 MATCH TEMPLATE X NPS    0 MATCH MOTIF A TYR   38  3  1               
ATOM      1  N   GLY A   1     -18.697  60.110  16.492  1.00  0.00           N  
ATOM      2  CA  GLY A   1     -18.774  60.221  17.997  1.00  0.00           C  
ATOM      3  C   GLY A   1     -17.450  60.522  18.694  1.00  0.00           C  
ATOM      4  O   GLY A   1     -16.413  60.614  18.027  1.00  0.00           O  
ATOM      5 1H   GLY A   1     -18.999  59.190  16.206  1.00  0.00           H  
ATOM      6 2H   GLY A   1     -19.296  60.806  16.072  1.00  0.00           H  
ATOM      7 3H   GLY A   1     -17.745  60.260  16.191  1.00  0.00           H  
ATOM      8 1HA  GLY A   1     -19.476  61.009  18.268  1.00  0.00           H  
ATOM      9 2HA  GLY A   1     -19.160  59.290  18.411  1.00  0.00           H  
ATOM     10  N   GLU A   2     -17.478  60.644  20.034  1.00  0.00           N  
ATOM     11  CA  GLU A   2     -16.288  61.032  20.809  1.00  0.00           C  
ATOM     12  C   GLU A   2     -15.109  60.109  20.543  1.00  0.00           C  
ATOM     13  O   GLU A   2     -14.006  60.613  20.311  1.00  0.00           O  
ATOM     14  CB  GLU A   2     -16.552  61.099  22.327  1.00  0.00           C  
ATOM     15  CG  GLU A   2     -15.290  61.498  23.117  1.00  0.00           C  
ATOM     16  CD  GLU A   2     -15.471  61.639  24.608  1.00  0.00           C  
ATOM     17  OE1 GLU A   2     -16.639  61.613  25.091  1.00  0.00           O  
ATOM     18  OE2 GLU A   2     -14.420  61.844  25.271  1.00  0.00           O  
ATOM     19  H   GLU A   2     -18.345  60.463  20.521  1.00  0.00           H  
ATOM     20  HA  GLU A   2     -15.975  62.026  20.488  1.00  0.00           H  
ATOM     21 1HB  GLU A   2     -17.342  61.824  22.527  1.00  0.00           H  
ATOM     22 2HB  GLU A   2     -16.902  60.129  22.679  1.00  0.00           H  
ATOM     23 1HG  GLU A   2     -14.518  60.747  22.952  1.00  0.00           H  
ATOM     24 2HG  GLU A   2     -14.921  62.449  22.735  1.00  0.00           H  
ATOM     25  N   GLY A   3     -15.332  58.789  20.620  1.00  0.00           N  
ATOM     26  CA  GLY A   3     -14.278  57.840  20.404  1.00  0.00           C  
ATOM     27  C   GLY A   3     -13.661  57.927  19.022  1.00  0.00           C  
ATOM     28  O   GLY A   3     -12.431  57.816  18.891  1.00  0.00           O  
ATOM     29  H   GLY A   3     -16.260  58.454  20.834  1.00  0.00           H  
ATOM     30 1HA  GLY A   3     -13.492  57.994  21.145  1.00  0.00           H  
ATOM     31 2HA  GLY A   3     -14.662  56.831  20.549  1.00  0.00           H  
ATOM     32  N   THR A   4     -14.485  58.105  17.994  1.00  0.00           N  
ATOM     33  CA  THR A   4     -13.991  58.221  16.624  1.00  0.00           C  
ATOM     34  C   THR A   4     -13.103  59.460  16.496  1.00  0.00           C  
ATOM     35  O   THR A   4     -11.988  59.386  15.974  1.00  0.00           O  
ATOM     36  CB  THR A   4     -15.150  58.296  15.612  1.00  0.00           C  
ATOM     37  OG1 THR A   4     -15.898  57.074  15.647  1.00  0.00           O  
ATOM     38  CG2 THR A   4     -14.617  58.520  14.206  1.00  0.00           C  
ATOM     39  H   THR A   4     -15.479  58.160  18.165  1.00  0.00           H  
ATOM     40  HA  THR A   4     -13.373  57.351  16.404  1.00  0.00           H  
ATOM     41  HB  THR A   4     -15.813  59.119  15.879  1.00  0.00           H  
ATOM     42  HG1 THR A   4     -16.498  57.087  16.397  1.00  0.00           H  
ATOM     43 1HG2 THR A   4     -15.449  58.571  13.504  1.00  0.00           H  
ATOM     44 2HG2 THR A   4     -14.057  59.455  14.173  1.00  0.00           H  
ATOM     45 3HG2 THR A   4     -13.961  57.695  13.930  1.00  0.00           H  
ATOM     46  N   ASP A   5     -13.603  60.599  16.964  1.00  0.00           N  
ATOM     47  CA  ASP A   5     -12.803  61.817  16.881  1.00  0.00           C  
ATOM     48  C   ASP A   5     -11.483  61.686  17.657  1.00  0.00           C  
ATOM     49  O   ASP A   5     -10.425  62.102  17.173  1.00  0.00           O  
ATOM     50  CB  ASP A   5     -13.600  63.010  17.414  1.00  0.00           C  
ATOM     51  CG  ASP A   5     -14.721  63.440  16.478  1.00  0.00           C  
ATOM     52  OD1 ASP A   5     -14.745  62.981  15.361  1.00  0.00           O  
ATOM     53  OD2 ASP A   5     -15.543  64.224  16.889  1.00  0.00           O  
ATOM     54  H   ASP A   5     -14.524  60.642  17.377  1.00  0.00           H  
ATOM     55  HA  ASP A   5     -12.561  62.002  15.834  1.00  0.00           H  
ATOM     56 1HB  ASP A   5     -14.032  62.755  18.382  1.00  0.00           H  
ATOM     57 2HB  ASP A   5     -12.930  63.856  17.568  1.00  0.00           H  
ATOM     58  N   ALA A   6     -11.557  61.109  18.849  1.00  0.00           N  
ATOM     59  CA  ALA A   6     -10.365  60.942  19.687  1.00  0.00           C  
ATOM     60  C   ALA A   6      -9.317  60.071  19.037  1.00  0.00           C  
ATOM     61  O   ALA A   6      -8.142  60.445  19.001  1.00  0.00           O  
ATOM     62  CB  ALA A   6     -10.734  60.400  21.073  1.00  0.00           C  
ATOM     63  H   ALA A   6     -12.449  60.778  19.190  1.00  0.00           H  
ATOM     64  HA  ALA A   6      -9.898  61.919  19.810  1.00  0.00           H  
ATOM     65 1HB  ALA A   6      -9.831  60.286  21.672  1.00  0.00           H  
ATOM     66 2HB  ALA A   6     -11.412  61.097  21.567  1.00  0.00           H  
ATOM     67 3HB  ALA A   6     -11.223  59.433  20.967  1.00  0.00           H  
ATOM     68  N   ILE A   7      -9.725  58.909  18.523  1.00  0.00           N  
ATOM     69  CA  ILE A   7      -8.748  58.020  17.910  1.00  0.00           C  
ATOM     70  C   ILE A   7      -8.176  58.639  16.619  1.00  0.00           C  
ATOM     71  O   ILE A   7      -6.998  58.425  16.323  1.00  0.00           O  
ATOM     72  CB  ILE A   7      -9.267  56.568  17.748  1.00  0.00           C  
ATOM     73  CG1 ILE A   7      -8.090  55.619  17.507  1.00  0.00           C  
ATOM     74  CG2 ILE A   7     -10.357  56.477  16.645  1.00  0.00           C  
ATOM     75  CD1 ILE A   7      -8.413  54.125  17.614  1.00  0.00           C  
ATOM     76  H   ILE A   7     -10.696  58.631  18.549  1.00  0.00           H  
ATOM     77  HA  ILE A   7      -7.866  57.982  18.549  1.00  0.00           H  
ATOM     78  HB  ILE A   7      -9.699  56.229  18.689  1.00  0.00           H  
ATOM     79 1HG1 ILE A   7      -7.680  55.793  16.513  1.00  0.00           H  
ATOM     80 2HG1 ILE A   7      -7.299  55.831  18.227  1.00  0.00           H  
ATOM     81 1HG2 ILE A   7     -10.700  55.447  16.556  1.00  0.00           H  
ATOM     82 2HG2 ILE A   7     -11.197  57.117  16.911  1.00  0.00           H  
ATOM     83 3HG2 ILE A   7      -9.939  56.804  15.693  1.00  0.00           H  
ATOM     84 1HD1 ILE A   7      -7.511  53.543  17.427  1.00  0.00           H  
ATOM     85 2HD1 ILE A   7      -8.786  53.904  18.615  1.00  0.00           H  
ATOM     86 3HD1 ILE A   7      -9.172  53.864  16.878  1.00  0.00           H  
ATOM     87  N   GLN A   8      -8.988  59.394  15.874  1.00  0.00           N  
ATOM     88  CA  GLN A   8      -8.446  60.083  14.688  1.00  0.00           C  
ATOM     89  C   GLN A   8      -7.338  61.061  15.087  1.00  0.00           C  
ATOM     90  O   GLN A   8      -6.289  61.116  14.436  1.00  0.00           O  
ATOM     91  CB  GLN A   8      -9.543  60.768  13.914  1.00  0.00           C  
ATOM     92  CG  GLN A   8     -10.498  59.830  13.131  1.00  0.00           C  
ATOM     93  CD  GLN A   8     -11.682  60.536  12.532  1.00  0.00           C  
ATOM     94  OE1 GLN A   8     -11.984  61.688  12.850  1.00  0.00           O  
ATOM     95  NE2 GLN A   8     -12.362  59.837  11.645  1.00  0.00           N  
ATOM     96  H   GLN A   8      -9.965  59.506  16.104  1.00  0.00           H  
ATOM     97  HA  GLN A   8      -7.979  59.341  14.041  1.00  0.00           H  
ATOM     98 1HB  GLN A   8     -10.157  61.356  14.595  1.00  0.00           H  
ATOM     99 2HB  GLN A   8      -9.104  61.456  13.192  1.00  0.00           H  
ATOM    100 1HG  GLN A   8      -9.944  59.364  12.315  1.00  0.00           H  
ATOM    101 2HG  GLN A   8     -10.877  59.066  13.809  1.00  0.00           H  
ATOM    102 1HE2 GLN A   8     -13.164  60.237  11.201  1.00  0.00           H  
ATOM    103 2HE2 GLN A   8     -12.076  58.906  11.416  1.00  0.00           H  
ATOM    104  N   ALA A   9      -7.555  61.803  16.157  1.00  0.00           N  
ATOM    105  CA  ALA A   9      -6.522  62.729  16.657  1.00  0.00           C  
ATOM    106  C   ALA A   9      -5.270  61.966  17.104  1.00  0.00           C  
ATOM    107  O   ALA A   9      -4.136  62.371  16.793  1.00  0.00           O  
ATOM    108  CB  ALA A   9      -7.079  63.598  17.809  1.00  0.00           C  
ATOM    109  H   ALA A   9      -8.437  61.741  16.645  1.00  0.00           H  
ATOM    110  HA  ALA A   9      -6.227  63.383  15.835  1.00  0.00           H  
ATOM    111 1HB  ALA A   9      -6.301  64.275  18.163  1.00  0.00           H  
ATOM    112 2HB  ALA A   9      -7.928  64.179  17.449  1.00  0.00           H  
ATOM    113 3HB  ALA A   9      -7.400  62.955  18.626  1.00  0.00           H  
ATOM    114  N   LEU A  10      -5.468  60.846  17.805  1.00  0.00           N  
ATOM    115  CA  LEU A  10      -4.343  60.037  18.240  1.00  0.00           C  
ATOM    116  C   LEU A  10      -3.512  59.494  17.046  1.00  0.00           C  
ATOM    117  O   LEU A  10      -2.273  59.488  17.101  1.00  0.00           O  
ATOM    118  CB  LEU A  10      -4.855  58.871  19.094  1.00  0.00           C  
ATOM    119  CG  LEU A  10      -5.378  59.246  20.487  1.00  0.00           C  
ATOM    120  CD1 LEU A  10      -6.074  58.043  21.109  1.00  0.00           C  
ATOM    121  CD2 LEU A  10      -4.221  59.717  21.354  1.00  0.00           C  
ATOM    122  H   LEU A  10      -6.406  60.552  18.040  1.00  0.00           H  
ATOM    123  HA  LEU A  10      -3.660  60.670  18.805  1.00  0.00           H  
ATOM    124 1HB  LEU A  10      -5.664  58.376  18.559  1.00  0.00           H  
ATOM    125 2HB  LEU A  10      -4.044  58.155  19.227  1.00  0.00           H  
ATOM    126  HG  LEU A  10      -6.113  60.046  20.396  1.00  0.00           H  
ATOM    127 1HD1 LEU A  10      -6.446  58.309  22.098  1.00  0.00           H  
ATOM    128 2HD1 LEU A  10      -6.910  57.739  20.478  1.00  0.00           H  
ATOM    129 3HD1 LEU A  10      -5.367  57.219  21.198  1.00  0.00           H  
ATOM    130 1HD2 LEU A  10      -4.593  59.984  22.344  1.00  0.00           H  
ATOM    131 2HD2 LEU A  10      -3.486  58.917  21.447  1.00  0.00           H  
ATOM    132 3HD2 LEU A  10      -3.753  60.588  20.895  1.00  0.00           H  
ATOM    133  N   ILE A  11      -4.212  59.078  15.992  1.00  0.00           N  
ATOM    134  CA  ILE A  11      -3.582  58.551  14.803  1.00  0.00           C  
ATOM    135  C   ILE A  11      -2.745  59.641  14.126  1.00  0.00           C  
ATOM    136  O   ILE A  11      -1.598  59.402  13.710  1.00  0.00           O  
ATOM    137  CB  ILE A  11      -4.633  58.004  13.820  1.00  0.00           C  
ATOM    138  CG1 ILE A  11      -5.300  56.751  14.394  1.00  0.00           C  
ATOM    139  CG2 ILE A  11      -3.995  57.702  12.472  1.00  0.00           C  
ATOM    140  CD1 ILE A  11      -6.563  56.345  13.669  1.00  0.00           C  
ATOM    141  H   ILE A  11      -5.219  59.135  16.031  1.00  0.00           H  
ATOM    142  HA  ILE A  11      -2.886  57.767  15.099  1.00  0.00           H  
ATOM    143  HB  ILE A  11      -5.421  58.744  13.681  1.00  0.00           H  
ATOM    144 1HG1 ILE A  11      -4.600  55.916  14.354  1.00  0.00           H  
ATOM    145 2HG1 ILE A  11      -5.548  56.919  15.442  1.00  0.00           H  
ATOM    146 1HG2 ILE A  11      -4.752  57.315  11.790  1.00  0.00           H  
ATOM    147 2HG2 ILE A  11      -3.567  58.614  12.060  1.00  0.00           H  
ATOM    148 3HG2 ILE A  11      -3.209  56.958  12.601  1.00  0.00           H  
ATOM    149 1HD1 ILE A  11      -6.977  55.450  14.134  1.00  0.00           H  
ATOM    150 2HD1 ILE A  11      -7.292  57.154  13.727  1.00  0.00           H  
ATOM    151 3HD1 ILE A  11      -6.332  56.137  12.625  1.00  0.00           H  
ATOM    152  N   GLN A  12      -3.328  60.835  14.003  1.00  0.00           N  
ATOM    153  CA  GLN A  12      -2.578  61.974  13.433  1.00  0.00           C  
ATOM    154  C   GLN A  12      -1.330  62.251  14.250  1.00  0.00           C  
ATOM    155  O   GLN A  12      -0.264  62.445  13.669  1.00  0.00           O  
ATOM    156  CB  GLN A  12      -3.448  63.232  13.373  1.00  0.00           C  
ATOM    157  CG  GLN A  12      -4.530  63.191  12.307  1.00  0.00           C  
ATOM    158  CD  GLN A  12      -3.957  63.136  10.904  1.00  0.00           C  
ATOM    159  OE1 GLN A  12      -2.843  63.603  10.654  1.00  0.00           O  
ATOM    160  NE2 GLN A  12      -4.718  62.565   9.977  1.00  0.00           N  
ATOM    161  H   GLN A  12      -4.284  60.974  14.298  1.00  0.00           H  
ATOM    162  HA  GLN A  12      -2.220  61.691  12.443  1.00  0.00           H  
ATOM    163 1HB  GLN A  12      -3.932  63.385  14.338  1.00  0.00           H  
ATOM    164 2HB  GLN A  12      -2.819  64.101  13.181  1.00  0.00           H  
ATOM    165 1HG  GLN A  12      -5.144  62.303  12.461  1.00  0.00           H  
ATOM    166 2HG  GLN A  12      -5.143  64.088  12.392  1.00  0.00           H  
ATOM    167 1HE2 GLN A  12      -4.393  62.499   9.033  1.00  0.00           H  
ATOM    168 2HE2 GLN A  12      -5.616  62.199  10.223  1.00  0.00           H  
ATOM    169  N   ALA A  13      -1.434  62.218  15.593  1.00  0.00           N  
ATOM    170  CA  ALA A  13      -0.248  62.426  16.444  1.00  0.00           C  
ATOM    171  C   ALA A  13       0.821  61.359  16.211  1.00  0.00           C  
ATOM    172  O   ALA A  13       2.011  61.671  16.098  1.00  0.00           O  
ATOM    173  CB  ALA A  13      -0.657  62.481  17.899  1.00  0.00           C  
ATOM    174  H   ALA A  13      -2.329  62.049  16.030  1.00  0.00           H  
ATOM    175  HA  ALA A  13       0.206  63.377  16.165  1.00  0.00           H  
ATOM    176 1HB  ALA A  13       0.227  62.635  18.519  1.00  0.00           H  
ATOM    177 2HB  ALA A  13      -1.354  63.305  18.050  1.00  0.00           H  
ATOM    178 3HB  ALA A  13      -1.136  61.544  18.178  1.00  0.00           H  
ATOM    179  N   TYR A  14       0.385  60.118  16.101  1.00  0.00           N  
ATOM    180  CA  TYR A  14       1.300  59.006  15.820  1.00  0.00           C  
ATOM    181  C   TYR A  14       2.080  59.249  14.521  1.00  0.00           C  
ATOM    182  O   TYR A  14       3.336  59.189  14.486  1.00  0.00           O  
ATOM    183  CB  TYR A  14       0.527  57.680  15.758  1.00  0.00           C  
ATOM    184  CG  TYR A  14       1.386  56.475  15.485  1.00  0.00           C  
ATOM    185  CD1 TYR A  14       1.671  56.056  14.174  1.00  0.00           C  
ATOM    186  CD2 TYR A  14       1.904  55.706  16.534  1.00  0.00           C  
ATOM    187  CE1 TYR A  14       2.482  54.924  13.925  1.00  0.00           C  
ATOM    188  CE2 TYR A  14       2.714  54.584  16.291  1.00  0.00           C  
ATOM    189  CZ  TYR A  14       2.992  54.209  14.983  1.00  0.00           C  
ATOM    190  OH  TYR A  14       3.767  53.115  14.676  1.00  0.00           O  
ATOM    191  H   TYR A  14      -0.601  59.928  16.212  1.00  0.00           H  
ATOM    192  HA  TYR A  14       2.031  58.948  16.627  1.00  0.00           H  
ATOM    193 1HB  TYR A  14       0.010  57.515  16.704  1.00  0.00           H  
ATOM    194 2HB  TYR A  14      -0.230  57.736  14.977  1.00  0.00           H  
ATOM    195  HD1 TYR A  14       1.265  56.607  13.325  1.00  0.00           H  
ATOM    196  HD2 TYR A  14       1.679  55.972  17.567  1.00  0.00           H  
ATOM    197  HE1 TYR A  14       2.690  54.617  12.900  1.00  0.00           H  
ATOM    198  HE2 TYR A  14       3.121  54.014  17.126  1.00  0.00           H  
ATOM    199  HH  TYR A  14       3.837  53.032  13.722  1.00  0.00           H  
ATOM    200  N   PHE A  15       1.361  59.556  13.446  1.00  0.00           N  
ATOM    201  CA  PHE A  15       1.971  59.771  12.107  1.00  0.00           C  
ATOM    202  C   PHE A  15       2.883  60.979  12.091  1.00  0.00           C  
ATOM    203  O   PHE A  15       3.925  60.963  11.445  1.00  0.00           O  
ATOM    204  CB  PHE A  15       0.897  59.854  10.986  1.00  0.00           C  
ATOM    205  CG  PHE A  15       0.487  58.497  10.474  1.00  0.00           C  
ATOM    206  CD1 PHE A  15      -0.240  57.621  11.261  1.00  0.00           C  
ATOM    207  CD2 PHE A  15       0.900  58.060   9.224  1.00  0.00           C  
ATOM    208  CE1 PHE A  15      -0.576  56.359  10.800  1.00  0.00           C  
ATOM    209  CE2 PHE A  15       0.561  56.800   8.783  1.00  0.00           C  
ATOM    210  CZ  PHE A  15      -0.167  55.951   9.574  1.00  0.00           C  
ATOM    211  H   PHE A  15       0.361  59.645  13.551  1.00  0.00           H  
ATOM    212  HA  PHE A  15       2.625  58.926  11.885  1.00  0.00           H  
ATOM    213 1HB  PHE A  15       0.014  60.367  11.365  1.00  0.00           H  
ATOM    214 2HB  PHE A  15       1.284  60.440  10.154  1.00  0.00           H  
ATOM    215  HD1 PHE A  15      -0.551  57.933  12.259  1.00  0.00           H  
ATOM    216  HD2 PHE A  15       1.480  58.724   8.583  1.00  0.00           H  
ATOM    217  HE1 PHE A  15      -1.172  55.692  11.423  1.00  0.00           H  
ATOM    218  HE2 PHE A  15       0.880  56.481   7.791  1.00  0.00           H  
ATOM    219  HZ  PHE A  15      -0.414  54.951   9.220  1.00  0.00           H  
ATOM    220  N   THR A  16       2.512  62.022  12.834  1.00  0.00           N  
ATOM    221  CA  THR A  16       3.374  63.201  12.951  1.00  0.00           C  
ATOM    222  C   THR A  16       4.730  62.792  13.622  1.00  0.00           C  
ATOM    223  O   THR A  16       5.803  63.113  13.127  1.00  0.00           O  
ATOM    224  CB  THR A  16       2.734  64.320  13.739  1.00  0.00           C  
ATOM    225  OG1 THR A  16       1.561  64.745  13.046  1.00  0.00           O  
ATOM    226  CG2 THR A  16       3.697  65.519  13.955  1.00  0.00           C  
ATOM    227  H   THR A  16       1.629  62.008  13.323  1.00  0.00           H  
ATOM    228  HA  THR A  16       3.580  63.580  11.950  1.00  0.00           H  
ATOM    229  HB  THR A  16       2.428  63.949  14.716  1.00  0.00           H  
ATOM    230  HG1 THR A  16       0.842  64.137  13.233  1.00  0.00           H  
ATOM    231 1HG2 THR A  16       3.189  66.295  14.526  1.00  0.00           H  
ATOM    232 2HG2 THR A  16       4.578  65.183  14.502  1.00  0.00           H  
ATOM    233 3HG2 THR A  16       4.002  65.919  12.989  1.00  0.00           H  
ATOM    234  N   ALA A  17       4.639  62.089  14.746  1.00  0.00           N  
ATOM    235  CA  ALA A  17       5.844  61.641  15.470  1.00  0.00           C  
ATOM    236  C   ALA A  17       6.734  60.754  14.601  1.00  0.00           C  
ATOM    237  O   ALA A  17       7.949  60.890  14.585  1.00  0.00           O  
ATOM    238  CB  ALA A  17       5.458  60.924  16.767  1.00  0.00           C  
ATOM    239  H   ALA A  17       3.729  61.854  15.115  1.00  0.00           H  
ATOM    240  HA  ALA A  17       6.437  62.522  15.719  1.00  0.00           H  
ATOM    241 1HB  ALA A  17       6.360  60.601  17.287  1.00  0.00           H  
ATOM    242 2HB  ALA A  17       4.895  61.605  17.406  1.00  0.00           H  
ATOM    243 3HB  ALA A  17       4.844  60.056  16.533  1.00  0.00           H  
ATOM    244  N   TRP A  18       6.109  59.891  13.811  1.00  0.00           N  
ATOM    245  CA  TRP A  18       6.814  58.985  12.904  1.00  0.00           C  
ATOM    246  C   TRP A  18       7.541  59.783  11.803  1.00  0.00           C  
ATOM    247  O   TRP A  18       8.757  59.682  11.621  1.00  0.00           O  
ATOM    248  CB  TRP A  18       5.825  58.036  12.232  1.00  0.00           C  
ATOM    249  CG  TRP A  18       6.513  57.031  11.329  1.00  0.00           C  
ATOM    250  CD1 TRP A  18       6.951  57.229  10.050  1.00  0.00           C  
ATOM    251  CD2 TRP A  18       6.873  55.706  11.677  1.00  0.00           C  
ATOM    252  NE1 TRP A  18       7.578  56.113   9.582  1.00  0.00           N  
ATOM    253  CE2 TRP A  18       7.523  55.146  10.554  1.00  0.00           C  
ATOM    254  CE3 TRP A  18       6.660  54.915  12.815  1.00  0.00           C  
ATOM    255  CZ2 TRP A  18       8.008  53.830  10.548  1.00  0.00           C  
ATOM    256  CZ3 TRP A  18       7.134  53.612  12.805  1.00  0.00           C  
ATOM    257  CH2 TRP A  18       7.798  53.080  11.665  1.00  0.00           C  
ATOM    258  H   TRP A  18       5.100  59.867  13.845  1.00  0.00           H  
ATOM    259  HA  TRP A  18       7.525  58.397  13.485  1.00  0.00           H  
ATOM    260 1HB  TRP A  18       5.261  57.499  12.995  1.00  0.00           H  
ATOM    261 2HB  TRP A  18       5.112  58.612  11.643  1.00  0.00           H  
ATOM    262  HD1 TRP A  18       6.818  58.147   9.482  1.00  0.00           H  
ATOM    263  HE1 TRP A  18       8.009  56.017   8.674  1.00  0.00           H  
ATOM    264  HE3 TRP A  18       6.140  55.311  13.686  1.00  0.00           H  
ATOM    265  HZ2 TRP A  18       8.536  53.411   9.690  1.00  0.00           H  
ATOM    266  HZ3 TRP A  18       6.982  53.002  13.696  1.00  0.00           H  
ATOM    267  HH2 TRP A  18       8.146  52.047  11.689  1.00  0.00           H  
ATOM    268  N   ASN A  19       6.771  60.544  11.057  1.00  0.00           N  
ATOM    269  CA  ASN A  19       7.294  61.294   9.890  1.00  0.00           C  
ATOM    270  C   ASN A  19       8.276  62.404  10.203  1.00  0.00           C  
ATOM    271  O   ASN A  19       9.114  62.737   9.358  1.00  0.00           O  
ATOM    272  CB  ASN A  19       6.139  61.871   9.092  1.00  0.00           C  
ATOM    273  CG  ASN A  19       5.409  60.826   8.295  1.00  0.00           C  
ATOM    274  OD1 ASN A  19       5.960  59.762   7.990  1.00  0.00           O  
ATOM    275  ND2 ASN A  19       4.178  61.109   7.951  1.00  0.00           N  
ATOM    276  H   ASN A  19       5.791  60.618  11.291  1.00  0.00           H  
ATOM    277  HA  ASN A  19       7.910  60.619   9.293  1.00  0.00           H  
ATOM    278 1HB  ASN A  19       5.434  62.353   9.770  1.00  0.00           H  
ATOM    279 2HB  ASN A  19       6.514  62.635   8.411  1.00  0.00           H  
ATOM    280 1HD2 ASN A  19       3.643  60.451   7.420  1.00  0.00           H  
ATOM    281 2HD2 ASN A  19       3.772  61.982   8.220  1.00  0.00           H  
ATOM    282  N   THR A  20       8.187  62.983  11.397  1.00  0.00           N  
ATOM    283  CA  THR A  20       9.139  64.025  11.826  1.00  0.00           C  
ATOM    284  C   THR A  20      10.300  63.459  12.632  1.00  0.00           C  
ATOM    285  O   THR A  20      11.127  64.227  13.117  1.00  0.00           O  
ATOM    286  CB  THR A  20       8.431  65.109  12.660  1.00  0.00           C  
ATOM    287  OG1 THR A  20       7.865  64.517  13.836  1.00  0.00           O  
ATOM    288  CG2 THR A  20       7.327  65.770  11.848  1.00  0.00           C  
ATOM    289  H   THR A  20       7.449  62.702  12.026  1.00  0.00           H  
ATOM    290  HA  THR A  20       9.575  64.483  10.937  1.00  0.00           H  
ATOM    291  HB  THR A  20       9.154  65.866  12.962  1.00  0.00           H  
ATOM    292  HG1 THR A  20       7.424  65.195  14.354  1.00  0.00           H  
ATOM    293 1HG2 THR A  20       6.838  66.534  12.453  1.00  0.00           H  
ATOM    294 2HG2 THR A  20       7.756  66.231  10.959  1.00  0.00           H  
ATOM    295 3HG2 THR A  20       6.595  65.020  11.551  1.00  0.00           H  
ATOM    296  N   ASN A  21      10.390  62.130  12.746  1.00  0.00           N  
ATOM    297  CA  ASN A  21      11.438  61.443  13.516  1.00  0.00           C  
ATOM    298  C   ASN A  21      11.530  62.018  14.931  1.00  0.00           C  
ATOM    299  O   ASN A  21      12.610  62.430  15.420  1.00  0.00           O  
ATOM    300  CB  ASN A  21      12.778  61.538  12.810  1.00  0.00           C  
ATOM    301  CG  ASN A  21      12.855  60.655  11.595  1.00  0.00           C  
ATOM    302  OD1 ASN A  21      12.218  59.597  11.540  1.00  0.00           O  
ATOM    303  ND2 ASN A  21      13.625  61.069  10.621  1.00  0.00           N  
ATOM    304  H   ASN A  21       9.689  61.581  12.269  1.00  0.00           H  
ATOM    305  HA  ASN A  21      11.147  60.398  13.640  1.00  0.00           H  
ATOM    306 1HB  ASN A  21      12.957  62.570  12.507  1.00  0.00           H  
ATOM    307 2HB  ASN A  21      13.573  61.257  13.500  1.00  0.00           H  
ATOM    308 1HD2 ASN A  21      13.715  60.523   9.788  1.00  0.00           H  
ATOM    309 2HD2 ASN A  21      14.122  61.932  10.709  1.00  0.00           H  
ATOM    310  N   ALA A  22      10.378  62.024  15.598  1.00  0.00           N  
ATOM    311  CA  ALA A  22      10.279  62.483  16.988  1.00  0.00           C  
ATOM    312  C   ALA A  22       9.694  61.337  17.813  1.00  0.00           C  
ATOM    313  O   ALA A  22       8.543  61.394  18.277  1.00  0.00           O  
ATOM    314  CB  ALA A  22       9.455  63.715  17.059  1.00  0.00           C  
ATOM    315  H   ALA A  22       9.545  61.701  15.126  1.00  0.00           H  
ATOM    316  HA  ALA A  22      11.286  62.708  17.342  1.00  0.00           H  
ATOM    317 1HB  ALA A  22       9.387  64.048  18.094  1.00  0.00           H  
ATOM    318 2HB  ALA A  22       9.915  64.497  16.455  1.00  0.00           H  
ATOM    319 3HB  ALA A  22       8.456  63.505  16.680  1.00  0.00           H  
ATOM    320  N   PRO A  23      10.485  60.260  18.002  1.00  0.00           N  
ATOM    321  CA  PRO A  23       9.967  59.128  18.794  1.00  0.00           C  
ATOM    322  C   PRO A  23       9.701  59.422  20.278  1.00  0.00           C  
ATOM    323  O   PRO A  23       8.902  58.739  20.908  1.00  0.00           O  
ATOM    324  CB  PRO A  23      11.087  58.095  18.638  1.00  0.00           C  
ATOM    325  CG  PRO A  23      12.304  58.913  18.367  1.00  0.00           C  
ATOM    326  CD  PRO A  23      11.816  60.027  17.480  1.00  0.00           C  
ATOM    327  HA  PRO A  23       9.006  58.801  18.371  1.00  0.00           H  
ATOM    328 1HB  PRO A  23      11.174  57.493  19.554  1.00  0.00           H  
ATOM    329 2HB  PRO A  23      10.848  57.401  17.819  1.00  0.00           H  
ATOM    330 1HG  PRO A  23      12.732  59.281  19.311  1.00  0.00           H  
ATOM    331 2HG  PRO A  23      13.077  58.296  17.886  1.00  0.00           H  
ATOM    332 1HD  PRO A  23      12.467  60.905  17.600  1.00  0.00           H  
ATOM    333 2HD  PRO A  23      11.811  59.688  16.433  1.00  0.00           H  
ATOM    334  N   GLU A  24      10.311  60.485  20.783  1.00  0.00           N  
ATOM    335  CA  GLU A  24      10.032  60.993  22.134  1.00  0.00           C  
ATOM    336  C   GLU A  24       8.586  61.512  22.313  1.00  0.00           C  
ATOM    337  O   GLU A  24       8.151  61.785  23.430  1.00  0.00           O  
ATOM    338  CB  GLU A  24      11.020  62.111  22.475  1.00  0.00           C  
ATOM    339  CG  GLU A  24      10.866  63.366  21.627  1.00  0.00           C  
ATOM    340  CD  GLU A  24      11.616  63.289  20.326  1.00  0.00           C  
ATOM    341  OE1 GLU A  24      12.121  62.238  20.015  1.00  0.00           O  
ATOM    342  OE2 GLU A  24      11.683  64.284  19.643  1.00  0.00           O  
ATOM    343  H   GLU A  24      10.994  60.960  20.210  1.00  0.00           H  
ATOM    344  HA  GLU A  24      10.106  60.163  22.838  1.00  0.00           H  
ATOM    345 1HB  GLU A  24      10.900  62.397  23.520  1.00  0.00           H  
ATOM    346 2HB  GLU A  24      12.040  61.747  22.350  1.00  0.00           H  
ATOM    347 1HG  GLU A  24       9.808  63.521  21.415  1.00  0.00           H  
ATOM    348 2HG  GLU A  24      11.223  64.223  22.197  1.00  0.00           H  
ATOM    349  N   ARG A  25       7.826  61.640  21.215  1.00  0.00           N  
ATOM    350  CA  ARG A  25       6.430  62.059  21.238  1.00  0.00           C  
ATOM    351  C   ARG A  25       5.434  60.880  21.234  1.00  0.00           C  
ATOM    352  O   ARG A  25       4.230  61.103  21.301  1.00  0.00           O  
ATOM    353  CB  ARG A  25       6.148  62.987  20.051  1.00  0.00           C  
ATOM    354  CG  ARG A  25       6.926  64.303  20.059  1.00  0.00           C  
ATOM    355  CD  ARG A  25       6.312  65.384  20.959  1.00  0.00           C  
ATOM    356  NE  ARG A  25       6.334  65.078  22.379  1.00  0.00           N  
ATOM    357  CZ  ARG A  25       7.397  65.200  23.192  1.00  0.00           C  
ATOM    358  NH1 ARG A  25       8.587  65.603  22.741  1.00  0.00           N  
ATOM    359  NH2 ARG A  25       7.287  64.910  24.490  1.00  0.00           N  
ATOM    360  H   ARG A  25       8.263  61.430  20.329  1.00  0.00           H  
ATOM    361  HA  ARG A  25       6.247  62.603  22.165  1.00  0.00           H  
ATOM    362 1HB  ARG A  25       6.386  62.471  19.122  1.00  0.00           H  
ATOM    363 2HB  ARG A  25       5.087  63.234  20.026  1.00  0.00           H  
ATOM    364 1HG  ARG A  25       7.940  64.124  20.417  1.00  0.00           H  
ATOM    365 2HG  ARG A  25       6.965  64.709  19.048  1.00  0.00           H  
ATOM    366 1HD  ARG A  25       6.859  66.318  20.831  1.00  0.00           H  
ATOM    367 2HD  ARG A  25       5.269  65.535  20.687  1.00  0.00           H  
ATOM    368  HE  ARG A  25       5.478  64.742  22.801  1.00  0.00           H  
ATOM    369 1HH1 ARG A  25       8.707  65.826  21.763  1.00  0.00           H  
ATOM    370 2HH1 ARG A  25       9.367  65.685  23.377  1.00  0.00           H  
ATOM    371 1HH2 ARG A  25       6.403  64.597  24.866  1.00  0.00           H  
ATOM    372 2HH2 ARG A  25       8.088  65.003  25.097  1.00  0.00           H  
ATOM    373  N   PHE A  26       5.922  59.644  21.195  1.00  0.00           N  
ATOM    374  CA  PHE A  26       5.021  58.482  21.218  1.00  0.00           C  
ATOM    375  C   PHE A  26       4.470  58.141  22.592  1.00  0.00           C  
ATOM    376  O   PHE A  26       3.273  57.822  22.711  1.00  0.00           O  
ATOM    377  CB  PHE A  26       5.722  57.233  20.676  1.00  0.00           C  
ATOM    378  CG  PHE A  26       5.902  57.222  19.183  1.00  0.00           C  
ATOM    379  CD1 PHE A  26       4.820  57.369  18.326  1.00  0.00           C  
ATOM    380  CD2 PHE A  26       7.147  56.955  18.629  1.00  0.00           C  
ATOM    381  CE1 PHE A  26       4.970  57.309  16.940  1.00  0.00           C  
ATOM    382  CE2 PHE A  26       7.316  56.905  17.246  1.00  0.00           C  
ATOM    383  CZ  PHE A  26       6.227  57.109  16.409  1.00  0.00           C  
ATOM    384  H   PHE A  26       6.920  59.492  21.148  1.00  0.00           H  
ATOM    385  HA  PHE A  26       4.162  58.698  20.582  1.00  0.00           H  
ATOM    386 1HB  PHE A  26       6.707  57.142  21.132  1.00  0.00           H  
ATOM    387 2HB  PHE A  26       5.151  56.348  20.950  1.00  0.00           H  
ATOM    388  HD1 PHE A  26       3.827  57.537  18.746  1.00  0.00           H  
ATOM    389  HD2 PHE A  26       8.000  56.795  19.288  1.00  0.00           H  
ATOM    390  HE1 PHE A  26       4.101  57.419  16.292  1.00  0.00           H  
ATOM    391  HE2 PHE A  26       8.299  56.705  16.821  1.00  0.00           H  
ATOM    392  HZ  PHE A  26       6.370  57.108  15.329  1.00  0.00           H  
ATOM    393  N   ALA A  27       5.291  58.237  23.645  1.00  0.00           N  
ATOM    394  CA  ALA A  27       4.820  57.787  24.956  1.00  0.00           C  
ATOM    395  C   ALA A  27       3.537  58.433  25.409  1.00  0.00           C  
ATOM    396  O   ALA A  27       2.637  57.772  25.929  1.00  0.00           O  
ATOM    397  CB  ALA A  27       5.914  58.005  26.024  1.00  0.00           C  
ATOM    398  H   ALA A  27       6.225  58.612  23.559  1.00  0.00           H  
ATOM    399  HA  ALA A  27       4.599  56.722  24.889  1.00  0.00           H  
ATOM    400 1HB  ALA A  27       5.549  57.666  26.993  1.00  0.00           H  
ATOM    401 2HB  ALA A  27       6.805  57.439  25.752  1.00  0.00           H  
ATOM    402 3HB  ALA A  27       6.161  59.064  26.080  1.00  0.00           H  
ATOM    403  N   GLU A  28       3.409  59.730  25.150  1.00  0.00           N  
ATOM    404  CA  GLU A  28       2.246  60.487  25.591  1.00  0.00           C  
ATOM    405  C   GLU A  28       0.919  60.066  24.950  1.00  0.00           C  
ATOM    406  O   GLU A  28      -0.129  60.457  25.431  1.00  0.00           O  
ATOM    407  CB  GLU A  28       2.470  61.983  25.391  1.00  0.00           C  
ATOM    408  CG  GLU A  28       2.553  62.424  23.954  1.00  0.00           C  
ATOM    409  CD  GLU A  28       3.098  63.811  23.809  1.00  0.00           C  
ATOM    410  OE1 GLU A  28       4.303  63.977  24.083  1.00  0.00           O  
ATOM    411  OE2 GLU A  28       2.345  64.719  23.414  1.00  0.00           O  
ATOM    412  H   GLU A  28       4.136  60.203  24.633  1.00  0.00           H  
ATOM    413  HA  GLU A  28       2.094  60.299  26.655  1.00  0.00           H  
ATOM    414 1HB  GLU A  28       1.658  62.539  25.860  1.00  0.00           H  
ATOM    415 2HB  GLU A  28       3.397  62.281  25.882  1.00  0.00           H  
ATOM    416 1HG  GLU A  28       3.195  61.732  23.409  1.00  0.00           H  
ATOM    417 2HG  GLU A  28       1.559  62.378  23.513  1.00  0.00           H  
ATOM    418  N   ILE A  29       0.997  59.298  23.865  1.00  0.00           N  
ATOM    419  CA  ILE A  29      -0.227  58.829  23.208  1.00  0.00           C  
ATOM    420  C   ILE A  29      -0.566  57.358  23.488  1.00  0.00           C  
ATOM    421  O   ILE A  29      -1.489  56.819  22.888  1.00  0.00           O  
ATOM    422  CB  ILE A  29      -0.269  59.153  21.701  1.00  0.00           C  
ATOM    423  CG1 ILE A  29       0.861  58.491  20.936  1.00  0.00           C  
ATOM    424  CG2 ILE A  29      -0.346  60.678  21.537  1.00  0.00           C  
ATOM    425  CD1 ILE A  29       0.723  58.626  19.379  1.00  0.00           C  
ATOM    426  H   ILE A  29       1.893  59.032  23.485  1.00  0.00           H  
ATOM    427  HA  ILE A  29      -1.080  59.324  23.670  1.00  0.00           H  
ATOM    428  HB  ILE A  29      -1.145  58.685  21.252  1.00  0.00           H  
ATOM    429 1HG1 ILE A  29       1.811  58.931  21.238  1.00  0.00           H  
ATOM    430 2HG1 ILE A  29       0.898  57.431  21.187  1.00  0.00           H  
ATOM    431 1HG2 ILE A  29      -0.376  60.929  20.477  1.00  0.00           H  
ATOM    432 2HG2 ILE A  29      -1.246  61.051  22.023  1.00  0.00           H  
ATOM    433 3HG2 ILE A  29       0.531  61.138  21.994  1.00  0.00           H  
ATOM    434 1HD1 ILE A  29       1.564  58.130  18.895  1.00  0.00           H  
ATOM    435 2HD1 ILE A  29      -0.209  58.161  19.055  1.00  0.00           H  
ATOM    436 3HD1 ILE A  29       0.717  59.680  19.105  1.00  0.00           H  
ATOM    437  N   PHE A  30       0.164  56.712  24.410  1.00  0.00           N  
ATOM    438  CA  PHE A  30      -0.130  55.337  24.835  1.00  0.00           C  
ATOM    439  C   PHE A  30      -0.331  55.249  26.332  1.00  0.00           C  
ATOM    440  O   PHE A  30       0.305  55.994  27.101  1.00  0.00           O  
ATOM    441  CB  PHE A  30       1.036  54.371  24.503  1.00  0.00           C  
ATOM    442  CG  PHE A  30       1.231  54.093  23.047  1.00  0.00           C  
ATOM    443  CD1 PHE A  30       0.554  53.051  22.430  1.00  0.00           C  
ATOM    444  CD2 PHE A  30       2.086  54.894  22.287  1.00  0.00           C  
ATOM    445  CE1 PHE A  30       0.741  52.799  21.081  1.00  0.00           C  
ATOM    446  CE2 PHE A  30       2.286  54.650  20.927  1.00  0.00           C  
ATOM    447  CZ  PHE A  30       1.615  53.600  20.332  1.00  0.00           C  
ATOM    448  H   PHE A  30       0.947  57.198  24.823  1.00  0.00           H  
ATOM    449  HA  PHE A  30      -1.017  54.992  24.302  1.00  0.00           H  
ATOM    450 1HB  PHE A  30       1.969  54.782  24.887  1.00  0.00           H  
ATOM    451 2HB  PHE A  30       0.871  53.416  25.000  1.00  0.00           H  
ATOM    452  HD1 PHE A  30      -0.126  52.435  23.019  1.00  0.00           H  
ATOM    453  HD2 PHE A  30       2.607  55.718  22.776  1.00  0.00           H  
ATOM    454  HE1 PHE A  30       0.209  51.977  20.602  1.00  0.00           H  
ATOM    455  HE2 PHE A  30       2.960  55.270  20.336  1.00  0.00           H  
ATOM    456  HZ  PHE A  30       1.769  53.397  19.274  1.00  0.00           H  
ATOM    457  N   TRP A  31      -1.173  54.300  26.749  1.00  0.00           N  
ATOM    458  CA  TRP A  31      -1.269  53.947  28.152  1.00  0.00           C  
ATOM    459  C   TRP A  31      -0.035  53.099  28.517  1.00  0.00           C  
ATOM    460  O   TRP A  31       0.498  52.341  27.680  1.00  0.00           O  
ATOM    461  CB  TRP A  31      -2.534  53.131  28.443  1.00  0.00           C  
ATOM    462  CG  TRP A  31      -3.778  53.926  28.246  1.00  0.00           C  
ATOM    463  CD1 TRP A  31      -4.722  53.717  27.276  1.00  0.00           C  
ATOM    464  CD2 TRP A  31      -4.196  55.090  28.974  1.00  0.00           C  
ATOM    465  NE1 TRP A  31      -5.718  54.671  27.380  1.00  0.00           N  
ATOM    466  CE2 TRP A  31      -5.417  55.512  28.414  1.00  0.00           C  
ATOM    467  CE3 TRP A  31      -3.669  55.797  30.062  1.00  0.00           C  
ATOM    468  CZ2 TRP A  31      -6.111  56.636  28.885  1.00  0.00           C  
ATOM    469  CZ3 TRP A  31      -4.371  56.916  30.543  1.00  0.00           C  
ATOM    470  CH2 TRP A  31      -5.568  57.324  29.939  1.00  0.00           C  
ATOM    471  H   TRP A  31      -1.754  53.816  26.079  1.00  0.00           H  
ATOM    472  HA  TRP A  31      -1.317  54.866  28.736  1.00  0.00           H  
ATOM    473 1HB  TRP A  31      -2.564  52.260  27.789  1.00  0.00           H  
ATOM    474 2HB  TRP A  31      -2.504  52.769  29.471  1.00  0.00           H  
ATOM    475  HD1 TRP A  31      -4.688  52.920  26.536  1.00  0.00           H  
ATOM    476  HE1 TRP A  31      -6.534  54.736  26.788  1.00  0.00           H  
ATOM    477  HE3 TRP A  31      -2.735  55.484  30.528  1.00  0.00           H  
ATOM    478  HZ2 TRP A  31      -7.051  56.965  28.441  1.00  0.00           H  
ATOM    479  HZ3 TRP A  31      -3.963  57.459  31.396  1.00  0.00           H  
ATOM    480  HH2 TRP A  31      -6.076  58.210  30.319  1.00  0.00           H  
ATOM    481  N   PRO A  32       0.405  53.151  29.788  1.00  0.00           N  
ATOM    482  CA  PRO A  32       1.563  52.346  30.212  1.00  0.00           C  
ATOM    483  C   PRO A  32       1.442  50.861  29.899  1.00  0.00           C  
ATOM    484  O   PRO A  32       2.444  50.193  29.619  1.00  0.00           O  
ATOM    485  CB  PRO A  32       1.591  52.583  31.726  1.00  0.00           C  
ATOM    486  CG  PRO A  32       1.034  53.956  31.891  1.00  0.00           C  
ATOM    487  CD  PRO A  32      -0.071  54.038  30.872  1.00  0.00           C  
ATOM    488  HA  PRO A  32       2.469  52.727  29.719  1.00  0.00           H  
ATOM    489 1HB  PRO A  32       0.992  51.816  32.238  1.00  0.00           H  
ATOM    490 2HB  PRO A  32       2.620  52.492  32.102  1.00  0.00           H  
ATOM    491 1HG  PRO A  32       0.672  54.098  32.920  1.00  0.00           H  
ATOM    492 2HG  PRO A  32       1.820  54.708  31.724  1.00  0.00           H  
ATOM    493 1HD  PRO A  32      -1.008  53.669  31.316  1.00  0.00           H  
ATOM    494 2HD  PRO A  32      -0.185  55.079  30.535  1.00  0.00           H  
ATOM    495  N   ASP A  33       0.216  50.349  29.967  1.00  0.00           N  
ATOM    496  CA  ASP A  33      -0.112  48.931  29.750  1.00  0.00           C  
ATOM    497  C   ASP A  33      -0.426  48.608  28.280  1.00  0.00           C  
ATOM    498  O   ASP A  33      -1.051  47.586  28.005  1.00  0.00           O  
ATOM    499  CB  ASP A  33      -1.231  48.469  30.726  1.00  0.00           C  
ATOM    500  CG  ASP A  33      -2.515  49.274  30.649  1.00  0.00           C  
ATOM    501  OD1 ASP A  33      -2.447  50.540  30.656  1.00  0.00           O  
ATOM    502  OD2 ASP A  33      -3.608  48.644  30.662  1.00  0.00           O  
ATOM    503  H   ASP A  33      -0.527  50.998  30.184  1.00  0.00           H  
ATOM    504  HA  ASP A  33       0.782  48.336  29.941  1.00  0.00           H  
ATOM    505 1HB  ASP A  33      -1.482  47.427  30.525  1.00  0.00           H  
ATOM    506 2HB  ASP A  33      -0.866  48.526  31.752  1.00  0.00           H  
ATOM    507  N   GLY A  34       0.031  49.431  27.357  1.00  0.00           N  
ATOM    508  CA  GLY A  34      -0.150  49.174  25.939  1.00  0.00           C  
ATOM    509  C   GLY A  34       0.664  48.002  25.416  1.00  0.00           C  
ATOM    510  O   GLY A  34       1.618  47.525  26.040  1.00  0.00           O  
ATOM    511  H   GLY A  34       0.521  50.264  27.647  1.00  0.00           H  
ATOM    512 1HA  GLY A  34      -1.203  48.976  25.737  1.00  0.00           H  
ATOM    513 2HA  GLY A  34       0.125  50.062  25.371  1.00  0.00           H  
ATOM    514  N   SER A  35       0.288  47.549  24.222  1.00  0.00           N  
ATOM    515  CA  SER A  35       0.977  46.451  23.512  1.00  0.00           C  
ATOM    516  C   SER A  35       1.001  46.739  22.028  1.00  0.00           C  
ATOM    517  O   SER A  35       0.225  47.549  21.509  1.00  0.00           O  
ATOM    518  CB  SER A  35       0.331  45.097  23.810  1.00  0.00           C  
ATOM    519  OG  SER A  35      -1.026  45.064  23.422  1.00  0.00           O  
ATOM    520  H   SER A  35      -0.512  47.988  23.790  1.00  0.00           H  
ATOM    521  HA  SER A  35       2.013  46.415  23.853  1.00  0.00           H  
ATOM    522 1HB  SER A  35       0.873  44.311  23.284  1.00  0.00           H  
ATOM    523 2HB  SER A  35       0.404  44.886  24.876  1.00  0.00           H  
ATOM    524  HG  SER A  35      -1.034  45.219  22.475  1.00  0.00           H  
ATOM    525  N   TRP A  36       1.914  46.079  21.320  1.00  0.00           N  
ATOM    526  CA  TRP A  36       2.077  46.306  19.878  1.00  0.00           C  
ATOM    527  C   TRP A  36       2.543  45.031  19.196  1.00  0.00           C  
ATOM    528  O   TRP A  36       3.363  44.292  19.741  1.00  0.00           O  
ATOM    529  CB  TRP A  36       3.113  47.423  19.640  1.00  0.00           C  
ATOM    530  CG  TRP A  36       3.122  48.012  18.245  1.00  0.00           C  
ATOM    531  CD1 TRP A  36       3.820  47.574  17.148  1.00  0.00           C  
ATOM    532  CD2 TRP A  36       2.412  49.167  17.829  1.00  0.00           C  
ATOM    533  NE1 TRP A  36       3.536  48.369  16.066  1.00  0.00           N  
ATOM    534  CE2 TRP A  36       2.688  49.368  16.463  1.00  0.00           C  
ATOM    535  CE3 TRP A  36       1.500  50.025  18.478  1.00  0.00           C  
ATOM    536  CZ2 TRP A  36       2.144  50.467  15.758  1.00  0.00           C  
ATOM    537  CZ3 TRP A  36       0.961  51.106  17.766  1.00  0.00           C  
ATOM    538  CH2 TRP A  36       1.291  51.295  16.412  1.00  0.00           C  
ATOM    539  H   TRP A  36       2.509  45.407  21.783  1.00  0.00           H  
ATOM    540  HA  TRP A  36       1.117  46.618  19.466  1.00  0.00           H  
ATOM    541 1HB  TRP A  36       2.933  48.241  20.337  1.00  0.00           H  
ATOM    542 2HB  TRP A  36       4.114  47.039  19.837  1.00  0.00           H  
ATOM    543  HD1 TRP A  36       4.497  46.722  17.141  1.00  0.00           H  
ATOM    544  HE1 TRP A  36       3.895  48.239  15.130  1.00  0.00           H  
ATOM    545  HE3 TRP A  36       1.219  49.847  19.516  1.00  0.00           H  
ATOM    546  HZ2 TRP A  36       2.389  50.664  14.714  1.00  0.00           H  
ATOM    547  HZ3 TRP A  36       0.286  51.794  18.276  1.00  0.00           H  
ATOM    548  HH2 TRP A  36       0.845  52.134  15.879  1.00  0.00           H  
ATOM    549  N   VAL A  37       2.107  44.833  17.966  1.00  0.00           N  
ATOM    550  CA  VAL A  37       2.602  43.767  17.084  1.00  0.00           C  
ATOM    551  C   VAL A  37       2.904  44.389  15.729  1.00  0.00           C  
ATOM    552  O   VAL A  37       2.012  44.990  15.133  1.00  0.00           O  
ATOM    553  CB  VAL A  37       1.622  42.616  16.900  1.00  0.00           C  
ATOM    554  CG1 VAL A  37       2.214  41.543  15.941  1.00  0.00           C  
ATOM    555  CG2 VAL A  37       1.255  41.943  18.262  1.00  0.00           C  
ATOM    556  H   VAL A  37       1.391  45.460  17.627  1.00  0.00           H  
ATOM    557  HA  VAL A  37       3.508  43.347  17.522  1.00  0.00           H  
ATOM    558  HB  VAL A  37       0.708  42.998  16.445  1.00  0.00           H  
ATOM    559 1HG1 VAL A  37       1.500  40.728  15.821  1.00  0.00           H  
ATOM    560 2HG1 VAL A  37       2.415  41.994  14.969  1.00  0.00           H  
ATOM    561 3HG1 VAL A  37       3.142  41.153  16.359  1.00  0.00           H  
ATOM    562 1HG2 VAL A  37       0.553  41.128  18.087  1.00  0.00           H  
ATOM    563 2HG2 VAL A  37       2.158  41.551  18.730  1.00  0.00           H  
ATOM    564 3HG2 VAL A  37       0.796  42.681  18.920  1.00  0.00           H  
ATOM    565  N   TYR A  38       4.161  44.327  15.275  1.00  0.00           N  
ATOM    566  CA  TYR A  38       4.539  44.973  14.014  1.00  0.00           C  
ATOM    567  C   TYR A  38       4.420  44.035  12.800  1.00  0.00           C  
ATOM    568  O   TYR A  38       3.938  42.905  12.907  1.00  0.00           O  
ATOM    569  CB  TYR A  38       5.966  45.517  14.116  1.00  0.00           C  
ATOM    570  CG  TYR A  38       6.118  46.652  15.104  1.00  0.00           C  
ATOM    571  CD1 TYR A  38       7.283  46.774  15.846  1.00  0.00           C  
ATOM    572  CD2 TYR A  38       5.092  47.570  15.268  1.00  0.00           C  
ATOM    573  CE1 TYR A  38       7.422  47.810  16.749  1.00  0.00           C  
ATOM    574  CE2 TYR A  38       5.230  48.607  16.170  1.00  0.00           C  
ATOM    575  CZ  TYR A  38       6.390  48.728  16.909  1.00  0.00           C  
ATOM    576  OH  TYR A  38       6.528  49.761  17.808  1.00  0.00           O  
ATOM    577  H   TYR A  38       4.864  43.830  15.803  1.00  0.00           H  
ATOM    578  HA  TYR A  38       3.796  45.737  13.780  1.00  0.00           H  
ATOM    579 1HB  TYR A  38       6.641  44.713  14.413  1.00  0.00           H  
ATOM    580 2HB  TYR A  38       6.290  45.871  13.138  1.00  0.00           H  
ATOM    581  HD1 TYR A  38       8.090  46.052  15.717  1.00  0.00           H  
ATOM    582  HD2 TYR A  38       4.175  47.474  14.685  1.00  0.00           H  
ATOM    583  HE1 TYR A  38       8.337  47.906  17.332  1.00  0.00           H  
ATOM    584  HE2 TYR A  38       4.423  49.328  16.300  1.00  0.00           H  
ATOM    585  HH  TYR A  38       5.734  50.300  17.798  1.00  0.00           H  
ATOM    586  N   VAL A  39       4.890  44.524  11.645  1.00  0.00           N  
ATOM    587  CA  VAL A  39       4.670  43.850  10.362  1.00  0.00           C  
ATOM    588  C   VAL A  39       5.361  42.497  10.204  1.00  0.00           C  
ATOM    589  O   VAL A  39       5.000  41.722   9.308  1.00  0.00           O  
ATOM    590  CB  VAL A  39       5.056  44.742   9.163  1.00  0.00           C  
ATOM    591  CG1 VAL A  39       4.158  45.962   9.067  1.00  0.00           C  
ATOM    592  CG2 VAL A  39       6.573  45.116   9.157  1.00  0.00           C  
ATOM    593  H   VAL A  39       5.414  45.387  11.665  1.00  0.00           H  
ATOM    594  HA  VAL A  39       3.609  43.612  10.274  1.00  0.00           H  
ATOM    595  HB  VAL A  39       4.834  44.208   8.239  1.00  0.00           H  
ATOM    596 1HG1 VAL A  39       4.457  46.568   8.212  1.00  0.00           H  
ATOM    597 2HG1 VAL A  39       3.123  45.644   8.942  1.00  0.00           H  
ATOM    598 3HG1 VAL A  39       4.249  46.553   9.979  1.00  0.00           H  
ATOM    599 1HG2 VAL A  39       6.789  45.743   8.292  1.00  0.00           H  
ATOM    600 2HG2 VAL A  39       6.817  45.660  10.070  1.00  0.00           H  
ATOM    601 3HG2 VAL A  39       7.172  44.207   9.104  1.00  0.00           H  
ATOM    602  N   VAL A  40       6.387  42.220  11.021  1.00  0.00           N  
ATOM    603  CA  VAL A  40       7.109  40.946  11.013  1.00  0.00           C  
ATOM    604  C   VAL A  40       6.825  40.126  12.294  1.00  0.00           C  
ATOM    605  O   VAL A  40       7.538  39.192  12.594  1.00  0.00           O  
ATOM    606  CB  VAL A  40       8.624  41.200  10.890  1.00  0.00           C  
ATOM    607  CG1 VAL A  40       8.955  41.797   9.531  1.00  0.00           C  
ATOM    608  CG2 VAL A  40       9.087  42.118  12.010  1.00  0.00           C  
ATOM    609  H   VAL A  40       6.666  42.940  11.672  1.00  0.00           H  
ATOM    610  HA  VAL A  40       6.696  40.318  10.223  1.00  0.00           H  
ATOM    611  HB  VAL A  40       9.149  40.247  10.959  1.00  0.00           H  
ATOM    612 1HG1 VAL A  40      10.029  41.970   9.461  1.00  0.00           H  
ATOM    613 2HG1 VAL A  40       8.647  41.107   8.745  1.00  0.00           H  
ATOM    614 3HG1 VAL A  40       8.427  42.743   9.411  1.00  0.00           H  
ATOM    615 1HG2 VAL A  40      10.159  42.293  11.917  1.00  0.00           H  
ATOM    616 2HG2 VAL A  40       8.557  43.068  11.945  1.00  0.00           H  
ATOM    617 3HG2 VAL A  40       8.878  41.652  12.973  1.00  0.00           H  
ATOM    618  N   GLY A  41       5.757  40.467  13.012  1.00  0.00           N  
ATOM    619  CA  GLY A  41       5.289  39.674  14.132  1.00  0.00           C  
ATOM    620  C   GLY A  41       5.963  39.924  15.470  1.00  0.00           C  
ATOM    621  O   GLY A  41       5.752  39.130  16.414  1.00  0.00           O  
ATOM    622  H   GLY A  41       5.258  41.310  12.763  1.00  0.00           H  
ATOM    623 1HA  GLY A  41       4.222  39.844  14.279  1.00  0.00           H  
ATOM    624 2HA  GLY A  41       5.417  38.616  13.907  1.00  0.00           H  
ATOM    625  N   MET A  42       6.767  40.989  15.590  1.00  0.00           N  
ATOM    626  CA  MET A  42       7.423  41.296  16.869  1.00  0.00           C  
ATOM    627  C   MET A  42       6.374  41.784  17.820  1.00  0.00           C  
ATOM    628  O   MET A  42       5.588  42.594  17.433  1.00  0.00           O  
ATOM    629  CB  MET A  42       8.476  42.340  16.698  1.00  0.00           C  
ATOM    630  CG  MET A  42       9.661  41.831  15.902  1.00  0.00           C  
ATOM    631  SD  MET A  42      11.016  43.200  15.611  1.00  0.00           S  
ATOM    632  CE  MET A  42      12.224  42.160  14.532  1.00  0.00           C  
ATOM    633  H   MET A  42       6.928  41.594  14.797  1.00  0.00           H  
ATOM    634  HA  MET A  42       7.899  40.388  17.239  1.00  0.00           H  
ATOM    635 1HB  MET A  42       8.051  43.205  16.190  1.00  0.00           H  
ATOM    636 2HB  MET A  42       8.822  42.673  17.678  1.00  0.00           H  
ATOM    637 1HG  MET A  42      10.122  40.997  16.429  1.00  0.00           H  
ATOM    638 2HG  MET A  42       9.320  41.473  14.930  1.00  0.00           H  
ATOM    639 1HE  MET A  42      13.083  42.772  14.255  1.00  0.00           H  
ATOM    640 2HE  MET A  42      12.564  41.292  15.099  1.00  0.00           H  
ATOM    641 3HE  MET A  42      11.711  41.826  13.630  1.00  0.00           H  
ATOM    642  N   HIS A  43       6.399  41.262  19.046  1.00  0.00           N  
ATOM    643  CA  HIS A  43       5.397  41.535  20.066  1.00  0.00           C  
ATOM    644  C   HIS A  43       6.037  42.357  21.188  1.00  0.00           C  
ATOM    645  O   HIS A  43       6.929  41.849  21.867  1.00  0.00           O  
ATOM    646  CB  HIS A  43       4.810  40.236  20.626  1.00  0.00           C  
ATOM    647  CG  HIS A  43       3.738  40.452  21.649  1.00  0.00           C  
ATOM    648  ND1 HIS A  43       3.282  39.444  22.473  1.00  0.00           N  
ATOM    649  CD2 HIS A  43       3.031  41.558  21.980  1.00  0.00           C  
ATOM    650  CE1 HIS A  43       2.341  39.923  23.269  1.00  0.00           C  
ATOM    651  NE2 HIS A  43       2.170  41.202  22.989  1.00  0.00           N  
ATOM    652  H   HIS A  43       7.167  40.642  19.264  1.00  0.00           H  
ATOM    653  HA  HIS A  43       4.588  42.122  19.633  1.00  0.00           H  
ATOM    654 1HB  HIS A  43       4.390  39.645  19.811  1.00  0.00           H  
ATOM    655 2HB  HIS A  43       5.603  39.645  21.083  1.00  0.00           H  
ATOM    656  HD1 HIS A  43       3.652  38.517  22.533  1.00  0.00           H  
ATOM    657  HD2 HIS A  43       3.040  42.582  21.606  1.00  0.00           H  
ATOM    658  HE1 HIS A  43       1.852  39.279  24.000  1.00  0.00           H  
ATOM    659  N   TRP A  44       5.547  43.588  21.365  1.00  0.00           N  
ATOM    660  CA  TRP A  44       6.059  44.514  22.379  1.00  0.00           C  
ATOM    661  C   TRP A  44       5.025  44.664  23.475  1.00  0.00           C  
ATOM    662  O   TRP A  44       3.829  44.937  23.230  1.00  0.00           O  
ATOM    663  CB  TRP A  44       6.462  45.820  21.746  1.00  0.00           C  
ATOM    664  CG  TRP A  44       7.497  45.582  20.657  1.00  0.00           C  
ATOM    665  CD1 TRP A  44       8.491  44.650  20.666  1.00  0.00           C  
ATOM    666  CD2 TRP A  44       7.607  46.262  19.399  1.00  0.00           C  
ATOM    667  NE1 TRP A  44       9.195  44.694  19.498  1.00  0.00           N  
ATOM    668  CE2 TRP A  44       8.719  45.701  18.717  1.00  0.00           C  
ATOM    669  CE3 TRP A  44       6.910  47.316  18.808  1.00  0.00           C  
ATOM    670  CZ2 TRP A  44       9.105  46.119  17.438  1.00  0.00           C  
ATOM    671  CZ3 TRP A  44       7.319  47.772  17.562  1.00  0.00           C  
ATOM    672  CH2 TRP A  44       8.405  47.175  16.891  1.00  0.00           C  
ATOM    673  H   TRP A  44       4.788  43.884  20.768  1.00  0.00           H  
ATOM    674  HA  TRP A  44       6.938  44.067  22.843  1.00  0.00           H  
ATOM    675 1HB  TRP A  44       5.582  46.307  21.325  1.00  0.00           H  
ATOM    676 2HB  TRP A  44       6.869  46.484  22.509  1.00  0.00           H  
ATOM    677  HD1 TRP A  44       8.696  43.967  21.488  1.00  0.00           H  
ATOM    678  HE1 TRP A  44       9.954  44.078  19.246  1.00  0.00           H  
ATOM    679  HE3 TRP A  44       6.060  47.771  19.314  1.00  0.00           H  
ATOM    680  HZ2 TRP A  44       9.917  45.639  16.892  1.00  0.00           H  
ATOM    681  HZ3 TRP A  44       6.777  48.605  17.114  1.00  0.00           H  
ATOM    682  HH2 TRP A  44       8.697  47.562  15.915  1.00  0.00           H  
ATOM    683  N   ARG A  45       5.475  44.438  24.709  1.00  0.00           N  
ATOM    684  CA  ARG A  45       4.644  44.345  25.915  1.00  0.00           C  
ATOM    685  C   ARG A  45       4.943  45.515  26.816  1.00  0.00           C  
ATOM    686  O   ARG A  45       6.016  45.567  27.403  1.00  0.00           O  
ATOM    687  CB  ARG A  45       4.981  43.030  26.649  1.00  0.00           C  
ATOM    688  CG  ARG A  45       4.755  41.779  25.801  1.00  0.00           C  
ATOM    689  CD  ARG A  45       5.279  40.547  26.478  1.00  0.00           C  
ATOM    690  NE  ARG A  45       5.063  39.315  25.712  1.00  0.00           N  
ATOM    691  CZ  ARG A  45       5.897  38.755  24.824  1.00  0.00           C  
ATOM    692  NH1 ARG A  45       7.007  39.367  24.390  1.00  0.00           N  
ATOM    693  NH2 ARG A  45       5.573  37.572  24.308  1.00  0.00           N  
ATOM    694  H   ARG A  45       6.475  44.326  24.792  1.00  0.00           H  
ATOM    695  HA  ARG A  45       3.596  44.335  25.613  1.00  0.00           H  
ATOM    696 1HB  ARG A  45       6.024  43.045  26.963  1.00  0.00           H  
ATOM    697 2HB  ARG A  45       4.370  42.948  27.548  1.00  0.00           H  
ATOM    698 1HG  ARG A  45       3.687  41.646  25.626  1.00  0.00           H  
ATOM    699 2HG  ARG A  45       5.268  41.890  24.845  1.00  0.00           H  
ATOM    700 1HD  ARG A  45       6.353  40.647  26.635  1.00  0.00           H  
ATOM    701 2HD  ARG A  45       4.783  40.421  27.440  1.00  0.00           H  
ATOM    702  HE  ARG A  45       4.193  38.819  25.856  1.00  0.00           H  
ATOM    703 1HH1 ARG A  45       7.244  40.287  24.734  1.00  0.00           H  
ATOM    704 2HH1 ARG A  45       7.608  38.908  23.720  1.00  0.00           H  
ATOM    705 1HH2 ARG A  45       4.715  37.116  24.588  1.00  0.00           H  
ATOM    706 2HH2 ARG A  45       6.183  37.129  23.638  1.00  0.00           H  
ATOM    707  N   GLY A  46       4.008  46.435  26.945  1.00  0.00           N  
ATOM    708  CA  GLY A  46       4.211  47.617  27.761  1.00  0.00           C  
ATOM    709  C   GLY A  46       4.691  48.790  26.944  1.00  0.00           C  
ATOM    710  O   GLY A  46       5.424  48.663  25.959  1.00  0.00           O  
ATOM    711  H   GLY A  46       3.128  46.314  26.464  1.00  0.00           H  
ATOM    712 1HA  GLY A  46       3.278  47.881  28.258  1.00  0.00           H  
ATOM    713 2HA  GLY A  46       4.940  47.399  28.542  1.00  0.00           H  
ATOM    714  N   ARG A  47       4.285  49.962  27.373  1.00  0.00           N  
ATOM    715  CA  ARG A  47       4.669  51.198  26.666  1.00  0.00           C  
ATOM    716  C   ARG A  47       6.176  51.410  26.531  1.00  0.00           C  
ATOM    717  O   ARG A  47       6.615  51.879  25.471  1.00  0.00           O  
ATOM    718  CB  ARG A  47       4.045  52.416  27.321  1.00  0.00           C  
ATOM    719  CG  ARG A  47       4.243  53.700  26.538  1.00  0.00           C  
ATOM    720  CD  ARG A  47       3.559  54.851  27.204  1.00  0.00           C  
ATOM    721  NE  ARG A  47       4.134  55.219  28.488  1.00  0.00           N  
ATOM    722  CZ  ARG A  47       3.522  55.975  29.389  1.00  0.00           C  
ATOM    723  NH1 ARG A  47       2.323  56.480  29.159  1.00  0.00           N  
ATOM    724  NH2 ARG A  47       4.135  56.276  30.536  1.00  0.00           N  
ATOM    725  H   ARG A  47       3.703  50.027  28.195  1.00  0.00           H  
ATOM    726  HA  ARG A  47       4.308  51.137  25.639  1.00  0.00           H  
ATOM    727 1HB  ARG A  47       2.975  52.254  27.445  1.00  0.00           H  
ATOM    728 2HB  ARG A  47       4.471  52.553  28.315  1.00  0.00           H  
ATOM    729 1HG  ARG A  47       5.308  53.922  26.467  1.00  0.00           H  
ATOM    730 2HG  ARG A  47       3.829  53.582  25.536  1.00  0.00           H  
ATOM    731 1HD  ARG A  47       3.618  55.730  26.562  1.00  0.00           H  
ATOM    732 2HD  ARG A  47       2.514  54.601  27.380  1.00  0.00           H  
ATOM    733  HE  ARG A  47       5.060  54.875  28.704  1.00  0.00           H  
ATOM    734 1HH1 ARG A  47       1.855  56.292  28.284  1.00  0.00           H  
ATOM    735 2HH1 ARG A  47       1.874  57.053  29.858  1.00  0.00           H  
ATOM    736 1HH2 ARG A  47       5.066  55.927  30.718  1.00  0.00           H  
ATOM    737 2HH2 ARG A  47       3.669  56.851  31.221  1.00  0.00           H  
ATOM    738  N   ASP A  48       6.944  51.046  27.550  1.00  0.00           N  
ATOM    739  CA  ASP A  48       8.377  51.261  27.450  1.00  0.00           C  
ATOM    740  C   ASP A  48       8.944  50.470  26.271  1.00  0.00           C  
ATOM    741  O   ASP A  48       9.799  50.993  25.542  1.00  0.00           O  
ATOM    742  CB  ASP A  48       9.104  50.893  28.739  1.00  0.00           C  
ATOM    743  CG  ASP A  48       8.889  51.911  29.868  1.00  0.00           C  
ATOM    744  OD1 ASP A  48       8.380  53.042  29.661  1.00  0.00           O  
ATOM    745  OD2 ASP A  48       9.362  51.574  30.994  1.00  0.00           O  
ATOM    746  H   ASP A  48       6.567  50.626  28.388  1.00  0.00           H  
ATOM    747  HA  ASP A  48       8.555  52.319  27.256  1.00  0.00           H  
ATOM    748 1HB  ASP A  48       8.762  49.917  29.084  1.00  0.00           H  
ATOM    749 2HB  ASP A  48      10.174  50.815  28.543  1.00  0.00           H  
ATOM    750  N   GLN A  49       8.502  49.232  26.096  1.00  0.00           N  
ATOM    751  CA  GLN A  49       8.968  48.382  24.968  1.00  0.00           C  
ATOM    752  C   GLN A  49       8.525  48.942  23.612  1.00  0.00           C  
ATOM    753  O   GLN A  49       9.290  48.961  22.642  1.00  0.00           O  
ATOM    754  CB  GLN A  49       8.496  46.935  25.119  1.00  0.00           C  
ATOM    755  CG  GLN A  49       9.212  46.174  26.250  1.00  0.00           C  
ATOM    756  CD  GLN A  49       8.861  44.710  26.310  1.00  0.00           C  
ATOM    757  OE1 GLN A  49       8.275  44.148  25.381  1.00  0.00           O  
ATOM    758  NE2 GLN A  49       9.308  44.037  27.392  1.00  0.00           N  
ATOM    759  H   GLN A  49       7.829  48.856  26.749  1.00  0.00           H  
ATOM    760  HA  GLN A  49      10.058  48.383  24.962  1.00  0.00           H  
ATOM    761 1HB  GLN A  49       7.425  46.921  25.320  1.00  0.00           H  
ATOM    762 2HB  GLN A  49       8.662  46.399  24.185  1.00  0.00           H  
ATOM    763 1HG  GLN A  49      10.289  46.249  26.100  1.00  0.00           H  
ATOM    764 2HG  GLN A  49       8.935  46.619  27.206  1.00  0.00           H  
ATOM    765 1HE2 GLN A  49       9.109  43.061  27.492  1.00  0.00           H  
ATOM    766 2HE2 GLN A  49       9.837  44.513  28.094  1.00  0.00           H  
ATOM    767  N   ILE A  50       7.284  49.416  23.563  1.00  0.00           N  
ATOM    768  CA  ILE A  50       6.736  50.024  22.324  1.00  0.00           C  
ATOM    769  C   ILE A  50       7.603  51.193  21.891  1.00  0.00           C  
ATOM    770  O   ILE A  50       8.089  51.244  20.754  1.00  0.00           O  
ATOM    771  CB  ILE A  50       5.288  50.508  22.520  1.00  0.00           C  
ATOM    772  CG1 ILE A  50       4.354  49.318  22.750  1.00  0.00           C  
ATOM    773  CG2 ILE A  50       4.832  51.322  21.319  1.00  0.00           C  
ATOM    774  CD1 ILE A  50       2.964  49.710  23.196  1.00  0.00           C  
ATOM    775  H   ILE A  50       6.700  49.364  24.385  1.00  0.00           H  
ATOM    776  HA  ILE A  50       6.780  49.283  21.527  1.00  0.00           H  
ATOM    777  HB  ILE A  50       5.230  51.131  23.412  1.00  0.00           H  
ATOM    778 1HG1 ILE A  50       4.267  48.741  21.830  1.00  0.00           H  
ATOM    779 2HG1 ILE A  50       4.781  48.661  23.508  1.00  0.00           H  
ATOM    780 1HG2 ILE A  50       3.807  51.656  21.473  1.00  0.00           H  
ATOM    781 2HG2 ILE A  50       5.482  52.189  21.199  1.00  0.00           H  
ATOM    782 3HG2 ILE A  50       4.882  50.705  20.421  1.00  0.00           H  
ATOM    783 1HD1 ILE A  50       2.360  48.813  23.339  1.00  0.00           H  
ATOM    784 2HD1 ILE A  50       3.024  50.260  24.136  1.00  0.00           H  
ATOM    785 3HD1 ILE A  50       2.502  50.339  22.437  1.00  0.00           H  
ATOM    786  N   VAL A  51       7.832  52.105  22.821  1.00  0.00           N  
ATOM    787  CA  VAL A  51       8.591  53.316  22.555  1.00  0.00           C  
ATOM    788  C   VAL A  51      10.050  53.000  22.251  1.00  0.00           C  
ATOM    789  O   VAL A  51      10.593  53.557  21.294  1.00  0.00           O  
ATOM    790  CB  VAL A  51       8.427  54.315  23.718  1.00  0.00           C  
ATOM    791  CG1 VAL A  51       9.368  55.527  23.565  1.00  0.00           C  
ATOM    792  CG2 VAL A  51       6.968  54.771  23.829  1.00  0.00           C  
ATOM    793  H   VAL A  51       7.463  51.950  23.748  1.00  0.00           H  
ATOM    794  HA  VAL A  51       8.206  53.773  21.643  1.00  0.00           H  
ATOM    795  HB  VAL A  51       8.723  53.829  24.648  1.00  0.00           H  
ATOM    796 1HG1 VAL A  51       9.224  56.209  24.403  1.00  0.00           H  
ATOM    797 2HG1 VAL A  51      10.403  55.185  23.551  1.00  0.00           H  
ATOM    798 3HG1 VAL A  51       9.144  56.046  22.633  1.00  0.00           H  
ATOM    799 1HG2 VAL A  51       6.868  55.475  24.654  1.00  0.00           H  
ATOM    800 2HG2 VAL A  51       6.667  55.256  22.900  1.00  0.00           H  
ATOM    801 3HG2 VAL A  51       6.329  53.907  24.010  1.00  0.00           H  
ATOM    802  N   PHE A  52      10.679  52.101  23.011  1.00  0.00           N  
ATOM    803  CA  PHE A  52      12.081  51.716  22.790  1.00  0.00           C  
ATOM    804  C   PHE A  52      12.262  51.185  21.371  1.00  0.00           C  
ATOM    805  O   PHE A  52      13.154  51.579  20.643  1.00  0.00           O  
ATOM    806  CB  PHE A  52      12.518  50.657  23.802  1.00  0.00           C  
ATOM    807  CG  PHE A  52      13.968  50.328  23.713  1.00  0.00           C  
ATOM    808  CD1 PHE A  52      14.413  49.253  22.939  1.00  0.00           C  
ATOM    809  CD2 PHE A  52      14.902  51.119  24.377  1.00  0.00           C  
ATOM    810  CE1 PHE A  52      15.771  48.958  22.841  1.00  0.00           C  
ATOM    811  CE2 PHE A  52      16.263  50.840  24.281  1.00  0.00           C  
ATOM    812  CZ  PHE A  52      16.694  49.757  23.499  1.00  0.00           C  
ATOM    813  H   PHE A  52      10.164  51.672  23.767  1.00  0.00           H  
ATOM    814  HA  PHE A  52      12.707  52.600  22.921  1.00  0.00           H  
ATOM    815 1HB  PHE A  52      12.303  51.007  24.811  1.00  0.00           H  
ATOM    816 2HB  PHE A  52      11.945  49.744  23.644  1.00  0.00           H  
ATOM    817  HD1 PHE A  52      13.683  48.642  22.407  1.00  0.00           H  
ATOM    818  HD2 PHE A  52      14.559  51.958  24.983  1.00  0.00           H  
ATOM    819  HE1 PHE A  52      16.101  48.103  22.250  1.00  0.00           H  
ATOM    820  HE2 PHE A  52      16.991  51.455  24.808  1.00  0.00           H  
ATOM    821  HZ  PHE A  52      17.759  49.547  23.411  1.00  0.00           H  
ATOM    822  N   ALA A  53      11.380  50.280  20.960  1.00  0.00           N  
ATOM    823  CA  ALA A  53      11.497  49.677  19.622  1.00  0.00           C  
ATOM    824  C   ALA A  53      11.219  50.676  18.502  1.00  0.00           C  
ATOM    825  O   ALA A  53      11.932  50.703  17.499  1.00  0.00           O  
ATOM    826  CB  ALA A  53      10.586  48.464  19.501  1.00  0.00           C  
ATOM    827  H   ALA A  53      10.621  49.997  21.563  1.00  0.00           H  
ATOM    828  HA  ALA A  53      12.530  49.356  19.484  1.00  0.00           H  
ATOM    829 1HB  ALA A  53      10.686  48.032  18.506  1.00  0.00           H  
ATOM    830 2HB  ALA A  53      10.868  47.722  20.249  1.00  0.00           H  
ATOM    831 3HB  ALA A  53       9.553  48.768  19.663  1.00  0.00           H  
ATOM    832  N   HIS A  54      10.184  51.495  18.670  1.00  0.00           N  
ATOM    833  CA  HIS A  54       9.882  52.531  17.663  1.00  0.00           C  
ATOM    834  C   HIS A  54      11.055  53.482  17.500  1.00  0.00           C  
ATOM    835  O   HIS A  54      11.425  53.868  16.369  1.00  0.00           O  
ATOM    836  CB  HIS A  54       8.629  53.325  18.045  1.00  0.00           C  
ATOM    837  CG  HIS A  54       7.351  52.680  17.607  1.00  0.00           C  
ATOM    838  ND1 HIS A  54       6.814  51.583  18.248  1.00  0.00           N  
ATOM    839  CD2 HIS A  54       6.504  52.976  16.594  1.00  0.00           C  
ATOM    840  CE1 HIS A  54       5.690  51.233  17.646  1.00  0.00           C  
ATOM    841  NE2 HIS A  54       5.481  52.061  16.640  1.00  0.00           N  
ATOM    842  H   HIS A  54       9.596  51.417  19.488  1.00  0.00           H  
ATOM    843  HA  HIS A  54       9.692  52.057  16.700  1.00  0.00           H  
ATOM    844 1HB  HIS A  54       8.594  53.452  19.127  1.00  0.00           H  
ATOM    845 2HB  HIS A  54       8.679  54.319  17.601  1.00  0.00           H  
ATOM    846  HD2 HIS A  54       6.613  53.788  15.874  1.00  0.00           H  
ATOM    847  HE1 HIS A  54       5.046  50.401  17.933  1.00  0.00           H  
ATOM    848  HE2 HIS A  54       4.696  52.033  16.005  1.00  0.00           H  
ATOM    849  N   THR A  55      11.648  53.871  18.628  1.00  0.00           N  
ATOM    850  CA  THR A  55      12.825  54.744  18.624  1.00  0.00           C  
ATOM    851  C   THR A  55      13.987  54.089  17.881  1.00  0.00           C  
ATOM    852  O   THR A  55      14.561  54.709  16.976  1.00  0.00           O  
ATOM    853  CB  THR A  55      13.261  55.100  20.057  1.00  0.00           C  
ATOM    854  OG1 THR A  55      12.191  55.775  20.732  1.00  0.00           O  
ATOM    855  CG2 THR A  55      14.487  55.999  20.034  1.00  0.00           C  
ATOM    856  H   THR A  55      11.274  53.553  19.511  1.00  0.00           H  
ATOM    857  HA  THR A  55      12.573  55.662  18.092  1.00  0.00           H  
ATOM    858  HB  THR A  55      13.497  54.186  20.603  1.00  0.00           H  
ATOM    859  HG1 THR A  55      12.465  55.995  21.625  1.00  0.00           H  
ATOM    860 1HG2 THR A  55      14.781  56.239  21.056  1.00  0.00           H  
ATOM    861 2HG2 THR A  55      15.306  55.484  19.532  1.00  0.00           H  
ATOM    862 3HG2 THR A  55      14.255  56.918  19.498  1.00  0.00           H  
ATOM    863  N   ALA A  56      14.295  52.837  18.226  1.00  0.00           N  
ATOM    864  CA  ALA A  56      15.424  52.115  17.629  1.00  0.00           C  
ATOM    865  C   ALA A  56      15.291  52.009  16.127  1.00  0.00           C  
ATOM    866  O   ALA A  56      16.286  52.245  15.407  1.00  0.00           O  
ATOM    867  CB  ALA A  56      15.568  50.742  18.239  1.00  0.00           C  
ATOM    868  H   ALA A  56      13.727  52.374  18.921  1.00  0.00           H  
ATOM    869  HA  ALA A  56      16.333  52.682  17.830  1.00  0.00           H  
ATOM    870 1HB  ALA A  56      16.412  50.226  17.780  1.00  0.00           H  
ATOM    871 2HB  ALA A  56      15.739  50.836  19.311  1.00  0.00           H  
ATOM    872 3HB  ALA A  56      14.657  50.170  18.066  1.00  0.00           H  
ATOM    873  N   PHE A  57      14.090  51.718  15.641  1.00  0.00           N  
ATOM    874  CA  PHE A  57      13.916  51.529  14.194  1.00  0.00           C  
ATOM    875  C   PHE A  57      13.864  52.860  13.446  1.00  0.00           C  
ATOM    876  O   PHE A  57      14.380  52.950  12.341  1.00  0.00           O  
ATOM    877  CB  PHE A  57      12.729  50.653  13.838  1.00  0.00           C  
ATOM    878  CG  PHE A  57      12.903  49.189  14.159  1.00  0.00           C  
ATOM    879  CD1 PHE A  57      13.916  48.440  13.554  1.00  0.00           C  
ATOM    880  CD2 PHE A  57      12.004  48.539  14.963  1.00  0.00           C  
ATOM    881  CE1 PHE A  57      14.051  47.093  13.822  1.00  0.00           C  
ATOM    882  CE2 PHE A  57      12.122  47.159  15.190  1.00  0.00           C  
ATOM    883  CZ  PHE A  57      13.144  46.463  14.628  1.00  0.00           C  
ATOM    884  H   PHE A  57      13.289  51.624  16.249  1.00  0.00           H  
ATOM    885  HA  PHE A  57      14.808  51.040  13.800  1.00  0.00           H  
ATOM    886 1HB  PHE A  57      11.846  51.004  14.370  1.00  0.00           H  
ATOM    887 2HB  PHE A  57      12.524  50.735  12.772  1.00  0.00           H  
ATOM    888  HD1 PHE A  57      14.603  48.932  12.865  1.00  0.00           H  
ATOM    889  HD2 PHE A  57      11.183  49.097  15.414  1.00  0.00           H  
ATOM    890  HE1 PHE A  57      14.880  46.533  13.392  1.00  0.00           H  
ATOM    891  HE2 PHE A  57      11.394  46.645  15.818  1.00  0.00           H  
ATOM    892  HZ  PHE A  57      13.236  45.396  14.822  1.00  0.00           H  
ATOM    893  N   LEU A  58      13.273  53.898  14.048  1.00  0.00           N  
ATOM    894  CA  LEU A  58      13.304  55.252  13.412  1.00  0.00           C  
ATOM    895  C   LEU A  58      14.708  55.828  13.367  1.00  0.00           C  
ATOM    896  O   LEU A  58      14.974  56.650  12.499  1.00  0.00           O  
ATOM    897  CB  LEU A  58      12.392  56.226  14.168  1.00  0.00           C  
ATOM    898  CG  LEU A  58      10.886  56.042  13.940  1.00  0.00           C  
ATOM    899  CD1 LEU A  58      10.114  56.943  14.894  1.00  0.00           C  
ATOM    900  CD2 LEU A  58      10.549  56.362  12.491  1.00  0.00           C  
ATOM    901  H   LEU A  58      12.801  53.782  14.934  1.00  0.00           H  
ATOM    902  HA  LEU A  58      13.000  55.151  12.370  1.00  0.00           H  
ATOM    903 1HB  LEU A  58      12.580  56.121  15.236  1.00  0.00           H  
ATOM    904 2HB  LEU A  58      12.650  57.244  13.874  1.00  0.00           H  
ATOM    905  HG  LEU A  58      10.609  55.010  14.158  1.00  0.00           H  
ATOM    906 1HD1 LEU A  58       9.044  56.812  14.732  1.00  0.00           H  
ATOM    907 2HD1 LEU A  58      10.359  56.679  15.923  1.00  0.00           H  
ATOM    908 3HD1 LEU A  58      10.383  57.982  14.711  1.00  0.00           H  
ATOM    909 1HD2 LEU A  58       9.479  56.230  12.329  1.00  0.00           H  
ATOM    910 2HD2 LEU A  58      10.825  57.394  12.273  1.00  0.00           H  
ATOM    911 3HD2 LEU A  58      11.102  55.692  11.833  1.00  0.00           H  
ATOM    912  N   LYS A  59      15.607  55.429  14.287  1.00  0.00           N  
ATOM    913  CA  LYS A  59      17.025  55.819  14.230  1.00  0.00           C  
ATOM    914  C   LYS A  59      17.760  55.125  13.094  1.00  0.00           C  
ATOM    915  O   LYS A  59      18.802  55.604  12.642  1.00  0.00           O  
ATOM    916  CB  LYS A  59      17.721  55.511  15.557  1.00  0.00           C  
ATOM    917  CG  LYS A  59      17.366  56.465  16.690  1.00  0.00           C  
ATOM    918  CD  LYS A  59      18.092  56.092  17.974  1.00  0.00           C  
ATOM    919  CE  LYS A  59      17.887  57.146  19.052  1.00  0.00           C  
ATOM    920  NZ  LYS A  59      18.567  56.781  20.324  1.00  0.00           N  
ATOM    921  H   LYS A  59      15.289  54.840  15.043  1.00  0.00           H  
ATOM    922  HA  LYS A  59      17.082  56.896  14.070  1.00  0.00           H  
ATOM    923 1HB  LYS A  59      17.463  54.501  15.877  1.00  0.00           H  
ATOM    924 2HB  LYS A  59      18.802  55.544  15.418  1.00  0.00           H  
ATOM    925 1HG  LYS A  59      17.642  57.482  16.408  1.00  0.00           H  
ATOM    926 2HG  LYS A  59      16.291  56.435  16.867  1.00  0.00           H  
ATOM    927 1HD  LYS A  59      17.718  55.134  18.338  1.00  0.00           H  
ATOM    928 2HD  LYS A  59      19.158  55.994  17.773  1.00  0.00           H  
ATOM    929 1HE  LYS A  59      18.279  58.102  18.706  1.00  0.00           H  
ATOM    930 2HE  LYS A  59      16.821  57.266  19.246  1.00  0.00           H  
ATOM    931 1HZ  LYS A  59      18.407  57.504  21.012  1.00  0.00           H  
ATOM    932 2HZ  LYS A  59      18.197  55.905  20.665  1.00  0.00           H  
ATOM    933 3HZ  LYS A  59      19.559  56.686  20.160  1.00  0.00           H  
ATOM    934  N   THR A  60      17.242  53.984  12.642  1.00  0.00           N  
ATOM    935  CA  THR A  60      17.900  53.136  11.673  1.00  0.00           C  
ATOM    936  C   THR A  60      17.105  52.954  10.386  1.00  0.00           C  
ATOM    937  O   THR A  60      17.091  53.869   9.544  1.00  0.00           O  
ATOM    938  CB  THR A  60      18.284  51.753  12.355  1.00  0.00           C  
ATOM    939  OG1 THR A  60      17.115  51.126  12.888  1.00  0.00           O  
ATOM    940  CG2 THR A  60      19.342  51.954  13.483  1.00  0.00           C  
ATOM    941  H   THR A  60      16.340  53.710  13.004  1.00  0.00           H  
ATOM    942  HA  THR A  60      18.810  53.634  11.339  1.00  0.00           H  
ATOM    943  HB  THR A  60      18.695  51.079  11.604  1.00  0.00           H  
ATOM    944  HG1 THR A  60      16.865  51.560  13.707  1.00  0.00           H  
ATOM    945 1HG2 THR A  60      19.584  50.990  13.930  1.00  0.00           H  
ATOM    946 2HG2 THR A  60      20.244  52.396  13.061  1.00  0.00           H  
ATOM    947 3HG2 THR A  60      18.937  52.617  14.247  1.00  0.00           H  
ATOM    948  N   ILE A  61      16.373  51.845  10.284  1.00  0.00           N  
ATOM    949  CA  ILE A  61      15.782  51.438   8.997  1.00  0.00           C  
ATOM    950  C   ILE A  61      14.685  52.371   8.501  1.00  0.00           C  
ATOM    951  O   ILE A  61      14.405  52.409   7.312  1.00  0.00           O  
ATOM    952  CB  ILE A  61      15.344  49.935   8.993  1.00  0.00           C  
ATOM    953  CG1 ILE A  61      14.214  49.636   9.982  1.00  0.00           C  
ATOM    954  CG2 ILE A  61      16.583  49.010   9.244  1.00  0.00           C  
ATOM    955  CD1 ILE A  61      13.646  48.240   9.878  1.00  0.00           C  
ATOM    956  H   ILE A  61      16.218  51.271  11.100  1.00  0.00           H  
ATOM    957  HA  ILE A  61      16.531  51.567   8.217  1.00  0.00           H  
ATOM    958  HB  ILE A  61      14.903  49.687   8.028  1.00  0.00           H  
ATOM    959 1HG1 ILE A  61      14.575  49.777  11.001  1.00  0.00           H  
ATOM    960 2HG1 ILE A  61      13.397  50.342   9.826  1.00  0.00           H  
ATOM    961 1HG2 ILE A  61      16.265  47.968   9.239  1.00  0.00           H  
ATOM    962 2HG2 ILE A  61      17.319  49.168   8.457  1.00  0.00           H  
ATOM    963 3HG2 ILE A  61      17.027  49.250  10.210  1.00  0.00           H  
ATOM    964 1HD1 ILE A  61      12.851  48.114  10.614  1.00  0.00           H  
ATOM    965 2HD1 ILE A  61      13.242  48.085   8.877  1.00  0.00           H  
ATOM    966 3HD1 ILE A  61      14.434  47.512  10.068  1.00  0.00           H  
ATOM    967  N   TRP A  62      14.046  53.092   9.427  1.00  0.00           N  
ATOM    968  CA  TRP A  62      12.941  53.984   9.098  1.00  0.00           C  
ATOM    969  C   TRP A  62      13.255  55.464   9.208  1.00  0.00           C  
ATOM    970  O   TRP A  62      12.375  56.296   9.015  1.00  0.00           O  
ATOM    971  CB  TRP A  62      11.749  53.671  10.004  1.00  0.00           C  
ATOM    972  CG  TRP A  62      11.010  52.427   9.611  1.00  0.00           C  
ATOM    973  CD1 TRP A  62      11.495  51.154   9.620  1.00  0.00           C  
ATOM    974  CD2 TRP A  62       9.640  52.332   9.149  1.00  0.00           C  
ATOM    975  NE1 TRP A  62      10.528  50.276   9.195  1.00  0.00           N  
ATOM    976  CE2 TRP A  62       9.386  50.980   8.905  1.00  0.00           C  
ATOM    977  CE3 TRP A  62       8.626  53.271   8.927  1.00  0.00           C  
ATOM    978  CZ2 TRP A  62       8.156  50.536   8.445  1.00  0.00           C  
ATOM    979  CZ3 TRP A  62       7.392  52.826   8.468  1.00  0.00           C  
ATOM    980  CH2 TRP A  62       7.164  51.494   8.234  1.00  0.00           C  
ATOM    981  H   TRP A  62      14.345  53.013  10.389  1.00  0.00           H  
ATOM    982  HA  TRP A  62      12.681  53.840   8.048  1.00  0.00           H  
ATOM    983 1HB  TRP A  62      12.093  53.555  11.032  1.00  0.00           H  
ATOM    984 2HB  TRP A  62      11.048  54.506   9.985  1.00  0.00           H  
ATOM    985  HD1 TRP A  62      12.503  50.874   9.920  1.00  0.00           H  
ATOM    986  HE1 TRP A  62      10.638  49.276   9.110  1.00  0.00           H  
ATOM    987  HE3 TRP A  62       8.801  54.330   9.114  1.00  0.00           H  
ATOM    988  HZ2 TRP A  62       7.955  49.482   8.253  1.00  0.00           H  
ATOM    989  HZ3 TRP A  62       6.608  53.564   8.297  1.00  0.00           H  
ATOM    990  HH2 TRP A  62       6.184  51.179   7.874  1.00  0.00           H  
ATOM    991  N   LYS A  63      14.530  55.813   9.380  1.00  0.00           N  
ATOM    992  CA  LYS A  63      14.881  57.248   9.550  1.00  0.00           C  
ATOM    993  C   LYS A  63      14.499  58.064   8.313  1.00  0.00           C  
ATOM    994  O   LYS A  63      14.228  59.246   8.480  1.00  0.00           O  
ATOM    995  CB  LYS A  63      16.374  57.412   9.837  1.00  0.00           C  
ATOM    996  CG  LYS A  63      17.282  57.064   8.665  1.00  0.00           C  
ATOM    997  CD  LYS A  63      18.747  57.260   9.023  1.00  0.00           C  
ATOM    998  CE  LYS A  63      19.662  56.681   7.954  1.00  0.00           C  
ATOM    999  NZ  LYS A  63      19.540  55.201   7.858  1.00  0.00           N  
ATOM   1000  H   LYS A  63      15.265  55.121   9.396  1.00  0.00           H  
ATOM   1001  HA  LYS A  63      14.235  57.673  10.319  1.00  0.00           H  
ATOM   1002 1HB  LYS A  63      16.579  58.444  10.123  1.00  0.00           H  
ATOM   1003 2HB  LYS A  63      16.655  56.777  10.678  1.00  0.00           H  
ATOM   1004 1HG  LYS A  63      17.123  56.023   8.378  1.00  0.00           H  
ATOM   1005 2HG  LYS A  63      17.036  57.698   7.814  1.00  0.00           H  
ATOM   1006 1HD  LYS A  63      18.956  58.326   9.130  1.00  0.00           H  
ATOM   1007 2HD  LYS A  63      18.959  56.769   9.973  1.00  0.00           H  
ATOM   1008 1HE  LYS A  63      19.413  57.117   6.987  1.00  0.00           H  
ATOM   1009 2HE  LYS A  63      20.697  56.933   8.185  1.00  0.00           H  
ATOM   1010 1HZ  LYS A  63      20.161  54.857   7.140  1.00  0.00           H  
ATOM   1011 2HZ  LYS A  63      19.787  54.785   8.745  1.00  0.00           H  
ATOM   1012 3HZ  LYS A  63      18.588  54.956   7.625  1.00  0.00           H  
ATOM   1013  N   ASP A  64      14.409  57.466   7.137  1.00  0.00           N  
ATOM   1014  CA  ASP A  64      13.961  58.177   5.924  1.00  0.00           C  
ATOM   1015  C   ASP A  64      12.667  57.639   5.342  1.00  0.00           C  
ATOM   1016  O   ASP A  64      12.266  58.021   4.218  1.00  0.00           O  
ATOM   1017  CB  ASP A  64      15.046  58.118   4.846  1.00  0.00           C  
ATOM   1018  CG  ASP A  64      16.341  58.799   5.270  1.00  0.00           C  
ATOM   1019  OD1 ASP A  64      16.277  59.908   5.746  1.00  0.00           O  
ATOM   1020  OD2 ASP A  64      17.380  58.205   5.113  1.00  0.00           O  
ATOM   1021  H   ASP A  64      14.656  56.488   7.071  1.00  0.00           H  
ATOM   1022  HA  ASP A  64      13.795  59.225   6.179  1.00  0.00           H  
ATOM   1023 1HB  ASP A  64      15.263  57.077   4.605  1.00  0.00           H  
ATOM   1024 2HB  ASP A  64      14.682  58.595   3.936  1.00  0.00           H  
ATOM   1025  N   CYS A  65      11.999  56.795   6.115  1.00  0.00           N  
ATOM   1026  CA  CYS A  65      10.810  56.104   5.652  1.00  0.00           C  
ATOM   1027  C   CYS A  65       9.554  56.773   6.124  1.00  0.00           C  
ATOM   1028  O   CYS A  65       9.158  56.616   7.272  1.00  0.00           O  
ATOM   1029  CB  CYS A  65      10.808  54.653   6.135  1.00  0.00           C  
ATOM   1030  SG  CYS A  65       9.383  53.690   5.574  1.00  0.00           S  
ATOM   1031  H   CYS A  65      12.328  56.631   7.056  1.00  0.00           H  
ATOM   1032  HA  CYS A  65      10.801  56.123   4.562  1.00  0.00           H  
ATOM   1033 1HB  CYS A  65      11.711  54.152   5.787  1.00  0.00           H  
ATOM   1034 2HB  CYS A  65      10.821  54.632   7.224  1.00  0.00           H  
ATOM   1035  HG  CYS A  65       8.534  54.155   6.486  1.00  0.00           H  
ATOM   1036  N   LYS A  66       8.902  57.487   5.218  1.00  0.00           N  
ATOM   1037  CA  LYS A  66       7.649  58.167   5.523  1.00  0.00           C  
ATOM   1038  C   LYS A  66       6.469  57.226   5.424  1.00  0.00           C  
ATOM   1039  O   LYS A  66       6.509  56.207   4.704  1.00  0.00           O  
ATOM   1040  CB  LYS A  66       7.432  59.310   4.524  1.00  0.00           C  
ATOM   1041  CG  LYS A  66       8.517  60.332   4.502  1.00  0.00           C  
ATOM   1042  CD  LYS A  66       8.484  61.236   5.690  1.00  0.00           C  
ATOM   1043  CE  LYS A  66       9.513  62.339   5.530  1.00  0.00           C  
ATOM   1044  NZ  LYS A  66       9.380  63.382   6.605  1.00  0.00           N  
ATOM   1045  H   LYS A  66       9.289  57.562   4.288  1.00  0.00           H  
ATOM   1046  HA  LYS A  66       7.715  58.580   6.530  1.00  0.00           H  
ATOM   1047 1HB  LYS A  66       7.340  58.902   3.518  1.00  0.00           H  
ATOM   1048 2HB  LYS A  66       6.498  59.823   4.756  1.00  0.00           H  
ATOM   1049 1HG  LYS A  66       9.487  59.832   4.480  1.00  0.00           H  
ATOM   1050 2HG  LYS A  66       8.423  60.943   3.605  1.00  0.00           H  
ATOM   1051 1HD  LYS A  66       7.489  61.672   5.788  1.00  0.00           H  
ATOM   1052 2HD  LYS A  66       8.700  60.662   6.591  1.00  0.00           H  
ATOM   1053 1HE  LYS A  66      10.513  61.911   5.572  1.00  0.00           H  
ATOM   1054 2HE  LYS A  66       9.387  62.815   4.558  1.00  0.00           H  
ATOM   1055 1HZ  LYS A  66      10.079  64.099   6.468  1.00  0.00           H  
ATOM   1056 2HZ  LYS A  66       8.460  63.797   6.562  1.00  0.00           H  
ATOM   1057 3HZ  LYS A  66       9.513  62.953   7.510  1.00  0.00           H  
ATOM   1058  N   GLN A  67       5.414  57.554   6.162  1.00  0.00           N  
ATOM   1059  CA  GLN A  67       4.165  56.827   6.115  1.00  0.00           C  
ATOM   1060  C   GLN A  67       3.068  57.843   5.818  1.00  0.00           C  
ATOM   1061  O   GLN A  67       3.050  58.997   6.336  1.00  0.00           O  
ATOM   1062  CB  GLN A  67       3.894  56.089   7.429  1.00  0.00           C  
ATOM   1063  CG  GLN A  67       4.799  54.893   7.668  1.00  0.00           C  
ATOM   1064  CD  GLN A  67       4.454  54.153   8.947  1.00  0.00           C  
ATOM   1065  OE1 GLN A  67       3.729  54.668   9.802  1.00  0.00           O  
ATOM   1066  NE2 GLN A  67       4.973  52.938   9.084  1.00  0.00           N  
ATOM   1067  H   GLN A  67       5.499  58.348   6.781  1.00  0.00           H  
ATOM   1068  HA  GLN A  67       4.197  56.138   5.271  1.00  0.00           H  
ATOM   1069 1HB  GLN A  67       4.019  56.778   8.265  1.00  0.00           H  
ATOM   1070 2HB  GLN A  67       2.863  55.739   7.444  1.00  0.00           H  
ATOM   1071 1HG  GLN A  67       4.697  54.200   6.834  1.00  0.00           H  
ATOM   1072 2HG  GLN A  67       5.830  55.239   7.742  1.00  0.00           H  
ATOM   1073 1HE2 GLN A  67       4.780  52.402   9.907  1.00  0.00           H  
ATOM   1074 2HE2 GLN A  67       5.556  52.558   8.366  1.00  0.00           H  
ATOM   1075  N   GLU A  68       2.124  57.447   4.965  1.00  0.00           N  
ATOM   1076  CA  GLU A  68       1.063  58.345   4.526  1.00  0.00           C  
ATOM   1077  C   GLU A  68      -0.292  57.737   4.794  1.00  0.00           C  
ATOM   1078  O   GLU A  68      -0.589  56.654   4.308  1.00  0.00           O  
ATOM   1079  CB  GLU A  68       1.236  58.636   3.062  1.00  0.00           C  
ATOM   1080  CG  GLU A  68       0.259  59.572   2.437  1.00  0.00           C  
ATOM   1081  CD  GLU A  68       0.594  59.718   1.000  1.00  0.00           C  
ATOM   1082  OE1 GLU A  68       0.470  58.695   0.289  1.00  0.00           O  
ATOM   1083  OE2 GLU A  68       1.055  60.809   0.622  1.00  0.00           O  
ATOM   1084  H   GLU A  68       2.144  56.500   4.614  1.00  0.00           H  
ATOM   1085  HA  GLU A  68       1.141  59.275   5.089  1.00  0.00           H  
ATOM   1086 1HB  GLU A  68       2.224  59.062   2.890  1.00  0.00           H  
ATOM   1087 2HB  GLU A  68       1.177  57.706   2.496  1.00  0.00           H  
ATOM   1088 1HG  GLU A  68      -0.746  59.171   2.565  1.00  0.00           H  
ATOM   1089 2HG  GLU A  68       0.306  60.529   2.955  1.00  0.00           H  
ATOM   1090  N   LEU A  69      -1.127  58.447   5.533  1.00  0.00           N  
ATOM   1091  CA  LEU A  69      -2.503  57.988   5.774  1.00  0.00           C  
ATOM   1092  C   LEU A  69      -3.297  58.012   4.478  1.00  0.00           C  
ATOM   1093  O   LEU A  69      -3.230  59.000   3.733  1.00  0.00           O  
ATOM   1094  CB  LEU A  69      -3.195  58.869   6.822  1.00  0.00           C  
ATOM   1095  CG  LEU A  69      -2.747  58.654   8.273  1.00  0.00           C  
ATOM   1096  CD1 LEU A  69      -3.280  59.785   9.143  1.00  0.00           C  
ATOM   1097  CD2 LEU A  69      -3.247  57.304   8.764  1.00  0.00           C  
ATOM   1098  H   LEU A  69      -0.820  59.319   5.941  1.00  0.00           H  
ATOM   1099  HA  LEU A  69      -2.465  56.970   6.162  1.00  0.00           H  
ATOM   1100 1HB  LEU A  69      -3.014  59.913   6.571  1.00  0.00           H  
ATOM   1101 2HB  LEU A  69      -4.268  58.686   6.776  1.00  0.00           H  
ATOM   1102  HG  LEU A  69      -1.658  58.678   8.325  1.00  0.00           H  
ATOM   1103 1HD1 LEU A  69      -2.961  59.632  10.174  1.00  0.00           H  
ATOM   1104 2HD1 LEU A  69      -2.890  60.736   8.781  1.00  0.00           H  
ATOM   1105 3HD1 LEU A  69      -4.368  59.796   9.098  1.00  0.00           H  
ATOM   1106 1HD2 LEU A  69      -2.928  57.150   9.796  1.00  0.00           H  
ATOM   1107 2HD2 LEU A  69      -4.336  57.279   8.714  1.00  0.00           H  
ATOM   1108 3HD2 LEU A  69      -2.837  56.513   8.136  1.00  0.00           H  
ATOM   1109  N   VAL A  70      -4.051  56.954   4.209  1.00  0.00           N  
ATOM   1110  CA  VAL A  70      -4.957  56.842   3.084  1.00  0.00           C  
ATOM   1111  C   VAL A  70      -6.423  56.906   3.576  1.00  0.00           C  
ATOM   1112  O   VAL A  70      -7.158  57.797   3.164  1.00  0.00           O  
ATOM   1113  CB  VAL A  70      -4.708  55.522   2.331  1.00  0.00           C  
ATOM   1114  CG1 VAL A  70      -5.654  55.397   1.147  1.00  0.00           C  
ATOM   1115  CG2 VAL A  70      -3.259  55.452   1.874  1.00  0.00           C  
ATOM   1116  H   VAL A  70      -3.968  56.181   4.854  1.00  0.00           H  
ATOM   1117  HA  VAL A  70      -4.806  57.702   2.431  1.00  0.00           H  
ATOM   1118  HB  VAL A  70      -4.919  54.687   3.001  1.00  0.00           H  
ATOM   1119 1HG1 VAL A  70      -5.465  54.458   0.626  1.00  0.00           H  
ATOM   1120 2HG1 VAL A  70      -6.685  55.413   1.501  1.00  0.00           H  
ATOM   1121 3HG1 VAL A  70      -5.492  56.229   0.462  1.00  0.00           H  
ATOM   1122 1HG2 VAL A  70      -3.090  54.515   1.343  1.00  0.00           H  
ATOM   1123 2HG2 VAL A  70      -3.047  56.289   1.209  1.00  0.00           H  
ATOM   1124 3HG2 VAL A  70      -2.601  55.501   2.742  1.00  0.00           H  
ATOM   1125  N   THR A  71      -6.798  55.958   4.448  1.00  0.00           N  
ATOM   1126  CA  THR A  71      -8.124  55.957   5.082  1.00  0.00           C  
ATOM   1127  C   THR A  71      -8.000  55.546   6.544  1.00  0.00           C  
ATOM   1128  O   THR A  71      -7.087  54.839   6.940  1.00  0.00           O  
ATOM   1129  CB  THR A  71      -9.099  55.012   4.357  1.00  0.00           C  
ATOM   1130  OG1 THR A  71      -8.555  53.686   4.332  1.00  0.00           O  
ATOM   1131  CG2 THR A  71      -9.338  55.484   2.931  1.00  0.00           C  
ATOM   1132  H   THR A  71      -6.143  55.223   4.673  1.00  0.00           H  
ATOM   1133  HA  THR A  71      -8.548  56.958   5.000  1.00  0.00           H  
ATOM   1134  HB  THR A  71     -10.049  54.990   4.890  1.00  0.00           H  
ATOM   1135  HG1 THR A  71      -9.165  53.099   3.879  1.00  0.00           H  
ATOM   1136 1HG2 THR A  71     -10.030  54.805   2.434  1.00  0.00           H  
ATOM   1137 2HG2 THR A  71      -9.763  56.488   2.946  1.00  0.00           H  
ATOM   1138 3HG2 THR A  71      -8.393  55.499   2.389  1.00  0.00           H  
ATOM   1139  N   ILE A  72      -8.922  56.055   7.348  1.00  0.00           N  
ATOM   1140  CA  ILE A  72      -9.075  55.663   8.766  1.00  0.00           C  
ATOM   1141  C   ILE A  72     -10.528  55.225   8.915  1.00  0.00           C  
ATOM   1142  O   ILE A  72     -11.428  56.048   8.762  1.00  0.00           O  
ATOM   1143  CB  ILE A  72      -8.752  56.811   9.740  1.00  0.00           C  
ATOM   1144  CG1 ILE A  72      -7.294  57.250   9.582  1.00  0.00           C  
ATOM   1145  CG2 ILE A  72      -9.032  56.388  11.173  1.00  0.00           C  
ATOM   1146  CD1 ILE A  72      -6.940  58.486  10.377  1.00  0.00           C  
ATOM   1147  H   ILE A  72      -9.546  56.746   6.958  1.00  0.00           H  
ATOM   1148  HA  ILE A  72      -8.370  54.860   8.982  1.00  0.00           H  
ATOM   1149  HB  ILE A  72      -9.369  57.676   9.499  1.00  0.00           H  
ATOM   1150 1HG1 ILE A  72      -6.635  56.442   9.897  1.00  0.00           H  
ATOM   1151 2HG1 ILE A  72      -7.086  57.451   8.531  1.00  0.00           H  
ATOM   1152 1HG2 ILE A  72      -8.798  57.211  11.848  1.00  0.00           H  
ATOM   1153 2HG2 ILE A  72     -10.084  56.123  11.275  1.00  0.00           H  
ATOM   1154 3HG2 ILE A  72      -8.415  55.525  11.425  1.00  0.00           H  
ATOM   1155 1HD1 ILE A  72      -5.891  58.736  10.214  1.00  0.00           H  
ATOM   1156 2HD1 ILE A  72      -7.565  59.319  10.053  1.00  0.00           H  
ATOM   1157 3HD1 ILE A  72      -7.106  58.298  11.436  1.00  0.00           H  
ATOM   1158  N   GLU A  73     -10.765  53.939   9.213  1.00  0.00           N  
ATOM   1159  CA  GLU A  73     -12.109  53.418   9.465  1.00  0.00           C  
ATOM   1160  C   GLU A  73     -12.210  53.156  10.971  1.00  0.00           C  
ATOM   1161  O   GLU A  73     -11.798  52.096  11.463  1.00  0.00           O  
ATOM   1162  CB  GLU A  73     -12.331  52.146   8.660  1.00  0.00           C  
ATOM   1163  CG  GLU A  73     -12.338  52.379   7.156  1.00  0.00           C  
ATOM   1164  CD  GLU A  73     -12.436  51.085   6.408  1.00  0.00           C  
ATOM   1165  OE1 GLU A  73     -13.421  50.347   6.654  1.00  0.00           O  
ATOM   1166  OE2 GLU A  73     -11.477  50.729   5.660  1.00  0.00           O  
ATOM   1167  H   GLU A  73      -9.976  53.311   9.264  1.00  0.00           H  
ATOM   1168  HA  GLU A  73     -12.836  54.167   9.149  1.00  0.00           H  
ATOM   1169 1HB  GLU A  73     -11.548  51.425   8.894  1.00  0.00           H  
ATOM   1170 2HB  GLU A  73     -13.284  51.697   8.944  1.00  0.00           H  
ATOM   1171 1HG  GLU A  73     -13.185  53.015   6.901  1.00  0.00           H  
ATOM   1172 2HG  GLU A  73     -11.426  52.904   6.877  1.00  0.00           H  
ATOM   1173  N   ALA A  74     -12.677  54.167  11.698  1.00  0.00           N  
ATOM   1174  CA  ALA A  74     -12.755  54.158  13.145  1.00  0.00           C  
ATOM   1175  C   ALA A  74     -14.205  54.062  13.577  1.00  0.00           C  
ATOM   1176  O   ALA A  74     -15.121  54.651  12.983  1.00  0.00           O  
ATOM   1177  CB  ALA A  74     -12.143  55.438  13.731  1.00  0.00           C  
ATOM   1178  H   ALA A  74     -12.991  54.984  11.193  1.00  0.00           H  
ATOM   1179  HA  ALA A  74     -12.190  53.301  13.509  1.00  0.00           H  
ATOM   1180 1HB  ALA A  74     -12.212  55.409  14.818  1.00  0.00           H  
ATOM   1181 2HB  ALA A  74     -11.095  55.508  13.436  1.00  0.00           H  
ATOM   1182 3HB  ALA A  74     -12.683  56.305  13.356  1.00  0.00           H  
ATOM   1183  N   ARG A  75     -14.432  53.322  14.664  1.00  0.00           N  
ATOM   1184  CA  ARG A  75     -15.750  53.151  15.254  1.00  0.00           C  
ATOM   1185  C   ARG A  75     -15.664  52.903  16.749  1.00  0.00           C  
ATOM   1186  O   ARG A  75     -14.699  52.359  17.240  1.00  0.00           O  
ATOM   1187  CB  ARG A  75     -16.543  52.040  14.556  1.00  0.00           C  
ATOM   1188  CG  ARG A  75     -16.022  50.620  14.893  1.00  0.00           C  
ATOM   1189  CD  ARG A  75     -16.719  49.570  14.076  1.00  0.00           C  
ATOM   1190  NE  ARG A  75     -16.434  48.201  14.520  1.00  0.00           N  
ATOM   1191  CZ  ARG A  75     -15.421  47.449  14.111  1.00  0.00           C  
ATOM   1192  NH1 ARG A  75     -14.460  47.906  13.330  1.00  0.00           N  
ATOM   1193  NH2 ARG A  75     -15.337  46.196  14.575  1.00  0.00           N  
ATOM   1194  H   ARG A  75     -13.639  52.862  15.089  1.00  0.00           H  
ATOM   1195  HA  ARG A  75     -16.303  54.083  15.142  1.00  0.00           H  
ATOM   1196 1HB  ARG A  75     -17.591  52.104  14.846  1.00  0.00           H  
ATOM   1197 2HB  ARG A  75     -16.493  52.181  13.476  1.00  0.00           H  
ATOM   1198 1HG  ARG A  75     -14.953  50.566  14.686  1.00  0.00           H  
ATOM   1199 2HG  ARG A  75     -16.198  50.409  15.949  1.00  0.00           H  
ATOM   1200 1HD  ARG A  75     -17.797  49.716  14.139  1.00  0.00           H  
ATOM   1201 2HD  ARG A  75     -16.402  49.649  13.037  1.00  0.00           H  
ATOM   1202  HE  ARG A  75     -17.060  47.786  15.196  1.00  0.00           H  
ATOM   1203 1HH1 ARG A  75     -14.477  48.866  13.018  1.00  0.00           H  
ATOM   1204 2HH1 ARG A  75     -13.709  47.295  13.045  1.00  0.00           H  
ATOM   1205 1HH2 ARG A  75     -16.034  45.847  15.218  1.00  0.00           H  
ATOM   1206 2HH2 ARG A  75     -14.577  45.600  14.282  1.00  0.00           H  
ATOM   1207  N   THR A  76     -16.747  53.235  17.446  1.00  0.00           N  
ATOM   1208  CA  THR A  76     -16.892  52.957  18.850  1.00  0.00           C  
ATOM   1209  C   THR A  76     -17.369  51.504  18.961  1.00  0.00           C  
ATOM   1210  O   THR A  76     -18.324  51.105  18.290  1.00  0.00           O  
ATOM   1211  CB  THR A  76     -17.881  53.921  19.530  1.00  0.00           C  
ATOM   1212  OG1 THR A  76     -17.397  55.265  19.417  1.00  0.00           O  
ATOM   1213  CG2 THR A  76     -18.045  53.568  21.000  1.00  0.00           C  
ATOM   1214  H   THR A  76     -17.497  53.703  16.957  1.00  0.00           H  
ATOM   1215  HA  THR A  76     -15.920  53.079  19.329  1.00  0.00           H  
ATOM   1216  HB  THR A  76     -18.851  53.856  19.036  1.00  0.00           H  
ATOM   1217  HG1 THR A  76     -18.015  55.865  19.841  1.00  0.00           H  
ATOM   1218 1HG2 THR A  76     -18.748  54.259  21.465  1.00  0.00           H  
ATOM   1219 2HG2 THR A  76     -18.425  52.550  21.090  1.00  0.00           H  
ATOM   1220 3HG2 THR A  76     -17.081  53.640  21.502  1.00  0.00           H  
ATOM   1221  N   ILE A  77     -16.695  50.719  19.791  1.00  0.00           N  
ATOM   1222  CA  ILE A  77     -17.035  49.304  20.001  1.00  0.00           C  
ATOM   1223  C   ILE A  77     -17.631  49.010  21.383  1.00  0.00           C  
ATOM   1224  O   ILE A  77     -18.178  47.942  21.598  1.00  0.00           O  
ATOM   1225  CB  ILE A  77     -15.790  48.421  19.801  1.00  0.00           C  
ATOM   1226  CG1 ILE A  77     -14.701  48.797  20.809  1.00  0.00           C  
ATOM   1227  CG2 ILE A  77     -15.270  48.550  18.377  1.00  0.00           C  
ATOM   1228  CD1 ILE A  77     -13.524  47.848  20.818  1.00  0.00           C  
ATOM   1229  H   ILE A  77     -15.916  51.118  20.296  1.00  0.00           H  
ATOM   1230  HA  ILE A  77     -17.823  49.030  19.300  1.00  0.00           H  
ATOM   1231  HB  ILE A  77     -16.048  47.379  19.990  1.00  0.00           H  
ATOM   1232 1HG1 ILE A  77     -14.331  49.797  20.588  1.00  0.00           H  
ATOM   1233 2HG1 ILE A  77     -15.126  48.821  21.812  1.00  0.00           H  
ATOM   1234 1HG2 ILE A  77     -14.390  47.920  18.253  1.00  0.00           H  
ATOM   1235 2HG2 ILE A  77     -16.043  48.235  17.678  1.00  0.00           H  
ATOM   1236 3HG2 ILE A  77     -15.004  49.588  18.180  1.00  0.00           H  
ATOM   1237 1HD1 ILE A  77     -12.795  48.180  21.558  1.00  0.00           H  
ATOM   1238 2HD1 ILE A  77     -13.867  46.845  21.073  1.00  0.00           H  
ATOM   1239 3HD1 ILE A  77     -13.060  47.835  19.833  1.00  0.00           H  
ATOM   1240  N   ALA A  78     -17.463  49.943  22.315  1.00  0.00           N  
ATOM   1241  CA  ALA A  78     -18.030  49.900  23.656  1.00  0.00           C  
ATOM   1242  C   ALA A  78     -17.907  51.321  24.194  1.00  0.00           C  
ATOM   1243  O   ALA A  78     -17.033  52.050  23.734  1.00  0.00           O  
ATOM   1244  CB  ALA A  78     -17.246  48.939  24.565  1.00  0.00           C  
ATOM   1245  H   ALA A  78     -16.893  50.733  22.046  1.00  0.00           H  
ATOM   1246  HA  ALA A  78     -19.056  49.540  23.579  1.00  0.00           H  
ATOM   1247 1HB  ALA A  78     -17.694  48.930  25.558  1.00  0.00           H  
ATOM   1248 2HB  ALA A  78     -17.276  47.934  24.144  1.00  0.00           H  
ATOM   1249 3HB  ALA A  78     -16.211  49.271  24.637  1.00  0.00           H  
ATOM   1250  N   PRO A  79     -18.696  51.705  25.206  1.00  0.00           N  
ATOM   1251  CA  PRO A  79     -18.490  53.040  25.791  1.00  0.00           C  
ATOM   1252  C   PRO A  79     -17.039  53.175  26.301  1.00  0.00           C  
ATOM   1253  O   PRO A  79     -16.563  52.324  27.045  1.00  0.00           O  
ATOM   1254  CB  PRO A  79     -19.505  53.081  26.938  1.00  0.00           C  
ATOM   1255  CG  PRO A  79     -20.573  52.132  26.515  1.00  0.00           C  
ATOM   1256  CD  PRO A  79     -19.831  51.011  25.837  1.00  0.00           C  
ATOM   1257  HA  PRO A  79     -18.693  53.805  25.027  1.00  0.00           H  
ATOM   1258 1HB  PRO A  79     -19.021  52.786  27.880  1.00  0.00           H  
ATOM   1259 2HB  PRO A  79     -19.876  54.108  27.075  1.00  0.00           H  
ATOM   1260 1HG  PRO A  79     -21.147  51.791  27.389  1.00  0.00           H  
ATOM   1261 2HG  PRO A  79     -21.285  52.635  25.844  1.00  0.00           H  
ATOM   1262 1HD  PRO A  79     -19.498  50.282  26.591  1.00  0.00           H  
ATOM   1263 2HD  PRO A  79     -20.487  50.530  25.097  1.00  0.00           H  
ATOM   1264  N   GLY A  80     -16.336  54.173  25.782  1.00  0.00           N  
ATOM   1265  CA  GLY A  80     -14.953  54.412  26.138  1.00  0.00           C  
ATOM   1266  C   GLY A  80     -13.934  53.583  25.397  1.00  0.00           C  
ATOM   1267  O   GLY A  80     -12.780  53.542  25.812  1.00  0.00           O  
ATOM   1268  H   GLY A  80     -16.786  54.785  25.117  1.00  0.00           H  
ATOM   1269 1HA  GLY A  80     -14.708  55.460  25.962  1.00  0.00           H  
ATOM   1270 2HA  GLY A  80     -14.813  54.224  27.201  1.00  0.00           H  
ATOM   1271  N   SER A  81     -14.341  52.895  24.327  1.00  0.00           N  
ATOM   1272  CA  SER A  81     -13.420  52.105  23.495  1.00  0.00           C  
ATOM   1273  C   SER A  81     -13.638  52.405  22.013  1.00  0.00           C  
ATOM   1274  O   SER A  81     -14.767  52.278  21.511  1.00  0.00           O  
ATOM   1275  CB  SER A  81     -13.611  50.624  23.754  1.00  0.00           C  
ATOM   1276  OG  SER A  81     -13.240  50.291  25.064  1.00  0.00           O  
ATOM   1277  H   SER A  81     -15.322  52.922  24.086  1.00  0.00           H  
ATOM   1278  HA  SER A  81     -12.397  52.360  23.775  1.00  0.00           H  
ATOM   1279 1HB  SER A  81     -14.655  50.358  23.590  1.00  0.00           H  
ATOM   1280 2HB  SER A  81     -13.013  50.051  23.047  1.00  0.00           H  
ATOM   1281  HG  SER A  81     -13.389  49.346  25.149  1.00  0.00           H  
ATOM   1282  N   ALA A  82     -12.557  52.756  21.309  1.00  0.00           N  
ATOM   1283  CA  ALA A  82     -12.613  53.068  19.902  1.00  0.00           C  
ATOM   1284  C   ALA A  82     -11.601  52.214  19.151  1.00  0.00           C  
ATOM   1285  O   ALA A  82     -10.456  52.122  19.530  1.00  0.00           O  
ATOM   1286  CB  ALA A  82     -12.344  54.572  19.661  1.00  0.00           C  
ATOM   1287  H   ALA A  82     -11.670  52.802  21.789  1.00  0.00           H  
ATOM   1288  HA  ALA A  82     -13.613  52.831  19.541  1.00  0.00           H  
ATOM   1289 1HB  ALA A  82     -12.390  54.784  18.593  1.00  0.00           H  
ATOM   1290 2HB  ALA A  82     -13.096  55.164  20.182  1.00  0.00           H  
ATOM   1291 3HB  ALA A  82     -11.355  54.830  20.039  1.00  0.00           H  
ATOM   1292  N   LEU A  83     -12.030  51.645  18.033  1.00  0.00           N  
ATOM   1293  CA  LEU A  83     -11.230  50.744  17.214  1.00  0.00           C  
ATOM   1294  C   LEU A  83     -11.114  51.293  15.813  1.00  0.00           C  
ATOM   1295  O   LEU A  83     -12.146  51.691  15.238  1.00  0.00           O  
ATOM   1296  CB  LEU A  83     -11.854  49.344  17.175  1.00  0.00           C  
ATOM   1297  CG  LEU A  83     -11.147  48.325  16.273  1.00  0.00           C  
ATOM   1298  CD1 LEU A  83      -9.771  48.011  16.842  1.00  0.00           C  
ATOM   1299  CD2 LEU A  83     -11.995  47.066  16.167  1.00  0.00           C  
ATOM   1300  H   LEU A  83     -12.974  51.862  17.747  1.00  0.00           H  
ATOM   1301  HA  LEU A  83     -10.248  50.639  17.674  1.00  0.00           H  
ATOM   1302 1HB  LEU A  83     -11.864  48.941  18.187  1.00  0.00           H  
ATOM   1303 2HB  LEU A  83     -12.885  49.433  16.831  1.00  0.00           H  
ATOM   1304  HG  LEU A  83     -11.008  48.753  15.280  1.00  0.00           H  
ATOM   1305 1HD1 LEU A  83      -9.268  47.287  16.201  1.00  0.00           H  
ATOM   1306 2HD1 LEU A  83      -9.179  48.925  16.889  1.00  0.00           H  
ATOM   1307 3HD1 LEU A  83      -9.877  47.596  17.844  1.00  0.00           H  
ATOM   1308 1HD2 LEU A  83     -11.493  46.342  15.525  1.00  0.00           H  
ATOM   1309 2HD2 LEU A  83     -12.134  46.636  17.160  1.00  0.00           H  
ATOM   1310 3HD2 LEU A  83     -12.967  47.316  15.741  1.00  0.00           H  
ATOM   1311  N   ALA A  84      -9.917  51.338  15.263  1.00  0.00           N  
ATOM   1312  CA  ALA A  84      -9.695  51.843  13.926  1.00  0.00           C  
ATOM   1313  C   ALA A  84      -8.871  50.897  13.090  1.00  0.00           C  
ATOM   1314  O   ALA A  84      -7.849  50.379  13.559  1.00  0.00           O  
ATOM   1315  CB  ALA A  84      -8.976  53.218  13.981  1.00  0.00           C  
ATOM   1316  H   ALA A  84      -9.129  51.006  15.800  1.00  0.00           H  
ATOM   1317  HA  ALA A  84     -10.666  51.972  13.448  1.00  0.00           H  
ATOM   1318 1HB  ALA A  84      -8.816  53.585  12.967  1.00  0.00           H  
ATOM   1319 2HB  ALA A  84      -9.591  53.929  14.532  1.00  0.00           H  
ATOM   1320 3HB  ALA A  84      -8.015  53.105  14.481  1.00  0.00           H  
ATOM   1321  N   VAL A  85      -9.302  50.700  11.839  1.00  0.00           N  
ATOM   1322  CA  VAL A  85      -8.508  49.991  10.829  1.00  0.00           C  
ATOM   1323  C   VAL A  85      -8.044  51.087   9.879  1.00  0.00           C  
ATOM   1324  O   VAL A  85      -8.851  51.758   9.237  1.00  0.00           O  
ATOM   1325  CB  VAL A  85      -9.263  48.900  10.124  1.00  0.00           C  
ATOM   1326  CG1 VAL A  85      -8.352  48.260   9.079  1.00  0.00           C  
ATOM   1327  CG2 VAL A  85      -9.725  47.819  11.166  1.00  0.00           C  
ATOM   1328  H   VAL A  85     -10.213  51.056  11.588  1.00  0.00           H  
ATOM   1329  HA  VAL A  85      -7.656  49.524  11.324  1.00  0.00           H  
ATOM   1330  HB  VAL A  85     -10.136  49.332   9.635  1.00  0.00           H  
ATOM   1331 1HG1 VAL A  85      -8.893  47.466   8.562  1.00  0.00           H  
ATOM   1332 2HG1 VAL A  85      -8.040  49.015   8.358  1.00  0.00           H  
ATOM   1333 3HG1 VAL A  85      -7.474  47.840   9.570  1.00  0.00           H  
ATOM   1334 1HG2 VAL A  85     -10.273  47.030  10.653  1.00  0.00           H  
ATOM   1335 2HG2 VAL A  85      -8.851  47.393  11.660  1.00  0.00           H  
ATOM   1336 3HG2 VAL A  85     -10.372  48.284  11.911  1.00  0.00           H  
ATOM   1337  N   VAL A  86      -6.739  51.269   9.855  1.00  0.00           N  
ATOM   1338  CA  VAL A  86      -6.058  52.345   9.123  1.00  0.00           C  
ATOM   1339  C   VAL A  86      -5.376  51.759   7.918  1.00  0.00           C  
ATOM   1340  O   VAL A  86      -4.675  50.740   8.013  1.00  0.00           O  
ATOM   1341  CB  VAL A  86      -5.046  53.026  10.047  1.00  0.00           C  
ATOM   1342  CG1 VAL A  86      -4.229  54.134   9.281  1.00  0.00           C  
ATOM   1343  CG2 VAL A  86      -5.773  53.613  11.287  1.00  0.00           C  
ATOM   1344  H   VAL A  86      -6.188  50.609  10.385  1.00  0.00           H  
ATOM   1345  HA  VAL A  86      -6.804  53.076   8.809  1.00  0.00           H  
ATOM   1346  HB  VAL A  86      -4.310  52.289  10.371  1.00  0.00           H  
ATOM   1347 1HG1 VAL A  86      -3.518  54.599   9.965  1.00  0.00           H  
ATOM   1348 2HG1 VAL A  86      -3.689  53.679   8.451  1.00  0.00           H  
ATOM   1349 3HG1 VAL A  86      -4.913  54.891   8.899  1.00  0.00           H  
ATOM   1350 1HG2 VAL A  86      -5.046  54.095  11.941  1.00  0.00           H  
ATOM   1351 2HG2 VAL A  86      -6.512  54.345  10.963  1.00  0.00           H  
ATOM   1352 3HG2 VAL A  86      -6.272  52.810  11.830  1.00  0.00           H  
ATOM   1353  N   THR A  87      -5.542  52.393   6.771  1.00  0.00           N  
ATOM   1354  CA  THR A  87      -4.833  52.026   5.554  1.00  0.00           C  
ATOM   1355  C   THR A  87      -3.813  53.133   5.286  1.00  0.00           C  
ATOM   1356  O   THR A  87      -4.211  54.301   5.229  1.00  0.00           O  
ATOM   1357  CB  THR A  87      -5.754  51.878   4.367  1.00  0.00           C  
ATOM   1358  OG1 THR A  87      -6.704  50.836   4.673  1.00  0.00           O  
ATOM   1359  CG2 THR A  87      -4.973  51.497   3.089  1.00  0.00           C  
ATOM   1360  H   THR A  87      -6.193  53.165   6.747  1.00  0.00           H  
ATOM   1361  HA  THR A  87      -4.345  51.064   5.714  1.00  0.00           H  
ATOM   1362  HB  THR A  87      -6.274  52.820   4.190  1.00  0.00           H  
ATOM   1363  HG1 THR A  87      -7.009  50.938   5.578  1.00  0.00           H  
ATOM   1364 1HG2 THR A  87      -5.667  51.399   2.254  1.00  0.00           H  
ATOM   1365 2HG2 THR A  87      -4.242  52.273   2.864  1.00  0.00           H  
ATOM   1366 3HG2 THR A  87      -4.459  50.550   3.246  1.00  0.00           H  
ATOM   1367  N   LEU A  88      -2.542  52.783   5.153  1.00  0.00           N  
ATOM   1368  CA  LEU A  88      -1.481  53.740   4.923  1.00  0.00           C  
ATOM   1369  C   LEU A  88      -0.557  53.220   3.858  1.00  0.00           C  
ATOM   1370  O   LEU A  88      -0.545  52.034   3.555  1.00  0.00           O  
ATOM   1371  CB  LEU A  88      -0.696  54.005   6.215  1.00  0.00           C  
ATOM   1372  CG  LEU A  88       0.007  52.786   6.827  1.00  0.00           C  
ATOM   1373  CD1 LEU A  88       1.329  53.221   7.447  1.00  0.00           C  
ATOM   1374  CD2 LEU A  88      -0.900  52.145   7.866  1.00  0.00           C  
ATOM   1375  H   LEU A  88      -2.314  51.801   5.216  1.00  0.00           H  
ATOM   1376  HA  LEU A  88      -1.922  54.663   4.549  1.00  0.00           H  
ATOM   1377 1HB  LEU A  88       0.064  54.758   6.012  1.00  0.00           H  
ATOM   1378 2HB  LEU A  88      -1.381  54.402   6.963  1.00  0.00           H  
ATOM   1379  HG  LEU A  88       0.229  52.062   6.042  1.00  0.00           H  
ATOM   1380 1HD1 LEU A  88       1.829  52.355   7.881  1.00  0.00           H  
ATOM   1381 2HD1 LEU A  88       1.965  53.658   6.677  1.00  0.00           H  
ATOM   1382 3HD1 LEU A  88       1.140  53.959   8.225  1.00  0.00           H  
ATOM   1383 1HD2 LEU A  88      -0.400  51.279   8.301  1.00  0.00           H  
ATOM   1384 2HD2 LEU A  88      -1.121  52.868   8.652  1.00  0.00           H  
ATOM   1385 3HD2 LEU A  88      -1.829  51.829   7.392  1.00  0.00           H  
ATOM   1386  N   ILE A  89       0.216  54.125   3.278  1.00  0.00           N  
ATOM   1387  CA  ILE A  89       1.276  53.744   2.345  1.00  0.00           C  
ATOM   1388  C   ILE A  89       2.603  54.020   3.042  1.00  0.00           C  
ATOM   1389  O   ILE A  89       2.837  55.118   3.550  1.00  0.00           O  
ATOM   1390  CB  ILE A  89       1.191  54.524   1.020  1.00  0.00           C  
ATOM   1391  CG1 ILE A  89      -0.155  54.269   0.336  1.00  0.00           C  
ATOM   1392  CG2 ILE A  89       2.340  54.139   0.101  1.00  0.00           C  
ATOM   1393  CD1 ILE A  89      -0.445  55.209  -0.811  1.00  0.00           C  
ATOM   1394  H   ILE A  89       0.070  55.103   3.484  1.00  0.00           H  
ATOM   1395  HA  ILE A  89       1.178  52.682   2.125  1.00  0.00           H  
ATOM   1396  HB  ILE A  89       1.243  55.593   1.223  1.00  0.00           H  
ATOM   1397 1HG1 ILE A  89      -0.182  53.248  -0.045  1.00  0.00           H  
ATOM   1398 2HG1 ILE A  89      -0.959  54.365   1.066  1.00  0.00           H  
ATOM   1399 1HG2 ILE A  89       2.264  54.699  -0.831  1.00  0.00           H  
ATOM   1400 2HG2 ILE A  89       3.287  54.370   0.587  1.00  0.00           H  
ATOM   1401 3HG2 ILE A  89       2.293  53.071  -0.113  1.00  0.00           H  
ATOM   1402 1HD1 ILE A  89      -1.416  54.967  -1.245  1.00  0.00           H  
ATOM   1403 2HD1 ILE A  89      -0.458  56.237  -0.445  1.00  0.00           H  
ATOM   1404 3HD1 ILE A  89       0.327  55.105  -1.572  1.00  0.00           H  
ATOM   1405  N   GLN A  90       3.447  53.016   3.105  1.00  0.00           N  
ATOM   1406  CA  GLN A  90       4.756  53.104   3.711  1.00  0.00           C  
ATOM   1407  C   GLN A  90       5.813  53.129   2.621  1.00  0.00           C  
ATOM   1408  O   GLN A  90       5.774  52.292   1.697  1.00  0.00           O  
ATOM   1409  CB  GLN A  90       4.996  51.931   4.666  1.00  0.00           C  
ATOM   1410  CG  GLN A  90       6.305  52.012   5.433  1.00  0.00           C  
ATOM   1411  CD  GLN A  90       6.494  50.841   6.379  1.00  0.00           C  
ATOM   1412  OE1 GLN A  90       5.733  49.869   6.347  1.00  0.00           O  
ATOM   1413  NE2 GLN A  90       7.512  50.925   7.228  1.00  0.00           N  
ATOM   1414  H   GLN A  90       3.149  52.139   2.702  1.00  0.00           H  
ATOM   1415  HA  GLN A  90       4.801  54.015   4.307  1.00  0.00           H  
ATOM   1416 1HB  GLN A  90       4.184  51.880   5.391  1.00  0.00           H  
ATOM   1417 2HB  GLN A  90       4.993  50.998   4.104  1.00  0.00           H  
ATOM   1418 1HG  GLN A  90       7.132  52.014   4.723  1.00  0.00           H  
ATOM   1419 2HG  GLN A  90       6.314  52.930   6.020  1.00  0.00           H  
ATOM   1420 1HE2 GLN A  90       7.687  50.183   7.876  1.00  0.00           H  
ATOM   1421 2HE2 GLN A  90       8.105  51.731   7.220  1.00  0.00           H  
ATOM   1422  N   ASP A  91       6.777  54.031   2.732  1.00  0.00           N  
ATOM   1423  CA  ASP A  91       7.888  54.083   1.780  1.00  0.00           C  
ATOM   1424  C   ASP A  91       8.704  52.787   1.804  1.00  0.00           C  
ATOM   1425  O   ASP A  91       8.744  52.041   2.805  1.00  0.00           O  
ATOM   1426  CB  ASP A  91       8.889  55.199   2.120  1.00  0.00           C  
ATOM   1427  CG  ASP A  91       8.397  56.601   1.853  1.00  0.00           C  
ATOM   1428  OD1 ASP A  91       7.357  56.798   1.176  1.00  0.00           O  
ATOM   1429  OD2 ASP A  91       9.159  57.533   2.304  1.00  0.00           O  
ATOM   1430  H   ASP A  91       6.747  54.698   3.490  1.00  0.00           H  
ATOM   1431  HA  ASP A  91       7.484  54.288   0.788  1.00  0.00           H  
ATOM   1432 1HB  ASP A  91       9.155  55.139   3.176  1.00  0.00           H  
ATOM   1433 2HB  ASP A  91       9.804  55.056   1.544  1.00  0.00           H  
ATOM   1434  N   ALA A  92       9.409  52.563   0.703  1.00  0.00           N  
ATOM   1435  CA  ALA A  92      10.365  51.475   0.629  1.00  0.00           C  
ATOM   1436  C   ALA A  92      11.490  51.667   1.656  1.00  0.00           C  
ATOM   1437  O   ALA A  92      11.803  52.788   2.069  1.00  0.00           O  
ATOM   1438  CB  ALA A  92      10.975  51.420  -0.821  1.00  0.00           C  
ATOM   1439  H   ALA A  92       9.280  53.160  -0.101  1.00  0.00           H  
ATOM   1440  HA  ALA A  92       9.836  50.545   0.836  1.00  0.00           H  
ATOM   1441 1HB  ALA A  92      11.695  50.603  -0.881  1.00  0.00           H  
ATOM   1442 2HB  ALA A  92      10.178  51.255  -1.545  1.00  0.00           H  
ATOM   1443 3HB  ALA A  92      11.476  52.361  -1.040  1.00  0.00           H  
ATOM   1444  N   ARG A  93      12.079  50.575   2.109  1.00  0.00           N  
ATOM   1445  CA  ARG A  93      13.135  50.596   3.133  1.00  0.00           C  
ATOM   1446  C   ARG A  93      13.962  49.316   3.020  1.00  0.00           C  
ATOM   1447  O   ARG A  93      13.603  48.411   2.232  1.00  0.00           O  
ATOM   1448  CB  ARG A  93      12.547  50.708   4.532  1.00  0.00           C  
ATOM   1449  CG  ARG A  93      11.881  49.442   5.049  1.00  0.00           C  
ATOM   1450  CD  ARG A  93      12.772  48.689   5.968  1.00  0.00           C  
ATOM   1451  NE  ARG A  93      12.065  47.619   6.654  1.00  0.00           N  
ATOM   1452  CZ  ARG A  93      11.880  46.382   6.154  1.00  0.00           C  
ATOM   1453  NH1 ARG A  93      12.356  46.074   4.968  1.00  0.00           N  
ATOM   1454  NH2 ARG A  93      11.221  45.477   6.857  1.00  0.00           N  
ATOM   1455  H   ARG A  93      11.781  49.689   1.727  1.00  0.00           H  
ATOM   1456  HA  ARG A  93      13.792  51.442   2.934  1.00  0.00           H  
ATOM   1457 1HB  ARG A  93      13.333  50.977   5.236  1.00  0.00           H  
ATOM   1458 2HB  ARG A  93      11.803  51.504   4.552  1.00  0.00           H  
ATOM   1459 1HG  ARG A  93      10.972  49.705   5.591  1.00  0.00           H  
ATOM   1460 2HG  ARG A  93      11.629  48.795   4.209  1.00  0.00           H  
ATOM   1461 1HD  ARG A  93      13.591  48.248   5.401  1.00  0.00           H  
ATOM   1462 2HD  ARG A  93      13.176  49.367   6.720  1.00  0.00           H  
ATOM   1463  HE  ARG A  93      11.684  47.819   7.569  1.00  0.00           H  
ATOM   1464 1HH1 ARG A  93      12.860  46.765   4.431  1.00  0.00           H  
ATOM   1465 2HH1 ARG A  93      12.218  45.146   4.594  1.00  0.00           H  
ATOM   1466 1HH2 ARG A  93      10.856  45.714   7.769  1.00  0.00           H  
ATOM   1467 2HH2 ARG A  93      11.083  44.550   6.483  1.00  0.00           H  
ATOM   1468  N   VAL A  94      15.061  49.258   3.761  1.00  0.00           N  
ATOM   1469  CA  VAL A  94      15.942  48.104   3.737  1.00  0.00           C  
ATOM   1470  C   VAL A  94      15.974  47.575   5.150  1.00  0.00           C  
ATOM   1471  O   VAL A  94      16.138  48.352   6.109  1.00  0.00           O  
ATOM   1472  CB  VAL A  94      17.361  48.476   3.267  1.00  0.00           C  
ATOM   1473  CG1 VAL A  94      18.265  47.253   3.281  1.00  0.00           C  
ATOM   1474  CG2 VAL A  94      17.303  49.088   1.876  1.00  0.00           C  
ATOM   1475  H   VAL A  94      15.289  50.040   4.359  1.00  0.00           H  
ATOM   1476  HA  VAL A  94      15.525  47.364   3.053  1.00  0.00           H  
ATOM   1477  HB  VAL A  94      17.787  49.198   3.965  1.00  0.00           H  
ATOM   1478 1HG1 VAL A  94      19.264  47.534   2.947  1.00  0.00           H  
ATOM   1479 2HG1 VAL A  94      18.321  46.853   4.293  1.00  0.00           H  
ATOM   1480 3HG1 VAL A  94      17.860  46.494   2.612  1.00  0.00           H  
ATOM   1481 1HG2 VAL A  94      18.309  49.350   1.551  1.00  0.00           H  
ATOM   1482 2HG2 VAL A  94      16.872  48.368   1.180  1.00  0.00           H  
ATOM   1483 3HG2 VAL A  94      16.684  49.986   1.899  1.00  0.00           H  
ATOM   1484  N   THR A  95      15.803  46.264   5.285  1.00  0.00           N  
ATOM   1485  CA  THR A  95      15.786  45.614   6.614  1.00  0.00           C  
ATOM   1486  C   THR A  95      17.208  45.611   7.216  1.00  0.00           C  
ATOM   1487  O   THR A  95      18.197  45.839   6.485  1.00  0.00           O  
ATOM   1488  CB  THR A  95      15.248  44.173   6.532  1.00  0.00           C  
ATOM   1489  OG1 THR A  95      16.128  43.378   5.727  1.00  0.00           O  
ATOM   1490  CG2 THR A  95      13.855  44.158   5.920  1.00  0.00           C  
ATOM   1491  H   THR A  95      15.682  45.696   4.458  1.00  0.00           H  
ATOM   1492  HA  THR A  95      15.122  46.181   7.268  1.00  0.00           H  
ATOM   1493  HB  THR A  95      15.204  43.743   7.532  1.00  0.00           H  
ATOM   1494  HG1 THR A  95      15.850  42.459   5.763  1.00  0.00           H  
ATOM   1495 1HG2 THR A  95      13.491  43.132   5.870  1.00  0.00           H  
ATOM   1496 2HG2 THR A  95      13.181  44.753   6.536  1.00  0.00           H  
ATOM   1497 3HG2 THR A  95      13.894  44.578   4.916  1.00  0.00           H  
ATOM   1498  N   PRO A  96      17.349  45.356   8.534  1.00  0.00           N  
ATOM   1499  CA  PRO A  96      18.706  45.359   9.118  1.00  0.00           C  
ATOM   1500  C   PRO A  96      19.681  44.404   8.407  1.00  0.00           C  
ATOM   1501  O   PRO A  96      20.855  44.730   8.321  1.00  0.00           O  
ATOM   1502  CB  PRO A  96      18.447  44.912  10.560  1.00  0.00           C  
ATOM   1503  CG  PRO A  96      17.060  45.379  10.844  1.00  0.00           C  
ATOM   1504  CD  PRO A  96      16.313  45.136   9.560  1.00  0.00           C  
ATOM   1505  HA  PRO A  96      19.124  46.375   9.056  1.00  0.00           H  
ATOM   1506 1HB  PRO A  96      18.555  43.820  10.641  1.00  0.00           H  
ATOM   1507 2HB  PRO A  96      19.194  45.359  11.233  1.00  0.00           H  
ATOM   1508 1HG  PRO A  96      16.637  44.819  11.692  1.00  0.00           H  
ATOM   1509 2HG  PRO A  96      17.068  46.439  11.136  1.00  0.00           H  
ATOM   1510 1HD  PRO A  96      15.934  44.104   9.545  1.00  0.00           H  
ATOM   1511 2HD  PRO A  96      15.485  45.855   9.475  1.00  0.00           H  
ATOM   1512  N   ASP A  97      19.169  43.286   7.873  1.00  0.00           N  
ATOM   1513  CA  ASP A  97      19.977  42.282   7.156  1.00  0.00           C  
ATOM   1514  C   ASP A  97      20.051  42.487   5.625  1.00  0.00           C  
ATOM   1515  O   ASP A  97      20.524  41.580   4.896  1.00  0.00           O  
ATOM   1516  CB  ASP A  97      19.424  40.884   7.444  1.00  0.00           C  
ATOM   1517  CG  ASP A  97      18.007  40.688   6.922  1.00  0.00           C  
ATOM   1518  OD1 ASP A  97      17.464  41.617   6.370  1.00  0.00           O  
ATOM   1519  OD2 ASP A  97      17.481  39.612   7.079  1.00  0.00           O  
ATOM   1520  H   ASP A  97      18.176  43.137   7.975  1.00  0.00           H  
ATOM   1521  HA  ASP A  97      21.015  42.381   7.475  1.00  0.00           H  
ATOM   1522 1HB  ASP A  97      20.071  40.135   6.986  1.00  0.00           H  
ATOM   1523 2HB  ASP A  97      19.427  40.705   8.519  1.00  0.00           H  
ATOM   1524  N   GLY A  98      19.665  43.674   5.140  1.00  0.00           N  
ATOM   1525  CA  GLY A  98      19.810  44.022   3.740  1.00  0.00           C  
ATOM   1526  C   GLY A  98      18.741  43.688   2.738  1.00  0.00           C  
ATOM   1527  O   GLY A  98      19.001  43.850   1.545  1.00  0.00           O  
ATOM   1528  H   GLY A  98      19.260  44.347   5.776  1.00  0.00           H  
ATOM   1529 1HA  GLY A  98      19.940  45.101   3.645  1.00  0.00           H  
ATOM   1530 2HA  GLY A  98      20.709  43.554   3.340  1.00  0.00           H  
ATOM   1531  N   ARG A  99      17.567  43.255   3.181  1.00  0.00           N  
ATOM   1532  CA  ARG A  99      16.492  42.899   2.251  1.00  0.00           C  
ATOM   1533  C   ARG A  99      15.744  44.163   1.849  1.00  0.00           C  
ATOM   1534  O   ARG A  99      15.429  44.989   2.705  1.00  0.00           O  
ATOM   1535  CB  ARG A  99      15.509  41.911   2.854  1.00  0.00           C  
ATOM   1536  CG  ARG A  99      16.112  40.531   3.114  1.00  0.00           C  
ATOM   1537  CD  ARG A  99      15.095  39.504   3.631  1.00  0.00           C  
ATOM   1538  NE  ARG A  99      14.573  39.742   4.990  1.00  0.00           N  
ATOM   1539  CZ  ARG A  99      13.372  40.254   5.275  1.00  0.00           C  
ATOM   1540  NH1 ARG A  99      12.533  40.588   4.310  1.00  0.00           N  
ATOM   1541  NH2 ARG A  99      12.998  40.386   6.532  1.00  0.00           N  
ATOM   1542  H   ARG A  99      17.406  43.168   4.175  1.00  0.00           H  
ATOM   1543  HA  ARG A  99      16.936  42.430   1.373  1.00  0.00           H  
ATOM   1544 1HB  ARG A  99      15.132  42.303   3.797  1.00  0.00           H  
ATOM   1545 2HB  ARG A  99      14.656  41.792   2.185  1.00  0.00           H  
ATOM   1546 1HG  ARG A  99      16.530  40.136   2.187  1.00  0.00           H  
ATOM   1547 2HG  ARG A  99      16.901  40.614   3.862  1.00  0.00           H  
ATOM   1548 1HD  ARG A  99      14.228  39.487   2.973  1.00  0.00           H  
ATOM   1549 2HD  ARG A  99      15.554  38.517   3.652  1.00  0.00           H  
ATOM   1550  HE  ARG A  99      15.168  39.500   5.771  1.00  0.00           H  
ATOM   1551 1HH1 ARG A  99      12.797  40.458   3.344  1.00  0.00           H  
ATOM   1552 2HH1 ARG A  99      11.629  40.974   4.539  1.00  0.00           H  
ATOM   1553 1HH2 ARG A  99      13.619  40.101   7.277  1.00  0.00           H  
ATOM   1554 2HH2 ARG A  99      12.092  40.773   6.751  1.00  0.00           H  
ATOM   1555  N   GLN A 100      15.455  44.300   0.567  1.00  0.00           N  
ATOM   1556  CA  GLN A 100      14.765  45.466   0.069  1.00  0.00           C  
ATOM   1557  C   GLN A 100      13.261  45.256   0.172  1.00  0.00           C  
ATOM   1558  O   GLN A 100      12.668  44.354  -0.452  1.00  0.00           O  
ATOM   1559  CB  GLN A 100      15.168  45.756  -1.379  1.00  0.00           C  
ATOM   1560  CG  GLN A 100      14.439  46.933  -2.005  1.00  0.00           C  
ATOM   1561  CD  GLN A 100      14.847  48.259  -1.393  1.00  0.00           C  
ATOM   1562  OE1 GLN A 100      16.026  48.626  -1.401  1.00  0.00           O  
ATOM   1563  NE2 GLN A 100      13.874  48.987  -0.857  1.00  0.00           N  
ATOM   1564  H   GLN A 100      15.724  43.573  -0.081  1.00  0.00           H  
ATOM   1565  HA  GLN A 100      15.063  46.327   0.667  1.00  0.00           H  
ATOM   1566 1HB  GLN A 100      16.238  45.961  -1.425  1.00  0.00           H  
ATOM   1567 2HB  GLN A 100      14.977  44.877  -1.994  1.00  0.00           H  
ATOM   1568 1HG  GLN A 100      14.666  46.964  -3.070  1.00  0.00           H  
ATOM   1569 2HG  GLN A 100      13.367  46.803  -1.856  1.00  0.00           H  
ATOM   1570 1HE2 GLN A 100      14.083  49.872  -0.438  1.00  0.00           H  
ATOM   1571 2HE2 GLN A 100      12.932  48.652  -0.872  1.00  0.00           H  
ATOM   1572  N   MET A 101      12.621  46.087   0.992  1.00  0.00           N  
ATOM   1573  CA  MET A 101      11.179  46.058   1.160  1.00  0.00           C  
ATOM   1574  C   MET A 101      10.567  47.160   0.312  1.00  0.00           C  
ATOM   1575  O   MET A 101      11.016  48.307   0.395  1.00  0.00           O  
ATOM   1576  CB  MET A 101      10.799  46.221   2.631  1.00  0.00           C  
ATOM   1577  CG  MET A 101      11.311  45.112   3.540  1.00  0.00           C  
ATOM   1578  SD  MET A 101      10.589  43.505   3.150  1.00  0.00           S  
ATOM   1579  CE  MET A 101       8.881  43.781   3.610  1.00  0.00           C  
ATOM   1580  H   MET A 101      13.163  46.760   1.514  1.00  0.00           H  
ATOM   1581  HA  MET A 101      10.812  45.085   0.832  1.00  0.00           H  
ATOM   1582 1HB  MET A 101      11.190  47.166   3.005  1.00  0.00           H  
ATOM   1583 2HB  MET A 101       9.713  46.255   2.724  1.00  0.00           H  
ATOM   1584 1HG  MET A 101      12.393  45.035   3.446  1.00  0.00           H  
ATOM   1585 2HG  MET A 101      11.074  45.353   4.576  1.00  0.00           H  
ATOM   1586 1HE  MET A 101       8.304  42.874   3.427  1.00  0.00           H  
ATOM   1587 2HE  MET A 101       8.826  44.039   4.669  1.00  0.00           H  
ATOM   1588 3HE  MET A 101       8.471  44.598   3.016  1.00  0.00           H  
ATOM   1589  N   PRO A 102       9.575  46.812  -0.526  1.00  0.00           N  
ATOM   1590  CA  PRO A 102       9.049  47.802  -1.440  1.00  0.00           C  
ATOM   1591  C   PRO A 102       8.063  48.742  -0.780  1.00  0.00           C  
ATOM   1592  O   PRO A 102       7.558  48.490   0.317  1.00  0.00           O  
ATOM   1593  CB  PRO A 102       8.369  46.940  -2.509  1.00  0.00           C  
ATOM   1594  CG  PRO A 102       7.908  45.733  -1.766  1.00  0.00           C  
ATOM   1595  CD  PRO A 102       9.004  45.464  -0.769  1.00  0.00           C  
ATOM   1596  HA  PRO A 102       9.885  48.321  -1.931  1.00  0.00           H  
ATOM   1597 1HB  PRO A 102       7.542  47.498  -2.972  1.00  0.00           H  
ATOM   1598 2HB  PRO A 102       9.084  46.701  -3.310  1.00  0.00           H  
ATOM   1599 1HG  PRO A 102       6.938  45.930  -1.286  1.00  0.00           H  
ATOM   1600 2HG  PRO A 102       7.754  44.895  -2.461  1.00  0.00           H  
ATOM   1601 1HD  PRO A 102       8.571  45.036   0.146  1.00  0.00           H  
ATOM   1602 2HD  PRO A 102       9.740  44.776  -1.210  1.00  0.00           H  
ATOM   1603  N   ARG A 103       7.835  49.855  -1.463  1.00  0.00           N  
ATOM   1604  CA  ARG A 103       6.806  50.793  -1.073  1.00  0.00           C  
ATOM   1605  C   ARG A 103       5.495  50.012  -1.191  1.00  0.00           C  
ATOM   1606  O   ARG A 103       5.249  49.326  -2.211  1.00  0.00           O  
ATOM   1607  CB  ARG A 103       6.806  51.991  -2.004  1.00  0.00           C  
ATOM   1608  CG  ARG A 103       5.923  53.104  -1.556  1.00  0.00           C  
ATOM   1609  CD  ARG A 103       6.219  54.371  -2.317  1.00  0.00           C  
ATOM   1610  NE  ARG A 103       5.567  55.486  -1.640  1.00  0.00           N  
ATOM   1611  CZ  ARG A 103       4.381  55.980  -1.941  1.00  0.00           C  
ATOM   1612  NH1 ARG A 103       3.664  55.486  -2.958  1.00  0.00           N  
ATOM   1613  NH2 ARG A 103       3.926  56.983  -1.186  1.00  0.00           N  
ATOM   1614  H   ARG A 103       8.396  50.052  -2.279  1.00  0.00           H  
ATOM   1615  HA  ARG A 103       7.017  51.136  -0.060  1.00  0.00           H  
ATOM   1616 1HB  ARG A 103       7.820  52.379  -2.097  1.00  0.00           H  
ATOM   1617 2HB  ARG A 103       6.482  51.680  -2.998  1.00  0.00           H  
ATOM   1618 1HG  ARG A 103       4.881  52.832  -1.725  1.00  0.00           H  
ATOM   1619 2HG  ARG A 103       6.083  53.290  -0.494  1.00  0.00           H  
ATOM   1620 1HD  ARG A 103       7.296  54.534  -2.347  1.00  0.00           H  
ATOM   1621 2HD  ARG A 103       5.839  54.282  -3.334  1.00  0.00           H  
ATOM   1622  HE  ARG A 103       6.061  55.925  -0.874  1.00  0.00           H  
ATOM   1623 1HH1 ARG A 103       4.029  54.723  -3.510  1.00  0.00           H  
ATOM   1624 2HH1 ARG A 103       2.758  55.877  -3.173  1.00  0.00           H  
ATOM   1625 1HH2 ARG A 103       4.486  57.333  -0.421  1.00  0.00           H  
ATOM   1626 2HH2 ARG A 103       3.024  57.391  -1.380  1.00  0.00           H  
ATOM   1627  N   ALA A 104       4.670  50.056  -0.157  1.00  0.00           N  
ATOM   1628  CA  ALA A 104       3.492  49.207  -0.085  1.00  0.00           C  
ATOM   1629  C   ALA A 104       2.433  49.792   0.801  1.00  0.00           C  
ATOM   1630  O   ALA A 104       2.732  50.732   1.557  1.00  0.00           O  
ATOM   1631  CB  ALA A 104       3.861  47.786   0.513  1.00  0.00           C  
ATOM   1632  H   ALA A 104       4.863  50.696   0.601  1.00  0.00           H  
ATOM   1633  HA  ALA A 104       3.109  49.072  -1.096  1.00  0.00           H  
ATOM   1634 1HB  ALA A 104       2.966  47.167   0.558  1.00  0.00           H  
ATOM   1635 2HB  ALA A 104       4.604  47.305  -0.124  1.00  0.00           H  
ATOM   1636 3HB  ALA A 104       4.268  47.908   1.515  1.00  0.00           H  
ATOM   1637  N   HIS A 105       1.231  49.238   0.731  1.00  0.00           N  
ATOM   1638  CA  HIS A 105       0.185  49.600   1.656  1.00  0.00           C  
ATOM   1639  C   HIS A 105       0.307  48.711   2.905  1.00  0.00           C  
ATOM   1640  O   HIS A 105       0.692  47.534   2.801  1.00  0.00           O  
ATOM   1641  CB  HIS A 105      -1.196  49.446   1.010  1.00  0.00           C  
ATOM   1642  CG  HIS A 105      -1.500  50.491  -0.019  1.00  0.00           C  
ATOM   1643  ND1 HIS A 105      -0.878  50.525  -1.249  1.00  0.00           N  
ATOM   1644  CD2 HIS A 105      -2.357  51.538   0.000  1.00  0.00           C  
ATOM   1645  CE1 HIS A 105      -1.341  51.550  -1.944  1.00  0.00           C  
ATOM   1646  NE2 HIS A 105      -2.239  52.179  -1.209  1.00  0.00           N  
ATOM   1647  H   HIS A 105       1.041  48.549   0.018  1.00  0.00           H  
ATOM   1648  HA  HIS A 105       0.282  50.653   1.920  1.00  0.00           H  
ATOM   1649 1HB  HIS A 105      -1.268  48.467   0.535  1.00  0.00           H  
ATOM   1650 2HB  HIS A 105      -1.965  49.493   1.781  1.00  0.00           H  
ATOM   1651  HD1 HIS A 105      -0.240  49.844  -1.609  1.00  0.00           H  
ATOM   1652  HD2 HIS A 105      -3.054  51.911   0.750  1.00  0.00           H  
ATOM   1653  HE1 HIS A 105      -0.973  51.750  -2.950  1.00  0.00           H  
ATOM   1654  N   ASP A 106      -0.002  49.303   4.054  1.00  0.00           N  
ATOM   1655  CA  ASP A 106      -0.076  48.595   5.327  1.00  0.00           C  
ATOM   1656  C   ASP A 106      -1.512  48.711   5.851  1.00  0.00           C  
ATOM   1657  O   ASP A 106      -2.150  49.748   5.696  1.00  0.00           O  
ATOM   1658  CB  ASP A 106       0.844  49.181   6.383  1.00  0.00           C  
ATOM   1659  CG  ASP A 106       2.314  48.961   6.160  1.00  0.00           C  
ATOM   1660  OD1 ASP A 106       2.734  48.287   5.226  1.00  0.00           O  
ATOM   1661  OD2 ASP A 106       3.068  49.548   7.028  1.00  0.00           O  
ATOM   1662  H   ASP A 106      -0.194  50.294   4.030  1.00  0.00           H  
ATOM   1663  HA  ASP A 106       0.227  47.560   5.167  1.00  0.00           H  
ATOM   1664 1HB  ASP A 106       0.686  50.258   6.447  1.00  0.00           H  
ATOM   1665 2HB  ASP A 106       0.598  48.756   7.357  1.00  0.00           H  
ATOM   1666  N   ARG A 107      -1.960  47.651   6.523  1.00  0.00           N  
ATOM   1667  CA  ARG A 107      -3.244  47.605   7.213  1.00  0.00           C  
ATOM   1668  C   ARG A 107      -2.916  47.594   8.702  1.00  0.00           C  
ATOM   1669  O   ARG A 107      -2.378  46.587   9.206  1.00  0.00           O  
ATOM   1670  CB  ARG A 107      -4.096  46.394   6.788  1.00  0.00           C  
ATOM   1671  CG  ARG A 107      -5.581  46.674   6.961  1.00  0.00           C  
ATOM   1672  CD  ARG A 107      -6.134  47.501   5.817  1.00  0.00           C  
ATOM   1673  NE  ARG A 107      -6.106  46.696   4.598  1.00  0.00           N  
ATOM   1674  CZ  ARG A 107      -6.350  47.149   3.366  1.00  0.00           C  
ATOM   1675  NH1 ARG A 107      -6.682  48.433   3.152  1.00  0.00           N  
ATOM   1676  NH2 ARG A 107      -6.234  46.314   2.321  1.00  0.00           N  
ATOM   1677  H   ARG A 107      -1.361  46.838   6.545  1.00  0.00           H  
ATOM   1678  HA  ARG A 107      -3.802  48.508   6.964  1.00  0.00           H  
ATOM   1679 1HB  ARG A 107      -3.891  46.153   5.746  1.00  0.00           H  
ATOM   1680 2HB  ARG A 107      -3.818  45.526   7.385  1.00  0.00           H  
ATOM   1681 1HG  ARG A 107      -6.127  45.731   6.997  1.00  0.00           H  
ATOM   1682 2HG  ARG A 107      -5.742  47.223   7.890  1.00  0.00           H  
ATOM   1683 1HD  ARG A 107      -7.159  47.793   6.043  1.00  0.00           H  
ATOM   1684 2HD  ARG A 107      -5.524  48.393   5.685  1.00  0.00           H  
ATOM   1685  HE  ARG A 107      -5.885  45.713   4.688  1.00  0.00           H  
ATOM   1686 1HH1 ARG A 107      -6.751  49.073   3.930  1.00  0.00           H  
ATOM   1687 2HH1 ARG A 107      -6.863  48.757   2.213  1.00  0.00           H  
ATOM   1688 1HH2 ARG A 107      -5.964  45.351   2.470  1.00  0.00           H  
ATOM   1689 2HH2 ARG A 107      -6.417  46.648   1.386  1.00  0.00           H  
ATOM   1690  N   LEU A 108      -3.257  48.679   9.398  1.00  0.00           N  
ATOM   1691  CA  LEU A 108      -2.918  48.904  10.793  1.00  0.00           C  
ATOM   1692  C   LEU A 108      -4.170  48.972  11.675  1.00  0.00           C  
ATOM   1693  O   LEU A 108      -5.029  49.812  11.483  1.00  0.00           O  
ATOM   1694  CB  LEU A 108      -2.116  50.207  10.876  1.00  0.00           C  
ATOM   1695  CG  LEU A 108      -1.755  50.790  12.252  1.00  0.00           C  
ATOM   1696  CD1 LEU A 108      -0.845  49.854  13.058  1.00  0.00           C  
ATOM   1697  CD2 LEU A 108      -1.130  52.176  12.095  1.00  0.00           C  
ATOM   1698  H   LEU A 108      -3.788  49.380   8.902  1.00  0.00           H  
ATOM   1699  HA  LEU A 108      -2.308  48.071  11.139  1.00  0.00           H  
ATOM   1700 1HB  LEU A 108      -1.168  50.065  10.361  1.00  0.00           H  
ATOM   1701 2HB  LEU A 108      -2.672  50.991  10.362  1.00  0.00           H  
ATOM   1702  HG  LEU A 108      -2.657  50.874  12.859  1.00  0.00           H  
ATOM   1703 1HD1 LEU A 108      -0.617  50.309  14.022  1.00  0.00           H  
ATOM   1704 2HD1 LEU A 108      -1.351  48.902  13.217  1.00  0.00           H  
ATOM   1705 3HD1 LEU A 108       0.081  49.686  12.509  1.00  0.00           H  
ATOM   1706 1HD2 LEU A 108      -0.880  52.577  13.078  1.00  0.00           H  
ATOM   1707 2HD2 LEU A 108      -0.223  52.100  11.493  1.00  0.00           H  
ATOM   1708 3HD2 LEU A 108      -1.838  52.842  11.601  1.00  0.00           H  
ATOM   1709  N   THR A 109      -4.257  48.038  12.618  1.00  0.00           N  
ATOM   1710  CA  THR A 109      -5.287  48.109  13.658  1.00  0.00           C  
ATOM   1711  C   THR A 109      -4.766  48.925  14.819  1.00  0.00           C  
ATOM   1712  O   THR A 109      -3.662  48.717  15.297  1.00  0.00           O  
ATOM   1713  CB  THR A 109      -5.708  46.711  14.147  1.00  0.00           C  
ATOM   1714  OG1 THR A 109      -6.326  45.992  13.072  1.00  0.00           O  
ATOM   1715  CG2 THR A 109      -6.687  46.824  15.306  1.00  0.00           C  
ATOM   1716  H   THR A 109      -3.605  47.266  12.623  1.00  0.00           H  
ATOM   1717  HA  THR A 109      -6.186  48.548  13.224  1.00  0.00           H  
ATOM   1718  HB  THR A 109      -4.827  46.161  14.476  1.00  0.00           H  
ATOM   1719  HG1 THR A 109      -6.587  45.120  13.380  1.00  0.00           H  
ATOM   1720 1HG2 THR A 109      -6.973  45.827  15.639  1.00  0.00           H  
ATOM   1721 2HG2 THR A 109      -6.216  47.361  16.129  1.00  0.00           H  
ATOM   1722 3HG2 THR A 109      -7.574  47.366  14.980  1.00  0.00           H  
ATOM   1723  N   LEU A 110      -5.584  49.869  15.270  1.00  0.00           N  
ATOM   1724  CA  LEU A 110      -5.257  50.690  16.460  1.00  0.00           C  
ATOM   1725  C   LEU A 110      -6.479  50.715  17.366  1.00  0.00           C  
ATOM   1726  O   LEU A 110      -7.613  50.943  16.903  1.00  0.00           O  
ATOM   1727  CB  LEU A 110      -4.865  52.119  16.066  1.00  0.00           C  
ATOM   1728  CG  LEU A 110      -3.487  52.273  15.408  1.00  0.00           C  
ATOM   1729  CD1 LEU A 110      -3.367  53.664  14.801  1.00  0.00           C  
ATOM   1730  CD2 LEU A 110      -2.400  52.031  16.444  1.00  0.00           C  
ATOM   1731  H   LEU A 110      -6.456  50.030  14.786  1.00  0.00           H  
ATOM   1732  HA  LEU A 110      -4.445  50.206  17.002  1.00  0.00           H  
ATOM   1733 1HB  LEU A 110      -5.609  52.504  15.371  1.00  0.00           H  
ATOM   1734 2HB  LEU A 110      -4.876  52.742  16.960  1.00  0.00           H  
ATOM   1735  HG  LEU A 110      -3.387  51.547  14.600  1.00  0.00           H  
ATOM   1736 1HD1 LEU A 110      -2.388  53.773  14.333  1.00  0.00           H  
ATOM   1737 2HD1 LEU A 110      -4.144  53.802  14.050  1.00  0.00           H  
ATOM   1738 3HD1 LEU A 110      -3.480  54.413  15.583  1.00  0.00           H  
ATOM   1739 1HD2 LEU A 110      -1.421  52.140  15.975  1.00  0.00           H  
ATOM   1740 2HD2 LEU A 110      -2.498  52.758  17.251  1.00  0.00           H  
ATOM   1741 3HD2 LEU A 110      -2.499  51.024  16.848  1.00  0.00           H  
ATOM   1742  N   LEU A 111      -6.240  50.482  18.664  1.00  0.00           N  
ATOM   1743  CA  LEU A 111      -7.305  50.454  19.655  1.00  0.00           C  
ATOM   1744  C   LEU A 111      -7.003  51.517  20.713  1.00  0.00           C  
ATOM   1745  O   LEU A 111      -5.855  51.549  21.230  1.00  0.00           O  
ATOM   1746  CB  LEU A 111      -7.415  49.068  20.301  1.00  0.00           C  
ATOM   1747  CG  LEU A 111      -8.496  48.920  21.380  1.00  0.00           C  
ATOM   1748  CD1 LEU A 111      -9.872  49.056  20.743  1.00  0.00           C  
ATOM   1749  CD2 LEU A 111      -8.343  47.573  22.071  1.00  0.00           C  
ATOM   1750  H   LEU A 111      -5.288  50.322  18.960  1.00  0.00           H  
ATOM   1751  HA  LEU A 111      -8.245  50.696  19.160  1.00  0.00           H  
ATOM   1752 1HB  LEU A 111      -7.624  48.337  19.521  1.00  0.00           H  
ATOM   1753 2HB  LEU A 111      -6.456  48.819  20.756  1.00  0.00           H  
ATOM   1754  HG  LEU A 111      -8.388  49.719  22.114  1.00  0.00           H  
ATOM   1755 1HD1 LEU A 111     -10.640  48.951  21.509  1.00  0.00           H  
ATOM   1756 2HD1 LEU A 111      -9.961  50.035  20.273  1.00  0.00           H  
ATOM   1757 3HD1 LEU A 111     -10.002  48.278  19.991  1.00  0.00           H  
ATOM   1758 1HD2 LEU A 111      -9.111  47.469  22.838  1.00  0.00           H  
ATOM   1759 2HD2 LEU A 111      -8.452  46.774  21.338  1.00  0.00           H  
ATOM   1760 3HD2 LEU A 111      -7.357  47.511  22.533  1.00  0.00           H  
ATOM   1761  N   ALA A 112      -7.985  52.355  20.994  1.00  0.00           N  
ATOM   1762  CA  ALA A 112      -7.853  53.422  22.011  1.00  0.00           C  
ATOM   1763  C   ALA A 112      -8.942  53.243  23.043  1.00  0.00           C  
ATOM   1764  O   ALA A 112     -10.062  52.831  22.720  1.00  0.00           O  
ATOM   1765  CB  ALA A 112      -7.967  54.816  21.380  1.00  0.00           C  
ATOM   1766  H   ALA A 112      -8.857  52.258  20.492  1.00  0.00           H  
ATOM   1767  HA  ALA A 112      -6.868  53.332  22.469  1.00  0.00           H  
ATOM   1768 1HB  ALA A 112      -7.865  55.576  22.155  1.00  0.00           H  
ATOM   1769 2HB  ALA A 112      -7.179  54.946  20.638  1.00  0.00           H  
ATOM   1770 3HB  ALA A 112      -8.938  54.918  20.898  1.00  0.00           H  
ATOM   1771  N   VAL A 113      -8.614  53.555  24.296  1.00  0.00           N  
ATOM   1772  CA  VAL A 113      -9.581  53.472  25.381  1.00  0.00           C  
ATOM   1773  C   VAL A 113      -9.511  54.766  26.212  1.00  0.00           C  
ATOM   1774  O   VAL A 113      -8.475  55.470  26.245  1.00  0.00           O  
ATOM   1775  CB  VAL A 113      -9.292  52.251  26.274  1.00  0.00           C  
ATOM   1776  CG1 VAL A 113      -9.438  50.963  25.478  1.00  0.00           C  
ATOM   1777  CG2 VAL A 113      -7.896  52.362  26.868  1.00  0.00           C  
ATOM   1778  H   VAL A 113      -7.672  53.857  24.498  1.00  0.00           H  
ATOM   1779  HA  VAL A 113     -10.581  53.413  24.950  1.00  0.00           H  
ATOM   1780  HB  VAL A 113     -10.028  52.218  27.077  1.00  0.00           H  
ATOM   1781 1HG1 VAL A 113      -9.231  50.110  26.125  1.00  0.00           H  
ATOM   1782 2HG1 VAL A 113     -10.455  50.886  25.093  1.00  0.00           H  
ATOM   1783 3HG1 VAL A 113      -8.733  50.966  24.647  1.00  0.00           H  
ATOM   1784 1HG2 VAL A 113      -7.699  51.496  27.499  1.00  0.00           H  
ATOM   1785 2HG2 VAL A 113      -7.160  52.402  26.064  1.00  0.00           H  
ATOM   1786 3HG2 VAL A 113      -7.827  53.270  27.467  1.00  0.00           H  
ATOM   1787  N   GLU A 114     -10.638  55.030  26.871  1.00  0.00           N  
ATOM   1788  CA  GLU A 114     -10.841  56.240  27.664  1.00  0.00           C  
ATOM   1789  C   GLU A 114     -10.727  55.926  29.149  1.00  0.00           C  
ATOM   1790  O   GLU A 114     -11.425  55.046  29.638  1.00  0.00           O  
ATOM   1791  CB  GLU A 114     -12.207  56.862  27.364  1.00  0.00           C  
ATOM   1792  CG  GLU A 114     -12.461  58.189  28.064  1.00  0.00           C  
ATOM   1793  CD  GLU A 114     -13.825  58.751  27.776  1.00  0.00           C  
ATOM   1794  OE1 GLU A 114     -14.613  58.066  27.169  1.00  0.00           O  
ATOM   1795  OE2 GLU A 114     -14.081  59.867  28.164  1.00  0.00           O  
ATOM   1796  H   GLU A 114     -11.383  54.350  26.811  1.00  0.00           H  
ATOM   1797  HA  GLU A 114     -10.090  56.975  27.372  1.00  0.00           H  
ATOM   1798 1HB  GLU A 114     -12.304  57.026  26.291  1.00  0.00           H  
ATOM   1799 2HB  GLU A 114     -12.994  56.170  27.662  1.00  0.00           H  
ATOM   1800 1HG  GLU A 114     -12.359  58.046  29.140  1.00  0.00           H  
ATOM   1801 2HG  GLU A 114     -11.704  58.906  27.748  1.00  0.00           H  
ATOM   1802  N   ARG A 115      -9.858  56.638  29.851  1.00  0.00           N  
ATOM   1803  CA  ARG A 115      -9.688  56.490  31.306  1.00  0.00           C  
ATOM   1804  C   ARG A 115      -9.686  57.880  31.925  1.00  0.00           C  
ATOM   1805  O   ARG A 115      -8.919  58.747  31.506  1.00  0.00           O  
ATOM   1806  CB  ARG A 115      -8.407  55.746  31.664  1.00  0.00           C  
ATOM   1807  CG  ARG A 115      -8.354  54.360  31.104  1.00  0.00           C  
ATOM   1808  CD  ARG A 115      -7.068  53.711  31.412  1.00  0.00           C  
ATOM   1809  NE  ARG A 115      -6.998  52.364  30.839  1.00  0.00           N  
ATOM   1810  CZ  ARG A 115      -5.908  51.583  30.828  1.00  0.00           C  
ATOM   1811  NH1 ARG A 115      -4.757  52.028  31.322  1.00  0.00           N  
ATOM   1812  NH2 ARG A 115      -5.995  50.355  30.316  1.00  0.00           N  
ATOM   1813  H   ARG A 115      -9.291  57.311  29.355  1.00  0.00           H  
ATOM   1814  HA  ARG A 115     -10.528  55.914  31.696  1.00  0.00           H  
ATOM   1815 1HB  ARG A 115      -7.547  56.302  31.293  1.00  0.00           H  
ATOM   1816 2HB  ARG A 115      -8.313  55.684  32.749  1.00  0.00           H  
ATOM   1817 1HG  ARG A 115      -9.158  53.762  31.535  1.00  0.00           H  
ATOM   1818 2HG  ARG A 115      -8.473  54.401  30.020  1.00  0.00           H  
ATOM   1819 1HD  ARG A 115      -6.253  54.305  30.999  1.00  0.00           H  
ATOM   1820 2HD  ARG A 115      -6.949  53.634  32.492  1.00  0.00           H  
ATOM   1821  HE  ARG A 115      -7.837  51.989  30.417  1.00  0.00           H  
ATOM   1822 1HH1 ARG A 115      -4.700  52.960  31.708  1.00  0.00           H  
ATOM   1823 2HH1 ARG A 115      -3.940  51.435  31.311  1.00  0.00           H  
ATOM   1824 1HH2 ARG A 115      -6.874  50.025  29.943  1.00  0.00           H  
ATOM   1825 2HH2 ARG A 115      -5.183  49.756  30.301  1.00  0.00           H  
ATOM   1826  N   GLU A 116     -10.594  58.084  32.877  1.00  0.00           N  
ATOM   1827  CA  GLU A 116     -10.687  59.365  33.595  1.00  0.00           C  
ATOM   1828  C   GLU A 116     -10.900  60.530  32.591  1.00  0.00           C  
ATOM   1829  O   GLU A 116     -10.379  61.635  32.774  1.00  0.00           O  
ATOM   1830  CB  GLU A 116      -9.424  59.604  34.426  1.00  0.00           C  
ATOM   1831  CG  GLU A 116      -9.062  58.461  35.363  1.00  0.00           C  
ATOM   1832  CD  GLU A 116     -10.041  58.298  36.493  1.00  0.00           C  
ATOM   1833  OE1 GLU A 116     -10.830  59.188  36.703  1.00  0.00           O  
ATOM   1834  OE2 GLU A 116     -10.000  57.282  37.146  1.00  0.00           O  
ATOM   1835  H   GLU A 116     -11.236  57.340  33.112  1.00  0.00           H  
ATOM   1836  HA  GLU A 116     -11.559  59.332  34.248  1.00  0.00           H  
ATOM   1837 1HB  GLU A 116      -8.577  59.773  33.761  1.00  0.00           H  
ATOM   1838 2HB  GLU A 116      -9.551  60.504  35.029  1.00  0.00           H  
ATOM   1839 1HG  GLU A 116      -9.027  57.534  34.792  1.00  0.00           H  
ATOM   1840 2HG  GLU A 116      -8.069  58.642  35.772  1.00  0.00           H  
ATOM   1841  N   GLY A 117     -11.634  60.240  31.509  1.00  0.00           N  
ATOM   1842  CA  GLY A 117     -11.923  61.237  30.471  1.00  0.00           C  
ATOM   1843  C   GLY A 117     -10.863  61.501  29.410  1.00  0.00           C  
ATOM   1844  O   GLY A 117     -11.076  62.398  28.561  1.00  0.00           O  
ATOM   1845  H   GLY A 117     -11.999  59.304  31.407  1.00  0.00           H  
ATOM   1846 1HA  GLY A 117     -12.823  60.948  29.929  1.00  0.00           H  
ATOM   1847 2HA  GLY A 117     -12.124  62.201  30.938  1.00  0.00           H  
ATOM   1848  N   VAL A 118      -9.760  60.752  29.444  1.00  0.00           N  
ATOM   1849  CA  VAL A 118      -8.617  60.914  28.550  1.00  0.00           C  
ATOM   1850  C   VAL A 118      -8.515  59.669  27.662  1.00  0.00           C  
ATOM   1851  O   VAL A 118      -8.701  58.561  28.143  1.00  0.00           O  
ATOM   1852  CB  VAL A 118      -7.314  61.102  29.350  1.00  0.00           C  
ATOM   1853  CG1 VAL A 118      -6.122  61.205  28.410  1.00  0.00           C  
ATOM   1854  CG2 VAL A 118      -7.418  62.340  30.226  1.00  0.00           C  
ATOM   1855  H   VAL A 118      -9.736  60.028  30.147  1.00  0.00           H  
ATOM   1856  HA  VAL A 118      -8.749  61.835  27.982  1.00  0.00           H  
ATOM   1857  HB  VAL A 118      -7.154  60.224  29.977  1.00  0.00           H  
ATOM   1858 1HG1 VAL A 118      -5.210  61.337  28.992  1.00  0.00           H  
ATOM   1859 2HG1 VAL A 118      -6.045  60.293  27.818  1.00  0.00           H  
ATOM   1860 3HG1 VAL A 118      -6.255  62.059  27.747  1.00  0.00           H  
ATOM   1861 1HG2 VAL A 118      -6.494  62.466  30.790  1.00  0.00           H  
ATOM   1862 2HG2 VAL A 118      -7.584  63.217  29.600  1.00  0.00           H  
ATOM   1863 3HG2 VAL A 118      -8.252  62.227  30.919  1.00  0.00           H  
ATOM   1864  N   TRP A 119      -8.272  59.872  26.368  1.00  0.00           N  
ATOM   1865  CA  TRP A 119      -8.103  58.796  25.420  1.00  0.00           C  
ATOM   1866  C   TRP A 119      -6.631  58.627  25.020  1.00  0.00           C  
ATOM   1867  O   TRP A 119      -5.912  59.576  24.710  1.00  0.00           O  
ATOM   1868  CB  TRP A 119      -8.887  59.093  24.141  1.00  0.00           C  
ATOM   1869  CG  TRP A 119     -10.365  59.127  24.271  1.00  0.00           C  
ATOM   1870  CD1 TRP A 119     -11.144  60.165  24.723  1.00  0.00           C  
ATOM   1871  CD2 TRP A 119     -11.265  58.056  23.952  1.00  0.00           C  
ATOM   1872  NE1 TRP A 119     -12.455  59.815  24.657  1.00  0.00           N  
ATOM   1873  CE2 TRP A 119     -12.580  58.531  24.192  1.00  0.00           C  
ATOM   1874  CE3 TRP A 119     -11.091  56.758  23.439  1.00  0.00           C  
ATOM   1875  CZ2 TRP A 119     -13.718  57.734  23.978  1.00  0.00           C  
ATOM   1876  CZ3 TRP A 119     -12.210  55.987  23.217  1.00  0.00           C  
ATOM   1877  CH2 TRP A 119     -13.511  56.478  23.469  1.00  0.00           C  
ATOM   1878  H   TRP A 119      -8.204  60.827  26.046  1.00  0.00           H  
ATOM   1879  HA  TRP A 119      -8.490  57.879  25.865  1.00  0.00           H  
ATOM   1880 1HB  TRP A 119      -8.583  60.061  23.744  1.00  0.00           H  
ATOM   1881 2HB  TRP A 119      -8.653  58.342  23.388  1.00  0.00           H  
ATOM   1882  HD1 TRP A 119     -10.763  61.120  25.079  1.00  0.00           H  
ATOM   1883  HE1 TRP A 119     -13.235  60.405  24.910  1.00  0.00           H  
ATOM   1884  HE3 TRP A 119     -10.096  56.371  23.220  1.00  0.00           H  
ATOM   1885  HZ2 TRP A 119     -14.724  58.089  24.200  1.00  0.00           H  
ATOM   1886  HZ3 TRP A 119     -12.059  54.976  22.836  1.00  0.00           H  
ATOM   1887  HH2 TRP A 119     -14.369  55.839  23.255  1.00  0.00           H  
ATOM   1888  N   ARG A 120      -6.179  57.368  25.049  1.00  0.00           N  
ATOM   1889  CA  ARG A 120      -4.860  57.012  24.546  1.00  0.00           C  
ATOM   1890  C   ARG A 120      -4.920  55.649  23.879  1.00  0.00           C  
ATOM   1891  O   ARG A 120      -5.840  54.871  24.103  1.00  0.00           O  
ATOM   1892  CB  ARG A 120      -3.782  56.967  25.632  1.00  0.00           C  
ATOM   1893  CG  ARG A 120      -3.592  58.200  26.446  1.00  0.00           C  
ATOM   1894  CD  ARG A 120      -2.408  57.972  27.343  1.00  0.00           C  
ATOM   1895  NE  ARG A 120      -2.208  59.025  28.336  1.00  0.00           N  
ATOM   1896  CZ  ARG A 120      -1.289  58.948  29.301  1.00  0.00           C  
ATOM   1897  NH1 ARG A 120      -0.399  57.973  29.347  1.00  0.00           N  
ATOM   1898  NH2 ARG A 120      -1.243  59.909  30.226  1.00  0.00           N  
ATOM   1899  H   ARG A 120      -6.771  56.645  25.432  1.00  0.00           H  
ATOM   1900  HA  ARG A 120      -4.553  57.764  23.819  1.00  0.00           H  
ATOM   1901 1HB  ARG A 120      -4.007  56.165  26.334  1.00  0.00           H  
ATOM   1902 2HB  ARG A 120      -2.817  56.744  25.178  1.00  0.00           H  
ATOM   1903 1HG  ARG A 120      -3.410  59.048  25.786  1.00  0.00           H  
ATOM   1904 2HG  ARG A 120      -4.488  58.387  27.040  1.00  0.00           H  
ATOM   1905 1HD  ARG A 120      -2.538  57.037  27.887  1.00  0.00           H  
ATOM   1906 2HD  ARG A 120      -1.501  57.920  26.742  1.00  0.00           H  
ATOM   1907  HE  ARG A 120      -2.798  59.844  28.279  1.00  0.00           H  
ATOM   1908 1HH1 ARG A 120      -0.401  57.254  28.637  1.00  0.00           H  
ATOM   1909 2HH1 ARG A 120       0.282  57.945  30.091  1.00  0.00           H  
ATOM   1910 1HH2 ARG A 120      -1.897  60.678  30.189  1.00  0.00           H  
ATOM   1911 2HH2 ARG A 120      -0.554  59.867  30.963  1.00  0.00           H  
ATOM   1912  N   PHE A 121      -3.912  55.338  23.080  1.00  0.00           N  
ATOM   1913  CA  PHE A 121      -3.800  54.015  22.492  1.00  0.00           C  
ATOM   1914  C   PHE A 121      -3.461  52.953  23.545  1.00  0.00           C  
ATOM   1915  O   PHE A 121      -2.655  53.197  24.441  1.00  0.00           O  
ATOM   1916  CB  PHE A 121      -2.708  53.914  21.429  1.00  0.00           C  
ATOM   1917  CG  PHE A 121      -2.984  54.673  20.155  1.00  0.00           C  
ATOM   1918  CD1 PHE A 121      -4.133  54.464  19.420  1.00  0.00           C  
ATOM   1919  CD2 PHE A 121      -2.042  55.522  19.647  1.00  0.00           C  
ATOM   1920  CE1 PHE A 121      -4.357  55.134  18.218  1.00  0.00           C  
ATOM   1921  CE2 PHE A 121      -2.255  56.187  18.420  1.00  0.00           C  
ATOM   1922  CZ  PHE A 121      -3.435  55.990  17.737  1.00  0.00           C  
ATOM   1923  H   PHE A 121      -3.205  56.030  22.873  1.00  0.00           H  
ATOM   1924  HA  PHE A 121      -4.746  53.771  22.008  1.00  0.00           H  
ATOM   1925 1HB  PHE A 121      -1.769  54.286  21.835  1.00  0.00           H  
ATOM   1926 2HB  PHE A 121      -2.557  52.869  21.161  1.00  0.00           H  
ATOM   1927  HD1 PHE A 121      -4.881  53.762  19.790  1.00  0.00           H  
ATOM   1928  HD2 PHE A 121      -1.110  55.673  20.194  1.00  0.00           H  
ATOM   1929  HE1 PHE A 121      -5.281  54.965  17.664  1.00  0.00           H  
ATOM   1930  HE2 PHE A 121      -1.494  56.853  18.012  1.00  0.00           H  
ATOM   1931  HZ  PHE A 121      -3.620  56.525  16.806  1.00  0.00           H  
ATOM   1932  N   ILE A 122      -4.028  51.779  23.365  1.00  0.00           N  
ATOM   1933  CA  ILE A 122      -3.733  50.571  24.173  1.00  0.00           C  
ATOM   1934  C   ILE A 122      -3.145  49.440  23.331  1.00  0.00           C  
ATOM   1935  O   ILE A 122      -2.373  48.636  23.852  1.00  0.00           O  
ATOM   1936  CB  ILE A 122      -4.977  50.133  24.984  1.00  0.00           C  
ATOM   1937  CG1 ILE A 122      -4.663  49.114  26.093  1.00  0.00           C  
ATOM   1938  CG2 ILE A 122      -6.065  49.599  24.042  1.00  0.00           C  
ATOM   1939  CD1 ILE A 122      -3.838  49.682  27.247  1.00  0.00           C  
ATOM   1940  H   ILE A 122      -4.708  51.719  22.620  1.00  0.00           H  
ATOM   1941  HA  ILE A 122      -2.933  50.809  24.872  1.00  0.00           H  
ATOM   1942  HB  ILE A 122      -5.372  50.987  25.534  1.00  0.00           H  
ATOM   1943 1HG1 ILE A 122      -5.594  48.723  26.502  1.00  0.00           H  
ATOM   1944 2HG1 ILE A 122      -4.115  48.272  25.669  1.00  0.00           H  
ATOM   1945 1HG2 ILE A 122      -6.933  49.294  24.625  1.00  0.00           H  
ATOM   1946 2HG2 ILE A 122      -6.354  50.380  23.341  1.00  0.00           H  
ATOM   1947 3HG2 ILE A 122      -5.679  48.741  23.490  1.00  0.00           H  
ATOM   1948 1HD1 ILE A 122      -3.660  48.900  27.986  1.00  0.00           H  
ATOM   1949 2HD1 ILE A 122      -2.884  50.047  26.868  1.00  0.00           H  
ATOM   1950 3HD1 ILE A 122      -4.382  50.503  27.713  1.00  0.00           H  
ATOM   1951  N   HIS A 123      -3.444  49.375  22.030  1.00  0.00           N  
ATOM   1952  CA  HIS A 123      -2.896  48.324  21.190  1.00  0.00           C  
ATOM   1953  C   HIS A 123      -2.790  48.756  19.752  1.00  0.00           C  
ATOM   1954  O   HIS A 123      -3.620  49.491  19.252  1.00  0.00           O  
ATOM   1955  CB  HIS A 123      -3.753  47.058  21.279  1.00  0.00           C  
ATOM   1956  CG  HIS A 123      -3.189  45.895  20.523  1.00  0.00           C  
ATOM   1957  ND1 HIS A 123      -2.036  45.245  20.910  1.00  0.00           N  
ATOM   1958  CD2 HIS A 123      -3.617  45.267  19.403  1.00  0.00           C  
ATOM   1959  CE1 HIS A 123      -1.780  44.265  20.060  1.00  0.00           C  
ATOM   1960  NE2 HIS A 123      -2.724  44.258  19.137  1.00  0.00           N  
ATOM   1961  H   HIS A 123      -4.059  50.063  21.619  1.00  0.00           H  
ATOM   1962  HA  HIS A 123      -1.899  48.061  21.542  1.00  0.00           H  
ATOM   1963 1HB  HIS A 123      -3.863  46.765  22.323  1.00  0.00           H  
ATOM   1964 2HB  HIS A 123      -4.750  47.265  20.891  1.00  0.00           H  
ATOM   1965  HD2 HIS A 123      -4.505  45.516  18.820  1.00  0.00           H  
ATOM   1966  HE1 HIS A 123      -0.935  43.580  20.113  1.00  0.00           H  
ATOM   1967  HE2 HIS A 123      -2.785  43.617  18.359  1.00  0.00           H  
ATOM   1968  N   GLY A 124      -1.729  48.279  19.093  1.00  0.00           N  
ATOM   1969  CA  GLY A 124      -1.534  48.456  17.657  1.00  0.00           C  
ATOM   1970  C   GLY A 124      -1.076  47.144  17.034  1.00  0.00           C  
ATOM   1971  O   GLY A 124      -0.318  46.402  17.641  1.00  0.00           O  
ATOM   1972  H   GLY A 124      -1.036  47.774  19.626  1.00  0.00           H  
ATOM   1973 1HA  GLY A 124      -2.467  48.789  17.201  1.00  0.00           H  
ATOM   1974 2HA  GLY A 124      -0.795  49.237  17.484  1.00  0.00           H  
ATOM   1975  N   HIS A 125      -1.532  46.872  15.809  1.00  0.00           N  
ATOM   1976  CA  HIS A 125      -1.194  45.644  15.111  1.00  0.00           C  
ATOM   1977  C   HIS A 125      -1.123  45.982  13.619  1.00  0.00           C  
ATOM   1978  O   HIS A 125      -2.100  46.422  13.061  1.00  0.00           O  
ATOM   1979  CB  HIS A 125      -2.224  44.542  15.375  1.00  0.00           C  
ATOM   1980  CG  HIS A 125      -1.766  43.178  14.959  1.00  0.00           C  
ATOM   1981  ND1 HIS A 125      -1.382  42.884  13.668  1.00  0.00           N  
ATOM   1982  CD2 HIS A 125      -1.630  42.030  15.663  1.00  0.00           C  
ATOM   1983  CE1 HIS A 125      -1.029  41.612  13.596  1.00  0.00           C  
ATOM   1984  NE2 HIS A 125      -1.171  41.072  14.793  1.00  0.00           N  
ATOM   1985  H   HIS A 125      -2.131  47.547  15.355  1.00  0.00           H  
ATOM   1986  HA  HIS A 125      -0.232  45.276  15.467  1.00  0.00           H  
ATOM   1987 1HB  HIS A 125      -2.462  44.512  16.439  1.00  0.00           H  
ATOM   1988 2HB  HIS A 125      -3.146  44.769  14.840  1.00  0.00           H  
ATOM   1989  HD2 HIS A 125      -1.845  41.891  16.723  1.00  0.00           H  
ATOM   1990  HE1 HIS A 125      -0.680  41.097  12.701  1.00  0.00           H  
ATOM   1991  HE2 HIS A 125      -0.975  40.112  15.035  1.00  0.00           H  
ATOM   1992  N   ASN A 126       0.043  45.772  13.004  1.00  0.00           N  
ATOM   1993  CA  ASN A 126       0.282  46.149  11.613  1.00  0.00           C  
ATOM   1994  C   ASN A 126       0.633  44.934  10.761  1.00  0.00           C  
ATOM   1995  O   ASN A 126       1.442  44.089  11.160  1.00  0.00           O  
ATOM   1996  CB  ASN A 126       1.378  47.195  11.526  1.00  0.00           C  
ATOM   1997  CG  ASN A 126       1.364  47.938  10.219  1.00  0.00           C  
ATOM   1998  OD1 ASN A 126       0.345  47.970   9.519  1.00  0.00           O  
ATOM   1999  ND2 ASN A 126       2.477  48.536   9.875  1.00  0.00           N  
ATOM   2000  H   ASN A 126       0.785  45.334  13.530  1.00  0.00           H  
ATOM   2001  HA  ASN A 126      -0.640  46.563  11.203  1.00  0.00           H  
ATOM   2002 1HB  ASN A 126       1.262  47.913  12.339  1.00  0.00           H  
ATOM   2003 2HB  ASN A 126       2.349  46.716  11.648  1.00  0.00           H  
ATOM   2004 1HD2 ASN A 126       2.526  49.045   9.015  1.00  0.00           H  
ATOM   2005 2HD2 ASN A 126       3.277  48.483  10.472  1.00  0.00           H  
ATOM   2006  N   THR A 127       0.038  44.893   9.576  1.00  0.00           N  
ATOM   2007  CA  THR A 127       0.278  43.853   8.560  1.00  0.00           C  
ATOM   2008  C   THR A 127       0.519  44.522   7.213  1.00  0.00           C  
ATOM   2009  O   THR A 127      -0.124  45.508   6.918  1.00  0.00           O  
ATOM   2010  CB  THR A 127      -0.901  42.868   8.454  1.00  0.00           C  
ATOM   2011  OG1 THR A 127      -1.132  42.256   9.730  1.00  0.00           O  
ATOM   2012  CG2 THR A 127      -0.604  41.789   7.425  1.00  0.00           C  
ATOM   2013  H   THR A 127      -0.620  45.634   9.376  1.00  0.00           H  
ATOM   2014  HA  THR A 127       1.130  43.250   8.877  1.00  0.00           H  
ATOM   2015  HB  THR A 127      -1.800  43.408   8.157  1.00  0.00           H  
ATOM   2016  HG1 THR A 127      -1.868  41.643   9.661  1.00  0.00           H  
ATOM   2017 1HG2 THR A 127      -1.449  41.103   7.363  1.00  0.00           H  
ATOM   2018 2HG2 THR A 127      -0.439  42.250   6.451  1.00  0.00           H  
ATOM   2019 3HG2 THR A 127       0.288  41.239   7.721  1.00  0.00           H  
ATOM   2020  N   ILE A 128       1.435  43.995   6.410  1.00  0.00           N  
ATOM   2021  CA  ILE A 128       1.699  44.549   5.074  1.00  0.00           C  
ATOM   2022  C   ILE A 128       0.639  43.969   4.116  1.00  0.00           C  
ATOM   2023  O   ILE A 128       0.373  42.747   4.132  1.00  0.00           O  
ATOM   2024  CB  ILE A 128       3.117  44.207   4.581  1.00  0.00           C  
ATOM   2025  CG1 ILE A 128       4.168  44.850   5.489  1.00  0.00           C  
ATOM   2026  CG2 ILE A 128       3.303  44.661   3.141  1.00  0.00           C  
ATOM   2027  CD1 ILE A 128       5.573  44.348   5.248  1.00  0.00           C  
ATOM   2028  H   ILE A 128       1.965  43.194   6.724  1.00  0.00           H  
ATOM   2029  HA  ILE A 128       1.615  45.633   5.127  1.00  0.00           H  
ATOM   2030  HB  ILE A 128       3.271  43.130   4.635  1.00  0.00           H  
ATOM   2031 1HG1 ILE A 128       4.162  45.930   5.345  1.00  0.00           H  
ATOM   2032 2HG1 ILE A 128       3.913  44.659   6.532  1.00  0.00           H  
ATOM   2033 1HG2 ILE A 128       4.311  44.413   2.809  1.00  0.00           H  
ATOM   2034 2HG2 ILE A 128       2.577  44.159   2.505  1.00  0.00           H  
ATOM   2035 3HG2 ILE A 128       3.156  45.740   3.078  1.00  0.00           H  
ATOM   2036 1HD1 ILE A 128       6.261  44.849   5.930  1.00  0.00           H  
ATOM   2037 2HD1 ILE A 128       5.610  43.272   5.422  1.00  0.00           H  
ATOM   2038 3HD1 ILE A 128       5.863  44.560   4.220  1.00  0.00           H  
ATOM   2039  N   VAL A 129       0.060  44.814   3.267  1.00  0.00           N  
ATOM   2040  CA  VAL A 129      -0.964  44.352   2.313  1.00  0.00           C  
ATOM   2041  C   VAL A 129      -0.244  43.746   1.109  1.00  0.00           C  
ATOM   2042  O   VAL A 129       0.585  44.399   0.481  1.00  0.00           O  
ATOM   2043  CB  VAL A 129      -1.859  45.514   1.871  1.00  0.00           C  
ATOM   2044  CG1 VAL A 129      -2.882  45.089   0.814  1.00  0.00           C  
ATOM   2045  CG2 VAL A 129      -2.569  46.167   3.082  1.00  0.00           C  
ATOM   2046  H   VAL A 129       0.324  45.789   3.272  1.00  0.00           H  
ATOM   2047  HA  VAL A 129      -1.586  43.606   2.808  1.00  0.00           H  
ATOM   2048  HB  VAL A 129      -1.244  46.265   1.376  1.00  0.00           H  
ATOM   2049 1HG1 VAL A 129      -3.493  45.948   0.533  1.00  0.00           H  
ATOM   2050 2HG1 VAL A 129      -2.362  44.712  -0.065  1.00  0.00           H  
ATOM   2051 3HG1 VAL A 129      -3.523  44.307   1.222  1.00  0.00           H  
ATOM   2052 1HG2 VAL A 129      -3.196  46.988   2.736  1.00  0.00           H  
ATOM   2053 2HG2 VAL A 129      -3.189  45.424   3.585  1.00  0.00           H  
ATOM   2054 3HG2 VAL A 129      -1.823  46.549   3.779  1.00  0.00           H  
ATOM   2055  N   ASN A 130      -0.570  42.501   0.780  1.00  0.00           N  
ATOM   2056  CA  ASN A 130       0.022  41.829  -0.378  1.00  0.00           C  
ATOM   2057  C   ASN A 130      -0.811  42.214  -1.605  1.00  0.00           C  
ATOM   2058  O   ASN A 130      -1.952  41.816  -1.722  1.00  0.00           O  
ATOM   2059  CB  ASN A 130       0.073  40.324  -0.187  1.00  0.00           C  
ATOM   2060  CG  ASN A 130       0.807  39.625  -1.298  1.00  0.00           C  
ATOM   2061  OD1 ASN A 130       0.964  40.172  -2.395  1.00  0.00           O  
ATOM   2062  ND2 ASN A 130       1.259  38.426  -1.035  1.00  0.00           N  
ATOM   2063  H   ASN A 130      -1.244  42.006   1.345  1.00  0.00           H  
ATOM   2064  HA  ASN A 130       1.052  42.172  -0.489  1.00  0.00           H  
ATOM   2065 1HB  ASN A 130       0.565  40.093   0.759  1.00  0.00           H  
ATOM   2066 2HB  ASN A 130      -0.942  39.929  -0.133  1.00  0.00           H  
ATOM   2067 1HD2 ASN A 130       1.755  37.913  -1.736  1.00  0.00           H  
ATOM   2068 2HD2 ASN A 130       1.109  38.022  -0.133  1.00  0.00           H  
ATOM   2069  N   PRO A 131      -0.213  42.973  -2.525  1.00  0.00           N  
ATOM   2070  CA  PRO A 131      -1.002  43.400  -3.702  1.00  0.00           C  
ATOM   2071  C   PRO A 131      -1.298  42.258  -4.670  1.00  0.00           C  
ATOM   2072  O   PRO A 131      -2.208  42.396  -5.495  1.00  0.00           O  
ATOM   2073  CB  PRO A 131      -0.098  44.452  -4.352  1.00  0.00           C  
ATOM   2074  CG  PRO A 131       1.279  44.056  -3.940  1.00  0.00           C  
ATOM   2075  CD  PRO A 131       1.124  43.586  -2.519  1.00  0.00           C  
ATOM   2076  HA  PRO A 131      -1.953  43.836  -3.361  1.00  0.00           H  
ATOM   2077 1HB  PRO A 131      -0.236  44.444  -5.443  1.00  0.00           H  
ATOM   2078 2HB  PRO A 131      -0.377  45.456  -4.000  1.00  0.00           H  
ATOM   2079 1HG  PRO A 131       1.663  43.271  -4.607  1.00  0.00           H  
ATOM   2080 2HG  PRO A 131       1.963  44.913  -4.030  1.00  0.00           H  
ATOM   2081 1HD  PRO A 131       1.907  42.849  -2.288  1.00  0.00           H  
ATOM   2082 2HD  PRO A 131       1.188  44.447  -1.838  1.00  0.00           H  
ATOM   2083  N   ASP A 132      -0.570  41.144  -4.587  1.00  0.00           N  
ATOM   2084  CA  ASP A 132      -0.772  40.012  -5.497  1.00  0.00           C  
ATOM   2085  C   ASP A 132      -1.939  39.157  -5.063  1.00  0.00           C  
ATOM   2086  O   ASP A 132      -2.481  38.377  -5.857  1.00  0.00           O  
ATOM   2087  CB  ASP A 132       0.488  39.147  -5.575  1.00  0.00           C  
ATOM   2088  CG  ASP A 132       1.684  39.893  -6.151  1.00  0.00           C  
ATOM   2089  OD1 ASP A 132       1.526  40.544  -7.156  1.00  0.00           O  
ATOM   2090  OD2 ASP A 132       2.745  39.805  -5.580  1.00  0.00           O  
ATOM   2091  H   ASP A 132       0.142  41.081  -3.874  1.00  0.00           H  
ATOM   2092  HA  ASP A 132      -0.969  40.402  -6.496  1.00  0.00           H  
ATOM   2093 1HB  ASP A 132       0.747  38.789  -4.578  1.00  0.00           H  
ATOM   2094 2HB  ASP A 132       0.291  38.272  -6.196  1.00  0.00           H  
ATOM   2095  N   ALA A 133      -2.330  39.279  -3.799  1.00  0.00           N  
ATOM   2096  CA  ALA A 133      -3.422  38.489  -3.230  1.00  0.00           C  
ATOM   2097  C   ALA A 133      -4.763  39.232  -3.191  1.00  0.00           C  
ATOM   2098  O   ALA A 133      -5.808  38.585  -3.048  1.00  0.00           O  
ATOM   2099  CB  ALA A 133      -3.044  38.090  -1.825  1.00  0.00           C  
ATOM   2100  H   ALA A 133      -1.849  39.946  -3.213  1.00  0.00           H  
ATOM   2101  HA  ALA A 133      -3.551  37.598  -3.844  1.00  0.00           H  
ATOM   2102 1HB  ALA A 133      -3.849  37.499  -1.386  1.00  0.00           H  
ATOM   2103 2HB  ALA A 133      -2.130  37.496  -1.849  1.00  0.00           H  
ATOM   2104 3HB  ALA A 133      -2.881  38.983  -1.225  1.00  0.00           H  
ATOM   2105  N   ALA A 134      -4.721  40.553  -3.317  1.00  0.00           N  
ATOM   2106  CA  ALA A 134      -5.938  41.365  -3.120  1.00  0.00           C  
ATOM   2107  C   ALA A 134      -7.139  40.956  -3.962  1.00  0.00           C  
ATOM   2108  O   ALA A 134      -8.259  40.900  -3.437  1.00  0.00           O  
ATOM   2109  CB  ALA A 134      -5.628  42.842  -3.345  1.00  0.00           C  
ATOM   2110  H   ALA A 134      -3.854  41.015  -3.549  1.00  0.00           H  
ATOM   2111  HA  ALA A 134      -6.275  41.226  -2.093  1.00  0.00           H  
ATOM   2112 1HB  ALA A 134      -6.534  43.430  -3.197  1.00  0.00           H  
ATOM   2113 2HB  ALA A 134      -4.865  43.165  -2.637  1.00  0.00           H  
ATOM   2114 3HB  ALA A 134      -5.264  42.986  -4.361  1.00  0.00           H  
ATOM   2115  N   ASN A 135      -6.922  40.619  -5.236  1.00  0.00           N  
ATOM   2116  CA  ASN A 135      -8.084  40.287  -6.087  1.00  0.00           C  
ATOM   2117  C   ASN A 135      -8.752  38.979  -5.736  1.00  0.00           C  
ATOM   2118  O   ASN A 135      -9.862  38.735  -6.211  1.00  0.00           O  
ATOM   2119  CB  ASN A 135      -7.676  40.265  -7.548  1.00  0.00           C  
ATOM   2120  CG  ASN A 135      -7.479  41.644  -8.114  1.00  0.00           C  
ATOM   2121  OD1 ASN A 135      -8.019  42.626  -7.591  1.00  0.00           O  
ATOM   2122  ND2 ASN A 135      -6.714  41.738  -9.172  1.00  0.00           N  
ATOM   2123  H   ASN A 135      -5.995  40.584  -5.634  1.00  0.00           H  
ATOM   2124  HA  ASN A 135      -8.865  41.028  -5.911  1.00  0.00           H  
ATOM   2125 1HB  ASN A 135      -6.747  39.703  -7.659  1.00  0.00           H  
ATOM   2126 2HB  ASN A 135      -8.440  39.752  -8.132  1.00  0.00           H  
ATOM   2127 1HD2 ASN A 135      -6.547  42.631  -9.591  1.00  0.00           H  
ATOM   2128 2HD2 ASN A 135      -6.297  40.917  -9.561  1.00  0.00           H  
ATOM   2129  N   ASN A 136      -8.112  38.151  -4.900  1.00  0.00           N  
ATOM   2130  CA  ASN A 136      -8.681  36.853  -4.468  1.00  0.00           C  
ATOM   2131  C   ASN A 136      -9.397  36.923  -3.119  1.00  0.00           C  
ATOM   2132  O   ASN A 136      -9.706  35.904  -2.510  1.00  0.00           O  
ATOM   2133  CB  ASN A 136      -7.594  35.795  -4.417  1.00  0.00           C  
ATOM   2134  CG  ASN A 136      -7.024  35.486  -5.774  1.00  0.00           C  
ATOM   2135  OD1 ASN A 136      -7.733  35.001  -6.663  1.00  0.00           O  
ATOM   2136  ND2 ASN A 136      -5.756  35.758  -5.950  1.00  0.00           N  
ATOM   2137  H   ASN A 136      -7.204  38.430  -4.555  1.00  0.00           H  
ATOM   2138  HA  ASN A 136      -9.474  36.575  -5.163  1.00  0.00           H  
ATOM   2139 1HB  ASN A 136      -6.787  36.132  -3.765  1.00  0.00           H  
ATOM   2140 2HB  ASN A 136      -7.999  34.878  -3.989  1.00  0.00           H  
ATOM   2141 1HD2 ASN A 136      -5.323  35.573  -6.833  1.00  0.00           H  
ATOM   2142 2HD2 ASN A 136      -5.221  36.150  -5.203  1.00  0.00           H  
ATOM   2143  N   ASP A 137      -9.654  38.137  -2.648  1.00  0.00           N  
ATOM   2144  CA  ASP A 137     -10.393  38.315  -1.377  1.00  0.00           C  
ATOM   2145  C   ASP A 137     -11.829  37.765  -1.602  1.00  0.00           C  
ATOM   2146  O   ASP A 137     -12.568  38.280  -2.463  1.00  0.00           O  
ATOM   2147  CB  ASP A 137     -10.435  39.793  -1.019  1.00  0.00           C  
ATOM   2148  CG  ASP A 137     -11.058  40.085   0.343  1.00  0.00           C  
ATOM   2149  OD1 ASP A 137     -11.655  39.186   0.935  1.00  0.00           O  
ATOM   2150  OD2 ASP A 137     -10.889  41.243   0.810  1.00  0.00           O  
ATOM   2151  H   ASP A 137      -9.345  38.953  -3.156  1.00  0.00           H  
ATOM   2152  HA  ASP A 137      -9.866  37.772  -0.591  1.00  0.00           H  
ATOM   2153 1HB  ASP A 137      -9.423  40.197  -1.021  1.00  0.00           H  
ATOM   2154 2HB  ASP A 137     -11.005  40.334  -1.774  1.00  0.00           H  
ATOM   2155  N   PRO A 138     -12.255  36.724  -0.851  1.00  0.00           N  
ATOM   2156  CA  PRO A 138     -13.571  36.119  -1.072  1.00  0.00           C  
ATOM   2157  C   PRO A 138     -14.715  37.095  -0.946  1.00  0.00           C  
ATOM   2158  O   PRO A 138     -15.712  36.918  -1.627  1.00  0.00           O  
ATOM   2159  CB  PRO A 138     -13.638  35.053   0.026  1.00  0.00           C  
ATOM   2160  CG  PRO A 138     -12.214  34.684   0.265  1.00  0.00           C  
ATOM   2161  CD  PRO A 138     -11.465  35.984   0.147  1.00  0.00           C  
ATOM   2162  HA  PRO A 138     -13.588  35.643  -2.064  1.00  0.00           H  
ATOM   2163 1HB  PRO A 138     -14.129  35.464   0.920  1.00  0.00           H  
ATOM   2164 2HB  PRO A 138     -14.248  34.202  -0.313  1.00  0.00           H  
ATOM   2165 1HG  PRO A 138     -12.103  34.219   1.256  1.00  0.00           H  
ATOM   2166 2HG  PRO A 138     -11.885  33.938  -0.474  1.00  0.00           H  
ATOM   2167 1HD  PRO A 138     -11.458  36.494   1.122  1.00  0.00           H  
ATOM   2168 2HD  PRO A 138     -10.439  35.788  -0.195  1.00  0.00           H  
ATOM   2169  N   VAL A 139     -14.590  38.123  -0.103  1.00  0.00           N  
ATOM   2170  CA  VAL A 139     -15.766  39.015   0.094  1.00  0.00           C  
ATOM   2171  C   VAL A 139     -16.171  39.775  -1.170  1.00  0.00           C  
ATOM   2172  O   VAL A 139     -17.315  40.197  -1.272  1.00  0.00           O  
ATOM   2173  CB  VAL A 139     -15.625  39.963   1.308  1.00  0.00           C  
ATOM   2174  CG1 VAL A 139     -15.333  39.118   2.561  1.00  0.00           C  
ATOM   2175  CG2 VAL A 139     -14.609  41.004   1.090  1.00  0.00           C  
ATOM   2176  H   VAL A 139     -13.736  38.317   0.400  1.00  0.00           H  
ATOM   2177  HA  VAL A 139     -16.645  38.394   0.270  1.00  0.00           H  
ATOM   2178  HB  VAL A 139     -16.582  40.451   1.490  1.00  0.00           H  
ATOM   2179 1HG1 VAL A 139     -15.231  39.774   3.426  1.00  0.00           H  
ATOM   2180 2HG1 VAL A 139     -16.153  38.421   2.729  1.00  0.00           H  
ATOM   2181 3HG1 VAL A 139     -14.406  38.562   2.417  1.00  0.00           H  
ATOM   2182 1HG2 VAL A 139     -14.549  41.643   1.971  1.00  0.00           H  
ATOM   2183 2HG2 VAL A 139     -13.640  40.537   0.914  1.00  0.00           H  
ATOM   2184 3HG2 VAL A 139     -14.885  41.606   0.224  1.00  0.00           H  
ATOM   2185  N   LEU A 140     -15.260  39.852  -2.149  1.00  0.00           N  
ATOM   2186  CA  LEU A 140     -15.535  40.487  -3.448  1.00  0.00           C  
ATOM   2187  C   LEU A 140     -16.659  39.817  -4.239  1.00  0.00           C  
ATOM   2188  O   LEU A 140     -17.223  40.478  -5.113  1.00  0.00           O  
ATOM   2189  CB  LEU A 140     -14.255  40.542  -4.287  1.00  0.00           C  
ATOM   2190  CG  LEU A 140     -13.133  41.421  -3.707  1.00  0.00           C  
ATOM   2191  CD1 LEU A 140     -11.872  41.314  -4.543  1.00  0.00           C  
ATOM   2192  CD2 LEU A 140     -13.556  42.896  -3.528  1.00  0.00           C  
ATOM   2193  H   LEU A 140     -14.347  39.455  -1.979  1.00  0.00           H  
ATOM   2194  HA  LEU A 140     -15.883  41.504  -3.269  1.00  0.00           H  
ATOM   2195 1HB  LEU A 140     -13.868  39.530  -4.398  1.00  0.00           H  
ATOM   2196 2HB  LEU A 140     -14.505  40.924  -5.277  1.00  0.00           H  
ATOM   2197  HG  LEU A 140     -12.840  41.038  -2.729  1.00  0.00           H  
ATOM   2198 1HD1 LEU A 140     -11.094  41.945  -4.111  1.00  0.00           H  
ATOM   2199 2HD1 LEU A 140     -11.531  40.279  -4.558  1.00  0.00           H  
ATOM   2200 3HD1 LEU A 140     -12.081  41.643  -5.561  1.00  0.00           H  
ATOM   2201 1HD2 LEU A 140     -12.724  43.466  -3.115  1.00  0.00           H  
ATOM   2202 2HD2 LEU A 140     -13.838  43.314  -4.495  1.00  0.00           H  
ATOM   2203 3HD2 LEU A 140     -14.406  42.950  -2.848  1.00  0.00           H  
ATOM   2204  N   ARG A 141     -16.974  38.535  -4.002  1.00  0.00           N  
ATOM   2205  CA  ARG A 141     -18.132  37.892  -4.686  1.00  0.00           C  
ATOM   2206  C   ARG A 141     -19.452  37.919  -3.895  1.00  0.00           C  
ATOM   2207  O   ARG A 141     -20.455  37.373  -4.370  1.00  0.00           O  
ATOM   2208  CB  ARG A 141     -17.828  36.473  -5.167  1.00  0.00           C  
ATOM   2209  CG  ARG A 141     -17.568  35.455  -4.126  1.00  0.00           C  
ATOM   2210  CD  ARG A 141     -17.315  34.108  -4.784  1.00  0.00           C  
ATOM   2211  NE  ARG A 141     -17.092  33.104  -3.753  1.00  0.00           N  
ATOM   2212  CZ  ARG A 141     -15.898  32.786  -3.227  1.00  0.00           C  
ATOM   2213  NH1 ARG A 141     -14.761  33.350  -3.647  1.00  0.00           N  
ATOM   2214  NH2 ARG A 141     -15.837  31.859  -2.273  1.00  0.00           N  
ATOM   2215  H   ARG A 141     -16.422  37.993  -3.353  1.00  0.00           H  
ATOM   2216  HA  ARG A 141     -18.389  38.486  -5.564  1.00  0.00           H  
ATOM   2217 1HB  ARG A 141     -18.663  36.103  -5.760  1.00  0.00           H  
ATOM   2218 2HB  ARG A 141     -16.950  36.488  -5.813  1.00  0.00           H  
ATOM   2219 1HG  ARG A 141     -16.692  35.745  -3.545  1.00  0.00           H  
ATOM   2220 2HG  ARG A 141     -18.433  35.380  -3.466  1.00  0.00           H  
ATOM   2221 1HD  ARG A 141     -18.180  33.829  -5.385  1.00  0.00           H  
ATOM   2222 2HD  ARG A 141     -16.435  34.175  -5.424  1.00  0.00           H  
ATOM   2223  HE  ARG A 141     -17.898  32.603  -3.402  1.00  0.00           H  
ATOM   2224 1HH1 ARG A 141     -14.781  34.041  -4.383  1.00  0.00           H  
ATOM   2225 2HH1 ARG A 141     -13.881  33.086  -3.227  1.00  0.00           H  
ATOM   2226 1HH2 ARG A 141     -16.682  31.406  -1.953  1.00  0.00           H  
ATOM   2227 2HH2 ARG A 141     -14.947  31.610  -1.868  1.00  0.00           H  
ATOM   2228  N   MET A 142     -19.456  38.557  -2.722  1.00  0.00           N  
ATOM   2229  CA  MET A 142     -20.678  38.642  -1.914  1.00  0.00           C  
ATOM   2230  C   MET A 142     -21.645  39.639  -2.530  1.00  0.00           C  
ATOM   2231  O   MET A 142     -21.211  40.644  -3.127  1.00  0.00           O  
ATOM   2232  CB  MET A 142     -20.348  39.035  -0.476  1.00  0.00           C  
ATOM   2233  CG  MET A 142     -19.578  37.980   0.305  1.00  0.00           C  
ATOM   2234  SD  MET A 142     -19.204  38.497   1.992  1.00  0.00           S  
ATOM   2235  CE  MET A 142     -20.800  38.279   2.774  1.00  0.00           C  
ATOM   2236  H   MET A 142     -18.610  38.989  -2.380  1.00  0.00           H  
ATOM   2237  HA  MET A 142     -21.141  37.655  -1.882  1.00  0.00           H  
ATOM   2238 1HB  MET A 142     -19.756  39.949  -0.475  1.00  0.00           H  
ATOM   2239 2HB  MET A 142     -21.272  39.244   0.066  1.00  0.00           H  
ATOM   2240 1HG  MET A 142     -20.161  37.061   0.348  1.00  0.00           H  
ATOM   2241 2HG  MET A 142     -18.639  37.763  -0.204  1.00  0.00           H  
ATOM   2242 1HE  MET A 142     -20.731  38.559   3.826  1.00  0.00           H  
ATOM   2243 2HE  MET A 142     -21.538  38.910   2.277  1.00  0.00           H  
ATOM   2244 3HE  MET A 142     -21.103  37.235   2.696  1.00  0.00           H  
ATOM   2245  N   LYS A 143     -22.945  39.336  -2.405  1.00  0.00           N  
ATOM   2246  CA  LYS A 143     -24.092  40.161  -2.885  1.00  0.00           C  
ATOM   2247  C   LYS A 143     -24.437  39.855  -4.332  1.00  0.00           C  
ATOM   2248  O   LYS A 143     -25.085  38.852  -4.614  1.00  0.00           O  
ATOM   2249  OXT LYS A 143     -24.075  40.596  -5.204  1.00  0.00           O  
ATOM   2250  CB  LYS A 143     -23.854  41.676  -2.682  1.00  0.00           C  
ATOM   2251  CG  LYS A 143     -25.114  42.547  -2.819  1.00  0.00           C  
ATOM   2252  CD  LYS A 143     -24.795  44.056  -2.915  1.00  0.00           C  
ATOM   2253  CE  LYS A 143     -23.849  44.554  -1.820  1.00  0.00           C  
ATOM   2254  NZ  LYS A 143     -24.353  44.291  -0.435  1.00  0.00           N  
ATOM   2255  H   LYS A 143     -23.131  38.461  -1.936  1.00  0.00           H  
ATOM   2256  HA  LYS A 143     -24.980  39.885  -2.315  1.00  0.00           H  
ATOM   2257 1HB  LYS A 143     -23.437  41.849  -1.690  1.00  0.00           H  
ATOM   2258 2HB  LYS A 143     -23.124  42.031  -3.410  1.00  0.00           H  
ATOM   2259 1HG  LYS A 143     -25.661  42.257  -3.717  1.00  0.00           H  
ATOM   2260 2HG  LYS A 143     -25.760  42.390  -1.956  1.00  0.00           H  
ATOM   2261 1HD  LYS A 143     -24.331  44.269  -3.879  1.00  0.00           H  
ATOM   2262 2HD  LYS A 143     -25.719  44.629  -2.842  1.00  0.00           H  
ATOM   2263 1HE  LYS A 143     -22.881  44.066  -1.925  1.00  0.00           H  
ATOM   2264 2HE  LYS A 143     -23.702  45.629  -1.927  1.00  0.00           H  
ATOM   2265 1HZ  LYS A 143     -23.688  44.642   0.239  1.00  0.00           H  
ATOM   2266 2HZ  LYS A 143     -25.241  44.757  -0.306  1.00  0.00           H  
ATOM   2267 3HZ  LYS A 143     -24.473  43.297  -0.303  1.00  0.00           H  
TER                                                                             
HEADER                                            xx-MMM-xx                     
HETNAM     NPS X   1  NPS                                                       
HETATM    1  C7  NPS X   1       8.728  50.642  12.281  1.00  0.00           C  
HETATM    2  C2  NPS X   1       8.955  51.894  12.815  1.00  0.00           C  
HETATM    3  C4  NPS X   1       7.924  52.799  12.960  1.00  0.00           C  
HETATM    4  C10 NPS X   1       6.656  52.461  12.571  1.00  0.00           C  
HETATM    5  C6  NPS X   1       6.384  51.235  12.037  1.00  0.00           C  
HETATM    6  C8  NPS X   1       7.365  50.315  11.882  1.00  0.00           C  
HETATM    7  C1  NPS X   1       7.067  49.105  11.347  1.00  0.00           C  
HETATM    8  C3  NPS X   1       8.068  48.191  11.200  1.00  0.00           C  
HETATM    9  C9  NPS X   1       9.363  48.456  11.550  1.00  0.00           C  
HETATM   10  C5  NPS X   1       9.704  49.681  12.107  1.00  0.00           C  
HETATM   11  C14 NPS X   1      10.316  47.341  11.350  1.00  0.00           C  
HETATM   12  C11 NPS X   1      10.889  47.078  10.011  1.00  0.00           C  
HETATM   13  O1  NPS X   1      11.645  47.894   9.519  1.00  0.00           O  
HETATM   14  O2  NPS X   1      10.553  46.070   9.405  1.00  0.00           O  
HETATM   15  C12 NPS X   1      11.447  47.443  12.345  1.00  0.00           C  
HETATM   16  O3  NPS X   1       5.608  53.298  12.691  1.00  0.00           O  
HETATM   17  C13 NPS X   1       5.776  54.567  13.228  1.00  0.00           C  
HETATM   18  H2  NPS X   1       9.953  52.169  13.124  1.00  0.00           H  
HETATM   19  H4  NPS X   1       8.117  53.775  13.382  1.00  0.00           H  
HETATM   20  H6  NPS X   1       5.375  50.996  11.735  1.00  0.00           H  
HETATM   21  H1  NPS X   1       6.057  48.870  11.045  1.00  0.00           H  
HETATM   22  H3  NPS X   1       7.828  47.220  10.792  1.00  0.00           H  
HETATM   23  H5  NPS X   1      10.724  49.880  12.403  1.00  0.00           H  
HETATM   24  H13 NPS X   1       9.653  46.476  11.499  1.00  0.00           H  
HETATM   25  H7  NPS X   1      12.054  48.332  12.121  1.00  0.00           H  
HETATM   26  H8  NPS X   1      11.034  47.528  13.362  1.00  0.00           H  
HETATM   27  H9  NPS X   1      12.076  46.544  12.279  1.00  0.00           H  
HETATM   28  H10 NPS X   1       4.809  55.091  13.241  1.00  0.00           H  
HETATM   29  H11 NPS X   1       6.160  54.483  14.255  1.00  0.00           H  
HETATM   30  H12 NPS X   1       6.491  55.134  12.613  1.00  0.00           H  
TER                                                                             
CONECT    1    2    6   10                                                      
CONECT    2    1    3   18                                                      
CONECT    3    2    4   19                                                      
CONECT    4    3    5   16                                                      
CONECT    5    4    6   20                                                      
CONECT    6    1    5    7                                                      
CONECT    7    6    8   21                                                      
CONECT    8    7    9   22                                                      
CONECT    9    8   10   11                                                      
CONECT   10    1    9   23                                                      
CONECT   11    9   12   15   24                                                 
CONECT   12   11   13   14                                                      
CONECT   13   12                                                                
CONECT   14   12                                                                
CONECT   15   11   25   26   27                                                 
CONECT   16    4   17                                                           
CONECT   17   16   28   29   30                                                 
CONECT   18    2                                                                
CONECT   19    3                                                                
CONECT   20    5                                                                
CONECT   21    7                                                                
CONECT   22    8                                                                
CONECT   23   10                                                                
CONECT   24   11                                                                
CONECT   25   15                                                                
CONECT   26   15                                                                
CONECT   27   15                                                                
CONECT   28   17                                                                
CONECT   29   17                                                                
CONECT   30   17                                                                
