# Supplementary material for: New computational protein design methods for de novo small molecule binding sites
Source: PLoS Comput Biol. 2020 Oct 5;16(10):e1008178. doi: 10.1371/journal.pcbi.1008178 (PMC7575090; doi:10.1371/journal.pcbi.1008178)
Supplement: S4 File — PDB files for matches that were selected for forward design, the RosettaMatch constraint files (.cst) that yielded the match, and corresponding source composite binding site definition (.pdb) that was used to generate the RosettaMatch constraint file. (GZ) [file pcbi.1008178.s004.tar.gz › DesignMatchPDBs/IBP_3ECF.pdb]

HEADER                                            xx-MMM-xx                     
REMARK 666 MATCH TEMPLATE X IBP    0 MATCH MOTIF A ARG   32  1  1               
REMARK 666 MATCH TEMPLATE X IBP    0 MATCH MOTIF A ILE   12  2  1               
REMARK 666 MATCH TEMPLATE X IBP    0 MATCH MOTIF A VAL   51  3  1               
ATOM      1  N   ALA A   1      -2.766  45.466  56.384  1.00  0.00           N  
ATOM      2  CA  ALA A   1      -2.490  46.077  55.037  1.00  0.00           C  
ATOM      3  C   ALA A   1      -1.650  45.135  54.216  1.00  0.00           C  
ATOM      4  O   ALA A   1      -0.721  44.507  54.764  1.00  0.00           O  
ATOM      5  CB  ALA A   1      -1.741  47.405  55.164  1.00  0.00           C  
ATOM      6 1H   ALA A   1      -2.398  46.058  57.101  1.00  0.00           H  
ATOM      7 2H   ALA A   1      -3.753  45.366  56.509  1.00  0.00           H  
ATOM      8 3H   ALA A   1      -2.331  44.567  56.439  1.00  0.00           H  
ATOM      9  HA  ALA A   1      -3.446  46.268  54.550  1.00  0.00           H  
ATOM     10 1HB  ALA A   1      -1.559  47.817  54.171  1.00  0.00           H  
ATOM     11 2HB  ALA A   1      -2.341  48.107  55.744  1.00  0.00           H  
ATOM     12 3HB  ALA A   1      -0.790  47.239  55.667  1.00  0.00           H  
ATOM     13  N   THR A   2      -1.932  45.065  52.907  1.00  0.00           N  
ATOM     14  CA  THR A   2      -1.164  44.195  51.962  1.00  0.00           C  
ATOM     15  C   THR A   2       0.312  44.522  51.992  1.00  0.00           C  
ATOM     16  O   THR A   2       1.137  43.632  51.997  1.00  0.00           O  
ATOM     17  CB  THR A   2      -1.674  44.331  50.516  1.00  0.00           C  
ATOM     18  OG1 THR A   2      -3.050  43.933  50.452  1.00  0.00           O  
ATOM     19  CG2 THR A   2      -0.855  43.459  49.577  1.00  0.00           C  
ATOM     20  H   THR A   2      -2.695  45.623  52.552  1.00  0.00           H  
ATOM     21  HA  THR A   2      -1.303  43.155  52.258  1.00  0.00           H  
ATOM     22  HB  THR A   2      -1.596  45.370  50.198  1.00  0.00           H  
ATOM     23  HG1 THR A   2      -3.366  44.019  49.550  1.00  0.00           H  
ATOM     24 1HG2 THR A   2      -1.230  43.568  48.559  1.00  0.00           H  
ATOM     25 2HG2 THR A   2       0.190  43.766  49.614  1.00  0.00           H  
ATOM     26 3HG2 THR A   2      -0.938  42.417  49.884  1.00  0.00           H  
ATOM     27  N   GLU A   3       0.630  45.813  52.042  1.00  0.00           N  
ATOM     28  CA  GLU A   3       2.018  46.229  52.132  1.00  0.00           C  
ATOM     29  C   GLU A   3       2.647  45.746  53.448  1.00  0.00           C  
ATOM     30  O   GLU A   3       3.839  45.407  53.440  1.00  0.00           O  
ATOM     31  CB  GLU A   3       2.177  47.738  51.926  1.00  0.00           C  
ATOM     32  CG  GLU A   3       3.596  48.290  52.056  1.00  0.00           C  
ATOM     33  CD  GLU A   3       4.593  47.756  51.041  1.00  0.00           C  
ATOM     34  OE1 GLU A   3       4.206  47.059  50.095  1.00  0.00           O  
ATOM     35  OE2 GLU A   3       5.787  48.063  51.185  1.00  0.00           O  
ATOM     36  H   GLU A   3      -0.094  46.517  52.018  1.00  0.00           H  
ATOM     37  HA  GLU A   3       2.582  45.722  51.348  1.00  0.00           H  
ATOM     38 1HB  GLU A   3       1.820  48.009  50.933  1.00  0.00           H  
ATOM     39 2HB  GLU A   3       1.561  48.271  52.652  1.00  0.00           H  
ATOM     40 1HG  GLU A   3       3.563  49.374  51.949  1.00  0.00           H  
ATOM     41 2HG  GLU A   3       3.973  48.062  53.052  1.00  0.00           H  
ATOM     42  N   LYS A   4       1.864  45.720  54.552  1.00  0.00           N  
ATOM     43  CA  LYS A   4       2.363  45.212  55.838  1.00  0.00           C  
ATOM     44  C   LYS A   4       2.907  43.809  55.701  1.00  0.00           C  
ATOM     45  O   LYS A   4       3.995  43.512  56.213  1.00  0.00           O  
ATOM     46  CB  LYS A   4       1.260  45.236  56.898  1.00  0.00           C  
ATOM     47  CG  LYS A   4       1.715  44.815  58.289  1.00  0.00           C  
ATOM     48  CD  LYS A   4       0.578  44.914  59.295  1.00  0.00           C  
ATOM     49  CE  LYS A   4       1.025  44.470  60.681  1.00  0.00           C  
ATOM     50  NZ  LYS A   4      -0.073  44.578  61.680  1.00  0.00           N  
ATOM     51  H   LYS A   4       0.914  46.058  54.492  1.00  0.00           H  
ATOM     52  HA  LYS A   4       3.200  45.835  56.155  1.00  0.00           H  
ATOM     53 1HB  LYS A   4       0.847  46.242  56.971  1.00  0.00           H  
ATOM     54 2HB  LYS A   4       0.450  44.571  56.595  1.00  0.00           H  
ATOM     55 1HG  LYS A   4       2.074  43.785  58.259  1.00  0.00           H  
ATOM     56 2HG  LYS A   4       2.533  45.457  58.613  1.00  0.00           H  
ATOM     57 1HD  LYS A   4       0.228  45.945  59.348  1.00  0.00           H  
ATOM     58 2HD  LYS A   4      -0.250  44.283  58.972  1.00  0.00           H  
ATOM     59 1HE  LYS A   4       1.362  43.435  60.640  1.00  0.00           H  
ATOM     60 2HE  LYS A   4       1.860  45.088  61.009  1.00  0.00           H  
ATOM     61 1HZ  LYS A   4       0.263  44.276  62.583  1.00  0.00           H  
ATOM     62 2HZ  LYS A   4      -0.381  45.538  61.740  1.00  0.00           H  
ATOM     63 3HZ  LYS A   4      -0.846  43.994  61.396  1.00  0.00           H  
ATOM     64  N   TYR A   5       2.200  42.981  54.938  1.00  0.00           N  
ATOM     65  CA  TYR A   5       2.627  41.593  54.671  1.00  0.00           C  
ATOM     66  C   TYR A   5       3.827  41.485  53.773  1.00  0.00           C  
ATOM     67  O   TYR A   5       4.669  40.615  54.018  1.00  0.00           O  
ATOM     68  CB  TYR A   5       1.452  40.756  54.176  1.00  0.00           C  
ATOM     69  CG  TYR A   5       0.454  40.605  55.304  1.00  0.00           C  
ATOM     70  CD1 TYR A   5       0.813  39.908  56.469  1.00  0.00           C  
ATOM     71  CD2 TYR A   5      -0.814  41.152  55.231  1.00  0.00           C  
ATOM     72  CE1 TYR A   5      -0.058  39.757  57.534  1.00  0.00           C  
ATOM     73  CE2 TYR A   5      -1.717  40.998  56.311  1.00  0.00           C  
ATOM     74  CZ  TYR A   5      -1.330  40.297  57.453  1.00  0.00           C  
ATOM     75  OH  TYR A   5      -2.197  40.112  58.531  1.00  0.00           O  
ATOM     76  H   TYR A   5       1.341  43.319  54.528  1.00  0.00           H  
ATOM     77  HA  TYR A   5       2.996  41.159  55.601  1.00  0.00           H  
ATOM     78 1HB  TYR A   5       0.993  41.245  53.316  1.00  0.00           H  
ATOM     79 2HB  TYR A   5       1.812  39.782  53.845  1.00  0.00           H  
ATOM     80  HD1 TYR A   5       1.805  39.465  56.555  1.00  0.00           H  
ATOM     81  HD2 TYR A   5      -1.120  41.702  54.341  1.00  0.00           H  
ATOM     82  HE1 TYR A   5       0.257  39.209  58.421  1.00  0.00           H  
ATOM     83  HE2 TYR A   5      -2.718  41.427  56.251  1.00  0.00           H  
ATOM     84  HH  TYR A   5      -3.040  40.531  58.338  1.00  0.00           H  
ATOM     85  N   HIS A   6       3.926  42.350  52.750  1.00  0.00           N  
ATOM     86  CA  HIS A   6       5.157  42.410  51.936  1.00  0.00           C  
ATOM     87  C   HIS A   6       6.349  42.743  52.837  1.00  0.00           C  
ATOM     88  O   HIS A   6       7.418  42.094  52.721  1.00  0.00           O  
ATOM     89  CB  HIS A   6       5.059  43.449  50.825  1.00  0.00           C  
ATOM     90  CG  HIS A   6       4.199  43.018  49.669  1.00  0.00           C  
ATOM     91  ND1 HIS A   6       4.618  42.083  48.750  1.00  0.00           N  
ATOM     92  CD2 HIS A   6       2.971  43.423  49.258  1.00  0.00           C  
ATOM     93  CE1 HIS A   6       3.672  41.898  47.849  1.00  0.00           C  
ATOM     94  NE2 HIS A   6       2.665  42.705  48.129  1.00  0.00           N  
ATOM     95  H   HIS A   6       3.159  42.967  52.527  1.00  0.00           H  
ATOM     96  HA  HIS A   6       5.329  41.444  51.463  1.00  0.00           H  
ATOM     97 1HB  HIS A   6       4.650  44.376  51.228  1.00  0.00           H  
ATOM     98 2HB  HIS A   6       6.056  43.670  50.444  1.00  0.00           H  
ATOM     99  HD2 HIS A   6       2.341  44.171  49.740  1.00  0.00           H  
ATOM    100  HE1 HIS A   6       3.715  41.197  47.015  1.00  0.00           H  
ATOM    101  HE2 HIS A   6       1.808  42.784  47.601  1.00  0.00           H  
ATOM    102  N   GLU A   7       6.161  43.722  53.733  1.00  0.00           N  
ATOM    103  CA  GLU A   7       7.216  44.123  54.669  1.00  0.00           C  
ATOM    104  C   GLU A   7       7.630  42.998  55.620  1.00  0.00           C  
ATOM    105  O   GLU A   7       8.822  42.794  55.837  1.00  0.00           O  
ATOM    106  CB  GLU A   7       6.807  45.372  55.451  1.00  0.00           C  
ATOM    107  CG  GLU A   7       7.862  45.867  56.460  1.00  0.00           C  
ATOM    108  CD  GLU A   7       7.530  47.202  57.106  1.00  0.00           C  
ATOM    109  OE1 GLU A   7       6.418  47.363  57.671  1.00  0.00           O  
ATOM    110  OE2 GLU A   7       8.414  48.090  57.077  1.00  0.00           O  
ATOM    111  H   GLU A   7       5.270  44.196  53.764  1.00  0.00           H  
ATOM    112  HA  GLU A   7       8.116  44.352  54.099  1.00  0.00           H  
ATOM    113 1HB  GLU A   7       6.603  46.186  54.755  1.00  0.00           H  
ATOM    114 2HB  GLU A   7       5.887  45.172  56.000  1.00  0.00           H  
ATOM    115 1HG  GLU A   7       7.969  45.125  57.252  1.00  0.00           H  
ATOM    116 2HG  GLU A   7       8.822  45.957  55.953  1.00  0.00           H  
ATOM    117  N   ILE A   8       6.654  42.282  56.165  1.00  0.00           N  
ATOM    118  CA  ILE A   8       6.907  41.133  57.085  1.00  0.00           C  
ATOM    119  C   ILE A   8       7.731  40.037  56.359  1.00  0.00           C  
ATOM    120  O   ILE A   8       8.695  39.506  56.951  1.00  0.00           O  
ATOM    121  CB  ILE A   8       5.588  40.531  57.603  1.00  0.00           C  
ATOM    122  CG1 ILE A   8       4.884  41.514  58.541  1.00  0.00           C  
ATOM    123  CG2 ILE A   8       5.848  39.209  58.310  1.00  0.00           C  
ATOM    124  CD1 ILE A   8       3.455  41.138  58.860  1.00  0.00           C  
ATOM    125  H   ILE A   8       5.701  42.533  55.943  1.00  0.00           H  
ATOM    126  HA  ILE A   8       7.554  41.473  57.893  1.00  0.00           H  
ATOM    127  HB  ILE A   8       4.913  40.357  56.765  1.00  0.00           H  
ATOM    128 1HG1 ILE A   8       5.436  41.582  59.478  1.00  0.00           H  
ATOM    129 2HG1 ILE A   8       4.882  42.508  58.092  1.00  0.00           H  
ATOM    130 1HG2 ILE A   8       4.906  38.797  58.670  1.00  0.00           H  
ATOM    131 2HG2 ILE A   8       6.307  38.509  57.613  1.00  0.00           H  
ATOM    132 3HG2 ILE A   8       6.519  39.374  59.153  1.00  0.00           H  
ATOM    133 1HD1 ILE A   8       3.023  41.882  59.530  1.00  0.00           H  
ATOM    134 2HD1 ILE A   8       2.874  41.099  57.938  1.00  0.00           H  
ATOM    135 3HD1 ILE A   8       3.435  40.162  59.343  1.00  0.00           H  
ATOM    136  N   LEU A   9       7.371  39.738  55.090  1.00  0.00           N  
ATOM    137  CA  LEU A   9       8.129  38.768  54.282  1.00  0.00           C  
ATOM    138  C   LEU A   9       9.545  39.269  54.050  1.00  0.00           C  
ATOM    139  O   LEU A   9      10.488  38.482  54.163  1.00  0.00           O  
ATOM    140  CB  LEU A   9       7.439  38.529  52.933  1.00  0.00           C  
ATOM    141  CG  LEU A   9       6.563  37.272  52.848  1.00  0.00           C  
ATOM    142  CD1 LEU A   9       5.524  37.299  53.961  1.00  0.00           C  
ATOM    143  CD2 LEU A   9       5.899  37.207  51.481  1.00  0.00           C  
ATOM    144  H   LEU A   9       6.563  40.189  54.687  1.00  0.00           H  
ATOM    145  HA  LEU A   9       8.192  37.832  54.834  1.00  0.00           H  
ATOM    146 1HB  LEU A   9       6.808  39.387  52.708  1.00  0.00           H  
ATOM    147 2HB  LEU A   9       8.203  38.453  52.160  1.00  0.00           H  
ATOM    148  HG  LEU A   9       7.183  36.386  52.992  1.00  0.00           H  
ATOM    149 1HD1 LEU A   9       4.902  36.406  53.900  1.00  0.00           H  
ATOM    150 2HD1 LEU A   9       6.027  37.326  54.927  1.00  0.00           H  
ATOM    151 3HD1 LEU A   9       4.899  38.185  53.852  1.00  0.00           H  
ATOM    152 1HD2 LEU A   9       5.277  36.313  51.420  1.00  0.00           H  
ATOM    153 2HD2 LEU A   9       5.278  38.091  51.336  1.00  0.00           H  
ATOM    154 3HD2 LEU A   9       6.664  37.170  50.706  1.00  0.00           H  
ATOM    155  N   LYS A  10       9.707  40.562  53.730  1.00  0.00           N  
ATOM    156  CA  LYS A  10      11.078  41.105  53.535  1.00  0.00           C  
ATOM    157  C   LYS A  10      11.925  40.992  54.826  1.00  0.00           C  
ATOM    158  O   LYS A  10      13.085  40.602  54.775  1.00  0.00           O  
ATOM    159  CB  LYS A  10      11.072  42.517  52.944  1.00  0.00           C  
ATOM    160  CG  LYS A  10      10.576  42.532  51.440  1.00  0.00           C  
ATOM    161  CD  LYS A  10      10.791  43.893  50.731  1.00  0.00           C  
ATOM    162  CE  LYS A  10      10.080  44.011  49.382  1.00  0.00           C  
ATOM    163  NZ  LYS A  10       8.617  44.291  49.554  1.00  0.00           N  
ATOM    164  H   LYS A  10       8.913  41.176  53.618  1.00  0.00           H  
ATOM    165  HA  LYS A  10      11.611  40.458  52.837  1.00  0.00           H  
ATOM    166 1HB  LYS A  10      10.421  43.158  53.540  1.00  0.00           H  
ATOM    167 2HB  LYS A  10      12.077  42.936  52.992  1.00  0.00           H  
ATOM    168 1HG  LYS A  10      11.113  41.771  50.872  1.00  0.00           H  
ATOM    169 2HG  LYS A  10       9.512  42.302  51.405  1.00  0.00           H  
ATOM    170 1HD  LYS A  10      10.424  44.698  51.370  1.00  0.00           H  
ATOM    171 2HD  LYS A  10      11.856  44.049  50.557  1.00  0.00           H  
ATOM    172 1HE  LYS A  10      10.531  44.816  48.803  1.00  0.00           H  
ATOM    173 2HE  LYS A  10      10.200  43.082  48.825  1.00  0.00           H  
ATOM    174 1HZ  LYS A  10       8.179  44.362  48.647  1.00  0.00           H  
ATOM    175 2HZ  LYS A  10       8.189  43.540  50.076  1.00  0.00           H  
ATOM    176 3HZ  LYS A  10       8.497  45.160  50.054  1.00  0.00           H  
ATOM    177  N   LYS A  11      11.315  41.290  55.964  1.00  0.00           N  
ATOM    178  CA  LYS A  11      11.980  41.170  57.273  1.00  0.00           C  
ATOM    179  C   LYS A  11      12.382  39.726  57.578  1.00  0.00           C  
ATOM    180  O   LYS A  11      13.493  39.479  58.094  1.00  0.00           O  
ATOM    181  CB  LYS A  11      11.122  41.774  58.372  1.00  0.00           C  
ATOM    182  CG  LYS A  11      11.117  43.312  58.272  1.00  0.00           C  
ATOM    183  CD  LYS A  11      10.260  43.972  59.324  1.00  0.00           C  
ATOM    184  CE  LYS A  11      10.280  45.519  59.202  1.00  0.00           C  
ATOM    185  NZ  LYS A  11      11.597  46.113  59.540  1.00  0.00           N  
ATOM    186  H   LYS A  11      10.358  41.611  55.927  1.00  0.00           H  
ATOM    187  HA  LYS A  11      12.924  41.715  57.233  1.00  0.00           H  
ATOM    188 1HB  LYS A  11      10.103  41.395  58.288  1.00  0.00           H  
ATOM    189 2HB  LYS A  11      11.507  41.467  59.344  1.00  0.00           H  
ATOM    190 1HG  LYS A  11      12.136  43.687  58.382  1.00  0.00           H  
ATOM    191 2HG  LYS A  11      10.743  43.612  57.294  1.00  0.00           H  
ATOM    192 1HD  LYS A  11       9.231  43.627  59.224  1.00  0.00           H  
ATOM    193 2HD  LYS A  11      10.623  43.697  60.314  1.00  0.00           H  
ATOM    194 1HE  LYS A  11      10.028  45.807  58.183  1.00  0.00           H  
ATOM    195 2HE  LYS A  11       9.533  45.946  59.872  1.00  0.00           H  
ATOM    196 1HZ  LYS A  11      11.549  47.118  59.443  1.00  0.00           H  
ATOM    197 2HZ  LYS A  11      11.839  45.878  60.492  1.00  0.00           H  
ATOM    198 3HZ  LYS A  11      12.301  45.749  58.914  1.00  0.00           H  
ATOM    199  N   ILE A  12      11.485  38.783  57.262  1.00  0.00           N  
ATOM    200  CA  ILE A  12      11.785  37.328  57.417  1.00  0.00           C  
ATOM    201  C   ILE A  12      13.044  36.957  56.604  1.00  0.00           C  
ATOM    202  O   ILE A  12      13.955  36.298  57.112  1.00  0.00           O  
ATOM    203  CB  ILE A  12      10.601  36.457  56.959  1.00  0.00           C  
ATOM    204  CG1 ILE A  12       9.413  36.627  57.910  1.00  0.00           C  
ATOM    205  CG2 ILE A  12      11.016  34.996  56.877  1.00  0.00           C  
ATOM    206  CD1 ILE A  12       8.156  35.926  57.449  1.00  0.00           C  
ATOM    207  H   ILE A  12      10.581  39.064  56.910  1.00  0.00           H  
ATOM    208  HA  ILE A  12      11.935  37.116  58.476  1.00  0.00           H  
ATOM    209  HB  ILE A  12      10.266  36.786  55.976  1.00  0.00           H  
ATOM    210 1HG1 ILE A  12       9.678  36.242  58.894  1.00  0.00           H  
ATOM    211 2HG1 ILE A  12       9.188  37.688  58.025  1.00  0.00           H  
ATOM    212 1HG2 ILE A  12      10.167  34.395  56.552  1.00  0.00           H  
ATOM    213 2HG2 ILE A  12      11.830  34.889  56.162  1.00  0.00           H  
ATOM    214 3HG2 ILE A  12      11.347  34.656  57.858  1.00  0.00           H  
ATOM    215 1HD1 ILE A  12       7.359  36.093  58.174  1.00  0.00           H  
ATOM    216 2HD1 ILE A  12       7.853  36.323  56.479  1.00  0.00           H  
ATOM    217 3HD1 ILE A  12       8.347  34.858  57.361  1.00  0.00           H  
ATOM    218  N   PHE A  13      13.068  37.368  55.346  1.00  0.00           N  
ATOM    219  CA  PHE A  13      14.253  37.068  54.508  1.00  0.00           C  
ATOM    220  C   PHE A  13      15.521  37.748  55.018  1.00  0.00           C  
ATOM    221  O   PHE A  13      16.593  37.123  55.099  1.00  0.00           O  
ATOM    222  CB  PHE A  13      14.004  37.498  53.061  1.00  0.00           C  
ATOM    223  CG  PHE A  13      12.908  36.729  52.380  1.00  0.00           C  
ATOM    224  CD1 PHE A  13      12.603  35.434  52.771  1.00  0.00           C  
ATOM    225  CD2 PHE A  13      12.180  37.299  51.346  1.00  0.00           C  
ATOM    226  CE1 PHE A  13      11.595  34.726  52.145  1.00  0.00           C  
ATOM    227  CE2 PHE A  13      11.172  36.594  50.719  1.00  0.00           C  
ATOM    228  CZ  PHE A  13      10.879  35.305  51.119  1.00  0.00           C  
ATOM    229  H   PHE A  13      12.298  37.881  54.942  1.00  0.00           H  
ATOM    230  HA  PHE A  13      14.442  35.994  54.548  1.00  0.00           H  
ATOM    231 1HB  PHE A  13      13.744  38.556  53.036  1.00  0.00           H  
ATOM    232 2HB  PHE A  13      14.918  37.373  52.482  1.00  0.00           H  
ATOM    233  HD1 PHE A  13      13.169  34.976  53.583  1.00  0.00           H  
ATOM    234  HD2 PHE A  13      12.412  38.317  51.030  1.00  0.00           H  
ATOM    235  HE1 PHE A  13      11.366  33.709  52.462  1.00  0.00           H  
ATOM    236  HE2 PHE A  13      10.607  37.053  49.908  1.00  0.00           H  
ATOM    237  HZ  PHE A  13      10.085  34.748  50.625  1.00  0.00           H  
ATOM    238  N   LEU A  14      15.404  39.018  55.347  1.00  0.00           N  
ATOM    239  CA  LEU A  14      16.567  39.791  55.789  1.00  0.00           C  
ATOM    240  C   LEU A  14      17.161  39.309  57.103  1.00  0.00           C  
ATOM    241  O   LEU A  14      18.378  39.390  57.261  1.00  0.00           O  
ATOM    242  CB  LEU A  14      16.259  41.281  55.812  1.00  0.00           C  
ATOM    243  CG  LEU A  14      16.050  41.891  54.431  1.00  0.00           C  
ATOM    244  CD1 LEU A  14      15.582  43.338  54.597  1.00  0.00           C  
ATOM    245  CD2 LEU A  14      17.322  41.824  53.612  1.00  0.00           C  
ATOM    246  H   LEU A  14      14.503  39.472  55.295  1.00  0.00           H  
ATOM    247  HA  LEU A  14      17.383  39.620  55.087  1.00  0.00           H  
ATOM    248 1HB  LEU A  14      15.358  41.441  56.402  1.00  0.00           H  
ATOM    249 2HB  LEU A  14      17.085  41.799  56.299  1.00  0.00           H  
ATOM    250  HG  LEU A  14      15.267  41.342  53.906  1.00  0.00           H  
ATOM    251 1HD1 LEU A  14      15.428  43.786  53.615  1.00  0.00           H  
ATOM    252 2HD1 LEU A  14      14.645  43.356  55.153  1.00  0.00           H  
ATOM    253 3HD1 LEU A  14      16.337  43.905  55.139  1.00  0.00           H  
ATOM    254 1HD2 LEU A  14      17.146  42.265  52.630  1.00  0.00           H  
ATOM    255 2HD2 LEU A  14      18.112  42.377  54.122  1.00  0.00           H  
ATOM    256 3HD2 LEU A  14      17.625  40.784  53.494  1.00  0.00           H  
ATOM    257  N   SER A  15      16.335  38.742  57.994  1.00  0.00           N  
ATOM    258  CA  SER A  15      16.816  38.146  59.240  1.00  0.00           C  
ATOM    259  C   SER A  15      17.866  37.051  59.029  1.00  0.00           C  
ATOM    260  O   SER A  15      18.633  36.749  59.947  1.00  0.00           O  
ATOM    261  CB  SER A  15      15.643  37.572  60.011  1.00  0.00           C  
ATOM    262  OG  SER A  15      14.829  38.593  60.519  1.00  0.00           O  
ATOM    263  H   SER A  15      15.346  38.729  57.792  1.00  0.00           H  
ATOM    264  HA  SER A  15      17.298  38.924  59.833  1.00  0.00           H  
ATOM    265 1HB  SER A  15      15.057  36.929  59.356  1.00  0.00           H  
ATOM    266 2HB  SER A  15      16.012  36.956  60.830  1.00  0.00           H  
ATOM    267  HG  SER A  15      15.259  38.900  61.322  1.00  0.00           H  
ATOM    268  N   PHE A  16      17.905  36.440  57.840  1.00  0.00           N  
ATOM    269  CA  PHE A  16      18.943  35.422  57.508  1.00  0.00           C  
ATOM    270  C   PHE A  16      20.346  36.021  57.275  1.00  0.00           C  
ATOM    271  O   PHE A  16      21.333  35.310  57.395  1.00  0.00           O  
ATOM    272  CB  PHE A  16      18.524  34.530  56.337  1.00  0.00           C  
ATOM    273  CG  PHE A  16      17.384  33.609  56.673  1.00  0.00           C  
ATOM    274  CD1 PHE A  16      16.075  34.080  56.667  1.00  0.00           C  
ATOM    275  CD2 PHE A  16      17.622  32.274  57.029  1.00  0.00           C  
ATOM    276  CE1 PHE A  16      15.008  33.230  56.982  1.00  0.00           C  
ATOM    277  CE2 PHE A  16      16.551  31.403  57.345  1.00  0.00           C  
ATOM    278  CZ  PHE A  16      15.255  31.885  57.318  1.00  0.00           C  
ATOM    279  H   PHE A  16      17.210  36.678  57.147  1.00  0.00           H  
ATOM    280  HA  PHE A  16      19.090  34.781  58.379  1.00  0.00           H  
ATOM    281 1HB  PHE A  16      18.229  35.153  55.494  1.00  0.00           H  
ATOM    282 2HB  PHE A  16      19.373  33.927  56.017  1.00  0.00           H  
ATOM    283  HD1 PHE A  16      15.885  35.124  56.414  1.00  0.00           H  
ATOM    284  HD2 PHE A  16      18.648  31.904  57.048  1.00  0.00           H  
ATOM    285  HE1 PHE A  16      13.986  33.609  56.966  1.00  0.00           H  
ATOM    286  HE2 PHE A  16      16.740  30.363  57.609  1.00  0.00           H  
ATOM    287  HZ  PHE A  16      14.426  31.221  57.559  1.00  0.00           H  
ATOM    288  N   GLU A  17      20.401  37.316  56.983  1.00  0.00           N  
ATOM    289  CA  GLU A  17      21.637  38.008  56.698  1.00  0.00           C  
ATOM    290  C   GLU A  17      22.225  38.553  58.018  1.00  0.00           C  
ATOM    291  O   GLU A  17      23.434  38.485  58.233  1.00  0.00           O  
ATOM    292  CB  GLU A  17      21.374  39.112  55.644  1.00  0.00           C  
ATOM    293  CG  GLU A  17      22.618  39.538  54.893  1.00  0.00           C  
ATOM    294  CD  GLU A  17      22.326  40.321  53.616  1.00  0.00           C  
ATOM    295  OE1 GLU A  17      21.176  40.828  53.463  1.00  0.00           O  
ATOM    296  OE2 GLU A  17      23.276  40.436  52.761  1.00  0.00           O  
ATOM    297  H   GLU A  17      19.533  37.830  56.962  1.00  0.00           H  
ATOM    298  HA  GLU A  17      22.351  37.290  56.295  1.00  0.00           H  
ATOM    299 1HB  GLU A  17      20.641  38.756  54.920  1.00  0.00           H  
ATOM    300 2HB  GLU A  17      20.951  39.989  56.133  1.00  0.00           H  
ATOM    301 1HG  GLU A  17      23.229  40.160  55.547  1.00  0.00           H  
ATOM    302 2HG  GLU A  17      23.196  38.651  54.637  1.00  0.00           H  
ATOM    303  N   THR A  18      21.354  39.033  58.910  1.00  0.00           N  
ATOM    304  CA  THR A  18      21.743  39.582  60.223  1.00  0.00           C  
ATOM    305  C   THR A  18      21.765  38.522  61.334  1.00  0.00           C  
ATOM    306  O   THR A  18      22.542  38.644  62.274  1.00  0.00           O  
ATOM    307  CB  THR A  18      20.779  40.705  60.649  1.00  0.00           C  
ATOM    308  OG1 THR A  18      19.463  40.167  60.848  1.00  0.00           O  
ATOM    309  CG2 THR A  18      20.712  41.833  59.573  1.00  0.00           C  
ATOM    310  H   THR A  18      20.377  39.012  58.655  1.00  0.00           H  
ATOM    311  HA  THR A  18      22.747  39.999  60.140  1.00  0.00           H  
ATOM    312  HB  THR A  18      21.117  41.138  61.590  1.00  0.00           H  
ATOM    313  HG1 THR A  18      18.817  40.875  60.792  1.00  0.00           H  
ATOM    314 1HG2 THR A  18      20.023  42.610  59.904  1.00  0.00           H  
ATOM    315 2HG2 THR A  18      21.704  42.262  59.434  1.00  0.00           H  
ATOM    316 3HG2 THR A  18      20.362  41.416  58.630  1.00  0.00           H  
ATOM    317  N   GLY A  19      20.906  37.505  61.226  1.00  0.00           N  
ATOM    318  CA  GLY A  19      20.736  36.461  62.238  1.00  0.00           C  
ATOM    319  C   GLY A  19      19.760  36.830  63.372  1.00  0.00           C  
ATOM    320  O   GLY A  19      19.583  36.052  64.322  1.00  0.00           O  
ATOM    321  H   GLY A  19      20.348  37.472  60.385  1.00  0.00           H  
ATOM    322 1HA  GLY A  19      20.372  35.549  61.763  1.00  0.00           H  
ATOM    323 2HA  GLY A  19      21.701  36.227  62.685  1.00  0.00           H  
ATOM    324  N   ASP A  20      19.134  38.005  63.278  1.00  0.00           N  
ATOM    325  CA  ASP A  20      18.248  38.547  64.290  1.00  0.00           C  
ATOM    326  C   ASP A  20      16.853  38.436  63.705  1.00  0.00           C  
ATOM    327  O   ASP A  20      16.547  39.120  62.737  1.00  0.00           O  
ATOM    328  CB  ASP A  20      18.589  39.999  64.636  1.00  0.00           C  
ATOM    329  CG  ASP A  20      17.684  40.579  65.715  1.00  0.00           C  
ATOM    330  OD1 ASP A  20      16.844  39.862  66.206  1.00  0.00           O  
ATOM    331  OD2 ASP A  20      17.841  41.732  66.037  1.00  0.00           O  
ATOM    332  H   ASP A  20      19.303  38.537  62.436  1.00  0.00           H  
ATOM    333  HA  ASP A  20      18.391  37.983  65.212  1.00  0.00           H  
ATOM    334 1HB  ASP A  20      19.622  40.058  64.978  1.00  0.00           H  
ATOM    335 2HB  ASP A  20      18.504  40.616  63.741  1.00  0.00           H  
ATOM    336  N   PHE A  21      16.039  37.565  64.297  1.00  0.00           N  
ATOM    337  CA  PHE A  21      14.659  37.331  63.888  1.00  0.00           C  
ATOM    338  C   PHE A  21      13.628  38.138  64.695  1.00  0.00           C  
ATOM    339  O   PHE A  21      12.432  38.008  64.440  1.00  0.00           O  
ATOM    340  CB  PHE A  21      14.360  35.816  63.949  1.00  0.00           C  
ATOM    341  CG  PHE A  21      15.026  35.047  62.849  1.00  0.00           C  
ATOM    342  CD1 PHE A  21      16.323  34.561  63.007  1.00  0.00           C  
ATOM    343  CD2 PHE A  21      14.367  34.833  61.627  1.00  0.00           C  
ATOM    344  CE1 PHE A  21      16.975  33.876  61.953  1.00  0.00           C  
ATOM    345  CE2 PHE A  21      15.004  34.124  60.583  1.00  0.00           C  
ATOM    346  CZ  PHE A  21      16.316  33.657  60.762  1.00  0.00           C  
ATOM    347  H   PHE A  21      16.417  37.043  65.075  1.00  0.00           H  
ATOM    348  HA  PHE A  21      14.538  37.681  62.862  1.00  0.00           H  
ATOM    349 1HB  PHE A  21      14.695  35.417  64.906  1.00  0.00           H  
ATOM    350 2HB  PHE A  21      13.285  35.654  63.887  1.00  0.00           H  
ATOM    351  HD1 PHE A  21      16.837  34.712  63.956  1.00  0.00           H  
ATOM    352  HD2 PHE A  21      13.348  35.199  61.494  1.00  0.00           H  
ATOM    353  HE1 PHE A  21      17.997  33.522  62.083  1.00  0.00           H  
ATOM    354  HE2 PHE A  21      14.484  33.941  59.644  1.00  0.00           H  
ATOM    355  HZ  PHE A  21      16.812  33.121  59.954  1.00  0.00           H  
ATOM    356  N   SER A  22      14.089  38.981  65.630  1.00  0.00           N  
ATOM    357  CA  SER A  22      13.207  39.796  66.490  1.00  0.00           C  
ATOM    358  C   SER A  22      12.338  40.833  65.778  1.00  0.00           C  
ATOM    359  O   SER A  22      11.346  41.292  66.356  1.00  0.00           O  
ATOM    360  CB  SER A  22      14.055  40.512  67.524  1.00  0.00           C  
ATOM    361  OG  SER A  22      14.801  41.542  66.936  1.00  0.00           O  
ATOM    362  H   SER A  22      15.090  39.054  65.742  1.00  0.00           H  
ATOM    363  HA  SER A  22      12.494  39.133  66.982  1.00  0.00           H  
ATOM    364 1HB  SER A  22      13.411  40.923  68.301  1.00  0.00           H  
ATOM    365 2HB  SER A  22      14.727  39.798  68.000  1.00  0.00           H  
ATOM    366  HG  SER A  22      15.418  41.114  66.338  1.00  0.00           H  
ATOM    367  N   GLN A  23      12.704  41.217  64.558  1.00  0.00           N  
ATOM    368  CA  GLN A  23      11.894  42.196  63.787  1.00  0.00           C  
ATOM    369  C   GLN A  23      10.820  41.545  62.934  1.00  0.00           C  
ATOM    370  O   GLN A  23      10.044  42.272  62.295  1.00  0.00           O  
ATOM    371  CB  GLN A  23      12.770  43.051  62.851  1.00  0.00           C  
ATOM    372  CG  GLN A  23      13.905  43.755  63.550  1.00  0.00           C  
ATOM    373  CD  GLN A  23      13.364  44.658  64.608  1.00  0.00           C  
ATOM    374  OE1 GLN A  23      12.596  45.568  64.307  1.00  0.00           O  
ATOM    375  NE2 GLN A  23      13.716  44.390  65.864  1.00  0.00           N  
ATOM    376  H   GLN A  23      13.545  40.840  64.145  1.00  0.00           H  
ATOM    377  HA  GLN A  23      11.399  42.865  64.490  1.00  0.00           H  
ATOM    378 1HB  GLN A  23      13.192  42.419  62.070  1.00  0.00           H  
ATOM    379 2HB  GLN A  23      12.152  43.805  62.363  1.00  0.00           H  
ATOM    380 1HG  GLN A  23      14.557  43.009  64.004  1.00  0.00           H  
ATOM    381 2HG  GLN A  23      14.461  44.341  62.818  1.00  0.00           H  
ATOM    382 1HE2 GLN A  23      13.380  44.965  66.611  1.00  0.00           H  
ATOM    383 2HE2 GLN A  23      14.315  43.614  66.061  1.00  0.00           H  
ATOM    384  N   VAL A  24      10.764  40.203  62.906  1.00  0.00           N  
ATOM    385  CA  VAL A  24       9.778  39.499  62.092  1.00  0.00           C  
ATOM    386  C   VAL A  24       8.519  39.260  62.907  1.00  0.00           C  
ATOM    387  O   VAL A  24       8.606  38.755  64.007  1.00  0.00           O  
ATOM    388  CB  VAL A  24      10.339  38.153  61.598  1.00  0.00           C  
ATOM    389  CG1 VAL A  24       9.329  37.452  60.702  1.00  0.00           C  
ATOM    390  CG2 VAL A  24      11.650  38.378  60.859  1.00  0.00           C  
ATOM    391  H   VAL A  24      11.417  39.668  63.460  1.00  0.00           H  
ATOM    392  HA  VAL A  24       9.559  40.106  61.213  1.00  0.00           H  
ATOM    393  HB  VAL A  24      10.512  37.504  62.457  1.00  0.00           H  
ATOM    394 1HG1 VAL A  24       9.741  36.502  60.362  1.00  0.00           H  
ATOM    395 2HG1 VAL A  24       8.412  37.269  61.263  1.00  0.00           H  
ATOM    396 3HG1 VAL A  24       9.109  38.081  59.840  1.00  0.00           H  
ATOM    397 1HG2 VAL A  24      12.041  37.422  60.513  1.00  0.00           H  
ATOM    398 2HG2 VAL A  24      11.477  39.031  60.003  1.00  0.00           H  
ATOM    399 3HG2 VAL A  24      12.371  38.843  61.531  1.00  0.00           H  
ATOM    400  N   GLN A  25       7.353  39.580  62.337  1.00  0.00           N  
ATOM    401  CA  GLN A  25       6.071  39.355  63.008  1.00  0.00           C  
ATOM    402  C   GLN A  25       5.647  37.900  62.751  1.00  0.00           C  
ATOM    403  O   GLN A  25       5.317  37.526  61.617  1.00  0.00           O  
ATOM    404  CB  GLN A  25       5.003  40.325  62.524  1.00  0.00           C  
ATOM    405  CG  GLN A  25       5.277  41.781  62.917  1.00  0.00           C  
ATOM    406  CD  GLN A  25       4.146  42.714  62.505  1.00  0.00           C  
ATOM    407  OE1 GLN A  25       3.032  42.616  63.031  1.00  0.00           O  
ATOM    408  NE2 GLN A  25       4.437  43.655  61.594  1.00  0.00           N  
ATOM    409  H   GLN A  25       7.360  39.991  61.414  1.00  0.00           H  
ATOM    410  HA  GLN A  25       6.209  39.511  64.078  1.00  0.00           H  
ATOM    411 1HB  GLN A  25       4.928  40.272  61.438  1.00  0.00           H  
ATOM    412 2HB  GLN A  25       4.036  40.036  62.934  1.00  0.00           H  
ATOM    413 1HG  GLN A  25       5.392  41.839  63.999  1.00  0.00           H  
ATOM    414 2HG  GLN A  25       6.191  42.113  62.425  1.00  0.00           H  
ATOM    415 1HE2 GLN A  25       3.728  44.294  61.290  1.00  0.00           H  
ATOM    416 2HE2 GLN A  25       5.362  43.720  61.219  1.00  0.00           H  
ATOM    417  N   PHE A  26       5.752  37.068  63.791  1.00  0.00           N  
ATOM    418  CA  PHE A  26       5.335  35.673  63.722  1.00  0.00           C  
ATOM    419  C   PHE A  26       4.114  35.432  64.599  1.00  0.00           C  
ATOM    420  O   PHE A  26       4.002  35.994  65.696  1.00  0.00           O  
ATOM    421  CB  PHE A  26       6.390  34.736  64.275  1.00  0.00           C  
ATOM    422  CG  PHE A  26       7.629  34.638  63.464  1.00  0.00           C  
ATOM    423  CD1 PHE A  26       7.643  33.925  62.270  1.00  0.00           C  
ATOM    424  CD2 PHE A  26       8.822  35.152  63.949  1.00  0.00           C  
ATOM    425  CE1 PHE A  26       8.828  33.762  61.543  1.00  0.00           C  
ATOM    426  CE2 PHE A  26      10.017  35.008  63.203  1.00  0.00           C  
ATOM    427  CZ  PHE A  26      10.009  34.308  62.023  1.00  0.00           C  
ATOM    428  H   PHE A  26       6.137  37.424  64.654  1.00  0.00           H  
ATOM    429  HA  PHE A  26       5.170  35.412  62.675  1.00  0.00           H  
ATOM    430 1HB  PHE A  26       6.676  35.060  65.274  1.00  0.00           H  
ATOM    431 2HB  PHE A  26       5.975  33.733  64.362  1.00  0.00           H  
ATOM    432  HD1 PHE A  26       6.715  33.490  61.899  1.00  0.00           H  
ATOM    433  HD2 PHE A  26       8.829  35.708  64.888  1.00  0.00           H  
ATOM    434  HE1 PHE A  26       8.819  33.208  60.604  1.00  0.00           H  
ATOM    435  HE2 PHE A  26      10.944  35.452  63.566  1.00  0.00           H  
ATOM    436  HZ  PHE A  26      10.935  34.183  61.464  1.00  0.00           H  
ATOM    437  N   SER A  27       3.265  34.514  64.169  1.00  0.00           N  
ATOM    438  CA  SER A  27       2.100  34.153  64.938  1.00  0.00           C  
ATOM    439  C   SER A  27       2.454  33.212  66.083  1.00  0.00           C  
ATOM    440  O   SER A  27       3.431  32.460  65.994  1.00  0.00           O  
ATOM    441  CB  SER A  27       1.068  33.505  64.035  1.00  0.00           C  
ATOM    442  OG  SER A  27       0.010  32.972  64.783  1.00  0.00           O  
ATOM    443  H   SER A  27       3.433  34.054  63.285  1.00  0.00           H  
ATOM    444  HA  SER A  27       1.639  35.066  65.317  1.00  0.00           H  
ATOM    445 1HB  SER A  27       0.685  34.243  63.331  1.00  0.00           H  
ATOM    446 2HB  SER A  27       1.540  32.713  63.454  1.00  0.00           H  
ATOM    447  HG  SER A  27      -0.775  33.074  64.239  1.00  0.00           H  
ATOM    448  N   CYS A  28       1.651  33.245  67.149  1.00  0.00           N  
ATOM    449  CA  CYS A  28       1.775  32.303  68.279  1.00  0.00           C  
ATOM    450  C   CYS A  28       1.490  30.864  67.812  1.00  0.00           C  
ATOM    451  O   CYS A  28       1.843  29.909  68.463  1.00  0.00           O  
ATOM    452  CB  CYS A  28       0.810  32.673  69.405  1.00  0.00           C  
ATOM    453  SG  CYS A  28      -0.937  32.536  68.955  1.00  0.00           S  
ATOM    454  H   CYS A  28       0.928  33.950  67.174  1.00  0.00           H  
ATOM    455  HA  CYS A  28       2.790  32.366  68.671  1.00  0.00           H  
ATOM    456 1HB  CYS A  28       0.989  32.027  70.265  1.00  0.00           H  
ATOM    457 2HB  CYS A  28       0.997  33.699  69.722  1.00  0.00           H  
ATOM    458  HG  CYS A  28      -1.414  32.921  70.135  1.00  0.00           H  
ATOM    459  N   ASN A  29       0.814  30.713  66.665  1.00  0.00           N  
ATOM    460  CA  ASN A  29       0.511  29.404  66.066  1.00  0.00           C  
ATOM    461  C   ASN A  29       1.463  29.030  64.929  1.00  0.00           C  
ATOM    462  O   ASN A  29       1.149  28.155  64.144  1.00  0.00           O  
ATOM    463  CB  ASN A  29      -0.924  29.373  65.574  1.00  0.00           C  
ATOM    464  CG  ASN A  29      -1.921  29.379  66.699  1.00  0.00           C  
ATOM    465  OD1 ASN A  29      -1.620  28.940  67.815  1.00  0.00           O  
ATOM    466  ND2 ASN A  29      -3.105  29.868  66.428  1.00  0.00           N  
ATOM    467  H   ASN A  29       0.501  31.552  66.197  1.00  0.00           H  
ATOM    468  HA  ASN A  29       0.621  28.637  66.835  1.00  0.00           H  
ATOM    469 1HB  ASN A  29      -1.109  30.238  64.935  1.00  0.00           H  
ATOM    470 2HB  ASN A  29      -1.082  28.480  64.968  1.00  0.00           H  
ATOM    471 1HD2 ASN A  29      -3.808  29.898  67.138  1.00  0.00           H  
ATOM    472 2HD2 ASN A  29      -3.305  30.212  65.511  1.00  0.00           H  
ATOM    473  N   LEU A  30       2.645  29.656  64.868  1.00  0.00           N  
ATOM    474  CA  LEU A  30       3.621  29.377  63.828  1.00  0.00           C  
ATOM    475  C   LEU A  30       3.963  27.892  63.660  1.00  0.00           C  
ATOM    476  O   LEU A  30       4.203  27.182  64.656  1.00  0.00           O  
ATOM    477  CB  LEU A  30       4.907  30.159  64.124  1.00  0.00           C  
ATOM    478  CG  LEU A  30       6.052  29.959  63.124  1.00  0.00           C  
ATOM    479  CD1 LEU A  30       5.658  30.547  61.775  1.00  0.00           C  
ATOM    480  CD2 LEU A  30       7.315  30.618  63.659  1.00  0.00           C  
ATOM    481  H   LEU A  30       2.862  30.346  65.573  1.00  0.00           H  
ATOM    482  HA  LEU A  30       3.230  29.745  62.880  1.00  0.00           H  
ATOM    483 1HB  LEU A  30       4.669  31.221  64.148  1.00  0.00           H  
ATOM    484 2HB  LEU A  30       5.272  29.867  65.109  1.00  0.00           H  
ATOM    485  HG  LEU A  30       6.231  28.893  62.983  1.00  0.00           H  
ATOM    486 1HD1 LEU A  30       6.472  30.405  61.064  1.00  0.00           H  
ATOM    487 2HD1 LEU A  30       4.763  30.044  61.407  1.00  0.00           H  
ATOM    488 3HD1 LEU A  30       5.456  31.612  61.888  1.00  0.00           H  
ATOM    489 1HD2 LEU A  30       8.129  30.476  62.948  1.00  0.00           H  
ATOM    490 2HD2 LEU A  30       7.137  31.685  63.799  1.00  0.00           H  
ATOM    491 3HD2 LEU A  30       7.584  30.167  64.614  1.00  0.00           H  
ATOM    492  N   GLU A  31       3.967  27.449  62.399  1.00  0.00           N  
ATOM    493  CA  GLU A  31       4.452  26.120  61.999  1.00  0.00           C  
ATOM    494  C   GLU A  31       5.429  26.293  60.827  1.00  0.00           C  
ATOM    495  O   GLU A  31       5.261  27.193  59.974  1.00  0.00           O  
ATOM    496  CB  GLU A  31       3.326  25.163  61.668  1.00  0.00           C  
ATOM    497  CG  GLU A  31       2.612  24.697  62.917  1.00  0.00           C  
ATOM    498  CD  GLU A  31       1.541  23.635  62.672  1.00  0.00           C  
ATOM    499  OE1 GLU A  31       1.835  22.588  62.043  1.00  0.00           O  
ATOM    500  OE2 GLU A  31       0.421  23.816  63.206  1.00  0.00           O  
ATOM    501  H   GLU A  31       3.614  28.076  61.691  1.00  0.00           H  
ATOM    502  HA  GLU A  31       5.013  25.692  62.831  1.00  0.00           H  
ATOM    503 1HB  GLU A  31       2.613  25.655  61.006  1.00  0.00           H  
ATOM    504 2HB  GLU A  31       3.726  24.301  61.135  1.00  0.00           H  
ATOM    505 1HG  GLU A  31       3.346  24.283  63.609  1.00  0.00           H  
ATOM    506 2HG  GLU A  31       2.144  25.555  63.398  1.00  0.00           H  
ATOM    507  N   ARG A  32       6.463  25.447  60.810  1.00  0.00           N  
ATOM    508  CA  ARG A  32       7.501  25.497  59.799  1.00  0.00           C  
ATOM    509  C   ARG A  32       7.749  24.094  59.258  1.00  0.00           C  
ATOM    510  O   ARG A  32       8.159  23.213  60.039  1.00  0.00           O  
ATOM    511  CB  ARG A  32       8.791  26.068  60.370  1.00  0.00           C  
ATOM    512  CG  ARG A  32       9.929  26.199  59.371  1.00  0.00           C  
ATOM    513  CD  ARG A  32      11.043  27.019  59.914  1.00  0.00           C  
ATOM    514  NE  ARG A  32      12.120  27.176  58.949  1.00  0.00           N  
ATOM    515  CZ  ARG A  32      13.136  26.306  58.787  1.00  0.00           C  
ATOM    516  NH1 ARG A  32      13.199  25.224  59.531  1.00  0.00           N  
ATOM    517  NH2 ARG A  32      14.068  26.539  57.880  1.00  0.00           N  
ATOM    518  H   ARG A  32       6.516  24.745  61.535  1.00  0.00           H  
ATOM    519  HA  ARG A  32       7.170  26.157  58.996  1.00  0.00           H  
ATOM    520 1HB  ARG A  32       8.598  27.057  60.783  1.00  0.00           H  
ATOM    521 2HB  ARG A  32       9.139  25.435  61.186  1.00  0.00           H  
ATOM    522 1HG  ARG A  32      10.318  25.210  59.130  1.00  0.00           H  
ATOM    523 2HG  ARG A  32       9.563  26.677  58.462  1.00  0.00           H  
ATOM    524 1HD  ARG A  32      10.673  28.009  60.175  1.00  0.00           H  
ATOM    525 2HD  ARG A  32      11.450  26.538  60.802  1.00  0.00           H  
ATOM    526  HE  ARG A  32      12.106  27.997  58.358  1.00  0.00           H  
ATOM    527 1HH1 ARG A  32      12.486  25.045  60.224  1.00  0.00           H  
ATOM    528 2HH1 ARG A  32      13.960  24.571  59.410  1.00  0.00           H  
ATOM    529 1HH2 ARG A  32      14.019  27.371  57.308  1.00  0.00           H  
ATOM    530 2HH2 ARG A  32      14.829  25.887  57.759  1.00  0.00           H  
ATOM    531  N   LEU A  33       7.526  23.888  57.958  1.00  0.00           N  
ATOM    532  CA  LEU A  33       7.742  22.558  57.359  1.00  0.00           C  
ATOM    533  C   LEU A  33       9.196  22.522  56.886  1.00  0.00           C  
ATOM    534  O   LEU A  33       9.530  23.108  55.860  1.00  0.00           O  
ATOM    535  CB  LEU A  33       6.784  22.303  56.189  1.00  0.00           C  
ATOM    536  CG  LEU A  33       6.913  20.934  55.509  1.00  0.00           C  
ATOM    537  CD1 LEU A  33       6.865  19.837  56.564  1.00  0.00           C  
ATOM    538  CD2 LEU A  33       5.794  20.764  54.492  1.00  0.00           C  
ATOM    539  H   LEU A  33       7.207  24.645  57.371  1.00  0.00           H  
ATOM    540  HA  LEU A  33       7.627  21.806  58.139  1.00  0.00           H  
ATOM    541 1HB  LEU A  33       5.761  22.399  56.550  1.00  0.00           H  
ATOM    542 2HB  LEU A  33       6.952  23.067  55.429  1.00  0.00           H  
ATOM    543  HG  LEU A  33       7.877  20.868  55.003  1.00  0.00           H  
ATOM    544 1HD1 LEU A  33       6.957  18.864  56.081  1.00  0.00           H  
ATOM    545 2HD1 LEU A  33       7.688  19.971  57.266  1.00  0.00           H  
ATOM    546 3HD1 LEU A  33       5.918  19.888  57.099  1.00  0.00           H  
ATOM    547 1HD2 LEU A  33       5.887  19.791  54.008  1.00  0.00           H  
ATOM    548 2HD2 LEU A  33       4.830  20.828  54.997  1.00  0.00           H  
ATOM    549 3HD2 LEU A  33       5.863  21.551  53.741  1.00  0.00           H  
ATOM    550  N   SER A  34      10.054  21.884  57.692  1.00  0.00           N  
ATOM    551  CA  SER A  34      11.500  21.822  57.478  1.00  0.00           C  
ATOM    552  C   SER A  34      11.899  20.824  56.400  1.00  0.00           C  
ATOM    553  O   SER A  34      11.317  19.741  56.361  1.00  0.00           O  
ATOM    554  CB  SER A  34      12.195  21.461  58.776  1.00  0.00           C  
ATOM    555  OG  SER A  34      13.561  21.232  58.567  1.00  0.00           O  
ATOM    556  H   SER A  34       9.656  21.421  58.497  1.00  0.00           H  
ATOM    557  HA  SER A  34      11.849  22.813  57.183  1.00  0.00           H  
ATOM    558 1HB  SER A  34      12.065  22.270  59.495  1.00  0.00           H  
ATOM    559 2HB  SER A  34      11.734  20.570  59.200  1.00  0.00           H  
ATOM    560  HG  SER A  34      13.977  21.304  59.430  1.00  0.00           H  
ATOM    561  N   PRO A  35      12.919  21.158  55.559  1.00  0.00           N  
ATOM    562  CA  PRO A  35      13.435  20.158  54.596  1.00  0.00           C  
ATOM    563  C   PRO A  35      14.014  18.877  55.235  1.00  0.00           C  
ATOM    564  O   PRO A  35      14.141  17.884  54.553  1.00  0.00           O  
ATOM    565  CB  PRO A  35      14.580  20.899  53.889  1.00  0.00           C  
ATOM    566  CG  PRO A  35      14.299  22.300  54.057  1.00  0.00           C  
ATOM    567  CD  PRO A  35      13.665  22.430  55.422  1.00  0.00           C  
ATOM    568  HA  PRO A  35      12.639  19.899  53.882  1.00  0.00           H  
ATOM    569 1HB  PRO A  35      15.545  20.614  54.335  1.00  0.00           H  
ATOM    570 2HB  PRO A  35      14.619  20.609  52.829  1.00  0.00           H  
ATOM    571 1HG  PRO A  35      15.227  22.886  53.977  1.00  0.00           H  
ATOM    572 2HG  PRO A  35      13.631  22.652  53.257  1.00  0.00           H  
ATOM    573 1HD  PRO A  35      14.452  22.528  56.184  1.00  0.00           H  
ATOM    574 2HD  PRO A  35      12.999  23.305  55.435  1.00  0.00           H  
ATOM    575  N   ILE A  36      14.383  18.932  56.520  1.00  0.00           N  
ATOM    576  CA  ILE A  36      15.015  17.814  57.232  1.00  0.00           C  
ATOM    577  C   ILE A  36      14.089  17.071  58.232  1.00  0.00           C  
ATOM    578  O   ILE A  36      14.575  16.323  59.090  1.00  0.00           O  
ATOM    579  CB  ILE A  36      16.367  18.281  57.856  1.00  0.00           C  
ATOM    580  CG1 ILE A  36      16.192  19.385  58.900  1.00  0.00           C  
ATOM    581  CG2 ILE A  36      17.304  18.824  56.741  1.00  0.00           C  
ATOM    582  CD1 ILE A  36      17.456  19.641  59.700  1.00  0.00           C  
ATOM    583  H   ILE A  36      14.210  19.796  57.015  1.00  0.00           H  
ATOM    584  HA  ILE A  36      15.212  17.016  56.517  1.00  0.00           H  
ATOM    585  HB  ILE A  36      16.849  17.439  58.352  1.00  0.00           H  
ATOM    586 1HG1 ILE A  36      15.895  20.309  58.405  1.00  0.00           H  
ATOM    587 2HG1 ILE A  36      15.391  19.112  59.588  1.00  0.00           H  
ATOM    588 1HG2 ILE A  36      18.246  19.149  57.182  1.00  0.00           H  
ATOM    589 2HG2 ILE A  36      17.497  18.037  56.013  1.00  0.00           H  
ATOM    590 3HG2 ILE A  36      16.826  19.668  56.243  1.00  0.00           H  
ATOM    591 1HD1 ILE A  36      17.274  20.433  60.426  1.00  0.00           H  
ATOM    592 2HD1 ILE A  36      17.746  18.729  60.224  1.00  0.00           H  
ATOM    593 3HD1 ILE A  36      18.257  19.944  59.028  1.00  0.00           H  
ATOM    594  N   SER A  37      12.769  17.263  58.113  1.00  0.00           N  
ATOM    595  CA  SER A  37      11.797  16.552  58.960  1.00  0.00           C  
ATOM    596  C   SER A  37      10.399  16.507  58.385  1.00  0.00           C  
ATOM    597  O   SER A  37       9.904  17.496  57.870  1.00  0.00           O  
ATOM    598  CB  SER A  37      11.739  17.199  60.330  1.00  0.00           C  
ATOM    599  OG  SER A  37      10.789  16.569  61.144  1.00  0.00           O  
ATOM    600  H   SER A  37      12.433  17.917  57.421  1.00  0.00           H  
ATOM    601  HA  SER A  37      12.118  15.514  59.059  1.00  0.00           H  
ATOM    602 1HB  SER A  37      12.720  17.142  60.801  1.00  0.00           H  
ATOM    603 2HB  SER A  37      11.488  18.254  60.224  1.00  0.00           H  
ATOM    604  HG  SER A  37      10.843  17.002  61.999  1.00  0.00           H  
ATOM    605  N   GLY A  38       9.755  15.349  58.544  1.00  0.00           N  
ATOM    606  CA  GLY A  38       8.374  15.134  58.126  1.00  0.00           C  
ATOM    607  C   GLY A  38       7.361  15.881  58.997  1.00  0.00           C  
ATOM    608  O   GLY A  38       6.295  16.258  58.505  1.00  0.00           O  
ATOM    609  H   GLY A  38      10.261  14.590  58.978  1.00  0.00           H  
ATOM    610 1HA  GLY A  38       8.253  15.458  57.092  1.00  0.00           H  
ATOM    611 2HA  GLY A  38       8.146  14.070  58.158  1.00  0.00           H  
ATOM    612  N   ASN A  39       7.699  16.104  60.269  1.00  0.00           N  
ATOM    613  CA  ASN A  39       6.842  16.828  61.219  1.00  0.00           C  
ATOM    614  C   ASN A  39       7.245  18.293  61.221  1.00  0.00           C  
ATOM    615  O   ASN A  39       8.431  18.620  61.193  1.00  0.00           O  
ATOM    616  CB  ASN A  39       6.932  16.237  62.614  1.00  0.00           C  
ATOM    617  CG  ASN A  39       6.338  14.859  62.697  1.00  0.00           C  
ATOM    618  OD1 ASN A  39       5.444  14.506  61.919  1.00  0.00           O  
ATOM    619  ND2 ASN A  39       6.817  14.071  63.626  1.00  0.00           N  
ATOM    620  H   ASN A  39       8.592  15.752  60.583  1.00  0.00           H  
ATOM    621  HA  ASN A  39       5.805  16.731  60.893  1.00  0.00           H  
ATOM    622 1HB  ASN A  39       7.977  16.189  62.923  1.00  0.00           H  
ATOM    623 2HB  ASN A  39       6.412  16.887  63.319  1.00  0.00           H  
ATOM    624 1HD2 ASN A  39       6.459  13.143  63.728  1.00  0.00           H  
ATOM    625 2HD2 ASN A  39       7.540  14.398  64.234  1.00  0.00           H  
ATOM    626  N   THR A  40       6.261  19.180  61.261  1.00  0.00           N  
ATOM    627  CA  THR A  40       6.529  20.613  61.241  1.00  0.00           C  
ATOM    628  C   THR A  40       7.088  21.049  62.594  1.00  0.00           C  
ATOM    629  O   THR A  40       6.762  20.452  63.633  1.00  0.00           O  
ATOM    630  CB  THR A  40       5.251  21.441  60.956  1.00  0.00           C  
ATOM    631  OG1 THR A  40       4.270  21.140  61.951  1.00  0.00           O  
ATOM    632  CG2 THR A  40       4.644  21.124  59.588  1.00  0.00           C  
ATOM    633  H   THR A  40       5.305  18.859  61.307  1.00  0.00           H  
ATOM    634  HA  THR A  40       7.246  20.819  60.446  1.00  0.00           H  
ATOM    635  HB  THR A  40       5.492  22.503  60.984  1.00  0.00           H  
ATOM    636  HG1 THR A  40       3.518  21.728  61.846  1.00  0.00           H  
ATOM    637 1HG2 THR A  40       3.751  21.730  59.437  1.00  0.00           H  
ATOM    638 2HG2 THR A  40       5.371  21.346  58.808  1.00  0.00           H  
ATOM    639 3HG2 THR A  40       4.377  20.069  59.545  1.00  0.00           H  
ATOM    640  N   LEU A  41       7.951  22.058  62.567  1.00  0.00           N  
ATOM    641  CA  LEU A  41       8.476  22.656  63.796  1.00  0.00           C  
ATOM    642  C   LEU A  41       7.305  23.520  64.270  1.00  0.00           C  
ATOM    643  O   LEU A  41       6.628  24.119  63.457  1.00  0.00           O  
ATOM    644  CB  LEU A  41       9.739  23.491  63.551  1.00  0.00           C  
ATOM    645  CG  LEU A  41      10.934  22.731  62.959  1.00  0.00           C  
ATOM    646  CD1 LEU A  41      12.064  23.709  62.669  1.00  0.00           C  
ATOM    647  CD2 LEU A  41      11.381  21.650  63.931  1.00  0.00           C  
ATOM    648  H   LEU A  41       8.252  22.422  61.675  1.00  0.00           H  
ATOM    649  HA  LEU A  41       8.739  21.855  64.485  1.00  0.00           H  
ATOM    650 1HB  LEU A  41       9.493  24.303  62.870  1.00  0.00           H  
ATOM    651 2HB  LEU A  41      10.059  23.923  64.499  1.00  0.00           H  
ATOM    652  HG  LEU A  41      10.640  22.271  62.015  1.00  0.00           H  
ATOM    653 1HD1 LEU A  41      12.913  23.170  62.248  1.00  0.00           H  
ATOM    654 2HD1 LEU A  41      11.723  24.460  61.956  1.00  0.00           H  
ATOM    655 3HD1 LEU A  41      12.368  24.198  63.594  1.00  0.00           H  
ATOM    656 1HD2 LEU A  41      12.230  21.110  63.510  1.00  0.00           H  
ATOM    657 2HD2 LEU A  41      11.676  22.109  64.875  1.00  0.00           H  
ATOM    658 3HD2 LEU A  41      10.560  20.956  64.106  1.00  0.00           H  
ATOM    659  N   LYS A  42       7.054  23.530  65.575  1.00  0.00           N  
ATOM    660  CA  LYS A  42       5.911  24.241  66.151  1.00  0.00           C  
ATOM    661  C   LYS A  42       6.319  25.340  67.123  1.00  0.00           C  
ATOM    662  O   LYS A  42       7.061  25.094  68.053  1.00  0.00           O  
ATOM    663  CB  LYS A  42       4.946  23.228  66.784  1.00  0.00           C  
ATOM    664  CG  LYS A  42       4.418  22.278  65.716  1.00  0.00           C  
ATOM    665  CD  LYS A  42       3.490  21.221  66.225  1.00  0.00           C  
ATOM    666  CE  LYS A  42       3.100  20.260  65.076  1.00  0.00           C  
ATOM    667  NZ  LYS A  42       4.261  19.396  64.673  1.00  0.00           N  
ATOM    668  H   LYS A  42       7.679  23.025  66.188  1.00  0.00           H  
ATOM    669  HA  LYS A  42       5.396  24.774  65.352  1.00  0.00           H  
ATOM    670 1HB  LYS A  42       5.464  22.668  67.563  1.00  0.00           H  
ATOM    671 2HB  LYS A  42       4.120  23.759  67.258  1.00  0.00           H  
ATOM    672 1HG  LYS A  42       3.876  22.847  64.959  1.00  0.00           H  
ATOM    673 2HG  LYS A  42       5.253  21.771  65.235  1.00  0.00           H  
ATOM    674 1HD  LYS A  42       3.979  20.660  67.022  1.00  0.00           H  
ATOM    675 2HD  LYS A  42       2.593  21.688  66.630  1.00  0.00           H  
ATOM    676 1HE  LYS A  42       2.276  19.626  65.396  1.00  0.00           H  
ATOM    677 2HE  LYS A  42       2.770  20.839  64.213  1.00  0.00           H  
ATOM    678 1HZ  LYS A  42       3.979  18.781  63.923  1.00  0.00           H  
ATOM    679 2HZ  LYS A  42       5.024  19.980  64.360  1.00  0.00           H  
ATOM    680 3HZ  LYS A  42       4.562  18.845  65.464  1.00  0.00           H  
ATOM    681  N   GLY A  43       5.851  26.559  66.828  1.00  0.00           N  
ATOM    682  CA  GLY A  43       6.121  27.742  67.595  1.00  0.00           C  
ATOM    683  C   GLY A  43       7.486  28.296  67.313  1.00  0.00           C  
ATOM    684  O   GLY A  43       8.375  27.594  66.836  1.00  0.00           O  
ATOM    685  H   GLY A  43       5.269  26.629  66.005  1.00  0.00           H  
ATOM    686 1HA  GLY A  43       5.372  28.501  67.369  1.00  0.00           H  
ATOM    687 2HA  GLY A  43       6.038  27.514  68.657  1.00  0.00           H  
ATOM    688  N   THR A  44       7.669  29.564  67.656  1.00  0.00           N  
ATOM    689  CA  THR A  44       8.962  30.246  67.514  1.00  0.00           C  
ATOM    690  C   THR A  44      10.028  29.584  68.397  1.00  0.00           C  
ATOM    691  O   THR A  44      11.198  29.675  68.108  1.00  0.00           O  
ATOM    692  CB  THR A  44       8.840  31.791  67.778  1.00  0.00           C  
ATOM    693  OG1 THR A  44       8.309  32.000  69.071  1.00  0.00           O  
ATOM    694  CG2 THR A  44       7.883  32.474  66.800  1.00  0.00           C  
ATOM    695  H   THR A  44       6.882  30.075  68.030  1.00  0.00           H  
ATOM    696  HA  THR A  44       9.316  30.106  66.493  1.00  0.00           H  
ATOM    697  HB  THR A  44       9.821  32.255  67.676  1.00  0.00           H  
ATOM    698  HG1 THR A  44       9.006  31.899  69.724  1.00  0.00           H  
ATOM    699 1HG2 THR A  44       7.834  33.540  67.024  1.00  0.00           H  
ATOM    700 2HG2 THR A  44       8.242  32.333  65.781  1.00  0.00           H  
ATOM    701 3HG2 THR A  44       6.890  32.037  66.898  1.00  0.00           H  
ATOM    702  N   GLU A  45       9.610  28.873  69.446  1.00  0.00           N  
ATOM    703  CA  GLU A  45      10.518  28.140  70.354  1.00  0.00           C  
ATOM    704  C   GLU A  45      11.275  26.994  69.690  1.00  0.00           C  
ATOM    705  O   GLU A  45      12.279  26.584  70.222  1.00  0.00           O  
ATOM    706  CB  GLU A  45       9.815  27.507  71.579  1.00  0.00           C  
ATOM    707  CG  GLU A  45       8.683  28.267  72.209  1.00  0.00           C  
ATOM    708  CD  GLU A  45       7.369  28.067  71.457  1.00  0.00           C  
ATOM    709  OE1 GLU A  45       6.880  26.908  71.393  1.00  0.00           O  
ATOM    710  OE2 GLU A  45       6.843  29.075  70.932  1.00  0.00           O  
ATOM    711  H   GLU A  45       8.615  28.843  69.616  1.00  0.00           H  
ATOM    712  HA  GLU A  45      11.259  28.840  70.741  1.00  0.00           H  
ATOM    713 1HB  GLU A  45       9.407  26.535  71.303  1.00  0.00           H  
ATOM    714 2HB  GLU A  45      10.544  27.343  72.373  1.00  0.00           H  
ATOM    715 1HG  GLU A  45       8.562  27.932  73.239  1.00  0.00           H  
ATOM    716 2HG  GLU A  45       8.937  29.326  72.228  1.00  0.00           H  
ATOM    717  N   GLU A  46      10.712  26.420  68.624  1.00  0.00           N  
ATOM    718  CA  GLU A  46      11.347  25.351  67.824  1.00  0.00           C  
ATOM    719  C   GLU A  46      11.847  25.861  66.488  1.00  0.00           C  
ATOM    720  O   GLU A  46      12.885  25.421  65.988  1.00  0.00           O  
ATOM    721  CB  GLU A  46      10.389  24.191  67.556  1.00  0.00           C  
ATOM    722  CG  GLU A  46       9.981  23.433  68.803  1.00  0.00           C  
ATOM    723  CD  GLU A  46       9.053  22.233  68.530  1.00  0.00           C  
ATOM    724  OE1 GLU A  46       8.690  21.953  67.341  1.00  0.00           O  
ATOM    725  OE2 GLU A  46       8.681  21.576  69.535  1.00  0.00           O  
ATOM    726  H   GLU A  46       9.794  26.750  68.364  1.00  0.00           H  
ATOM    727  HA  GLU A  46      12.199  24.961  68.381  1.00  0.00           H  
ATOM    728 1HB  GLU A  46       9.485  24.569  67.077  1.00  0.00           H  
ATOM    729 2HB  GLU A  46      10.854  23.487  66.867  1.00  0.00           H  
ATOM    730 1HG  GLU A  46      10.877  23.066  69.301  1.00  0.00           H  
ATOM    731 2HG  GLU A  46       9.475  24.118  69.482  1.00  0.00           H  
ATOM    732  N   VAL A  47      11.103  26.786  65.890  1.00  0.00           N  
ATOM    733  CA  VAL A  47      11.478  27.330  64.604  1.00  0.00           C  
ATOM    734  C   VAL A  47      12.678  28.245  64.686  1.00  0.00           C  
ATOM    735  O   VAL A  47      13.573  28.113  63.876  1.00  0.00           O  
ATOM    736  CB  VAL A  47      10.294  28.107  63.999  1.00  0.00           C  
ATOM    737  CG1 VAL A  47      10.720  28.816  62.721  1.00  0.00           C  
ATOM    738  CG2 VAL A  47       9.136  27.159  63.729  1.00  0.00           C  
ATOM    739  H   VAL A  47      10.260  27.118  66.337  1.00  0.00           H  
ATOM    740  HA  VAL A  47      11.774  26.506  63.953  1.00  0.00           H  
ATOM    741  HB  VAL A  47       9.979  28.877  64.703  1.00  0.00           H  
ATOM    742 1HG1 VAL A  47       9.871  29.360  62.307  1.00  0.00           H  
ATOM    743 2HG1 VAL A  47      11.525  29.515  62.944  1.00  0.00           H  
ATOM    744 3HG1 VAL A  47      11.067  28.080  61.996  1.00  0.00           H  
ATOM    745 1HG2 VAL A  47       8.302  27.716  63.302  1.00  0.00           H  
ATOM    746 2HG2 VAL A  47       9.453  26.386  63.029  1.00  0.00           H  
ATOM    747 3HG2 VAL A  47       8.821  26.695  64.664  1.00  0.00           H  
ATOM    748  N   ILE A  48      12.713  29.177  65.646  1.00  0.00           N  
ATOM    749  CA  ILE A  48      13.796  30.178  65.655  1.00  0.00           C  
ATOM    750  C   ILE A  48      15.195  29.599  65.866  1.00  0.00           C  
ATOM    751  O   ILE A  48      16.093  29.947  65.103  1.00  0.00           O  
ATOM    752  CB  ILE A  48      13.503  31.382  66.593  1.00  0.00           C  
ATOM    753  CG1 ILE A  48      12.258  32.136  66.114  1.00  0.00           C  
ATOM    754  CG2 ILE A  48      14.661  32.366  66.610  1.00  0.00           C  
ATOM    755  CD1 ILE A  48      12.358  32.644  64.670  1.00  0.00           C  
ATOM    756  H   ILE A  48      12.009  29.208  66.369  1.00  0.00           H  
ATOM    757  HA  ILE A  48      13.911  30.572  64.646  1.00  0.00           H  
ATOM    758  HB  ILE A  48      13.341  31.021  67.608  1.00  0.00           H  
ATOM    759 1HG1 ILE A  48      11.388  31.484  66.187  1.00  0.00           H  
ATOM    760 2HG1 ILE A  48      12.079  32.992  66.765  1.00  0.00           H  
ATOM    761 1HG2 ILE A  48      14.423  33.196  67.275  1.00  0.00           H  
ATOM    762 2HG2 ILE A  48      15.559  31.863  66.964  1.00  0.00           H  
ATOM    763 3HG2 ILE A  48      14.830  32.745  65.602  1.00  0.00           H  
ATOM    764 1HD1 ILE A  48      11.440  33.167  64.404  1.00  0.00           H  
ATOM    765 2HD1 ILE A  48      13.204  33.328  64.583  1.00  0.00           H  
ATOM    766 3HD1 ILE A  48      12.502  31.800  63.997  1.00  0.00           H  
ATOM    767  N   PRO A  49      15.389  28.731  66.887  1.00  0.00           N  
ATOM    768  CA  PRO A  49      16.685  28.067  67.042  1.00  0.00           C  
ATOM    769  C   PRO A  49      17.159  27.368  65.772  1.00  0.00           C  
ATOM    770  O   PRO A  49      18.326  27.489  65.421  1.00  0.00           O  
ATOM    771  CB  PRO A  49      16.408  27.057  68.160  1.00  0.00           C  
ATOM    772  CG  PRO A  49      15.305  27.678  68.949  1.00  0.00           C  
ATOM    773  CD  PRO A  49      14.418  28.315  67.913  1.00  0.00           C  
ATOM    774  HA  PRO A  49      17.434  28.806  67.363  1.00  0.00           H  
ATOM    775 1HB  PRO A  49      16.129  26.085  67.728  1.00  0.00           H  
ATOM    776 2HB  PRO A  49      17.319  26.895  68.755  1.00  0.00           H  
ATOM    777 1HG  PRO A  49      14.783  26.911  69.540  1.00  0.00           H  
ATOM    778 2HG  PRO A  49      15.713  28.407  69.664  1.00  0.00           H  
ATOM    779 1HD  PRO A  49      13.704  27.570  67.532  1.00  0.00           H  
ATOM    780 2HD  PRO A  49      13.886  29.168  68.360  1.00  0.00           H  
ATOM    781  N   PHE A  50      16.258  26.662  65.084  1.00  0.00           N  
ATOM    782  CA  PHE A  50      16.603  26.009  63.822  1.00  0.00           C  
ATOM    783  C   PHE A  50      17.103  27.046  62.797  1.00  0.00           C  
ATOM    784  O   PHE A  50      18.220  26.904  62.261  1.00  0.00           O  
ATOM    785  CB  PHE A  50      15.430  25.194  63.277  1.00  0.00           C  
ATOM    786  CG  PHE A  50      15.648  24.715  61.871  1.00  0.00           C  
ATOM    787  CD1 PHE A  50      16.562  23.696  61.616  1.00  0.00           C  
ATOM    788  CD2 PHE A  50      14.979  25.306  60.797  1.00  0.00           C  
ATOM    789  CE1 PHE A  50      16.794  23.264  60.294  1.00  0.00           C  
ATOM    790  CE2 PHE A  50      15.210  24.866  59.469  1.00  0.00           C  
ATOM    791  CZ  PHE A  50      16.118  23.862  59.240  1.00  0.00           C  
ATOM    792  H   PHE A  50      15.318  26.575  65.441  1.00  0.00           H  
ATOM    793  HA  PHE A  50      17.437  25.329  64.001  1.00  0.00           H  
ATOM    794 1HB  PHE A  50      15.261  24.328  63.915  1.00  0.00           H  
ATOM    795 2HB  PHE A  50      14.525  25.800  63.300  1.00  0.00           H  
ATOM    796  HD1 PHE A  50      17.093  23.236  62.450  1.00  0.00           H  
ATOM    797  HD2 PHE A  50      14.260  26.103  60.990  1.00  0.00           H  
ATOM    798  HE1 PHE A  50      17.505  22.460  60.101  1.00  0.00           H  
ATOM    799  HE2 PHE A  50      14.676  25.318  58.633  1.00  0.00           H  
ATOM    800  HZ  PHE A  50      16.306  23.537  58.217  1.00  0.00           H  
ATOM    801  N   VAL A  51      16.310  28.097  62.554  1.00  0.00           N  
ATOM    802  CA  VAL A  51      16.697  29.129  61.577  1.00  0.00           C  
ATOM    803  C   VAL A  51      17.999  29.839  61.953  1.00  0.00           C  
ATOM    804  O   VAL A  51      18.834  30.079  61.084  1.00  0.00           O  
ATOM    805  CB  VAL A  51      15.577  30.179  61.447  1.00  0.00           C  
ATOM    806  CG1 VAL A  51      15.999  31.293  60.502  1.00  0.00           C  
ATOM    807  CG2 VAL A  51      14.298  29.514  60.962  1.00  0.00           C  
ATOM    808  H   VAL A  51      15.432  28.189  63.044  1.00  0.00           H  
ATOM    809  HA  VAL A  51      16.902  28.643  60.624  1.00  0.00           H  
ATOM    810  HB  VAL A  51      15.404  30.633  62.423  1.00  0.00           H  
ATOM    811 1HG1 VAL A  51      15.196  32.026  60.422  1.00  0.00           H  
ATOM    812 2HG1 VAL A  51      16.895  31.778  60.887  1.00  0.00           H  
ATOM    813 3HG1 VAL A  51      16.206  30.875  59.517  1.00  0.00           H  
ATOM    814 1HG2 VAL A  51      13.511  30.262  60.873  1.00  0.00           H  
ATOM    815 2HG2 VAL A  51      14.474  29.054  59.989  1.00  0.00           H  
ATOM    816 3HG2 VAL A  51      13.993  28.748  61.675  1.00  0.00           H  
ATOM    817  N   LYS A  52      18.181  30.143  63.239  1.00  0.00           N  
ATOM    818  CA  LYS A  52      19.428  30.761  63.725  1.00  0.00           C  
ATOM    819  C   LYS A  52      20.665  29.902  63.397  1.00  0.00           C  
ATOM    820  O   LYS A  52      21.726  30.432  63.011  1.00  0.00           O  
ATOM    821  CB  LYS A  52      19.328  31.052  65.241  1.00  0.00           C  
ATOM    822  CG  LYS A  52      18.473  32.256  65.548  1.00  0.00           C  
ATOM    823  CD  LYS A  52      18.110  32.443  67.037  1.00  0.00           C  
ATOM    824  CE  LYS A  52      19.256  32.718  67.951  1.00  0.00           C  
ATOM    825  NZ  LYS A  52      18.749  32.911  69.382  1.00  0.00           N  
ATOM    826  H   LYS A  52      17.441  29.943  63.897  1.00  0.00           H  
ATOM    827  HA  LYS A  52      19.576  31.703  63.197  1.00  0.00           H  
ATOM    828 1HB  LYS A  52      18.909  30.185  65.752  1.00  0.00           H  
ATOM    829 2HB  LYS A  52      20.327  31.220  65.646  1.00  0.00           H  
ATOM    830 1HG  LYS A  52      18.991  33.161  65.230  1.00  0.00           H  
ATOM    831 2HG  LYS A  52      17.534  32.184  64.999  1.00  0.00           H  
ATOM    832 1HD  LYS A  52      17.418  33.280  67.141  1.00  0.00           H  
ATOM    833 2HD  LYS A  52      17.622  31.543  67.409  1.00  0.00           H  
ATOM    834 1HE  LYS A  52      19.956  31.884  67.916  1.00  0.00           H  
ATOM    835 2HE  LYS A  52      19.778  33.616  67.620  1.00  0.00           H  
ATOM    836 1HZ  LYS A  52      19.531  33.096  69.995  1.00  0.00           H  
ATOM    837 2HZ  LYS A  52      18.107  33.691  69.410  1.00  0.00           H  
ATOM    838 3HZ  LYS A  52      18.275  32.073  69.688  1.00  0.00           H  
ATOM    839  N   GLY A  53      20.528  28.592  63.587  1.00  0.00           N  
ATOM    840  CA  GLY A  53      21.579  27.625  63.240  1.00  0.00           C  
ATOM    841  C   GLY A  53      21.899  27.699  61.754  1.00  0.00           C  
ATOM    842  O   GLY A  53      23.076  27.753  61.379  1.00  0.00           O  
ATOM    843  H   GLY A  53      19.663  28.257  63.986  1.00  0.00           H  
ATOM    844 1HA  GLY A  53      22.473  27.834  63.827  1.00  0.00           H  
ATOM    845 2HA  GLY A  53      21.250  26.621  63.503  1.00  0.00           H  
ATOM    846  N   VAL A  54      20.867  27.767  60.910  1.00  0.00           N  
ATOM    847  CA  VAL A  54      21.076  27.850  59.451  1.00  0.00           C  
ATOM    848  C   VAL A  54      21.801  29.152  59.068  1.00  0.00           C  
ATOM    849  O   VAL A  54      22.734  29.123  58.278  1.00  0.00           O  
ATOM    850  CB  VAL A  54      19.727  27.782  58.710  1.00  0.00           C  
ATOM    851  CG1 VAL A  54      19.919  28.067  57.228  1.00  0.00           C  
ATOM    852  CG2 VAL A  54      19.090  26.417  58.919  1.00  0.00           C  
ATOM    853  H   VAL A  54      19.924  27.760  61.272  1.00  0.00           H  
ATOM    854  HA  VAL A  54      21.776  27.067  59.156  1.00  0.00           H  
ATOM    855  HB  VAL A  54      19.068  28.556  59.103  1.00  0.00           H  
ATOM    856 1HG1 VAL A  54      18.955  28.015  56.720  1.00  0.00           H  
ATOM    857 2HG1 VAL A  54      20.342  29.063  57.100  1.00  0.00           H  
ATOM    858 3HG1 VAL A  54      20.594  27.326  56.799  1.00  0.00           H  
ATOM    859 1HG2 VAL A  54      18.137  26.376  58.394  1.00  0.00           H  
ATOM    860 2HG2 VAL A  54      19.753  25.643  58.531  1.00  0.00           H  
ATOM    861 3HG2 VAL A  54      18.925  26.252  59.984  1.00  0.00           H  
ATOM    862  N   THR A  55      21.432  30.261  59.699  1.00  0.00           N  
ATOM    863  CA  THR A  55      22.055  31.583  59.424  1.00  0.00           C  
ATOM    864  C   THR A  55      23.544  31.699  59.771  1.00  0.00           C  
ATOM    865  O   THR A  55      24.216  32.602  59.248  1.00  0.00           O  
ATOM    866  CB  THR A  55      21.298  32.693  60.178  1.00  0.00           C  
ATOM    867  OG1 THR A  55      21.347  32.436  61.587  1.00  0.00           O  
ATOM    868  CG2 THR A  55      19.847  32.751  59.726  1.00  0.00           C  
ATOM    869  H   THR A  55      20.699  30.196  60.392  1.00  0.00           H  
ATOM    870  HA  THR A  55      22.007  31.772  58.351  1.00  0.00           H  
ATOM    871  HB  THR A  55      21.773  33.654  59.981  1.00  0.00           H  
ATOM    872  HG1 THR A  55      21.166  33.248  62.066  1.00  0.00           H  
ATOM    873 1HG2 THR A  55      19.329  33.541  60.269  1.00  0.00           H  
ATOM    874 2HG2 THR A  55      19.807  32.958  58.657  1.00  0.00           H  
ATOM    875 3HG2 THR A  55      19.365  31.796  59.928  1.00  0.00           H  
ATOM    876  N   THR A  56      24.056  30.820  60.630  1.00  0.00           N  
ATOM    877  CA  THR A  56      25.514  30.775  60.934  1.00  0.00           C  
ATOM    878  C   THR A  56      26.303  30.249  59.686  1.00  0.00           C  
ATOM    879  O   THR A  56      27.528  30.355  59.625  1.00  0.00           O  
ATOM    880  CB  THR A  56      25.847  29.897  62.168  1.00  0.00           C  
ATOM    881  OG1 THR A  56      25.438  28.549  61.934  1.00  0.00           O  
ATOM    882  CG2 THR A  56      25.152  30.418  63.437  1.00  0.00           C  
ATOM    883  H   THR A  56      23.437  30.166  61.088  1.00  0.00           H  
ATOM    884  HA  THR A  56      25.853  31.788  61.152  1.00  0.00           H  
ATOM    885  HB  THR A  56      26.924  29.899  62.336  1.00  0.00           H  
ATOM    886  HG1 THR A  56      25.908  27.964  62.533  1.00  0.00           H  
ATOM    887 1HG2 THR A  56      25.409  29.779  64.281  1.00  0.00           H  
ATOM    888 2HG2 THR A  56      25.481  31.437  63.640  1.00  0.00           H  
ATOM    889 3HG2 THR A  56      24.073  30.409  63.291  1.00  0.00           H  
ATOM    890  N   ARG A  57      25.591  29.652  58.721  1.00  0.00           N  
ATOM    891  CA  ARG A  57      26.162  29.160  57.482  1.00  0.00           C  
ATOM    892  C   ARG A  57      25.651  29.926  56.236  1.00  0.00           C  
ATOM    893  O   ARG A  57      25.843  29.470  55.113  1.00  0.00           O  
ATOM    894  CB  ARG A  57      25.885  27.681  57.370  1.00  0.00           C  
ATOM    895  CG  ARG A  57      26.487  26.816  58.508  1.00  0.00           C  
ATOM    896  CD  ARG A  57      26.173  25.318  58.296  1.00  0.00           C  
ATOM    897  NE  ARG A  57      24.729  25.011  58.392  1.00  0.00           N  
ATOM    898  CZ  ARG A  57      24.068  24.817  59.538  1.00  0.00           C  
ATOM    899  NH1 ARG A  57      24.665  24.967  60.711  1.00  0.00           N  
ATOM    900  NH2 ARG A  57      22.769  24.509  59.510  1.00  0.00           N  
ATOM    901  H   ARG A  57      24.600  29.547  58.882  1.00  0.00           H  
ATOM    902  HA  ARG A  57      27.240  29.326  57.508  1.00  0.00           H  
ATOM    903 1HB  ARG A  57      24.809  27.512  57.362  1.00  0.00           H  
ATOM    904 2HB  ARG A  57      26.281  27.307  56.426  1.00  0.00           H  
ATOM    905 1HG  ARG A  57      27.569  26.945  58.529  1.00  0.00           H  
ATOM    906 2HG  ARG A  57      26.065  27.128  59.464  1.00  0.00           H  
ATOM    907 1HD  ARG A  57      26.511  25.012  57.307  1.00  0.00           H  
ATOM    908 2HD  ARG A  57      26.687  24.728  59.054  1.00  0.00           H  
ATOM    909  HE  ARG A  57      24.204  24.944  57.530  1.00  0.00           H  
ATOM    910 1HH1 ARG A  57      25.639  25.233  60.752  1.00  0.00           H  
ATOM    911 2HH1 ARG A  57      24.148  24.815  61.565  1.00  0.00           H  
ATOM    912 1HH2 ARG A  57      22.289  24.425  58.624  1.00  0.00           H  
ATOM    913 2HH2 ARG A  57      22.267  24.362  60.372  1.00  0.00           H  
ATOM    914  N   VAL A  58      25.069  31.107  56.440  1.00  0.00           N  
ATOM    915  CA  VAL A  58      24.607  31.991  55.384  1.00  0.00           C  
ATOM    916  C   VAL A  58      25.465  33.255  55.364  1.00  0.00           C  
ATOM    917  O   VAL A  58      25.743  33.838  56.419  1.00  0.00           O  
ATOM    918  CB  VAL A  58      23.126  32.390  55.565  1.00  0.00           C  
ATOM    919  CG1 VAL A  58      22.684  33.425  54.452  1.00  0.00           C  
ATOM    920  CG2 VAL A  58      22.234  31.125  55.511  1.00  0.00           C  
ATOM    921  H   VAL A  58      24.950  31.387  57.403  1.00  0.00           H  
ATOM    922  HA  VAL A  58      24.699  31.469  54.430  1.00  0.00           H  
ATOM    923  HB  VAL A  58      23.007  32.880  56.531  1.00  0.00           H  
ATOM    924 1HG1 VAL A  58      21.638  33.693  54.599  1.00  0.00           H  
ATOM    925 2HG1 VAL A  58      23.301  34.321  54.524  1.00  0.00           H  
ATOM    926 3HG1 VAL A  58      22.809  32.976  53.467  1.00  0.00           H  
ATOM    927 1HG2 VAL A  58      21.190  31.410  55.640  1.00  0.00           H  
ATOM    928 2HG2 VAL A  58      22.359  30.632  54.547  1.00  0.00           H  
ATOM    929 3HG2 VAL A  58      22.524  30.441  56.309  1.00  0.00           H  
ATOM    930  N   ALA A  59      25.818  33.691  54.148  1.00  0.00           N  
ATOM    931  CA  ALA A  59      26.604  34.868  53.895  1.00  0.00           C  
ATOM    932  C   ALA A  59      25.651  35.954  53.339  1.00  0.00           C  
ATOM    933  O   ALA A  59      24.989  36.656  54.122  1.00  0.00           O  
ATOM    934  CB  ALA A  59      27.817  34.529  52.951  1.00  0.00           C  
ATOM    935  H   ALA A  59      25.498  33.136  53.368  1.00  0.00           H  
ATOM    936  HA  ALA A  59      26.991  35.229  54.849  1.00  0.00           H  
ATOM    937 1HB  ALA A  59      28.401  35.432  52.771  1.00  0.00           H  
ATOM    938 2HB  ALA A  59      28.448  33.778  53.426  1.00  0.00           H  
ATOM    939 3HB  ALA A  59      27.443  34.144  52.004  1.00  0.00           H  
ATOM    940  N   GLU A  60      25.489  36.053  52.031  1.00  0.00           N  
ATOM    941  CA  GLU A  60      24.636  37.086  51.411  1.00  0.00           C  
ATOM    942  C   GLU A  60      23.184  36.599  51.242  1.00  0.00           C  
ATOM    943  O   GLU A  60      22.933  35.413  51.065  1.00  0.00           O  
ATOM    944  CB  GLU A  60      25.167  37.469  50.014  1.00  0.00           C  
ATOM    945  CG  GLU A  60      26.500  38.225  49.937  1.00  0.00           C  
ATOM    946  CD  GLU A  60      27.756  37.353  49.948  1.00  0.00           C  
ATOM    947  OE1 GLU A  60      27.671  36.114  50.094  1.00  0.00           O  
ATOM    948  OE2 GLU A  60      28.857  37.936  49.808  1.00  0.00           O  
ATOM    949  H   GLU A  60      25.972  35.393  51.439  1.00  0.00           H  
ATOM    950  HA  GLU A  60      24.653  37.975  52.042  1.00  0.00           H  
ATOM    951 1HB  GLU A  60      25.296  36.568  49.414  1.00  0.00           H  
ATOM    952 2HB  GLU A  60      24.435  38.098  49.507  1.00  0.00           H  
ATOM    953 1HG  GLU A  60      26.520  38.814  49.020  1.00  0.00           H  
ATOM    954 2HG  GLU A  60      26.566  38.912  50.779  1.00  0.00           H  
ATOM    955  N   VAL A  61      22.238  37.532  51.287  1.00  0.00           N  
ATOM    956  CA  VAL A  61      20.803  37.245  51.064  1.00  0.00           C  
ATOM    957  C   VAL A  61      20.351  38.225  49.989  1.00  0.00           C  
ATOM    958  O   VAL A  61      20.718  39.388  50.051  1.00  0.00           O  
ATOM    959  CB  VAL A  61      19.969  37.430  52.345  1.00  0.00           C  
ATOM    960  CG1 VAL A  61      18.488  37.244  52.048  1.00  0.00           C  
ATOM    961  CG2 VAL A  61      20.432  36.449  53.411  1.00  0.00           C  
ATOM    962  H   VAL A  61      22.526  38.480  51.484  1.00  0.00           H  
ATOM    963  HA  VAL A  61      20.705  36.212  50.728  1.00  0.00           H  
ATOM    964  HB  VAL A  61      20.098  38.450  52.708  1.00  0.00           H  
ATOM    965 1HG1 VAL A  61      17.913  37.379  52.965  1.00  0.00           H  
ATOM    966 2HG1 VAL A  61      18.170  37.980  51.310  1.00  0.00           H  
ATOM    967 3HG1 VAL A  61      18.319  36.241  51.658  1.00  0.00           H  
ATOM    968 1HG2 VAL A  61      19.839  36.586  54.314  1.00  0.00           H  
ATOM    969 2HG2 VAL A  61      20.308  35.429  53.046  1.00  0.00           H  
ATOM    970 3HG2 VAL A  61      21.484  36.628  53.638  1.00  0.00           H  
ATOM    971  N   ASN A  62      19.544  37.751  49.036  1.00  0.00           N  
ATOM    972  CA  ASN A  62      19.032  38.556  47.942  1.00  0.00           C  
ATOM    973  C   ASN A  62      17.546  38.226  47.740  1.00  0.00           C  
ATOM    974  O   ASN A  62      17.195  37.071  47.439  1.00  0.00           O  
ATOM    975  CB  ASN A  62      19.758  38.265  46.639  1.00  0.00           C  
ATOM    976  CG  ASN A  62      19.201  39.058  45.454  1.00  0.00           C  
ATOM    977  OD1 ASN A  62      19.063  40.277  45.521  1.00  0.00           O  
ATOM    978  ND2 ASN A  62      18.905  38.354  44.349  1.00  0.00           N  
ATOM    979  H   ASN A  62      19.284  36.777  49.093  1.00  0.00           H  
ATOM    980  HA  ASN A  62      19.186  39.609  48.186  1.00  0.00           H  
ATOM    981 1HB  ASN A  62      20.817  38.503  46.751  1.00  0.00           H  
ATOM    982 2HB  ASN A  62      19.684  37.202  46.412  1.00  0.00           H  
ATOM    983 1HD2 ASN A  62      18.538  38.819  43.543  1.00  0.00           H  
ATOM    984 2HD2 ASN A  62      19.052  37.366  44.332  1.00  0.00           H  
ATOM    985  N   ILE A  63      16.708  39.249  47.866  1.00  0.00           N  
ATOM    986  CA  ILE A  63      15.249  39.113  47.711  1.00  0.00           C  
ATOM    987  C   ILE A  63      14.930  39.482  46.256  1.00  0.00           C  
ATOM    988  O   ILE A  63      15.283  40.600  45.790  1.00  0.00           O  
ATOM    989  CB  ILE A  63      14.471  40.019  48.683  1.00  0.00           C  
ATOM    990  CG1 ILE A  63      14.838  39.687  50.132  1.00  0.00           C  
ATOM    991  CG2 ILE A  63      12.973  39.873  48.463  1.00  0.00           C  
ATOM    992  CD1 ILE A  63      14.299  40.676  51.140  1.00  0.00           C  
ATOM    993  H   ILE A  63      17.098  40.156  48.078  1.00  0.00           H  
ATOM    994  HA  ILE A  63      14.968  38.091  47.962  1.00  0.00           H  
ATOM    995  HB  ILE A  63      14.754  41.058  48.517  1.00  0.00           H  
ATOM    996 1HG1 ILE A  63      14.457  38.698  50.386  1.00  0.00           H  
ATOM    997 2HG1 ILE A  63      15.923  39.655  50.234  1.00  0.00           H  
ATOM    998 1HG2 ILE A  63      12.439  40.520  49.159  1.00  0.00           H  
ATOM    999 2HG2 ILE A  63      12.726  40.158  47.441  1.00  0.00           H  
ATOM   1000 3HG2 ILE A  63      12.680  38.837  48.633  1.00  0.00           H  
ATOM   1001 1HD1 ILE A  63      14.601  40.373  52.144  1.00  0.00           H  
ATOM   1002 2HD1 ILE A  63      14.697  41.668  50.925  1.00  0.00           H  
ATOM   1003 3HD1 ILE A  63      13.212  40.699  51.081  1.00  0.00           H  
ATOM   1004  N   MET A  64      14.285  38.560  45.539  1.00  0.00           N  
ATOM   1005  CA  MET A  64      13.949  38.739  44.120  1.00  0.00           C  
ATOM   1006  C   MET A  64      12.529  39.223  43.921  1.00  0.00           C  
ATOM   1007  O   MET A  64      12.322  40.143  43.126  1.00  0.00           O  
ATOM   1008  CB  MET A  64      14.161  37.431  43.359  1.00  0.00           C  
ATOM   1009  CG  MET A  64      15.613  36.987  43.264  1.00  0.00           C  
ATOM   1010  SD  MET A  64      15.808  35.434  42.366  1.00  0.00           S  
ATOM   1011  CE  MET A  64      15.531  35.979  40.683  1.00  0.00           C  
ATOM   1012  H   MET A  64      14.020  37.703  46.004  1.00  0.00           H  
ATOM   1013  HA  MET A  64      14.568  39.539  43.716  1.00  0.00           H  
ATOM   1014 1HB  MET A  64      13.599  36.634  43.843  1.00  0.00           H  
ATOM   1015 2HB  MET A  64      13.775  37.535  42.344  1.00  0.00           H  
ATOM   1016 1HG  MET A  64      16.196  37.754  42.755  1.00  0.00           H  
ATOM   1017 2HG  MET A  64      16.021  36.858  44.266  1.00  0.00           H  
ATOM   1018 1HE  MET A  64      15.619  35.129  40.007  1.00  0.00           H  
ATOM   1019 2HE  MET A  64      14.533  36.410  40.600  1.00  0.00           H  
ATOM   1020 3HE  MET A  64      16.275  36.732  40.418  1.00  0.00           H  
ATOM   1021  N   SER A  65      11.560  38.641  44.650  1.00  0.00           N  
ATOM   1022  CA  SER A  65      10.161  39.091  44.548  1.00  0.00           C  
ATOM   1023  C   SER A  65       9.287  38.564  45.684  1.00  0.00           C  
ATOM   1024  O   SER A  65       9.623  37.551  46.320  1.00  0.00           O  
ATOM   1025  CB  SER A  65       9.574  38.653  43.220  1.00  0.00           C  
ATOM   1026  OG  SER A  65       9.417  37.261  43.176  1.00  0.00           O  
ATOM   1027  H   SER A  65      11.789  37.884  45.279  1.00  0.00           H  
ATOM   1028  HA  SER A  65      10.140  40.178  44.633  1.00  0.00           H  
ATOM   1029 1HB  SER A  65       8.609  39.135  43.072  1.00  0.00           H  
ATOM   1030 2HB  SER A  65      10.228  38.973  42.410  1.00  0.00           H  
ATOM   1031  HG  SER A  65       9.045  37.064  42.313  1.00  0.00           H  
ATOM   1032  N   THR A  66       8.223  39.302  46.011  1.00  0.00           N  
ATOM   1033  CA  THR A  66       7.249  38.856  47.005  1.00  0.00           C  
ATOM   1034  C   THR A  66       5.869  38.985  46.422  1.00  0.00           C  
ATOM   1035  O   THR A  66       5.628  39.883  45.617  1.00  0.00           O  
ATOM   1036  CB  THR A  66       7.321  39.621  48.343  1.00  0.00           C  
ATOM   1037  OG1 THR A  66       7.126  41.017  48.105  1.00  0.00           O  
ATOM   1038  CG2 THR A  66       8.670  39.370  49.028  1.00  0.00           C  
ATOM   1039  H   THR A  66       8.090  40.194  45.557  1.00  0.00           H  
ATOM   1040  HA  THR A  66       7.440  37.806  47.229  1.00  0.00           H  
ATOM   1041  HB  THR A  66       6.517  39.285  48.998  1.00  0.00           H  
ATOM   1042  HG1 THR A  66       6.249  41.272  48.401  1.00  0.00           H  
ATOM   1043 1HG2 THR A  66       8.707  39.915  49.971  1.00  0.00           H  
ATOM   1044 2HG2 THR A  66       8.788  38.303  49.220  1.00  0.00           H  
ATOM   1045 3HG2 THR A  66       9.476  39.712  48.380  1.00  0.00           H  
ATOM   1046  N   THR A  67       4.990  38.079  46.849  1.00  0.00           N  
ATOM   1047  CA  THR A  67       3.582  38.009  46.386  1.00  0.00           C  
ATOM   1048  C   THR A  67       2.707  37.727  47.579  1.00  0.00           C  
ATOM   1049  O   THR A  67       3.001  36.793  48.327  1.00  0.00           O  
ATOM   1050  CB  THR A  67       3.367  36.925  45.314  1.00  0.00           C  
ATOM   1051  OG1 THR A  67       4.203  37.196  44.182  1.00  0.00           O  
ATOM   1052  CG2 THR A  67       1.912  36.896  44.870  1.00  0.00           C  
ATOM   1053  H   THR A  67       5.319  37.408  47.529  1.00  0.00           H  
ATOM   1054  HA  THR A  67       3.320  38.965  45.931  1.00  0.00           H  
ATOM   1055  HB  THR A  67       3.636  35.951  45.723  1.00  0.00           H  
ATOM   1056  HG1 THR A  67       4.067  36.518  43.515  1.00  0.00           H  
ATOM   1057 1HG2 THR A  67       1.779  36.123  44.113  1.00  0.00           H  
ATOM   1058 2HG2 THR A  67       1.274  36.679  45.727  1.00  0.00           H  
ATOM   1059 3HG2 THR A  67       1.640  37.864  44.452  1.00  0.00           H  
ATOM   1060  N   VAL A  68       1.623  38.509  47.733  1.00  0.00           N  
ATOM   1061  CA  VAL A  68       0.670  38.376  48.828  1.00  0.00           C  
ATOM   1062  C   VAL A  68      -0.762  38.323  48.327  1.00  0.00           C  
ATOM   1063  O   VAL A  68      -1.186  39.206  47.579  1.00  0.00           O  
ATOM   1064  CB  VAL A  68       0.818  39.555  49.808  1.00  0.00           C  
ATOM   1065  CG1 VAL A  68      -0.219  39.459  50.917  1.00  0.00           C  
ATOM   1066  CG2 VAL A  68       2.226  39.574  50.385  1.00  0.00           C  
ATOM   1067  H   VAL A  68       1.476  39.227  47.038  1.00  0.00           H  
ATOM   1068  HA  VAL A  68       0.915  37.476  49.392  1.00  0.00           H  
ATOM   1069  HB  VAL A  68       0.632  40.486  49.272  1.00  0.00           H  
ATOM   1070 1HG1 VAL A  68      -0.099  40.301  51.600  1.00  0.00           H  
ATOM   1071 2HG1 VAL A  68      -1.218  39.484  50.483  1.00  0.00           H  
ATOM   1072 3HG1 VAL A  68      -0.082  38.527  51.464  1.00  0.00           H  
ATOM   1073 1HG2 VAL A  68       2.324  40.411  51.076  1.00  0.00           H  
ATOM   1074 2HG2 VAL A  68       2.414  38.641  50.915  1.00  0.00           H  
ATOM   1075 3HG2 VAL A  68       2.949  39.685  49.577  1.00  0.00           H  
ATOM   1076  N   GLU A  69      -1.507  37.290  48.742  1.00  0.00           N  
ATOM   1077  CA  GLU A  69      -2.961  37.219  48.464  1.00  0.00           C  
ATOM   1078  C   GLU A  69      -3.491  36.663  49.776  1.00  0.00           C  
ATOM   1079  O   GLU A  69      -3.690  35.459  49.909  1.00  0.00           O  
ATOM   1080  CB  GLU A  69      -3.310  36.316  47.278  1.00  0.00           C  
ATOM   1081  CG  GLU A  69      -4.752  36.428  46.806  1.00  0.00           C  
ATOM   1082  CD  GLU A  69      -5.074  35.485  45.681  1.00  0.00           C  
ATOM   1083  OE1 GLU A  69      -4.242  34.674  45.354  1.00  0.00           O  
ATOM   1084  OE2 GLU A  69      -6.155  35.576  45.146  1.00  0.00           O  
ATOM   1085  H   GLU A  69      -1.067  36.541  49.256  1.00  0.00           H  
ATOM   1086  HA  GLU A  69      -3.317  38.221  48.225  1.00  0.00           H  
ATOM   1087 1HB  GLU A  69      -2.662  36.557  46.435  1.00  0.00           H  
ATOM   1088 2HB  GLU A  69      -3.125  35.276  47.546  1.00  0.00           H  
ATOM   1089 1HG  GLU A  69      -5.415  36.214  47.645  1.00  0.00           H  
ATOM   1090 2HG  GLU A  69      -4.940  37.451  46.482  1.00  0.00           H  
ATOM   1091  N   TYR A  70      -3.617  37.542  50.762  1.00  0.00           N  
ATOM   1092  CA  TYR A  70      -3.962  37.144  52.127  1.00  0.00           C  
ATOM   1093  C   TYR A  70      -5.129  36.164  52.166  1.00  0.00           C  
ATOM   1094  O   TYR A  70      -6.126  36.404  51.518  1.00  0.00           O  
ATOM   1095  CB  TYR A  70      -4.279  38.372  52.994  1.00  0.00           C  
ATOM   1096  CG  TYR A  70      -4.560  38.051  54.437  1.00  0.00           C  
ATOM   1097  CD1 TYR A  70      -3.521  37.956  55.359  1.00  0.00           C  
ATOM   1098  CD2 TYR A  70      -5.884  37.857  54.879  1.00  0.00           C  
ATOM   1099  CE1 TYR A  70      -3.783  37.672  56.695  1.00  0.00           C  
ATOM   1100  CE2 TYR A  70      -6.173  37.557  56.232  1.00  0.00           C  
ATOM   1101  CZ  TYR A  70      -5.112  37.483  57.127  1.00  0.00           C  
ATOM   1102  OH  TYR A  70      -5.374  37.209  58.424  1.00  0.00           O  
ATOM   1103  H   TYR A  70      -3.469  38.520  50.558  1.00  0.00           H  
ATOM   1104  HA  TYR A  70      -3.108  36.626  52.563  1.00  0.00           H  
ATOM   1105 1HB  TYR A  70      -3.439  39.067  52.960  1.00  0.00           H  
ATOM   1106 2HB  TYR A  70      -5.148  38.888  52.588  1.00  0.00           H  
ATOM   1107  HD1 TYR A  70      -2.490  38.105  55.036  1.00  0.00           H  
ATOM   1108  HD2 TYR A  70      -6.711  37.935  54.173  1.00  0.00           H  
ATOM   1109  HE1 TYR A  70      -2.962  37.600  57.408  1.00  0.00           H  
ATOM   1110  HE2 TYR A  70      -7.204  37.391  56.545  1.00  0.00           H  
ATOM   1111  HH  TYR A  70      -6.320  37.099  58.542  1.00  0.00           H  
ATOM   1112  N   PRO A  71      -5.019  35.085  52.970  1.00  0.00           N  
ATOM   1113  CA  PRO A  71      -3.955  34.651  53.903  1.00  0.00           C  
ATOM   1114  C   PRO A  71      -2.737  33.893  53.331  1.00  0.00           C  
ATOM   1115  O   PRO A  71      -1.981  33.318  54.118  1.00  0.00           O  
ATOM   1116  CB  PRO A  71      -4.747  33.741  54.848  1.00  0.00           C  
ATOM   1117  CG  PRO A  71      -5.782  33.119  53.975  1.00  0.00           C  
ATOM   1118  CD  PRO A  71      -6.221  34.232  53.061  1.00  0.00           C  
ATOM   1119  HA  PRO A  71      -3.560  35.528  54.435  1.00  0.00           H  
ATOM   1120 1HB  PRO A  71      -4.076  33.002  55.309  1.00  0.00           H  
ATOM   1121 2HB  PRO A  71      -5.181  34.335  55.667  1.00  0.00           H  
ATOM   1122 1HG  PRO A  71      -5.354  32.266  53.428  1.00  0.00           H  
ATOM   1123 2HG  PRO A  71      -6.607  32.723  54.586  1.00  0.00           H  
ATOM   1124 1HD  PRO A  71      -6.495  33.816  52.081  1.00  0.00           H  
ATOM   1125 2HD  PRO A  71      -7.074  34.761  53.511  1.00  0.00           H  
ATOM   1126  N   ARG A  72      -2.536  33.892  52.008  1.00  0.00           N  
ATOM   1127  CA  ARG A  72      -1.391  33.206  51.406  1.00  0.00           C  
ATOM   1128  C   ARG A  72      -0.378  34.203  50.901  1.00  0.00           C  
ATOM   1129  O   ARG A  72      -0.689  35.357  50.607  1.00  0.00           O  
ATOM   1130  CB  ARG A  72      -1.804  32.333  50.223  1.00  0.00           C  
ATOM   1131  CG  ARG A  72      -2.708  31.206  50.579  1.00  0.00           C  
ATOM   1132  CD  ARG A  72      -3.133  30.496  49.315  1.00  0.00           C  
ATOM   1133  NE  ARG A  72      -4.082  29.403  49.595  1.00  0.00           N  
ATOM   1134  CZ  ARG A  72      -4.871  28.804  48.700  1.00  0.00           C  
ATOM   1135  NH1 ARG A  72      -4.840  29.150  47.428  1.00  0.00           N  
ATOM   1136  NH2 ARG A  72      -5.685  27.829  49.084  1.00  0.00           N  
ATOM   1137  H   ARG A  72      -3.190  34.375  51.409  1.00  0.00           H  
ATOM   1138  HA  ARG A  72      -0.941  32.559  52.159  1.00  0.00           H  
ATOM   1139 1HB  ARG A  72      -2.310  32.946  49.478  1.00  0.00           H  
ATOM   1140 2HB  ARG A  72      -0.914  31.914  49.752  1.00  0.00           H  
ATOM   1141 1HG  ARG A  72      -2.181  30.510  51.232  1.00  0.00           H  
ATOM   1142 2HG  ARG A  72      -3.587  31.594  51.095  1.00  0.00           H  
ATOM   1143 1HD  ARG A  72      -3.616  31.205  48.644  1.00  0.00           H  
ATOM   1144 2HD  ARG A  72      -2.258  30.071  48.825  1.00  0.00           H  
ATOM   1145  HE  ARG A  72      -4.149  29.071  50.548  1.00  0.00           H  
ATOM   1146 1HH1 ARG A  72      -4.213  29.879  47.118  1.00  0.00           H  
ATOM   1147 2HH1 ARG A  72      -5.443  28.686  46.764  1.00  0.00           H  
ATOM   1148 1HH2 ARG A  72      -5.707  27.541  50.053  1.00  0.00           H  
ATOM   1149 2HH2 ARG A  72      -6.282  27.375  48.409  1.00  0.00           H  
ATOM   1150  N   ALA A  73       0.857  33.737  50.843  1.00  0.00           N  
ATOM   1151  CA  ALA A  73       1.919  34.546  50.282  1.00  0.00           C  
ATOM   1152  C   ALA A  73       3.030  33.651  49.812  1.00  0.00           C  
ATOM   1153  O   ALA A  73       3.087  32.440  50.124  1.00  0.00           O  
ATOM   1154  CB  ALA A  73       2.413  35.568  51.308  1.00  0.00           C  
ATOM   1155  H   ALA A  73       1.072  32.813  51.190  1.00  0.00           H  
ATOM   1156  HA  ALA A  73       1.520  35.079  49.419  1.00  0.00           H  
ATOM   1157 1HB  ALA A  73       3.211  36.167  50.870  1.00  0.00           H  
ATOM   1158 2HB  ALA A  73       1.588  36.219  51.599  1.00  0.00           H  
ATOM   1159 3HB  ALA A  73       2.791  35.047  52.186  1.00  0.00           H  
ATOM   1160  N   SER A  74       3.923  34.247  49.061  1.00  0.00           N  
ATOM   1161  CA  SER A  74       5.092  33.549  48.579  1.00  0.00           C  
ATOM   1162  C   SER A  74       6.188  34.545  48.302  1.00  0.00           C  
ATOM   1163  O   SER A  74       5.921  35.728  48.155  1.00  0.00           O  
ATOM   1164  CB  SER A  74       4.768  32.762  47.323  1.00  0.00           C  
ATOM   1165  OG  SER A  74       4.433  33.619  46.267  1.00  0.00           O  
ATOM   1166  H   SER A  74       3.792  35.218  48.812  1.00  0.00           H  
ATOM   1167  HA  SER A  74       5.440  32.873  49.362  1.00  0.00           H  
ATOM   1168 1HB  SER A  74       5.627  32.153  47.043  1.00  0.00           H  
ATOM   1169 2HB  SER A  74       3.938  32.085  47.523  1.00  0.00           H  
ATOM   1170  HG  SER A  74       4.243  33.052  45.516  1.00  0.00           H  
ATOM   1171  N   GLY A  75       7.412  34.054  48.255  1.00  0.00           N  
ATOM   1172  CA  GLY A  75       8.583  34.896  47.975  1.00  0.00           C  
ATOM   1173  C   GLY A  75       9.704  34.112  47.329  1.00  0.00           C  
ATOM   1174  O   GLY A  75       9.958  32.948  47.693  1.00  0.00           O  
ATOM   1175  H   GLY A  75       7.544  33.066  48.417  1.00  0.00           H  
ATOM   1176 1HA  GLY A  75       8.293  35.717  47.319  1.00  0.00           H  
ATOM   1177 2HA  GLY A  75       8.942  35.338  48.903  1.00  0.00           H  
ATOM   1178  N   VAL A  76      10.362  34.757  46.363  1.00  0.00           N  
ATOM   1179  CA  VAL A  76      11.487  34.209  45.630  1.00  0.00           C  
ATOM   1180  C   VAL A  76      12.718  34.959  46.132  1.00  0.00           C  
ATOM   1181  O   VAL A  76      12.774  36.220  46.094  1.00  0.00           O  
ATOM   1182  CB  VAL A  76      11.318  34.390  44.110  1.00  0.00           C  
ATOM   1183  CG1 VAL A  76      12.523  33.831  43.370  1.00  0.00           C  
ATOM   1184  CG2 VAL A  76      10.038  33.712  43.647  1.00  0.00           C  
ATOM   1185  H   VAL A  76      10.040  35.689  46.144  1.00  0.00           H  
ATOM   1186  HA  VAL A  76      11.558  33.143  45.852  1.00  0.00           H  
ATOM   1187  HB  VAL A  76      11.268  35.455  43.884  1.00  0.00           H  
ATOM   1188 1HG1 VAL A  76      12.387  33.968  42.296  1.00  0.00           H  
ATOM   1189 2HG1 VAL A  76      13.423  34.355  43.690  1.00  0.00           H  
ATOM   1190 3HG1 VAL A  76      12.624  32.768  43.589  1.00  0.00           H  
ATOM   1191 1HG2 VAL A  76       9.924  33.845  42.572  1.00  0.00           H  
ATOM   1192 2HG2 VAL A  76      10.086  32.648  43.879  1.00  0.00           H  
ATOM   1193 3HG2 VAL A  76       9.185  34.157  44.160  1.00  0.00           H  
ATOM   1194  N   TRP A  77      13.698  34.210  46.601  1.00  0.00           N  
ATOM   1195  CA  TRP A  77      14.891  34.807  47.157  1.00  0.00           C  
ATOM   1196  C   TRP A  77      16.078  33.895  47.031  1.00  0.00           C  
ATOM   1197  O   TRP A  77      15.950  32.767  46.550  1.00  0.00           O  
ATOM   1198  CB  TRP A  77      14.652  35.150  48.612  1.00  0.00           C  
ATOM   1199  CG  TRP A  77      14.353  34.002  49.540  1.00  0.00           C  
ATOM   1200  CD1 TRP A  77      13.428  32.998  49.375  1.00  0.00           C  
ATOM   1201  CD2 TRP A  77      14.915  33.814  50.824  1.00  0.00           C  
ATOM   1202  NE1 TRP A  77      13.441  32.170  50.457  1.00  0.00           N  
ATOM   1203  CE2 TRP A  77      14.320  32.659  51.378  1.00  0.00           C  
ATOM   1204  CE3 TRP A  77      15.878  34.510  51.570  1.00  0.00           C  
ATOM   1205  CZ2 TRP A  77      14.648  32.187  52.659  1.00  0.00           C  
ATOM   1206  CZ3 TRP A  77      16.198  34.053  52.824  1.00  0.00           C  
ATOM   1207  CH2 TRP A  77      15.582  32.910  53.363  1.00  0.00           C  
ATOM   1208  H   TRP A  77      13.619  33.203  46.573  1.00  0.00           H  
ATOM   1209  HA  TRP A  77      15.109  35.722  46.606  1.00  0.00           H  
ATOM   1210 1HB  TRP A  77      15.529  35.657  49.016  1.00  0.00           H  
ATOM   1211 2HB  TRP A  77      13.811  35.840  48.690  1.00  0.00           H  
ATOM   1212  HD1 TRP A  77      12.781  32.883  48.507  1.00  0.00           H  
ATOM   1213  HE1 TRP A  77      12.890  31.331  50.562  1.00  0.00           H  
ATOM   1214  HE3 TRP A  77      16.364  35.395  51.160  1.00  0.00           H  
ATOM   1215  HZ2 TRP A  77      14.191  31.291  53.080  1.00  0.00           H  
ATOM   1216  HZ3 TRP A  77      16.948  34.603  53.394  1.00  0.00           H  
ATOM   1217  HH2 TRP A  77      15.856  32.594  54.370  1.00  0.00           H  
ATOM   1218  N   GLN A  78      17.220  34.390  47.489  1.00  0.00           N  
ATOM   1219  CA  GLN A  78      18.457  33.653  47.385  1.00  0.00           C  
ATOM   1220  C   GLN A  78      19.312  33.843  48.618  1.00  0.00           C  
ATOM   1221  O   GLN A  78      19.306  34.918  49.224  1.00  0.00           O  
ATOM   1222  CB  GLN A  78      19.245  34.095  46.136  1.00  0.00           C  
ATOM   1223  CG  GLN A  78      18.543  34.011  44.793  1.00  0.00           C  
ATOM   1224  CD  GLN A  78      19.429  34.489  43.664  1.00  0.00           C  
ATOM   1225  OE1 GLN A  78      19.872  35.638  43.655  1.00  0.00           O  
ATOM   1226  NE2 GLN A  78      19.729  33.608  42.734  1.00  0.00           N  
ATOM   1227  H   GLN A  78      17.227  35.303  47.922  1.00  0.00           H  
ATOM   1228  HA  GLN A  78      18.221  32.593  47.291  1.00  0.00           H  
ATOM   1229 1HB  GLN A  78      19.556  35.133  46.250  1.00  0.00           H  
ATOM   1230 2HB  GLN A  78      20.147  33.491  46.043  1.00  0.00           H  
ATOM   1231 1HG  GLN A  78      18.267  32.974  44.602  1.00  0.00           H  
ATOM   1232 2HG  GLN A  78      17.650  34.636  44.821  1.00  0.00           H  
ATOM   1233 1HE2 GLN A  78      20.313  33.872  41.964  1.00  0.00           H  
ATOM   1234 2HE2 GLN A  78      19.375  32.675  42.795  1.00  0.00           H  
ATOM   1235  N   MET A  79      20.044  32.778  48.956  1.00  0.00           N  
ATOM   1236  CA  MET A  79      21.012  32.768  50.051  1.00  0.00           C  
ATOM   1237  C   MET A  79      22.318  32.166  49.554  1.00  0.00           C  
ATOM   1238  O   MET A  79      22.261  31.120  48.931  1.00  0.00           O  
ATOM   1239  CB  MET A  79      20.472  31.987  51.248  1.00  0.00           C  
ATOM   1240  CG  MET A  79      19.320  32.666  51.976  1.00  0.00           C  
ATOM   1241  SD  MET A  79      18.852  31.806  53.491  1.00  0.00           S  
ATOM   1242  CE  MET A  79      18.002  30.380  52.822  1.00  0.00           C  
ATOM   1243  H   MET A  79      19.907  31.938  48.412  1.00  0.00           H  
ATOM   1244  HA  MET A  79      21.161  33.793  50.390  1.00  0.00           H  
ATOM   1245 1HB  MET A  79      20.128  31.008  50.918  1.00  0.00           H  
ATOM   1246 2HB  MET A  79      21.275  31.826  51.969  1.00  0.00           H  
ATOM   1247 1HG  MET A  79      19.602  33.687  52.231  1.00  0.00           H  
ATOM   1248 2HG  MET A  79      18.450  32.707  51.320  1.00  0.00           H  
ATOM   1249 1HE  MET A  79      17.651  29.749  53.639  1.00  0.00           H  
ATOM   1250 2HE  MET A  79      17.150  30.710  52.226  1.00  0.00           H  
ATOM   1251 3HE  MET A  79      18.686  29.811  52.192  1.00  0.00           H  
ATOM   1252  N   ARG A  80      23.453  32.843  49.772  1.00  0.00           N  
ATOM   1253  CA  ARG A  80      24.762  32.279  49.448  1.00  0.00           C  
ATOM   1254  C   ARG A  80      25.287  31.655  50.733  1.00  0.00           C  
ATOM   1255  O   ARG A  80      25.236  32.295  51.806  1.00  0.00           O  
ATOM   1256  CB  ARG A  80      25.769  33.323  48.953  1.00  0.00           C  
ATOM   1257  CG  ARG A  80      27.056  32.670  48.451  1.00  0.00           C  
ATOM   1258  CD  ARG A  80      28.072  33.612  47.866  1.00  0.00           C  
ATOM   1259  NE  ARG A  80      27.532  34.341  46.731  1.00  0.00           N  
ATOM   1260  CZ  ARG A  80      27.418  33.869  45.494  1.00  0.00           C  
ATOM   1261  NH1 ARG A  80      27.782  32.624  45.185  1.00  0.00           N  
ATOM   1262  NH2 ARG A  80      26.912  34.655  44.559  1.00  0.00           N  
ATOM   1263  H   ARG A  80      23.401  33.768  50.173  1.00  0.00           H  
ATOM   1264  HA  ARG A  80      24.636  31.549  48.648  1.00  0.00           H  
ATOM   1265 1HB  ARG A  80      25.323  33.906  48.148  1.00  0.00           H  
ATOM   1266 2HB  ARG A  80      26.006  34.012  49.763  1.00  0.00           H  
ATOM   1267 1HG  ARG A  80      27.550  32.157  49.277  1.00  0.00           H  
ATOM   1268 2HG  ARG A  80      26.817  31.949  47.668  1.00  0.00           H  
ATOM   1269 1HD  ARG A  80      28.378  34.332  48.623  1.00  0.00           H  
ATOM   1270 2HD  ARG A  80      28.941  33.047  47.530  1.00  0.00           H  
ATOM   1271  HE  ARG A  80      27.215  35.288  46.888  1.00  0.00           H  
ATOM   1272 1HH1 ARG A  80      28.156  32.015  45.900  1.00  0.00           H  
ATOM   1273 2HH1 ARG A  80      27.685  32.290  44.237  1.00  0.00           H  
ATOM   1274 1HH2 ARG A  80      26.621  35.595  44.791  1.00  0.00           H  
ATOM   1275 2HH2 ARG A  80      26.816  34.317  43.613  1.00  0.00           H  
ATOM   1276  N   THR A  81      25.799  30.429  50.651  1.00  0.00           N  
ATOM   1277  CA  THR A  81      26.369  29.773  51.846  1.00  0.00           C  
ATOM   1278  C   THR A  81      27.738  30.397  52.191  1.00  0.00           C  
ATOM   1279  O   THR A  81      28.410  31.059  51.354  1.00  0.00           O  
ATOM   1280  CB  THR A  81      26.524  28.255  51.634  1.00  0.00           C  
ATOM   1281  OG1 THR A  81      27.532  28.009  50.645  1.00  0.00           O  
ATOM   1282  CG2 THR A  81      25.209  27.644  51.175  1.00  0.00           C  
ATOM   1283  H   THR A  81      25.803  29.936  49.770  1.00  0.00           H  
ATOM   1284  HA  THR A  81      25.668  29.889  52.672  1.00  0.00           H  
ATOM   1285  HB  THR A  81      26.829  27.787  52.569  1.00  0.00           H  
ATOM   1286  HG1 THR A  81      27.991  27.191  50.853  1.00  0.00           H  
ATOM   1287 1HG2 THR A  81      25.337  26.571  51.031  1.00  0.00           H  
ATOM   1288 2HG2 THR A  81      24.443  27.820  51.930  1.00  0.00           H  
ATOM   1289 3HG2 THR A  81      24.903  28.102  50.235  1.00  0.00           H  
ATOM   1290  N   THR A  82      28.215  30.128  53.395  1.00  0.00           N  
ATOM   1291  CA  THR A  82      29.558  30.589  53.787  1.00  0.00           C  
ATOM   1292  C   THR A  82      30.659  29.851  53.023  1.00  0.00           C  
ATOM   1293  O   THR A  82      31.806  30.212  53.144  1.00  0.00           O  
ATOM   1294  CB  THR A  82      29.784  30.416  55.300  1.00  0.00           C  
ATOM   1295  OG1 THR A  82      29.476  29.068  55.680  1.00  0.00           O  
ATOM   1296  CG2 THR A  82      28.901  31.374  56.085  1.00  0.00           C  
ATOM   1297  H   THR A  82      27.663  29.603  54.058  1.00  0.00           H  
ATOM   1298  HA  THR A  82      29.661  31.637  53.501  1.00  0.00           H  
ATOM   1299  HB  THR A  82      30.828  30.616  55.538  1.00  0.00           H  
ATOM   1300  HG1 THR A  82      28.992  28.639  54.971  1.00  0.00           H  
ATOM   1301 1HG2 THR A  82      29.074  31.237  57.152  1.00  0.00           H  
ATOM   1302 2HG2 THR A  82      29.141  32.400  55.806  1.00  0.00           H  
ATOM   1303 3HG2 THR A  82      27.855  31.172  55.858  1.00  0.00           H  
ATOM   1304  N   LYS A  83      30.320  28.802  52.258  1.00  0.00           N  
ATOM   1305  CA  LYS A  83      31.265  28.137  51.332  1.00  0.00           C  
ATOM   1306  C   LYS A  83      31.186  28.706  49.904  1.00  0.00           C  
ATOM   1307  O   LYS A  83      32.022  28.347  49.051  1.00  0.00           O  
ATOM   1308  CB  LYS A  83      30.999  26.643  51.287  1.00  0.00           C  
ATOM   1309  CG  LYS A  83      31.371  25.954  52.568  1.00  0.00           C  
ATOM   1310  CD  LYS A  83      31.153  24.468  52.484  1.00  0.00           C  
ATOM   1311  CE  LYS A  83      31.608  23.769  53.744  1.00  0.00           C  
ATOM   1312  NZ  LYS A  83      31.525  22.276  53.609  1.00  0.00           N  
ATOM   1313  H   LYS A  83      29.373  28.458  52.325  1.00  0.00           H  
ATOM   1314  HA  LYS A  83      32.279  28.300  51.697  1.00  0.00           H  
ATOM   1315 1HB  LYS A  83      29.942  26.467  51.087  1.00  0.00           H  
ATOM   1316 2HB  LYS A  83      31.566  26.197  50.470  1.00  0.00           H  
ATOM   1317 1HG  LYS A  83      32.422  26.143  52.791  1.00  0.00           H  
ATOM   1318 2HG  LYS A  83      30.768  26.352  53.384  1.00  0.00           H  
ATOM   1319 1HD  LYS A  83      30.092  24.264  52.329  1.00  0.00           H  
ATOM   1320 2HD  LYS A  83      31.709  24.066  51.637  1.00  0.00           H  
ATOM   1321 1HE  LYS A  83      32.638  24.048  53.962  1.00  0.00           H  
ATOM   1322 2HE  LYS A  83      30.985  24.084  54.580  1.00  0.00           H  
ATOM   1323 1HZ  LYS A  83      31.836  21.842  54.467  1.00  0.00           H  
ATOM   1324 2HZ  LYS A  83      30.569  22.007  53.424  1.00  0.00           H  
ATOM   1325 3HZ  LYS A  83      32.114  21.973  52.847  1.00  0.00           H  
ATOM   1326  N   GLY A  84      30.172  29.548  49.625  1.00  0.00           N  
ATOM   1327  CA  GLY A  84      30.007  30.186  48.317  1.00  0.00           C  
ATOM   1328  C   GLY A  84      28.896  29.684  47.401  1.00  0.00           C  
ATOM   1329  O   GLY A  84      28.749  30.219  46.296  1.00  0.00           O  
ATOM   1330  H   GLY A  84      29.502  29.742  50.355  1.00  0.00           H  
ATOM   1331 1HA  GLY A  84      29.823  31.252  48.453  1.00  0.00           H  
ATOM   1332 2HA  GLY A  84      30.930  30.090  47.746  1.00  0.00           H  
ATOM   1333  N   THR A  85      28.098  28.702  47.824  1.00  0.00           N  
ATOM   1334  CA  THR A  85      27.033  28.155  46.952  1.00  0.00           C  
ATOM   1335  C   THR A  85      25.800  29.013  47.039  1.00  0.00           C  
ATOM   1336  O   THR A  85      25.389  29.328  48.131  1.00  0.00           O  
ATOM   1337  CB  THR A  85      26.669  26.722  47.340  1.00  0.00           C  
ATOM   1338  OG1 THR A  85      27.824  25.922  47.155  1.00  0.00           O  
ATOM   1339  CG2 THR A  85      25.497  26.129  46.469  1.00  0.00           C  
ATOM   1340  H   THR A  85      28.217  28.322  48.753  1.00  0.00           H  
ATOM   1341  HA  THR A  85      27.398  28.145  45.925  1.00  0.00           H  
ATOM   1342  HB  THR A  85      26.357  26.696  48.384  1.00  0.00           H  
ATOM   1343  HG1 THR A  85      28.412  26.033  47.906  1.00  0.00           H  
ATOM   1344 1HG2 THR A  85      25.284  25.110  46.792  1.00  0.00           H  
ATOM   1345 2HG2 THR A  85      24.606  26.743  46.591  1.00  0.00           H  
ATOM   1346 3HG2 THR A  85      25.792  26.122  45.420  1.00  0.00           H  
ATOM   1347  N   LEU A  86      25.209  29.368  45.898  1.00  0.00           N  
ATOM   1348  CA  LEU A  86      24.031  30.221  45.874  1.00  0.00           C  
ATOM   1349  C   LEU A  86      22.814  29.334  45.672  1.00  0.00           C  
ATOM   1350  O   LEU A  86      22.683  28.676  44.620  1.00  0.00           O  
ATOM   1351  CB  LEU A  86      24.127  31.265  44.755  1.00  0.00           C  
ATOM   1352  CG  LEU A  86      22.990  32.293  44.704  1.00  0.00           C  
ATOM   1353  CD1 LEU A  86      23.026  33.153  45.960  1.00  0.00           C  
ATOM   1354  CD2 LEU A  86      23.132  33.147  43.453  1.00  0.00           C  
ATOM   1355  H   LEU A  86      25.592  29.033  45.025  1.00  0.00           H  
ATOM   1356  HA  LEU A  86      23.967  30.748  46.826  1.00  0.00           H  
ATOM   1357 1HB  LEU A  86      25.062  31.811  44.868  1.00  0.00           H  
ATOM   1358 2HB  LEU A  86      24.148  30.746  43.796  1.00  0.00           H  
ATOM   1359  HG  LEU A  86      22.031  31.774  44.683  1.00  0.00           H  
ATOM   1360 1HD1 LEU A  86      22.218  33.883  45.925  1.00  0.00           H  
ATOM   1361 2HD1 LEU A  86      22.903  32.519  46.839  1.00  0.00           H  
ATOM   1362 3HD1 LEU A  86      23.982  33.673  46.018  1.00  0.00           H  
ATOM   1363 1HD2 LEU A  86      22.323  33.877  43.417  1.00  0.00           H  
ATOM   1364 2HD2 LEU A  86      24.090  33.667  43.474  1.00  0.00           H  
ATOM   1365 3HD2 LEU A  86      23.085  32.509  42.570  1.00  0.00           H  
ATOM   1366  N   TYR A  87      21.951  29.306  46.694  1.00  0.00           N  
ATOM   1367  CA  TYR A  87      20.688  28.598  46.630  1.00  0.00           C  
ATOM   1368  C   TYR A  87      19.599  29.608  46.327  1.00  0.00           C  
ATOM   1369  O   TYR A  87      19.589  30.700  46.899  1.00  0.00           O  
ATOM   1370  CB  TYR A  87      20.383  27.857  47.935  1.00  0.00           C  
ATOM   1371  CG  TYR A  87      21.227  26.623  48.112  1.00  0.00           C  
ATOM   1372  CD1 TYR A  87      21.014  25.474  47.313  1.00  0.00           C  
ATOM   1373  CD2 TYR A  87      22.243  26.574  49.088  1.00  0.00           C  
ATOM   1374  CE1 TYR A  87      21.832  24.283  47.483  1.00  0.00           C  
ATOM   1375  CE2 TYR A  87      23.031  25.425  49.271  1.00  0.00           C  
ATOM   1376  CZ  TYR A  87      22.822  24.288  48.474  1.00  0.00           C  
ATOM   1377  OH  TYR A  87      23.622  23.185  48.696  1.00  0.00           O  
ATOM   1378  H   TYR A  87      22.196  29.800  47.540  1.00  0.00           H  
ATOM   1379  HA  TYR A  87      20.746  27.860  45.829  1.00  0.00           H  
ATOM   1380 1HB  TYR A  87      20.554  28.524  48.781  1.00  0.00           H  
ATOM   1381 2HB  TYR A  87      19.333  27.569  47.952  1.00  0.00           H  
ATOM   1382  HD1 TYR A  87      20.228  25.474  46.557  1.00  0.00           H  
ATOM   1383  HD2 TYR A  87      22.432  27.440  49.723  1.00  0.00           H  
ATOM   1384  HE1 TYR A  87      21.655  23.407  46.860  1.00  0.00           H  
ATOM   1385  HE2 TYR A  87      23.809  25.413  50.035  1.00  0.00           H  
ATOM   1386  HH  TYR A  87      23.375  22.484  48.088  1.00  0.00           H  
ATOM   1387  N   THR A  88      18.693  29.234  45.419  1.00  0.00           N  
ATOM   1388  CA  THR A  88      17.536  30.049  45.055  1.00  0.00           C  
ATOM   1389  C   THR A  88      16.338  29.304  45.636  1.00  0.00           C  
ATOM   1390  O   THR A  88      16.236  28.069  45.461  1.00  0.00           O  
ATOM   1391  CB  THR A  88      17.401  30.213  43.551  1.00  0.00           C  
ATOM   1392  OG1 THR A  88      18.588  30.859  43.054  1.00  0.00           O  
ATOM   1393  CG2 THR A  88      16.157  31.058  43.225  1.00  0.00           C  
ATOM   1394  H   THR A  88      18.827  28.340  44.969  1.00  0.00           H  
ATOM   1395  HA  THR A  88      17.660  31.041  45.489  1.00  0.00           H  
ATOM   1396  HB  THR A  88      17.307  29.233  43.084  1.00  0.00           H  
ATOM   1397  HG1 THR A  88      19.275  30.202  42.915  1.00  0.00           H  
ATOM   1398 1HG2 THR A  88      16.067  31.172  42.145  1.00  0.00           H  
ATOM   1399 2HG2 THR A  88      15.268  30.562  43.613  1.00  0.00           H  
ATOM   1400 3HG2 THR A  88      16.254  32.041  43.686  1.00  0.00           H  
ATOM   1401  N   LEU A  89      15.501  30.046  46.370  1.00  0.00           N  
ATOM   1402  CA  LEU A  89      14.346  29.500  47.069  1.00  0.00           C  
ATOM   1403  C   LEU A  89      13.068  30.185  46.691  1.00  0.00           C  
ATOM   1404  O   LEU A  89      13.078  31.353  46.293  1.00  0.00           O  
ATOM   1405  CB  LEU A  89      14.545  29.602  48.590  1.00  0.00           C  
ATOM   1406  CG  LEU A  89      15.617  28.656  49.209  1.00  0.00           C  
ATOM   1407  CD1 LEU A  89      16.987  29.279  49.236  1.00  0.00           C  
ATOM   1408  CD2 LEU A  89      15.246  28.325  50.594  1.00  0.00           C  
ATOM   1409  H   LEU A  89      15.692  31.036  46.434  1.00  0.00           H  
ATOM   1410  HA  LEU A  89      14.244  28.449  46.799  1.00  0.00           H  
ATOM   1411 1HB  LEU A  89      14.831  30.623  48.835  1.00  0.00           H  
ATOM   1412 2HB  LEU A  89      13.596  29.385  49.080  1.00  0.00           H  
ATOM   1413  HG  LEU A  89      15.676  27.739  48.622  1.00  0.00           H  
ATOM   1414 1HD1 LEU A  89      17.697  28.579  49.677  1.00  0.00           H  
ATOM   1415 2HD1 LEU A  89      17.298  29.519  48.219  1.00  0.00           H  
ATOM   1416 3HD1 LEU A  89      16.960  30.191  49.832  1.00  0.00           H  
ATOM   1417 1HD2 LEU A  89      15.998  27.663  51.024  1.00  0.00           H  
ATOM   1418 2HD2 LEU A  89      15.189  29.241  51.183  1.00  0.00           H  
ATOM   1419 3HD2 LEU A  89      14.276  27.828  50.601  1.00  0.00           H  
ATOM   1420  N   HIS A  90      11.963  29.451  46.842  1.00  0.00           N  
ATOM   1421  CA  HIS A  90      10.609  29.949  46.609  1.00  0.00           C  
ATOM   1422  C   HIS A  90       9.745  29.474  47.795  1.00  0.00           C  
ATOM   1423  O   HIS A  90       9.263  28.321  47.838  1.00  0.00           O  
ATOM   1424  CB  HIS A  90      10.040  29.443  45.279  1.00  0.00           C  
ATOM   1425  CG  HIS A  90       8.716  30.044  44.924  1.00  0.00           C  
ATOM   1426  ND1 HIS A  90       7.964  29.607  43.854  1.00  0.00           N  
ATOM   1427  CD2 HIS A  90       8.010  31.048  45.495  1.00  0.00           C  
ATOM   1428  CE1 HIS A  90       6.851  30.316  43.783  1.00  0.00           C  
ATOM   1429  NE2 HIS A  90       6.855  31.197  44.767  1.00  0.00           N  
ATOM   1430  H   HIS A  90      12.091  28.493  47.137  1.00  0.00           H  
ATOM   1431  HA  HIS A  90      10.619  31.039  46.599  1.00  0.00           H  
ATOM   1432 1HB  HIS A  90      10.743  29.665  44.475  1.00  0.00           H  
ATOM   1433 2HB  HIS A  90       9.923  28.361  45.322  1.00  0.00           H  
ATOM   1434  HD1 HIS A  90       8.171  28.824  43.266  1.00  0.00           H  
ATOM   1435  HD2 HIS A  90       8.199  31.690  46.356  1.00  0.00           H  
ATOM   1436  HE1 HIS A  90       6.118  30.122  43.000  1.00  0.00           H  
ATOM   1437  N   ASN A  91       9.642  30.346  48.790  1.00  0.00           N  
ATOM   1438  CA  ASN A  91       8.953  30.014  50.031  1.00  0.00           C  
ATOM   1439  C   ASN A  91       7.482  30.215  49.900  1.00  0.00           C  
ATOM   1440  O   ASN A  91       7.031  31.257  49.402  1.00  0.00           O  
ATOM   1441  CB  ASN A  91       9.406  30.877  51.216  1.00  0.00           C  
ATOM   1442  CG  ASN A  91      10.744  30.440  51.801  1.00  0.00           C  
ATOM   1443  OD1 ASN A  91      11.629  30.007  51.081  1.00  0.00           O  
ATOM   1444  ND2 ASN A  91      10.888  30.569  53.111  1.00  0.00           N  
ATOM   1445  H   ASN A  91      10.052  31.263  48.685  1.00  0.00           H  
ATOM   1446  HA  ASN A  91       9.171  28.974  50.281  1.00  0.00           H  
ATOM   1447 1HB  ASN A  91       9.492  31.917  50.898  1.00  0.00           H  
ATOM   1448 2HB  ASN A  91       8.655  30.837  52.005  1.00  0.00           H  
ATOM   1449 1HD2 ASN A  91      11.745  30.298  53.550  1.00  0.00           H  
ATOM   1450 2HD2 ASN A  91      10.140  30.939  53.662  1.00  0.00           H  
ATOM   1451  N   PHE A  92       6.748  29.260  50.430  1.00  0.00           N  
ATOM   1452  CA  PHE A  92       5.295  29.320  50.526  1.00  0.00           C  
ATOM   1453  C   PHE A  92       5.038  29.820  51.951  1.00  0.00           C  
ATOM   1454  O   PHE A  92       5.690  29.316  52.910  1.00  0.00           O  
ATOM   1455  CB  PHE A  92       4.660  27.914  50.323  1.00  0.00           C  
ATOM   1456  CG  PHE A  92       3.172  27.883  50.587  1.00  0.00           C  
ATOM   1457  CD1 PHE A  92       2.271  28.422  49.668  1.00  0.00           C  
ATOM   1458  CD2 PHE A  92       2.669  27.390  51.798  1.00  0.00           C  
ATOM   1459  CE1 PHE A  92       0.889  28.469  49.950  1.00  0.00           C  
ATOM   1460  CE2 PHE A  92       1.268  27.438  52.081  1.00  0.00           C  
ATOM   1461  CZ  PHE A  92       0.402  27.945  51.160  1.00  0.00           C  
ATOM   1462  H   PHE A  92       7.231  28.448  50.786  1.00  0.00           H  
ATOM   1463  HA  PHE A  92       4.923  29.980  49.741  1.00  0.00           H  
ATOM   1464 1HB  PHE A  92       4.835  27.580  49.301  1.00  0.00           H  
ATOM   1465 2HB  PHE A  92       5.142  27.198  50.988  1.00  0.00           H  
ATOM   1466  HD1 PHE A  92       2.646  28.810  48.720  1.00  0.00           H  
ATOM   1467  HD2 PHE A  92       3.361  26.985  52.537  1.00  0.00           H  
ATOM   1468  HE1 PHE A  92       0.201  28.911  49.229  1.00  0.00           H  
ATOM   1469  HE2 PHE A  92       0.893  27.070  53.036  1.00  0.00           H  
ATOM   1470  HZ  PHE A  92      -0.668  27.944  51.363  1.00  0.00           H  
ATOM   1471  N   PHE A  93       4.116  30.781  52.106  1.00  0.00           N  
ATOM   1472  CA  PHE A  93       3.732  31.317  53.418  1.00  0.00           C  
ATOM   1473  C   PHE A  93       2.228  31.356  53.614  1.00  0.00           C  
ATOM   1474  O   PHE A  93       1.489  31.525  52.651  1.00  0.00           O  
ATOM   1475  CB  PHE A  93       4.150  32.795  53.636  1.00  0.00           C  
ATOM   1476  CG  PHE A  93       5.623  33.033  53.595  1.00  0.00           C  
ATOM   1477  CD1 PHE A  93       6.397  32.900  54.759  1.00  0.00           C  
ATOM   1478  CD2 PHE A  93       6.237  33.427  52.411  1.00  0.00           C  
ATOM   1479  CE1 PHE A  93       7.792  33.148  54.726  1.00  0.00           C  
ATOM   1480  CE2 PHE A  93       7.651  33.643  52.356  1.00  0.00           C  
ATOM   1481  CZ  PHE A  93       8.401  33.538  53.515  1.00  0.00           C  
ATOM   1482  H   PHE A  93       3.670  31.147  51.276  1.00  0.00           H  
ATOM   1483  HA  PHE A  93       4.227  30.727  54.191  1.00  0.00           H  
ATOM   1484 1HB  PHE A  93       3.690  33.420  52.872  1.00  0.00           H  
ATOM   1485 2HB  PHE A  93       3.784  33.138  54.603  1.00  0.00           H  
ATOM   1486  HD1 PHE A  93       5.913  32.602  55.690  1.00  0.00           H  
ATOM   1487  HD2 PHE A  93       5.637  33.509  51.504  1.00  0.00           H  
ATOM   1488  HE1 PHE A  93       8.386  33.038  55.633  1.00  0.00           H  
ATOM   1489  HE2 PHE A  93       8.139  33.889  51.413  1.00  0.00           H  
ATOM   1490  HZ  PHE A  93       9.467  33.759  53.486  1.00  0.00           H  
ATOM   1491  N   ARG A  94       1.810  31.214  54.881  1.00  0.00           N  
ATOM   1492  CA  ARG A  94       0.455  31.549  55.265  1.00  0.00           C  
ATOM   1493  C   ARG A  94       0.583  32.600  56.358  1.00  0.00           C  
ATOM   1494  O   ARG A  94       1.562  32.606  57.131  1.00  0.00           O  
ATOM   1495  CB  ARG A  94      -0.433  30.399  55.665  1.00  0.00           C  
ATOM   1496  CG  ARG A  94      -0.770  29.509  54.491  1.00  0.00           C  
ATOM   1497  CD  ARG A  94      -1.987  28.644  54.798  1.00  0.00           C  
ATOM   1498  NE  ARG A  94      -1.711  27.622  55.794  1.00  0.00           N  
ATOM   1499  CZ  ARG A  94      -1.318  26.364  55.562  1.00  0.00           C  
ATOM   1500  NH1 ARG A  94      -1.077  25.903  54.341  1.00  0.00           N  
ATOM   1501  NH2 ARG A  94      -1.134  25.547  56.601  1.00  0.00           N  
ATOM   1502  H   ARG A  94       2.449  30.868  55.582  1.00  0.00           H  
ATOM   1503  HA  ARG A  94      -0.039  32.020  54.415  1.00  0.00           H  
ATOM   1504 1HB  ARG A  94       0.064  29.806  56.432  1.00  0.00           H  
ATOM   1505 2HB  ARG A  94      -1.356  30.785  56.098  1.00  0.00           H  
ATOM   1506 1HG  ARG A  94      -0.990  30.126  53.619  1.00  0.00           H  
ATOM   1507 2HG  ARG A  94       0.077  28.859  54.272  1.00  0.00           H  
ATOM   1508 1HD  ARG A  94      -2.793  29.271  55.178  1.00  0.00           H  
ATOM   1509 2HD  ARG A  94      -2.315  28.143  53.889  1.00  0.00           H  
ATOM   1510  HE  ARG A  94      -1.824  27.872  56.768  1.00  0.00           H  
ATOM   1511 1HH1 ARG A  94      -1.189  26.510  53.540  1.00  0.00           H  
ATOM   1512 2HH1 ARG A  94      -0.782  24.946  54.211  1.00  0.00           H  
ATOM   1513 1HH2 ARG A  94      -1.292  25.882  57.542  1.00  0.00           H  
ATOM   1514 2HH2 ARG A  94      -0.838  24.595  56.448  1.00  0.00           H  
ATOM   1515  N   LEU A  95      -0.423  33.473  56.394  1.00  0.00           N  
ATOM   1516  CA  LEU A  95      -0.429  34.677  57.193  1.00  0.00           C  
ATOM   1517  C   LEU A  95      -1.656  34.740  58.038  1.00  0.00           C  
ATOM   1518  O   LEU A  95      -2.693  34.158  57.694  1.00  0.00           O  
ATOM   1519  CB  LEU A  95      -0.468  35.898  56.254  1.00  0.00           C  
ATOM   1520  CG  LEU A  95       0.636  36.055  55.199  1.00  0.00           C  
ATOM   1521  CD1 LEU A  95       0.289  37.135  54.153  1.00  0.00           C  
ATOM   1522  CD2 LEU A  95       1.959  36.297  55.896  1.00  0.00           C  
ATOM   1523  H   LEU A  95      -1.225  33.261  55.817  1.00  0.00           H  
ATOM   1524  HA  LEU A  95       0.486  34.704  57.784  1.00  0.00           H  
ATOM   1525 1HB  LEU A  95      -1.409  35.885  55.706  1.00  0.00           H  
ATOM   1526 2HB  LEU A  95      -0.437  36.803  56.860  1.00  0.00           H  
ATOM   1527  HG  LEU A  95       0.698  35.147  54.599  1.00  0.00           H  
ATOM   1528 1HD1 LEU A  95       1.098  37.211  53.427  1.00  0.00           H  
ATOM   1529 2HD1 LEU A  95      -0.633  36.861  53.640  1.00  0.00           H  
ATOM   1530 3HD1 LEU A  95       0.157  38.094  54.651  1.00  0.00           H  
ATOM   1531 1HD2 LEU A  95       2.748  36.408  55.152  1.00  0.00           H  
ATOM   1532 2HD2 LEU A  95       1.894  37.205  56.496  1.00  0.00           H  
ATOM   1533 3HD2 LEU A  95       2.189  35.450  56.544  1.00  0.00           H  
ATOM   1534  N   ASP A  96      -1.557  35.462  59.143  1.00  0.00           N  
ATOM   1535  CA  ASP A  96      -2.731  35.736  59.992  1.00  0.00           C  
ATOM   1536  C   ASP A  96      -2.620  37.138  60.589  1.00  0.00           C  
ATOM   1537  O   ASP A  96      -1.739  37.893  60.230  1.00  0.00           O  
ATOM   1538  CB  ASP A  96      -2.966  34.623  61.023  1.00  0.00           C  
ATOM   1539  CG  ASP A  96      -1.916  34.551  62.089  1.00  0.00           C  
ATOM   1540  OD1 ASP A  96      -1.095  35.490  62.246  1.00  0.00           O  
ATOM   1541  OD2 ASP A  96      -1.927  33.513  62.795  1.00  0.00           O  
ATOM   1542  H   ASP A  96      -0.657  35.833  59.412  1.00  0.00           H  
ATOM   1543  HA  ASP A  96      -3.613  35.795  59.353  1.00  0.00           H  
ATOM   1544 1HB  ASP A  96      -3.931  34.774  61.507  1.00  0.00           H  
ATOM   1545 2HB  ASP A  96      -3.001  33.659  60.516  1.00  0.00           H  
ATOM   1546  N   GLU A  97      -3.497  37.478  61.522  1.00  0.00           N  
ATOM   1547  CA  GLU A  97      -3.472  38.811  62.152  1.00  0.00           C  
ATOM   1548  C   GLU A  97      -2.156  39.140  62.893  1.00  0.00           C  
ATOM   1549  O   GLU A  97      -1.871  40.319  63.118  1.00  0.00           O  
ATOM   1550  CB  GLU A  97      -4.631  38.992  63.110  1.00  0.00           C  
ATOM   1551  CG  GLU A  97      -6.008  38.762  62.496  1.00  0.00           C  
ATOM   1552  CD  GLU A  97      -6.555  37.348  62.727  1.00  0.00           C  
ATOM   1553  OE1 GLU A  97      -5.786  36.331  62.603  1.00  0.00           O  
ATOM   1554  OE2 GLU A  97      -7.773  37.280  63.036  1.00  0.00           O  
ATOM   1555  H   GLU A  97      -4.199  36.811  61.809  1.00  0.00           H  
ATOM   1556  HA  GLU A  97      -3.556  39.566  61.370  1.00  0.00           H  
ATOM   1557 1HB  GLU A  97      -4.523  38.302  63.947  1.00  0.00           H  
ATOM   1558 2HB  GLU A  97      -4.615  40.003  63.515  1.00  0.00           H  
ATOM   1559 1HG  GLU A  97      -6.710  39.477  62.925  1.00  0.00           H  
ATOM   1560 2HG  GLU A  97      -5.952  38.947  61.425  1.00  0.00           H  
ATOM   1561  N   GLU A  98      -1.370  38.124  63.252  1.00  0.00           N  
ATOM   1562  CA  GLU A  98      -0.082  38.310  63.952  1.00  0.00           C  
ATOM   1563  C   GLU A  98       1.151  38.181  63.055  1.00  0.00           C  
ATOM   1564  O   GLU A  98       2.279  38.222  63.570  1.00  0.00           O  
ATOM   1565  CB  GLU A  98       0.032  37.301  65.097  1.00  0.00           C  
ATOM   1566  CG  GLU A  98      -0.990  37.493  66.208  1.00  0.00           C  
ATOM   1567  CD  GLU A  98      -0.847  36.485  67.315  1.00  0.00           C  
ATOM   1568  OE1 GLU A  98       0.044  35.674  67.242  1.00  0.00           O  
ATOM   1569  OE2 GLU A  98      -1.629  36.528  68.235  1.00  0.00           O  
ATOM   1570  H   GLU A  98      -1.679  37.188  63.030  1.00  0.00           H  
ATOM   1571  HA  GLU A  98      -0.041  39.330  64.335  1.00  0.00           H  
ATOM   1572 1HB  GLU A  98      -0.086  36.291  64.705  1.00  0.00           H  
ATOM   1573 2HB  GLU A  98       1.025  37.366  65.541  1.00  0.00           H  
ATOM   1574 1HG  GLU A  98      -0.875  38.493  66.625  1.00  0.00           H  
ATOM   1575 2HG  GLU A  98      -1.991  37.419  65.784  1.00  0.00           H  
ATOM   1576  N   GLY A  99       0.960  38.039  61.730  1.00  0.00           N  
ATOM   1577  CA  GLY A  99       2.065  37.969  60.765  1.00  0.00           C  
ATOM   1578  C   GLY A  99       2.151  36.597  60.158  1.00  0.00           C  
ATOM   1579  O   GLY A  99       1.107  36.002  59.824  1.00  0.00           O  
ATOM   1580  H   GLY A  99       0.009  37.978  61.395  1.00  0.00           H  
ATOM   1581 1HA  GLY A  99       1.913  38.714  59.983  1.00  0.00           H  
ATOM   1582 2HA  GLY A  99       3.001  38.215  61.265  1.00  0.00           H  
ATOM   1583  N   ILE A 100       3.378  36.083  60.034  1.00  0.00           N  
ATOM   1584  CA  ILE A 100       3.638  34.762  59.418  1.00  0.00           C  
ATOM   1585  C   ILE A 100       3.245  33.642  60.374  1.00  0.00           C  
ATOM   1586  O   ILE A 100       3.678  33.657  61.540  1.00  0.00           O  
ATOM   1587  CB  ILE A 100       5.119  34.604  59.028  1.00  0.00           C  
ATOM   1588  CG1 ILE A 100       5.490  35.601  57.927  1.00  0.00           C  
ATOM   1589  CG2 ILE A 100       5.402  33.179  58.578  1.00  0.00           C  
ATOM   1590  CD1 ILE A 100       6.973  35.672  57.643  1.00  0.00           C  
ATOM   1591  H   ILE A 100       4.157  36.626  60.379  1.00  0.00           H  
ATOM   1592  HA  ILE A 100       3.008  34.663  58.535  1.00  0.00           H  
ATOM   1593  HB  ILE A 100       5.748  34.835  59.887  1.00  0.00           H  
ATOM   1594 1HG1 ILE A 100       4.978  35.330  57.004  1.00  0.00           H  
ATOM   1595 2HG1 ILE A 100       5.150  36.598  58.209  1.00  0.00           H  
ATOM   1596 1HG2 ILE A 100       6.453  33.085  58.306  1.00  0.00           H  
ATOM   1597 2HG2 ILE A 100       5.175  32.490  59.390  1.00  0.00           H  
ATOM   1598 3HG2 ILE A 100       4.780  32.940  57.715  1.00  0.00           H  
ATOM   1599 1HD1 ILE A 100       7.158  36.400  56.852  1.00  0.00           H  
ATOM   1600 2HD1 ILE A 100       7.503  35.976  58.546  1.00  0.00           H  
ATOM   1601 3HD1 ILE A 100       7.330  34.694  57.325  1.00  0.00           H  
ATOM   1602  N   VAL A 101       2.405  32.712  59.888  1.00  0.00           N  
ATOM   1603  CA  VAL A 101       1.919  31.547  60.672  1.00  0.00           C  
ATOM   1604  C   VAL A 101       2.349  30.185  60.108  1.00  0.00           C  
ATOM   1605  O   VAL A 101       2.350  29.177  60.836  1.00  0.00           O  
ATOM   1606  CB  VAL A 101       0.405  31.604  60.872  1.00  0.00           C  
ATOM   1607  CG1 VAL A 101      -0.347  31.449  59.571  1.00  0.00           C  
ATOM   1608  CG2 VAL A 101      -0.037  30.594  61.921  1.00  0.00           C  
ATOM   1609  H   VAL A 101       2.095  32.826  58.933  1.00  0.00           H  
ATOM   1610  HA  VAL A 101       2.393  31.569  61.654  1.00  0.00           H  
ATOM   1611  HB  VAL A 101       0.128  32.605  61.202  1.00  0.00           H  
ATOM   1612 1HG1 VAL A 101      -1.420  31.496  59.762  1.00  0.00           H  
ATOM   1613 2HG1 VAL A 101      -0.066  32.253  58.890  1.00  0.00           H  
ATOM   1614 3HG1 VAL A 101      -0.102  30.488  59.120  1.00  0.00           H  
ATOM   1615 1HG2 VAL A 101      -1.118  30.652  62.048  1.00  0.00           H  
ATOM   1616 2HG2 VAL A 101       0.238  29.590  61.598  1.00  0.00           H  
ATOM   1617 3HG2 VAL A 101       0.452  30.817  62.870  1.00  0.00           H  
ATOM   1618  N   TYR A 102       2.687  30.149  58.817  1.00  0.00           N  
ATOM   1619  CA  TYR A 102       3.174  28.934  58.163  1.00  0.00           C  
ATOM   1620  C   TYR A 102       4.274  29.285  57.165  1.00  0.00           C  
ATOM   1621  O   TYR A 102       4.153  30.259  56.388  1.00  0.00           O  
ATOM   1622  CB  TYR A 102       2.030  28.195  57.465  1.00  0.00           C  
ATOM   1623  CG  TYR A 102       2.411  26.822  56.956  1.00  0.00           C  
ATOM   1624  CD1 TYR A 102       2.580  25.774  57.848  1.00  0.00           C  
ATOM   1625  CD2 TYR A 102       2.591  26.612  55.597  1.00  0.00           C  
ATOM   1626  CE1 TYR A 102       2.928  24.520  57.384  1.00  0.00           C  
ATOM   1627  CE2 TYR A 102       2.938  25.358  55.132  1.00  0.00           C  
ATOM   1628  CZ  TYR A 102       3.107  24.316  56.020  1.00  0.00           C  
ATOM   1629  OH  TYR A 102       3.453  23.067  55.557  1.00  0.00           O  
ATOM   1630  H   TYR A 102       2.601  30.998  58.277  1.00  0.00           H  
ATOM   1631  HA  TYR A 102       3.597  28.277  58.923  1.00  0.00           H  
ATOM   1632 1HB  TYR A 102       1.194  28.082  58.156  1.00  0.00           H  
ATOM   1633 2HB  TYR A 102       1.678  28.785  56.619  1.00  0.00           H  
ATOM   1634  HD1 TYR A 102       2.439  25.940  58.917  1.00  0.00           H  
ATOM   1635  HD2 TYR A 102       2.458  27.436  54.896  1.00  0.00           H  
ATOM   1636  HE1 TYR A 102       3.061  23.697  58.085  1.00  0.00           H  
ATOM   1637  HE2 TYR A 102       3.080  25.193  54.064  1.00  0.00           H  
ATOM   1638  HH  TYR A 102       3.530  22.462  56.299  1.00  0.00           H  
ATOM   1639  N   VAL A 103       5.379  28.541  57.253  1.00  0.00           N  
ATOM   1640  CA  VAL A 103       6.494  28.693  56.316  1.00  0.00           C  
ATOM   1641  C   VAL A 103       6.834  27.324  55.743  1.00  0.00           C  
ATOM   1642  O   VAL A 103       6.944  26.339  56.496  1.00  0.00           O  
ATOM   1643  CB  VAL A 103       7.730  29.290  57.015  1.00  0.00           C  
ATOM   1644  CG1 VAL A 103       8.869  29.470  56.021  1.00  0.00           C  
ATOM   1645  CG2 VAL A 103       7.367  30.616  57.665  1.00  0.00           C  
ATOM   1646  H   VAL A 103       5.446  27.854  57.990  1.00  0.00           H  
ATOM   1647  HA  VAL A 103       6.195  29.389  55.531  1.00  0.00           H  
ATOM   1648  HB  VAL A 103       8.077  28.593  57.778  1.00  0.00           H  
ATOM   1649 1HG1 VAL A 103       9.734  29.892  56.532  1.00  0.00           H  
ATOM   1650 2HG1 VAL A 103       9.136  28.503  55.595  1.00  0.00           H  
ATOM   1651 3HG1 VAL A 103       8.554  30.144  55.225  1.00  0.00           H  
ATOM   1652 1HG2 VAL A 103       8.245  31.032  58.158  1.00  0.00           H  
ATOM   1653 2HG2 VAL A 103       7.015  31.311  56.902  1.00  0.00           H  
ATOM   1654 3HG2 VAL A 103       6.580  30.457  58.401  1.00  0.00           H  
ATOM   1655  N   TRP A 104       6.998  27.281  54.419  1.00  0.00           N  
ATOM   1656  CA  TRP A 104       7.428  26.078  53.716  1.00  0.00           C  
ATOM   1657  C   TRP A 104       8.434  26.473  52.628  1.00  0.00           C  
ATOM   1658  O   TRP A 104       8.029  26.940  51.587  1.00  0.00           O  
ATOM   1659  CB  TRP A 104       6.212  25.355  53.185  1.00  0.00           C  
ATOM   1660  CG  TRP A 104       6.453  24.128  52.436  1.00  0.00           C  
ATOM   1661  CD1 TRP A 104       7.634  23.449  52.269  1.00  0.00           C  
ATOM   1662  CD2 TRP A 104       5.429  23.350  51.796  1.00  0.00           C  
ATOM   1663  NE1 TRP A 104       7.379  22.272  51.574  1.00  0.00           N  
ATOM   1664  CE2 TRP A 104       6.047  22.214  51.248  1.00  0.00           C  
ATOM   1665  CE3 TRP A 104       4.039  23.549  51.590  1.00  0.00           C  
ATOM   1666  CZ2 TRP A 104       5.328  21.246  50.522  1.00  0.00           C  
ATOM   1667  CZ3 TRP A 104       3.317  22.586  50.881  1.00  0.00           C  
ATOM   1668  CH2 TRP A 104       3.969  21.450  50.350  1.00  0.00           C  
ATOM   1669  H   TRP A 104       6.815  28.122  53.889  1.00  0.00           H  
ATOM   1670  HA  TRP A 104       7.950  25.433  54.422  1.00  0.00           H  
ATOM   1671 1HB  TRP A 104       5.555  25.090  54.013  1.00  0.00           H  
ATOM   1672 2HB  TRP A 104       5.654  26.018  52.524  1.00  0.00           H  
ATOM   1673  HD1 TRP A 104       8.604  23.790  52.627  1.00  0.00           H  
ATOM   1674  HE1 TRP A 104       8.062  21.565  51.342  1.00  0.00           H  
ATOM   1675  HE3 TRP A 104       3.545  24.438  51.982  1.00  0.00           H  
ATOM   1676  HZ2 TRP A 104       5.808  20.361  50.104  1.00  0.00           H  
ATOM   1677  HZ3 TRP A 104       2.244  22.727  50.746  1.00  0.00           H  
ATOM   1678  HH2 TRP A 104       3.384  20.719  49.792  1.00  0.00           H  
ATOM   1679  N   PRO A 105       9.745  26.318  52.900  1.00  0.00           N  
ATOM   1680  CA  PRO A 105      10.732  26.631  51.865  1.00  0.00           C  
ATOM   1681  C   PRO A 105      10.851  25.561  50.795  1.00  0.00           C  
ATOM   1682  O   PRO A 105      10.745  24.381  51.101  1.00  0.00           O  
ATOM   1683  CB  PRO A 105      12.035  26.742  52.661  1.00  0.00           C  
ATOM   1684  CG  PRO A 105      11.890  25.898  53.763  1.00  0.00           C  
ATOM   1685  CD  PRO A 105      10.450  25.856  54.143  1.00  0.00           C  
ATOM   1686  HA  PRO A 105      10.473  27.592  51.396  1.00  0.00           H  
ATOM   1687 1HB  PRO A 105      12.888  26.449  52.030  1.00  0.00           H  
ATOM   1688 2HB  PRO A 105      12.203  27.786  52.964  1.00  0.00           H  
ATOM   1689 1HG  PRO A 105      12.255  24.889  53.519  1.00  0.00           H  
ATOM   1690 2HG  PRO A 105      12.500  26.262  54.603  1.00  0.00           H  
ATOM   1691 1HD  PRO A 105      10.170  24.826  54.409  1.00  0.00           H  
ATOM   1692 2HD  PRO A 105      10.273  26.537  54.989  1.00  0.00           H  
ATOM   1693  N   MET A 106      11.014  25.982  49.542  1.00  0.00           N  
ATOM   1694  CA  MET A 106      11.246  25.074  48.400  1.00  0.00           C  
ATOM   1695  C   MET A 106      12.421  25.672  47.629  1.00  0.00           C  
ATOM   1696  O   MET A 106      12.686  26.884  47.730  1.00  0.00           O  
ATOM   1697  CB  MET A 106      10.007  24.936  47.518  1.00  0.00           C  
ATOM   1698  CG  MET A 106       8.774  24.413  48.241  1.00  0.00           C  
ATOM   1699  SD  MET A 106       7.343  24.258  47.153  1.00  0.00           S  
ATOM   1700  CE  MET A 106       6.004  24.379  48.336  1.00  0.00           C  
ATOM   1701  H   MET A 106      10.974  26.978  49.378  1.00  0.00           H  
ATOM   1702  HA  MET A 106      11.572  24.109  48.787  1.00  0.00           H  
ATOM   1703 1HB  MET A 106       9.756  25.905  47.089  1.00  0.00           H  
ATOM   1704 2HB  MET A 106      10.222  24.258  46.691  1.00  0.00           H  
ATOM   1705 1HG  MET A 106       8.990  23.434  48.667  1.00  0.00           H  
ATOM   1706 2HG  MET A 106       8.516  25.089  49.055  1.00  0.00           H  
ATOM   1707 1HE  MET A 106       5.050  24.301  47.814  1.00  0.00           H  
ATOM   1708 2HE  MET A 106       6.088  23.572  49.065  1.00  0.00           H  
ATOM   1709 3HE  MET A 106       6.059  25.339  48.850  1.00  0.00           H  
ATOM   1710  N   PHE A 107      13.133  24.817  46.902  1.00  0.00           N  
ATOM   1711  CA  PHE A 107      14.352  25.206  46.195  1.00  0.00           C  
ATOM   1712  C   PHE A 107      14.346  25.016  44.703  1.00  0.00           C  
ATOM   1713  O   PHE A 107      13.760  24.048  44.157  1.00  0.00           O  
ATOM   1714  CB  PHE A 107      15.497  24.310  46.662  1.00  0.00           C  
ATOM   1715  CG  PHE A 107      15.909  24.505  48.082  1.00  0.00           C  
ATOM   1716  CD1 PHE A 107      15.181  23.938  49.127  1.00  0.00           C  
ATOM   1717  CD2 PHE A 107      17.097  25.177  48.377  1.00  0.00           C  
ATOM   1718  CE1 PHE A 107      15.595  24.088  50.460  1.00  0.00           C  
ATOM   1719  CE2 PHE A 107      17.523  25.316  49.706  1.00  0.00           C  
ATOM   1720  CZ  PHE A 107      16.741  24.779  50.749  1.00  0.00           C  
ATOM   1721  H   PHE A 107      12.811  23.861  46.839  1.00  0.00           H  
ATOM   1722  HA  PHE A 107      14.579  26.244  46.442  1.00  0.00           H  
ATOM   1723 1HB  PHE A 107      15.213  23.266  46.542  1.00  0.00           H  
ATOM   1724 2HB  PHE A 107      16.372  24.485  46.039  1.00  0.00           H  
ATOM   1725  HD1 PHE A 107      14.278  23.371  48.900  1.00  0.00           H  
ATOM   1726  HD2 PHE A 107      17.698  25.591  47.567  1.00  0.00           H  
ATOM   1727  HE1 PHE A 107      15.003  23.653  51.265  1.00  0.00           H  
ATOM   1728  HE2 PHE A 107      18.453  25.835  49.935  1.00  0.00           H  
ATOM   1729  HZ  PHE A 107      17.049  24.916  51.785  1.00  0.00           H  
ATOM   1730  N   ASP A 108      15.052  25.924  44.035  1.00  0.00           N  
ATOM   1731  CA  ASP A 108      15.325  25.760  42.611  1.00  0.00           C  
ATOM   1732  C   ASP A 108      16.216  24.518  42.565  1.00  0.00           C  
ATOM   1733  O   ASP A 108      17.160  24.418  43.367  1.00  0.00           O  
ATOM   1734  CB  ASP A 108      16.166  26.905  42.068  1.00  0.00           C  
ATOM   1735  CG  ASP A 108      16.472  26.731  40.624  1.00  0.00           C  
ATOM   1736  OD1 ASP A 108      15.604  27.046  39.797  1.00  0.00           O  
ATOM   1737  OD2 ASP A 108      17.563  26.273  40.301  1.00  0.00           O  
ATOM   1738  H   ASP A 108      15.406  26.740  44.513  1.00  0.00           H  
ATOM   1739  HA  ASP A 108      14.376  25.753  42.075  1.00  0.00           H  
ATOM   1740 1HB  ASP A 108      15.635  27.846  42.211  1.00  0.00           H  
ATOM   1741 2HB  ASP A 108      17.100  26.967  42.627  1.00  0.00           H  
ATOM   1742  N   PRO A 109      15.922  23.563  41.667  1.00  0.00           N  
ATOM   1743  CA  PRO A 109      16.669  22.298  41.641  1.00  0.00           C  
ATOM   1744  C   PRO A 109      18.115  22.268  41.150  1.00  0.00           C  
ATOM   1745  O   PRO A 109      18.819  21.315  41.487  1.00  0.00           O  
ATOM   1746  CB  PRO A 109      15.793  21.445  40.717  1.00  0.00           C  
ATOM   1747  CG  PRO A 109      15.174  22.436  39.804  1.00  0.00           C  
ATOM   1748  CD  PRO A 109      14.805  23.535  40.730  1.00  0.00           C  
ATOM   1749  HA  PRO A 109      16.710  21.881  42.658  1.00  0.00           H  
ATOM   1750 1HB  PRO A 109      16.413  20.703  40.191  1.00  0.00           H  
ATOM   1751 2HB  PRO A 109      15.055  20.886  41.309  1.00  0.00           H  
ATOM   1752 1HG  PRO A 109      15.892  22.736  39.026  1.00  0.00           H  
ATOM   1753 2HG  PRO A 109      14.313  21.988  39.285  1.00  0.00           H  
ATOM   1754 1HD  PRO A 109      14.728  24.478  40.169  1.00  0.00           H  
ATOM   1755 2HD  PRO A 109      13.851  23.296  41.221  1.00  0.00           H  
ATOM   1756  N   LYS A 110      18.575  23.280  40.416  1.00  0.00           N  
ATOM   1757  CA  LYS A 110      19.927  23.261  39.833  1.00  0.00           C  
ATOM   1758  C   LYS A 110      21.077  23.169  40.854  1.00  0.00           C  
ATOM   1759  O   LYS A 110      21.923  22.263  40.746  1.00  0.00           O  
ATOM   1760  CB  LYS A 110      20.123  24.507  38.968  1.00  0.00           C  
ATOM   1761  CG  LYS A 110      19.342  24.494  37.660  1.00  0.00           C  
ATOM   1762  CD  LYS A 110      19.800  25.608  36.731  1.00  0.00           C  
ATOM   1763  CE  LYS A 110      19.013  25.603  35.429  1.00  0.00           C  
ATOM   1764  NZ  LYS A 110      17.644  26.158  35.604  1.00  0.00           N  
ATOM   1765  H   LYS A 110      17.981  24.081  40.255  1.00  0.00           H  
ATOM   1766  HA  LYS A 110      20.039  22.348  39.247  1.00  0.00           H  
ATOM   1767 1HB  LYS A 110      19.820  25.391  39.529  1.00  0.00           H  
ATOM   1768 2HB  LYS A 110      21.180  24.620  38.725  1.00  0.00           H  
ATOM   1769 1HG  LYS A 110      19.484  23.535  37.161  1.00  0.00           H  
ATOM   1770 2HG  LYS A 110      18.280  24.620  37.869  1.00  0.00           H  
ATOM   1771 1HD  LYS A 110      19.665  26.572  37.224  1.00  0.00           H  
ATOM   1772 2HD  LYS A 110      20.859  25.481  36.505  1.00  0.00           H  
ATOM   1773 1HE  LYS A 110      19.540  26.197  34.684  1.00  0.00           H  
ATOM   1774 2HE  LYS A 110      18.933  24.582  35.056  1.00  0.00           H  
ATOM   1775 1HZ  LYS A 110      17.155  26.137  34.720  1.00  0.00           H  
ATOM   1776 2HZ  LYS A 110      17.139  25.602  36.281  1.00  0.00           H  
ATOM   1777 3HZ  LYS A 110      17.705  27.111  35.931  1.00  0.00           H  
ATOM   1778  N   ALA A 111      21.106  24.087  41.832  1.00  0.00           N  
ATOM   1779  CA  ALA A 111      22.158  24.075  42.878  1.00  0.00           C  
ATOM   1780  C   ALA A 111      22.128  22.790  43.704  1.00  0.00           C  
ATOM   1781  O   ALA A 111      23.190  22.302  44.137  1.00  0.00           O  
ATOM   1782  CB  ALA A 111      22.044  25.265  43.779  1.00  0.00           C  
ATOM   1783  H   ALA A 111      20.395  24.804  41.857  1.00  0.00           H  
ATOM   1784  HA  ALA A 111      23.128  24.108  42.383  1.00  0.00           H  
ATOM   1785 1HB  ALA A 111      22.829  25.226  44.534  1.00  0.00           H  
ATOM   1786 2HB  ALA A 111      22.150  26.177  43.191  1.00  0.00           H  
ATOM   1787 3HB  ALA A 111      21.071  25.260  44.267  1.00  0.00           H  
ATOM   1788  N   VAL A 112      20.931  22.221  43.869  1.00  0.00           N  
ATOM   1789  CA  VAL A 112      20.733  20.972  44.628  1.00  0.00           C  
ATOM   1790  C   VAL A 112      21.284  19.786  43.841  1.00  0.00           C  
ATOM   1791  O   VAL A 112      22.054  18.994  44.382  1.00  0.00           O  
ATOM   1792  CB  VAL A 112      19.238  20.741  44.922  1.00  0.00           C  
ATOM   1793  CG1 VAL A 112      19.029  19.390  45.590  1.00  0.00           C  
ATOM   1794  CG2 VAL A 112      18.703  21.864  45.796  1.00  0.00           C  
ATOM   1795  H   VAL A 112      20.132  22.674  43.450  1.00  0.00           H  
ATOM   1796  HA  VAL A 112      21.299  21.038  45.558  1.00  0.00           H  
ATOM   1797  HB  VAL A 112      18.692  20.721  43.979  1.00  0.00           H  
ATOM   1798 1HG1 VAL A 112      17.968  19.243  45.790  1.00  0.00           H  
ATOM   1799 2HG1 VAL A 112      19.387  18.599  44.932  1.00  0.00           H  
ATOM   1800 3HG1 VAL A 112      19.582  19.360  46.529  1.00  0.00           H  
ATOM   1801 1HG2 VAL A 112      17.646  21.695  45.998  1.00  0.00           H  
ATOM   1802 2HG2 VAL A 112      19.254  21.888  46.736  1.00  0.00           H  
ATOM   1803 3HG2 VAL A 112      18.825  22.817  45.280  1.00  0.00           H  
ATOM   1804  N   MET A 113      20.900  19.686  42.566  1.00  0.00           N  
ATOM   1805  CA  MET A 113      21.386  18.599  41.682  1.00  0.00           C  
ATOM   1806  C   MET A 113      22.905  18.581  41.488  1.00  0.00           C  
ATOM   1807  O   MET A 113      23.489  17.512  41.393  1.00  0.00           O  
ATOM   1808  CB  MET A 113      20.701  18.700  40.321  1.00  0.00           C  
ATOM   1809  CG  MET A 113      19.225  18.328  40.329  1.00  0.00           C  
ATOM   1810  SD  MET A 113      18.526  18.220  38.670  1.00  0.00           S  
ATOM   1811  CE  MET A 113      18.530  19.944  38.187  1.00  0.00           C  
ATOM   1812  H   MET A 113      20.260  20.373  42.195  1.00  0.00           H  
ATOM   1813  HA  MET A 113      21.142  17.643  42.144  1.00  0.00           H  
ATOM   1814 1HB  MET A 113      20.787  19.718  39.945  1.00  0.00           H  
ATOM   1815 2HB  MET A 113      21.207  18.045  39.610  1.00  0.00           H  
ATOM   1816 1HG  MET A 113      19.095  17.365  40.822  1.00  0.00           H  
ATOM   1817 2HG  MET A 113      18.665  19.076  40.891  1.00  0.00           H  
ATOM   1818 1HE  MET A 113      18.125  20.040  37.180  1.00  0.00           H  
ATOM   1819 2HE  MET A 113      17.917  20.518  38.883  1.00  0.00           H  
ATOM   1820 3HE  MET A 113      19.552  20.324  38.206  1.00  0.00           H  
ATOM   1821  N   GLU A 114      23.523  19.763  41.436  1.00  0.00           N  
ATOM   1822  CA  GLU A 114      24.982  19.901  41.300  1.00  0.00           C  
ATOM   1823  C   GLU A 114      25.773  19.246  42.451  1.00  0.00           C  
ATOM   1824  O   GLU A 114      26.890  18.766  42.234  1.00  0.00           O  
ATOM   1825  CB  GLU A 114      25.353  21.383  41.209  1.00  0.00           C  
ATOM   1826  CG  GLU A 114      24.967  22.049  39.896  1.00  0.00           C  
ATOM   1827  CD  GLU A 114      25.206  23.533  39.900  1.00  0.00           C  
ATOM   1828  OE1 GLU A 114      25.837  24.012  40.811  1.00  0.00           O  
ATOM   1829  OE2 GLU A 114      24.757  24.189  38.990  1.00  0.00           O  
ATOM   1830  H   GLU A 114      22.953  20.595  41.493  1.00  0.00           H  
ATOM   1831  HA  GLU A 114      25.297  19.379  40.396  1.00  0.00           H  
ATOM   1832 1HB  GLU A 114      24.866  21.930  42.017  1.00  0.00           H  
ATOM   1833 2HB  GLU A 114      26.429  21.498  41.339  1.00  0.00           H  
ATOM   1834 1HG  GLU A 114      25.548  21.601  39.089  1.00  0.00           H  
ATOM   1835 2HG  GLU A 114      23.914  21.856  39.699  1.00  0.00           H  
ATOM   1836  N   ASN A 115      25.204  19.232  43.658  1.00  0.00           N  
ATOM   1837  CA  ASN A 115      25.845  18.582  44.804  1.00  0.00           C  
ATOM   1838  C   ASN A 115      24.804  18.301  45.894  1.00  0.00           C  
ATOM   1839  O   ASN A 115      24.648  19.098  46.794  1.00  0.00           O  
ATOM   1840  CB  ASN A 115      26.980  19.432  45.345  1.00  0.00           C  
ATOM   1841  CG  ASN A 115      27.823  18.698  46.351  1.00  0.00           C  
ATOM   1842  OD1 ASN A 115      27.360  17.747  46.992  1.00  0.00           O  
ATOM   1843  ND2 ASN A 115      29.053  19.120  46.501  1.00  0.00           N  
ATOM   1844  H   ASN A 115      24.308  19.681  43.784  1.00  0.00           H  
ATOM   1845  HA  ASN A 115      26.249  17.623  44.477  1.00  0.00           H  
ATOM   1846 1HB  ASN A 115      27.618  19.755  44.521  1.00  0.00           H  
ATOM   1847 2HB  ASN A 115      26.573  20.327  45.815  1.00  0.00           H  
ATOM   1848 1HD2 ASN A 115      29.660  18.669  47.157  1.00  0.00           H  
ATOM   1849 2HD2 ASN A 115      29.386  19.892  45.961  1.00  0.00           H  
ATOM   1850  N   PRO A 116      24.083  17.165  45.798  1.00  0.00           N  
ATOM   1851  CA  PRO A 116      23.067  16.805  46.814  1.00  0.00           C  
ATOM   1852  C   PRO A 116      23.552  16.753  48.268  1.00  0.00           C  
ATOM   1853  O   PRO A 116      22.819  17.191  49.167  1.00  0.00           O  
ATOM   1854  CB  PRO A 116      22.632  15.413  46.344  1.00  0.00           C  
ATOM   1855  CG  PRO A 116      22.860  15.437  44.871  1.00  0.00           C  
ATOM   1856  CD  PRO A 116      24.149  16.197  44.704  1.00  0.00           C  
ATOM   1857  HA  PRO A 116      22.251  17.542  46.788  1.00  0.00           H  
ATOM   1858 1HB  PRO A 116      23.225  14.641  46.856  1.00  0.00           H  
ATOM   1859 2HB  PRO A 116      21.579  15.238  46.611  1.00  0.00           H  
ATOM   1860 1HG  PRO A 116      22.919  14.411  44.480  1.00  0.00           H  
ATOM   1861 2HG  PRO A 116      22.013  15.922  44.364  1.00  0.00           H  
ATOM   1862 1HD  PRO A 116      24.998  15.506  44.812  1.00  0.00           H  
ATOM   1863 2HD  PRO A 116      24.164  16.680  43.716  1.00  0.00           H  
ATOM   1864  N   ASP A 117      24.772  16.250  48.489  1.00  0.00           N  
ATOM   1865  CA  ASP A 117      25.339  16.144  49.849  1.00  0.00           C  
ATOM   1866  C   ASP A 117      25.596  17.517  50.461  1.00  0.00           C  
ATOM   1867  O   ASP A 117      25.352  17.724  51.643  1.00  0.00           O  
ATOM   1868  CB  ASP A 117      26.645  15.346  49.829  1.00  0.00           C  
ATOM   1869  CG  ASP A 117      26.423  13.850  49.659  1.00  0.00           C  
ATOM   1870  OD1 ASP A 117      25.310  13.411  49.829  1.00  0.00           O  
ATOM   1871  OD2 ASP A 117      27.368  13.159  49.360  1.00  0.00           O  
ATOM   1872  H   ASP A 117      25.321  15.934  47.702  1.00  0.00           H  
ATOM   1873  HA  ASP A 117      24.615  15.638  50.487  1.00  0.00           H  
ATOM   1874 1HB  ASP A 117      27.275  15.700  49.012  1.00  0.00           H  
ATOM   1875 2HB  ASP A 117      27.189  15.515  50.759  1.00  0.00           H  
ATOM   1876  N   ALA A 118      26.078  18.450  49.647  1.00  0.00           N  
ATOM   1877  CA  ALA A 118      26.286  19.833  50.103  1.00  0.00           C  
ATOM   1878  C   ALA A 118      25.014  20.445  50.693  1.00  0.00           C  
ATOM   1879  O   ALA A 118      25.089  21.134  51.703  1.00  0.00           O  
ATOM   1880  CB  ALA A 118      26.816  20.691  48.973  1.00  0.00           C  
ATOM   1881  H   ALA A 118      26.306  18.206  48.694  1.00  0.00           H  
ATOM   1882  HA  ALA A 118      27.021  19.818  50.907  1.00  0.00           H  
ATOM   1883 1HB  ALA A 118      26.964  21.711  49.328  1.00  0.00           H  
ATOM   1884 2HB  ALA A 118      27.766  20.287  48.624  1.00  0.00           H  
ATOM   1885 3HB  ALA A 118      26.100  20.694  48.152  1.00  0.00           H  
ATOM   1886  N   LEU A 119      23.844  20.181  50.085  1.00  0.00           N  
ATOM   1887  CA  LEU A 119      22.549  20.689  50.634  1.00  0.00           C  
ATOM   1888  C   LEU A 119      22.273  20.180  52.051  1.00  0.00           C  
ATOM   1889  O   LEU A 119      21.989  20.967  52.966  1.00  0.00           O  
ATOM   1890  CB  LEU A 119      21.361  20.335  49.738  1.00  0.00           C  
ATOM   1891  CG  LEU A 119      19.974  20.809  50.221  1.00  0.00           C  
ATOM   1892  CD1 LEU A 119      19.864  22.311  50.279  1.00  0.00           C  
ATOM   1893  CD2 LEU A 119      18.910  20.268  49.303  1.00  0.00           C  
ATOM   1894  H   LEU A 119      23.836  19.628  49.239  1.00  0.00           H  
ATOM   1895  HA  LEU A 119      22.604  21.775  50.702  1.00  0.00           H  
ATOM   1896 1HB  LEU A 119      21.527  20.770  48.753  1.00  0.00           H  
ATOM   1897 2HB  LEU A 119      21.316  19.252  49.631  1.00  0.00           H  
ATOM   1898  HG  LEU A 119      19.798  20.446  51.234  1.00  0.00           H  
ATOM   1899 1HD1 LEU A 119      18.869  22.590  50.625  1.00  0.00           H  
ATOM   1900 2HD1 LEU A 119      20.611  22.704  50.969  1.00  0.00           H  
ATOM   1901 3HD1 LEU A 119      20.032  22.727  49.286  1.00  0.00           H  
ATOM   1902 1HD2 LEU A 119      17.930  20.602  49.645  1.00  0.00           H  
ATOM   1903 2HD2 LEU A 119      19.084  20.631  48.290  1.00  0.00           H  
ATOM   1904 3HD2 LEU A 119      18.944  19.178  49.309  1.00  0.00           H  
ATOM   1905  N   ILE A 120      22.369  18.870  52.247  1.00  0.00           N  
ATOM   1906  CA  ILE A 120      22.081  18.313  53.570  1.00  0.00           C  
ATOM   1907  C   ILE A 120      23.096  18.774  54.630  1.00  0.00           C  
ATOM   1908  O   ILE A 120      22.727  19.001  55.793  1.00  0.00           O  
ATOM   1909  CB  ILE A 120      21.916  16.767  53.528  1.00  0.00           C  
ATOM   1910  CG1 ILE A 120      21.318  16.242  54.843  1.00  0.00           C  
ATOM   1911  CG2 ILE A 120      23.218  16.071  53.202  1.00  0.00           C  
ATOM   1912  CD1 ILE A 120      19.861  16.716  55.107  1.00  0.00           C  
ATOM   1913  H   ILE A 120      22.638  18.247  51.499  1.00  0.00           H  
ATOM   1914  HA  ILE A 120      21.146  18.740  53.929  1.00  0.00           H  
ATOM   1915  HB  ILE A 120      21.186  16.501  52.765  1.00  0.00           H  
ATOM   1916 1HG1 ILE A 120      21.326  15.152  54.837  1.00  0.00           H  
ATOM   1917 2HG1 ILE A 120      21.937  16.567  55.680  1.00  0.00           H  
ATOM   1918 1HG2 ILE A 120      23.059  14.993  53.182  1.00  0.00           H  
ATOM   1919 2HG2 ILE A 120      23.573  16.402  52.227  1.00  0.00           H  
ATOM   1920 3HG2 ILE A 120      23.961  16.314  53.961  1.00  0.00           H  
ATOM   1921 1HD1 ILE A 120      19.510  16.304  56.053  1.00  0.00           H  
ATOM   1922 2HD1 ILE A 120      19.836  17.805  55.153  1.00  0.00           H  
ATOM   1923 3HD1 ILE A 120      19.216  16.372  54.300  1.00  0.00           H  
ATOM   1924  N   GLN A 121      24.352  18.955  54.217  1.00  0.00           N  
ATOM   1925  CA  GLN A 121      25.398  19.471  55.134  1.00  0.00           C  
ATOM   1926  C   GLN A 121      25.094  20.913  55.542  1.00  0.00           C  
ATOM   1927  O   GLN A 121      25.214  21.273  56.701  1.00  0.00           O  
ATOM   1928  CB  GLN A 121      26.768  19.348  54.486  1.00  0.00           C  
ATOM   1929  CG  GLN A 121      27.229  17.880  54.350  1.00  0.00           C  
ATOM   1930  CD  GLN A 121      28.484  17.667  53.518  1.00  0.00           C  
ATOM   1931  OE1 GLN A 121      29.001  18.577  52.842  1.00  0.00           O  
ATOM   1932  NE2 GLN A 121      28.971  16.426  53.536  1.00  0.00           N  
ATOM   1933  H   GLN A 121      24.599  18.738  53.262  1.00  0.00           H  
ATOM   1934  HA  GLN A 121      25.385  18.872  56.045  1.00  0.00           H  
ATOM   1935 1HB  GLN A 121      26.744  19.802  53.495  1.00  0.00           H  
ATOM   1936 2HB  GLN A 121      27.502  19.894  55.078  1.00  0.00           H  
ATOM   1937 1HG  GLN A 121      27.438  17.482  55.344  1.00  0.00           H  
ATOM   1938 2HG  GLN A 121      26.434  17.303  53.877  1.00  0.00           H  
ATOM   1939 1HE2 GLN A 121      29.796  16.204  53.014  1.00  0.00           H  
ATOM   1940 2HE2 GLN A 121      28.514  15.716  54.072  1.00  0.00           H  
ATOM   1941  N   TRP A 122      24.678  21.740  54.584  1.00  0.00           N  
ATOM   1942  CA  TRP A 122      24.318  23.134  54.886  1.00  0.00           C  
ATOM   1943  C   TRP A 122      23.030  23.183  55.711  1.00  0.00           C  
ATOM   1944  O   TRP A 122      22.911  24.038  56.584  1.00  0.00           O  
ATOM   1945  CB  TRP A 122      24.193  23.972  53.604  1.00  0.00           C  
ATOM   1946  CG  TRP A 122      23.647  25.326  53.798  1.00  0.00           C  
ATOM   1947  CD1 TRP A 122      24.286  26.407  54.326  1.00  0.00           C  
ATOM   1948  CD2 TRP A 122      22.346  25.764  53.447  1.00  0.00           C  
ATOM   1949  NE1 TRP A 122      23.469  27.488  54.321  1.00  0.00           N  
ATOM   1950  CE2 TRP A 122      22.261  27.131  53.802  1.00  0.00           C  
ATOM   1951  CE3 TRP A 122      21.223  25.135  52.893  1.00  0.00           C  
ATOM   1952  CZ2 TRP A 122      21.113  27.895  53.589  1.00  0.00           C  
ATOM   1953  CZ3 TRP A 122      20.066  25.892  52.694  1.00  0.00           C  
ATOM   1954  CH2 TRP A 122      20.028  27.269  53.032  1.00  0.00           C  
ATOM   1955  H   TRP A 122      24.607  21.409  53.632  1.00  0.00           H  
ATOM   1956  HA  TRP A 122      25.106  23.569  55.501  1.00  0.00           H  
ATOM   1957 1HB  TRP A 122      25.175  24.076  53.141  1.00  0.00           H  
ATOM   1958 2HB  TRP A 122      23.549  23.455  52.894  1.00  0.00           H  
ATOM   1959  HD1 TRP A 122      25.308  26.405  54.699  1.00  0.00           H  
ATOM   1960  HE1 TRP A 122      23.713  28.411  54.650  1.00  0.00           H  
ATOM   1961  HE3 TRP A 122      21.251  24.080  52.620  1.00  0.00           H  
ATOM   1962  HZ2 TRP A 122      21.064  28.952  53.849  1.00  0.00           H  
ATOM   1963  HZ3 TRP A 122      19.190  25.398  52.272  1.00  0.00           H  
ATOM   1964  HH2 TRP A 122      19.118  27.840  52.846  1.00  0.00           H  
ATOM   1965  N   LEU A 123      22.073  22.292  55.438  1.00  0.00           N  
ATOM   1966  CA  LEU A 123      20.804  22.298  56.201  1.00  0.00           C  
ATOM   1967  C   LEU A 123      20.960  21.870  57.667  1.00  0.00           C  
ATOM   1968  O   LEU A 123      20.436  22.543  58.571  1.00  0.00           O  
ATOM   1969  CB  LEU A 123      19.787  21.373  55.520  1.00  0.00           C  
ATOM   1970  CG  LEU A 123      19.189  21.894  54.208  1.00  0.00           C  
ATOM   1971  CD1 LEU A 123      18.383  20.787  53.541  1.00  0.00           C  
ATOM   1972  CD2 LEU A 123      18.318  23.108  54.494  1.00  0.00           C  
ATOM   1973  H   LEU A 123      22.206  21.605  54.709  1.00  0.00           H  
ATOM   1974  HA  LEU A 123      20.422  23.318  56.230  1.00  0.00           H  
ATOM   1975 1HB  LEU A 123      20.271  20.421  55.308  1.00  0.00           H  
ATOM   1976 2HB  LEU A 123      18.964  21.192  56.211  1.00  0.00           H  
ATOM   1977  HG  LEU A 123      19.993  22.177  53.528  1.00  0.00           H  
ATOM   1978 1HD1 LEU A 123      17.957  21.158  52.608  1.00  0.00           H  
ATOM   1979 2HD1 LEU A 123      19.034  19.939  53.331  1.00  0.00           H  
ATOM   1980 3HD1 LEU A 123      17.579  20.472  54.206  1.00  0.00           H  
ATOM   1981 1HD2 LEU A 123      17.893  23.480  53.560  1.00  0.00           H  
ATOM   1982 2HD2 LEU A 123      17.512  22.827  55.172  1.00  0.00           H  
ATOM   1983 3HD2 LEU A 123      18.923  23.890  54.953  1.00  0.00           H  
ATOM   1984  N   THR A 124      21.708  20.784  57.880  1.00  0.00           N  
ATOM   1985  CA  THR A 124      21.917  20.172  59.218  1.00  0.00           C  
ATOM   1986  C   THR A 124      23.142  20.681  59.980  1.00  0.00           C  
ATOM   1987  O   THR A 124      23.146  20.680  61.214  1.00  0.00           O  
ATOM   1988  CB  THR A 124      22.026  18.641  59.097  1.00  0.00           C  
ATOM   1989  OG1 THR A 124      23.193  18.302  58.336  1.00  0.00           O  
ATOM   1990  CG2 THR A 124      20.794  18.071  58.410  1.00  0.00           C  
ATOM   1991  H   THR A 124      22.151  20.365  57.074  1.00  0.00           H  
ATOM   1992  HA  THR A 124      21.075  20.442  59.857  1.00  0.00           H  
ATOM   1993  HB  THR A 124      22.117  18.203  60.090  1.00  0.00           H  
ATOM   1994  HG1 THR A 124      23.087  18.612  57.433  1.00  0.00           H  
ATOM   1995 1HG2 THR A 124      20.889  16.988  58.333  1.00  0.00           H  
ATOM   1996 2HG2 THR A 124      19.906  18.318  58.992  1.00  0.00           H  
ATOM   1997 3HG2 THR A 124      20.704  18.499  57.412  1.00  0.00           H  
ATOM   1998  N   GLY A 125      24.170  21.138  59.253  1.00  0.00           N  
ATOM   1999  CA  GLY A 125      25.432  21.542  59.850  1.00  0.00           C  
ATOM   2000  C   GLY A 125      26.364  20.351  60.096  1.00  0.00           C  
ATOM   2001  O   GLY A 125      27.526  20.555  60.430  1.00  0.00           O  
ATOM   2002  H   GLY A 125      24.057  21.202  58.251  1.00  0.00           H  
ATOM   2003 1HA  GLY A 125      25.931  22.258  59.197  1.00  0.00           H  
ATOM   2004 2HA  GLY A 125      25.241  22.048  60.795  1.00  0.00           H  
ATOM   2005  N   LYS A 126      25.886  19.116  59.874  1.00  0.00           N  
ATOM   2006  CA  LYS A 126      26.656  17.897  60.102  1.00  0.00           C  
ATOM   2007  C   LYS A 126      27.602  17.735  58.931  1.00  0.00           C  
ATOM   2008  O   LYS A 126      27.173  17.769  57.788  1.00  0.00           O  
ATOM   2009  CB  LYS A 126      25.751  16.672  60.245  1.00  0.00           C  
ATOM   2010  CG  LYS A 126      26.490  15.375  60.545  1.00  0.00           C  
ATOM   2011  CD  LYS A 126      25.521  14.218  60.736  1.00  0.00           C  
ATOM   2012  CE  LYS A 126      26.258  12.920  61.030  1.00  0.00           C  
ATOM   2013  NZ  LYS A 126      25.322  11.778  61.214  1.00  0.00           N  
ATOM   2014  H   LYS A 126      24.938  19.042  59.531  1.00  0.00           H  
ATOM   2015  HA  LYS A 126      27.221  18.012  61.027  1.00  0.00           H  
ATOM   2016 1HB  LYS A 126      25.034  16.842  61.049  1.00  0.00           H  
ATOM   2017 2HB  LYS A 126      25.184  16.529  59.325  1.00  0.00           H  
ATOM   2018 1HG  LYS A 126      27.164  15.141  59.720  1.00  0.00           H  
ATOM   2019 2HG  LYS A 126      27.082  15.495  61.452  1.00  0.00           H  
ATOM   2020 1HD  LYS A 126      24.847  14.440  61.565  1.00  0.00           H  
ATOM   2021 2HD  LYS A 126      24.926  14.089  59.832  1.00  0.00           H  
ATOM   2022 1HE  LYS A 126      26.934  12.691  60.208  1.00  0.00           H  
ATOM   2023 2HE  LYS A 126      26.851  13.036  61.937  1.00  0.00           H  
ATOM   2024 1HZ  LYS A 126      25.849  10.938  61.407  1.00  0.00           H  
ATOM   2025 2HZ  LYS A 126      24.701  11.971  61.987  1.00  0.00           H  
ATOM   2026 3HZ  LYS A 126      24.780  11.648  60.372  1.00  0.00           H  
ATOM   2027  N   ASP A 127      28.889  17.591  59.240  1.00  0.00           N  
ATOM   2028  CA  ASP A 127      29.977  17.457  58.264  1.00  0.00           C  
ATOM   2029  C   ASP A 127      30.144  18.688  57.341  1.00  0.00           C  
ATOM   2030  O   ASP A 127      30.728  18.571  56.265  1.00  0.00           O  
ATOM   2031  CB  ASP A 127      29.744  16.210  57.407  1.00  0.00           C  
ATOM   2032  CG  ASP A 127      29.862  14.916  58.200  1.00  0.00           C  
ATOM   2033  OD1 ASP A 127      30.388  14.954  59.287  1.00  0.00           O  
ATOM   2034  OD2 ASP A 127      29.425  13.901  57.711  1.00  0.00           O  
ATOM   2035  H   ASP A 127      29.109  17.577  60.226  1.00  0.00           H  
ATOM   2036  HA  ASP A 127      30.924  17.427  58.803  1.00  0.00           H  
ATOM   2037 1HB  ASP A 127      28.751  16.256  56.960  1.00  0.00           H  
ATOM   2038 2HB  ASP A 127      30.469  16.188  56.593  1.00  0.00           H  
ATOM   2039  N   TYR A 128      29.666  19.856  57.773  1.00  0.00           N  
ATOM   2040  CA  TYR A 128      29.788  21.094  56.991  1.00  0.00           C  
ATOM   2041  C   TYR A 128      31.137  21.728  57.279  1.00  0.00           C  
ATOM   2042  O   TYR A 128      31.488  21.928  58.447  1.00  0.00           O  
ATOM   2043  OXT TYR A 128      31.898  22.047  56.356  1.00  0.00           O  
ATOM   2044  CB  TYR A 128      28.682  22.067  57.365  1.00  0.00           C  
ATOM   2045  CG  TYR A 128      28.618  23.343  56.522  1.00  0.00           C  
ATOM   2046  CD1 TYR A 128      27.965  23.374  55.294  1.00  0.00           C  
ATOM   2047  CD2 TYR A 128      29.206  24.521  56.983  1.00  0.00           C  
ATOM   2048  CE1 TYR A 128      27.915  24.576  54.535  1.00  0.00           C  
ATOM   2049  CE2 TYR A 128      29.148  25.699  56.269  1.00  0.00           C  
ATOM   2050  CZ  TYR A 128      28.505  25.733  55.064  1.00  0.00           C  
ATOM   2051  OH  TYR A 128      28.483  26.894  54.368  1.00  0.00           O  
ATOM   2052  H   TYR A 128      29.204  19.885  58.670  1.00  0.00           H  
ATOM   2053  HA  TYR A 128      29.692  20.846  55.934  1.00  0.00           H  
ATOM   2054 1HB  TYR A 128      27.715  21.571  57.277  1.00  0.00           H  
ATOM   2055 2HB  TYR A 128      28.801  22.371  58.404  1.00  0.00           H  
ATOM   2056  HD1 TYR A 128      27.487  22.473  54.909  1.00  0.00           H  
ATOM   2057  HD2 TYR A 128      29.733  24.530  57.938  1.00  0.00           H  
ATOM   2058  HE1 TYR A 128      27.402  24.592  53.574  1.00  0.00           H  
ATOM   2059  HE2 TYR A 128      29.617  26.600  56.666  1.00  0.00           H  
ATOM   2060  HH  TYR A 128      28.171  26.725  53.476  1.00  0.00           H  
TER                                                                             
HEADER                                            xx-MMM-xx                     
HETNAM     IBP X   1  IBP                                                       
HETATM    1  C2  IBP X   1      10.735  32.584  59.803  1.00  0.00           C  
HETATM    2  C4  IBP X   1      11.005  31.933  58.601  1.00  0.00           C  
HETATM    3  C6  IBP X   1      12.251  32.060  57.980  1.00  0.00           C  
HETATM    4  C3  IBP X   1      13.231  32.841  58.616  1.00  0.00           C  
HETATM    5  C1  IBP X   1      12.961  33.499  59.818  1.00  0.00           C  
HETATM    6  C5  IBP X   1      11.706  33.384  60.419  1.00  0.00           C  
HETATM    7  C11 IBP X   1      11.386  34.105  61.703  1.00  0.00           C  
HETATM    8  C13 IBP X   1      11.704  33.288  62.973  1.00  0.00           C  
HETATM    9  C9  IBP X   1      13.197  32.949  63.005  1.00  0.00           C  
HETATM   10  C10 IBP X   1      10.889  31.992  63.069  1.00  0.00           C  
HETATM   11  C12 IBP X   1      12.582  31.353  56.670  1.00  0.00           C  
HETATM   12  C7  IBP X   1      12.520  29.818  56.827  1.00  0.00           C  
HETATM   13  O1  IBP X   1      11.374  29.322  57.051  1.00  0.00           O  
HETATM   14  O2  IBP X   1      13.611  29.200  56.641  1.00  0.00           O  
HETATM   15  C8  IBP X   1      11.741  31.871  55.495  1.00  0.00           C  
HETATM   16  H2  IBP X   1       9.750  32.468  60.252  1.00  0.00           H  
HETATM   17  H4  IBP X   1      10.233  31.306  58.162  1.00  0.00           H  
HETATM   18  H3  IBP X   1      14.225  32.904  58.180  1.00  0.00           H  
HETATM   19  H1  IBP X   1      13.748  34.085  60.284  1.00  0.00           H  
HETATM   20  H14 IBP X   1      10.320  34.370  61.698  1.00  0.00           H  
HETATM   21  H15 IBP X   1      11.923  35.063  61.724  1.00  0.00           H  
HETATM   22  H17 IBP X   1      11.471  33.899  63.855  1.00  0.00           H  
HETATM   23  H8  IBP X   1      13.474  32.339  62.140  1.00  0.00           H  
HETATM   24  H9  IBP X   1      13.808  33.858  62.988  1.00  0.00           H  
HETATM   25  H10 IBP X   1      13.449  32.386  63.907  1.00  0.00           H  
HETATM   26  H11 IBP X   1      11.087  31.347  62.208  1.00  0.00           H  
HETATM   27  H12 IBP X   1      11.153  31.419  63.963  1.00  0.00           H  
HETATM   28  H13 IBP X   1       9.815  32.202  63.099  1.00  0.00           H  
HETATM   29  H16 IBP X   1      13.625  31.590  56.414  1.00  0.00           H  
HETATM   30  H5  IBP X   1      10.675  31.680  55.656  1.00  0.00           H  
HETATM   31  H6  IBP X   1      11.872  32.954  55.373  1.00  0.00           H  
HETATM   32  H7  IBP X   1      12.027  31.409  54.544  1.00  0.00           H  
TER                                                                             
CONECT    1    2    6   16                                                      
CONECT    2    1    3   17                                                      
CONECT    3    2    4   11                                                      
CONECT    4    3    5   18                                                      
CONECT    5    4    6   19                                                      
CONECT    6    1    5    7                                                      
CONECT    7    6    8   20   21                                                 
CONECT    8    7    9   10   22                                                 
CONECT    9    8   23   24   25                                                 
CONECT   10    8   26   27   28                                                 
CONECT   11    3   12   15   29                                                 
CONECT   12   11   13   14                                                      
CONECT   13   12                                                                
CONECT   14   12                                                                
CONECT   15   11   30   31   32                                                 
CONECT   16    1                                                                
CONECT   17    2                                                                
CONECT   18    4                                                                
CONECT   19    5                                                                
CONECT   20    7                                                                
CONECT   21    7                                                                
CONECT   22    8                                                                
CONECT   23    9                                                                
CONECT   24    9                                                                
CONECT   25    9                                                                
CONECT   26   10                                                                
CONECT   27   10                                                                
CONECT   28   10                                                                
CONECT   29   11                                                                
CONECT   30   15                                                                
CONECT   31   15                                                                
CONECT   32   15                                                                
