# Supplementary material for: New computational protein design methods for de novo small molecule binding sites
Source: PLoS Comput Biol. 2020 Oct 5;16(10):e1008178. doi: 10.1371/journal.pcbi.1008178 (PMC7575090; doi:10.1371/journal.pcbi.1008178)
Supplement: S4 File — PDB files for matches that were selected for forward design, the RosettaMatch constraint files (.cst) that yielded the match, and corresponding source composite binding site definition (.pdb) that was used to generate the RosettaMatch constraint file. (GZ) [file pcbi.1008178.s004.tar.gz › DesignMatchPDBs/ATZ_1Q40.pdb]

HEADER                                            xx-MMM-xx                     
REMARK 666 MATCH TEMPLATE X ATZ    0 MATCH MOTIF A PHE   74  1  1               
REMARK 666 MATCH TEMPLATE X ATZ    0 MATCH MOTIF A VAL   71  2  1               
REMARK 666 MATCH TEMPLATE X ATZ    0 MATCH MOTIF A PHE   18  3  1               
ATOM      1  N   GLN A   1      44.817  15.540  95.437  1.00  0.00           N  
ATOM      2  CA  GLN A   1      45.458  15.259  96.729  1.00  0.00           C  
ATOM      3  C   GLN A   1      46.205  16.525  97.031  1.00  0.00           C  
ATOM      4  O   GLN A   1      45.726  17.620  96.717  1.00  0.00           O  
ATOM      5  CB  GLN A   1      46.398  14.052  96.682  1.00  0.00           C  
ATOM      6  CG  GLN A   1      45.687  12.712  96.598  1.00  0.00           C  
ATOM      7  CD  GLN A   1      44.859  12.417  97.834  1.00  0.00           C  
ATOM      8  OE1 GLN A   1      45.337  12.551  98.965  1.00  0.00           O  
ATOM      9  NE2 GLN A   1      43.611  12.012  97.627  1.00  0.00           N  
ATOM     10 1H   GLN A   1      45.134  14.880  94.756  1.00  0.00           H  
ATOM     11 2H   GLN A   1      43.824  15.467  95.534  1.00  0.00           H  
ATOM     12 3H   GLN A   1      45.055  16.465  95.140  1.00  0.00           H  
ATOM     13  HA  GLN A   1      44.684  14.995  97.449  1.00  0.00           H  
ATOM     14 1HB  GLN A   1      47.058  14.137  95.819  1.00  0.00           H  
ATOM     15 2HB  GLN A   1      47.025  14.044  97.574  1.00  0.00           H  
ATOM     16 1HG  GLN A   1      45.021  12.719  95.735  1.00  0.00           H  
ATOM     17 2HG  GLN A   1      46.432  11.923  96.489  1.00  0.00           H  
ATOM     18 1HE2 GLN A   1      43.017  11.802  98.405  1.00  0.00           H  
ATOM     19 2HE2 GLN A   1      43.265  11.917  96.694  1.00  0.00           H  
ATOM     20  N   ASP A   2      47.375  16.399  97.640  1.00  0.00           N  
ATOM     21  CA  ASP A   2      48.315  17.494  97.579  1.00  0.00           C  
ATOM     22  C   ASP A   2      49.106  17.150  96.311  1.00  0.00           C  
ATOM     23  O   ASP A   2      49.017  17.882  95.319  1.00  0.00           O  
ATOM     24  CB  ASP A   2      49.208  17.581  98.819  1.00  0.00           C  
ATOM     25  CG  ASP A   2      48.818  18.719  99.752  1.00  0.00           C  
ATOM     26  OD1 ASP A   2      48.099  19.591  99.326  1.00  0.00           O  
ATOM     27  OD2 ASP A   2      49.242  18.705 100.883  1.00  0.00           O  
ATOM     28  H   ASP A   2      47.628  15.561  98.143  1.00  0.00           H  
ATOM     29  HA  ASP A   2      47.756  18.424  97.470  1.00  0.00           H  
ATOM     30 1HB  ASP A   2      49.156  16.643  99.372  1.00  0.00           H  
ATOM     31 2HB  ASP A   2      50.245  17.723  98.511  1.00  0.00           H  
ATOM     32  N   PRO A   3      49.767  15.993  96.268  1.00  0.00           N  
ATOM     33  CA  PRO A   3      50.732  15.732  95.190  1.00  0.00           C  
ATOM     34  C   PRO A   3      50.169  15.043  93.927  1.00  0.00           C  
ATOM     35  O   PRO A   3      50.863  15.057  92.912  1.00  0.00           O  
ATOM     36  CB  PRO A   3      51.745  14.827  95.899  1.00  0.00           C  
ATOM     37  CG  PRO A   3      50.924  14.046  96.866  1.00  0.00           C  
ATOM     38  CD  PRO A   3      49.952  15.049  97.428  1.00  0.00           C  
ATOM     39  HA  PRO A   3      51.163  16.686  94.852  1.00  0.00           H  
ATOM     40 1HB  PRO A   3      52.259  14.190  95.163  1.00  0.00           H  
ATOM     41 2HB  PRO A   3      52.517  15.438  96.390  1.00  0.00           H  
ATOM     42 1HG  PRO A   3      50.423  13.212  96.353  1.00  0.00           H  
ATOM     43 2HG  PRO A   3      51.568  13.601  97.639  1.00  0.00           H  
ATOM     44 1HD  PRO A   3      49.015  14.541  97.699  1.00  0.00           H  
ATOM     45 2HD  PRO A   3      50.396  15.538  98.308  1.00  0.00           H  
ATOM     46  N   THR A   4      48.954  14.488  93.966  1.00  0.00           N  
ATOM     47  CA  THR A   4      48.376  13.827  92.788  1.00  0.00           C  
ATOM     48  C   THR A   4      47.551  14.739  91.886  1.00  0.00           C  
ATOM     49  O   THR A   4      47.125  14.304  90.822  1.00  0.00           O  
ATOM     50  CB  THR A   4      47.481  12.599  93.164  1.00  0.00           C  
ATOM     51  OG1 THR A   4      46.293  13.030  93.835  1.00  0.00           O  
ATOM     52  CG2 THR A   4      48.155  11.670  94.150  1.00  0.00           C  
ATOM     53  H   THR A   4      48.420  14.524  94.822  1.00  0.00           H  
ATOM     54  HA  THR A   4      49.190  13.461  92.162  1.00  0.00           H  
ATOM     55  HB  THR A   4      47.249  12.029  92.265  1.00  0.00           H  
ATOM     56  HG1 THR A   4      45.626  12.342  93.777  1.00  0.00           H  
ATOM     57 1HG2 THR A   4      47.492  10.836  94.376  1.00  0.00           H  
ATOM     58 2HG2 THR A   4      49.081  11.291  93.718  1.00  0.00           H  
ATOM     59 3HG2 THR A   4      48.379  12.214  95.067  1.00  0.00           H  
ATOM     60  N   GLN A   5      47.304  15.978  92.297  1.00  0.00           N  
ATOM     61  CA  GLN A   5      46.451  16.867  91.503  1.00  0.00           C  
ATOM     62  C   GLN A   5      46.929  16.938  90.051  1.00  0.00           C  
ATOM     63  O   GLN A   5      46.131  16.771  89.107  1.00  0.00           O  
ATOM     64  CB  GLN A   5      46.424  18.271  92.114  1.00  0.00           C  
ATOM     65  CG  GLN A   5      45.756  18.344  93.476  1.00  0.00           C  
ATOM     66  CD  GLN A   5      44.246  18.452  93.376  1.00  0.00           C  
ATOM     67  OE1 GLN A   5      43.601  17.683  92.658  1.00  0.00           O  
ATOM     68  NE2 GLN A   5      43.673  19.409  94.097  1.00  0.00           N  
ATOM     69  H   GLN A   5      47.702  16.319  93.161  1.00  0.00           H  
ATOM     70  HA  GLN A   5      45.442  16.455  91.487  1.00  0.00           H  
ATOM     71 1HB  GLN A   5      47.443  18.642  92.219  1.00  0.00           H  
ATOM     72 2HB  GLN A   5      45.896  18.949  91.444  1.00  0.00           H  
ATOM     73 1HG  GLN A   5      45.998  17.441  94.037  1.00  0.00           H  
ATOM     74 2HG  GLN A   5      46.127  19.222  94.005  1.00  0.00           H  
ATOM     75 1HE2 GLN A   5      42.680  19.528  94.071  1.00  0.00           H  
ATOM     76 2HE2 GLN A   5      44.234  20.010  94.666  1.00  0.00           H  
ATOM     77  N   GLN A   6      48.240  17.090  89.882  1.00  0.00           N  
ATOM     78  CA  GLN A   6      48.827  17.295  88.560  1.00  0.00           C  
ATOM     79  C   GLN A   6      48.966  16.029  87.716  1.00  0.00           C  
ATOM     80  O   GLN A   6      49.339  16.116  86.554  1.00  0.00           O  
ATOM     81  CB  GLN A   6      50.202  17.951  88.709  1.00  0.00           C  
ATOM     82  CG  GLN A   6      50.189  19.255  89.488  1.00  0.00           C  
ATOM     83  CD  GLN A   6      49.166  20.238  88.953  1.00  0.00           C  
ATOM     84  OE1 GLN A   6      49.077  20.468  87.744  1.00  0.00           O  
ATOM     85  NE2 GLN A   6      48.385  20.826  89.852  1.00  0.00           N  
ATOM     86  H   GLN A   6      48.846  17.062  90.690  1.00  0.00           H  
ATOM     87  HA  GLN A   6      48.157  17.929  87.979  1.00  0.00           H  
ATOM     88 1HB  GLN A   6      50.880  17.263  89.215  1.00  0.00           H  
ATOM     89 2HB  GLN A   6      50.618  18.153  87.722  1.00  0.00           H  
ATOM     90 1HG  GLN A   6      49.947  19.042  90.529  1.00  0.00           H  
ATOM     91 2HG  GLN A   6      51.175  19.716  89.421  1.00  0.00           H  
ATOM     92 1HE2 GLN A   6      47.691  21.485  89.559  1.00  0.00           H  
ATOM     93 2HE2 GLN A   6      48.490  20.611  90.824  1.00  0.00           H  
ATOM     94  N   LEU A   7      48.676  14.862  88.282  1.00  0.00           N  
ATOM     95  CA  LEU A   7      48.703  13.621  87.500  1.00  0.00           C  
ATOM     96  C   LEU A   7      47.601  13.509  86.445  1.00  0.00           C  
ATOM     97  O   LEU A   7      47.826  12.906  85.406  1.00  0.00           O  
ATOM     98  CB  LEU A   7      48.604  12.421  88.450  1.00  0.00           C  
ATOM     99  CG  LEU A   7      49.835  12.164  89.328  1.00  0.00           C  
ATOM    100  CD1 LEU A   7      49.537  11.032  90.302  1.00  0.00           C  
ATOM    101  CD2 LEU A   7      51.026  11.825  88.444  1.00  0.00           C  
ATOM    102  H   LEU A   7      48.433  14.821  89.261  1.00  0.00           H  
ATOM    103  HA  LEU A   7      49.629  13.595  86.926  1.00  0.00           H  
ATOM    104 1HB  LEU A   7      47.752  12.572  89.111  1.00  0.00           H  
ATOM    105 2HB  LEU A   7      48.424  11.524  87.859  1.00  0.00           H  
ATOM    106  HG  LEU A   7      50.059  13.057  89.912  1.00  0.00           H  
ATOM    107 1HD1 LEU A   7      50.412  10.849  90.926  1.00  0.00           H  
ATOM    108 2HD1 LEU A   7      48.693  11.309  90.934  1.00  0.00           H  
ATOM    109 3HD1 LEU A   7      49.293  10.128  89.746  1.00  0.00           H  
ATOM    110 1HD2 LEU A   7      51.902  11.643  89.068  1.00  0.00           H  
ATOM    111 2HD2 LEU A   7      50.804  10.931  87.860  1.00  0.00           H  
ATOM    112 3HD2 LEU A   7      51.228  12.658  87.770  1.00  0.00           H  
ATOM    113  N   GLU A   8      46.421  14.075  86.686  1.00  0.00           N  
ATOM    114  CA  GLU A   8      45.333  13.976  85.696  1.00  0.00           C  
ATOM    115  C   GLU A   8      45.629  14.721  84.381  1.00  0.00           C  
ATOM    116  O   GLU A   8      45.555  14.106  83.323  1.00  0.00           O  
ATOM    117  CB  GLU A   8      43.962  14.364  86.273  1.00  0.00           C  
ATOM    118  CG  GLU A   8      42.806  13.884  85.395  1.00  0.00           C  
ATOM    119  CD  GLU A   8      41.414  14.260  85.910  1.00  0.00           C  
ATOM    120  OE1 GLU A   8      41.138  14.174  87.126  1.00  0.00           O  
ATOM    121  OE2 GLU A   8      40.569  14.636  85.072  1.00  0.00           O  
ATOM    122  H   GLU A   8      46.258  14.578  87.547  1.00  0.00           H  
ATOM    123  HA  GLU A   8      45.266  12.941  85.358  1.00  0.00           H  
ATOM    124 1HB  GLU A   8      43.852  13.934  87.269  1.00  0.00           H  
ATOM    125 2HB  GLU A   8      43.904  15.447  86.375  1.00  0.00           H  
ATOM    126 1HG  GLU A   8      42.921  14.309  84.398  1.00  0.00           H  
ATOM    127 2HG  GLU A   8      42.857  12.800  85.306  1.00  0.00           H  
ATOM    128  N   PRO A   9      45.991  16.008  84.424  1.00  0.00           N  
ATOM    129  CA  PRO A   9      46.465  16.692  83.210  1.00  0.00           C  
ATOM    130  C   PRO A   9      47.616  15.956  82.531  1.00  0.00           C  
ATOM    131  O   PRO A   9      47.609  15.831  81.309  1.00  0.00           O  
ATOM    132  CB  PRO A   9      46.917  18.055  83.744  1.00  0.00           C  
ATOM    133  CG  PRO A   9      46.100  18.255  84.975  1.00  0.00           C  
ATOM    134  CD  PRO A   9      46.036  16.890  85.607  1.00  0.00           C  
ATOM    135  HA  PRO A   9      45.627  16.801  82.506  1.00  0.00           H  
ATOM    136 1HB  PRO A   9      47.998  18.040  83.947  1.00  0.00           H  
ATOM    137 2HB  PRO A   9      46.743  18.833  82.986  1.00  0.00           H  
ATOM    138 1HG  PRO A   9      46.574  19.002  85.628  1.00  0.00           H  
ATOM    139 2HG  PRO A   9      45.106  18.646  84.712  1.00  0.00           H  
ATOM    140 1HD  PRO A   9      46.938  16.724  86.215  1.00  0.00           H  
ATOM    141 2HD  PRO A   9      45.131  16.815  86.228  1.00  0.00           H  
ATOM    142  N   PHE A  10      48.581  15.474  83.311  1.00  0.00           N  
ATOM    143  CA  PHE A  10      49.684  14.695  82.746  1.00  0.00           C  
ATOM    144  C   PHE A  10      49.158  13.488  81.963  1.00  0.00           C  
ATOM    145  O   PHE A  10      49.511  13.287  80.796  1.00  0.00           O  
ATOM    146  CB  PHE A  10      50.659  14.244  83.849  1.00  0.00           C  
ATOM    147  CG  PHE A  10      51.481  13.042  83.477  1.00  0.00           C  
ATOM    148  CD1 PHE A  10      52.459  13.132  82.495  1.00  0.00           C  
ATOM    149  CD2 PHE A  10      51.268  11.818  84.105  1.00  0.00           C  
ATOM    150  CE1 PHE A  10      53.211  12.012  82.133  1.00  0.00           C  
ATOM    151  CE2 PHE A  10      52.015  10.716  83.760  1.00  0.00           C  
ATOM    152  CZ  PHE A  10      52.991  10.811  82.764  1.00  0.00           C  
ATOM    153  H   PHE A  10      48.559  15.644  84.306  1.00  0.00           H  
ATOM    154  HA  PHE A  10      50.228  15.326  82.041  1.00  0.00           H  
ATOM    155 1HB  PHE A  10      51.339  15.060  84.090  1.00  0.00           H  
ATOM    156 2HB  PHE A  10      50.100  14.007  84.753  1.00  0.00           H  
ATOM    157  HD1 PHE A  10      52.637  14.090  82.006  1.00  0.00           H  
ATOM    158  HD2 PHE A  10      50.508  11.739  84.883  1.00  0.00           H  
ATOM    159  HE1 PHE A  10      53.969  12.093  81.354  1.00  0.00           H  
ATOM    160  HE2 PHE A  10      51.844   9.765  84.265  1.00  0.00           H  
ATOM    161  HZ  PHE A  10      53.574   9.934  82.488  1.00  0.00           H  
ATOM    162  N   LEU A  11      48.293  12.693  82.585  1.00  0.00           N  
ATOM    163  CA  LEU A  11      47.801  11.490  81.930  1.00  0.00           C  
ATOM    164  C   LEU A  11      47.025  11.832  80.667  1.00  0.00           C  
ATOM    165  O   LEU A  11      47.159  11.142  79.674  1.00  0.00           O  
ATOM    166  CB  LEU A  11      46.906  10.693  82.888  1.00  0.00           C  
ATOM    167  CG  LEU A  11      47.627  10.005  84.054  1.00  0.00           C  
ATOM    168  CD1 LEU A  11      46.601   9.368  84.981  1.00  0.00           C  
ATOM    169  CD2 LEU A  11      48.593   8.963  83.510  1.00  0.00           C  
ATOM    170  H   LEU A  11      47.969  12.914  83.516  1.00  0.00           H  
ATOM    171  HA  LEU A  11      48.656  10.887  81.626  1.00  0.00           H  
ATOM    172 1HB  LEU A  11      46.162  11.367  83.310  1.00  0.00           H  
ATOM    173 2HB  LEU A  11      46.387   9.922  82.318  1.00  0.00           H  
ATOM    174  HG  LEU A  11      48.180  10.748  84.629  1.00  0.00           H  
ATOM    175 1HD1 LEU A  11      47.113   8.879  85.810  1.00  0.00           H  
ATOM    176 2HD1 LEU A  11      45.935  10.138  85.371  1.00  0.00           H  
ATOM    177 3HD1 LEU A  11      46.019   8.631  84.429  1.00  0.00           H  
ATOM    178 1HD2 LEU A  11      49.106   8.474  84.339  1.00  0.00           H  
ATOM    179 2HD2 LEU A  11      48.041   8.219  82.936  1.00  0.00           H  
ATOM    180 3HD2 LEU A  11      49.326   9.448  82.865  1.00  0.00           H  
ATOM    181  N   LYS A  12      46.235  12.902  80.706  1.00  0.00           N  
ATOM    182  CA  LYS A  12      45.455  13.299  79.550  1.00  0.00           C  
ATOM    183  C   LYS A  12      46.360  13.755  78.397  1.00  0.00           C  
ATOM    184  O   LYS A  12      46.089  13.406  77.255  1.00  0.00           O  
ATOM    185  CB  LYS A  12      44.409  14.351  79.924  1.00  0.00           C  
ATOM    186  CG  LYS A  12      43.249  13.744  80.740  1.00  0.00           C  
ATOM    187  CD  LYS A  12      42.144  14.727  81.053  1.00  0.00           C  
ATOM    188  CE  LYS A  12      41.001  14.023  81.776  1.00  0.00           C  
ATOM    189  NZ  LYS A  12      39.872  14.972  82.073  1.00  0.00           N  
ATOM    190  H   LYS A  12      46.175  13.450  81.552  1.00  0.00           H  
ATOM    191  HA  LYS A  12      44.936  12.421  79.165  1.00  0.00           H  
ATOM    192 1HB  LYS A  12      44.881  15.142  80.507  1.00  0.00           H  
ATOM    193 2HB  LYS A  12      44.010  14.806  79.018  1.00  0.00           H  
ATOM    194 1HG  LYS A  12      42.808  12.915  80.184  1.00  0.00           H  
ATOM    195 2HG  LYS A  12      43.631  13.361  81.686  1.00  0.00           H  
ATOM    196 1HD  LYS A  12      42.537  15.528  81.682  1.00  0.00           H  
ATOM    197 2HD  LYS A  12      41.774  15.166  80.126  1.00  0.00           H  
ATOM    198 1HE  LYS A  12      40.627  13.208  81.158  1.00  0.00           H  
ATOM    199 2HE  LYS A  12      41.366  13.602  82.712  1.00  0.00           H  
ATOM    200 1HZ  LYS A  12      39.132  14.476  82.551  1.00  0.00           H  
ATOM    201 2HZ  LYS A  12      40.208  15.723  82.660  1.00  0.00           H  
ATOM    202 3HZ  LYS A  12      39.516  15.354  81.208  1.00  0.00           H  
ATOM    203  N   ARG A  13      47.452  14.465  78.703  1.00  0.00           N  
ATOM    204  CA  ARG A  13      48.420  14.886  77.676  1.00  0.00           C  
ATOM    205  C   ARG A  13      49.129  13.678  77.064  1.00  0.00           C  
ATOM    206  O   ARG A  13      49.312  13.609  75.858  1.00  0.00           O  
ATOM    207  CB  ARG A  13      49.469  15.853  78.231  1.00  0.00           C  
ATOM    208  CG  ARG A  13      48.923  17.214  78.578  1.00  0.00           C  
ATOM    209  CD  ARG A  13      49.976  18.284  78.845  1.00  0.00           C  
ATOM    210  NE  ARG A  13      49.446  19.402  79.644  1.00  0.00           N  
ATOM    211  CZ  ARG A  13      49.581  19.539  80.972  1.00  0.00           C  
ATOM    212  NH1 ARG A  13      49.056  20.600  81.576  1.00  0.00           N  
ATOM    213  NH2 ARG A  13      50.243  18.637  81.701  1.00  0.00           N  
ATOM    214  H   ARG A  13      47.615  14.719  79.667  1.00  0.00           H  
ATOM    215  HA  ARG A  13      47.879  15.402  76.882  1.00  0.00           H  
ATOM    216 1HB  ARG A  13      49.916  15.428  79.129  1.00  0.00           H  
ATOM    217 2HB  ARG A  13      50.266  15.984  77.499  1.00  0.00           H  
ATOM    218 1HG  ARG A  13      48.309  17.581  77.755  1.00  0.00           H  
ATOM    219 2HG  ARG A  13      48.315  17.144  79.481  1.00  0.00           H  
ATOM    220 1HD  ARG A  13      50.810  17.844  79.391  1.00  0.00           H  
ATOM    221 2HD  ARG A  13      50.335  18.685  77.898  1.00  0.00           H  
ATOM    222  HE  ARG A  13      48.938  20.129  79.156  1.00  0.00           H  
ATOM    223 1HH1 ARG A  13      48.560  21.295  81.036  1.00  0.00           H  
ATOM    224 2HH1 ARG A  13      49.152  20.711  82.575  1.00  0.00           H  
ATOM    225 1HH2 ARG A  13      50.655  17.830  81.254  1.00  0.00           H  
ATOM    226 2HH2 ARG A  13      50.331  18.761  82.699  1.00  0.00           H  
ATOM    227  N   PHE A  14      49.547  12.748  77.914  1.00  0.00           N  
ATOM    228  CA  PHE A  14      50.208  11.530  77.472  1.00  0.00           C  
ATOM    229  C   PHE A  14      49.332  10.681  76.529  1.00  0.00           C  
ATOM    230  O   PHE A  14      49.793  10.242  75.465  1.00  0.00           O  
ATOM    231  CB  PHE A  14      50.614  10.695  78.687  1.00  0.00           C  
ATOM    232  CG  PHE A  14      51.272   9.391  78.334  1.00  0.00           C  
ATOM    233  CD1 PHE A  14      52.539   9.367  77.770  1.00  0.00           C  
ATOM    234  CD2 PHE A  14      50.625   8.187  78.564  1.00  0.00           C  
ATOM    235  CE1 PHE A  14      53.144   8.168  77.445  1.00  0.00           C  
ATOM    236  CE2 PHE A  14      51.228   6.987  78.241  1.00  0.00           C  
ATOM    237  CZ  PHE A  14      52.489   6.978  77.680  1.00  0.00           C  
ATOM    238  H   PHE A  14      49.397  12.895  78.902  1.00  0.00           H  
ATOM    239  HA  PHE A  14      51.100  11.807  76.906  1.00  0.00           H  
ATOM    240 1HB  PHE A  14      51.304  11.266  79.307  1.00  0.00           H  
ATOM    241 2HB  PHE A  14      49.734  10.479  79.291  1.00  0.00           H  
ATOM    242  HD1 PHE A  14      53.057  10.308  77.585  1.00  0.00           H  
ATOM    243  HD2 PHE A  14      49.628   8.194  79.007  1.00  0.00           H  
ATOM    244  HE1 PHE A  14      54.140   8.164  77.002  1.00  0.00           H  
ATOM    245  HE2 PHE A  14      50.709   6.047  78.428  1.00  0.00           H  
ATOM    246  HZ  PHE A  14      52.966   6.033  77.423  1.00  0.00           H  
ATOM    247  N   LEU A  15      48.080  10.447  76.923  1.00  0.00           N  
ATOM    248  CA  LEU A  15      47.117   9.727  76.082  1.00  0.00           C  
ATOM    249  C   LEU A  15      46.820  10.500  74.779  1.00  0.00           C  
ATOM    250  O   LEU A  15      46.734   9.905  73.721  1.00  0.00           O  
ATOM    251  CB  LEU A  15      45.830   9.423  76.870  1.00  0.00           C  
ATOM    252  CG  LEU A  15      45.999   8.430  78.042  1.00  0.00           C  
ATOM    253  CD1 LEU A  15      44.710   8.275  78.843  1.00  0.00           C  
ATOM    254  CD2 LEU A  15      46.480   7.071  77.550  1.00  0.00           C  
ATOM    255  H   LEU A  15      47.788  10.778  77.831  1.00  0.00           H  
ATOM    256  HA  LEU A  15      47.566   8.783  75.772  1.00  0.00           H  
ATOM    257 1HB  LEU A  15      45.440  10.356  77.272  1.00  0.00           H  
ATOM    258 2HB  LEU A  15      45.091   9.011  76.183  1.00  0.00           H  
ATOM    259  HG  LEU A  15      46.732   8.822  78.748  1.00  0.00           H  
ATOM    260 1HD1 LEU A  15      44.871   7.569  79.658  1.00  0.00           H  
ATOM    261 2HD1 LEU A  15      44.418   9.241  79.254  1.00  0.00           H  
ATOM    262 3HD1 LEU A  15      43.920   7.902  78.192  1.00  0.00           H  
ATOM    263 1HD2 LEU A  15      46.590   6.395  78.399  1.00  0.00           H  
ATOM    264 2HD2 LEU A  15      45.752   6.659  76.851  1.00  0.00           H  
ATOM    265 3HD2 LEU A  15      47.441   7.184  77.049  1.00  0.00           H  
ATOM    266  N   ALA A  16      46.710  11.821  74.853  1.00  0.00           N  
ATOM    267  CA  ALA A  16      46.551  12.639  73.651  1.00  0.00           C  
ATOM    268  C   ALA A  16      47.731  12.503  72.670  1.00  0.00           C  
ATOM    269  O   ALA A  16      47.516  12.497  71.454  1.00  0.00           O  
ATOM    270  CB  ALA A  16      46.317  14.105  74.011  1.00  0.00           C  
ATOM    271  H   ALA A  16      46.737  12.273  75.756  1.00  0.00           H  
ATOM    272  HA  ALA A  16      45.682  12.273  73.105  1.00  0.00           H  
ATOM    273 1HB  ALA A  16      46.202  14.690  73.099  1.00  0.00           H  
ATOM    274 2HB  ALA A  16      45.413  14.192  74.614  1.00  0.00           H  
ATOM    275 3HB  ALA A  16      47.168  14.480  74.578  1.00  0.00           H  
ATOM    276  N   SER A  17      48.954  12.375  73.187  1.00  0.00           N  
ATOM    277  CA  SER A  17      50.137  12.169  72.344  1.00  0.00           C  
ATOM    278  C   SER A  17      50.122  10.798  71.637  1.00  0.00           C  
ATOM    279  O   SER A  17      50.663  10.664  70.540  1.00  0.00           O  
ATOM    280  CB  SER A  17      51.392  12.296  73.186  1.00  0.00           C  
ATOM    281  OG  SER A  17      51.521  11.210  74.062  1.00  0.00           O  
ATOM    282  H   SER A  17      49.066  12.421  74.189  1.00  0.00           H  
ATOM    283  HA  SER A  17      50.101  12.880  71.517  1.00  0.00           H  
ATOM    284 1HB  SER A  17      52.264  12.346  72.534  1.00  0.00           H  
ATOM    285 2HB  SER A  17      51.355  13.223  73.755  1.00  0.00           H  
ATOM    286  HG  SER A  17      52.329  11.364  74.557  1.00  0.00           H  
ATOM    287  N   PHE A  18      49.477   9.796  72.241  1.00  0.00           N  
ATOM    288  CA  PHE A  18      49.263   8.516  71.578  1.00  0.00           C  
ATOM    289  C   PHE A  18      48.158   8.583  70.515  1.00  0.00           C  
ATOM    290  O   PHE A  18      48.166   7.806  69.573  1.00  0.00           O  
ATOM    291  CB  PHE A  18      48.913   7.446  72.613  1.00  0.00           C  
ATOM    292  CG  PHE A  18      49.999   7.198  73.621  1.00  0.00           C  
ATOM    293  CD1 PHE A  18      49.772   7.409  74.973  1.00  0.00           C  
ATOM    294  CD2 PHE A  18      51.250   6.755  73.219  1.00  0.00           C  
ATOM    295  CE1 PHE A  18      50.771   7.182  75.900  1.00  0.00           C  
ATOM    296  CE2 PHE A  18      52.250   6.526  74.144  1.00  0.00           C  
ATOM    297  CZ  PHE A  18      52.010   6.740  75.486  1.00  0.00           C  
ATOM    298  H   PHE A  18      49.128   9.928  73.180  1.00  0.00           H  
ATOM    299  HA  PHE A  18      50.182   8.234  71.066  1.00  0.00           H  
ATOM    300 1HB  PHE A  18      48.012   7.740  73.150  1.00  0.00           H  
ATOM    301 2HB  PHE A  18      48.699   6.506  72.106  1.00  0.00           H  
ATOM    302  HD1 PHE A  18      48.792   7.758  75.300  1.00  0.00           H  
ATOM    303  HD2 PHE A  18      51.440   6.586  72.158  1.00  0.00           H  
ATOM    304  HE1 PHE A  18      50.580   7.352  76.959  1.00  0.00           H  
ATOM    305  HE2 PHE A  18      53.229   6.177  73.815  1.00  0.00           H  
ATOM    306  HZ  PHE A  18      52.798   6.562  76.217  1.00  0.00           H  
ATOM    307  N   ASP A  19      47.218   9.510  70.692  1.00  0.00           N  
ATOM    308  CA  ASP A  19      46.065   9.679  69.802  1.00  0.00           C  
ATOM    309  C   ASP A  19      46.277  10.807  68.780  1.00  0.00           C  
ATOM    310  O   ASP A  19      45.327  11.253  68.142  1.00  0.00           O  
ATOM    311  CB  ASP A  19      44.829  10.054  70.627  1.00  0.00           C  
ATOM    312  CG  ASP A  19      44.426   8.990  71.625  1.00  0.00           C  
ATOM    313  OD1 ASP A  19      44.831   7.791  71.523  1.00  0.00           O  
ATOM    314  OD2 ASP A  19      43.655   9.299  72.545  1.00  0.00           O  
ATOM    315  H   ASP A  19      47.320  10.123  71.488  1.00  0.00           H  
ATOM    316  HA  ASP A  19      45.879   8.734  69.292  1.00  0.00           H  
ATOM    317 1HB  ASP A  19      45.020  10.980  71.171  1.00  0.00           H  
ATOM    318 2HB  ASP A  19      43.986  10.235  69.959  1.00  0.00           H  
ATOM    319  N   LEU A  20      47.512  11.270  68.649  1.00  0.00           N  
ATOM    320  CA  LEU A  20      47.825  12.420  67.806  1.00  0.00           C  
ATOM    321  C   LEU A  20      47.321  12.280  66.362  1.00  0.00           C  
ATOM    322  O   LEU A  20      47.586  11.280  65.693  1.00  0.00           O  
ATOM    323  CB  LEU A  20      49.343  12.642  67.794  1.00  0.00           C  
ATOM    324  CG  LEU A  20      49.825  13.903  67.064  1.00  0.00           C  
ATOM    325  CD1 LEU A  20      49.300  15.138  67.783  1.00  0.00           C  
ATOM    326  CD2 LEU A  20      51.345  13.907  67.008  1.00  0.00           C  
ATOM    327  H   LEU A  20      48.257  10.810  69.151  1.00  0.00           H  
ATOM    328  HA  LEU A  20      47.336  13.299  68.225  1.00  0.00           H  
ATOM    329 1HB  LEU A  20      49.693  12.702  68.824  1.00  0.00           H  
ATOM    330 2HB  LEU A  20      49.816  11.783  67.320  1.00  0.00           H  
ATOM    331  HG  LEU A  20      49.424  13.912  66.050  1.00  0.00           H  
ATOM    332 1HD1 LEU A  20      49.642  16.034  67.264  1.00  0.00           H  
ATOM    333 2HD1 LEU A  20      48.210  15.119  67.792  1.00  0.00           H  
ATOM    334 3HD1 LEU A  20      49.672  15.148  68.807  1.00  0.00           H  
ATOM    335 1HD2 LEU A  20      51.688  14.802  66.489  1.00  0.00           H  
ATOM    336 2HD2 LEU A  20      51.747  13.899  68.022  1.00  0.00           H  
ATOM    337 3HD2 LEU A  20      51.692  13.022  66.474  1.00  0.00           H  
ATOM    338  N   LEU A  21      46.588  13.288  65.903  1.00  0.00           N  
ATOM    339  CA  LEU A  21      46.105  13.349  64.530  1.00  0.00           C  
ATOM    340  C   LEU A  21      47.184  14.022  63.670  1.00  0.00           C  
ATOM    341  O   LEU A  21      47.666  15.113  63.988  1.00  0.00           O  
ATOM    342  CB  LEU A  21      44.786  14.128  64.450  1.00  0.00           C  
ATOM    343  CG  LEU A  21      44.137  14.196  63.062  1.00  0.00           C  
ATOM    344  CD1 LEU A  21      43.666  12.807  62.652  1.00  0.00           C  
ATOM    345  CD2 LEU A  21      42.977  15.180  63.091  1.00  0.00           C  
ATOM    346  H   LEU A  21      46.362  14.039  66.538  1.00  0.00           H  
ATOM    347  HA  LEU A  21      45.949  12.332  64.173  1.00  0.00           H  
ATOM    348 1HB  LEU A  21      44.069  13.669  65.129  1.00  0.00           H  
ATOM    349 2HB  LEU A  21      44.966  15.151  64.782  1.00  0.00           H  
ATOM    350  HG  LEU A  21      44.875  14.527  62.330  1.00  0.00           H  
ATOM    351 1HD1 LEU A  21      43.205  12.856  61.666  1.00  0.00           H  
ATOM    352 2HD1 LEU A  21      44.519  12.129  62.620  1.00  0.00           H  
ATOM    353 3HD1 LEU A  21      42.938  12.442  63.375  1.00  0.00           H  
ATOM    354 1HD2 LEU A  21      42.516  15.229  62.104  1.00  0.00           H  
ATOM    355 2HD2 LEU A  21      42.237  14.850  63.821  1.00  0.00           H  
ATOM    356 3HD2 LEU A  21      43.344  16.168  63.369  1.00  0.00           H  
ATOM    357  N   TYR A  22      47.588  13.336  62.604  1.00  0.00           N  
ATOM    358  CA  TYR A  22      48.643  13.819  61.714  1.00  0.00           C  
ATOM    359  C   TYR A  22      48.130  14.979  60.869  1.00  0.00           C  
ATOM    360  O   TYR A  22      47.068  14.868  60.277  1.00  0.00           O  
ATOM    361  CB  TYR A  22      49.118  12.684  60.803  1.00  0.00           C  
ATOM    362  CG  TYR A  22      50.122  13.142  59.780  1.00  0.00           C  
ATOM    363  CD1 TYR A  22      51.367  13.611  60.179  1.00  0.00           C  
ATOM    364  CD2 TYR A  22      49.818  13.144  58.415  1.00  0.00           C  
ATOM    365  CE1 TYR A  22      52.286  14.060  59.267  1.00  0.00           C  
ATOM    366  CE2 TYR A  22      50.749  13.594  57.481  1.00  0.00           C  
ATOM    367  CZ  TYR A  22      51.982  14.047  57.927  1.00  0.00           C  
ATOM    368  OH  TYR A  22      52.926  14.509  57.051  1.00  0.00           O  
ATOM    369  H   TYR A  22      47.145  12.450  62.406  1.00  0.00           H  
ATOM    370  HA  TYR A  22      49.481  14.157  62.324  1.00  0.00           H  
ATOM    371 1HB  TYR A  22      49.569  11.895  61.408  1.00  0.00           H  
ATOM    372 2HB  TYR A  22      48.263  12.250  60.286  1.00  0.00           H  
ATOM    373  HD1 TYR A  22      51.629  13.628  61.237  1.00  0.00           H  
ATOM    374  HD2 TYR A  22      48.845  12.792  58.073  1.00  0.00           H  
ATOM    375  HE1 TYR A  22      53.256  14.423  59.605  1.00  0.00           H  
ATOM    376  HE2 TYR A  22      50.502  13.588  56.419  1.00  0.00           H  
ATOM    377  HH  TYR A  22      52.548  14.555  56.170  1.00  0.00           H  
ATOM    378  N   THR A  23      48.873  16.088  60.828  1.00  0.00           N  
ATOM    379  CA  THR A  23      48.516  17.242  59.982  1.00  0.00           C  
ATOM    380  C   THR A  23      49.651  17.650  59.040  1.00  0.00           C  
ATOM    381  O   THR A  23      50.809  17.294  59.250  1.00  0.00           O  
ATOM    382  CB  THR A  23      48.117  18.452  60.846  1.00  0.00           C  
ATOM    383  OG1 THR A  23      49.231  18.856  61.652  1.00  0.00           O  
ATOM    384  CG2 THR A  23      46.945  18.100  61.749  1.00  0.00           C  
ATOM    385  H   THR A  23      49.706  16.134  61.398  1.00  0.00           H  
ATOM    386  HA  THR A  23      47.669  16.962  59.356  1.00  0.00           H  
ATOM    387  HB  THR A  23      47.834  19.283  60.200  1.00  0.00           H  
ATOM    388  HG1 THR A  23      48.980  19.611  62.189  1.00  0.00           H  
ATOM    389 1HG2 THR A  23      46.676  18.967  62.351  1.00  0.00           H  
ATOM    390 2HG2 THR A  23      46.092  17.803  61.138  1.00  0.00           H  
ATOM    391 3HG2 THR A  23      47.225  17.276  62.404  1.00  0.00           H  
ATOM    392  N   GLN A  24      49.291  18.412  58.006  1.00  0.00           N  
ATOM    393  CA  GLN A  24      50.202  18.765  56.916  1.00  0.00           C  
ATOM    394  C   GLN A  24      50.038  20.234  56.529  1.00  0.00           C  
ATOM    395  O   GLN A  24      50.055  21.118  57.387  1.00  0.00           O  
ATOM    396  CB  GLN A  24      49.959  17.871  55.697  1.00  0.00           C  
ATOM    397  CG  GLN A  24      50.588  16.492  55.801  1.00  0.00           C  
ATOM    398  CD  GLN A  24      50.514  15.723  54.495  1.00  0.00           C  
ATOM    399  OE1 GLN A  24      49.548  14.999  54.239  1.00  0.00           O  
ATOM    400  NE2 GLN A  24      51.536  15.875  53.661  1.00  0.00           N  
ATOM    401  H   GLN A  24      48.342  18.756  57.985  1.00  0.00           H  
ATOM    402  HA  GLN A  24      51.225  18.592  57.250  1.00  0.00           H  
ATOM    403 1HB  GLN A  24      48.887  17.742  55.549  1.00  0.00           H  
ATOM    404 2HB  GLN A  24      50.356  18.356  54.805  1.00  0.00           H  
ATOM    405 1HG  GLN A  24      51.637  16.603  56.073  1.00  0.00           H  
ATOM    406 2HG  GLN A  24      50.062  15.921  56.565  1.00  0.00           H  
ATOM    407 1HE2 GLN A  24      51.543  15.392  52.785  1.00  0.00           H  
ATOM    408 2HE2 GLN A  24      52.300  16.471  53.909  1.00  0.00           H  
ATOM    409  N   SER A  25      51.224  21.680  51.364  1.00  0.00           N  
ATOM    410  CA  SER A  25      51.283  20.561  50.432  1.00  0.00           C  
ATOM    411  C   SER A  25      52.719  20.056  50.267  1.00  0.00           C  
ATOM    412  O   SER A  25      53.641  20.848  50.099  1.00  0.00           O  
ATOM    413  CB  SER A  25      50.722  20.976  49.086  1.00  0.00           C  
ATOM    414  OG  SER A  25      50.795  19.923  48.165  1.00  0.00           O  
ATOM    415  H   SER A  25      51.396  22.614  51.023  1.00  0.00           H  
ATOM    416  HA  SER A  25      50.684  19.743  50.834  1.00  0.00           H  
ATOM    417 1HB  SER A  25      49.684  21.287  49.205  1.00  0.00           H  
ATOM    418 2HB  SER A  25      51.279  21.832  48.708  1.00  0.00           H  
ATOM    419  HG  SER A  25      50.424  20.261  47.346  1.00  0.00           H  
ATOM    420  N   GLN A  26      52.896  18.736  50.331  1.00  0.00           N  
ATOM    421  CA  GLN A  26      54.183  18.095  50.049  1.00  0.00           C  
ATOM    422  C   GLN A  26      53.996  16.632  49.611  1.00  0.00           C  
ATOM    423  O   GLN A  26      53.016  15.995  49.992  1.00  0.00           O  
ATOM    424  CB  GLN A  26      55.091  18.163  51.280  1.00  0.00           C  
ATOM    425  CG  GLN A  26      54.533  17.458  52.505  1.00  0.00           C  
ATOM    426  CD  GLN A  26      55.418  17.631  53.725  1.00  0.00           C  
ATOM    427  OE1 GLN A  26      55.304  18.618  54.457  1.00  0.00           O  
ATOM    428  NE2 GLN A  26      56.306  16.670  53.951  1.00  0.00           N  
ATOM    429  H   GLN A  26      52.105  18.160  50.584  1.00  0.00           H  
ATOM    430  HA  GLN A  26      54.663  18.630  49.230  1.00  0.00           H  
ATOM    431 1HB  GLN A  26      56.056  17.715  51.045  1.00  0.00           H  
ATOM    432 2HB  GLN A  26      55.269  19.205  51.544  1.00  0.00           H  
ATOM    433 1HG  GLN A  26      53.551  17.872  52.734  1.00  0.00           H  
ATOM    434 2HG  GLN A  26      54.449  16.393  52.291  1.00  0.00           H  
ATOM    435 1HE2 GLN A  26      56.918  16.729  54.741  1.00  0.00           H  
ATOM    436 2HE2 GLN A  26      56.365  15.886  53.332  1.00  0.00           H  
ATOM    437  N   PRO A  27      54.936  16.093  48.833  1.00  0.00           N  
ATOM    438  CA  PRO A  27      54.754  14.761  48.229  1.00  0.00           C  
ATOM    439  C   PRO A  27      54.607  13.631  49.256  1.00  0.00           C  
ATOM    440  O   PRO A  27      53.689  12.831  49.124  1.00  0.00           O  
ATOM    441  CB  PRO A  27      56.035  14.594  47.406  1.00  0.00           C  
ATOM    442  CG  PRO A  27      56.420  15.987  47.042  1.00  0.00           C  
ATOM    443  CD  PRO A  27      56.109  16.795  48.274  1.00  0.00           C  
ATOM    444  HA  PRO A  27      53.862  14.775  47.585  1.00  0.00           H  
ATOM    445 1HB  PRO A  27      56.803  14.082  48.005  1.00  0.00           H  
ATOM    446 2HB  PRO A  27      55.839  13.962  46.528  1.00  0.00           H  
ATOM    447 1HG  PRO A  27      57.484  16.028  46.767  1.00  0.00           H  
ATOM    448 2HG  PRO A  27      55.851  16.321  46.162  1.00  0.00           H  
ATOM    449 1HD  PRO A  27      56.968  16.767  48.959  1.00  0.00           H  
ATOM    450 2HD  PRO A  27      55.877  17.831  47.984  1.00  0.00           H  
ATOM    451  N   PHE A  28      55.488  13.579  50.251  1.00  0.00           N  
ATOM    452  CA  PHE A  28      55.483  12.496  51.236  1.00  0.00           C  
ATOM    453  C   PHE A  28      55.327  13.037  52.664  1.00  0.00           C  
ATOM    454  O   PHE A  28      55.770  14.151  52.958  1.00  0.00           O  
ATOM    455  CB  PHE A  28      56.754  11.653  51.092  1.00  0.00           C  
ATOM    456  CG  PHE A  28      56.832  10.911  49.781  1.00  0.00           C  
ATOM    457  CD1 PHE A  28      56.199   9.688  49.625  1.00  0.00           C  
ATOM    458  CD2 PHE A  28      57.502  11.458  48.697  1.00  0.00           C  
ATOM    459  CE1 PHE A  28      56.251   9.005  48.414  1.00  0.00           C  
ATOM    460  CE2 PHE A  28      57.562  10.780  47.477  1.00  0.00           C  
ATOM    461  CZ  PHE A  28      56.932   9.554  47.336  1.00  0.00           C  
ATOM    462  H   PHE A  28      56.181  14.310  50.327  1.00  0.00           H  
ATOM    463  HA  PHE A  28      54.616  11.861  51.049  1.00  0.00           H  
ATOM    464 1HB  PHE A  28      57.629  12.297  51.176  1.00  0.00           H  
ATOM    465 2HB  PHE A  28      56.804  10.928  51.902  1.00  0.00           H  
ATOM    466  HD1 PHE A  28      55.653   9.260  50.466  1.00  0.00           H  
ATOM    467  HD2 PHE A  28      57.998  12.423  48.809  1.00  0.00           H  
ATOM    468  HE1 PHE A  28      55.756   8.040  48.313  1.00  0.00           H  
ATOM    469  HE2 PHE A  28      58.105  11.212  46.636  1.00  0.00           H  
ATOM    470  HZ  PHE A  28      56.972   9.022  46.387  1.00  0.00           H  
ATOM    471  N   PRO A  29      54.686  12.264  53.547  1.00  0.00           N  
ATOM    472  CA  PRO A  29      54.433  12.731  54.914  1.00  0.00           C  
ATOM    473  C   PRO A  29      55.696  12.839  55.781  1.00  0.00           C  
ATOM    474  O   PRO A  29      56.692  12.158  55.530  1.00  0.00           O  
ATOM    475  CB  PRO A  29      53.462  11.680  55.475  1.00  0.00           C  
ATOM    476  CG  PRO A  29      53.679  10.472  54.663  1.00  0.00           C  
ATOM    477  CD  PRO A  29      54.042  10.937  53.294  1.00  0.00           C  
ATOM    478  HA  PRO A  29      53.956  13.721  54.875  1.00  0.00           H  
ATOM    479 1HB  PRO A  29      53.671  11.507  56.541  1.00  0.00           H  
ATOM    480 2HB  PRO A  29      52.428  12.047  55.405  1.00  0.00           H  
ATOM    481 1HG  PRO A  29      54.476   9.855  55.104  1.00  0.00           H  
ATOM    482 2HG  PRO A  29      52.769   9.853  54.651  1.00  0.00           H  
ATOM    483 1HD  PRO A  29      54.745  10.224  52.838  1.00  0.00           H  
ATOM    484 2HD  PRO A  29      53.131  11.029  52.684  1.00  0.00           H  
ATOM    485  N   ASN A  30      55.629  13.704  56.790  1.00  0.00           N  
ATOM    486  CA  ASN A  30      56.720  13.909  57.735  1.00  0.00           C  
ATOM    487  C   ASN A  30      56.645  12.841  58.823  1.00  0.00           C  
ATOM    488  O   ASN A  30      56.205  13.102  59.949  1.00  0.00           O  
ATOM    489  CB  ASN A  30      56.673  15.303  58.332  1.00  0.00           C  
ATOM    490  CG  ASN A  30      56.775  16.382  57.290  1.00  0.00           C  
ATOM    491  OD1 ASN A  30      57.752  16.442  56.534  1.00  0.00           O  
ATOM    492  ND2 ASN A  30      55.785  17.236  57.234  1.00  0.00           N  
ATOM    493  H   ASN A  30      54.778  14.238  56.898  1.00  0.00           H  
ATOM    494  HA  ASN A  30      57.665  13.815  57.198  1.00  0.00           H  
ATOM    495 1HB  ASN A  30      55.740  15.433  58.883  1.00  0.00           H  
ATOM    496 2HB  ASN A  30      57.492  15.423  59.043  1.00  0.00           H  
ATOM    497 1HD2 ASN A  30      55.799  17.975  56.560  1.00  0.00           H  
ATOM    498 2HD2 ASN A  30      55.015  17.149  57.865  1.00  0.00           H  
ATOM    499  N   VAL A  31      57.096  11.638  58.474  1.00  0.00           N  
ATOM    500  CA  VAL A  31      56.926  10.457  59.320  1.00  0.00           C  
ATOM    501  C   VAL A  31      57.582  10.650  60.683  1.00  0.00           C  
ATOM    502  O   VAL A  31      56.940  10.449  61.709  1.00  0.00           O  
ATOM    503  CB  VAL A  31      57.532   9.218  58.635  1.00  0.00           C  
ATOM    504  CG1 VAL A  31      57.507   8.024  59.577  1.00  0.00           C  
ATOM    505  CG2 VAL A  31      56.771   8.911  57.354  1.00  0.00           C  
ATOM    506  H   VAL A  31      57.573  11.545  57.589  1.00  0.00           H  
ATOM    507  HA  VAL A  31      55.859  10.296  59.478  1.00  0.00           H  
ATOM    508  HB  VAL A  31      58.577   9.420  58.399  1.00  0.00           H  
ATOM    509 1HG1 VAL A  31      57.939   7.157  59.077  1.00  0.00           H  
ATOM    510 2HG1 VAL A  31      58.087   8.253  60.471  1.00  0.00           H  
ATOM    511 3HG1 VAL A  31      56.478   7.803  59.858  1.00  0.00           H  
ATOM    512 1HG2 VAL A  31      57.205   8.034  56.875  1.00  0.00           H  
ATOM    513 2HG2 VAL A  31      55.725   8.715  57.590  1.00  0.00           H  
ATOM    514 3HG2 VAL A  31      56.837   9.763  56.678  1.00  0.00           H  
ATOM    515  N   GLU A  32      58.854  11.040  60.677  1.00  0.00           N  
ATOM    516  CA  GLU A  32      59.637  11.164  61.898  1.00  0.00           C  
ATOM    517  C   GLU A  32      59.101  12.267  62.822  1.00  0.00           C  
ATOM    518  O   GLU A  32      58.987  12.040  64.023  1.00  0.00           O  
ATOM    519  CB  GLU A  32      61.101  11.444  61.552  1.00  0.00           C  
ATOM    520  CG  GLU A  32      62.013  11.607  62.760  1.00  0.00           C  
ATOM    521  CD  GLU A  32      63.471  11.627  62.394  1.00  0.00           C  
ATOM    522  OE1 GLU A  32      63.780  11.388  61.251  1.00  0.00           O  
ATOM    523  OE2 GLU A  32      64.276  11.881  63.258  1.00  0.00           O  
ATOM    524  H   GLU A  32      59.287  11.257  59.791  1.00  0.00           H  
ATOM    525  HA  GLU A  32      59.527  10.244  62.474  1.00  0.00           H  
ATOM    526 1HB  GLU A  32      61.494  10.628  60.945  1.00  0.00           H  
ATOM    527 2HB  GLU A  32      61.167  12.355  60.958  1.00  0.00           H  
ATOM    528 1HG  GLU A  32      61.764  12.539  63.266  1.00  0.00           H  
ATOM    529 2HG  GLU A  32      61.828  10.788  63.454  1.00  0.00           H  
ATOM    530  N   SER A  33      58.754  13.439  62.290  1.00  0.00           N  
ATOM    531  CA  SER A  33      58.267  14.525  63.154  1.00  0.00           C  
ATOM    532  C   SER A  33      56.954  14.145  63.841  1.00  0.00           C  
ATOM    533  O   SER A  33      56.717  14.539  64.976  1.00  0.00           O  
ATOM    534  CB  SER A  33      58.070  15.791  62.342  1.00  0.00           C  
ATOM    535  OG  SER A  33      57.012  15.646  61.434  1.00  0.00           O  
ATOM    536  H   SER A  33      58.822  13.595  61.294  1.00  0.00           H  
ATOM    537  HA  SER A  33      58.991  14.683  63.954  1.00  0.00           H  
ATOM    538 1HB  SER A  33      57.866  16.625  63.013  1.00  0.00           H  
ATOM    539 2HB  SER A  33      58.987  16.022  61.802  1.00  0.00           H  
ATOM    540  HG  SER A  33      56.950  16.482  60.965  1.00  0.00           H  
ATOM    541  N   TYR A  34      56.125  13.349  63.158  1.00  0.00           N  
ATOM    542  CA  TYR A  34      54.917  12.798  63.752  1.00  0.00           C  
ATOM    543  C   TYR A  34      55.243  11.720  64.805  1.00  0.00           C  
ATOM    544  O   TYR A  34      54.827  11.820  65.954  1.00  0.00           O  
ATOM    545  CB  TYR A  34      54.006  12.216  62.666  1.00  0.00           C  
ATOM    546  CG  TYR A  34      52.799  11.491  63.212  1.00  0.00           C  
ATOM    547  CD1 TYR A  34      51.689  12.201  63.676  1.00  0.00           C  
ATOM    548  CD2 TYR A  34      52.774  10.107  63.286  1.00  0.00           C  
ATOM    549  CE1 TYR A  34      50.582  11.546  64.187  1.00  0.00           C  
ATOM    550  CE2 TYR A  34      51.670   9.432  63.804  1.00  0.00           C  
ATOM    551  CZ  TYR A  34      50.576  10.161  64.248  1.00  0.00           C  
ATOM    552  OH  TYR A  34      49.481   9.512  64.768  1.00  0.00           O  
ATOM    553  H   TYR A  34      56.349  13.125  62.199  1.00  0.00           H  
ATOM    554  HA  TYR A  34      54.384  13.601  64.261  1.00  0.00           H  
ATOM    555 1HB  TYR A  34      53.656  13.019  62.015  1.00  0.00           H  
ATOM    556 2HB  TYR A  34      54.573  11.519  62.050  1.00  0.00           H  
ATOM    557  HD1 TYR A  34      51.685  13.291  63.640  1.00  0.00           H  
ATOM    558  HD2 TYR A  34      53.628   9.527  62.936  1.00  0.00           H  
ATOM    559  HE1 TYR A  34      49.727  12.118  64.544  1.00  0.00           H  
ATOM    560  HE2 TYR A  34      51.673   8.343  63.859  1.00  0.00           H  
ATOM    561  HH  TYR A  34      48.793  10.153  64.961  1.00  0.00           H  
ATOM    562  N   ALA A  35      55.998  10.707  64.398  1.00  0.00           N  
ATOM    563  CA  ALA A  35      56.278   9.539  65.233  1.00  0.00           C  
ATOM    564  C   ALA A  35      56.991   9.885  66.540  1.00  0.00           C  
ATOM    565  O   ALA A  35      56.697   9.290  67.572  1.00  0.00           O  
ATOM    566  CB  ALA A  35      57.077   8.514  64.457  1.00  0.00           C  
ATOM    567  H   ALA A  35      56.393  10.754  63.469  1.00  0.00           H  
ATOM    568  HA  ALA A  35      55.326   9.096  65.526  1.00  0.00           H  
ATOM    569 1HB  ALA A  35      57.278   7.652  65.092  1.00  0.00           H  
ATOM    570 2HB  ALA A  35      56.510   8.197  63.582  1.00  0.00           H  
ATOM    571 3HB  ALA A  35      58.020   8.955  64.137  1.00  0.00           H  
ATOM    572  N   THR A  36      57.916  10.842  66.495  1.00  0.00           N  
ATOM    573  CA  THR A  36      58.659  11.248  67.688  1.00  0.00           C  
ATOM    574  C   THR A  36      57.790  12.003  68.716  1.00  0.00           C  
ATOM    575  O   THR A  36      58.203  12.184  69.853  1.00  0.00           O  
ATOM    576  CB  THR A  36      59.863  12.124  67.294  1.00  0.00           C  
ATOM    577  OG1 THR A  36      59.410  13.242  66.519  1.00  0.00           O  
ATOM    578  CG2 THR A  36      60.865  11.320  66.480  1.00  0.00           C  
ATOM    579  H   THR A  36      58.109  11.300  65.616  1.00  0.00           H  
ATOM    580  HA  THR A  36      58.970  10.351  68.223  1.00  0.00           H  
ATOM    581  HB  THR A  36      60.350  12.497  68.194  1.00  0.00           H  
ATOM    582  HG1 THR A  36      60.162  13.787  66.275  1.00  0.00           H  
ATOM    583 1HG2 THR A  36      61.709  11.955  66.212  1.00  0.00           H  
ATOM    584 2HG2 THR A  36      61.219  10.475  67.072  1.00  0.00           H  
ATOM    585 3HG2 THR A  36      60.385  10.952  65.574  1.00  0.00           H  
ATOM    586  N   GLN A  37      56.586  12.411  68.325  1.00  0.00           N  
ATOM    587  CA  GLN A  37      55.619  12.983  69.258  1.00  0.00           C  
ATOM    588  C   GLN A  37      54.739  11.934  69.934  1.00  0.00           C  
ATOM    589  O   GLN A  37      54.020  12.259  70.877  1.00  0.00           O  
ATOM    590  CB  GLN A  37      54.733  14.000  68.533  1.00  0.00           C  
ATOM    591  CG  GLN A  37      55.473  15.232  68.042  1.00  0.00           C  
ATOM    592  CD  GLN A  37      54.559  16.211  67.330  1.00  0.00           C  
ATOM    593  OE1 GLN A  37      53.692  16.835  67.948  1.00  0.00           O  
ATOM    594  NE2 GLN A  37      54.747  16.351  66.023  1.00  0.00           N  
ATOM    595  H   GLN A  37      56.335  12.322  67.350  1.00  0.00           H  
ATOM    596  HA  GLN A  37      56.164  13.501  70.047  1.00  0.00           H  
ATOM    597 1HB  GLN A  37      54.264  13.524  67.671  1.00  0.00           H  
ATOM    598 2HB  GLN A  37      53.936  14.329  69.199  1.00  0.00           H  
ATOM    599 1HG  GLN A  37      55.918  15.741  68.898  1.00  0.00           H  
ATOM    600 2HG  GLN A  37      56.252  14.923  67.345  1.00  0.00           H  
ATOM    601 1HE2 GLN A  37      54.174  16.983  65.499  1.00  0.00           H  
ATOM    602 2HE2 GLN A  37      55.462  15.826  65.561  1.00  0.00           H  
ATOM    603  N   LEU A  38      54.789  10.689  69.469  1.00  0.00           N  
ATOM    604  CA  LEU A  38      53.952   9.632  70.034  1.00  0.00           C  
ATOM    605  C   LEU A  38      54.532   9.182  71.384  1.00  0.00           C  
ATOM    606  O   LEU A  38      55.683   8.767  71.458  1.00  0.00           O  
ATOM    607  CB  LEU A  38      53.865   8.442  69.070  1.00  0.00           C  
ATOM    608  CG  LEU A  38      53.311   8.755  67.674  1.00  0.00           C  
ATOM    609  CD1 LEU A  38      53.473   7.535  66.778  1.00  0.00           C  
ATOM    610  CD2 LEU A  38      51.849   9.161  67.788  1.00  0.00           C  
ATOM    611  H   LEU A  38      55.417  10.466  68.710  1.00  0.00           H  
ATOM    612  HA  LEU A  38      52.955  10.036  70.207  1.00  0.00           H  
ATOM    613 1HB  LEU A  38      54.863   8.024  68.944  1.00  0.00           H  
ATOM    614 2HB  LEU A  38      53.228   7.679  69.516  1.00  0.00           H  
ATOM    615  HG  LEU A  38      53.881   9.572  67.231  1.00  0.00           H  
ATOM    616 1HD1 LEU A  38      53.079   7.758  65.786  1.00  0.00           H  
ATOM    617 2HD1 LEU A  38      54.529   7.279  66.699  1.00  0.00           H  
ATOM    618 3HD1 LEU A  38      52.926   6.695  67.204  1.00  0.00           H  
ATOM    619 1HD2 LEU A  38      51.455   9.384  66.796  1.00  0.00           H  
ATOM    620 2HD2 LEU A  38      51.278   8.344  68.229  1.00  0.00           H  
ATOM    621 3HD2 LEU A  38      51.765  10.045  68.419  1.00  0.00           H  
ATOM    622  N   GLY A  39      53.749   9.307  72.449  1.00  0.00           N  
ATOM    623  CA  GLY A  39      54.214   8.980  73.796  1.00  0.00           C  
ATOM    624  C   GLY A  39      55.508   9.684  74.160  1.00  0.00           C  
ATOM    625  O   GLY A  39      56.398   9.086  74.751  1.00  0.00           O  
ATOM    626  H   GLY A  39      52.803   9.637  72.322  1.00  0.00           H  
ATOM    627 1HA  GLY A  39      53.448   9.254  74.522  1.00  0.00           H  
ATOM    628 2HA  GLY A  39      54.364   7.904  73.878  1.00  0.00           H  
ATOM    629  N   SER A  40      55.609  10.966  73.806  1.00  0.00           N  
ATOM    630  CA  SER A  40      56.870  11.700  73.953  1.00  0.00           C  
ATOM    631  C   SER A  40      57.320  11.902  75.408  1.00  0.00           C  
ATOM    632  O   SER A  40      58.477  12.274  75.640  1.00  0.00           O  
ATOM    633  CB  SER A  40      56.739  13.054  73.282  1.00  0.00           C  
ATOM    634  OG  SER A  40      55.773  13.841  73.922  1.00  0.00           O  
ATOM    635  H   SER A  40      54.803  11.443  73.429  1.00  0.00           H  
ATOM    636  HA  SER A  40      57.667  11.116  73.491  1.00  0.00           H  
ATOM    637 1HB  SER A  40      57.701  13.565  73.303  1.00  0.00           H  
ATOM    638 2HB  SER A  40      56.465  12.916  72.237  1.00  0.00           H  
ATOM    639  HG  SER A  40      55.749  14.673  73.444  1.00  0.00           H  
ATOM    640  N   ASN A  41      56.438  11.649  76.375  1.00  0.00           N  
ATOM    641  CA  ASN A  41      56.803  11.760  77.794  1.00  0.00           C  
ATOM    642  C   ASN A  41      57.615  10.563  78.293  1.00  0.00           C  
ATOM    643  O   ASN A  41      58.101  10.568  79.411  1.00  0.00           O  
ATOM    644  CB  ASN A  41      55.557  11.938  78.643  1.00  0.00           C  
ATOM    645  CG  ASN A  41      54.949  13.305  78.498  1.00  0.00           C  
ATOM    646  OD1 ASN A  41      55.616  14.252  78.065  1.00  0.00           O  
ATOM    647  ND2 ASN A  41      53.695  13.427  78.852  1.00  0.00           N  
ATOM    648  H   ASN A  41      55.498  11.375  76.129  1.00  0.00           H  
ATOM    649  HA  ASN A  41      57.419  12.652  77.924  1.00  0.00           H  
ATOM    650 1HB  ASN A  41      54.815  11.190  78.360  1.00  0.00           H  
ATOM    651 2HB  ASN A  41      55.805  11.772  79.691  1.00  0.00           H  
ATOM    652 1HD2 ASN A  41      53.238  14.313  78.777  1.00  0.00           H  
ATOM    653 2HD2 ASN A  41      53.194  12.634  79.196  1.00  0.00           H  
ATOM    654  N   LEU A  42      57.713   9.517  77.487  1.00  0.00           N  
ATOM    655  CA  LEU A  42      58.581   8.390  77.795  1.00  0.00           C  
ATOM    656  C   LEU A  42      60.032   8.851  77.776  1.00  0.00           C  
ATOM    657  O   LEU A  42      60.385   9.753  77.024  1.00  0.00           O  
ATOM    658  CB  LEU A  42      58.373   7.253  76.787  1.00  0.00           C  
ATOM    659  CG  LEU A  42      57.002   6.566  76.832  1.00  0.00           C  
ATOM    660  CD1 LEU A  42      56.844   5.666  75.614  1.00  0.00           C  
ATOM    661  CD2 LEU A  42      56.876   5.768  78.122  1.00  0.00           C  
ATOM    662  H   LEU A  42      57.171   9.502  76.635  1.00  0.00           H  
ATOM    663  HA  LEU A  42      58.319   8.012  78.783  1.00  0.00           H  
ATOM    664 1HB  LEU A  42      58.511   7.650  75.783  1.00  0.00           H  
ATOM    665 2HB  LEU A  42      59.132   6.491  76.961  1.00  0.00           H  
ATOM    666  HG  LEU A  42      56.216   7.320  76.794  1.00  0.00           H  
ATOM    667 1HD1 LEU A  42      55.870   5.178  75.647  1.00  0.00           H  
ATOM    668 2HD1 LEU A  42      56.919   6.265  74.707  1.00  0.00           H  
ATOM    669 3HD1 LEU A  42      57.629   4.910  75.617  1.00  0.00           H  
ATOM    670 1HD2 LEU A  42      55.902   5.281  78.154  1.00  0.00           H  
ATOM    671 2HD2 LEU A  42      57.662   5.013  78.161  1.00  0.00           H  
ATOM    672 3HD2 LEU A  42      56.976   6.439  78.976  1.00  0.00           H  
ATOM    673  N   LYS A  43      60.849   8.238  78.626  1.00  0.00           N  
ATOM    674  CA  LYS A  43      62.309   8.393  78.578  1.00  0.00           C  
ATOM    675  C   LYS A  43      62.884   7.431  77.552  1.00  0.00           C  
ATOM    676  O   LYS A  43      62.308   6.373  77.298  1.00  0.00           O  
ATOM    677  CB  LYS A  43      62.938   8.147  79.951  1.00  0.00           C  
ATOM    678  CG  LYS A  43      62.604   9.204  80.995  1.00  0.00           C  
ATOM    679  CD  LYS A  43      63.309   8.921  82.313  1.00  0.00           C  
ATOM    680  CE  LYS A  43      62.991   9.986  83.352  1.00  0.00           C  
ATOM    681  NZ  LYS A  43      63.729   9.761  84.624  1.00  0.00           N  
ATOM    682  H   LYS A  43      60.440   7.642  79.331  1.00  0.00           H  
ATOM    683  HA  LYS A  43      62.538   9.422  78.297  1.00  0.00           H  
ATOM    684 1HB  LYS A  43      62.607   7.181  80.334  1.00  0.00           H  
ATOM    685 2HB  LYS A  43      64.023   8.106  79.852  1.00  0.00           H  
ATOM    686 1HG  LYS A  43      62.911  10.185  80.631  1.00  0.00           H  
ATOM    687 2HG  LYS A  43      61.527   9.220  81.165  1.00  0.00           H  
ATOM    688 1HD  LYS A  43      62.994   7.948  82.693  1.00  0.00           H  
ATOM    689 2HD  LYS A  43      64.387   8.896  82.151  1.00  0.00           H  
ATOM    690 1HE  LYS A  43      63.257  10.967  82.960  1.00  0.00           H  
ATOM    691 2HE  LYS A  43      61.921   9.982  83.562  1.00  0.00           H  
ATOM    692 1HZ  LYS A  43      63.491  10.487  85.285  1.00  0.00           H  
ATOM    693 2HZ  LYS A  43      63.475   8.861  85.006  1.00  0.00           H  
ATOM    694 3HZ  LYS A  43      64.723   9.782  84.445  1.00  0.00           H  
ATOM    695  N   ARG A  44      64.031   7.797  76.978  1.00  0.00           N  
ATOM    696  CA  ARG A  44      64.666   7.013  75.917  1.00  0.00           C  
ATOM    697  C   ARG A  44      64.921   5.560  76.324  1.00  0.00           C  
ATOM    698  O   ARG A  44      64.708   4.654  75.530  1.00  0.00           O  
ATOM    699  CB  ARG A  44      65.985   7.653  75.512  1.00  0.00           C  
ATOM    700  CG  ARG A  44      65.854   8.951  74.731  1.00  0.00           C  
ATOM    701  CD  ARG A  44      65.374   8.712  73.346  1.00  0.00           C  
ATOM    702  NE  ARG A  44      65.122   9.957  72.638  1.00  0.00           N  
ATOM    703  CZ  ARG A  44      64.514  10.045  71.438  1.00  0.00           C  
ATOM    704  NH1 ARG A  44      64.105   8.955  70.828  1.00  0.00           N  
ATOM    705  NH2 ARG A  44      64.331  11.226  70.875  1.00  0.00           N  
ATOM    706  H   ARG A  44      64.473   8.650  77.292  1.00  0.00           H  
ATOM    707  HA  ARG A  44      63.990   6.977  75.062  1.00  0.00           H  
ATOM    708 1HB  ARG A  44      66.576   7.863  76.403  1.00  0.00           H  
ATOM    709 2HB  ARG A  44      66.555   6.955  74.898  1.00  0.00           H  
ATOM    710 1HG  ARG A  44      65.142   9.607  75.233  1.00  0.00           H  
ATOM    711 2HG  ARG A  44      66.826   9.444  74.678  1.00  0.00           H  
ATOM    712 1HD  ARG A  44      66.126   8.152  72.792  1.00  0.00           H  
ATOM    713 2HD  ARG A  44      64.446   8.143  73.376  1.00  0.00           H  
ATOM    714  HE  ARG A  44      65.423  10.817  73.076  1.00  0.00           H  
ATOM    715 1HH1 ARG A  44      64.245   8.052  71.258  1.00  0.00           H  
ATOM    716 2HH1 ARG A  44      63.650   9.021  69.929  1.00  0.00           H  
ATOM    717 1HH2 ARG A  44      64.646  12.064  71.345  1.00  0.00           H  
ATOM    718 2HH2 ARG A  44      63.876  11.292  69.977  1.00  0.00           H  
ATOM    719  N   SER A  45      65.382   5.334  77.548  1.00  0.00           N  
ATOM    720  CA  SER A  45      65.654   3.968  78.011  1.00  0.00           C  
ATOM    721  C   SER A  45      64.594   3.476  78.996  1.00  0.00           C  
ATOM    722  O   SER A  45      64.870   2.642  79.860  1.00  0.00           O  
ATOM    723  CB  SER A  45      67.021   3.903  78.662  1.00  0.00           C  
ATOM    724  OG  SER A  45      67.093   4.762  79.766  1.00  0.00           O  
ATOM    725  H   SER A  45      65.550   6.109  78.174  1.00  0.00           H  
ATOM    726  HA  SER A  45      65.643   3.301  77.147  1.00  0.00           H  
ATOM    727 1HB  SER A  45      67.225   2.881  78.979  1.00  0.00           H  
ATOM    728 2HB  SER A  45      67.784   4.178  77.934  1.00  0.00           H  
ATOM    729  HG  SER A  45      67.980   4.665  80.120  1.00  0.00           H  
ATOM    730  N   SER A  46      63.375   3.980  78.855  1.00  0.00           N  
ATOM    731  CA  SER A  46      62.287   3.562  79.727  1.00  0.00           C  
ATOM    732  C   SER A  46      61.968   2.104  79.447  1.00  0.00           C  
ATOM    733  O   SER A  46      62.142   1.633  78.323  1.00  0.00           O  
ATOM    734  CB  SER A  46      61.058   4.423  79.508  1.00  0.00           C  
ATOM    735  OG  SER A  46      60.547   4.248  78.215  1.00  0.00           O  
ATOM    736  H   SER A  46      63.193   4.664  78.134  1.00  0.00           H  
ATOM    737  HA  SER A  46      62.615   3.663  80.763  1.00  0.00           H  
ATOM    738 1HB  SER A  46      60.296   4.163  80.242  1.00  0.00           H  
ATOM    739 2HB  SER A  46      61.316   5.470  79.661  1.00  0.00           H  
ATOM    740  HG  SER A  46      61.094   4.786  77.638  1.00  0.00           H  
ATOM    741  N   ALA A  47      61.544   1.385  80.484  1.00  0.00           N  
ATOM    742  CA  ALA A  47      61.144  -0.011  80.348  1.00  0.00           C  
ATOM    743  C   ALA A  47      59.699  -0.042  79.876  1.00  0.00           C  
ATOM    744  O   ALA A  47      58.834   0.526  80.531  1.00  0.00           O  
ATOM    745  CB  ALA A  47      61.293  -0.737  81.686  1.00  0.00           C  
ATOM    746  H   ALA A  47      61.499   1.823  81.392  1.00  0.00           H  
ATOM    747  HA  ALA A  47      61.800  -0.482  79.615  1.00  0.00           H  
ATOM    748 1HB  ALA A  47      60.991  -1.779  81.571  1.00  0.00           H  
ATOM    749 2HB  ALA A  47      62.333  -0.695  82.010  1.00  0.00           H  
ATOM    750 3HB  ALA A  47      60.661  -0.258  82.432  1.00  0.00           H  
ATOM    751  N   ILE A  48      59.438  -0.676  78.734  1.00  0.00           N  
ATOM    752  CA  ILE A  48      58.108  -0.693  78.123  1.00  0.00           C  
ATOM    753  C   ILE A  48      57.659  -2.137  77.889  1.00  0.00           C  
ATOM    754  O   ILE A  48      58.384  -2.917  77.265  1.00  0.00           O  
ATOM    755  CB  ILE A  48      58.097   0.080  76.791  1.00  0.00           C  
ATOM    756  CG1 ILE A  48      58.538   1.530  77.011  1.00  0.00           C  
ATOM    757  CG2 ILE A  48      56.714   0.032  76.160  1.00  0.00           C  
ATOM    758  CD1 ILE A  48      58.776   2.297  75.731  1.00  0.00           C  
ATOM    759  H   ILE A  48      60.196  -1.163  78.278  1.00  0.00           H  
ATOM    760  HA  ILE A  48      57.408  -0.212  78.805  1.00  0.00           H  
ATOM    761  HB  ILE A  48      58.815  -0.367  76.105  1.00  0.00           H  
ATOM    762 1HG1 ILE A  48      57.781   2.057  77.590  1.00  0.00           H  
ATOM    763 2HG1 ILE A  48      59.461   1.545  77.592  1.00  0.00           H  
ATOM    764 1HG2 ILE A  48      56.724   0.583  75.220  1.00  0.00           H  
ATOM    765 2HG2 ILE A  48      56.438  -1.004  75.969  1.00  0.00           H  
ATOM    766 3HG2 ILE A  48      55.989   0.482  76.837  1.00  0.00           H  
ATOM    767 1HD1 ILE A  48      59.086   3.315  75.968  1.00  0.00           H  
ATOM    768 2HD1 ILE A  48      59.558   1.805  75.151  1.00  0.00           H  
ATOM    769 3HD1 ILE A  48      57.856   2.326  75.149  1.00  0.00           H  
ATOM    770  N   ILE A  49      56.467  -2.473  78.385  1.00  0.00           N  
ATOM    771  CA  ILE A  49      55.842  -3.781  78.209  1.00  0.00           C  
ATOM    772  C   ILE A  49      54.452  -3.560  77.628  1.00  0.00           C  
ATOM    773  O   ILE A  49      53.674  -2.777  78.183  1.00  0.00           O  
ATOM    774  CB  ILE A  49      55.748  -4.556  79.536  1.00  0.00           C  
ATOM    775  CG1 ILE A  49      57.144  -4.778  80.124  1.00  0.00           C  
ATOM    776  CG2 ILE A  49      55.038  -5.884  79.327  1.00  0.00           C  
ATOM    777  CD1 ILE A  49      57.133  -5.331  81.531  1.00  0.00           C  
ATOM    778  H   ILE A  49      55.981  -1.762  78.914  1.00  0.00           H  
ATOM    779  HA  ILE A  49      56.457  -4.370  77.530  1.00  0.00           H  
ATOM    780  HB  ILE A  49      55.190  -3.967  80.263  1.00  0.00           H  
ATOM    781 1HG1 ILE A  49      57.700  -5.468  79.491  1.00  0.00           H  
ATOM    782 2HG1 ILE A  49      57.689  -3.834  80.134  1.00  0.00           H  
ATOM    783 1HG2 ILE A  49      54.981  -6.419  80.275  1.00  0.00           H  
ATOM    784 2HG2 ILE A  49      54.031  -5.704  78.952  1.00  0.00           H  
ATOM    785 3HG2 ILE A  49      55.592  -6.484  78.605  1.00  0.00           H  
ATOM    786 1HD1 ILE A  49      58.158  -5.460  81.879  1.00  0.00           H  
ATOM    787 2HD1 ILE A  49      56.611  -4.637  82.191  1.00  0.00           H  
ATOM    788 3HD1 ILE A  49      56.624  -6.293  81.540  1.00  0.00           H  
ATOM    789  N   VAL A  50      54.159  -4.200  76.492  1.00  0.00           N  
ATOM    790  CA  VAL A  50      52.837  -4.138  75.867  1.00  0.00           C  
ATOM    791  C   VAL A  50      52.238  -5.546  75.760  1.00  0.00           C  
ATOM    792  O   VAL A  50      52.809  -6.415  75.109  1.00  0.00           O  
ATOM    793  CB  VAL A  50      52.931  -3.507  74.465  1.00  0.00           C  
ATOM    794  CG1 VAL A  50      51.558  -3.458  73.810  1.00  0.00           C  
ATOM    795  CG2 VAL A  50      53.531  -2.112  74.565  1.00  0.00           C  
ATOM    796  H   VAL A  50      54.885  -4.747  76.053  1.00  0.00           H  
ATOM    797  HA  VAL A  50      52.184  -3.533  76.497  1.00  0.00           H  
ATOM    798  HB  VAL A  50      53.565  -4.132  73.837  1.00  0.00           H  
ATOM    799 1HG1 VAL A  50      51.643  -3.009  72.820  1.00  0.00           H  
ATOM    800 2HG1 VAL A  50      51.164  -4.470  73.716  1.00  0.00           H  
ATOM    801 3HG1 VAL A  50      50.884  -2.860  74.422  1.00  0.00           H  
ATOM    802 1HG2 VAL A  50      53.595  -1.672  73.570  1.00  0.00           H  
ATOM    803 2HG2 VAL A  50      52.899  -1.489  75.198  1.00  0.00           H  
ATOM    804 3HG2 VAL A  50      54.529  -2.176  74.998  1.00  0.00           H  
ATOM    805  N   ASN A  51      51.081  -5.748  76.397  1.00  0.00           N  
ATOM    806  CA  ASN A  51      50.423  -7.052  76.494  1.00  0.00           C  
ATOM    807  C   ASN A  51      51.350  -8.188  76.943  1.00  0.00           C  
ATOM    808  O   ASN A  51      51.277  -9.305  76.423  1.00  0.00           O  
ATOM    809  CB  ASN A  51      49.782  -7.403  75.164  1.00  0.00           C  
ATOM    810  CG  ASN A  51      48.660  -6.471  74.800  1.00  0.00           C  
ATOM    811  OD1 ASN A  51      48.020  -5.878  75.676  1.00  0.00           O  
ATOM    812  ND2 ASN A  51      48.408  -6.330  73.524  1.00  0.00           N  
ATOM    813  H   ASN A  51      50.649  -4.945  76.832  1.00  0.00           H  
ATOM    814  HA  ASN A  51      49.670  -7.003  77.283  1.00  0.00           H  
ATOM    815 1HB  ASN A  51      50.537  -7.369  74.376  1.00  0.00           H  
ATOM    816 2HB  ASN A  51      49.395  -8.421  75.203  1.00  0.00           H  
ATOM    817 1HD2 ASN A  51      47.672  -5.723  73.223  1.00  0.00           H  
ATOM    818 2HD2 ASN A  51      48.951  -6.829  72.849  1.00  0.00           H  
ATOM    819  N   GLY A  52      52.218  -7.892  77.909  1.00  0.00           N  
ATOM    820  CA  GLY A  52      53.095  -8.890  78.503  1.00  0.00           C  
ATOM    821  C   GLY A  52      54.385  -9.120  77.734  1.00  0.00           C  
ATOM    822  O   GLY A  52      55.199  -9.949  78.120  1.00  0.00           O  
ATOM    823  H   GLY A  52      52.265  -6.938  78.238  1.00  0.00           H  
ATOM    824 1HA  GLY A  52      53.354  -8.589  79.518  1.00  0.00           H  
ATOM    825 2HA  GLY A  52      52.568  -9.841  78.574  1.00  0.00           H  
ATOM    826  N   GLN A  53      54.572  -8.371  76.660  1.00  0.00           N  
ATOM    827  CA  GLN A  53      55.709  -8.523  75.771  1.00  0.00           C  
ATOM    828  C   GLN A  53      56.589  -7.279  75.881  1.00  0.00           C  
ATOM    829  O   GLN A  53      56.178  -6.200  75.466  1.00  0.00           O  
ATOM    830  CB  GLN A  53      55.250  -8.738  74.326  1.00  0.00           C  
ATOM    831  CG  GLN A  53      54.458 -10.015  74.107  1.00  0.00           C  
ATOM    832  CD  GLN A  53      53.883 -10.107  72.706  1.00  0.00           C  
ATOM    833  OE1 GLN A  53      54.051  -9.196  71.891  1.00  0.00           O  
ATOM    834  NE2 GLN A  53      53.201 -11.210  72.419  1.00  0.00           N  
ATOM    835  H   GLN A  53      53.883  -7.660  76.459  1.00  0.00           H  
ATOM    836  HA  GLN A  53      56.268  -9.408  76.074  1.00  0.00           H  
ATOM    837 1HB  GLN A  53      54.629  -7.899  74.013  1.00  0.00           H  
ATOM    838 2HB  GLN A  53      56.120  -8.764  73.669  1.00  0.00           H  
ATOM    839 1HG  GLN A  53      55.116 -10.870  74.263  1.00  0.00           H  
ATOM    840 2HG  GLN A  53      53.632 -10.045  74.818  1.00  0.00           H  
ATOM    841 1HE2 GLN A  53      52.798 -11.327  71.510  1.00  0.00           H  
ATOM    842 2HE2 GLN A  53      53.089 -11.924  73.110  1.00  0.00           H  
ATOM    843  N   PRO A  54      57.785  -7.411  76.451  1.00  0.00           N  
ATOM    844  CA  PRO A  54      58.663  -6.251  76.633  1.00  0.00           C  
ATOM    845  C   PRO A  54      59.348  -5.842  75.341  1.00  0.00           C  
ATOM    846  O   PRO A  54      59.575  -6.684  74.474  1.00  0.00           O  
ATOM    847  CB  PRO A  54      59.677  -6.749  77.668  1.00  0.00           C  
ATOM    848  CG  PRO A  54      59.778  -8.213  77.405  1.00  0.00           C  
ATOM    849  CD  PRO A  54      58.372  -8.630  77.065  1.00  0.00           C  
ATOM    850  HA  PRO A  54      58.076  -5.414  77.040  1.00  0.00           H  
ATOM    851 1HB  PRO A  54      60.636  -6.226  77.537  1.00  0.00           H  
ATOM    852 2HB  PRO A  54      59.322  -6.521  78.683  1.00  0.00           H  
ATOM    853 1HG  PRO A  54      60.486  -8.405  76.586  1.00  0.00           H  
ATOM    854 2HG  PRO A  54      60.170  -8.732  78.293  1.00  0.00           H  
ATOM    855 1HD  PRO A  54      58.399  -9.466  76.350  1.00  0.00           H  
ATOM    856 2HD  PRO A  54      57.843  -8.923  77.984  1.00  0.00           H  
ATOM    857  N   ILE A  55      59.647  -4.555  75.213  1.00  0.00           N  
ATOM    858  CA  ILE A  55      60.440  -4.054  74.102  1.00  0.00           C  
ATOM    859  C   ILE A  55      61.915  -4.214  74.461  1.00  0.00           C  
ATOM    860  O   ILE A  55      62.364  -3.728  75.503  1.00  0.00           O  
ATOM    861  CB  ILE A  55      60.119  -2.580  73.793  1.00  0.00           C  
ATOM    862  CG1 ILE A  55      58.671  -2.437  73.319  1.00  0.00           C  
ATOM    863  CG2 ILE A  55      61.081  -2.034  72.749  1.00  0.00           C  
ATOM    864  CD1 ILE A  55      58.239  -1.005  73.099  1.00  0.00           C  
ATOM    865  H   ILE A  55      59.313  -3.905  75.910  1.00  0.00           H  
ATOM    866  HA  ILE A  55      60.213  -4.651  73.219  1.00  0.00           H  
ATOM    867  HB  ILE A  55      60.212  -1.989  74.704  1.00  0.00           H  
ATOM    868 1HG1 ILE A  55      58.539  -2.980  72.384  1.00  0.00           H  
ATOM    869 2HG1 ILE A  55      58.001  -2.885  74.054  1.00  0.00           H  
ATOM    870 1HG2 ILE A  55      60.840  -0.991  72.543  1.00  0.00           H  
ATOM    871 2HG2 ILE A  55      62.101  -2.103  73.124  1.00  0.00           H  
ATOM    872 3HG2 ILE A  55      60.991  -2.616  71.832  1.00  0.00           H  
ATOM    873 1HD1 ILE A  55      57.201  -0.985  72.765  1.00  0.00           H  
ATOM    874 2HD1 ILE A  55      58.330  -0.450  74.034  1.00  0.00           H  
ATOM    875 3HD1 ILE A  55      58.873  -0.546  72.342  1.00  0.00           H  
ATOM    876  N   ILE A  56      62.653  -4.921  73.609  1.00  0.00           N  
ATOM    877  CA  ILE A  56      64.064  -5.222  73.870  1.00  0.00           C  
ATOM    878  C   ILE A  56      64.925  -4.188  73.154  1.00  0.00           C  
ATOM    879  O   ILE A  56      64.858  -4.080  71.936  1.00  0.00           O  
ATOM    880  CB  ILE A  56      64.440  -6.639  73.399  1.00  0.00           C  
ATOM    881  CG1 ILE A  56      63.495  -7.675  74.014  1.00  0.00           C  
ATOM    882  CG2 ILE A  56      65.884  -6.953  73.757  1.00  0.00           C  
ATOM    883  CD1 ILE A  56      63.487  -7.673  75.525  1.00  0.00           C  
ATOM    884  H   ILE A  56      62.227  -5.259  72.759  1.00  0.00           H  
ATOM    885  HA  ILE A  56      64.236  -5.172  74.945  1.00  0.00           H  
ATOM    886  HB  ILE A  56      64.320  -6.706  72.318  1.00  0.00           H  
ATOM    887 1HG1 ILE A  56      62.478  -7.491  73.667  1.00  0.00           H  
ATOM    888 2HG1 ILE A  56      63.778  -8.672  73.676  1.00  0.00           H  
ATOM    889 1HG2 ILE A  56      66.133  -7.958  73.417  1.00  0.00           H  
ATOM    890 2HG2 ILE A  56      66.543  -6.233  73.273  1.00  0.00           H  
ATOM    891 3HG2 ILE A  56      66.013  -6.894  74.838  1.00  0.00           H  
ATOM    892 1HD1 ILE A  56      62.795  -8.433  75.887  1.00  0.00           H  
ATOM    893 2HD1 ILE A  56      64.490  -7.891  75.894  1.00  0.00           H  
ATOM    894 3HD1 ILE A  56      63.172  -6.695  75.886  1.00  0.00           H  
ATOM    895  N   PRO A  57      65.713  -3.415  73.896  1.00  0.00           N  
ATOM    896  CA  PRO A  57      66.567  -2.393  73.280  1.00  0.00           C  
ATOM    897  C   PRO A  57      67.716  -3.010  72.478  1.00  0.00           C  
ATOM    898  O   PRO A  57      68.285  -4.011  72.912  1.00  0.00           O  
ATOM    899  CB  PRO A  57      67.106  -1.601  74.478  1.00  0.00           C  
ATOM    900  CG  PRO A  57      66.972  -2.497  75.656  1.00  0.00           C  
ATOM    901  CD  PRO A  57      65.816  -3.409  75.399  1.00  0.00           C  
ATOM    902  HA  PRO A  57      65.952  -1.749  72.634  1.00  0.00           H  
ATOM    903 1HB  PRO A  57      68.152  -1.313  74.298  1.00  0.00           H  
ATOM    904 2HB  PRO A  57      66.533  -0.670  74.603  1.00  0.00           H  
ATOM    905 1HG  PRO A  57      67.901  -3.067  75.806  1.00  0.00           H  
ATOM    906 2HG  PRO A  57      66.813  -1.903  76.568  1.00  0.00           H  
ATOM    907 1HD  PRO A  57      66.042  -4.410  75.797  1.00  0.00           H  
ATOM    908 2HD  PRO A  57      64.912  -2.999  75.872  1.00  0.00           H  
ATOM    909  N   SER A  58      68.006  -2.427  71.316  1.00  0.00           N  
ATOM    910  CA  SER A  58      69.124  -2.835  70.458  1.00  0.00           C  
ATOM    911  C   SER A  58      70.200  -1.739  70.460  1.00  0.00           C  
ATOM    912  O   SER A  58      69.906  -0.590  70.805  1.00  0.00           O  
ATOM    913  CB  SER A  58      68.643  -3.096  69.044  1.00  0.00           C  
ATOM    914  OG  SER A  58      68.157  -1.922  68.454  1.00  0.00           O  
ATOM    915  H   SER A  58      67.415  -1.662  71.023  1.00  0.00           H  
ATOM    916  HA  SER A  58      69.545  -3.761  70.854  1.00  0.00           H  
ATOM    917 1HB  SER A  58      69.463  -3.494  68.448  1.00  0.00           H  
ATOM    918 2HB  SER A  58      67.856  -3.850  69.061  1.00  0.00           H  
ATOM    919  HG  SER A  58      67.797  -2.183  67.603  1.00  0.00           H  
ATOM    920  N   PRO A  59      71.443  -2.072  70.092  1.00  0.00           N  
ATOM    921  CA  PRO A  59      72.486  -1.039  69.971  1.00  0.00           C  
ATOM    922  C   PRO A  59      72.128   0.044  68.946  1.00  0.00           C  
ATOM    923  O   PRO A  59      72.645   1.156  69.035  1.00  0.00           O  
ATOM    924  CB  PRO A  59      73.737  -1.831  69.542  1.00  0.00           C  
ATOM    925  CG  PRO A  59      73.223  -3.123  68.969  1.00  0.00           C  
ATOM    926  CD  PRO A  59      71.974  -3.436  69.728  1.00  0.00           C  
ATOM    927  HA  PRO A  59      72.643  -0.568  70.953  1.00  0.00           H  
ATOM    928 1HB  PRO A  59      74.314  -1.252  68.806  1.00  0.00           H  
ATOM    929 2HB  PRO A  59      74.394  -1.995  70.409  1.00  0.00           H  
ATOM    930 1HG  PRO A  59      73.033  -3.011  67.891  1.00  0.00           H  
ATOM    931 2HG  PRO A  59      73.980  -3.914  69.077  1.00  0.00           H  
ATOM    932 1HD  PRO A  59      71.277  -3.986  69.078  1.00  0.00           H  
ATOM    933 2HD  PRO A  59      72.225  -4.031  70.619  1.00  0.00           H  
ATOM    934  N   GLN A  60      71.232  -0.274  68.015  1.00  0.00           N  
ATOM    935  CA  GLN A  60      70.812   0.663  66.974  1.00  0.00           C  
ATOM    936  C   GLN A  60      69.598   1.531  67.367  1.00  0.00           C  
ATOM    937  O   GLN A  60      69.547   2.707  67.010  1.00  0.00           O  
ATOM    938  CB  GLN A  60      70.495  -0.108  65.690  1.00  0.00           C  
ATOM    939  CG  GLN A  60      71.618  -1.016  65.217  1.00  0.00           C  
ATOM    940  CD  GLN A  60      72.913  -0.262  64.982  1.00  0.00           C  
ATOM    941  OE1 GLN A  60      72.951   0.713  64.227  1.00  0.00           O  
ATOM    942  NE2 GLN A  60      73.982  -0.709  65.630  1.00  0.00           N  
ATOM    943  H   GLN A  60      70.829  -1.200  68.034  1.00  0.00           H  
ATOM    944  HA  GLN A  60      71.629   1.359  66.786  1.00  0.00           H  
ATOM    945 1HB  GLN A  60      69.608  -0.722  65.844  1.00  0.00           H  
ATOM    946 2HB  GLN A  60      70.272   0.596  64.889  1.00  0.00           H  
ATOM    947 1HG  GLN A  60      71.798  -1.778  65.974  1.00  0.00           H  
ATOM    948 2HG  GLN A  60      71.320  -1.485  64.279  1.00  0.00           H  
ATOM    949 1HE2 GLN A  60      74.865  -0.252  65.515  1.00  0.00           H  
ATOM    950 2HE2 GLN A  60      73.906  -1.503  66.233  1.00  0.00           H  
ATOM    951  N   GLU A  61      68.638   0.949  68.089  1.00  0.00           N  
ATOM    952  CA  GLU A  61      67.389   1.634  68.462  1.00  0.00           C  
ATOM    953  C   GLU A  61      67.061   1.462  69.952  1.00  0.00           C  
ATOM    954  O   GLU A  61      66.945   0.333  70.434  1.00  0.00           O  
ATOM    955  CB  GLU A  61      66.210   1.073  67.650  1.00  0.00           C  
ATOM    956  CG  GLU A  61      66.255   1.320  66.143  1.00  0.00           C  
ATOM    957  CD  GLU A  61      65.042   0.746  65.412  1.00  0.00           C  
ATOM    958  OE1 GLU A  61      64.202   0.083  66.059  1.00  0.00           O  
ATOM    959  OE2 GLU A  61      64.919   0.955  64.185  1.00  0.00           O  
ATOM    960  H   GLU A  61      68.784  -0.004  68.387  1.00  0.00           H  
ATOM    961  HA  GLU A  61      67.496   2.696  68.236  1.00  0.00           H  
ATOM    962 1HB  GLU A  61      66.150  -0.005  67.795  1.00  0.00           H  
ATOM    963 2HB  GLU A  61      65.279   1.505  68.016  1.00  0.00           H  
ATOM    964 1HG  GLU A  61      66.300   2.393  65.962  1.00  0.00           H  
ATOM    965 2HG  GLU A  61      67.162   0.873  65.739  1.00  0.00           H  
ATOM    966  N   ASP A  62      66.892   2.570  70.674  1.00  0.00           N  
ATOM    967  CA  ASP A  62      66.508   2.507  72.088  1.00  0.00           C  
ATOM    968  C   ASP A  62      65.013   2.151  72.249  1.00  0.00           C  
ATOM    969  O   ASP A  62      64.265   2.141  71.270  1.00  0.00           O  
ATOM    970  CB  ASP A  62      66.839   3.816  72.815  1.00  0.00           C  
ATOM    971  CG  ASP A  62      66.054   5.008  72.280  1.00  0.00           C  
ATOM    972  OD1 ASP A  62      66.688   5.985  71.822  1.00  0.00           O  
ATOM    973  OD2 ASP A  62      64.810   5.060  72.275  1.00  0.00           O  
ATOM    974  H   ASP A  62      67.032   3.472  70.242  1.00  0.00           H  
ATOM    975  HA  ASP A  62      67.068   1.702  72.564  1.00  0.00           H  
ATOM    976 1HB  ASP A  62      66.623   3.706  73.878  1.00  0.00           H  
ATOM    977 2HB  ASP A  62      67.904   4.027  72.717  1.00  0.00           H  
ATOM    978  N   CYS A  63      64.599   1.869  73.485  1.00  0.00           N  
ATOM    979  CA  CYS A  63      63.232   1.419  73.778  1.00  0.00           C  
ATOM    980  C   CYS A  63      62.157   2.401  73.308  1.00  0.00           C  
ATOM    981  O   CYS A  63      61.177   2.000  72.697  1.00  0.00           O  
ATOM    982  CB  CYS A  63      63.065   1.194  75.281  1.00  0.00           C  
ATOM    983  SG  CYS A  63      63.997  -0.217  75.924  1.00  0.00           S  
ATOM    984  H   CYS A  63      65.257   1.970  74.244  1.00  0.00           H  
ATOM    985  HA  CYS A  63      63.051   0.489  73.240  1.00  0.00           H  
ATOM    986 1HB  CYS A  63      63.387   2.085  75.821  1.00  0.00           H  
ATOM    987 2HB  CYS A  63      62.012   1.035  75.510  1.00  0.00           H  
ATOM    988  HG  CYS A  63      63.130  -1.146  75.532  1.00  0.00           H  
ATOM    989  N   LYS A  64      62.351   3.683  73.589  1.00  0.00           N  
ATOM    990  CA  LYS A  64      61.387   4.698  73.203  1.00  0.00           C  
ATOM    991  C   LYS A  64      61.193   4.718  71.682  1.00  0.00           C  
ATOM    992  O   LYS A  64      60.060   4.742  71.206  1.00  0.00           O  
ATOM    993  CB  LYS A  64      61.827   6.070  73.724  1.00  0.00           C  
ATOM    994  CG  LYS A  64      60.896   7.203  73.366  1.00  0.00           C  
ATOM    995  CD  LYS A  64      61.342   8.491  74.040  1.00  0.00           C  
ATOM    996  CE  LYS A  64      60.472   9.675  73.623  1.00  0.00           C  
ATOM    997  NZ  LYS A  64      60.743  10.880  74.464  1.00  0.00           N  
ATOM    998  H   LYS A  64      63.187   3.961  74.082  1.00  0.00           H  
ATOM    999  HA  LYS A  64      60.423   4.446  73.646  1.00  0.00           H  
ATOM   1000 1HB  LYS A  64      61.911   6.037  74.810  1.00  0.00           H  
ATOM   1001 2HB  LYS A  64      62.814   6.311  73.327  1.00  0.00           H  
ATOM   1002 1HG  LYS A  64      60.892   7.343  72.285  1.00  0.00           H  
ATOM   1003 2HG  LYS A  64      59.885   6.958  73.687  1.00  0.00           H  
ATOM   1004 1HD  LYS A  64      61.284   8.375  75.123  1.00  0.00           H  
ATOM   1005 2HD  LYS A  64      62.377   8.704  73.771  1.00  0.00           H  
ATOM   1006 1HE  LYS A  64      60.667   9.920  72.580  1.00  0.00           H  
ATOM   1007 2HE  LYS A  64      59.420   9.405  73.720  1.00  0.00           H  
ATOM   1008 1HZ  LYS A  64      60.151  11.641  74.162  1.00  0.00           H  
ATOM   1009 2HZ  LYS A  64      60.548  10.666  75.432  1.00  0.00           H  
ATOM   1010 3HZ  LYS A  64      61.711  11.148  74.367  1.00  0.00           H  
ATOM   1011  N   LEU A  65      62.289   4.688  70.932  1.00  0.00           N  
ATOM   1012  CA  LEU A  65      62.234   4.739  69.470  1.00  0.00           C  
ATOM   1013  C   LEU A  65      61.471   3.537  68.920  1.00  0.00           C  
ATOM   1014  O   LEU A  65      60.613   3.698  68.062  1.00  0.00           O  
ATOM   1015  CB  LEU A  65      63.651   4.770  68.881  1.00  0.00           C  
ATOM   1016  CG  LEU A  65      63.734   4.797  67.350  1.00  0.00           C  
ATOM   1017  CD1 LEU A  65      62.987   6.014  66.822  1.00  0.00           C  
ATOM   1018  CD2 LEU A  65      65.194   4.824  66.921  1.00  0.00           C  
ATOM   1019  H   LEU A  65      63.188   4.627  71.389  1.00  0.00           H  
ATOM   1020  HA  LEU A  65      61.704   5.644  69.176  1.00  0.00           H  
ATOM   1021 1HB  LEU A  65      64.163   5.655  69.257  1.00  0.00           H  
ATOM   1022 2HB  LEU A  65      64.190   3.889  69.227  1.00  0.00           H  
ATOM   1023  HG  LEU A  65      63.252   3.908  66.943  1.00  0.00           H  
ATOM   1024 1HD1 LEU A  65      63.046   6.033  65.733  1.00  0.00           H  
ATOM   1025 2HD1 LEU A  65      61.941   5.960  67.126  1.00  0.00           H  
ATOM   1026 3HD1 LEU A  65      63.436   6.921  67.225  1.00  0.00           H  
ATOM   1027 1HD2 LEU A  65      65.253   4.842  65.833  1.00  0.00           H  
ATOM   1028 2HD2 LEU A  65      65.676   5.714  67.326  1.00  0.00           H  
ATOM   1029 3HD2 LEU A  65      65.699   3.934  67.297  1.00  0.00           H  
ATOM   1030  N   GLN A  66      61.792   2.343  69.416  1.00  0.00           N  
ATOM   1031  CA  GLN A  66      61.109   1.129  68.990  1.00  0.00           C  
ATOM   1032  C   GLN A  66      59.616   1.217  69.281  1.00  0.00           C  
ATOM   1033  O   GLN A  66      58.800   0.865  68.432  1.00  0.00           O  
ATOM   1034  CB  GLN A  66      61.709  -0.097  69.683  1.00  0.00           C  
ATOM   1035  CG  GLN A  66      63.048  -0.540  69.118  1.00  0.00           C  
ATOM   1036  CD  GLN A  66      63.558  -1.812  69.767  1.00  0.00           C  
ATOM   1037  OE1 GLN A  66      62.951  -2.879  69.636  1.00  0.00           O  
ATOM   1038  NE2 GLN A  66      64.678  -1.708  70.472  1.00  0.00           N  
ATOM   1039  H   GLN A  66      62.528   2.278  70.105  1.00  0.00           H  
ATOM   1040  HA  GLN A  66      61.236   1.021  67.912  1.00  0.00           H  
ATOM   1041 1HB  GLN A  66      61.845   0.115  70.744  1.00  0.00           H  
ATOM   1042 2HB  GLN A  66      61.017  -0.935  69.603  1.00  0.00           H  
ATOM   1043 1HG  GLN A  66      62.937  -0.721  68.049  1.00  0.00           H  
ATOM   1044 2HG  GLN A  66      63.781   0.249  69.289  1.00  0.00           H  
ATOM   1045 1HE2 GLN A  66      65.063  -2.514  70.923  1.00  0.00           H  
ATOM   1046 2HE2 GLN A  66      65.139  -0.824  70.552  1.00  0.00           H  
ATOM   1047  N   PHE A  67      59.260   1.670  70.481  1.00  0.00           N  
ATOM   1048  CA  PHE A  67      57.857   1.861  70.829  1.00  0.00           C  
ATOM   1049  C   PHE A  67      57.167   2.776  69.826  1.00  0.00           C  
ATOM   1050  O   PHE A  67      56.090   2.450  69.336  1.00  0.00           O  
ATOM   1051  CB  PHE A  67      57.669   2.426  72.253  1.00  0.00           C  
ATOM   1052  CG  PHE A  67      56.240   2.781  72.561  1.00  0.00           C  
ATOM   1053  CD1 PHE A  67      55.319   1.787  72.880  1.00  0.00           C  
ATOM   1054  CD2 PHE A  67      55.802   4.095  72.457  1.00  0.00           C  
ATOM   1055  CE1 PHE A  67      53.983   2.114  73.133  1.00  0.00           C  
ATOM   1056  CE2 PHE A  67      54.496   4.431  72.707  1.00  0.00           C  
ATOM   1057  CZ  PHE A  67      53.573   3.432  73.051  1.00  0.00           C  
ATOM   1058  H   PHE A  67      59.971   1.886  71.165  1.00  0.00           H  
ATOM   1059  HA  PHE A  67      57.355   0.893  70.790  1.00  0.00           H  
ATOM   1060 1HB  PHE A  67      58.010   1.693  72.983  1.00  0.00           H  
ATOM   1061 2HB  PHE A  67      58.282   3.318  72.375  1.00  0.00           H  
ATOM   1062  HD1 PHE A  67      55.651   0.750  72.932  1.00  0.00           H  
ATOM   1063  HD2 PHE A  67      56.522   4.869  72.188  1.00  0.00           H  
ATOM   1064  HE1 PHE A  67      53.271   1.330  73.393  1.00  0.00           H  
ATOM   1065  HE2 PHE A  67      54.173   5.469  72.639  1.00  0.00           H  
ATOM   1066  HZ  PHE A  67      52.536   3.694  73.253  1.00  0.00           H  
ATOM   1067  N   GLN A  68      57.779   3.916  69.525  1.00  0.00           N  
ATOM   1068  CA  GLN A  68      57.168   4.892  68.624  1.00  0.00           C  
ATOM   1069  C   GLN A  68      56.970   4.319  67.215  1.00  0.00           C  
ATOM   1070  O   GLN A  68      55.942   4.564  66.594  1.00  0.00           O  
ATOM   1071  CB  GLN A  68      57.994   6.189  68.586  1.00  0.00           C  
ATOM   1072  CG  GLN A  68      57.878   7.010  69.884  1.00  0.00           C  
ATOM   1073  CD  GLN A  68      58.796   8.220  69.933  1.00  0.00           C  
ATOM   1074  OE1 GLN A  68      59.863   8.211  69.335  1.00  0.00           O  
ATOM   1075  NE2 GLN A  68      58.373   9.269  70.651  1.00  0.00           N  
ATOM   1076  H   GLN A  68      58.685   4.116  69.925  1.00  0.00           H  
ATOM   1077  HA  GLN A  68      56.170   5.127  68.995  1.00  0.00           H  
ATOM   1078 1HB  GLN A  68      59.043   5.948  68.419  1.00  0.00           H  
ATOM   1079 2HB  GLN A  68      57.663   6.807  67.751  1.00  0.00           H  
ATOM   1080 1HG  GLN A  68      56.854   7.372  69.983  1.00  0.00           H  
ATOM   1081 2HG  GLN A  68      58.132   6.372  70.730  1.00  0.00           H  
ATOM   1082 1HE2 GLN A  68      58.939  10.091  70.716  1.00  0.00           H  
ATOM   1083 2HE2 GLN A  68      57.492   9.230  71.121  1.00  0.00           H  
ATOM   1084  N   LYS A  69      57.952   3.555  66.731  1.00  0.00           N  
ATOM   1085  CA  LYS A  69      57.888   2.955  65.404  1.00  0.00           C  
ATOM   1086  C   LYS A  69      56.823   1.860  65.324  1.00  0.00           C  
ATOM   1087  O   LYS A  69      56.223   1.668  64.281  1.00  0.00           O  
ATOM   1088  CB  LYS A  69      59.263   2.423  64.976  1.00  0.00           C  
ATOM   1089  CG  LYS A  69      60.257   3.557  64.691  1.00  0.00           C  
ATOM   1090  CD  LYS A  69      61.639   3.059  64.326  1.00  0.00           C  
ATOM   1091  CE  LYS A  69      61.672   2.497  62.911  1.00  0.00           C  
ATOM   1092  NZ  LYS A  69      63.061   2.218  62.464  1.00  0.00           N  
ATOM   1093  H   LYS A  69      58.764   3.389  67.308  1.00  0.00           H  
ATOM   1094  HA  LYS A  69      57.578   3.721  64.693  1.00  0.00           H  
ATOM   1095 1HB  LYS A  69      59.667   1.784  65.762  1.00  0.00           H  
ATOM   1096 2HB  LYS A  69      59.154   1.811  64.081  1.00  0.00           H  
ATOM   1097 1HG  LYS A  69      59.888   4.166  63.865  1.00  0.00           H  
ATOM   1098 2HG  LYS A  69      60.349   4.191  65.573  1.00  0.00           H  
ATOM   1099 1HD  LYS A  69      62.353   3.880  64.398  1.00  0.00           H  
ATOM   1100 2HD  LYS A  69      61.940   2.277  65.023  1.00  0.00           H  
ATOM   1101 1HE  LYS A  69      61.096   1.573  62.874  1.00  0.00           H  
ATOM   1102 2HE  LYS A  69      61.217   3.211  62.225  1.00  0.00           H  
ATOM   1103 1HZ  LYS A  69      63.045   1.848  61.524  1.00  0.00           H  
ATOM   1104 2HZ  LYS A  69      63.599   3.073  62.479  1.00  0.00           H  
ATOM   1105 3HZ  LYS A  69      63.486   1.543  63.083  1.00  0.00           H  
ATOM   1106  N   LYS A  70      56.569   1.173  66.430  1.00  0.00           N  
ATOM   1107  CA  LYS A  70      55.493   0.185  66.489  1.00  0.00           C  
ATOM   1108  C   LYS A  70      54.122   0.842  66.677  1.00  0.00           C  
ATOM   1109  O   LYS A  70      53.153   0.459  66.026  1.00  0.00           O  
ATOM   1110  CB  LYS A  70      55.753  -0.813  67.619  1.00  0.00           C  
ATOM   1111  CG  LYS A  70      56.939  -1.739  67.379  1.00  0.00           C  
ATOM   1112  CD  LYS A  70      56.601  -2.817  66.361  1.00  0.00           C  
ATOM   1113  CE  LYS A  70      57.795  -3.722  66.095  1.00  0.00           C  
ATOM   1114  NZ  LYS A  70      57.442  -4.862  65.206  1.00  0.00           N  
ATOM   1115  H   LYS A  70      57.133   1.336  67.252  1.00  0.00           H  
ATOM   1116  HA  LYS A  70      55.463  -0.351  65.540  1.00  0.00           H  
ATOM   1117 1HB  LYS A  70      55.934  -0.272  68.548  1.00  0.00           H  
ATOM   1118 2HB  LYS A  70      54.869  -1.433  67.767  1.00  0.00           H  
ATOM   1119 1HG  LYS A  70      57.786  -1.158  67.013  1.00  0.00           H  
ATOM   1120 2HG  LYS A  70      57.225  -2.214  68.317  1.00  0.00           H  
ATOM   1121 1HD  LYS A  70      55.772  -3.421  66.731  1.00  0.00           H  
ATOM   1122 2HD  LYS A  70      56.296  -2.350  65.424  1.00  0.00           H  
ATOM   1123 1HE  LYS A  70      58.591  -3.146  65.627  1.00  0.00           H  
ATOM   1124 2HE  LYS A  70      58.169  -4.118  67.040  1.00  0.00           H  
ATOM   1125 1HZ  LYS A  70      58.258  -5.438  65.055  1.00  0.00           H  
ATOM   1126 2HZ  LYS A  70      56.715  -5.416  65.639  1.00  0.00           H  
ATOM   1127 3HZ  LYS A  70      57.111  -4.509  64.320  1.00  0.00           H  
ATOM   1128  N   VAL A  71      54.048   1.839  67.556  1.00  0.00           N  
ATOM   1129  CA  VAL A  71      52.820   2.592  67.785  1.00  0.00           C  
ATOM   1130  C   VAL A  71      52.350   3.274  66.489  1.00  0.00           C  
ATOM   1131  O   VAL A  71      51.163   3.279  66.177  1.00  0.00           O  
ATOM   1132  CB  VAL A  71      53.042   3.654  68.879  1.00  0.00           C  
ATOM   1133  CG1 VAL A  71      51.838   4.578  68.976  1.00  0.00           C  
ATOM   1134  CG2 VAL A  71      53.310   2.974  70.213  1.00  0.00           C  
ATOM   1135  H   VAL A  71      54.876   2.078  68.082  1.00  0.00           H  
ATOM   1136  HA  VAL A  71      52.034   1.893  68.070  1.00  0.00           H  
ATOM   1137  HB  VAL A  71      53.899   4.270  68.605  1.00  0.00           H  
ATOM   1138 1HG1 VAL A  71      52.012   5.322  69.754  1.00  0.00           H  
ATOM   1139 2HG1 VAL A  71      51.687   5.081  68.021  1.00  0.00           H  
ATOM   1140 3HG1 VAL A  71      50.951   3.995  69.225  1.00  0.00           H  
ATOM   1141 1HG2 VAL A  71      53.467   3.731  70.981  1.00  0.00           H  
ATOM   1142 2HG2 VAL A  71      52.456   2.354  70.483  1.00  0.00           H  
ATOM   1143 3HG2 VAL A  71      54.201   2.350  70.131  1.00  0.00           H  
ATOM   1144  N   LEU A  72      53.301   3.818  65.732  1.00  0.00           N  
ATOM   1145  CA  LEU A  72      53.072   4.398  64.404  1.00  0.00           C  
ATOM   1146  C   LEU A  72      52.257   3.492  63.465  1.00  0.00           C  
ATOM   1147  O   LEU A  72      51.470   3.984  62.644  1.00  0.00           O  
ATOM   1148  CB  LEU A  72      54.422   4.718  63.749  1.00  0.00           C  
ATOM   1149  CG  LEU A  72      54.351   5.307  62.334  1.00  0.00           C  
ATOM   1150  CD1 LEU A  72      53.642   6.654  62.379  1.00  0.00           C  
ATOM   1151  CD2 LEU A  72      55.757   5.448  61.772  1.00  0.00           C  
ATOM   1152  H   LEU A  72      54.235   3.822  66.116  1.00  0.00           H  
ATOM   1153  HA  LEU A  72      52.505   5.320  64.523  1.00  0.00           H  
ATOM   1154 1HB  LEU A  72      54.952   5.431  64.378  1.00  0.00           H  
ATOM   1155 2HB  LEU A  72      55.010   3.802  63.698  1.00  0.00           H  
ATOM   1156  HG  LEU A  72      53.768   4.645  61.693  1.00  0.00           H  
ATOM   1157 1HD1 LEU A  72      53.592   7.072  61.374  1.00  0.00           H  
ATOM   1158 2HD1 LEU A  72      52.632   6.521  62.767  1.00  0.00           H  
ATOM   1159 3HD1 LEU A  72      54.194   7.334  63.027  1.00  0.00           H  
ATOM   1160 1HD2 LEU A  72      55.707   5.866  60.766  1.00  0.00           H  
ATOM   1161 2HD2 LEU A  72      56.340   6.111  62.411  1.00  0.00           H  
ATOM   1162 3HD2 LEU A  72      56.234   4.468  61.735  1.00  0.00           H  
ATOM   1163  N   GLN A  73      52.469   2.183  63.581  1.00  0.00           N  
ATOM   1164  CA  GLN A  73      51.824   1.193  62.715  1.00  0.00           C  
ATOM   1165  C   GLN A  73      50.402   0.832  63.168  1.00  0.00           C  
ATOM   1166  O   GLN A  73      49.718   0.105  62.472  1.00  0.00           O  
ATOM   1167  CB  GLN A  73      52.677  -0.076  62.648  1.00  0.00           C  
ATOM   1168  CG  GLN A  73      54.059   0.133  62.052  1.00  0.00           C  
ATOM   1169  CD  GLN A  73      54.003   0.687  60.641  1.00  0.00           C  
ATOM   1170  OE1 GLN A  73      53.176   0.267  59.827  1.00  0.00           O  
ATOM   1171  NE2 GLN A  73      54.884   1.635  60.343  1.00  0.00           N  
ATOM   1172  H   GLN A  73      53.104   1.868  64.300  1.00  0.00           H  
ATOM   1173  HA  GLN A  73      51.741   1.612  61.712  1.00  0.00           H  
ATOM   1174 1HB  GLN A  73      52.802  -0.484  63.651  1.00  0.00           H  
ATOM   1175 2HB  GLN A  73      52.164  -0.829  62.050  1.00  0.00           H  
ATOM   1176 1HG  GLN A  73      54.609   0.839  62.675  1.00  0.00           H  
ATOM   1177 2HG  GLN A  73      54.580  -0.824  62.023  1.00  0.00           H  
ATOM   1178 1HE2 GLN A  73      54.894   2.039  59.427  1.00  0.00           H  
ATOM   1179 2HE2 GLN A  73      55.537   1.947  61.034  1.00  0.00           H  
ATOM   1180  N   PHE A  74      49.967   1.312  64.335  1.00  0.00           N  
ATOM   1181  CA  PHE A  74      48.591   1.095  64.769  1.00  0.00           C  
ATOM   1182  C   PHE A  74      47.680   2.115  64.092  1.00  0.00           C  
ATOM   1183  O   PHE A  74      48.112   3.208  63.766  1.00  0.00           O  
ATOM   1184  CB  PHE A  74      48.473   1.210  66.290  1.00  0.00           C  
ATOM   1185  CG  PHE A  74      49.249   0.165  67.039  1.00  0.00           C  
ATOM   1186  CD1 PHE A  74      49.511  -1.070  66.464  1.00  0.00           C  
ATOM   1187  CD2 PHE A  74      49.718   0.414  68.320  1.00  0.00           C  
ATOM   1188  CE1 PHE A  74      50.225  -2.032  67.153  1.00  0.00           C  
ATOM   1189  CE2 PHE A  74      50.433  -0.546  69.010  1.00  0.00           C  
ATOM   1190  CZ  PHE A  74      50.686  -1.771  68.425  1.00  0.00           C  
ATOM   1191  H   PHE A  74      50.594   1.834  64.931  1.00  0.00           H  
ATOM   1192  HA  PHE A  74      48.281   0.100  64.449  1.00  0.00           H  
ATOM   1193 1HB  PHE A  74      48.826   2.190  66.609  1.00  0.00           H  
ATOM   1194 2HB  PHE A  74      47.426   1.130  66.580  1.00  0.00           H  
ATOM   1195  HD1 PHE A  74      49.147  -1.276  65.457  1.00  0.00           H  
ATOM   1196  HD2 PHE A  74      49.518   1.381  68.782  1.00  0.00           H  
ATOM   1197  HE1 PHE A  74      50.423  -2.998  66.689  1.00  0.00           H  
ATOM   1198  HE2 PHE A  74      50.797  -0.338  70.016  1.00  0.00           H  
ATOM   1199  HZ  PHE A  74      51.248  -2.529  68.969  1.00  0.00           H  
ATOM   1200  N   PRO A  75      46.421   1.757  63.851  1.00  0.00           N  
ATOM   1201  CA  PRO A  75      45.466   2.726  63.328  1.00  0.00           C  
ATOM   1202  C   PRO A  75      45.238   3.822  64.359  1.00  0.00           C  
ATOM   1203  O   PRO A  75      45.475   3.610  65.553  1.00  0.00           O  
ATOM   1204  CB  PRO A  75      44.204   1.890  63.092  1.00  0.00           C  
ATOM   1205  CG  PRO A  75      44.315   0.774  64.074  1.00  0.00           C  
ATOM   1206  CD  PRO A  75      45.785   0.452  64.109  1.00  0.00           C  
ATOM   1207  HA  PRO A  75      45.838   3.120  62.371  1.00  0.00           H  
ATOM   1208 1HB  PRO A  75      43.308   2.509  63.248  1.00  0.00           H  
ATOM   1209 2HB  PRO A  75      44.174   1.540  62.049  1.00  0.00           H  
ATOM   1210 1HG  PRO A  75      43.927   1.091  65.054  1.00  0.00           H  
ATOM   1211 2HG  PRO A  75      43.702  -0.079  63.750  1.00  0.00           H  
ATOM   1212 1HD  PRO A  75      46.052   0.062  65.102  1.00  0.00           H  
ATOM   1213 2HD  PRO A  75      46.018  -0.286  63.327  1.00  0.00           H  
ATOM   1214  N   LEU A  76      44.775   4.973  63.909  1.00  0.00           N  
ATOM   1215  CA  LEU A  76      44.524   6.079  64.802  1.00  0.00           C  
ATOM   1216  C   LEU A  76      43.693   5.597  65.995  1.00  0.00           C  
ATOM   1217  O   LEU A  76      42.693   4.883  65.834  1.00  0.00           O  
ATOM   1218  CB  LEU A  76      43.795   7.207  64.062  1.00  0.00           C  
ATOM   1219  CG  LEU A  76      43.577   8.497  64.864  1.00  0.00           C  
ATOM   1220  CD1 LEU A  76      44.923   9.147  65.157  1.00  0.00           C  
ATOM   1221  CD2 LEU A  76      42.676   9.437  64.078  1.00  0.00           C  
ATOM   1222  H   LEU A  76      44.592   5.086  62.923  1.00  0.00           H  
ATOM   1223  HA  LEU A  76      45.480   6.456  65.164  1.00  0.00           H  
ATOM   1224 1HB  LEU A  76      44.366   7.464  63.171  1.00  0.00           H  
ATOM   1225 2HB  LEU A  76      42.817   6.843  63.749  1.00  0.00           H  
ATOM   1226  HG  LEU A  76      43.108   8.258  65.818  1.00  0.00           H  
ATOM   1227 1HD1 LEU A  76      44.768  10.063  65.726  1.00  0.00           H  
ATOM   1228 2HD1 LEU A  76      45.540   8.460  65.736  1.00  0.00           H  
ATOM   1229 3HD1 LEU A  76      45.424   9.383  64.219  1.00  0.00           H  
ATOM   1230 1HD2 LEU A  76      42.520  10.354  64.648  1.00  0.00           H  
ATOM   1231 2HD2 LEU A  76      43.145   9.679  63.124  1.00  0.00           H  
ATOM   1232 3HD2 LEU A  76      41.715   8.955  63.898  1.00  0.00           H  
ATOM   1233  N   SER A  77      44.131   5.989  67.185  1.00  0.00           N  
ATOM   1234  CA  SER A  77      43.510   5.576  68.434  1.00  0.00           C  
ATOM   1235  C   SER A  77      42.836   6.764  69.102  1.00  0.00           C  
ATOM   1236  O   SER A  77      43.186   7.935  68.849  1.00  0.00           O  
ATOM   1237  CB  SER A  77      44.543   4.972  69.365  1.00  0.00           C  
ATOM   1238  OG  SER A  77      45.601   5.864  69.586  1.00  0.00           O  
ATOM   1239  H   SER A  77      44.933   6.601  67.213  1.00  0.00           H  
ATOM   1240  HA  SER A  77      42.769   4.805  68.215  1.00  0.00           H  
ATOM   1241 1HB  SER A  77      44.073   4.718  70.315  1.00  0.00           H  
ATOM   1242 2HB  SER A  77      44.927   4.049  68.933  1.00  0.00           H  
ATOM   1243  HG  SER A  77      45.263   6.532  70.188  1.00  0.00           H  
ATOM   1244  N   SER A  78      41.874   6.443  69.965  1.00  0.00           N  
ATOM   1245  CA  SER A  78      41.217   7.404  70.838  1.00  0.00           C  
ATOM   1246  C   SER A  78      41.036   6.777  72.232  1.00  0.00           C  
ATOM   1247  O   SER A  78      40.237   5.858  72.402  1.00  0.00           O  
ATOM   1248  CB  SER A  78      39.877   7.816  70.261  1.00  0.00           C  
ATOM   1249  OG  SER A  78      39.213   8.705  71.117  1.00  0.00           O  
ATOM   1250  H   SER A  78      41.596   5.473  70.003  1.00  0.00           H  
ATOM   1251  HA  SER A  78      41.844   8.294  70.908  1.00  0.00           H  
ATOM   1252 1HB  SER A  78      40.029   8.288  69.290  1.00  0.00           H  
ATOM   1253 2HB  SER A  78      39.262   6.932  70.102  1.00  0.00           H  
ATOM   1254  HG  SER A  78      38.382   8.917  70.685  1.00  0.00           H  
ATOM   1255  N   HIS A  79      41.760   7.293  73.225  1.00  0.00           N  
ATOM   1256  CA  HIS A  79      41.717   6.773  74.600  1.00  0.00           C  
ATOM   1257  C   HIS A  79      40.819   7.692  75.393  1.00  0.00           C  
ATOM   1258  O   HIS A  79      40.786   8.907  75.155  1.00  0.00           O  
ATOM   1259  CB  HIS A  79      43.094   6.803  75.285  1.00  0.00           C  
ATOM   1260  CG  HIS A  79      44.071   5.785  74.789  1.00  0.00           C  
ATOM   1261  ND1 HIS A  79      44.841   5.980  73.659  1.00  0.00           N  
ATOM   1262  CD2 HIS A  79      44.451   4.588  75.308  1.00  0.00           C  
ATOM   1263  CE1 HIS A  79      45.624   4.926  73.482  1.00  0.00           C  
ATOM   1264  NE2 HIS A  79      45.413   4.071  74.474  1.00  0.00           N  
ATOM   1265  H   HIS A  79      42.362   8.076  73.014  1.00  0.00           H  
ATOM   1266  HA  HIS A  79      41.389   5.734  74.585  1.00  0.00           H  
ATOM   1267 1HB  HIS A  79      43.547   7.785  75.150  1.00  0.00           H  
ATOM   1268 2HB  HIS A  79      42.971   6.644  76.356  1.00  0.00           H  
ATOM   1269  HD2 HIS A  79      44.060   4.120  76.212  1.00  0.00           H  
ATOM   1270  HE1 HIS A  79      46.325   4.784  72.660  1.00  0.00           H  
ATOM   1271  HE2 HIS A  79      45.881   3.185  74.599  1.00  0.00           H  
ATOM   1272  N   GLN A  80      40.108   7.108  76.353  1.00  0.00           N  
ATOM   1273  CA  GLN A  80      39.329   7.845  77.330  1.00  0.00           C  
ATOM   1274  C   GLN A  80      39.770   7.385  78.716  1.00  0.00           C  
ATOM   1275  O   GLN A  80      39.579   6.215  79.087  1.00  0.00           O  
ATOM   1276  CB  GLN A  80      37.827   7.621  77.131  1.00  0.00           C  
ATOM   1277  CG  GLN A  80      36.950   8.347  78.136  1.00  0.00           C  
ATOM   1278  CD  GLN A  80      35.472   8.117  77.888  1.00  0.00           C  
ATOM   1279  OE1 GLN A  80      35.087   7.437  76.932  1.00  0.00           O  
ATOM   1280  NE2 GLN A  80      34.633   8.684  78.747  1.00  0.00           N  
ATOM   1281  H   GLN A  80      40.120   6.099  76.393  1.00  0.00           H  
ATOM   1282  HA  GLN A  80      39.513   8.910  77.187  1.00  0.00           H  
ATOM   1283 1HB  GLN A  80      37.539   7.951  76.133  1.00  0.00           H  
ATOM   1284 2HB  GLN A  80      37.606   6.556  77.200  1.00  0.00           H  
ATOM   1285 1HG  GLN A  80      37.189   7.988  79.137  1.00  0.00           H  
ATOM   1286 2HG  GLN A  80      37.146   9.417  78.068  1.00  0.00           H  
ATOM   1287 1HE2 GLN A  80      33.645   8.567  78.634  1.00  0.00           H  
ATOM   1288 2HE2 GLN A  80      34.987   9.227  79.508  1.00  0.00           H  
ATOM   1289  N   LEU A  81      40.388   8.292  79.472  1.00  0.00           N  
ATOM   1290  CA  LEU A  81      40.829   7.997  80.829  1.00  0.00           C  
ATOM   1291  C   LEU A  81      39.586   7.720  81.674  1.00  0.00           C  
ATOM   1292  O   LEU A  81      38.658   8.537  81.669  1.00  0.00           O  
ATOM   1293  CB  LEU A  81      41.631   9.165  81.415  1.00  0.00           C  
ATOM   1294  CG  LEU A  81      42.169   8.956  82.837  1.00  0.00           C  
ATOM   1295  CD1 LEU A  81      43.187   7.824  82.833  1.00  0.00           C  
ATOM   1296  CD2 LEU A  81      42.791  10.250  83.340  1.00  0.00           C  
ATOM   1297  H   LEU A  81      40.555   9.212  79.090  1.00  0.00           H  
ATOM   1298  HA  LEU A  81      41.481   7.125  80.799  1.00  0.00           H  
ATOM   1299 1HB  LEU A  81      42.482   9.363  80.765  1.00  0.00           H  
ATOM   1300 2HB  LEU A  81      40.996  10.051  81.428  1.00  0.00           H  
ATOM   1301  HG  LEU A  81      41.351   8.666  83.496  1.00  0.00           H  
ATOM   1302 1HD1 LEU A  81      43.569   7.675  83.843  1.00  0.00           H  
ATOM   1303 2HD1 LEU A  81      42.711   6.906  82.487  1.00  0.00           H  
ATOM   1304 3HD1 LEU A  81      44.012   8.078  82.168  1.00  0.00           H  
ATOM   1305 1HD2 LEU A  81      43.173  10.101  84.351  1.00  0.00           H  
ATOM   1306 2HD2 LEU A  81      43.610  10.540  82.682  1.00  0.00           H  
ATOM   1307 3HD2 LEU A  81      42.037  11.037  83.349  1.00  0.00           H  
ATOM   1308  N   THR A  82      39.534   6.570  82.360  1.00  0.00           N  
ATOM   1309  CA  THR A  82      38.359   6.224  83.187  1.00  0.00           C  
ATOM   1310  C   THR A  82      38.603   6.159  84.710  1.00  0.00           C  
ATOM   1311  O   THR A  82      37.674   6.295  85.499  1.00  0.00           O  
ATOM   1312  CB  THR A  82      37.782   4.872  82.727  1.00  0.00           C  
ATOM   1313  OG1 THR A  82      38.778   3.851  82.870  1.00  0.00           O  
ATOM   1314  CG2 THR A  82      37.341   4.946  81.274  1.00  0.00           C  
ATOM   1315  H   THR A  82      40.310   5.926  82.315  1.00  0.00           H  
ATOM   1316  HA  THR A  82      37.625   7.025  83.098  1.00  0.00           H  
ATOM   1317  HB  THR A  82      36.924   4.613  83.348  1.00  0.00           H  
ATOM   1318  HG1 THR A  82      38.452   3.032  82.490  1.00  0.00           H  
ATOM   1319 1HG2 THR A  82      36.935   3.983  80.967  1.00  0.00           H  
ATOM   1320 2HG2 THR A  82      36.575   5.714  81.164  1.00  0.00           H  
ATOM   1321 3HG2 THR A  82      38.196   5.196  80.647  1.00  0.00           H  
ATOM   1322  N   SER A  83      39.837   5.950  85.134  1.00  0.00           N  
ATOM   1323  CA  SER A  83      40.149   5.944  86.561  1.00  0.00           C  
ATOM   1324  C   SER A  83      41.637   6.030  86.706  1.00  0.00           C  
ATOM   1325  O   SER A  83      42.364   5.545  85.847  1.00  0.00           O  
ATOM   1326  CB  SER A  83      39.626   4.692  87.238  1.00  0.00           C  
ATOM   1327  OG  SER A  83      39.984   4.667  88.592  1.00  0.00           O  
ATOM   1328  H   SER A  83      40.580   5.791  84.468  1.00  0.00           H  
ATOM   1329  HA  SER A  83      39.650   6.795  87.027  1.00  0.00           H  
ATOM   1330 1HB  SER A  83      38.541   4.655  87.145  1.00  0.00           H  
ATOM   1331 2HB  SER A  83      40.028   3.813  86.737  1.00  0.00           H  
ATOM   1332  HG  SER A  83      39.620   3.853  88.947  1.00  0.00           H  
ATOM   1333  N   TYR A  84      42.098   6.689  87.758  1.00  0.00           N  
ATOM   1334  CA  TYR A  84      43.503   6.643  88.103  1.00  0.00           C  
ATOM   1335  C   TYR A  84      43.717   6.792  89.600  1.00  0.00           C  
ATOM   1336  O   TYR A  84      42.912   7.373  90.337  1.00  0.00           O  
ATOM   1337  CB  TYR A  84      44.339   7.658  87.307  1.00  0.00           C  
ATOM   1338  CG  TYR A  84      44.325   9.059  87.864  1.00  0.00           C  
ATOM   1339  CD1 TYR A  84      45.308   9.484  88.761  1.00  0.00           C  
ATOM   1340  CD2 TYR A  84      43.323   9.956  87.508  1.00  0.00           C  
ATOM   1341  CE1 TYR A  84      45.300  10.769  89.280  1.00  0.00           C  
ATOM   1342  CE2 TYR A  84      43.300  11.239  88.023  1.00  0.00           C  
ATOM   1343  CZ  TYR A  84      44.293  11.635  88.917  1.00  0.00           C  
ATOM   1344  OH  TYR A  84      44.274  12.899  89.437  1.00  0.00           O  
ATOM   1345  H   TYR A  84      41.469   7.233  88.331  1.00  0.00           H  
ATOM   1346  HA  TYR A  84      43.884   5.648  87.872  1.00  0.00           H  
ATOM   1347 1HB  TYR A  84      45.378   7.326  87.270  1.00  0.00           H  
ATOM   1348 2HB  TYR A  84      43.974   7.705  86.281  1.00  0.00           H  
ATOM   1349  HD1 TYR A  84      46.101   8.801  89.066  1.00  0.00           H  
ATOM   1350  HD2 TYR A  84      42.540   9.650  86.814  1.00  0.00           H  
ATOM   1351  HE1 TYR A  84      46.076  11.079  89.978  1.00  0.00           H  
ATOM   1352  HE2 TYR A  84      42.509  11.930  87.730  1.00  0.00           H  
ATOM   1353  HH  TYR A  84      45.021  13.011  90.031  1.00  0.00           H  
ATOM   1354  N   ASP A  85      44.824   6.224  90.037  1.00  0.00           N  
ATOM   1355  CA  ASP A  85      45.279   6.346  91.406  1.00  0.00           C  
ATOM   1356  C   ASP A  85      46.809   6.463  91.304  1.00  0.00           C  
ATOM   1357  O   ASP A  85      47.407   6.031  90.307  1.00  0.00           O  
ATOM   1358  CB  ASP A  85      44.833   5.098  92.168  1.00  0.00           C  
ATOM   1359  CG  ASP A  85      44.844   5.269  93.652  1.00  0.00           C  
ATOM   1360  OD1 ASP A  85      45.163   6.377  94.160  1.00  0.00           O  
ATOM   1361  OD2 ASP A  85      44.525   4.316  94.406  1.00  0.00           O  
ATOM   1362  H   ASP A  85      45.371   5.683  89.383  1.00  0.00           H  
ATOM   1363  HA  ASP A  85      44.818   7.231  91.846  1.00  0.00           H  
ATOM   1364 1HB  ASP A  85      43.823   4.825  91.862  1.00  0.00           H  
ATOM   1365 2HB  ASP A  85      45.488   4.263  91.914  1.00  0.00           H  
ATOM   1366  N   GLY A  86      47.434   7.063  92.307  1.00  0.00           N  
ATOM   1367  CA  GLY A  86      48.871   7.253  92.319  1.00  0.00           C  
ATOM   1368  C   GLY A  86      49.455   7.366  93.718  1.00  0.00           C  
ATOM   1369  O   GLY A  86      48.870   8.011  94.585  1.00  0.00           O  
ATOM   1370  H   GLY A  86      46.887   7.396  93.088  1.00  0.00           H  
ATOM   1371 1HA  GLY A  86      49.353   6.419  91.808  1.00  0.00           H  
ATOM   1372 2HA  GLY A  86      49.122   8.157  91.765  1.00  0.00           H  
ATOM   1373  N   HIS A  87      50.599   6.705  93.928  1.00  0.00           N  
ATOM   1374  CA  HIS A  87      51.304   6.712  95.207  1.00  0.00           C  
ATOM   1375  C   HIS A  87      52.693   7.327  95.020  1.00  0.00           C  
ATOM   1376  O   HIS A  87      53.469   6.868  94.174  1.00  0.00           O  
ATOM   1377  CB  HIS A  87      51.426   5.295  95.777  1.00  0.00           C  
ATOM   1378  CG  HIS A  87      50.113   4.689  96.166  1.00  0.00           C  
ATOM   1379  ND1 HIS A  87      49.962   3.342  96.420  1.00  0.00           N  
ATOM   1380  CD2 HIS A  87      48.892   5.245  96.344  1.00  0.00           C  
ATOM   1381  CE1 HIS A  87      48.703   3.096  96.739  1.00  0.00           C  
ATOM   1382  NE2 HIS A  87      48.034   4.233  96.700  1.00  0.00           N  
ATOM   1383  H   HIS A  87      50.984   6.180  93.156  1.00  0.00           H  
ATOM   1384  HA  HIS A  87      50.722   7.267  95.941  1.00  0.00           H  
ATOM   1385 1HB  HIS A  87      51.896   4.644  95.039  1.00  0.00           H  
ATOM   1386 2HB  HIS A  87      52.069   5.310  96.656  1.00  0.00           H  
ATOM   1387  HD1 HIS A  87      50.693   2.659  96.448  1.00  0.00           H  
ATOM   1388  HD2 HIS A  87      48.524   6.268  96.257  1.00  0.00           H  
ATOM   1389  HE1 HIS A  87      48.379   2.083  96.978  1.00  0.00           H  
ATOM   1390  N   LEU A  88      52.998   8.361  95.793  1.00  0.00           N  
ATOM   1391  CA  LEU A  88      54.344   8.901  95.860  1.00  0.00           C  
ATOM   1392  C   LEU A  88      55.114   8.069  96.880  1.00  0.00           C  
ATOM   1393  O   LEU A  88      54.799   8.064  98.069  1.00  0.00           O  
ATOM   1394  CB  LEU A  88      54.328  10.381  96.263  1.00  0.00           C  
ATOM   1395  CG  LEU A  88      55.701  11.061  96.352  1.00  0.00           C  
ATOM   1396  CD1 LEU A  88      56.345  11.087  94.973  1.00  0.00           C  
ATOM   1397  CD2 LEU A  88      55.535  12.469  96.905  1.00  0.00           C  
ATOM   1398  H   LEU A  88      52.270   8.783  96.351  1.00  0.00           H  
ATOM   1399  HA  LEU A  88      54.803   8.810  94.876  1.00  0.00           H  
ATOM   1400 1HB  LEU A  88      53.732  10.933  95.538  1.00  0.00           H  
ATOM   1401 2HB  LEU A  88      53.851  10.470  97.239  1.00  0.00           H  
ATOM   1402  HG  LEU A  88      56.350  10.486  97.013  1.00  0.00           H  
ATOM   1403 1HD1 LEU A  88      57.321  11.570  95.036  1.00  0.00           H  
ATOM   1404 2HD1 LEU A  88      56.470  10.066  94.610  1.00  0.00           H  
ATOM   1405 3HD1 LEU A  88      55.710  11.642  94.285  1.00  0.00           H  
ATOM   1406 1HD2 LEU A  88      56.511  12.952  96.969  1.00  0.00           H  
ATOM   1407 2HD2 LEU A  88      54.887  13.045  96.244  1.00  0.00           H  
ATOM   1408 3HD2 LEU A  88      55.089  12.419  97.898  1.00  0.00           H  
ATOM   1409  N   ILE A  89      56.123   7.356  96.412  1.00  0.00           N  
ATOM   1410  CA  ILE A  89      56.844   6.432  97.274  1.00  0.00           C  
ATOM   1411  C   ILE A  89      58.042   7.162  97.885  1.00  0.00           C  
ATOM   1412  O   ILE A  89      58.870   7.687  97.148  1.00  0.00           O  
ATOM   1413  CB  ILE A  89      57.316   5.190  96.497  1.00  0.00           C  
ATOM   1414  CG1 ILE A  89      56.115   4.419  95.943  1.00  0.00           C  
ATOM   1415  CG2 ILE A  89      58.162   4.294  97.389  1.00  0.00           C  
ATOM   1416  CD1 ILE A  89      56.494   3.246  95.067  1.00  0.00           C  
ATOM   1417  H   ILE A  89      56.403   7.448  95.446  1.00  0.00           H  
ATOM   1418  HA  ILE A  89      56.189   6.142  98.094  1.00  0.00           H  
ATOM   1419  HB  ILE A  89      57.913   5.501  95.641  1.00  0.00           H  
ATOM   1420 1HG1 ILE A  89      55.510   4.046  96.768  1.00  0.00           H  
ATOM   1421 2HG1 ILE A  89      55.489   5.092  95.357  1.00  0.00           H  
ATOM   1422 1HG2 ILE A  89      58.487   3.421  96.825  1.00  0.00           H  
ATOM   1423 2HG2 ILE A  89      59.034   4.846  97.736  1.00  0.00           H  
ATOM   1424 3HG2 ILE A  89      57.571   3.973  98.247  1.00  0.00           H  
ATOM   1425 1HD1 ILE A  89      55.590   2.750  94.712  1.00  0.00           H  
ATOM   1426 2HD1 ILE A  89      57.072   3.602  94.213  1.00  0.00           H  
ATOM   1427 3HD1 ILE A  89      57.092   2.541  95.642  1.00  0.00           H  
ATOM   1428  N   PRO A  90      58.121   7.216  99.218  1.00  0.00           N  
ATOM   1429  CA  PRO A  90      59.220   7.934  99.894  1.00  0.00           C  
ATOM   1430  C   PRO A  90      60.605   7.410  99.522  1.00  0.00           C  
ATOM   1431  O   PRO A  90      60.788   6.201  99.373  1.00  0.00           O  
ATOM   1432  CB  PRO A  90      58.920   7.689 101.376  1.00  0.00           C  
ATOM   1433  CG  PRO A  90      57.445   7.476 101.420  1.00  0.00           C  
ATOM   1434  CD  PRO A  90      57.144   6.685 100.175  1.00  0.00           C  
ATOM   1435  HA  PRO A  90      59.164   9.003  99.640  1.00  0.00           H  
ATOM   1436 1HB  PRO A  90      59.488   6.818 101.736  1.00  0.00           H  
ATOM   1437 2HB  PRO A  90      59.244   8.553 101.974  1.00  0.00           H  
ATOM   1438 1HG  PRO A  90      57.166   6.941 102.339  1.00  0.00           H  
ATOM   1439 2HG  PRO A  90      56.922   8.443 101.444  1.00  0.00           H  
ATOM   1440 1HD  PRO A  90      57.301   5.615 100.372  1.00  0.00           H  
ATOM   1441 2HD  PRO A  90      56.106   6.874  99.862  1.00  0.00           H  
ATOM   1442  N   GLY A  91      61.554   8.329  99.348  1.00  0.00           N  
ATOM   1443  CA  GLY A  91      62.941   7.985  99.069  1.00  0.00           C  
ATOM   1444  C   GLY A  91      63.220   7.503  97.651  1.00  0.00           C  
ATOM   1445  O   GLY A  91      64.284   6.947  97.399  1.00  0.00           O  
ATOM   1446  H   GLY A  91      61.292   9.302  99.414  1.00  0.00           H  
ATOM   1447 1HA  GLY A  91      63.575   8.853  99.251  1.00  0.00           H  
ATOM   1448 2HA  GLY A  91      63.266   7.202  99.752  1.00  0.00           H  
ATOM   1449  N   THR A  92      62.278   7.695  96.722  1.00  0.00           N  
ATOM   1450  CA  THR A  92      62.498   7.290  95.326  1.00  0.00           C  
ATOM   1451  C   THR A  92      62.481   8.437  94.308  1.00  0.00           C  
ATOM   1452  O   THR A  92      63.053   8.311  93.221  1.00  0.00           O  
ATOM   1453  CB  THR A  92      61.452   6.248  94.893  1.00  0.00           C  
ATOM   1454  OG1 THR A  92      60.150   6.854  94.829  1.00  0.00           O  
ATOM   1455  CG2 THR A  92      61.334   5.129  95.921  1.00  0.00           C  
ATOM   1456  H   THR A  92      61.400   8.125  96.977  1.00  0.00           H  
ATOM   1457  HA  THR A  92      63.489   6.841  95.249  1.00  0.00           H  
ATOM   1458  HB  THR A  92      61.743   5.817  93.935  1.00  0.00           H  
ATOM   1459  HG1 THR A  92      59.701   6.736  95.670  1.00  0.00           H  
ATOM   1460 1HG2 THR A  92      60.589   4.407  95.588  1.00  0.00           H  
ATOM   1461 2HG2 THR A  92      62.298   4.631  96.030  1.00  0.00           H  
ATOM   1462 3HG2 THR A  92      61.031   5.546  96.880  1.00  0.00           H  
ATOM   1463  N   GLY A  93      61.806   9.532  94.645  1.00  0.00           N  
ATOM   1464  CA  GLY A  93      61.587  10.610  93.701  1.00  0.00           C  
ATOM   1465  C   GLY A  93      60.573  10.281  92.608  1.00  0.00           C  
ATOM   1466  O   GLY A  93      60.517  10.994  91.600  1.00  0.00           O  
ATOM   1467  H   GLY A  93      61.436   9.616  95.581  1.00  0.00           H  
ATOM   1468 1HA  GLY A  93      61.239  11.495  94.233  1.00  0.00           H  
ATOM   1469 2HA  GLY A  93      62.530  10.872  93.223  1.00  0.00           H  
ATOM   1470  N   THR A  94      59.778   9.219  92.791  1.00  0.00           N  
ATOM   1471  CA  THR A  94      58.822   8.782  91.759  1.00  0.00           C  
ATOM   1472  C   THR A  94      57.428   8.463  92.307  1.00  0.00           C  
ATOM   1473  O   THR A  94      57.257   8.136  93.484  1.00  0.00           O  
ATOM   1474  CB  THR A  94      59.360   7.546  91.014  1.00  0.00           C  
ATOM   1475  OG1 THR A  94      59.538   6.467  91.941  1.00  0.00           O  
ATOM   1476  CG2 THR A  94      60.691   7.862  90.349  1.00  0.00           C  
ATOM   1477  H   THR A  94      59.835   8.704  93.658  1.00  0.00           H  
ATOM   1478  HA  THR A  94      58.678   9.600  91.053  1.00  0.00           H  
ATOM   1479  HB  THR A  94      58.644   7.240  90.253  1.00  0.00           H  
ATOM   1480  HG1 THR A  94      59.703   6.822  92.817  1.00  0.00           H  
ATOM   1481 1HG2 THR A  94      61.056   6.978  89.827  1.00  0.00           H  
ATOM   1482 2HG2 THR A  94      60.557   8.675  89.635  1.00  0.00           H  
ATOM   1483 3HG2 THR A  94      61.415   8.161  91.106  1.00  0.00           H  
ATOM   1484  N   PHE A  95      56.447   8.611  91.421  1.00  0.00           N  
ATOM   1485  CA  PHE A  95      55.090   8.127  91.623  1.00  0.00           C  
ATOM   1486  C   PHE A  95      54.938   6.787  90.937  1.00  0.00           C  
ATOM   1487  O   PHE A  95      55.493   6.575  89.867  1.00  0.00           O  
ATOM   1488  CB  PHE A  95      54.087   9.042  90.926  1.00  0.00           C  
ATOM   1489  CG  PHE A  95      53.762  10.293  91.662  1.00  0.00           C  
ATOM   1490  CD1 PHE A  95      52.760  10.306  92.620  1.00  0.00           C  
ATOM   1491  CD2 PHE A  95      54.410  11.480  91.345  1.00  0.00           C  
ATOM   1492  CE1 PHE A  95      52.447  11.480  93.284  1.00  0.00           C  
ATOM   1493  CE2 PHE A  95      54.098  12.650  92.001  1.00  0.00           C  
ATOM   1494  CZ  PHE A  95      53.117  12.650  92.970  1.00  0.00           C  
ATOM   1495  H   PHE A  95      56.676   9.090  90.562  1.00  0.00           H  
ATOM   1496  HA  PHE A  95      54.877   8.129  92.693  1.00  0.00           H  
ATOM   1497 1HB  PHE A  95      54.472   9.326  89.948  1.00  0.00           H  
ATOM   1498 2HB  PHE A  95      53.154   8.503  90.766  1.00  0.00           H  
ATOM   1499  HD1 PHE A  95      52.224   9.384  92.843  1.00  0.00           H  
ATOM   1500  HD2 PHE A  95      55.185  11.476  90.578  1.00  0.00           H  
ATOM   1501  HE1 PHE A  95      51.676  11.481  94.054  1.00  0.00           H  
ATOM   1502  HE2 PHE A  95      54.622  13.574  91.757  1.00  0.00           H  
ATOM   1503  HZ  PHE A  95      52.870  13.577  93.486  1.00  0.00           H  
ATOM   1504  N   VAL A  96      54.147   5.910  91.534  1.00  0.00           N  
ATOM   1505  CA  VAL A  96      53.582   4.789  90.826  1.00  0.00           C  
ATOM   1506  C   VAL A  96      52.136   5.167  90.510  1.00  0.00           C  
ATOM   1507  O   VAL A  96      51.345   5.393  91.412  1.00  0.00           O  
ATOM   1508  CB  VAL A  96      53.640   3.504  91.672  1.00  0.00           C  
ATOM   1509  CG1 VAL A  96      52.927   2.364  90.959  1.00  0.00           C  
ATOM   1510  CG2 VAL A  96      55.089   3.138  91.959  1.00  0.00           C  
ATOM   1511  H   VAL A  96      53.935   6.030  92.514  1.00  0.00           H  
ATOM   1512  HA  VAL A  96      54.168   4.620  89.921  1.00  0.00           H  
ATOM   1513  HB  VAL A  96      53.115   3.674  92.612  1.00  0.00           H  
ATOM   1514 1HG1 VAL A  96      52.978   1.464  91.572  1.00  0.00           H  
ATOM   1515 2HG1 VAL A  96      51.884   2.633  90.797  1.00  0.00           H  
ATOM   1516 3HG1 VAL A  96      53.409   2.177  90.000  1.00  0.00           H  
ATOM   1517 1HG2 VAL A  96      55.122   2.229  92.558  1.00  0.00           H  
ATOM   1518 2HG2 VAL A  96      55.616   2.973  91.019  1.00  0.00           H  
ATOM   1519 3HG2 VAL A  96      55.568   3.951  92.506  1.00  0.00           H  
ATOM   1520  N   VAL A  97      51.818   5.251  89.222  1.00  0.00           N  
ATOM   1521  CA  VAL A  97      50.504   5.653  88.741  1.00  0.00           C  
ATOM   1522  C   VAL A  97      49.851   4.441  88.092  1.00  0.00           C  
ATOM   1523  O   VAL A  97      50.401   3.871  87.150  1.00  0.00           O  
ATOM   1524  CB  VAL A  97      50.612   6.806  87.725  1.00  0.00           C  
ATOM   1525  CG1 VAL A  97      49.232   7.202  87.220  1.00  0.00           C  
ATOM   1526  CG2 VAL A  97      51.314   7.995  88.364  1.00  0.00           C  
ATOM   1527  H   VAL A  97      52.537   5.021  88.551  1.00  0.00           H  
ATOM   1528  HA  VAL A  97      49.926   6.028  89.587  1.00  0.00           H  
ATOM   1529  HB  VAL A  97      51.184   6.466  86.862  1.00  0.00           H  
ATOM   1530 1HG1 VAL A  97      49.327   8.018  86.503  1.00  0.00           H  
ATOM   1531 2HG1 VAL A  97      48.763   6.346  86.736  1.00  0.00           H  
ATOM   1532 3HG1 VAL A  97      48.617   7.527  88.059  1.00  0.00           H  
ATOM   1533 1HG2 VAL A  97      51.387   8.806  87.640  1.00  0.00           H  
ATOM   1534 2HG2 VAL A  97      50.744   8.332  89.230  1.00  0.00           H  
ATOM   1535 3HG2 VAL A  97      52.315   7.700  88.680  1.00  0.00           H  
ATOM   1536  N   HIS A  98      48.688   4.061  88.611  1.00  0.00           N  
ATOM   1537  CA  HIS A  98      47.907   2.935  88.125  1.00  0.00           C  
ATOM   1538  C   HIS A  98      46.602   3.491  87.594  1.00  0.00           C  
ATOM   1539  O   HIS A  98      45.802   4.003  88.361  1.00  0.00           O  
ATOM   1540  CB  HIS A  98      47.613   1.970  89.291  1.00  0.00           C  
ATOM   1541  CG  HIS A  98      46.918   0.706  88.879  1.00  0.00           C  
ATOM   1542  ND1 HIS A  98      46.668  -0.320  89.766  1.00  0.00           N  
ATOM   1543  CD2 HIS A  98      46.413   0.302  87.688  1.00  0.00           C  
ATOM   1544  CE1 HIS A  98      46.051  -1.304  89.139  1.00  0.00           C  
ATOM   1545  NE2 HIS A  98      45.879  -0.951  87.877  1.00  0.00           N  
ATOM   1546  H   HIS A  98      48.340   4.601  89.390  1.00  0.00           H  
ATOM   1547  HA  HIS A  98      48.475   2.399  87.365  1.00  0.00           H  
ATOM   1548 1HB  HIS A  98      48.548   1.696  89.781  1.00  0.00           H  
ATOM   1549 2HB  HIS A  98      46.991   2.472  90.031  1.00  0.00           H  
ATOM   1550  HD2 HIS A  98      46.428   0.865  86.754  1.00  0.00           H  
ATOM   1551  HE1 HIS A  98      45.737  -2.247  89.586  1.00  0.00           H  
ATOM   1552  HE2 HIS A  98      45.430  -1.508  87.164  1.00  0.00           H  
ATOM   1553  N   PHE A  99      46.385   3.395  86.288  1.00  0.00           N  
ATOM   1554  CA  PHE A  99      45.179   3.941  85.694  1.00  0.00           C  
ATOM   1555  C   PHE A  99      44.531   2.991  84.705  1.00  0.00           C  
ATOM   1556  O   PHE A  99      45.144   2.048  84.228  1.00  0.00           O  
ATOM   1557  CB  PHE A  99      45.447   5.337  85.098  1.00  0.00           C  
ATOM   1558  CG  PHE A  99      46.193   5.348  83.795  1.00  0.00           C  
ATOM   1559  CD1 PHE A  99      45.518   5.292  82.596  1.00  0.00           C  
ATOM   1560  CD2 PHE A  99      47.576   5.501  83.775  1.00  0.00           C  
ATOM   1561  CE1 PHE A  99      46.194   5.344  81.398  1.00  0.00           C  
ATOM   1562  CE2 PHE A  99      48.263   5.548  82.587  1.00  0.00           C  
ATOM   1563  CZ  PHE A  99      47.571   5.479  81.393  1.00  0.00           C  
ATOM   1564  H   PHE A  99      47.062   2.939  85.694  1.00  0.00           H  
ATOM   1565  HA  PHE A  99      44.422   4.037  86.474  1.00  0.00           H  
ATOM   1566 1HB  PHE A  99      44.501   5.851  84.934  1.00  0.00           H  
ATOM   1567 2HB  PHE A  99      46.023   5.931  85.806  1.00  0.00           H  
ATOM   1568  HD1 PHE A  99      44.431   5.205  82.601  1.00  0.00           H  
ATOM   1569  HD2 PHE A  99      48.117   5.556  84.720  1.00  0.00           H  
ATOM   1570  HE1 PHE A  99      45.645   5.280  80.459  1.00  0.00           H  
ATOM   1571  HE2 PHE A  99      49.349   5.640  82.583  1.00  0.00           H  
ATOM   1572  HZ  PHE A  99      48.111   5.528  80.448  1.00  0.00           H  
ATOM   1573  N   SER A 100      43.257   3.227  84.447  1.00  0.00           N  
ATOM   1574  CA  SER A 100      42.537   2.458  83.462  1.00  0.00           C  
ATOM   1575  C   SER A 100      41.910   3.385  82.435  1.00  0.00           C  
ATOM   1576  O   SER A 100      41.615   4.550  82.710  1.00  0.00           O  
ATOM   1577  CB  SER A 100      41.469   1.614  84.131  1.00  0.00           C  
ATOM   1578  OG  SER A 100      40.500   2.422  84.740  1.00  0.00           O  
ATOM   1579  H   SER A 100      42.774   3.959  84.948  1.00  0.00           H  
ATOM   1580  HA  SER A 100      43.244   1.807  82.946  1.00  0.00           H  
ATOM   1581 1HB  SER A 100      40.996   0.971  83.389  1.00  0.00           H  
ATOM   1582 2HB  SER A 100      41.930   0.969  84.877  1.00  0.00           H  
ATOM   1583  HG  SER A 100      40.127   2.963  84.040  1.00  0.00           H  
ATOM   1584  N   ALA A 101      41.720   2.851  81.240  1.00  0.00           N  
ATOM   1585  CA  ALA A 101      41.229   3.617  80.119  1.00  0.00           C  
ATOM   1586  C   ALA A 101      40.432   2.709  79.204  1.00  0.00           C  
ATOM   1587  O   ALA A 101      40.523   1.482  79.305  1.00  0.00           O  
ATOM   1588  CB  ALA A 101      42.416   4.233  79.354  1.00  0.00           C  
ATOM   1589  H   ALA A 101      41.927   1.871  81.113  1.00  0.00           H  
ATOM   1590  HA  ALA A 101      40.597   4.417  80.506  1.00  0.00           H  
ATOM   1591 1HB  ALA A 101      42.044   4.811  78.508  1.00  0.00           H  
ATOM   1592 2HB  ALA A 101      42.979   4.887  80.021  1.00  0.00           H  
ATOM   1593 3HB  ALA A 101      43.067   3.439  78.992  1.00  0.00           H  
ATOM   1594  N   LYS A 102      39.628   3.301  78.334  1.00  0.00           N  
ATOM   1595  CA  LYS A 102      39.071   2.565  77.208  1.00  0.00           C  
ATOM   1596  C   LYS A 102      39.611   3.207  75.930  1.00  0.00           C  
ATOM   1597  O   LYS A 102      39.848   4.409  75.899  1.00  0.00           O  
ATOM   1598  CB  LYS A 102      37.542   2.533  77.252  1.00  0.00           C  
ATOM   1599  CG  LYS A 102      36.848   3.863  77.322  1.00  0.00           C  
ATOM   1600  CD  LYS A 102      35.331   3.710  77.295  1.00  0.00           C  
ATOM   1601  CE  LYS A 102      34.789   3.194  78.582  1.00  0.00           C  
ATOM   1602  NZ  LYS A 102      33.283   3.143  78.557  1.00  0.00           N  
ATOM   1603  H   LYS A 102      39.394   4.277  78.448  1.00  0.00           H  
ATOM   1604  HA  LYS A 102      39.431   1.537  77.254  1.00  0.00           H  
ATOM   1605 1HB  LYS A 102      37.163   2.027  76.364  1.00  0.00           H  
ATOM   1606 2HB  LYS A 102      37.215   1.961  78.120  1.00  0.00           H  
ATOM   1607 1HG  LYS A 102      37.132   4.374  78.242  1.00  0.00           H  
ATOM   1608 2HG  LYS A 102      37.153   4.478  76.476  1.00  0.00           H  
ATOM   1609 1HD  LYS A 102      34.871   4.677  77.089  1.00  0.00           H  
ATOM   1610 2HD  LYS A 102      35.049   3.017  76.501  1.00  0.00           H  
ATOM   1611 1HE  LYS A 102      35.178   2.193  78.766  1.00  0.00           H  
ATOM   1612 2HE  LYS A 102      35.112   3.840  79.398  1.00  0.00           H  
ATOM   1613 1HZ  LYS A 102      32.942   2.791  79.441  1.00  0.00           H  
ATOM   1614 2HZ  LYS A 102      32.917   4.072  78.402  1.00  0.00           H  
ATOM   1615 3HZ  LYS A 102      32.978   2.533  77.812  1.00  0.00           H  
ATOM   1616  N   VAL A 103      39.861   2.403  74.904  1.00  0.00           N  
ATOM   1617  CA  VAL A 103      40.471   2.891  73.674  1.00  0.00           C  
ATOM   1618  C   VAL A 103      39.771   2.261  72.477  1.00  0.00           C  
ATOM   1619  O   VAL A 103      39.383   1.082  72.509  1.00  0.00           O  
ATOM   1620  CB  VAL A 103      41.973   2.553  73.637  1.00  0.00           C  
ATOM   1621  CG1 VAL A 103      42.180   1.046  73.613  1.00  0.00           C  
ATOM   1622  CG2 VAL A 103      42.621   3.206  72.425  1.00  0.00           C  
ATOM   1623  H   VAL A 103      39.622   1.424  74.980  1.00  0.00           H  
ATOM   1624  HA  VAL A 103      40.311   3.968  73.611  1.00  0.00           H  
ATOM   1625  HB  VAL A 103      42.443   2.927  74.547  1.00  0.00           H  
ATOM   1626 1HG1 VAL A 103      43.247   0.825  73.587  1.00  0.00           H  
ATOM   1627 2HG1 VAL A 103      41.740   0.604  74.506  1.00  0.00           H  
ATOM   1628 3HG1 VAL A 103      41.702   0.627  72.727  1.00  0.00           H  
ATOM   1629 1HG2 VAL A 103      43.683   2.963  72.406  1.00  0.00           H  
ATOM   1630 2HG2 VAL A 103      42.147   2.836  71.516  1.00  0.00           H  
ATOM   1631 3HG2 VAL A 103      42.497   4.287  72.485  1.00  0.00           H  
ATOM   1632  N   ARG A 104      39.561   3.065  71.440  1.00  0.00           N  
ATOM   1633  CA  ARG A 104      39.012   2.558  70.190  1.00  0.00           C  
ATOM   1634  C   ARG A 104      39.832   3.070  69.013  1.00  0.00           C  
ATOM   1635  O   ARG A 104      40.549   4.068  69.113  1.00  0.00           O  
ATOM   1636  CB  ARG A 104      37.526   2.910  70.051  1.00  0.00           C  
ATOM   1637  CG  ARG A 104      37.194   4.378  69.973  1.00  0.00           C  
ATOM   1638  CD  ARG A 104      35.710   4.665  70.108  1.00  0.00           C  
ATOM   1639  NE  ARG A 104      35.393   6.087  69.994  1.00  0.00           N  
ATOM   1640  CZ  ARG A 104      34.175   6.606  70.160  1.00  0.00           C  
ATOM   1641  NH1 ARG A 104      33.132   5.829  70.451  1.00  0.00           N  
ATOM   1642  NH2 ARG A 104      34.000   7.916  70.060  1.00  0.00           N  
ATOM   1643  H   ARG A 104      39.785   4.047  71.516  1.00  0.00           H  
ATOM   1644  HA  ARG A 104      39.108   1.471  70.185  1.00  0.00           H  
ATOM   1645 1HB  ARG A 104      37.125   2.446  69.150  1.00  0.00           H  
ATOM   1646 2HB  ARG A 104      36.975   2.505  70.900  1.00  0.00           H  
ATOM   1647 1HG  ARG A 104      37.706   4.910  70.775  1.00  0.00           H  
ATOM   1648 2HG  ARG A 104      37.519   4.774  69.010  1.00  0.00           H  
ATOM   1649 1HD  ARG A 104      35.165   4.140  69.323  1.00  0.00           H  
ATOM   1650 2HD  ARG A 104      35.361   4.324  71.082  1.00  0.00           H  
ATOM   1651  HE  ARG A 104      36.150   6.721  69.775  1.00  0.00           H  
ATOM   1652 1HH1 ARG A 104      33.257   4.832  70.549  1.00  0.00           H  
ATOM   1653 2HH1 ARG A 104      32.217   6.238  70.573  1.00  0.00           H  
ATOM   1654 1HH2 ARG A 104      34.787   8.517  69.859  1.00  0.00           H  
ATOM   1655 2HH2 ARG A 104      33.080   8.313  70.184  1.00  0.00           H  
ATOM   1656  N   PHE A 105      39.710   2.378  67.897  1.00  0.00           N  
ATOM   1657  CA  PHE A 105      40.611   2.556  66.775  1.00  0.00           C  
ATOM   1658  C   PHE A 105      39.820   2.870  65.506  1.00  0.00           C  
ATOM   1659  O   PHE A 105      38.642   2.518  65.389  1.00  0.00           O  
ATOM   1660  CB  PHE A 105      41.449   1.299  66.585  1.00  0.00           C  
ATOM   1661  CG  PHE A 105      42.346   0.982  67.755  1.00  0.00           C  
ATOM   1662  CD1 PHE A 105      43.620   1.520  67.829  1.00  0.00           C  
ATOM   1663  CD2 PHE A 105      41.916   0.148  68.777  1.00  0.00           C  
ATOM   1664  CE1 PHE A 105      44.458   1.224  68.901  1.00  0.00           C  
ATOM   1665  CE2 PHE A 105      42.750  -0.145  69.860  1.00  0.00           C  
ATOM   1666  CZ  PHE A 105      44.019   0.403  69.920  1.00  0.00           C  
ATOM   1667  H   PHE A 105      38.963   1.701  67.826  1.00  0.00           H  
ATOM   1668  HA  PHE A 105      41.273   3.396  66.992  1.00  0.00           H  
ATOM   1669 1HB  PHE A 105      40.793   0.446  66.420  1.00  0.00           H  
ATOM   1670 2HB  PHE A 105      42.073   1.408  65.699  1.00  0.00           H  
ATOM   1671  HD1 PHE A 105      43.965   2.182  67.035  1.00  0.00           H  
ATOM   1672  HD2 PHE A 105      40.915  -0.282  68.728  1.00  0.00           H  
ATOM   1673  HE1 PHE A 105      45.464   1.642  68.938  1.00  0.00           H  
ATOM   1674  HE2 PHE A 105      42.404  -0.804  70.656  1.00  0.00           H  
ATOM   1675  HZ  PHE A 105      44.671   0.186  70.765  1.00  0.00           H  
ATOM   1676  N   ASP A 106      40.487   3.545  64.577  1.00  0.00           N  
ATOM   1677  CA  ASP A 106      39.928   3.915  63.286  1.00  0.00           C  
ATOM   1678  C   ASP A 106      39.796   2.653  62.453  1.00  0.00           C  
ATOM   1679  O   ASP A 106      40.787   1.960  62.242  1.00  0.00           O  
ATOM   1680  CB  ASP A 106      40.808   4.941  62.568  1.00  0.00           C  
ATOM   1681  CG  ASP A 106      40.204   5.427  61.258  1.00  0.00           C  
ATOM   1682  OD1 ASP A 106      39.103   5.033  60.952  1.00  0.00           O  
ATOM   1683  OD2 ASP A 106      40.848   6.187  60.575  1.00  0.00           O  
ATOM   1684  H   ASP A 106      41.437   3.810  64.796  1.00  0.00           H  
ATOM   1685  HA  ASP A 106      38.963   4.394  63.452  1.00  0.00           H  
ATOM   1686 1HB  ASP A 106      40.968   5.801  63.218  1.00  0.00           H  
ATOM   1687 2HB  ASP A 106      41.784   4.501  62.360  1.00  0.00           H  
ATOM   1688  N   GLN A 107      38.575   2.374  61.992  1.00  0.00           N  
ATOM   1689  CA  GLN A 107      38.253   1.206  61.146  1.00  0.00           C  
ATOM   1690  C   GLN A 107      38.164   1.543  59.655  1.00  0.00           C  
ATOM   1691  O   GLN A 107      37.734   0.702  58.859  1.00  0.00           O  
ATOM   1692  CB  GLN A 107      36.933   0.576  61.600  1.00  0.00           C  
ATOM   1693  CG  GLN A 107      36.892   0.213  63.075  1.00  0.00           C  
ATOM   1694  CD  GLN A 107      37.802  -0.953  63.410  1.00  0.00           C  
ATOM   1695  OE1 GLN A 107      37.707  -2.026  62.806  1.00  0.00           O  
ATOM   1696  NE2 GLN A 107      38.691  -0.751  64.375  1.00  0.00           N  
ATOM   1697  H   GLN A 107      37.837   3.014  62.249  1.00  0.00           H  
ATOM   1698  HA  GLN A 107      39.010   0.440  61.313  1.00  0.00           H  
ATOM   1699 1HB  GLN A 107      36.113   1.266  61.400  1.00  0.00           H  
ATOM   1700 2HB  GLN A 107      36.746  -0.330  61.025  1.00  0.00           H  
ATOM   1701 1HG  GLN A 107      37.211   1.076  63.660  1.00  0.00           H  
ATOM   1702 2HG  GLN A 107      35.871  -0.062  63.342  1.00  0.00           H  
ATOM   1703 1HE2 GLN A 107      39.318  -1.484  64.640  1.00  0.00           H  
ATOM   1704 2HE2 GLN A 107      38.733   0.135  64.839  1.00  0.00           H  
ATOM   1705  N   SER A 108      38.543   2.760  59.276  1.00  0.00           N  
ATOM   1706  CA  SER A 108      38.379   3.212  57.895  1.00  0.00           C  
ATOM   1707  C   SER A 108      39.300   2.488  56.905  1.00  0.00           C  
ATOM   1708  O   SER A 108      39.024   2.472  55.712  1.00  0.00           O  
ATOM   1709  CB  SER A 108      38.633   4.705  57.820  1.00  0.00           C  
ATOM   1710  OG  SER A 108      39.993   4.992  57.994  1.00  0.00           O  
ATOM   1711  H   SER A 108      38.952   3.386  59.953  1.00  0.00           H  
ATOM   1712  HA  SER A 108      37.361   2.986  57.575  1.00  0.00           H  
ATOM   1713 1HB  SER A 108      38.299   5.083  56.854  1.00  0.00           H  
ATOM   1714 2HB  SER A 108      38.051   5.212  58.589  1.00  0.00           H  
ATOM   1715  HG  SER A 108      40.063   5.950  57.998  1.00  0.00           H  
ATOM   1716  N   GLY A 109      40.381   1.896  57.402  1.00  0.00           N  
ATOM   1717  CA  GLY A 109      41.418   1.304  56.563  1.00  0.00           C  
ATOM   1718  C   GLY A 109      42.592   2.231  56.296  1.00  0.00           C  
ATOM   1719  O   GLY A 109      43.600   1.818  55.725  1.00  0.00           O  
ATOM   1720  H   GLY A 109      40.480   1.859  58.407  1.00  0.00           H  
ATOM   1721 1HA  GLY A 109      41.797   0.398  57.037  1.00  0.00           H  
ATOM   1722 2HA  GLY A 109      40.988   1.010  55.606  1.00  0.00           H  
ATOM   1723  N   ARG A 110      42.469   3.496  56.682  1.00  0.00           N  
ATOM   1724  CA  ARG A 110      43.575   4.437  56.567  1.00  0.00           C  
ATOM   1725  C   ARG A 110      44.511   4.304  57.773  1.00  0.00           C  
ATOM   1726  O   ARG A 110      44.055   4.067  58.897  1.00  0.00           O  
ATOM   1727  CB  ARG A 110      43.060   5.866  56.472  1.00  0.00           C  
ATOM   1728  CG  ARG A 110      42.284   6.183  55.203  1.00  0.00           C  
ATOM   1729  CD  ARG A 110      41.798   7.586  55.193  1.00  0.00           C  
ATOM   1730  NE  ARG A 110      40.523   7.724  55.878  1.00  0.00           N  
ATOM   1731  CZ  ARG A 110      39.326   7.440  55.330  1.00  0.00           C  
ATOM   1732  NH1 ARG A 110      39.256   7.005  54.091  1.00  0.00           N  
ATOM   1733  NH2 ARG A 110      38.221   7.599  56.037  1.00  0.00           N  
ATOM   1734  H   ARG A 110      41.590   3.814  57.065  1.00  0.00           H  
ATOM   1735  HA  ARG A 110      44.110   4.231  55.639  1.00  0.00           H  
ATOM   1736 1HB  ARG A 110      42.406   6.073  57.318  1.00  0.00           H  
ATOM   1737 2HB  ARG A 110      43.898   6.560  56.528  1.00  0.00           H  
ATOM   1738 1HG  ARG A 110      42.929   6.036  54.337  1.00  0.00           H  
ATOM   1739 2HG  ARG A 110      41.421   5.520  55.129  1.00  0.00           H  
ATOM   1740 1HD  ARG A 110      42.525   8.226  55.693  1.00  0.00           H  
ATOM   1741 2HD  ARG A 110      41.670   7.919  54.163  1.00  0.00           H  
ATOM   1742  HE  ARG A 110      40.536   8.056  56.833  1.00  0.00           H  
ATOM   1743 1HH1 ARG A 110      40.101   6.883  53.550  1.00  0.00           H  
ATOM   1744 2HH1 ARG A 110      38.359   6.792  53.680  1.00  0.00           H  
ATOM   1745 1HH2 ARG A 110      38.274   7.933  56.989  1.00  0.00           H  
ATOM   1746 2HH2 ARG A 110      37.324   7.386  55.626  1.00  0.00           H  
ATOM   1747  N   ASN A 111      45.809   4.485  57.531  1.00  0.00           N  
ATOM   1748  CA  ASN A 111      46.809   4.514  58.595  1.00  0.00           C  
ATOM   1749  C   ASN A 111      46.880   5.936  59.198  1.00  0.00           C  
ATOM   1750  O   ASN A 111      46.157   6.824  58.772  1.00  0.00           O  
ATOM   1751  CB  ASN A 111      48.163   4.068  58.074  1.00  0.00           C  
ATOM   1752  CG  ASN A 111      48.747   5.034  57.081  1.00  0.00           C  
ATOM   1753  OD1 ASN A 111      48.240   6.149  56.909  1.00  0.00           O  
ATOM   1754  ND2 ASN A 111      49.804   4.629  56.423  1.00  0.00           N  
ATOM   1755  H   ASN A 111      46.106   4.605  56.573  1.00  0.00           H  
ATOM   1756  HA  ASN A 111      46.466   3.876  59.410  1.00  0.00           H  
ATOM   1757 1HB  ASN A 111      48.857   3.959  58.908  1.00  0.00           H  
ATOM   1758 2HB  ASN A 111      48.067   3.091  57.599  1.00  0.00           H  
ATOM   1759 1HD2 ASN A 111      50.235   5.230  55.750  1.00  0.00           H  
ATOM   1760 2HD2 ASN A 111      50.180   3.719  56.595  1.00  0.00           H  
ATOM   1761  N   ARG A 112      47.721   6.139  60.200  1.00  0.00           N  
ATOM   1762  CA  ARG A 112      47.804   7.438  60.881  1.00  0.00           C  
ATOM   1763  C   ARG A 112      48.290   8.579  59.968  1.00  0.00           C  
ATOM   1764  O   ARG A 112      48.073   9.752  60.275  1.00  0.00           O  
ATOM   1765  CB  ARG A 112      48.738   7.336  62.079  1.00  0.00           C  
ATOM   1766  CG  ARG A 112      48.149   6.630  63.290  1.00  0.00           C  
ATOM   1767  CD  ARG A 112      49.204   6.216  64.251  1.00  0.00           C  
ATOM   1768  NE  ARG A 112      48.653   5.477  65.375  1.00  0.00           N  
ATOM   1769  CZ  ARG A 112      48.234   6.036  66.527  1.00  0.00           C  
ATOM   1770  NH1 ARG A 112      48.310   7.338  66.691  1.00  0.00           N  
ATOM   1771  NH2 ARG A 112      47.748   5.276  67.492  1.00  0.00           N  
ATOM   1772  H   ARG A 112      48.320   5.385  60.503  1.00  0.00           H  
ATOM   1773  HA  ARG A 112      46.802   7.727  61.200  1.00  0.00           H  
ATOM   1774 1HB  ARG A 112      49.641   6.799  61.791  1.00  0.00           H  
ATOM   1775 2HB  ARG A 112      49.037   8.336  62.393  1.00  0.00           H  
ATOM   1776 1HG  ARG A 112      47.461   7.301  63.804  1.00  0.00           H  
ATOM   1777 2HG  ARG A 112      47.612   5.738  62.965  1.00  0.00           H  
ATOM   1778 1HD  ARG A 112      49.927   5.578  63.744  1.00  0.00           H  
ATOM   1779 2HD  ARG A 112      49.709   7.100  64.638  1.00  0.00           H  
ATOM   1780  HE  ARG A 112      48.579   4.472  65.286  1.00  0.00           H  
ATOM   1781 1HH1 ARG A 112      48.682   7.920  65.953  1.00  0.00           H  
ATOM   1782 2HH1 ARG A 112      47.996   7.758  67.554  1.00  0.00           H  
ATOM   1783 1HH2 ARG A 112      47.690   4.275  67.366  1.00  0.00           H  
ATOM   1784 2HH2 ARG A 112      47.434   5.695  68.355  1.00  0.00           H  
ATOM   1785  N   LEU A 113      48.936   8.236  58.854  1.00  0.00           N  
ATOM   1786  CA  LEU A 113      49.337   9.224  57.844  1.00  0.00           C  
ATOM   1787  C   LEU A 113      48.296   9.454  56.736  1.00  0.00           C  
ATOM   1788  O   LEU A 113      48.555  10.194  55.794  1.00  0.00           O  
ATOM   1789  CB  LEU A 113      50.659   8.785  57.203  1.00  0.00           C  
ATOM   1790  CG  LEU A 113      51.835   8.593  58.169  1.00  0.00           C  
ATOM   1791  CD1 LEU A 113      53.028   8.024  57.411  1.00  0.00           C  
ATOM   1792  CD2 LEU A 113      52.184   9.925  58.816  1.00  0.00           C  
ATOM   1793  H   LEU A 113      49.155   7.261  58.703  1.00  0.00           H  
ATOM   1794  HA  LEU A 113      49.428  10.195  58.328  1.00  0.00           H  
ATOM   1795 1HB  LEU A 113      50.498   7.840  56.686  1.00  0.00           H  
ATOM   1796 2HB  LEU A 113      50.954   9.533  56.466  1.00  0.00           H  
ATOM   1797  HG  LEU A 113      51.558   7.875  58.941  1.00  0.00           H  
ATOM   1798 1HD1 LEU A 113      53.863   7.888  58.098  1.00  0.00           H  
ATOM   1799 2HD1 LEU A 113      52.756   7.063  56.975  1.00  0.00           H  
ATOM   1800 3HD1 LEU A 113      53.318   8.714  56.619  1.00  0.00           H  
ATOM   1801 1HD2 LEU A 113      53.019   9.788  59.503  1.00  0.00           H  
ATOM   1802 2HD2 LEU A 113      52.462  10.643  58.044  1.00  0.00           H  
ATOM   1803 3HD2 LEU A 113      51.320  10.300  59.365  1.00  0.00           H  
ATOM   1804  N   GLY A 114      47.121   8.837  56.857  1.00  0.00           N  
ATOM   1805  CA  GLY A 114      45.998   9.108  55.968  1.00  0.00           C  
ATOM   1806  C   GLY A 114      45.976   8.279  54.682  1.00  0.00           C  
ATOM   1807  O   GLY A 114      45.250   8.597  53.739  1.00  0.00           O  
ATOM   1808  H   GLY A 114      47.011   8.157  57.596  1.00  0.00           H  
ATOM   1809 1HA  GLY A 114      45.063   8.924  56.496  1.00  0.00           H  
ATOM   1810 2HA  GLY A 114      46.005  10.159  55.683  1.00  0.00           H  
ATOM   1811  N   GLU A 115      46.746   7.200  54.656  1.00  0.00           N  
ATOM   1812  CA  GLU A 115      46.878   6.378  53.463  1.00  0.00           C  
ATOM   1813  C   GLU A 115      46.346   4.985  53.693  1.00  0.00           C  
ATOM   1814  O   GLU A 115      46.529   4.427  54.766  1.00  0.00           O  
ATOM   1815  CB  GLU A 115      48.339   6.318  53.059  1.00  0.00           C  
ATOM   1816  CG  GLU A 115      48.882   7.696  52.735  1.00  0.00           C  
ATOM   1817  CD  GLU A 115      50.265   7.648  52.143  1.00  0.00           C  
ATOM   1818  OE1 GLU A 115      51.184   8.227  52.762  1.00  0.00           O  
ATOM   1819  OE2 GLU A 115      50.424   7.040  51.056  1.00  0.00           O  
ATOM   1820  H   GLU A 115      47.256   6.943  55.490  1.00  0.00           H  
ATOM   1821  HA  GLU A 115      46.301   6.838  52.660  1.00  0.00           H  
ATOM   1822 1HB  GLU A 115      48.922   5.880  53.869  1.00  0.00           H  
ATOM   1823 2HB  GLU A 115      48.449   5.671  52.189  1.00  0.00           H  
ATOM   1824 1HG  GLU A 115      48.210   8.182  52.027  1.00  0.00           H  
ATOM   1825 2HG  GLU A 115      48.899   8.292  53.646  1.00  0.00           H  
ATOM   1826  N   SER A 116      45.695   4.424  52.671  1.00  0.00           N  
ATOM   1827  CA  SER A 116      45.174   3.068  52.742  1.00  0.00           C  
ATOM   1828  C   SER A 116      45.881   2.161  51.744  1.00  0.00           C  
ATOM   1829  O   SER A 116      46.337   2.611  50.683  1.00  0.00           O  
ATOM   1830  CB  SER A 116      43.682   3.066  52.476  1.00  0.00           C  
ATOM   1831  OG  SER A 116      43.397   3.588  51.207  1.00  0.00           O  
ATOM   1832  H   SER A 116      45.561   4.958  51.824  1.00  0.00           H  
ATOM   1833  HA  SER A 116      45.381   2.669  53.736  1.00  0.00           H  
ATOM   1834 1HB  SER A 116      43.301   2.047  52.546  1.00  0.00           H  
ATOM   1835 2HB  SER A 116      43.176   3.658  53.237  1.00  0.00           H  
ATOM   1836  HG  SER A 116      42.442   3.553  51.114  1.00  0.00           H  
ATOM   1837  N   ALA A 117      45.974   0.885  52.109  1.00  0.00           N  
ATOM   1838  CA  ALA A 117      46.622  -0.131  51.291  1.00  0.00           C  
ATOM   1839  C   ALA A 117      45.573  -0.945  50.544  1.00  0.00           C  
ATOM   1840  O   ALA A 117      45.469  -2.156  50.723  1.00  0.00           O  
ATOM   1841  CB  ALA A 117      47.483  -1.036  52.174  1.00  0.00           C  
ATOM   1842  H   ALA A 117      45.572   0.619  52.996  1.00  0.00           H  
ATOM   1843  HA  ALA A 117      47.260   0.374  50.566  1.00  0.00           H  
ATOM   1844 1HB  ALA A 117      47.965  -1.794  51.557  1.00  0.00           H  
ATOM   1845 2HB  ALA A 117      48.244  -0.438  52.675  1.00  0.00           H  
ATOM   1846 3HB  ALA A 117      46.855  -1.522  52.919  1.00  0.00           H  
ATOM   1847  N   ASP A 118      44.813  -0.272  49.685  1.00  0.00           N  
ATOM   1848  CA  ASP A 118      43.674  -0.887  49.000  1.00  0.00           C  
ATOM   1849  C   ASP A 118      43.828  -1.013  47.475  1.00  0.00           C  
ATOM   1850  O   ASP A 118      42.854  -1.284  46.782  1.00  0.00           O  
ATOM   1851  CB  ASP A 118      42.406  -0.087  49.306  1.00  0.00           C  
ATOM   1852  CG  ASP A 118      42.481   1.353  48.816  1.00  0.00           C  
ATOM   1853  OD1 ASP A 118      43.488   1.718  48.257  1.00  0.00           O  
ATOM   1854  OD2 ASP A 118      41.530   2.073  49.003  1.00  0.00           O  
ATOM   1855  H   ASP A 118      45.033   0.697  49.502  1.00  0.00           H  
ATOM   1856  HA  ASP A 118      43.565  -1.910  49.361  1.00  0.00           H  
ATOM   1857 1HB  ASP A 118      41.549  -0.571  48.838  1.00  0.00           H  
ATOM   1858 2HB  ASP A 118      42.231  -0.080  50.382  1.00  0.00           H  
ATOM   1859  N   LEU A 119      45.046  -0.835  46.973  1.00  0.00           N  
ATOM   1860  CA  LEU A 119      45.301  -0.786  45.534  1.00  0.00           C  
ATOM   1861  C   LEU A 119      44.668  -1.949  44.757  1.00  0.00           C  
ATOM   1862  O   LEU A 119      44.038  -1.746  43.723  1.00  0.00           O  
ATOM   1863  CB  LEU A 119      46.814  -0.775  45.284  1.00  0.00           C  
ATOM   1864  CG  LEU A 119      47.245  -0.736  43.812  1.00  0.00           C  
ATOM   1865  CD1 LEU A 119      46.703   0.527  43.158  1.00  0.00           C  
ATOM   1866  CD2 LEU A 119      48.763  -0.789  43.726  1.00  0.00           C  
ATOM   1867  H   LEU A 119      45.820  -0.730  47.613  1.00  0.00           H  
ATOM   1868  HA  LEU A 119      44.851   0.123  45.135  1.00  0.00           H  
ATOM   1869 1HB  LEU A 119      47.241   0.096  45.777  1.00  0.00           H  
ATOM   1870 2HB  LEU A 119      47.247  -1.669  45.733  1.00  0.00           H  
ATOM   1871  HG  LEU A 119      46.821  -1.592  43.286  1.00  0.00           H  
ATOM   1872 1HD1 LEU A 119      47.009   0.555  42.112  1.00  0.00           H  
ATOM   1873 2HD1 LEU A 119      45.615   0.530  43.216  1.00  0.00           H  
ATOM   1874 3HD1 LEU A 119      47.097   1.402  43.674  1.00  0.00           H  
ATOM   1875 1HD2 LEU A 119      49.069  -0.763  42.680  1.00  0.00           H  
ATOM   1876 2HD2 LEU A 119      49.187   0.067  44.251  1.00  0.00           H  
ATOM   1877 3HD2 LEU A 119      49.121  -1.711  44.186  1.00  0.00           H  
ATOM   1878  N   PHE A 120      44.848  -3.158  45.262  1.00  0.00           N  
ATOM   1879  CA  PHE A 120      44.389  -4.350  44.563  1.00  0.00           C  
ATOM   1880  C   PHE A 120      42.915  -4.665  44.826  1.00  0.00           C  
ATOM   1881  O   PHE A 120      42.308  -5.435  44.078  1.00  0.00           O  
ATOM   1882  CB  PHE A 120      45.272  -5.544  44.933  1.00  0.00           C  
ATOM   1883  CG  PHE A 120      46.700  -5.418  44.457  1.00  0.00           C  
ATOM   1884  CD1 PHE A 120      47.755  -5.509  45.356  1.00  0.00           C  
ATOM   1885  CD2 PHE A 120      46.993  -5.231  43.109  1.00  0.00           C  
ATOM   1886  CE1 PHE A 120      49.068  -5.408  44.922  1.00  0.00           C  
ATOM   1887  CE2 PHE A 120      48.301  -5.135  42.682  1.00  0.00           C  
ATOM   1888  CZ  PHE A 120      49.335  -5.220  43.588  1.00  0.00           C  
ATOM   1889  H   PHE A 120      45.314  -3.259  46.153  1.00  0.00           H  
ATOM   1890  HA  PHE A 120      44.467  -4.172  43.489  1.00  0.00           H  
ATOM   1891 1HB  PHE A 120      45.285  -5.665  46.016  1.00  0.00           H  
ATOM   1892 2HB  PHE A 120      44.851  -6.453  44.507  1.00  0.00           H  
ATOM   1893  HD1 PHE A 120      47.540  -5.663  46.414  1.00  0.00           H  
ATOM   1894  HD2 PHE A 120      46.178  -5.163  42.388  1.00  0.00           H  
ATOM   1895  HE1 PHE A 120      49.885  -5.477  45.639  1.00  0.00           H  
ATOM   1896  HE2 PHE A 120      48.516  -4.990  41.623  1.00  0.00           H  
ATOM   1897  HZ  PHE A 120      50.366  -5.137  43.245  1.00  0.00           H  
ATOM   1898  N   GLN A 121      42.350  -4.060  45.873  1.00  0.00           N  
ATOM   1899  CA  GLN A 121      40.955  -4.288  46.267  1.00  0.00           C  
ATOM   1900  C   GLN A 121      39.950  -3.591  45.341  1.00  0.00           C  
ATOM   1901  O   GLN A 121      40.328  -2.806  44.474  1.00  0.00           O  
ATOM   1902  CB  GLN A 121      40.731  -3.822  47.715  1.00  0.00           C  
ATOM   1903  CG  GLN A 121      41.529  -4.603  48.760  1.00  0.00           C  
ATOM   1904  CD  GLN A 121      41.320  -4.089  50.183  1.00  0.00           C  
ATOM   1905  OE1 GLN A 121      40.759  -3.013  50.387  1.00  0.00           O  
ATOM   1906  NE2 GLN A 121      41.773  -4.860  51.166  1.00  0.00           N  
ATOM   1907  H   GLN A 121      42.915  -3.420  46.412  1.00  0.00           H  
ATOM   1908  HA  GLN A 121      40.748  -5.356  46.206  1.00  0.00           H  
ATOM   1909 1HB  GLN A 121      41.001  -2.770  47.805  1.00  0.00           H  
ATOM   1910 2HB  GLN A 121      39.674  -3.911  47.966  1.00  0.00           H  
ATOM   1911 1HG  GLN A 121      41.219  -5.648  48.732  1.00  0.00           H  
ATOM   1912 2HG  GLN A 121      42.591  -4.522  48.526  1.00  0.00           H  
ATOM   1913 1HE2 GLN A 121      41.664  -4.574  52.119  1.00  0.00           H  
ATOM   1914 2HE2 GLN A 121      42.223  -5.728  50.954  1.00  0.00           H  
ATOM   1915  N   GLU A 122      38.668  -3.893  45.528  1.00  0.00           N  
ATOM   1916  CA  GLU A 122      37.604  -3.288  44.726  1.00  0.00           C  
ATOM   1917  C   GLU A 122      36.780  -2.334  45.599  1.00  0.00           C  
ATOM   1918  O   GLU A 122      35.836  -2.737  46.290  1.00  0.00           O  
ATOM   1919  CB  GLU A 122      36.702  -4.365  44.119  1.00  0.00           C  
ATOM   1920  CG  GLU A 122      37.396  -5.272  43.113  1.00  0.00           C  
ATOM   1921  CD  GLU A 122      36.467  -6.279  42.494  1.00  0.00           C  
ATOM   1922  OE1 GLU A 122      35.829  -6.998  43.226  1.00  0.00           O  
ATOM   1923  OE2 GLU A 122      36.395  -6.329  41.289  1.00  0.00           O  
ATOM   1924  H   GLU A 122      38.424  -4.559  46.246  1.00  0.00           H  
ATOM   1925  HA  GLU A 122      38.062  -2.672  43.951  1.00  0.00           H  
ATOM   1926 1HB  GLU A 122      36.300  -4.993  44.914  1.00  0.00           H  
ATOM   1927 2HB  GLU A 122      35.858  -3.892  43.616  1.00  0.00           H  
ATOM   1928 1HG  GLU A 122      37.826  -4.658  42.321  1.00  0.00           H  
ATOM   1929 2HG  GLU A 122      38.211  -5.795  43.612  1.00  0.00           H  
ATOM   1930  N   ASN A 123      37.189  -1.064  45.565  1.00  0.00           N  
ATOM   1931  CA  ASN A 123      36.709  -0.024  46.470  1.00  0.00           C  
ATOM   1932  C   ASN A 123      35.393   0.580  45.988  1.00  0.00           C  
ATOM   1933  O   ASN A 123      34.883   1.529  46.588  1.00  0.00           O  
ATOM   1934  CB  ASN A 123      37.761   1.058  46.639  1.00  0.00           C  
ATOM   1935  CG  ASN A 123      39.086   0.510  47.090  1.00  0.00           C  
ATOM   1936  OD1 ASN A 123      39.191  -0.086  48.168  1.00  0.00           O  
ATOM   1937  ND2 ASN A 123      40.101   0.700  46.286  1.00  0.00           N  
ATOM   1938  H   ASN A 123      37.873  -0.827  44.861  1.00  0.00           H  
ATOM   1939  HA  ASN A 123      36.536  -0.471  47.451  1.00  0.00           H  
ATOM   1940 1HB  ASN A 123      37.900   1.581  45.692  1.00  0.00           H  
ATOM   1941 2HB  ASN A 123      37.416   1.790  47.370  1.00  0.00           H  
ATOM   1942 1HD2 ASN A 123      41.007   0.358  46.535  1.00  0.00           H  
ATOM   1943 2HD2 ASN A 123      39.970   1.189  45.424  1.00  0.00           H  
ATOM   1944  N   ASN A 124      34.447  14.415  53.257  1.00  0.00           N  
ATOM   1945  CA  ASN A 124      35.722  14.385  53.968  1.00  0.00           C  
ATOM   1946  C   ASN A 124      35.954  13.046  54.690  1.00  0.00           C  
ATOM   1947  O   ASN A 124      35.004  12.348  55.065  1.00  0.00           O  
ATOM   1948  CB  ASN A 124      35.800  15.540  54.949  1.00  0.00           C  
ATOM   1949  CG  ASN A 124      35.966  16.869  54.265  1.00  0.00           C  
ATOM   1950  OD1 ASN A 124      36.396  16.936  53.108  1.00  0.00           O  
ATOM   1951  ND2 ASN A 124      35.633  17.928  54.958  1.00  0.00           N  
ATOM   1952  H   ASN A 124      33.842  15.217  53.365  1.00  0.00           H  
ATOM   1953  HA  ASN A 124      36.527  14.485  53.238  1.00  0.00           H  
ATOM   1954 1HB  ASN A 124      34.893  15.566  55.553  1.00  0.00           H  
ATOM   1955 2HB  ASN A 124      36.640  15.386  55.626  1.00  0.00           H  
ATOM   1956 1HD2 ASN A 124      35.722  18.839  54.554  1.00  0.00           H  
ATOM   1957 2HD2 ASN A 124      35.289  17.826  55.891  1.00  0.00           H  
ATOM   1958  N   GLN A 125      37.231  12.721  54.890  1.00  0.00           N  
ATOM   1959  CA  GLN A 125      37.671  11.457  55.485  1.00  0.00           C  
ATOM   1960  C   GLN A 125      37.812  11.557  57.010  1.00  0.00           C  
ATOM   1961  O   GLN A 125      38.903  11.811  57.526  1.00  0.00           O  
ATOM   1962  CB  GLN A 125      39.002  11.018  54.869  1.00  0.00           C  
ATOM   1963  CG  GLN A 125      38.919  10.666  53.393  1.00  0.00           C  
ATOM   1964  CD  GLN A 125      40.282  10.396  52.785  1.00  0.00           C  
ATOM   1965  OE1 GLN A 125      41.314  10.775  53.346  1.00  0.00           O  
ATOM   1966  NE2 GLN A 125      40.294   9.739  51.631  1.00  0.00           N  
ATOM   1967  H   GLN A 125      37.923  13.400  54.609  1.00  0.00           H  
ATOM   1968  HA  GLN A 125      36.942  10.685  55.238  1.00  0.00           H  
ATOM   1969 1HB  GLN A 125      39.737  11.815  54.983  1.00  0.00           H  
ATOM   1970 2HB  GLN A 125      39.380  10.145  55.402  1.00  0.00           H  
ATOM   1971 1HG  GLN A 125      38.310   9.769  53.278  1.00  0.00           H  
ATOM   1972 2HG  GLN A 125      38.463  11.498  52.857  1.00  0.00           H  
ATOM   1973 1HE2 GLN A 125      41.165   9.532  51.181  1.00  0.00           H  
ATOM   1974 2HE2 GLN A 125      39.434   9.450  51.210  1.00  0.00           H  
ATOM   1975  N   ARG A 126      36.717  11.346  57.732  1.00  0.00           N  
ATOM   1976  CA  ARG A 126      36.757  11.339  59.191  1.00  0.00           C  
ATOM   1977  C   ARG A 126      36.998   9.906  59.661  1.00  0.00           C  
ATOM   1978  O   ARG A 126      36.604   8.964  58.975  1.00  0.00           O  
ATOM   1979  CB  ARG A 126      35.461  11.871  59.784  1.00  0.00           C  
ATOM   1980  CG  ARG A 126      35.186  13.340  59.504  1.00  0.00           C  
ATOM   1981  CD  ARG A 126      33.956  13.809  60.193  1.00  0.00           C  
ATOM   1982  NE  ARG A 126      33.616  15.174  59.825  1.00  0.00           N  
ATOM   1983  CZ  ARG A 126      32.537  15.842  60.278  1.00  0.00           C  
ATOM   1984  NH1 ARG A 126      31.706  15.259  61.113  1.00  0.00           N  
ATOM   1985  NH2 ARG A 126      32.315  17.084  59.883  1.00  0.00           N  
ATOM   1986  H   ARG A 126      35.837  11.187  57.263  1.00  0.00           H  
ATOM   1987  HA  ARG A 126      37.572  11.985  59.519  1.00  0.00           H  
ATOM   1988 1HB  ARG A 126      34.621  11.298  59.393  1.00  0.00           H  
ATOM   1989 2HB  ARG A 126      35.473  11.738  60.865  1.00  0.00           H  
ATOM   1990 1HG  ARG A 126      36.026  13.940  59.854  1.00  0.00           H  
ATOM   1991 2HG  ARG A 126      35.056  13.488  58.432  1.00  0.00           H  
ATOM   1992 1HD  ARG A 126      33.120  13.165  59.924  1.00  0.00           H  
ATOM   1993 2HD  ARG A 126      34.108  13.775  61.271  1.00  0.00           H  
ATOM   1994  HE  ARG A 126      34.232  15.656  59.184  1.00  0.00           H  
ATOM   1995 1HH1 ARG A 126      31.876  14.310  61.415  1.00  0.00           H  
ATOM   1996 2HH1 ARG A 126      30.897  15.760  61.453  1.00  0.00           H  
ATOM   1997 1HH2 ARG A 126      32.954  17.532  59.241  1.00  0.00           H  
ATOM   1998 2HH2 ARG A 126      31.507  17.584  60.222  1.00  0.00           H  
ATOM   1999  N   PRO A 127      37.637   9.721  60.818  1.00  0.00           N  
ATOM   2000  CA  PRO A 127      37.871   8.363  61.328  1.00  0.00           C  
ATOM   2001  C   PRO A 127      36.557   7.667  61.693  1.00  0.00           C  
ATOM   2002  O   PRO A 127      35.605   8.334  62.097  1.00  0.00           O  
ATOM   2003  CB  PRO A 127      38.757   8.584  62.566  1.00  0.00           C  
ATOM   2004  CG  PRO A 127      38.555  10.010  62.969  1.00  0.00           C  
ATOM   2005  CD  PRO A 127      38.245  10.768  61.725  1.00  0.00           C  
ATOM   2006  HA  PRO A 127      38.407   7.778  60.567  1.00  0.00           H  
ATOM   2007 1HB  PRO A 127      38.469   7.886  63.365  1.00  0.00           H  
ATOM   2008 2HB  PRO A 127      39.808   8.372  62.318  1.00  0.00           H  
ATOM   2009 1HG  PRO A 127      37.736  10.085  63.700  1.00  0.00           H  
ATOM   2010 2HG  PRO A 127      39.458  10.397  63.463  1.00  0.00           H  
ATOM   2011 1HD  PRO A 127      37.530  11.572  61.954  1.00  0.00           H  
ATOM   2012 2HD  PRO A 127      39.175  11.183  61.307  1.00  0.00           H  
ATOM   2013  N   ILE A 128      36.511   6.353  61.499  1.00  0.00           N  
ATOM   2014  CA  ILE A 128      35.340   5.541  61.795  1.00  0.00           C  
ATOM   2015  C   ILE A 128      35.675   4.640  62.987  1.00  0.00           C  
ATOM   2016  O   ILE A 128      36.278   3.590  62.833  1.00  0.00           O  
ATOM   2017  CB  ILE A 128      34.916   4.693  60.582  1.00  0.00           C  
ATOM   2018  CG1 ILE A 128      34.604   5.593  59.384  1.00  0.00           C  
ATOM   2019  CG2 ILE A 128      33.713   3.830  60.930  1.00  0.00           C  
ATOM   2020  CD1 ILE A 128      34.410   4.840  58.088  1.00  0.00           C  
ATOM   2021  H   ILE A 128      37.337   5.907  61.128  1.00  0.00           H  
ATOM   2022  HA  ILE A 128      34.514   6.205  62.047  1.00  0.00           H  
ATOM   2023  HB  ILE A 128      35.741   4.047  60.284  1.00  0.00           H  
ATOM   2024 1HG1 ILE A 128      33.699   6.166  59.584  1.00  0.00           H  
ATOM   2025 2HG1 ILE A 128      35.417   6.307  59.243  1.00  0.00           H  
ATOM   2026 1HG2 ILE A 128      33.426   3.238  60.062  1.00  0.00           H  
ATOM   2027 2HG2 ILE A 128      33.969   3.165  61.754  1.00  0.00           H  
ATOM   2028 3HG2 ILE A 128      32.880   4.469  61.225  1.00  0.00           H  
ATOM   2029 1HD1 ILE A 128      34.194   5.545  57.285  1.00  0.00           H  
ATOM   2030 2HD1 ILE A 128      35.319   4.287  57.849  1.00  0.00           H  
ATOM   2031 3HD1 ILE A 128      33.579   4.144  58.192  1.00  0.00           H  
ATOM   2032  N   TRP A 129      35.266   5.054  64.175  1.00  0.00           N  
ATOM   2033  CA  TRP A 129      35.699   4.407  65.411  1.00  0.00           C  
ATOM   2034  C   TRP A 129      35.014   3.066  65.621  1.00  0.00           C  
ATOM   2035  O   TRP A 129      33.798   2.944  65.452  1.00  0.00           O  
ATOM   2036  CB  TRP A 129      35.426   5.326  66.607  1.00  0.00           C  
ATOM   2037  CG  TRP A 129      36.135   6.636  66.528  1.00  0.00           C  
ATOM   2038  CD1 TRP A 129      35.564   7.870  66.388  1.00  0.00           C  
ATOM   2039  CD2 TRP A 129      37.555   6.855  66.568  1.00  0.00           C  
ATOM   2040  NE1 TRP A 129      36.538   8.841  66.341  1.00  0.00           N  
ATOM   2041  CE2 TRP A 129      37.770   8.246  66.451  1.00  0.00           C  
ATOM   2042  CE3 TRP A 129      38.671   6.014  66.676  1.00  0.00           C  
ATOM   2043  CZ2 TRP A 129      39.049   8.809  66.453  1.00  0.00           C  
ATOM   2044  CZ3 TRP A 129      39.926   6.565  66.680  1.00  0.00           C  
ATOM   2045  CH2 TRP A 129      40.115   7.954  66.564  1.00  0.00           C  
ATOM   2046  H   TRP A 129      34.636   5.842  64.227  1.00  0.00           H  
ATOM   2047  HA  TRP A 129      36.772   4.222  65.346  1.00  0.00           H  
ATOM   2048 1HB  TRP A 129      34.355   5.519  66.680  1.00  0.00           H  
ATOM   2049 2HB  TRP A 129      35.731   4.826  67.526  1.00  0.00           H  
ATOM   2050  HD1 TRP A 129      34.494   8.058  66.324  1.00  0.00           H  
ATOM   2051  HE1 TRP A 129      36.375   9.833  66.240  1.00  0.00           H  
ATOM   2052  HE3 TRP A 129      38.537   4.935  66.757  1.00  0.00           H  
ATOM   2053  HZ2 TRP A 129      39.209   9.885  66.371  1.00  0.00           H  
ATOM   2054  HZ3 TRP A 129      40.778   5.892  66.777  1.00  0.00           H  
ATOM   2055  HH2 TRP A 129      41.128   8.357  66.562  1.00  0.00           H  
ATOM   2056  N   GLY A 130      35.797   2.062  65.993  1.00  0.00           N  
ATOM   2057  CA  GLY A 130      35.273   0.743  66.295  1.00  0.00           C  
ATOM   2058  C   GLY A 130      34.841   0.647  67.756  1.00  0.00           C  
ATOM   2059  O   GLY A 130      34.684   1.659  68.445  1.00  0.00           O  
ATOM   2060  H   GLY A 130      36.791   2.226  66.067  1.00  0.00           H  
ATOM   2061 1HA  GLY A 130      34.424   0.530  65.645  1.00  0.00           H  
ATOM   2062 2HA  GLY A 130      36.034  -0.008  66.085  1.00  0.00           H  
ATOM   2063  N   SER A 131      34.655  -0.586  68.219  1.00  0.00           N  
ATOM   2064  CA  SER A 131      34.252  -0.863  69.589  1.00  0.00           C  
ATOM   2065  C   SER A 131      35.370  -0.601  70.594  1.00  0.00           C  
ATOM   2066  O   SER A 131      36.551  -0.630  70.263  1.00  0.00           O  
ATOM   2067  CB  SER A 131      33.793  -2.303  69.704  1.00  0.00           C  
ATOM   2068  OG  SER A 131      32.654  -2.532  68.921  1.00  0.00           O  
ATOM   2069  H   SER A 131      34.802  -1.357  67.584  1.00  0.00           H  
ATOM   2070  HA  SER A 131      33.415  -0.211  69.843  1.00  0.00           H  
ATOM   2071 1HB  SER A 131      34.596  -2.968  69.386  1.00  0.00           H  
ATOM   2072 2HB  SER A 131      33.572  -2.533  70.746  1.00  0.00           H  
ATOM   2073  HG  SER A 131      32.427  -3.456  69.046  1.00  0.00           H  
ATOM   2074  N   TRP A 132      34.968  -0.374  71.836  1.00  0.00           N  
ATOM   2075  CA  TRP A 132      35.897  -0.070  72.917  1.00  0.00           C  
ATOM   2076  C   TRP A 132      36.695  -1.301  73.383  1.00  0.00           C  
ATOM   2077  O   TRP A 132      36.134  -2.370  73.612  1.00  0.00           O  
ATOM   2078  CB  TRP A 132      35.135   0.499  74.121  1.00  0.00           C  
ATOM   2079  CG  TRP A 132      34.582   1.890  73.942  1.00  0.00           C  
ATOM   2080  CD1 TRP A 132      33.259   2.249  73.904  1.00  0.00           C  
ATOM   2081  CD2 TRP A 132      35.324   3.112  73.835  1.00  0.00           C  
ATOM   2082  NE1 TRP A 132      33.141   3.609  73.757  1.00  0.00           N  
ATOM   2083  CE2 TRP A 132      34.393   4.162  73.708  1.00  0.00           C  
ATOM   2084  CE3 TRP A 132      36.689   3.427  73.820  1.00  0.00           C  
ATOM   2085  CZ2 TRP A 132      34.783   5.502  73.583  1.00  0.00           C  
ATOM   2086  CZ3 TRP A 132      37.070   4.757  73.698  1.00  0.00           C  
ATOM   2087  CH2 TRP A 132      36.124   5.773  73.588  1.00  0.00           C  
ATOM   2088  H   TRP A 132      33.978  -0.416  72.035  1.00  0.00           H  
ATOM   2089  HA  TRP A 132      36.606   0.678  72.564  1.00  0.00           H  
ATOM   2090 1HB  TRP A 132      34.296  -0.154  74.363  1.00  0.00           H  
ATOM   2091 2HB  TRP A 132      35.792   0.522  74.990  1.00  0.00           H  
ATOM   2092  HD1 TRP A 132      32.424   1.555  73.979  1.00  0.00           H  
ATOM   2093  HE1 TRP A 132      32.272   4.121  73.695  1.00  0.00           H  
ATOM   2094  HE3 TRP A 132      37.437   2.640  73.906  1.00  0.00           H  
ATOM   2095  HZ2 TRP A 132      34.057   6.310  73.485  1.00  0.00           H  
ATOM   2096  HZ3 TRP A 132      38.136   4.986  73.690  1.00  0.00           H  
ATOM   2097  HH2 TRP A 132      36.462   6.806  73.504  1.00  0.00           H  
ATOM   2098  N   PHE A 133      38.004  -1.104  73.521  1.00  0.00           N  
ATOM   2099  CA  PHE A 133      38.926  -2.027  74.146  1.00  0.00           C  
ATOM   2100  C   PHE A 133      39.140  -1.518  75.586  1.00  0.00           C  
ATOM   2101  O   PHE A 133      39.145  -0.307  75.820  1.00  0.00           O  
ATOM   2102  CB  PHE A 133      40.298  -1.975  73.443  1.00  0.00           C  
ATOM   2103  CG  PHE A 133      40.328  -2.550  72.035  1.00  0.00           C  
ATOM   2104  CD1 PHE A 133      41.159  -3.632  71.741  1.00  0.00           C  
ATOM   2105  CD2 PHE A 133      39.559  -2.005  71.011  1.00  0.00           C  
ATOM   2106  CE1 PHE A 133      41.206  -4.171  70.457  1.00  0.00           C  
ATOM   2107  CE2 PHE A 133      39.604  -2.539  69.715  1.00  0.00           C  
ATOM   2108  CZ  PHE A 133      40.427  -3.623  69.439  1.00  0.00           C  
ATOM   2109  H   PHE A 133      38.355  -0.232  73.151  1.00  0.00           H  
ATOM   2110  HA  PHE A 133      38.523  -3.036  74.051  1.00  0.00           H  
ATOM   2111 1HB  PHE A 133      40.635  -0.941  73.380  1.00  0.00           H  
ATOM   2112 2HB  PHE A 133      41.031  -2.523  74.034  1.00  0.00           H  
ATOM   2113  HD1 PHE A 133      41.777  -4.058  72.531  1.00  0.00           H  
ATOM   2114  HD2 PHE A 133      38.913  -1.153  71.227  1.00  0.00           H  
ATOM   2115  HE1 PHE A 133      41.854  -5.023  70.248  1.00  0.00           H  
ATOM   2116  HE2 PHE A 133      38.994  -2.104  68.924  1.00  0.00           H  
ATOM   2117  HZ  PHE A 133      40.466  -4.043  68.435  1.00  0.00           H  
ATOM   2118  N   GLY A 134      39.347  -2.426  76.534  1.00  0.00           N  
ATOM   2119  CA  GLY A 134      39.713  -2.054  77.895  1.00  0.00           C  
ATOM   2120  C   GLY A 134      41.225  -2.088  78.078  1.00  0.00           C  
ATOM   2121  O   GLY A 134      41.908  -2.995  77.571  1.00  0.00           O  
ATOM   2122  H   GLY A 134      39.248  -3.404  76.302  1.00  0.00           H  
ATOM   2123 1HA  GLY A 134      39.335  -1.054  78.112  1.00  0.00           H  
ATOM   2124 2HA  GLY A 134      39.239  -2.736  78.599  1.00  0.00           H  
ATOM   2125  N   VAL A 135      41.753  -1.089  78.780  1.00  0.00           N  
ATOM   2126  CA  VAL A 135      43.191  -0.965  79.011  1.00  0.00           C  
ATOM   2127  C   VAL A 135      43.510  -0.690  80.490  1.00  0.00           C  
ATOM   2128  O   VAL A 135      42.886   0.169  81.116  1.00  0.00           O  
ATOM   2129  CB  VAL A 135      43.769   0.171  78.146  1.00  0.00           C  
ATOM   2130  CG1 VAL A 135      45.286   0.203  78.252  1.00  0.00           C  
ATOM   2131  CG2 VAL A 135      43.333  -0.008  76.699  1.00  0.00           C  
ATOM   2132  H   VAL A 135      41.131  -0.392  79.165  1.00  0.00           H  
ATOM   2133  HA  VAL A 135      43.672  -1.895  78.708  1.00  0.00           H  
ATOM   2134  HB  VAL A 135      43.400   1.125  78.521  1.00  0.00           H  
ATOM   2135 1HG1 VAL A 135      45.677   1.012  77.634  1.00  0.00           H  
ATOM   2136 2HG1 VAL A 135      45.574   0.369  79.290  1.00  0.00           H  
ATOM   2137 3HG1 VAL A 135      45.695  -0.746  77.907  1.00  0.00           H  
ATOM   2138 1HG2 VAL A 135      43.744   0.798  76.093  1.00  0.00           H  
ATOM   2139 2HG2 VAL A 135      43.698  -0.966  76.325  1.00  0.00           H  
ATOM   2140 3HG2 VAL A 135      42.245   0.013  76.641  1.00  0.00           H  
ATOM   2141  N   ASP A 136      44.486  -1.432  81.016  1.00  0.00           N  
ATOM   2142  CA  ASP A 136      45.074  -1.192  82.326  1.00  0.00           C  
ATOM   2143  C   ASP A 136      46.540  -0.810  82.120  1.00  0.00           C  
ATOM   2144  O   ASP A 136      47.287  -1.529  81.436  1.00  0.00           O  
ATOM   2145  CB  ASP A 136      44.960  -2.427  83.223  1.00  0.00           C  
ATOM   2146  CG  ASP A 136      45.486  -2.188  84.631  1.00  0.00           C  
ATOM   2147  OD1 ASP A 136      44.833  -1.500  85.380  1.00  0.00           O  
ATOM   2148  OD2 ASP A 136      46.537  -2.695  84.945  1.00  0.00           O  
ATOM   2149  H   ASP A 136      44.826  -2.203  80.458  1.00  0.00           H  
ATOM   2150  HA  ASP A 136      44.530  -0.378  82.805  1.00  0.00           H  
ATOM   2151 1HB  ASP A 136      43.915  -2.734  83.288  1.00  0.00           H  
ATOM   2152 2HB  ASP A 136      45.516  -3.253  82.778  1.00  0.00           H  
ATOM   2153  N   VAL A 137      46.944   0.318  82.700  1.00  0.00           N  
ATOM   2154  CA  VAL A 137      48.292   0.861  82.513  1.00  0.00           C  
ATOM   2155  C   VAL A 137      48.935   1.170  83.852  1.00  0.00           C  
ATOM   2156  O   VAL A 137      48.316   1.830  84.711  1.00  0.00           O  
ATOM   2157  CB  VAL A 137      48.248   2.143  81.661  1.00  0.00           C  
ATOM   2158  CG1 VAL A 137      49.655   2.672  81.422  1.00  0.00           C  
ATOM   2159  CG2 VAL A 137      47.545   1.864  80.341  1.00  0.00           C  
ATOM   2160  H   VAL A 137      46.291   0.815  83.291  1.00  0.00           H  
ATOM   2161  HA  VAL A 137      48.890   0.123  81.977  1.00  0.00           H  
ATOM   2162  HB  VAL A 137      47.704   2.913  82.208  1.00  0.00           H  
ATOM   2163 1HG1 VAL A 137      49.605   3.578  80.818  1.00  0.00           H  
ATOM   2164 2HG1 VAL A 137      50.126   2.898  82.378  1.00  0.00           H  
ATOM   2165 3HG1 VAL A 137      50.242   1.919  80.896  1.00  0.00           H  
ATOM   2166 1HG2 VAL A 137      47.517   2.775  79.744  1.00  0.00           H  
ATOM   2167 2HG2 VAL A 137      48.086   1.090  79.797  1.00  0.00           H  
ATOM   2168 3HG2 VAL A 137      46.527   1.527  80.536  1.00  0.00           H  
ATOM   2169  N   ASN A 138      50.178   0.720  84.022  1.00  0.00           N  
ATOM   2170  CA  ASN A 138      51.000   1.117  85.158  1.00  0.00           C  
ATOM   2171  C   ASN A 138      52.218   1.926  84.703  1.00  0.00           C  
ATOM   2172  O   ASN A 138      52.975   1.488  83.821  1.00  0.00           O  
ATOM   2173  CB  ASN A 138      51.430  -0.101  85.955  1.00  0.00           C  
ATOM   2174  CG  ASN A 138      50.273  -0.797  86.616  1.00  0.00           C  
ATOM   2175  OD1 ASN A 138      49.702  -0.292  87.589  1.00  0.00           O  
ATOM   2176  ND2 ASN A 138      49.915  -1.948  86.106  1.00  0.00           N  
ATOM   2177  H   ASN A 138      50.559   0.082  83.339  1.00  0.00           H  
ATOM   2178  HA  ASN A 138      50.404   1.761  85.808  1.00  0.00           H  
ATOM   2179 1HB  ASN A 138      51.935  -0.807  85.295  1.00  0.00           H  
ATOM   2180 2HB  ASN A 138      52.144   0.199  86.722  1.00  0.00           H  
ATOM   2181 1HD2 ASN A 138      49.152  -2.457  86.505  1.00  0.00           H  
ATOM   2182 2HD2 ASN A 138      50.406  -2.320  85.318  1.00  0.00           H  
ATOM   2183  N   LEU A 139      52.389   3.109  85.297  1.00  0.00           N  
ATOM   2184  CA  LEU A 139      53.513   3.988  85.006  1.00  0.00           C  
ATOM   2185  C   LEU A 139      54.347   4.250  86.259  1.00  0.00           C  
ATOM   2186  O   LEU A 139      53.808   4.367  87.357  1.00  0.00           O  
ATOM   2187  CB  LEU A 139      53.019   5.349  84.487  1.00  0.00           C  
ATOM   2188  CG  LEU A 139      52.184   5.428  83.220  1.00  0.00           C  
ATOM   2189  CD1 LEU A 139      51.786   6.860  82.983  1.00  0.00           C  
ATOM   2190  CD2 LEU A 139      52.903   4.856  81.986  1.00  0.00           C  
ATOM   2191  H   LEU A 139      51.702   3.399  85.979  1.00  0.00           H  
ATOM   2192  HA  LEU A 139      54.124   3.524  84.233  1.00  0.00           H  
ATOM   2193 1HB  LEU A 139      52.411   5.816  85.260  1.00  0.00           H  
ATOM   2194 2HB  LEU A 139      53.884   5.985  84.300  1.00  0.00           H  
ATOM   2195  HG  LEU A 139      51.262   4.862  83.356  1.00  0.00           H  
ATOM   2196 1HD1 LEU A 139      51.186   6.925  82.075  1.00  0.00           H  
ATOM   2197 2HD1 LEU A 139      51.202   7.220  83.830  1.00  0.00           H  
ATOM   2198 3HD1 LEU A 139      52.681   7.472  82.872  1.00  0.00           H  
ATOM   2199 1HD2 LEU A 139      52.254   4.941  81.114  1.00  0.00           H  
ATOM   2200 2HD2 LEU A 139      53.823   5.414  81.810  1.00  0.00           H  
ATOM   2201 3HD2 LEU A 139      53.143   3.807  82.159  1.00  0.00           H  
ATOM   2202  N   VAL A 140      55.659   4.371  86.083  1.00  0.00           N  
ATOM   2203  CA  VAL A 140      56.527   4.936  87.106  1.00  0.00           C  
ATOM   2204  C   VAL A 140      57.064   6.247  86.524  1.00  0.00           C  
ATOM   2205  O   VAL A 140      57.702   6.257  85.475  1.00  0.00           O  
ATOM   2206  CB  VAL A 140      57.682   3.986  87.505  1.00  0.00           C  
ATOM   2207  CG1 VAL A 140      58.579   4.655  88.541  1.00  0.00           C  
ATOM   2208  CG2 VAL A 140      57.133   2.666  88.058  1.00  0.00           C  
ATOM   2209  H   VAL A 140      56.063   4.061  85.211  1.00  0.00           H  
ATOM   2210  HA  VAL A 140      55.932   5.122  88.001  1.00  0.00           H  
ATOM   2211  HB  VAL A 140      58.291   3.778  86.625  1.00  0.00           H  
ATOM   2212 1HG1 VAL A 140      59.389   3.978  88.814  1.00  0.00           H  
ATOM   2213 2HG1 VAL A 140      58.998   5.570  88.122  1.00  0.00           H  
ATOM   2214 3HG1 VAL A 140      57.994   4.896  89.428  1.00  0.00           H  
ATOM   2215 1HG2 VAL A 140      57.962   2.013  88.331  1.00  0.00           H  
ATOM   2216 2HG2 VAL A 140      56.523   2.866  88.938  1.00  0.00           H  
ATOM   2217 3HG2 VAL A 140      56.524   2.178  87.297  1.00  0.00           H  
ATOM   2218  N   VAL A 141      56.766   7.350  87.192  1.00  0.00           N  
ATOM   2219  CA  VAL A 141      56.999   8.674  86.639  1.00  0.00           C  
ATOM   2220  C   VAL A 141      57.641   9.580  87.679  1.00  0.00           C  
ATOM   2221  O   VAL A 141      57.279   9.535  88.842  1.00  0.00           O  
ATOM   2222  CB  VAL A 141      55.674   9.298  86.160  1.00  0.00           C  
ATOM   2223  CG1 VAL A 141      54.732   9.516  87.335  1.00  0.00           C  
ATOM   2224  CG2 VAL A 141      55.950  10.609  85.440  1.00  0.00           C  
ATOM   2225  H   VAL A 141      56.366   7.265  88.116  1.00  0.00           H  
ATOM   2226  HA  VAL A 141      57.695   8.584  85.805  1.00  0.00           H  
ATOM   2227  HB  VAL A 141      55.183   8.605  85.478  1.00  0.00           H  
ATOM   2228 1HG1 VAL A 141      53.801   9.957  86.978  1.00  0.00           H  
ATOM   2229 2HG1 VAL A 141      54.520   8.559  87.813  1.00  0.00           H  
ATOM   2230 3HG1 VAL A 141      55.198  10.187  88.055  1.00  0.00           H  
ATOM   2231 1HG2 VAL A 141      55.010  11.045  85.103  1.00  0.00           H  
ATOM   2232 2HG2 VAL A 141      56.447  11.301  86.121  1.00  0.00           H  
ATOM   2233 3HG2 VAL A 141      56.593  10.424  84.579  1.00  0.00           H  
ATOM   2234  N   ASP A 142      58.589  10.404  87.242  1.00  0.00           N  
ATOM   2235  CA  ASP A 142      59.277  11.338  88.118  1.00  0.00           C  
ATOM   2236  C   ASP A 142      58.294  12.261  88.834  1.00  0.00           C  
ATOM   2237  O   ASP A 142      57.320  12.740  88.249  1.00  0.00           O  
ATOM   2238  CB  ASP A 142      60.285  12.187  87.327  1.00  0.00           C  
ATOM   2239  CG  ASP A 142      61.494  11.384  86.835  1.00  0.00           C  
ATOM   2240  OD1 ASP A 142      61.664  10.209  87.246  1.00  0.00           O  
ATOM   2241  OD2 ASP A 142      62.336  11.859  86.034  1.00  0.00           O  
ATOM   2242  H   ASP A 142      58.835  10.375  86.263  1.00  0.00           H  
ATOM   2243  HA  ASP A 142      59.822  10.768  88.871  1.00  0.00           H  
ATOM   2244 1HB  ASP A 142      59.788  12.630  86.463  1.00  0.00           H  
ATOM   2245 2HB  ASP A 142      60.643  13.004  87.953  1.00  0.00           H  
ATOM   2246  N   GLU A 143      58.595  12.515  90.102  1.00  0.00           N  
ATOM   2247  CA  GLU A 143      57.778  13.322  90.998  1.00  0.00           C  
ATOM   2248  C   GLU A 143      57.402  14.685  90.419  1.00  0.00           C  
ATOM   2249  O   GLU A 143      56.300  15.170  90.646  1.00  0.00           O  
ATOM   2250  CB  GLU A 143      58.543  13.530  92.301  1.00  0.00           C  
ATOM   2251  CG  GLU A 143      57.769  14.249  93.388  1.00  0.00           C  
ATOM   2252  CD  GLU A 143      58.560  14.395  94.674  1.00  0.00           C  
ATOM   2253  OE1 GLU A 143      59.738  13.944  94.726  1.00  0.00           O  
ATOM   2254  OE2 GLU A 143      57.993  14.970  95.632  1.00  0.00           O  
ATOM   2255  H   GLU A 143      59.454  12.112  90.449  1.00  0.00           H  
ATOM   2256  HA  GLU A 143      56.852  12.783  91.201  1.00  0.00           H  
ATOM   2257 1HB  GLU A 143      58.852  12.564  92.700  1.00  0.00           H  
ATOM   2258 2HB  GLU A 143      59.447  14.107  92.104  1.00  0.00           H  
ATOM   2259 1HG  GLU A 143      57.493  15.240  93.029  1.00  0.00           H  
ATOM   2260 2HG  GLU A 143      56.852  13.698  93.591  1.00  0.00           H  
ATOM   2261  N   ASN A 144      58.332  15.298  89.692  1.00  0.00           N  
ATOM   2262  CA  ASN A 144      58.121  16.614  89.105  1.00  0.00           C  
ATOM   2263  C   ASN A 144      57.304  16.476  87.822  1.00  0.00           C  
ATOM   2264  O   ASN A 144      57.826  16.596  86.709  1.00  0.00           O  
ATOM   2265  CB  ASN A 144      59.443  17.310  88.840  1.00  0.00           C  
ATOM   2266  CG  ASN A 144      59.273  18.766  88.506  1.00  0.00           C  
ATOM   2267  OD1 ASN A 144      58.246  19.374  88.830  1.00  0.00           O  
ATOM   2268  ND2 ASN A 144      60.260  19.337  87.864  1.00  0.00           N  
ATOM   2269  H   ASN A 144      59.214  14.829  89.544  1.00  0.00           H  
ATOM   2270  HA  ASN A 144      57.544  17.217  89.808  1.00  0.00           H  
ATOM   2271 1HB  ASN A 144      60.083  17.222  89.719  1.00  0.00           H  
ATOM   2272 2HB  ASN A 144      59.954  16.817  88.012  1.00  0.00           H  
ATOM   2273 1HD2 ASN A 144      60.202  20.304  87.616  1.00  0.00           H  
ATOM   2274 2HD2 ASN A 144      61.072  18.806  87.622  1.00  0.00           H  
ATOM   2275  N   VAL A 145      56.011  16.218  88.007  1.00  0.00           N  
ATOM   2276  CA  VAL A 145      55.089  15.889  86.923  1.00  0.00           C  
ATOM   2277  C   VAL A 145      54.746  17.105  86.056  1.00  0.00           C  
ATOM   2278  O   VAL A 145      54.433  16.958  84.873  1.00  0.00           O  
ATOM   2279  CB  VAL A 145      53.789  15.300  87.502  1.00  0.00           C  
ATOM   2280  CG1 VAL A 145      52.753  15.113  86.404  1.00  0.00           C  
ATOM   2281  CG2 VAL A 145      54.084  13.979  88.197  1.00  0.00           C  
ATOM   2282  H   VAL A 145      55.663  16.255  88.954  1.00  0.00           H  
ATOM   2283  HA  VAL A 145      55.564  15.150  86.277  1.00  0.00           H  
ATOM   2284  HB  VAL A 145      53.371  16.004  88.222  1.00  0.00           H  
ATOM   2285 1HG1 VAL A 145      51.841  14.695  86.831  1.00  0.00           H  
ATOM   2286 2HG1 VAL A 145      52.531  16.076  85.945  1.00  0.00           H  
ATOM   2287 3HG1 VAL A 145      53.144  14.431  85.648  1.00  0.00           H  
ATOM   2288 1HG2 VAL A 145      53.161  13.569  88.605  1.00  0.00           H  
ATOM   2289 2HG2 VAL A 145      54.508  13.277  87.478  1.00  0.00           H  
ATOM   2290 3HG2 VAL A 145      54.796  14.144  89.006  1.00  0.00           H  
ATOM   2291  N   MET A 146      54.804  18.297  86.640  1.00  0.00           N  
ATOM   2292  CA  MET A 146      54.442  19.537  85.939  1.00  0.00           C  
ATOM   2293  C   MET A 146      55.222  19.776  84.634  1.00  0.00           C  
ATOM   2294  O   MET A 146      54.835  20.624  83.824  1.00  0.00           O  
ATOM   2295  CB  MET A 146      54.637  20.723  86.881  1.00  0.00           C  
ATOM   2296  CG  MET A 146      53.539  20.888  87.922  1.00  0.00           C  
ATOM   2297  SD  MET A 146      51.933  21.256  87.187  1.00  0.00           S  
ATOM   2298  CE  MET A 146      52.184  22.947  86.656  1.00  0.00           C  
ATOM   2299  H   MET A 146      55.108  18.347  87.602  1.00  0.00           H  
ATOM   2300  HA  MET A 146      53.394  19.475  85.647  1.00  0.00           H  
ATOM   2301 1HB  MET A 146      55.584  20.617  87.408  1.00  0.00           H  
ATOM   2302 2HB  MET A 146      54.687  21.645  86.300  1.00  0.00           H  
ATOM   2303 1HG  MET A 146      53.449  19.971  88.504  1.00  0.00           H  
ATOM   2304 2HG  MET A 146      53.800  21.698  88.602  1.00  0.00           H  
ATOM   2305 1HE  MET A 146      51.276  23.318  86.180  1.00  0.00           H  
ATOM   2306 2HE  MET A 146      52.422  23.569  87.521  1.00  0.00           H  
ATOM   2307 3HE  MET A 146      53.009  22.987  85.944  1.00  0.00           H  
ATOM   2308  N   GLN A 147      56.330  19.058  84.457  1.00  0.00           N  
ATOM   2309  CA  GLN A 147      57.131  19.170  83.251  1.00  0.00           C  
ATOM   2310  C   GLN A 147      56.624  18.116  82.286  1.00  0.00           C  
ATOM   2311  O   GLN A 147      56.457  16.948  82.656  1.00  0.00           O  
ATOM   2312  CB  GLN A 147      58.622  18.977  83.541  1.00  0.00           C  
ATOM   2313  CG  GLN A 147      59.138  19.793  84.714  1.00  0.00           C  
ATOM   2314  CD  GLN A 147      58.791  21.265  84.592  1.00  0.00           C  
ATOM   2315  OE1 GLN A 147      59.083  21.904  83.578  1.00  0.00           O  
ATOM   2316  NE2 GLN A 147      58.164  21.811  85.628  1.00  0.00           N  
ATOM   2317  H   GLN A 147      56.621  18.419  85.183  1.00  0.00           H  
ATOM   2318  HA  GLN A 147      57.017  20.178  82.853  1.00  0.00           H  
ATOM   2319 1HB  GLN A 147      58.819  17.926  83.750  1.00  0.00           H  
ATOM   2320 2HB  GLN A 147      59.202  19.250  82.660  1.00  0.00           H  
ATOM   2321 1HG  GLN A 147      58.693  19.412  85.633  1.00  0.00           H  
ATOM   2322 2HG  GLN A 147      60.223  19.701  84.757  1.00  0.00           H  
ATOM   2323 1HE2 GLN A 147      57.909  22.779  85.605  1.00  0.00           H  
ATOM   2324 2HE2 GLN A 147      57.946  21.256  86.431  1.00  0.00           H  
ATOM   2325  N   ASP A 148      56.346  18.522  81.052  1.00  0.00           N  
ATOM   2326  CA  ASP A 148      55.946  17.546  80.052  1.00  0.00           C  
ATOM   2327  C   ASP A 148      57.132  17.233  79.149  1.00  0.00           C  
ATOM   2328  O   ASP A 148      57.074  17.337  77.921  1.00  0.00           O  
ATOM   2329  CB  ASP A 148      54.665  17.968  79.323  1.00  0.00           C  
ATOM   2330  CG  ASP A 148      53.436  17.230  79.860  1.00  0.00           C  
ATOM   2331  OD1 ASP A 148      52.935  16.309  79.178  1.00  0.00           O  
ATOM   2332  OD2 ASP A 148      52.924  17.476  80.976  1.00  0.00           O  
ATOM   2333  H   ASP A 148      56.407  19.496  80.791  1.00  0.00           H  
ATOM   2334  HA  ASP A 148      55.751  16.597  80.553  1.00  0.00           H  
ATOM   2335 1HB  ASP A 148      54.518  19.042  79.438  1.00  0.00           H  
ATOM   2336 2HB  ASP A 148      54.769  17.764  78.257  1.00  0.00           H  
ATOM   2337  N   GLY A 149      58.221  16.860  79.812  1.00  0.00           N  
ATOM   2338  CA  GLY A 149      59.401  16.346  79.161  1.00  0.00           C  
ATOM   2339  C   GLY A 149      59.403  14.830  79.264  1.00  0.00           C  
ATOM   2340  O   GLY A 149      58.350  14.188  79.366  1.00  0.00           O  
ATOM   2341  H   GLY A 149      58.212  16.943  80.819  1.00  0.00           H  
ATOM   2342 1HA  GLY A 149      59.409  16.664  78.118  1.00  0.00           H  
ATOM   2343 2HA  GLY A 149      60.289  16.768  79.631  1.00  0.00           H  
ATOM   2344  N   GLU A 150      60.606  14.271  79.253  1.00  0.00           N  
ATOM   2345  CA  GLU A 150      60.822  12.842  79.357  1.00  0.00           C  
ATOM   2346  C   GLU A 150      60.867  12.447  80.829  1.00  0.00           C  
ATOM   2347  O   GLU A 150      61.907  12.565  81.470  1.00  0.00           O  
ATOM   2348  CB  GLU A 150      62.135  12.484  78.653  1.00  0.00           C  
ATOM   2349  CG  GLU A 150      62.154  12.815  77.154  1.00  0.00           C  
ATOM   2350  CD  GLU A 150      63.410  12.311  76.454  1.00  0.00           C  
ATOM   2351  OE1 GLU A 150      64.512  12.552  76.976  1.00  0.00           O  
ATOM   2352  OE2 GLU A 150      63.297  11.656  75.392  1.00  0.00           O  
ATOM   2353  H   GLU A 150      61.404  14.884  79.166  1.00  0.00           H  
ATOM   2354  HA  GLU A 150      59.996  12.330  78.864  1.00  0.00           H  
ATOM   2355 1HB  GLU A 150      62.960  13.018  79.126  1.00  0.00           H  
ATOM   2356 2HB  GLU A 150      62.329  11.417  78.765  1.00  0.00           H  
ATOM   2357 1HG  GLU A 150      61.282  12.363  76.682  1.00  0.00           H  
ATOM   2358 2HG  GLU A 150      62.081  13.894  77.030  1.00  0.00           H  
ATOM   2359  N   ILE A 151      59.736  11.988  81.361  1.00  0.00           N  
ATOM   2360  CA  ILE A 151      59.607  11.712  82.795  1.00  0.00           C  
ATOM   2361  C   ILE A 151      59.085  10.328  83.181  1.00  0.00           C  
ATOM   2362  O   ILE A 151      59.081  10.003  84.356  1.00  0.00           O  
ATOM   2363  CB  ILE A 151      58.685  12.766  83.436  1.00  0.00           C  
ATOM   2364  CG1 ILE A 151      57.299  12.728  82.789  1.00  0.00           C  
ATOM   2365  CG2 ILE A 151      59.297  14.153  83.311  1.00  0.00           C  
ATOM   2366  CD1 ILE A 151      56.267  13.569  83.505  1.00  0.00           C  
ATOM   2367  H   ILE A 151      58.945  11.825  80.756  1.00  0.00           H  
ATOM   2368  HA  ILE A 151      60.598  11.750  83.245  1.00  0.00           H  
ATOM   2369  HB  ILE A 151      58.547  12.534  84.492  1.00  0.00           H  
ATOM   2370 1HG1 ILE A 151      57.368  13.076  81.759  1.00  0.00           H  
ATOM   2371 2HG1 ILE A 151      56.938  11.699  82.762  1.00  0.00           H  
ATOM   2372 1HG2 ILE A 151      58.632  14.886  83.769  1.00  0.00           H  
ATOM   2373 2HG2 ILE A 151      60.261  14.172  83.817  1.00  0.00           H  
ATOM   2374 3HG2 ILE A 151      59.434  14.397  82.258  1.00  0.00           H  
ATOM   2375 1HD1 ILE A 151      55.311  13.491  82.988  1.00  0.00           H  
ATOM   2376 2HD1 ILE A 151      56.156  13.215  84.530  1.00  0.00           H  
ATOM   2377 3HD1 ILE A 151      56.590  14.610  83.514  1.00  0.00           H  
ATOM   2378  N   ILE A 152      58.639   9.520  82.218  1.00  0.00           N  
ATOM   2379  CA  ILE A 152      58.166   8.165  82.504  1.00  0.00           C  
ATOM   2380  C   ILE A 152      59.337   7.181  82.457  1.00  0.00           C  
ATOM   2381  O   ILE A 152      59.992   7.062  81.432  1.00  0.00           O  
ATOM   2382  CB  ILE A 152      57.078   7.732  81.504  1.00  0.00           C  
ATOM   2383  CG1 ILE A 152      55.882   8.685  81.570  1.00  0.00           C  
ATOM   2384  CG2 ILE A 152      56.640   6.302  81.782  1.00  0.00           C  
ATOM   2385  CD1 ILE A 152      54.876   8.480  80.460  1.00  0.00           C  
ATOM   2386  H   ILE A 152      58.628   9.854  81.265  1.00  0.00           H  
ATOM   2387  HA  ILE A 152      57.745   8.151  83.509  1.00  0.00           H  
ATOM   2388  HB  ILE A 152      57.472   7.791  80.490  1.00  0.00           H  
ATOM   2389 1HG1 ILE A 152      55.369   8.559  82.523  1.00  0.00           H  
ATOM   2390 2HG1 ILE A 152      56.235   9.715  81.523  1.00  0.00           H  
ATOM   2391 1HG2 ILE A 152      55.871   6.012  81.066  1.00  0.00           H  
ATOM   2392 2HG2 ILE A 152      57.495   5.635  81.685  1.00  0.00           H  
ATOM   2393 3HG2 ILE A 152      56.239   6.234  82.793  1.00  0.00           H  
ATOM   2394 1HD1 ILE A 152      54.058   9.192  80.574  1.00  0.00           H  
ATOM   2395 2HD1 ILE A 152      55.362   8.636  79.496  1.00  0.00           H  
ATOM   2396 3HD1 ILE A 152      54.483   7.466  80.509  1.00  0.00           H  
ATOM   2397  N   ASN A 153      59.593   6.502  83.577  1.00  0.00           N  
ATOM   2398  CA  ASN A 153      60.667   5.511  83.695  1.00  0.00           C  
ATOM   2399  C   ASN A 153      60.275   4.111  83.218  1.00  0.00           C  
ATOM   2400  O   ASN A 153      61.121   3.337  82.793  1.00  0.00           O  
ATOM   2401  CB  ASN A 153      61.155   5.449  85.131  1.00  0.00           C  
ATOM   2402  CG  ASN A 153      61.790   6.736  85.581  1.00  0.00           C  
ATOM   2403  OD1 ASN A 153      62.917   7.057  85.189  1.00  0.00           O  
ATOM   2404  ND2 ASN A 153      61.087   7.479  86.397  1.00  0.00           N  
ATOM   2405  H   ASN A 153      59.007   6.690  84.378  1.00  0.00           H  
ATOM   2406  HA  ASN A 153      61.504   5.832  83.073  1.00  0.00           H  
ATOM   2407 1HB  ASN A 153      60.317   5.221  85.790  1.00  0.00           H  
ATOM   2408 2HB  ASN A 153      61.882   4.644  85.233  1.00  0.00           H  
ATOM   2409 1HD2 ASN A 153      61.459   8.346  86.730  1.00  0.00           H  
ATOM   2410 2HD2 ASN A 153      60.179   7.180  86.689  1.00  0.00           H  
ATOM   2411  N   SER A 154      58.995   3.775  83.337  1.00  0.00           N  
ATOM   2412  CA  SER A 154      58.490   2.494  82.867  1.00  0.00           C  
ATOM   2413  C   SER A 154      56.992   2.552  82.597  1.00  0.00           C  
ATOM   2414  O   SER A 154      56.262   3.318  83.243  1.00  0.00           O  
ATOM   2415  CB  SER A 154      58.788   1.413  83.887  1.00  0.00           C  
ATOM   2416  OG  SER A 154      58.032   1.600  85.052  1.00  0.00           O  
ATOM   2417  H   SER A 154      58.355   4.428  83.766  1.00  0.00           H  
ATOM   2418  HA  SER A 154      58.982   2.253  81.924  1.00  0.00           H  
ATOM   2419 1HB  SER A 154      58.564   0.437  83.458  1.00  0.00           H  
ATOM   2420 2HB  SER A 154      59.849   1.427  84.133  1.00  0.00           H  
ATOM   2421  HG  SER A 154      58.275   0.883  85.643  1.00  0.00           H  
ATOM   2422  N   MET A 155      56.556   1.772  81.610  1.00  0.00           N  
ATOM   2423  CA  MET A 155      55.148   1.664  81.255  1.00  0.00           C  
ATOM   2424  C   MET A 155      54.769   0.217  80.990  1.00  0.00           C  
ATOM   2425  O   MET A 155      55.409  -0.476  80.199  1.00  0.00           O  
ATOM   2426  CB  MET A 155      54.839   2.530  80.036  1.00  0.00           C  
ATOM   2427  CG  MET A 155      53.422   2.382  79.501  1.00  0.00           C  
ATOM   2428  SD  MET A 155      53.073   3.508  78.135  1.00  0.00           S  
ATOM   2429  CE  MET A 155      54.143   2.840  76.864  1.00  0.00           C  
ATOM   2430  H   MET A 155      57.236   1.236  81.090  1.00  0.00           H  
ATOM   2431  HA  MET A 155      54.553   2.061  82.077  1.00  0.00           H  
ATOM   2432 1HB  MET A 155      54.994   3.578  80.286  1.00  0.00           H  
ATOM   2433 2HB  MET A 155      55.529   2.281  79.228  1.00  0.00           H  
ATOM   2434 1HG  MET A 155      53.269   1.361  79.153  1.00  0.00           H  
ATOM   2435 2HG  MET A 155      52.709   2.580  80.300  1.00  0.00           H  
ATOM   2436 1HE  MET A 155      54.040   3.431  75.954  1.00  0.00           H  
ATOM   2437 2HE  MET A 155      55.179   2.875  77.205  1.00  0.00           H  
ATOM   2438 3HE  MET A 155      53.863   1.806  76.659  1.00  0.00           H  
ATOM   2439  N   ASP A 156      53.686  -0.209  81.618  1.00  0.00           N  
ATOM   2440  CA  ASP A 156      53.120  -1.530  81.415  1.00  0.00           C  
ATOM   2441  C   ASP A 156      51.704  -1.295  80.895  1.00  0.00           C  
ATOM   2442  O   ASP A 156      50.830  -0.841  81.639  1.00  0.00           O  
ATOM   2443  CB  ASP A 156      53.107  -2.351  82.707  1.00  0.00           C  
ATOM   2444  CG  ASP A 156      52.544  -3.753  82.513  1.00  0.00           C  
ATOM   2445  OD1 ASP A 156      52.228  -4.096  81.398  1.00  0.00           O  
ATOM   2446  OD2 ASP A 156      52.436  -4.467  83.481  1.00  0.00           O  
ATOM   2447  H   ASP A 156      53.240   0.424  82.267  1.00  0.00           H  
ATOM   2448  HA  ASP A 156      53.734  -2.062  80.688  1.00  0.00           H  
ATOM   2449 1HB  ASP A 156      54.122  -2.434  83.096  1.00  0.00           H  
ATOM   2450 2HB  ASP A 156      52.509  -1.836  83.460  1.00  0.00           H  
ATOM   2451  N   TYR A 157      51.510  -1.555  79.607  1.00  0.00           N  
ATOM   2452  CA  TYR A 157      50.262  -1.293  78.896  1.00  0.00           C  
ATOM   2453  C   TYR A 157      49.616  -2.635  78.598  1.00  0.00           C  
ATOM   2454  O   TYR A 157      50.130  -3.399  77.789  1.00  0.00           O  
ATOM   2455  CB  TYR A 157      50.576  -0.538  77.595  1.00  0.00           C  
ATOM   2456  CG  TYR A 157      49.388  -0.063  76.763  1.00  0.00           C  
ATOM   2457  CD1 TYR A 157      48.936   1.252  76.853  1.00  0.00           C  
ATOM   2458  CD2 TYR A 157      48.761  -0.904  75.845  1.00  0.00           C  
ATOM   2459  CE1 TYR A 157      47.866   1.705  76.089  1.00  0.00           C  
ATOM   2460  CE2 TYR A 157      47.706  -0.457  75.057  1.00  0.00           C  
ATOM   2461  CZ  TYR A 157      47.258   0.850  75.186  1.00  0.00           C  
ATOM   2462  OH  TYR A 157      46.197   1.309  74.420  1.00  0.00           O  
ATOM   2463  H   TYR A 157      52.287  -1.960  79.104  1.00  0.00           H  
ATOM   2464  HA  TYR A 157      49.627  -0.674  79.530  1.00  0.00           H  
ATOM   2465 1HB  TYR A 157      51.167   0.351  77.824  1.00  0.00           H  
ATOM   2466 2HB  TYR A 157      51.176  -1.171  76.943  1.00  0.00           H  
ATOM   2467  HD1 TYR A 157      49.423   1.950  77.533  1.00  0.00           H  
ATOM   2468  HD2 TYR A 157      49.095  -1.936  75.734  1.00  0.00           H  
ATOM   2469  HE1 TYR A 157      47.532   2.738  76.178  1.00  0.00           H  
ATOM   2470  HE2 TYR A 157      47.234  -1.132  74.343  1.00  0.00           H  
ATOM   2471  HH  TYR A 157      45.920   0.618  73.813  1.00  0.00           H  
ATOM   2472  N   ARG A 158      48.484  -2.912  79.232  1.00  0.00           N  
ATOM   2473  CA  ARG A 158      47.823  -4.222  79.122  1.00  0.00           C  
ATOM   2474  C   ARG A 158      46.381  -4.090  78.618  1.00  0.00           C  
ATOM   2475  O   ARG A 158      45.571  -3.398  79.238  1.00  0.00           O  
ATOM   2476  CB  ARG A 158      47.819  -4.931  80.468  1.00  0.00           C  
ATOM   2477  CG  ARG A 158      47.350  -6.377  80.428  1.00  0.00           C  
ATOM   2478  CD  ARG A 158      48.464  -7.307  80.107  1.00  0.00           C  
ATOM   2479  NE  ARG A 158      47.977  -8.603  79.663  1.00  0.00           N  
ATOM   2480  CZ  ARG A 158      48.751  -9.693  79.493  1.00  0.00           C  
ATOM   2481  NH1 ARG A 158      50.041  -9.627  79.734  1.00  0.00           N  
ATOM   2482  NH2 ARG A 158      48.211 -10.829  79.085  1.00  0.00           N  
ATOM   2483  H   ARG A 158      48.064  -2.196  79.808  1.00  0.00           H  
ATOM   2484  HA  ARG A 158      48.384  -4.834  78.415  1.00  0.00           H  
ATOM   2485 1HB  ARG A 158      48.824  -4.922  80.887  1.00  0.00           H  
ATOM   2486 2HB  ARG A 158      47.171  -4.394  81.161  1.00  0.00           H  
ATOM   2487 1HG  ARG A 158      46.942  -6.655  81.400  1.00  0.00           H  
ATOM   2488 2HG  ARG A 158      46.580  -6.489  79.664  1.00  0.00           H  
ATOM   2489 1HD  ARG A 158      49.075  -6.881  79.311  1.00  0.00           H  
ATOM   2490 2HD  ARG A 158      49.078  -7.459  80.994  1.00  0.00           H  
ATOM   2491  HE  ARG A 158      46.989  -8.693  79.468  1.00  0.00           H  
ATOM   2492 1HH1 ARG A 158      50.453  -8.760  80.046  1.00  0.00           H  
ATOM   2493 2HH1 ARG A 158      50.621 -10.444  79.606  1.00  0.00           H  
ATOM   2494 1HH2 ARG A 158      47.219 -10.879  78.900  1.00  0.00           H  
ATOM   2495 2HH2 ARG A 158      48.791 -11.645  78.958  1.00  0.00           H  
ATOM   2496  N   PHE A 159      46.060  -4.735  77.499  1.00  0.00           N  
ATOM   2497  CA  PHE A 159      44.659  -4.897  77.085  1.00  0.00           C  
ATOM   2498  C   PHE A 159      43.972  -5.869  78.036  1.00  0.00           C  
ATOM   2499  O   PHE A 159      44.484  -6.960  78.287  1.00  0.00           O  
ATOM   2500  CB  PHE A 159      44.520  -5.462  75.658  1.00  0.00           C  
ATOM   2501  CG  PHE A 159      44.671  -4.456  74.535  1.00  0.00           C  
ATOM   2502  CD1 PHE A 159      44.565  -3.087  74.739  1.00  0.00           C  
ATOM   2503  CD2 PHE A 159      44.869  -4.919  73.227  1.00  0.00           C  
ATOM   2504  CE1 PHE A 159      44.684  -2.198  73.669  1.00  0.00           C  
ATOM   2505  CE2 PHE A 159      44.998  -4.034  72.151  1.00  0.00           C  
ATOM   2506  CZ  PHE A 159      44.905  -2.680  72.365  1.00  0.00           C  
ATOM   2507  H   PHE A 159      46.792  -5.122  76.921  1.00  0.00           H  
ATOM   2508  HA  PHE A 159      44.178  -3.918  77.098  1.00  0.00           H  
ATOM   2509 1HB  PHE A 159      45.269  -6.237  75.499  1.00  0.00           H  
ATOM   2510 2HB  PHE A 159      43.541  -5.926  75.545  1.00  0.00           H  
ATOM   2511  HD1 PHE A 159      44.388  -2.710  75.747  1.00  0.00           H  
ATOM   2512  HD2 PHE A 159      44.942  -5.994  73.060  1.00  0.00           H  
ATOM   2513  HE1 PHE A 159      44.605  -1.125  73.842  1.00  0.00           H  
ATOM   2514  HE2 PHE A 159      45.171  -4.415  71.144  1.00  0.00           H  
ATOM   2515  HZ  PHE A 159      45.000  -1.983  71.534  1.00  0.00           H  
ATOM   2516  N   THR A 160      42.805  -5.475  78.541  1.00  0.00           N  
ATOM   2517  CA  THR A 160      42.016  -6.277  79.475  1.00  0.00           C  
ATOM   2518  C   THR A 160      40.779  -6.870  78.819  1.00  0.00           C  
ATOM   2519  O   THR A 160      40.209  -7.826  79.317  1.00  0.00           O  
ATOM   2520  CB  THR A 160      41.593  -5.440  80.696  1.00  0.00           C  
ATOM   2521  OG1 THR A 160      40.755  -4.358  80.269  1.00  0.00           O  
ATOM   2522  CG2 THR A 160      42.814  -4.879  81.408  1.00  0.00           C  
ATOM   2523  H   THR A 160      42.459  -4.571  78.255  1.00  0.00           H  
ATOM   2524  HA  THR A 160      42.650  -7.070  79.871  1.00  0.00           H  
ATOM   2525  HB  THR A 160      41.030  -6.065  81.388  1.00  0.00           H  
ATOM   2526  HG1 THR A 160      40.491  -3.837  81.032  1.00  0.00           H  
ATOM   2527 1HG2 THR A 160      42.495  -4.291  82.268  1.00  0.00           H  
ATOM   2528 2HG2 THR A 160      43.447  -5.700  81.744  1.00  0.00           H  
ATOM   2529 3HG2 THR A 160      43.375  -4.245  80.723  1.00  0.00           H  
ATOM   2530  N   TYR A 161      40.353  -6.249  77.725  1.00  0.00           N  
ATOM   2531  CA  TYR A 161      39.198  -6.687  76.952  1.00  0.00           C  
ATOM   2532  C   TYR A 161      39.369  -6.252  75.497  1.00  0.00           C  
ATOM   2533  O   TYR A 161      39.602  -5.078  75.220  1.00  0.00           O  
ATOM   2534  CB  TYR A 161      37.906  -6.088  77.506  1.00  0.00           C  
ATOM   2535  CG  TYR A 161      36.723  -6.434  76.644  1.00  0.00           C  
ATOM   2536  CD1 TYR A 161      36.184  -7.712  76.660  1.00  0.00           C  
ATOM   2537  CD2 TYR A 161      36.174  -5.502  75.770  1.00  0.00           C  
ATOM   2538  CE1 TYR A 161      35.120  -8.046  75.851  1.00  0.00           C  
ATOM   2539  CE2 TYR A 161      35.095  -5.829  74.962  1.00  0.00           C  
ATOM   2540  CZ  TYR A 161      34.575  -7.099  75.009  1.00  0.00           C  
ATOM   2541  OH  TYR A 161      33.506  -7.434  74.210  1.00  0.00           O  
ATOM   2542  H   TYR A 161      40.865  -5.431  77.425  1.00  0.00           H  
ATOM   2543  HA  TYR A 161      39.129  -7.773  77.019  1.00  0.00           H  
ATOM   2544 1HB  TYR A 161      37.738  -6.459  78.519  1.00  0.00           H  
ATOM   2545 2HB  TYR A 161      38.005  -5.004  77.567  1.00  0.00           H  
ATOM   2546  HD1 TYR A 161      36.602  -8.472  77.320  1.00  0.00           H  
ATOM   2547  HD2 TYR A 161      36.592  -4.497  75.711  1.00  0.00           H  
ATOM   2548  HE1 TYR A 161      34.711  -9.056  75.879  1.00  0.00           H  
ATOM   2549  HE2 TYR A 161      34.667  -5.080  74.296  1.00  0.00           H  
ATOM   2550  HH  TYR A 161      33.249  -6.672  73.686  1.00  0.00           H  
ATOM   2551  N   VAL A 162      39.228  -7.212  74.588  1.00  0.00           N  
ATOM   2552  CA  VAL A 162      39.328  -6.996  73.141  1.00  0.00           C  
ATOM   2553  C   VAL A 162      37.980  -7.387  72.547  1.00  0.00           C  
ATOM   2554  O   VAL A 162      37.588  -8.542  72.639  1.00  0.00           O  
ATOM   2555  CB  VAL A 162      40.454  -7.842  72.517  1.00  0.00           C  
ATOM   2556  CG1 VAL A 162      40.453  -7.696  71.003  1.00  0.00           C  
ATOM   2557  CG2 VAL A 162      41.797  -7.427  73.099  1.00  0.00           C  
ATOM   2558  H   VAL A 162      39.041  -8.141  74.935  1.00  0.00           H  
ATOM   2559  HA  VAL A 162      39.600  -5.955  72.964  1.00  0.00           H  
ATOM   2560  HB  VAL A 162      40.271  -8.894  72.739  1.00  0.00           H  
ATOM   2561 1HG1 VAL A 162      41.255  -8.301  70.579  1.00  0.00           H  
ATOM   2562 2HG1 VAL A 162      39.496  -8.034  70.606  1.00  0.00           H  
ATOM   2563 3HG1 VAL A 162      40.609  -6.651  70.738  1.00  0.00           H  
ATOM   2564 1HG2 VAL A 162      42.588  -8.029  72.654  1.00  0.00           H  
ATOM   2565 2HG2 VAL A 162      41.977  -6.373  72.882  1.00  0.00           H  
ATOM   2566 3HG2 VAL A 162      41.789  -7.578  74.178  1.00  0.00           H  
ATOM   2567  N   PRO A 163      37.262  -6.442  71.946  1.00  0.00           N  
ATOM   2568  CA  PRO A 163      35.962  -6.757  71.338  1.00  0.00           C  
ATOM   2569  C   PRO A 163      36.139  -7.602  70.077  1.00  0.00           C  
ATOM   2570  O   PRO A 163      37.203  -7.560  69.468  1.00  0.00           O  
ATOM   2571  CB  PRO A 163      35.385  -5.375  71.014  1.00  0.00           C  
ATOM   2572  CG  PRO A 163      36.586  -4.515  70.811  1.00  0.00           C  
ATOM   2573  CD  PRO A 163      37.575  -5.006  71.834  1.00  0.00           C  
ATOM   2574  HA  PRO A 163      35.328  -7.262  72.081  1.00  0.00           H  
ATOM   2575 1HB  PRO A 163      34.746  -5.434  70.121  1.00  0.00           H  
ATOM   2576 2HB  PRO A 163      34.748  -5.030  71.842  1.00  0.00           H  
ATOM   2577 1HG  PRO A 163      36.956  -4.618  69.781  1.00  0.00           H  
ATOM   2578 2HG  PRO A 163      36.323  -3.456  70.951  1.00  0.00           H  
ATOM   2579 1HD  PRO A 163      38.598  -4.846  71.463  1.00  0.00           H  
ATOM   2580 2HD  PRO A 163      37.418  -4.472  72.783  1.00  0.00           H  
ATOM   2581  N   ASN A 164      35.119  -8.369  69.703  1.00  0.00           N  
ATOM   2582  CA  ASN A 164      35.216  -9.252  68.529  1.00  0.00           C  
ATOM   2583  C   ASN A 164      35.170  -8.447  67.226  1.00  0.00           C  
ATOM   2584  O   ASN A 164      34.146  -8.434  66.542  1.00  0.00           O  
ATOM   2585  CB  ASN A 164      34.114 -10.295  68.550  1.00  0.00           C  
ATOM   2586  CG  ASN A 164      34.306 -11.360  67.507  1.00  0.00           C  
ATOM   2587  OD1 ASN A 164      35.421 -11.570  67.014  1.00  0.00           O  
ATOM   2588  ND2 ASN A 164      33.242 -12.038  67.161  1.00  0.00           N  
ATOM   2589  H   ASN A 164      34.260  -8.347  70.233  1.00  0.00           H  
ATOM   2590  HA  ASN A 164      36.182  -9.758  68.556  1.00  0.00           H  
ATOM   2591 1HB  ASN A 164      34.078 -10.767  69.533  1.00  0.00           H  
ATOM   2592 2HB  ASN A 164      33.151  -9.810  68.384  1.00  0.00           H  
ATOM   2593 1HD2 ASN A 164      33.310 -12.759  66.471  1.00  0.00           H  
ATOM   2594 2HD2 ASN A 164      32.360 -11.835  67.585  1.00  0.00           H  
ATOM   2595  N   ASP A 165      36.279  -7.762  66.911  1.00  0.00           N  
ATOM   2596  CA  ASP A 165      36.442  -6.952  65.685  1.00  0.00           C  
ATOM   2597  C   ASP A 165      37.827  -6.292  65.616  1.00  0.00           C  
ATOM   2598  O   ASP A 165      38.105  -5.285  66.296  1.00  0.00           O  
ATOM   2599  OXT ASP A 165      38.672  -6.744  64.894  1.00  0.00           O  
ATOM   2600  CB  ASP A 165      35.359  -5.873  65.609  1.00  0.00           C  
ATOM   2601  CG  ASP A 165      35.342  -5.145  64.272  1.00  0.00           C  
ATOM   2602  OD1 ASP A 165      36.114  -5.501  63.413  1.00  0.00           O  
ATOM   2603  OD2 ASP A 165      34.557  -4.239  64.122  1.00  0.00           O  
ATOM   2604  H   ASP A 165      37.043  -7.817  67.570  1.00  0.00           H  
ATOM   2605  HA  ASP A 165      36.373  -7.615  64.822  1.00  0.00           H  
ATOM   2606 1HB  ASP A 165      34.381  -6.327  65.772  1.00  0.00           H  
ATOM   2607 2HB  ASP A 165      35.517  -5.142  66.402  1.00  0.00           H  
TER                                                                             
HEADER                                            xx-MMM-xx                     
HETNAM     ATZ X   1  ATZ                                                       
HETATM    1  N1  ATZ X   1      49.198  -0.482  72.490  1.00  0.00           N  
HETATM    2  C1  ATZ X   1      48.334  -1.259  71.833  1.00  0.00           C  
HETATM    3  N2  ATZ X   1      47.008  -0.993  71.645  1.00  0.00           N  
HETATM    4  C3  ATZ X   1      46.660   0.149  72.201  1.00  0.00           C  
HETATM    5  N3  ATZ X   1      47.374   1.035  72.889  1.00  0.00           N  
HETATM    6  C2  ATZ X   1      48.686   0.641  72.996  1.00  0.00           C  
HETATM    7  N5  ATZ X   1      49.553   1.447  73.658  1.00  0.00           N  
HETATM    8  C8  ATZ X   1      49.855   2.862  73.444  1.00  0.00           C  
HETATM    9  C5  ATZ X   1      50.779   3.460  74.526  1.00  0.00           C  
HETATM   10  C6  ATZ X   1      50.273   3.109  72.020  1.00  0.00           C  
HETATM   11 CL1  ATZ X   1      44.977   0.566  71.973  1.00  0.00          CL  
HETATM   12  N4  ATZ X   1      48.790  -2.415  71.298  1.00  0.00           N  
HETATM   13  C7  ATZ X   1      47.976  -3.563  70.919  1.00  0.00           C  
HETATM   14  C4  ATZ X   1      47.457  -3.323  69.552  1.00  0.00           C  
HETATM   15  H14 ATZ X   1      50.453   0.970  73.609  1.00  0.00           H  
HETATM   16  H12 ATZ X   1      48.916   3.448  73.583  1.00  0.00           H  
HETATM   17  H4  ATZ X   1      51.793   2.993  74.548  1.00  0.00           H  
HETATM   18  H5  ATZ X   1      50.855   4.566  74.416  1.00  0.00           H  
HETATM   19  H6  ATZ X   1      50.298   3.407  75.531  1.00  0.00           H  
HETATM   20  H7  ATZ X   1      51.215   2.559  71.783  1.00  0.00           H  
HETATM   21  H8  ATZ X   1      49.458   2.859  71.300  1.00  0.00           H  
HETATM   22  H9  ATZ X   1      50.365   4.198  71.799  1.00  0.00           H  
HETATM   23  H13 ATZ X   1      49.504  -2.766  71.936  1.00  0.00           H  
HETATM   24  H10 ATZ X   1      48.524  -4.530  71.011  1.00  0.00           H  
HETATM   25  H11 ATZ X   1      47.168  -3.780  71.656  1.00  0.00           H  
HETATM   26  H1  ATZ X   1      46.928  -2.342  69.554  1.00  0.00           H  
HETATM   27  H2  ATZ X   1      48.252  -3.385  68.772  1.00  0.00           H  
HETATM   28  H3  ATZ X   1      46.819  -4.158  69.181  1.00  0.00           H  
TER                                                                             
CONECT    1    2    6                                                           
CONECT    2    1    3   12                                                      
CONECT    3    2    4                                                           
CONECT    4    3    5   11                                                      
CONECT    5    4    6                                                           
CONECT    6    1    5    7                                                      
CONECT    7    6    8   15                                                      
CONECT    8    7    9   10   16                                                 
CONECT    9    8   17   18   19                                                 
CONECT   10    8   20   21   22                                                 
CONECT   11    4                                                                
CONECT   12    2   13   23                                                      
CONECT   13   12   14   24   25                                                 
CONECT   14   13   26   27   28                                                 
CONECT   15    7                                                                
CONECT   16    8                                                                
CONECT   17    9                                                                
CONECT   18    9                                                                
CONECT   19    9                                                                
CONECT   20   10                                                                
CONECT   21   10                                                                
CONECT   22   10                                                                
CONECT   23   12                                                                
CONECT   24   13                                                                
CONECT   25   13                                                                
CONECT   26   14                                                                
CONECT   27   14                                                                
CONECT   28   14                                                                
