# Supplementary material for: New computational protein design methods for de novo small molecule binding sites
Source: PLoS Comput Biol. 2020 Oct 5;16(10):e1008178. doi: 10.1371/journal.pcbi.1008178 (PMC7575090; doi:10.1371/journal.pcbi.1008178)
Supplement: S4 File — PDB files for matches that were selected for forward design, the RosettaMatch constraint files (.cst) that yielded the match, and corresponding source composite binding site definition (.pdb) that was used to generate the RosettaMatch constraint file. (GZ) [file pcbi.1008178.s004.tar.gz › DesignMatchPDBs/LFN_2OWP.pdb]

HEADER                                            xx-MMM-xx                     
REMARK 666 MATCH TEMPLATE X LFN    0 MATCH MOTIF A PHE   24  1  1               
REMARK 666 MATCH TEMPLATE X LFN    0 MATCH MOTIF A TRP  123  2  1               
REMARK 666 MATCH TEMPLATE X LFN    0 MATCH MOTIF A MET   71  3  1               
ATOM      1  N   GLY A   1     -16.435  56.438  53.846  1.00  0.00           N  
ATOM      2  CA  GLY A   1     -15.433  57.219  53.067  1.00  0.00           C  
ATOM      3  C   GLY A   1     -14.005  56.805  53.400  1.00  0.00           C  
ATOM      4  O   GLY A   1     -13.737  55.616  53.640  1.00  0.00           O  
ATOM      5 1H   GLY A   1     -16.989  57.067  54.409  1.00  0.00           H  
ATOM      6 2H   GLY A   1     -17.038  55.935  53.211  1.00  0.00           H  
ATOM      7 3H   GLY A   1     -15.958  55.782  54.447  1.00  0.00           H  
ATOM      8 1HA  GLY A   1     -15.610  57.077  52.001  1.00  0.00           H  
ATOM      9 2HA  GLY A   1     -15.558  58.281  53.275  1.00  0.00           H  
ATOM     10  N   MET A   2     -13.092  57.783  53.392  1.00  0.00           N  
ATOM     11  CA  MET A   2     -11.660  57.529  53.562  1.00  0.00           C  
ATOM     12  C   MET A   2     -11.044  58.554  54.536  1.00  0.00           C  
ATOM     13  O   MET A   2     -10.113  59.309  54.203  1.00  0.00           O  
ATOM     14  CB  MET A   2     -10.950  57.571  52.210  1.00  0.00           C  
ATOM     15  CG  MET A   2     -11.452  56.546  51.203  1.00  0.00           C  
ATOM     16  SD  MET A   2     -11.078  54.850  51.692  1.00  0.00           S  
ATOM     17  CE  MET A   2      -9.376  54.711  51.153  1.00  0.00           C  
ATOM     18  H   MET A   2     -13.411  58.732  53.263  1.00  0.00           H  
ATOM     19  HA  MET A   2     -11.533  56.536  53.994  1.00  0.00           H  
ATOM     20 1HB  MET A   2     -11.069  58.559  51.768  1.00  0.00           H  
ATOM     21 2HB  MET A   2      -9.882  57.402  52.354  1.00  0.00           H  
ATOM     22 1HG  MET A   2     -12.532  56.643  51.094  1.00  0.00           H  
ATOM     23 2HG  MET A   2     -10.993  56.734  50.233  1.00  0.00           H  
ATOM     24 1HE  MET A   2      -9.001  53.714  51.386  1.00  0.00           H  
ATOM     25 2HE  MET A   2      -9.320  54.878  50.076  1.00  0.00           H  
ATOM     26 3HE  MET A   2      -8.769  55.456  51.667  1.00  0.00           H  
ATOM     27  N   GLU A   3     -11.613  58.604  55.733  1.00  0.00           N  
ATOM     28  CA  GLU A   3     -11.008  59.350  56.805  1.00  0.00           C  
ATOM     29  C   GLU A   3      -9.799  58.527  57.211  1.00  0.00           C  
ATOM     30  O   GLU A   3      -9.891  57.292  57.303  1.00  0.00           O  
ATOM     31  CB  GLU A   3     -11.971  59.556  57.976  1.00  0.00           C  
ATOM     32  CG  GLU A   3     -11.407  60.396  59.113  1.00  0.00           C  
ATOM     33  CD  GLU A   3     -12.378  60.573  60.247  1.00  0.00           C  
ATOM     34  OE1 GLU A   3     -13.497  60.138  60.119  1.00  0.00           O  
ATOM     35  OE2 GLU A   3     -11.999  61.142  61.244  1.00  0.00           O  
ATOM     36  H   GLU A   3     -12.481  58.116  55.901  1.00  0.00           H  
ATOM     37  HA  GLU A   3     -10.753  60.344  56.435  1.00  0.00           H  
ATOM     38 1HB  GLU A   3     -12.879  60.042  57.620  1.00  0.00           H  
ATOM     39 2HB  GLU A   3     -12.257  58.588  58.386  1.00  0.00           H  
ATOM     40 1HG  GLU A   3     -10.505  59.917  59.493  1.00  0.00           H  
ATOM     41 2HG  GLU A   3     -11.128  61.375  58.724  1.00  0.00           H  
ATOM     42  N   VAL A   4      -8.665  59.204  57.396  1.00  0.00           N  
ATOM     43  CA  VAL A   4      -7.414  58.561  57.735  1.00  0.00           C  
ATOM     44  C   VAL A   4      -7.263  58.491  59.255  1.00  0.00           C  
ATOM     45  O   VAL A   4      -7.419  59.485  59.944  1.00  0.00           O  
ATOM     46  CB  VAL A   4      -6.200  59.257  57.081  1.00  0.00           C  
ATOM     47  CG1 VAL A   4      -4.864  58.583  57.512  1.00  0.00           C  
ATOM     48  CG2 VAL A   4      -6.315  59.206  55.537  1.00  0.00           C  
ATOM     49  H   VAL A   4      -8.690  60.208  57.293  1.00  0.00           H  
ATOM     50  HA  VAL A   4      -7.443  57.533  57.372  1.00  0.00           H  
ATOM     51  HB  VAL A   4      -6.172  60.298  57.404  1.00  0.00           H  
ATOM     52 1HG1 VAL A   4      -4.027  59.095  57.035  1.00  0.00           H  
ATOM     53 2HG1 VAL A   4      -4.757  58.645  58.594  1.00  0.00           H  
ATOM     54 3HG1 VAL A   4      -4.869  57.537  57.206  1.00  0.00           H  
ATOM     55 1HG2 VAL A   4      -5.453  59.701  55.091  1.00  0.00           H  
ATOM     56 2HG2 VAL A   4      -6.347  58.167  55.209  1.00  0.00           H  
ATOM     57 3HG2 VAL A   4      -7.228  59.713  55.223  1.00  0.00           H  
ATOM     58  N   ASN A   5      -7.011  57.289  59.757  1.00  0.00           N  
ATOM     59  CA  ASN A   5      -6.729  57.059  61.183  1.00  0.00           C  
ATOM     60  C   ASN A   5      -7.852  57.460  62.118  1.00  0.00           C  
ATOM     61  O   ASN A   5      -7.637  58.233  63.037  1.00  0.00           O  
ATOM     62  CB  ASN A   5      -5.456  57.782  61.584  1.00  0.00           C  
ATOM     63  CG  ASN A   5      -4.226  57.166  60.978  1.00  0.00           C  
ATOM     64  OD1 ASN A   5      -4.213  55.975  60.645  1.00  0.00           O  
ATOM     65  ND2 ASN A   5      -3.191  57.953  60.828  1.00  0.00           N  
ATOM     66  H   ASN A   5      -7.015  56.502  59.124  1.00  0.00           H  
ATOM     67  HA  ASN A   5      -6.610  55.986  61.344  1.00  0.00           H  
ATOM     68 1HB  ASN A   5      -5.517  58.826  61.271  1.00  0.00           H  
ATOM     69 2HB  ASN A   5      -5.357  57.771  62.669  1.00  0.00           H  
ATOM     70 1HD2 ASN A   5      -2.345  57.597  60.430  1.00  0.00           H  
ATOM     71 2HD2 ASN A   5      -3.247  58.910  61.111  1.00  0.00           H  
ATOM     72  N   GLN A   6      -9.057  56.977  61.842  1.00  0.00           N  
ATOM     73  CA  GLN A   6     -10.156  57.078  62.776  1.00  0.00           C  
ATOM     74  C   GLN A   6      -9.715  56.377  64.042  1.00  0.00           C  
ATOM     75  O   GLN A   6      -9.280  55.225  63.981  1.00  0.00           O  
ATOM     76  CB  GLN A   6     -11.436  56.451  62.215  1.00  0.00           C  
ATOM     77  CG  GLN A   6     -12.125  57.289  61.152  1.00  0.00           C  
ATOM     78  CD  GLN A   6     -13.367  56.615  60.599  1.00  0.00           C  
ATOM     79  OE1 GLN A   6     -13.626  55.439  60.872  1.00  0.00           O  
ATOM     80  NE2 GLN A   6     -14.143  57.356  59.817  1.00  0.00           N  
ATOM     81  H   GLN A   6      -9.209  56.526  60.951  1.00  0.00           H  
ATOM     82  HA  GLN A   6     -10.380  58.132  62.934  1.00  0.00           H  
ATOM     83 1HB  GLN A   6     -11.204  55.479  61.780  1.00  0.00           H  
ATOM     84 2HB  GLN A   6     -12.145  56.286  63.026  1.00  0.00           H  
ATOM     85 1HG  GLN A   6     -12.421  58.242  61.591  1.00  0.00           H  
ATOM     86 2HG  GLN A   6     -11.431  57.456  60.329  1.00  0.00           H  
ATOM     87 1HE2 GLN A   6     -14.976  56.966  59.423  1.00  0.00           H  
ATOM     88 2HE2 GLN A   6     -13.896  58.306  59.622  1.00  0.00           H  
ATOM     89  N   PRO A   7      -9.780  57.058  65.195  1.00  0.00           N  
ATOM     90  CA  PRO A   7      -9.319  56.407  66.433  1.00  0.00           C  
ATOM     91  C   PRO A   7      -9.867  55.000  66.757  1.00  0.00           C  
ATOM     92  O   PRO A   7      -9.107  54.146  67.218  1.00  0.00           O  
ATOM     93  CB  PRO A   7      -9.784  57.417  67.487  1.00  0.00           C  
ATOM     94  CG  PRO A   7      -9.712  58.733  66.790  1.00  0.00           C  
ATOM     95  CD  PRO A   7     -10.204  58.445  65.397  1.00  0.00           C  
ATOM     96  HA  PRO A   7      -8.227  56.286  66.393  1.00  0.00           H  
ATOM     97 1HB  PRO A   7     -10.801  57.168  67.825  1.00  0.00           H  
ATOM     98 2HB  PRO A   7      -9.130  57.366  68.371  1.00  0.00           H  
ATOM     99 1HG  PRO A   7     -10.333  59.474  67.314  1.00  0.00           H  
ATOM    100 2HG  PRO A   7      -8.680  59.115  66.805  1.00  0.00           H  
ATOM    101 1HD  PRO A   7     -11.298  58.551  65.364  1.00  0.00           H  
ATOM    102 2HD  PRO A   7      -9.726  59.138  64.688  1.00  0.00           H  
ATOM    103  N   ASP A   8     -11.159  54.761  66.551  1.00  0.00           N  
ATOM    104  CA  ASP A   8     -11.763  53.442  66.867  1.00  0.00           C  
ATOM    105  C   ASP A   8     -11.171  52.376  65.989  1.00  0.00           C  
ATOM    106  O   ASP A   8     -10.897  51.264  66.426  1.00  0.00           O  
ATOM    107  CB  ASP A   8     -13.282  53.463  66.681  1.00  0.00           C  
ATOM    108  CG  ASP A   8     -13.999  54.272  67.753  1.00  0.00           C  
ATOM    109  OD1 ASP A   8     -13.390  54.568  68.753  1.00  0.00           O  
ATOM    110  OD2 ASP A   8     -15.150  54.587  67.561  1.00  0.00           O  
ATOM    111  H   ASP A   8     -11.744  55.492  66.172  1.00  0.00           H  
ATOM    112  HA  ASP A   8     -11.563  53.211  67.914  1.00  0.00           H  
ATOM    113 1HB  ASP A   8     -13.523  53.885  65.705  1.00  0.00           H  
ATOM    114 2HB  ASP A   8     -13.665  52.442  66.700  1.00  0.00           H  
ATOM    115  N   ILE A   9     -10.930  52.740  64.740  1.00  0.00           N  
ATOM    116  CA  ILE A   9     -10.482  51.812  63.726  1.00  0.00           C  
ATOM    117  C   ILE A   9      -8.995  51.532  63.941  1.00  0.00           C  
ATOM    118  O   ILE A   9      -8.576  50.370  63.875  1.00  0.00           O  
ATOM    119  CB  ILE A   9     -10.724  52.368  62.311  1.00  0.00           C  
ATOM    120  CG1 ILE A   9     -12.208  52.685  62.108  1.00  0.00           C  
ATOM    121  CG2 ILE A   9     -10.239  51.379  61.261  1.00  0.00           C  
ATOM    122  CD1 ILE A   9     -13.119  51.494  62.299  1.00  0.00           C  
ATOM    123  H   ILE A   9     -11.067  53.709  64.494  1.00  0.00           H  
ATOM    124  HA  ILE A   9     -10.970  50.853  63.895  1.00  0.00           H  
ATOM    125  HB  ILE A   9     -10.182  53.305  62.191  1.00  0.00           H  
ATOM    126 1HG1 ILE A   9     -12.512  53.464  62.807  1.00  0.00           H  
ATOM    127 2HG1 ILE A   9     -12.362  53.073  61.101  1.00  0.00           H  
ATOM    128 1HG2 ILE A   9     -10.418  51.788  60.267  1.00  0.00           H  
ATOM    129 2HG2 ILE A   9      -9.173  51.202  61.394  1.00  0.00           H  
ATOM    130 3HG2 ILE A   9     -10.780  50.439  61.370  1.00  0.00           H  
ATOM    131 1HD1 ILE A   9     -14.153  51.798  62.139  1.00  0.00           H  
ATOM    132 2HD1 ILE A   9     -12.854  50.715  61.584  1.00  0.00           H  
ATOM    133 3HD1 ILE A   9     -13.007  51.110  63.312  1.00  0.00           H  
ATOM    134  N   VAL A  10      -8.209  52.553  64.294  1.00  0.00           N  
ATOM    135  CA  VAL A  10      -6.784  52.306  64.632  1.00  0.00           C  
ATOM    136  C   VAL A  10      -6.654  51.340  65.848  1.00  0.00           C  
ATOM    137  O   VAL A  10      -5.855  50.386  65.846  1.00  0.00           O  
ATOM    138  CB  VAL A  10      -6.076  53.635  64.956  1.00  0.00           C  
ATOM    139  CG1 VAL A  10      -4.685  53.375  65.516  1.00  0.00           C  
ATOM    140  CG2 VAL A  10      -6.001  54.499  63.706  1.00  0.00           C  
ATOM    141  H   VAL A  10      -8.568  53.496  64.334  1.00  0.00           H  
ATOM    142  HA  VAL A  10      -6.319  51.771  63.804  1.00  0.00           H  
ATOM    143  HB  VAL A  10      -6.640  54.159  65.727  1.00  0.00           H  
ATOM    144 1HG1 VAL A  10      -4.199  54.326  65.739  1.00  0.00           H  
ATOM    145 2HG1 VAL A  10      -4.765  52.786  66.429  1.00  0.00           H  
ATOM    146 3HG1 VAL A  10      -4.093  52.830  64.781  1.00  0.00           H  
ATOM    147 1HG2 VAL A  10      -5.500  55.438  63.942  1.00  0.00           H  
ATOM    148 2HG2 VAL A  10      -5.441  53.973  62.933  1.00  0.00           H  
ATOM    149 3HG2 VAL A  10      -7.009  54.707  63.347  1.00  0.00           H  
ATOM    150  N   ALA A  11      -7.498  51.547  66.848  1.00  0.00           N  
ATOM    151  CA  ALA A  11      -7.549  50.688  68.017  1.00  0.00           C  
ATOM    152  C   ALA A  11      -7.871  49.229  67.654  1.00  0.00           C  
ATOM    153  O   ALA A  11      -7.200  48.308  68.118  1.00  0.00           O  
ATOM    154  CB  ALA A  11      -8.559  51.244  69.029  1.00  0.00           C  
ATOM    155  H   ALA A  11      -8.127  52.335  66.789  1.00  0.00           H  
ATOM    156  HA  ALA A  11      -6.559  50.674  68.472  1.00  0.00           H  
ATOM    157 1HB  ALA A  11      -8.593  50.594  69.904  1.00  0.00           H  
ATOM    158 2HB  ALA A  11      -8.256  52.246  69.333  1.00  0.00           H  
ATOM    159 3HB  ALA A  11      -9.547  51.287  68.572  1.00  0.00           H  
ATOM    160  N   GLN A  12      -8.872  49.019  66.798  1.00  0.00           N  
ATOM    161  CA  GLN A  12      -9.234  47.658  66.345  1.00  0.00           C  
ATOM    162  C   GLN A  12      -8.063  47.006  65.658  1.00  0.00           C  
ATOM    163  O   GLN A  12      -7.739  45.863  65.932  1.00  0.00           O  
ATOM    164  CB  GLN A  12     -10.402  47.690  65.372  1.00  0.00           C  
ATOM    165  CG  GLN A  12     -11.733  48.046  66.047  1.00  0.00           C  
ATOM    166  CD  GLN A  12     -12.873  48.164  65.064  1.00  0.00           C  
ATOM    167  OE1 GLN A  12     -12.711  47.845  63.899  1.00  0.00           O  
ATOM    168  NE2 GLN A  12     -14.041  48.610  65.539  1.00  0.00           N  
ATOM    169  H   GLN A  12      -9.397  49.809  66.449  1.00  0.00           H  
ATOM    170  HA  GLN A  12      -9.531  47.072  67.215  1.00  0.00           H  
ATOM    171 1HB  GLN A  12     -10.203  48.419  64.587  1.00  0.00           H  
ATOM    172 2HB  GLN A  12     -10.504  46.715  64.895  1.00  0.00           H  
ATOM    173 1HG  GLN A  12     -11.985  47.267  66.766  1.00  0.00           H  
ATOM    174 2HG  GLN A  12     -11.625  49.004  66.556  1.00  0.00           H  
ATOM    175 1HE2 GLN A  12     -14.827  48.705  64.927  1.00  0.00           H  
ATOM    176 2HE2 GLN A  12     -14.129  48.849  66.506  1.00  0.00           H  
ATOM    177  N   VAL A  13      -7.452  47.717  64.724  1.00  0.00           N  
ATOM    178  CA  VAL A  13      -6.315  47.135  63.975  1.00  0.00           C  
ATOM    179  C   VAL A  13      -5.083  46.881  64.880  1.00  0.00           C  
ATOM    180  O   VAL A  13      -4.353  45.887  64.704  1.00  0.00           O  
ATOM    181  CB  VAL A  13      -5.910  48.074  62.823  1.00  0.00           C  
ATOM    182  CG1 VAL A  13      -4.648  47.567  62.141  1.00  0.00           C  
ATOM    183  CG2 VAL A  13      -7.052  48.192  61.825  1.00  0.00           C  
ATOM    184  H   VAL A  13      -7.751  48.658  64.513  1.00  0.00           H  
ATOM    185  HA  VAL A  13      -6.596  46.136  63.639  1.00  0.00           H  
ATOM    186  HB  VAL A  13      -5.682  49.058  63.232  1.00  0.00           H  
ATOM    187 1HG1 VAL A  13      -4.376  48.243  61.330  1.00  0.00           H  
ATOM    188 2HG1 VAL A  13      -3.835  47.526  62.866  1.00  0.00           H  
ATOM    189 3HG1 VAL A  13      -4.827  46.571  61.738  1.00  0.00           H  
ATOM    190 1HG2 VAL A  13      -6.759  48.857  61.013  1.00  0.00           H  
ATOM    191 2HG2 VAL A  13      -7.284  47.206  61.420  1.00  0.00           H  
ATOM    192 3HG2 VAL A  13      -7.933  48.595  62.325  1.00  0.00           H  
ATOM    193  N   GLN A  14      -4.829  47.748  65.851  1.00  0.00           N  
ATOM    194  CA  GLN A  14      -3.747  47.504  66.810  1.00  0.00           C  
ATOM    195  C   GLN A  14      -4.013  46.209  67.548  1.00  0.00           C  
ATOM    196  O   GLN A  14      -3.144  45.424  67.713  1.00  0.00           O  
ATOM    197  CB  GLN A  14      -3.615  48.660  67.805  1.00  0.00           C  
ATOM    198  CG  GLN A  14      -2.985  49.913  67.223  1.00  0.00           C  
ATOM    199  CD  GLN A  14      -2.997  51.074  68.199  1.00  0.00           C  
ATOM    200  OE1 GLN A  14      -3.561  50.978  69.293  1.00  0.00           O  
ATOM    201  NE2 GLN A  14      -2.374  52.181  67.809  1.00  0.00           N  
ATOM    202  H   GLN A  14      -5.383  48.588  65.938  1.00  0.00           H  
ATOM    203  HA  GLN A  14      -2.803  47.476  66.267  1.00  0.00           H  
ATOM    204 1HB  GLN A  14      -4.601  48.926  68.187  1.00  0.00           H  
ATOM    205 2HB  GLN A  14      -3.010  48.342  68.654  1.00  0.00           H  
ATOM    206 1HG  GLN A  14      -1.949  49.698  66.961  1.00  0.00           H  
ATOM    207 2HG  GLN A  14      -3.541  50.208  66.334  1.00  0.00           H  
ATOM    208 1HE2 GLN A  14      -2.349  52.980  68.411  1.00  0.00           H  
ATOM    209 2HE2 GLN A  14      -1.930  52.216  66.914  1.00  0.00           H  
ATOM    210  N   ALA A  15      -5.253  46.017  68.004  1.00  0.00           N  
ATOM    211  CA  ALA A  15      -5.608  44.810  68.760  1.00  0.00           C  
ATOM    212  C   ALA A  15      -5.366  43.562  67.907  1.00  0.00           C  
ATOM    213  O   ALA A  15      -4.681  42.624  68.347  1.00  0.00           O  
ATOM    214  CB  ALA A  15      -7.099  44.900  69.280  1.00  0.00           C  
ATOM    215  H   ALA A  15      -5.963  46.714  67.829  1.00  0.00           H  
ATOM    216  HA  ALA A  15      -4.940  44.739  69.618  1.00  0.00           H  
ATOM    217 1HB  ALA A  15      -7.345  43.996  69.838  1.00  0.00           H  
ATOM    218 2HB  ALA A  15      -7.206  45.768  69.930  1.00  0.00           H  
ATOM    219 3HB  ALA A  15      -7.775  44.997  68.432  1.00  0.00           H  
ATOM    220  N   ALA A  16      -5.872  43.596  66.671  1.00  0.00           N  
ATOM    221  CA  ALA A  16      -5.764  42.467  65.729  1.00  0.00           C  
ATOM    222  C   ALA A  16      -4.284  42.164  65.447  1.00  0.00           C  
ATOM    223  O   ALA A  16      -3.838  41.003  65.466  1.00  0.00           O  
ATOM    224  CB  ALA A  16      -6.580  42.741  64.416  1.00  0.00           C  
ATOM    225  H   ALA A  16      -6.348  44.437  66.378  1.00  0.00           H  
ATOM    226  HA  ALA A  16      -6.175  41.582  66.213  1.00  0.00           H  
ATOM    227 1HB  ALA A  16      -6.480  41.891  63.742  1.00  0.00           H  
ATOM    228 2HB  ALA A  16      -7.631  42.886  64.665  1.00  0.00           H  
ATOM    229 3HB  ALA A  16      -6.196  43.637  63.930  1.00  0.00           H  
ATOM    230  N   PHE A  17      -3.526  43.228  65.193  1.00  0.00           N  
ATOM    231  CA  PHE A  17      -2.100  43.109  64.921  1.00  0.00           C  
ATOM    232  C   PHE A  17      -1.314  42.521  66.098  1.00  0.00           C  
ATOM    233  O   PHE A  17      -0.503  41.646  65.915  1.00  0.00           O  
ATOM    234  CB  PHE A  17      -1.503  44.471  64.545  1.00  0.00           C  
ATOM    235  CG  PHE A  17       0.011  44.436  64.427  1.00  0.00           C  
ATOM    236  CD1 PHE A  17       0.604  43.727  63.393  1.00  0.00           C  
ATOM    237  CD2 PHE A  17       0.804  45.090  65.343  1.00  0.00           C  
ATOM    238  CE1 PHE A  17       2.014  43.664  63.298  1.00  0.00           C  
ATOM    239  CE2 PHE A  17       2.204  45.031  65.263  1.00  0.00           C  
ATOM    240  CZ  PHE A  17       2.796  44.324  64.241  1.00  0.00           C  
ATOM    241  H   PHE A  17      -3.953  44.143  65.189  1.00  0.00           H  
ATOM    242  HA  PHE A  17      -1.963  42.427  64.080  1.00  0.00           H  
ATOM    243 1HB  PHE A  17      -1.921  44.801  63.595  1.00  0.00           H  
ATOM    244 2HB  PHE A  17      -1.779  45.209  65.297  1.00  0.00           H  
ATOM    245  HD1 PHE A  17      -0.028  43.225  62.660  1.00  0.00           H  
ATOM    246  HD2 PHE A  17       0.327  45.648  66.149  1.00  0.00           H  
ATOM    247  HE1 PHE A  17       2.480  43.101  62.490  1.00  0.00           H  
ATOM    248  HE2 PHE A  17       2.823  45.540  66.003  1.00  0.00           H  
ATOM    249  HZ  PHE A  17       3.883  44.282  64.174  1.00  0.00           H  
ATOM    250  N   VAL A  18      -1.552  43.016  67.311  1.00  0.00           N  
ATOM    251  CA  VAL A  18      -0.784  42.524  68.479  1.00  0.00           C  
ATOM    252  C   VAL A  18      -1.140  41.076  68.748  1.00  0.00           C  
ATOM    253  O   VAL A  18      -0.267  40.277  69.126  1.00  0.00           O  
ATOM    254  CB  VAL A  18      -0.979  43.448  69.702  1.00  0.00           C  
ATOM    255  CG1 VAL A  18      -0.374  42.855  70.967  1.00  0.00           C  
ATOM    256  CG2 VAL A  18      -0.330  44.775  69.381  1.00  0.00           C  
ATOM    257  H   VAL A  18      -2.254  43.729  67.448  1.00  0.00           H  
ATOM    258  HA  VAL A  18       0.275  42.518  68.219  1.00  0.00           H  
ATOM    259  HB  VAL A  18      -2.047  43.576  69.883  1.00  0.00           H  
ATOM    260 1HG1 VAL A  18      -0.535  43.538  71.801  1.00  0.00           H  
ATOM    261 2HG1 VAL A  18      -0.850  41.899  71.184  1.00  0.00           H  
ATOM    262 3HG1 VAL A  18       0.695  42.706  70.822  1.00  0.00           H  
ATOM    263 1HG2 VAL A  18      -0.450  45.453  70.226  1.00  0.00           H  
ATOM    264 2HG2 VAL A  18       0.732  44.623  69.186  1.00  0.00           H  
ATOM    265 3HG2 VAL A  18      -0.803  45.208  68.499  1.00  0.00           H  
ATOM    266  N   GLU A  19      -2.402  40.719  68.476  1.00  0.00           N  
ATOM    267  CA  GLU A  19      -2.824  39.332  68.562  1.00  0.00           C  
ATOM    268  C   GLU A  19      -2.103  38.454  67.553  1.00  0.00           C  
ATOM    269  O   GLU A  19      -1.641  37.363  67.890  1.00  0.00           O  
ATOM    270  CB  GLU A  19      -4.342  39.200  68.384  1.00  0.00           C  
ATOM    271  CG  GLU A  19      -4.861  37.753  68.179  1.00  0.00           C  
ATOM    272  CD  GLU A  19      -4.553  36.783  69.319  1.00  0.00           C  
ATOM    273  OE1 GLU A  19      -4.076  37.195  70.396  1.00  0.00           O  
ATOM    274  OE2 GLU A  19      -4.801  35.580  69.134  1.00  0.00           O  
ATOM    275  H   GLU A  19      -3.074  41.423  68.206  1.00  0.00           H  
ATOM    276  HA  GLU A  19      -2.562  38.951  69.549  1.00  0.00           H  
ATOM    277 1HB  GLU A  19      -4.847  39.608  69.260  1.00  0.00           H  
ATOM    278 2HB  GLU A  19      -4.659  39.786  67.521  1.00  0.00           H  
ATOM    279 1HG  GLU A  19      -5.943  37.781  68.054  1.00  0.00           H  
ATOM    280 2HG  GLU A  19      -4.427  37.348  67.266  1.00  0.00           H  
ATOM    281  N   TYR A  20      -1.975  38.930  66.327  1.00  0.00           N  
ATOM    282  CA  TYR A  20      -1.206  38.153  65.328  1.00  0.00           C  
ATOM    283  C   TYR A  20       0.263  37.985  65.732  1.00  0.00           C  
ATOM    284  O   TYR A  20       0.866  36.912  65.503  1.00  0.00           O  
ATOM    285  CB  TYR A  20      -1.293  38.818  63.953  1.00  0.00           C  
ATOM    286  CG  TYR A  20      -0.706  37.986  62.834  1.00  0.00           C  
ATOM    287  CD1 TYR A  20      -1.434  36.935  62.296  1.00  0.00           C  
ATOM    288  CD2 TYR A  20       0.561  38.274  62.348  1.00  0.00           C  
ATOM    289  CE1 TYR A  20      -0.897  36.175  61.274  1.00  0.00           C  
ATOM    290  CE2 TYR A  20       1.097  37.514  61.326  1.00  0.00           C  
ATOM    291  CZ  TYR A  20       0.373  36.469  60.790  1.00  0.00           C  
ATOM    292  OH  TYR A  20       0.907  35.712  59.773  1.00  0.00           O  
ATOM    293  H   TYR A  20      -2.388  39.810  66.053  1.00  0.00           H  
ATOM    294  HA  TYR A  20      -1.625  37.148  65.275  1.00  0.00           H  
ATOM    295 1HB  TYR A  20      -2.338  39.022  63.713  1.00  0.00           H  
ATOM    296 2HB  TYR A  20      -0.770  39.773  63.977  1.00  0.00           H  
ATOM    297  HD1 TYR A  20      -2.429  36.709  62.678  1.00  0.00           H  
ATOM    298  HD2 TYR A  20       1.133  39.099  62.772  1.00  0.00           H  
ATOM    299  HE1 TYR A  20      -1.469  35.350  60.851  1.00  0.00           H  
ATOM    300  HE2 TYR A  20       2.093  37.740  60.944  1.00  0.00           H  
ATOM    301  HH  TYR A  20       1.842  35.914  59.682  1.00  0.00           H  
ATOM    302  N   GLU A  21       0.850  39.052  66.271  1.00  0.00           N  
ATOM    303  CA  GLU A  21       2.209  39.004  66.826  1.00  0.00           C  
ATOM    304  C   GLU A  21       2.339  37.992  67.954  1.00  0.00           C  
ATOM    305  O   GLU A  21       3.345  37.251  68.027  1.00  0.00           O  
ATOM    306  CB  GLU A  21       2.637  40.371  67.381  1.00  0.00           C  
ATOM    307  CG  GLU A  21       3.114  41.372  66.353  1.00  0.00           C  
ATOM    308  CD  GLU A  21       4.404  40.933  65.620  1.00  0.00           C  
ATOM    309  OE1 GLU A  21       5.387  40.458  66.297  1.00  0.00           O  
ATOM    310  OE2 GLU A  21       4.411  41.061  64.355  1.00  0.00           O  
ATOM    311  H   GLU A  21       0.338  39.922  66.296  1.00  0.00           H  
ATOM    312  HA  GLU A  21       2.899  38.729  66.027  1.00  0.00           H  
ATOM    313 1HB  GLU A  21       1.800  40.826  67.911  1.00  0.00           H  
ATOM    314 2HB  GLU A  21       3.445  40.235  68.099  1.00  0.00           H  
ATOM    315 1HG  GLU A  21       2.328  41.521  65.613  1.00  0.00           H  
ATOM    316 2HG  GLU A  21       3.295  42.326  66.847  1.00  0.00           H  
ATOM    317  N   ARG A  22       1.363  37.953  68.859  1.00  0.00           N  
ATOM    318  CA  ARG A  22       1.357  36.886  69.865  1.00  0.00           C  
ATOM    319  C   ARG A  22       1.384  35.515  69.203  1.00  0.00           C  
ATOM    320  O   ARG A  22       2.162  34.631  69.602  1.00  0.00           O  
ATOM    321  CB  ARG A  22       0.127  36.956  70.747  1.00  0.00           C  
ATOM    322  CG  ARG A  22       0.107  35.874  71.806  1.00  0.00           C  
ATOM    323  CD  ARG A  22      -1.278  35.602  72.319  1.00  0.00           C  
ATOM    324  NE  ARG A  22      -2.166  35.053  71.300  1.00  0.00           N  
ATOM    325  CZ  ARG A  22      -2.149  33.798  70.854  1.00  0.00           C  
ATOM    326  NH1 ARG A  22      -1.285  32.925  71.297  1.00  0.00           N  
ATOM    327  NH2 ARG A  22      -3.022  33.419  69.943  1.00  0.00           N  
ATOM    328  H   ARG A  22       0.625  38.642  68.869  1.00  0.00           H  
ATOM    329  HA  ARG A  22       2.236  37.005  70.500  1.00  0.00           H  
ATOM    330 1HB  ARG A  22       0.086  37.928  71.237  1.00  0.00           H  
ATOM    331 2HB  ARG A  22      -0.767  36.862  70.132  1.00  0.00           H  
ATOM    332 1HG  ARG A  22       0.499  34.947  71.387  1.00  0.00           H  
ATOM    333 2HG  ARG A  22       0.725  36.181  72.651  1.00  0.00           H  
ATOM    334 1HD  ARG A  22      -1.229  34.884  73.137  1.00  0.00           H  
ATOM    335 2HD  ARG A  22      -1.722  36.530  72.678  1.00  0.00           H  
ATOM    336  HE  ARG A  22      -2.854  35.672  70.893  1.00  0.00           H  
ATOM    337 1HH1 ARG A  22      -0.607  33.195  71.996  1.00  0.00           H  
ATOM    338 2HH1 ARG A  22      -1.295  31.980  70.942  1.00  0.00           H  
ATOM    339 1HH2 ARG A  22      -3.700  34.079  69.586  1.00  0.00           H  
ATOM    340 2HH2 ARG A  22      -3.015  32.469  69.601  1.00  0.00           H  
ATOM    341  N   ALA A  23       0.493  35.315  68.223  1.00  0.00           N  
ATOM    342  CA  ALA A  23       0.401  34.031  67.507  1.00  0.00           C  
ATOM    343  C   ALA A  23       1.737  33.674  66.860  1.00  0.00           C  
ATOM    344  O   ALA A  23       2.141  32.498  66.853  1.00  0.00           O  
ATOM    345  CB  ALA A  23      -0.673  34.081  66.467  1.00  0.00           C  
ATOM    346  H   ALA A  23      -0.132  36.066  67.970  1.00  0.00           H  
ATOM    347  HA  ALA A  23       0.151  33.256  68.232  1.00  0.00           H  
ATOM    348 1HB  ALA A  23      -0.724  33.122  65.950  1.00  0.00           H  
ATOM    349 2HB  ALA A  23      -1.632  34.287  66.943  1.00  0.00           H  
ATOM    350 3HB  ALA A  23      -0.449  34.868  65.749  1.00  0.00           H  
ATOM    351  N   PHE A  24       2.410  34.675  66.295  1.00  0.00           N  
ATOM    352  CA  PHE A  24       3.752  34.484  65.706  1.00  0.00           C  
ATOM    353  C   PHE A  24       4.710  33.992  66.750  1.00  0.00           C  
ATOM    354  O   PHE A  24       5.342  32.946  66.568  1.00  0.00           O  
ATOM    355  CB  PHE A  24       4.286  35.785  65.103  1.00  0.00           C  
ATOM    356  CG  PHE A  24       3.472  36.296  63.949  1.00  0.00           C  
ATOM    357  CD1 PHE A  24       2.853  35.416  63.074  1.00  0.00           C  
ATOM    358  CD2 PHE A  24       3.325  37.658  63.735  1.00  0.00           C  
ATOM    359  CE1 PHE A  24       2.104  35.886  62.012  1.00  0.00           C  
ATOM    360  CE2 PHE A  24       2.576  38.131  62.674  1.00  0.00           C  
ATOM    361  CZ  PHE A  24       1.965  37.243  61.812  1.00  0.00           C  
ATOM    362  H   PHE A  24       1.987  35.591  66.269  1.00  0.00           H  
ATOM    363  HA  PHE A  24       3.682  33.731  64.921  1.00  0.00           H  
ATOM    364 1HB  PHE A  24       4.312  36.557  65.870  1.00  0.00           H  
ATOM    365 2HB  PHE A  24       5.308  35.633  64.758  1.00  0.00           H  
ATOM    366  HD1 PHE A  24       2.961  34.343  63.233  1.00  0.00           H  
ATOM    367  HD2 PHE A  24       3.808  38.360  64.416  1.00  0.00           H  
ATOM    368  HE1 PHE A  24       1.622  35.183  61.332  1.00  0.00           H  
ATOM    369  HE2 PHE A  24       2.468  39.204  62.518  1.00  0.00           H  
ATOM    370  HZ  PHE A  24       1.376  37.614  60.974  1.00  0.00           H  
ATOM    371  N   VAL A  25       4.811  34.727  67.854  1.00  0.00           N  
ATOM    372  CA  VAL A  25       5.810  34.386  68.888  1.00  0.00           C  
ATOM    373  C   VAL A  25       5.548  32.999  69.455  1.00  0.00           C  
ATOM    374  O   VAL A  25       6.469  32.227  69.700  1.00  0.00           O  
ATOM    375  CB  VAL A  25       5.781  35.414  70.034  1.00  0.00           C  
ATOM    376  CG1 VAL A  25       6.640  34.940  71.197  1.00  0.00           C  
ATOM    377  CG2 VAL A  25       6.256  36.767  69.528  1.00  0.00           C  
ATOM    378  H   VAL A  25       4.208  35.523  67.998  1.00  0.00           H  
ATOM    379  HA  VAL A  25       6.792  34.330  68.416  1.00  0.00           H  
ATOM    380  HB  VAL A  25       4.759  35.502  70.405  1.00  0.00           H  
ATOM    381 1HG1 VAL A  25       6.608  35.679  71.998  1.00  0.00           H  
ATOM    382 2HG1 VAL A  25       6.260  33.988  71.566  1.00  0.00           H  
ATOM    383 3HG1 VAL A  25       7.669  34.815  70.861  1.00  0.00           H  
ATOM    384 1HG2 VAL A  25       6.233  37.490  70.343  1.00  0.00           H  
ATOM    385 2HG2 VAL A  25       7.276  36.677  69.152  1.00  0.00           H  
ATOM    386 3HG2 VAL A  25       5.602  37.106  68.724  1.00  0.00           H  
ATOM    387  N   GLU A  26       4.296  32.645  69.657  1.00  0.00           N  
ATOM    388  CA  GLU A  26       4.009  31.345  70.240  1.00  0.00           C  
ATOM    389  C   GLU A  26       3.911  30.215  69.192  1.00  0.00           C  
ATOM    390  O   GLU A  26       3.750  29.056  69.557  1.00  0.00           O  
ATOM    391  CB  GLU A  26       2.736  31.428  71.074  1.00  0.00           C  
ATOM    392  CG  GLU A  26       2.854  32.409  72.253  1.00  0.00           C  
ATOM    393  CD  GLU A  26       1.727  32.250  73.253  1.00  0.00           C  
ATOM    394  OE1 GLU A  26       1.768  31.281  74.026  1.00  0.00           O  
ATOM    395  OE2 GLU A  26       0.799  33.087  73.289  1.00  0.00           O  
ATOM    396  H   GLU A  26       3.530  33.257  69.415  1.00  0.00           H  
ATOM    397  HA  GLU A  26       4.840  31.065  70.887  1.00  0.00           H  
ATOM    398 1HB  GLU A  26       1.906  31.743  70.441  1.00  0.00           H  
ATOM    399 2HB  GLU A  26       2.492  30.441  71.466  1.00  0.00           H  
ATOM    400 1HG  GLU A  26       3.805  32.240  72.758  1.00  0.00           H  
ATOM    401 2HG  GLU A  26       2.856  33.427  71.866  1.00  0.00           H  
ATOM    402  N   ASN A  27       4.040  30.579  67.907  1.00  0.00           N  
ATOM    403  CA  ASN A  27       3.849  29.681  66.745  1.00  0.00           C  
ATOM    404  C   ASN A  27       2.488  29.004  66.822  1.00  0.00           C  
ATOM    405  O   ASN A  27       2.360  27.807  66.643  1.00  0.00           O  
ATOM    406  CB  ASN A  27       4.954  28.644  66.663  1.00  0.00           C  
ATOM    407  CG  ASN A  27       5.031  27.987  65.312  1.00  0.00           C  
ATOM    408  OD1 ASN A  27       4.701  28.601  64.290  1.00  0.00           O  
ATOM    409  ND2 ASN A  27       5.460  26.751  65.287  1.00  0.00           N  
ATOM    410  H   ASN A  27       4.289  31.544  67.747  1.00  0.00           H  
ATOM    411  HA  ASN A  27       3.833  30.287  65.838  1.00  0.00           H  
ATOM    412 1HB  ASN A  27       5.913  29.116  66.880  1.00  0.00           H  
ATOM    413 2HB  ASN A  27       4.788  27.875  67.418  1.00  0.00           H  
ATOM    414 1HD2 ASN A  27       5.532  26.264  64.416  1.00  0.00           H  
ATOM    415 2HD2 ASN A  27       5.716  26.294  66.138  1.00  0.00           H  
ATOM    416  N   ASP A  28       1.487  29.814  67.101  1.00  0.00           N  
ATOM    417  CA  ASP A  28       0.100  29.384  67.191  1.00  0.00           C  
ATOM    418  C   ASP A  28      -0.467  29.456  65.790  1.00  0.00           C  
ATOM    419  O   ASP A  28      -1.096  30.445  65.403  1.00  0.00           O  
ATOM    420  CB  ASP A  28      -0.651  30.318  68.142  1.00  0.00           C  
ATOM    421  CG  ASP A  28      -2.078  29.891  68.399  1.00  0.00           C  
ATOM    422  OD1 ASP A  28      -2.571  28.957  67.738  1.00  0.00           O  
ATOM    423  OD2 ASP A  28      -2.719  30.521  69.269  1.00  0.00           O  
ATOM    424  H   ASP A  28       1.712  30.786  67.260  1.00  0.00           H  
ATOM    425  HA  ASP A  28       0.078  28.369  67.589  1.00  0.00           H  
ATOM    426 1HB  ASP A  28      -0.128  30.363  69.097  1.00  0.00           H  
ATOM    427 2HB  ASP A  28      -0.662  31.327  67.728  1.00  0.00           H  
ATOM    428  N   ILE A  29      -0.239  28.387  65.041  1.00  0.00           N  
ATOM    429  CA  ILE A  29      -0.640  28.302  63.641  1.00  0.00           C  
ATOM    430  C   ILE A  29      -2.152  28.500  63.421  1.00  0.00           C  
ATOM    431  O   ILE A  29      -2.541  29.165  62.488  1.00  0.00           O  
ATOM    432  CB  ILE A  29      -0.181  26.945  63.028  1.00  0.00           C  
ATOM    433  CG1 ILE A  29       1.345  26.897  62.939  1.00  0.00           C  
ATOM    434  CG2 ILE A  29      -0.744  26.721  61.628  1.00  0.00           C  
ATOM    435  CD1 ILE A  29       1.851  25.495  62.598  1.00  0.00           C  
ATOM    436  H   ILE A  29       0.233  27.601  65.466  1.00  0.00           H  
ATOM    437  HA  ILE A  29      -0.159  29.113  63.095  1.00  0.00           H  
ATOM    438  HB  ILE A  29      -0.520  26.126  63.662  1.00  0.00           H  
ATOM    439 1HG1 ILE A  29       1.687  27.599  62.179  1.00  0.00           H  
ATOM    440 2HG1 ILE A  29       1.775  27.212  63.890  1.00  0.00           H  
ATOM    441 1HG2 ILE A  29      -0.395  25.762  61.245  1.00  0.00           H  
ATOM    442 2HG2 ILE A  29      -1.833  26.720  61.670  1.00  0.00           H  
ATOM    443 3HG2 ILE A  29      -0.407  27.520  60.968  1.00  0.00           H  
ATOM    444 1HD1 ILE A  29       2.940  25.504  62.544  1.00  0.00           H  
ATOM    445 2HD1 ILE A  29       1.532  24.795  63.370  1.00  0.00           H  
ATOM    446 3HD1 ILE A  29       1.444  25.185  61.636  1.00  0.00           H  
ATOM    447  N   GLU A  30      -3.003  27.932  64.266  1.00  0.00           N  
ATOM    448  CA  GLU A  30      -4.444  28.099  64.100  1.00  0.00           C  
ATOM    449  C   GLU A  30      -4.880  29.563  64.231  1.00  0.00           C  
ATOM    450  O   GLU A  30      -5.690  30.044  63.450  1.00  0.00           O  
ATOM    451  CB  GLU A  30      -5.179  27.223  65.091  1.00  0.00           C  
ATOM    452  CG  GLU A  30      -6.663  27.176  64.836  1.00  0.00           C  
ATOM    453  CD  GLU A  30      -7.397  26.120  65.666  1.00  0.00           C  
ATOM    454  OE1 GLU A  30      -7.087  24.918  65.498  1.00  0.00           O  
ATOM    455  OE2 GLU A  30      -8.287  26.487  66.476  1.00  0.00           O  
ATOM    456  H   GLU A  30      -2.658  27.376  65.035  1.00  0.00           H  
ATOM    457  HA  GLU A  30      -4.714  27.794  63.088  1.00  0.00           H  
ATOM    458 1HB  GLU A  30      -4.782  26.209  65.044  1.00  0.00           H  
ATOM    459 2HB  GLU A  30      -5.008  27.595  66.102  1.00  0.00           H  
ATOM    460 1HG  GLU A  30      -7.091  28.152  65.064  1.00  0.00           H  
ATOM    461 2HG  GLU A  30      -6.833  26.973  63.780  1.00  0.00           H  
ATOM    462  N   ALA A  31      -4.316  30.277  65.200  1.00  0.00           N  
ATOM    463  CA  ALA A  31      -4.592  31.684  65.420  1.00  0.00           C  
ATOM    464  C   ALA A  31      -4.086  32.505  64.243  1.00  0.00           C  
ATOM    465  O   ALA A  31      -4.790  33.401  63.762  1.00  0.00           O  
ATOM    466  CB  ALA A  31      -3.925  32.143  66.704  1.00  0.00           C  
ATOM    467  H   ALA A  31      -3.665  29.802  65.809  1.00  0.00           H  
ATOM    468  HA  ALA A  31      -5.671  31.807  65.512  1.00  0.00           H  
ATOM    469 1HB  ALA A  31      -4.134  33.200  66.865  1.00  0.00           H  
ATOM    470 2HB  ALA A  31      -4.313  31.564  67.542  1.00  0.00           H  
ATOM    471 3HB  ALA A  31      -2.849  31.994  66.628  1.00  0.00           H  
ATOM    472  N   MET A  32      -2.892  32.185  63.736  1.00  0.00           N  
ATOM    473  CA  MET A  32      -2.381  32.891  62.564  1.00  0.00           C  
ATOM    474  C   MET A  32      -3.251  32.688  61.343  1.00  0.00           C  
ATOM    475  O   MET A  32      -3.499  33.629  60.607  1.00  0.00           O  
ATOM    476  CB  MET A  32      -0.952  32.442  62.265  1.00  0.00           C  
ATOM    477  CG  MET A  32       0.085  32.935  63.265  1.00  0.00           C  
ATOM    478  SD  MET A  32       1.777  32.649  62.709  1.00  0.00           S  
ATOM    479  CE  MET A  32       1.992  30.927  63.147  1.00  0.00           C  
ATOM    480  H   MET A  32      -2.332  31.456  64.155  1.00  0.00           H  
ATOM    481  HA  MET A  32      -2.377  33.959  62.779  1.00  0.00           H  
ATOM    482 1HB  MET A  32      -0.908  31.354  62.249  1.00  0.00           H  
ATOM    483 2HB  MET A  32      -0.658  32.797  61.277  1.00  0.00           H  
ATOM    484 1HG  MET A  32      -0.048  34.003  63.430  1.00  0.00           H  
ATOM    485 2HG  MET A  32      -0.055  32.423  64.217  1.00  0.00           H  
ATOM    486 1HE  MET A  32       2.993  30.601  62.866  1.00  0.00           H  
ATOM    487 2HE  MET A  32       1.859  30.806  64.223  1.00  0.00           H  
ATOM    488 3HE  MET A  32       1.252  30.322  62.621  1.00  0.00           H  
ATOM    489  N   ASN A  33      -3.713  31.452  61.130  1.00  0.00           N  
ATOM    490  CA  ASN A  33      -4.603  31.165  60.020  1.00  0.00           C  
ATOM    491  C   ASN A  33      -5.934  31.913  60.120  1.00  0.00           C  
ATOM    492  O   ASN A  33      -6.424  32.410  59.102  1.00  0.00           O  
ATOM    493  CB  ASN A  33      -4.842  29.670  59.921  1.00  0.00           C  
ATOM    494  CG  ASN A  33      -3.645  28.927  59.398  1.00  0.00           C  
ATOM    495  OD1 ASN A  33      -2.751  29.519  58.783  1.00  0.00           O  
ATOM    496  ND2 ASN A  33      -3.609  27.639  59.631  1.00  0.00           N  
ATOM    497  H   ASN A  33      -3.441  30.701  61.749  1.00  0.00           H  
ATOM    498  HA  ASN A  33      -4.145  31.538  59.103  1.00  0.00           H  
ATOM    499 1HB  ASN A  33      -5.098  29.276  60.906  1.00  0.00           H  
ATOM    500 2HB  ASN A  33      -5.690  29.480  59.262  1.00  0.00           H  
ATOM    501 1HD2 ASN A  33      -2.836  27.094  59.306  1.00  0.00           H  
ATOM    502 2HD2 ASN A  33      -4.354  27.201  60.133  1.00  0.00           H  
ATOM    503  N   ALA A  34      -6.493  32.010  61.339  1.00  0.00           N  
ATOM    504  CA  ALA A  34      -7.756  32.721  61.580  1.00  0.00           C  
ATOM    505  C   ALA A  34      -7.700  34.188  61.160  1.00  0.00           C  
ATOM    506  O   ALA A  34      -8.717  34.775  60.816  1.00  0.00           O  
ATOM    507  CB  ALA A  34      -8.162  32.619  63.057  1.00  0.00           C  
ATOM    508  H   ALA A  34      -6.018  31.574  62.116  1.00  0.00           H  
ATOM    509  HA  ALA A  34      -8.529  32.253  60.970  1.00  0.00           H  
ATOM    510 1HB  ALA A  34      -9.100  33.152  63.214  1.00  0.00           H  
ATOM    511 2HB  ALA A  34      -8.291  31.571  63.327  1.00  0.00           H  
ATOM    512 3HB  ALA A  34      -7.386  33.061  63.679  1.00  0.00           H  
ATOM    513  N   LEU A  35      -6.516  34.783  61.201  1.00  0.00           N  
ATOM    514  CA  LEU A  35      -6.340  36.186  60.910  1.00  0.00           C  
ATOM    515  C   LEU A  35      -5.746  36.492  59.546  1.00  0.00           C  
ATOM    516  O   LEU A  35      -5.439  37.631  59.276  1.00  0.00           O  
ATOM    517  CB  LEU A  35      -5.449  36.811  61.990  1.00  0.00           C  
ATOM    518  CG  LEU A  35      -6.047  36.855  63.402  1.00  0.00           C  
ATOM    519  CD1 LEU A  35      -5.006  37.384  64.379  1.00  0.00           C  
ATOM    520  CD2 LEU A  35      -7.290  37.733  63.400  1.00  0.00           C  
ATOM    521  H   LEU A  35      -5.710  34.226  61.448  1.00  0.00           H  
ATOM    522  HA  LEU A  35      -7.318  36.665  60.908  1.00  0.00           H  
ATOM    523 1HB  LEU A  35      -4.519  36.248  62.043  1.00  0.00           H  
ATOM    524 2HB  LEU A  35      -5.213  37.835  61.698  1.00  0.00           H  
ATOM    525  HG  LEU A  35      -6.316  35.846  63.715  1.00  0.00           H  
ATOM    526 1HD1 LEU A  35      -5.431  37.415  65.383  1.00  0.00           H  
ATOM    527 2HD1 LEU A  35      -4.136  36.726  64.375  1.00  0.00           H  
ATOM    528 3HD1 LEU A  35      -4.704  38.387  64.082  1.00  0.00           H  
ATOM    529 1HD2 LEU A  35      -7.716  37.764  64.403  1.00  0.00           H  
ATOM    530 2HD2 LEU A  35      -7.021  38.743  63.088  1.00  0.00           H  
ATOM    531 3HD2 LEU A  35      -8.024  37.323  62.706  1.00  0.00           H  
ATOM    532  N   PHE A  36      -5.571  35.504  58.688  1.00  0.00           N  
ATOM    533  CA  PHE A  36      -4.878  35.692  57.434  1.00  0.00           C  
ATOM    534  C   PHE A  36      -5.809  35.203  56.306  1.00  0.00           C  
ATOM    535  O   PHE A  36      -6.274  34.062  56.304  1.00  0.00           O  
ATOM    536  CB  PHE A  36      -3.552  34.930  57.474  1.00  0.00           C  
ATOM    537  CG  PHE A  36      -2.484  35.508  56.618  1.00  0.00           C  
ATOM    538  CD1 PHE A  36      -2.465  35.274  55.255  1.00  0.00           C  
ATOM    539  CD2 PHE A  36      -1.455  36.258  57.170  1.00  0.00           C  
ATOM    540  CE1 PHE A  36      -1.473  35.802  54.455  1.00  0.00           C  
ATOM    541  CE2 PHE A  36      -0.456  36.781  56.356  1.00  0.00           C  
ATOM    542  CZ  PHE A  36      -0.474  36.552  55.009  1.00  0.00           C  
ATOM    543  H   PHE A  36      -5.933  34.590  58.917  1.00  0.00           H  
ATOM    544  HA  PHE A  36      -4.677  36.757  57.306  1.00  0.00           H  
ATOM    545 1HB  PHE A  36      -3.181  34.901  58.497  1.00  0.00           H  
ATOM    546 2HB  PHE A  36      -3.715  33.901  57.155  1.00  0.00           H  
ATOM    547  HD1 PHE A  36      -3.250  34.663  54.809  1.00  0.00           H  
ATOM    548  HD2 PHE A  36      -1.435  36.444  58.245  1.00  0.00           H  
ATOM    549  HE1 PHE A  36      -1.487  35.621  53.381  1.00  0.00           H  
ATOM    550  HE2 PHE A  36       0.344  37.374  56.796  1.00  0.00           H  
ATOM    551  HZ  PHE A  36       0.310  36.968  54.377  1.00  0.00           H  
ATOM    552  N   TRP A  37      -6.121  36.088  55.370  1.00  0.00           N  
ATOM    553  CA  TRP A  37      -7.059  35.802  54.299  1.00  0.00           C  
ATOM    554  C   TRP A  37      -6.659  34.532  53.567  1.00  0.00           C  
ATOM    555  O   TRP A  37      -5.490  34.345  53.218  1.00  0.00           O  
ATOM    556  CB  TRP A  37      -7.059  36.988  53.348  1.00  0.00           C  
ATOM    557  CG  TRP A  37      -8.131  37.044  52.341  1.00  0.00           C  
ATOM    558  CD1 TRP A  37      -9.427  36.691  52.490  1.00  0.00           C  
ATOM    559  CD2 TRP A  37      -7.997  37.561  51.021  1.00  0.00           C  
ATOM    560  NE1 TRP A  37     -10.109  36.914  51.324  1.00  0.00           N  
ATOM    561  CE2 TRP A  37      -9.252  37.475  50.412  1.00  0.00           C  
ATOM    562  CE3 TRP A  37      -6.926  38.090  50.297  1.00  0.00           C  
ATOM    563  CZ2 TRP A  37      -9.476  37.884  49.097  1.00  0.00           C  
ATOM    564  CZ3 TRP A  37      -7.154  38.515  48.988  1.00  0.00           C  
ATOM    565  CH2 TRP A  37      -8.414  38.383  48.398  1.00  0.00           C  
ATOM    566  H   TRP A  37      -5.683  36.997  55.411  1.00  0.00           H  
ATOM    567  HA  TRP A  37      -8.051  35.675  54.733  1.00  0.00           H  
ATOM    568 1HB  TRP A  37      -7.127  37.914  53.920  1.00  0.00           H  
ATOM    569 2HB  TRP A  37      -6.119  37.012  52.797  1.00  0.00           H  
ATOM    570  HD1 TRP A  37      -9.862  36.290  53.403  1.00  0.00           H  
ATOM    571  HE1 TRP A  37     -11.083  36.701  51.161  1.00  0.00           H  
ATOM    572  HE3 TRP A  37      -5.936  38.172  50.744  1.00  0.00           H  
ATOM    573  HZ2 TRP A  37     -10.458  37.818  48.629  1.00  0.00           H  
ATOM    574  HZ3 TRP A  37      -6.323  38.953  48.435  1.00  0.00           H  
ATOM    575  HH2 TRP A  37      -8.550  38.684  47.359  1.00  0.00           H  
ATOM    576  N   HIS A  38      -7.617  33.647  53.362  1.00  0.00           N  
ATOM    577  CA  HIS A  38      -7.336  32.340  52.816  1.00  0.00           C  
ATOM    578  C   HIS A  38      -8.062  32.148  51.468  1.00  0.00           C  
ATOM    579  O   HIS A  38      -9.098  31.479  51.384  1.00  0.00           O  
ATOM    580  CB  HIS A  38      -7.754  31.247  53.805  1.00  0.00           C  
ATOM    581  CG  HIS A  38      -7.463  29.859  53.326  1.00  0.00           C  
ATOM    582  ND1 HIS A  38      -6.184  29.346  53.265  1.00  0.00           N  
ATOM    583  CD2 HIS A  38      -8.284  28.877  52.884  1.00  0.00           C  
ATOM    584  CE1 HIS A  38      -6.232  28.107  52.807  1.00  0.00           C  
ATOM    585  NE2 HIS A  38      -7.494  27.800  52.568  1.00  0.00           N  
ATOM    586  H   HIS A  38      -8.569  33.889  53.594  1.00  0.00           H  
ATOM    587  HA  HIS A  38      -6.273  32.260  52.590  1.00  0.00           H  
ATOM    588 1HB  HIS A  38      -7.235  31.397  54.753  1.00  0.00           H  
ATOM    589 2HB  HIS A  38      -8.823  31.323  54.002  1.00  0.00           H  
ATOM    590  HD2 HIS A  38      -9.369  28.932  52.795  1.00  0.00           H  
ATOM    591  HE1 HIS A  38      -5.376  27.450  52.653  1.00  0.00           H  
ATOM    592  HE2 HIS A  38      -7.830  26.916  52.211  1.00  0.00           H  
ATOM    593  N   THR A  39      -7.512  32.746  50.413  1.00  0.00           N  
ATOM    594  CA  THR A  39      -8.051  32.612  49.067  1.00  0.00           C  
ATOM    595  C   THR A  39      -6.878  32.450  48.120  1.00  0.00           C  
ATOM    596  O   THR A  39      -5.758  32.723  48.507  1.00  0.00           O  
ATOM    597  CB  THR A  39      -8.795  33.875  48.646  1.00  0.00           C  
ATOM    598  OG1 THR A  39      -7.875  34.970  48.650  1.00  0.00           O  
ATOM    599  CG2 THR A  39      -9.965  34.182  49.602  1.00  0.00           C  
ATOM    600  H   THR A  39      -6.689  33.313  50.559  1.00  0.00           H  
ATOM    601  HA  THR A  39      -8.755  31.780  49.058  1.00  0.00           H  
ATOM    602  HB  THR A  39      -9.191  33.745  47.639  1.00  0.00           H  
ATOM    603  HG1 THR A  39      -7.190  34.809  49.304  1.00  0.00           H  
ATOM    604 1HG2 THR A  39     -10.475  35.088  49.274  1.00  0.00           H  
ATOM    605 2HG2 THR A  39     -10.667  33.348  49.598  1.00  0.00           H  
ATOM    606 3HG2 THR A  39      -9.581  34.328  50.611  1.00  0.00           H  
ATOM    607  N   PRO A  40      -7.117  31.950  46.895  1.00  0.00           N  
ATOM    608  CA  PRO A  40      -5.991  31.885  45.947  1.00  0.00           C  
ATOM    609  C   PRO A  40      -5.406  33.245  45.551  1.00  0.00           C  
ATOM    610  O   PRO A  40      -4.351  33.283  44.957  1.00  0.00           O  
ATOM    611  CB  PRO A  40      -6.628  31.192  44.738  1.00  0.00           C  
ATOM    612  CG  PRO A  40      -8.075  31.539  44.838  1.00  0.00           C  
ATOM    613  CD  PRO A  40      -8.370  31.493  46.313  1.00  0.00           C  
ATOM    614  HA  PRO A  40      -5.187  31.274  46.382  1.00  0.00           H  
ATOM    615 1HB  PRO A  40      -6.165  31.556  43.809  1.00  0.00           H  
ATOM    616 2HB  PRO A  40      -6.445  30.109  44.786  1.00  0.00           H  
ATOM    617 1HG  PRO A  40      -8.258  32.532  44.400  1.00  0.00           H  
ATOM    618 2HG  PRO A  40      -8.678  30.822  44.262  1.00  0.00           H  
ATOM    619 1HD  PRO A  40      -9.204  32.172  46.543  1.00  0.00           H  
ATOM    620 2HD  PRO A  40      -8.618  30.462  46.606  1.00  0.00           H  
ATOM    621  N   GLU A  41      -6.089  34.345  45.865  1.00  0.00           N  
ATOM    622  CA  GLU A  41      -5.553  35.681  45.561  1.00  0.00           C  
ATOM    623  C   GLU A  41      -4.565  36.200  46.591  1.00  0.00           C  
ATOM    624  O   GLU A  41      -3.902  37.210  46.337  1.00  0.00           O  
ATOM    625  CB  GLU A  41      -6.702  36.683  45.427  1.00  0.00           C  
ATOM    626  CG  GLU A  41      -7.549  36.505  44.175  1.00  0.00           C  
ATOM    627  CD  GLU A  41      -8.482  35.329  44.263  1.00  0.00           C  
ATOM    628  OE1 GLU A  41      -9.101  35.161  45.286  1.00  0.00           O  
ATOM    629  OE2 GLU A  41      -8.576  34.598  43.305  1.00  0.00           O  
ATOM    630  H   GLU A  41      -6.988  34.267  46.319  1.00  0.00           H  
ATOM    631  HA  GLU A  41      -5.006  35.628  44.619  1.00  0.00           H  
ATOM    632 1HB  GLU A  41      -7.361  36.599  46.292  1.00  0.00           H  
ATOM    633 2HB  GLU A  41      -6.301  37.697  45.418  1.00  0.00           H  
ATOM    634 1HG  GLU A  41      -8.136  37.409  44.015  1.00  0.00           H  
ATOM    635 2HG  GLU A  41      -6.890  36.376  43.318  1.00  0.00           H  
ATOM    636  N   THR A  42      -4.494  35.545  47.757  1.00  0.00           N  
ATOM    637  CA  THR A  42      -3.622  35.985  48.857  1.00  0.00           C  
ATOM    638  C   THR A  42      -2.161  35.847  48.427  1.00  0.00           C  
ATOM    639  O   THR A  42      -1.793  34.871  47.775  1.00  0.00           O  
ATOM    640  CB  THR A  42      -3.873  35.177  50.143  1.00  0.00           C  
ATOM    641  OG1 THR A  42      -5.267  35.218  50.472  1.00  0.00           O  
ATOM    642  CG2 THR A  42      -3.066  35.749  51.298  1.00  0.00           C  
ATOM    643  H   THR A  42      -5.062  34.720  47.881  1.00  0.00           H  
ATOM    644  HA  THR A  42      -3.878  37.015  49.110  1.00  0.00           H  
ATOM    645  HB  THR A  42      -3.582  34.139  49.982  1.00  0.00           H  
ATOM    646  HG1 THR A  42      -5.385  34.978  51.394  1.00  0.00           H  
ATOM    647 1HG2 THR A  42      -3.255  35.164  52.199  1.00  0.00           H  
ATOM    648 2HG2 THR A  42      -2.004  35.708  51.056  1.00  0.00           H  
ATOM    649 3HG2 THR A  42      -3.359  36.783  51.470  1.00  0.00           H  
ATOM    650  N   VAL A  43      -1.352  36.821  48.795  1.00  0.00           N  
ATOM    651  CA  VAL A  43       0.058  36.805  48.497  1.00  0.00           C  
ATOM    652  C   VAL A  43       0.903  37.092  49.719  1.00  0.00           C  
ATOM    653  O   VAL A  43       0.675  38.069  50.452  1.00  0.00           O  
ATOM    654  CB  VAL A  43       0.417  37.842  47.400  1.00  0.00           C  
ATOM    655  CG1 VAL A  43       1.943  37.852  47.137  1.00  0.00           C  
ATOM    656  CG2 VAL A  43      -0.349  37.513  46.132  1.00  0.00           C  
ATOM    657  H   VAL A  43      -1.739  37.603  49.302  1.00  0.00           H  
ATOM    658  HA  VAL A  43       0.323  35.813  48.129  1.00  0.00           H  
ATOM    659  HB  VAL A  43       0.143  38.837  47.750  1.00  0.00           H  
ATOM    660 1HG1 VAL A  43       2.174  38.585  46.364  1.00  0.00           H  
ATOM    661 2HG1 VAL A  43       2.468  38.114  48.055  1.00  0.00           H  
ATOM    662 3HG1 VAL A  43       2.261  36.864  46.805  1.00  0.00           H  
ATOM    663 1HG2 VAL A  43      -0.101  38.239  45.359  1.00  0.00           H  
ATOM    664 2HG2 VAL A  43      -0.078  36.513  45.793  1.00  0.00           H  
ATOM    665 3HG2 VAL A  43      -1.420  37.550  46.334  1.00  0.00           H  
ATOM    666  N   ARG A  44       1.938  36.276  49.902  1.00  0.00           N  
ATOM    667  CA  ARG A  44       2.872  36.504  50.973  1.00  0.00           C  
ATOM    668  C   ARG A  44       4.306  36.438  50.470  1.00  0.00           C  
ATOM    669  O   ARG A  44       4.753  35.438  49.901  1.00  0.00           O  
ATOM    670  CB  ARG A  44       2.628  35.510  52.093  1.00  0.00           C  
ATOM    671  CG  ARG A  44       3.559  35.684  53.276  1.00  0.00           C  
ATOM    672  CD  ARG A  44       3.306  34.633  54.369  1.00  0.00           C  
ATOM    673  NE  ARG A  44       4.244  34.907  55.452  1.00  0.00           N  
ATOM    674  CZ  ARG A  44       5.507  34.522  55.431  1.00  0.00           C  
ATOM    675  NH1 ARG A  44       5.970  33.835  54.408  1.00  0.00           N  
ATOM    676  NH2 ARG A  44       6.307  34.837  56.409  1.00  0.00           N  
ATOM    677  H   ARG A  44       2.077  35.487  49.288  1.00  0.00           H  
ATOM    678  HA  ARG A  44       2.719  37.513  51.357  1.00  0.00           H  
ATOM    679 1HB  ARG A  44       1.603  35.608  52.449  1.00  0.00           H  
ATOM    680 2HB  ARG A  44       2.747  34.496  51.712  1.00  0.00           H  
ATOM    681 1HG  ARG A  44       4.592  35.586  52.943  1.00  0.00           H  
ATOM    682 2HG  ARG A  44       3.411  36.672  53.713  1.00  0.00           H  
ATOM    683 1HD  ARG A  44       2.278  34.714  54.721  1.00  0.00           H  
ATOM    684 2HD  ARG A  44       3.471  33.636  53.961  1.00  0.00           H  
ATOM    685  HE  ARG A  44       3.900  35.419  56.254  1.00  0.00           H  
ATOM    686 1HH1 ARG A  44       5.359  33.602  53.638  1.00  0.00           H  
ATOM    687 2HH1 ARG A  44       6.935  33.541  54.393  1.00  0.00           H  
ATOM    688 1HH2 ARG A  44       5.962  35.379  57.189  1.00  0.00           H  
ATOM    689 2HH2 ARG A  44       7.271  34.540  56.388  1.00  0.00           H  
ATOM    690  N   TYR A  45       5.030  37.519  50.659  1.00  0.00           N  
ATOM    691  CA  TYR A  45       6.470  37.526  50.373  1.00  0.00           C  
ATOM    692  C   TYR A  45       7.172  37.356  51.686  1.00  0.00           C  
ATOM    693  O   TYR A  45       7.093  38.222  52.555  1.00  0.00           O  
ATOM    694  CB  TYR A  45       6.916  38.814  49.677  1.00  0.00           C  
ATOM    695  CG  TYR A  45       6.333  38.994  48.293  1.00  0.00           C  
ATOM    696  CD1 TYR A  45       5.938  37.886  47.558  1.00  0.00           C  
ATOM    697  CD2 TYR A  45       6.194  40.266  47.759  1.00  0.00           C  
ATOM    698  CE1 TYR A  45       5.405  38.050  46.293  1.00  0.00           C  
ATOM    699  CE2 TYR A  45       5.661  40.431  46.495  1.00  0.00           C  
ATOM    700  CZ  TYR A  45       5.268  39.329  45.764  1.00  0.00           C  
ATOM    701  OH  TYR A  45       4.737  39.492  44.505  1.00  0.00           O  
ATOM    702  H   TYR A  45       4.594  38.361  51.007  1.00  0.00           H  
ATOM    703  HA  TYR A  45       6.685  36.731  49.658  1.00  0.00           H  
ATOM    704 1HB  TYR A  45       6.627  39.674  50.283  1.00  0.00           H  
ATOM    705 2HB  TYR A  45       8.002  38.825  49.592  1.00  0.00           H  
ATOM    706  HD1 TYR A  45       6.047  36.886  47.977  1.00  0.00           H  
ATOM    707  HD2 TYR A  45       6.505  41.137  48.337  1.00  0.00           H  
ATOM    708  HE1 TYR A  45       5.095  37.180  45.716  1.00  0.00           H  
ATOM    709  HE2 TYR A  45       5.552  41.431  46.075  1.00  0.00           H  
ATOM    710  HH  TYR A  45       4.518  38.633  44.137  1.00  0.00           H  
ATOM    711  N   GLY A  46       7.872  36.245  51.851  1.00  0.00           N  
ATOM    712  CA  GLY A  46       8.518  35.976  53.111  1.00  0.00           C  
ATOM    713  C   GLY A  46       9.973  36.311  53.058  1.00  0.00           C  
ATOM    714  O   GLY A  46      10.472  36.829  52.055  1.00  0.00           O  
ATOM    715  H   GLY A  46       7.961  35.576  51.099  1.00  0.00           H  
ATOM    716 1HA  GLY A  46       8.037  36.556  53.898  1.00  0.00           H  
ATOM    717 2HA  GLY A  46       8.393  34.924  53.366  1.00  0.00           H  
ATOM    718  N   ILE A  47      10.675  36.017  54.140  1.00  0.00           N  
ATOM    719  CA  ILE A  47      12.079  36.367  54.197  1.00  0.00           C  
ATOM    720  C   ILE A  47      12.896  35.665  53.122  1.00  0.00           C  
ATOM    721  O   ILE A  47      13.785  36.285  52.542  1.00  0.00           O  
ATOM    722  CB  ILE A  47      12.667  36.095  55.606  1.00  0.00           C  
ATOM    723  CG1 ILE A  47      12.064  37.075  56.587  1.00  0.00           C  
ATOM    724  CG2 ILE A  47      14.202  36.190  55.607  1.00  0.00           C  
ATOM    725  CD1 ILE A  47      12.376  36.724  58.025  1.00  0.00           C  
ATOM    726  H   ILE A  47      10.251  35.551  54.929  1.00  0.00           H  
ATOM    727  HA  ILE A  47      12.179  37.431  53.984  1.00  0.00           H  
ATOM    728  HB  ILE A  47      12.384  35.094  55.931  1.00  0.00           H  
ATOM    729 1HG1 ILE A  47      12.439  38.076  56.378  1.00  0.00           H  
ATOM    730 2HG1 ILE A  47      10.981  37.099  56.458  1.00  0.00           H  
ATOM    731 1HG2 ILE A  47      14.578  35.994  56.611  1.00  0.00           H  
ATOM    732 2HG2 ILE A  47      14.612  35.455  54.916  1.00  0.00           H  
ATOM    733 3HG2 ILE A  47      14.504  37.190  55.295  1.00  0.00           H  
ATOM    734 1HD1 ILE A  47      11.918  37.460  58.686  1.00  0.00           H  
ATOM    735 2HD1 ILE A  47      11.978  35.735  58.253  1.00  0.00           H  
ATOM    736 3HD1 ILE A  47      13.455  36.725  58.173  1.00  0.00           H  
ATOM    737  N   ALA A  48      12.609  34.390  52.876  1.00  0.00           N  
ATOM    738  CA  ALA A  48      13.341  33.629  51.883  1.00  0.00           C  
ATOM    739  C   ALA A  48      12.397  32.827  51.005  1.00  0.00           C  
ATOM    740  O   ALA A  48      12.811  31.864  50.362  1.00  0.00           O  
ATOM    741  CB  ALA A  48      14.369  32.708  52.555  1.00  0.00           C  
ATOM    742  H   ALA A  48      11.865  33.941  53.390  1.00  0.00           H  
ATOM    743  HA  ALA A  48      13.868  34.332  51.238  1.00  0.00           H  
ATOM    744 1HB  ALA A  48      14.907  32.146  51.792  1.00  0.00           H  
ATOM    745 2HB  ALA A  48      15.075  33.309  53.128  1.00  0.00           H  
ATOM    746 3HB  ALA A  48      13.857  32.017  53.222  1.00  0.00           H  
ATOM    747  N   GLU A  49      11.144  33.239  50.924  1.00  0.00           N  
ATOM    748  CA  GLU A  49      10.191  32.475  50.176  1.00  0.00           C  
ATOM    749  C   GLU A  49       9.091  33.388  49.629  1.00  0.00           C  
ATOM    750  O   GLU A  49       9.022  34.569  49.986  1.00  0.00           O  
ATOM    751  CB  GLU A  49       9.591  31.375  51.054  1.00  0.00           C  
ATOM    752  CG  GLU A  49       8.643  31.879  52.133  1.00  0.00           C  
ATOM    753  CD  GLU A  49       9.359  32.338  53.372  1.00  0.00           C  
ATOM    754  OE1 GLU A  49      10.558  32.205  53.427  1.00  0.00           O  
ATOM    755  OE2 GLU A  49       8.706  32.824  54.266  1.00  0.00           O  
ATOM    756  H   GLU A  49      10.843  34.087  51.382  1.00  0.00           H  
ATOM    757  HA  GLU A  49      10.686  32.079  49.288  1.00  0.00           H  
ATOM    758 1HB  GLU A  49       9.042  30.670  50.429  1.00  0.00           H  
ATOM    759 2HB  GLU A  49      10.392  30.822  51.544  1.00  0.00           H  
ATOM    760 1HG  GLU A  49       8.063  32.710  51.733  1.00  0.00           H  
ATOM    761 2HG  GLU A  49       7.949  31.081  52.394  1.00  0.00           H  
ATOM    762  N   VAL A  50       8.327  32.846  48.691  1.00  0.00           N  
ATOM    763  CA  VAL A  50       7.218  33.521  48.019  1.00  0.00           C  
ATOM    764  C   VAL A  50       6.055  32.536  48.006  1.00  0.00           C  
ATOM    765  O   VAL A  50       6.232  31.387  47.593  1.00  0.00           O  
ATOM    766  CB  VAL A  50       7.592  33.933  46.583  1.00  0.00           C  
ATOM    767  CG1 VAL A  50       6.386  34.525  45.868  1.00  0.00           C  
ATOM    768  CG2 VAL A  50       8.743  34.927  46.612  1.00  0.00           C  
ATOM    769  H   VAL A  50       8.547  31.893  48.440  1.00  0.00           H  
ATOM    770  HA  VAL A  50       7.010  34.453  48.546  1.00  0.00           H  
ATOM    771  HB  VAL A  50       7.891  33.045  46.026  1.00  0.00           H  
ATOM    772 1HG1 VAL A  50       6.669  34.810  44.854  1.00  0.00           H  
ATOM    773 2HG1 VAL A  50       5.588  33.785  45.827  1.00  0.00           H  
ATOM    774 3HG1 VAL A  50       6.039  35.406  46.408  1.00  0.00           H  
ATOM    775 1HG2 VAL A  50       9.003  35.213  45.593  1.00  0.00           H  
ATOM    776 2HG2 VAL A  50       8.446  35.812  47.173  1.00  0.00           H  
ATOM    777 3HG2 VAL A  50       9.608  34.467  47.091  1.00  0.00           H  
ATOM    778  N   GLN A  51       4.883  32.977  48.459  1.00  0.00           N  
ATOM    779  CA  GLN A  51       3.676  32.144  48.472  1.00  0.00           C  
ATOM    780  C   GLN A  51       2.552  32.844  47.736  1.00  0.00           C  
ATOM    781  O   GLN A  51       2.292  34.024  48.002  1.00  0.00           O  
ATOM    782  CB  GLN A  51       3.245  31.825  49.906  1.00  0.00           C  
ATOM    783  CG  GLN A  51       3.872  30.566  50.479  1.00  0.00           C  
ATOM    784  CD  GLN A  51       5.270  30.809  51.016  1.00  0.00           C  
ATOM    785  OE1 GLN A  51       5.534  31.829  51.660  1.00  0.00           O  
ATOM    786  NE2 GLN A  51       6.175  29.873  50.754  1.00  0.00           N  
ATOM    787  H   GLN A  51       4.831  33.924  48.805  1.00  0.00           H  
ATOM    788  HA  GLN A  51       3.915  31.183  48.017  1.00  0.00           H  
ATOM    789 1HB  GLN A  51       3.505  32.658  50.558  1.00  0.00           H  
ATOM    790 2HB  GLN A  51       2.162  31.708  49.942  1.00  0.00           H  
ATOM    791 1HG  GLN A  51       3.250  30.203  51.298  1.00  0.00           H  
ATOM    792 2HG  GLN A  51       3.934  29.813  49.694  1.00  0.00           H  
ATOM    793 1HE2 GLN A  51       7.114  29.978  51.083  1.00  0.00           H  
ATOM    794 2HE2 GLN A  51       5.918  29.062  50.228  1.00  0.00           H  
ATOM    795  N   HIS A  52       1.890  32.120  46.831  1.00  0.00           N  
ATOM    796  CA  HIS A  52       0.722  32.615  46.118  1.00  0.00           C  
ATOM    797  C   HIS A  52      -0.441  31.687  46.474  1.00  0.00           C  
ATOM    798  O   HIS A  52      -0.421  30.488  46.148  1.00  0.00           O  
ATOM    799  CB  HIS A  52       0.952  32.647  44.604  1.00  0.00           C  
ATOM    800  CG  HIS A  52       2.089  33.527  44.186  1.00  0.00           C  
ATOM    801  ND1 HIS A  52       2.031  34.903  44.264  1.00  0.00           N  
ATOM    802  CD2 HIS A  52       3.311  33.229  43.687  1.00  0.00           C  
ATOM    803  CE1 HIS A  52       3.171  35.413  43.830  1.00  0.00           C  
ATOM    804  NE2 HIS A  52       3.964  34.418  43.475  1.00  0.00           N  
ATOM    805  H   HIS A  52       2.224  31.187  46.640  1.00  0.00           H  
ATOM    806  HA  HIS A  52       0.508  33.635  46.434  1.00  0.00           H  
ATOM    807 1HB  HIS A  52       1.152  31.637  44.244  1.00  0.00           H  
ATOM    808 2HB  HIS A  52       0.048  32.998  44.106  1.00  0.00           H  
ATOM    809  HD2 HIS A  52       3.704  32.231  43.490  1.00  0.00           H  
ATOM    810  HE1 HIS A  52       3.416  36.473  43.776  1.00  0.00           H  
ATOM    811  HE2 HIS A  52       4.899  34.511  43.106  1.00  0.00           H  
ATOM    812  N   GLY A  53      -1.415  32.219  47.202  1.00  0.00           N  
ATOM    813  CA  GLY A  53      -2.576  31.456  47.621  1.00  0.00           C  
ATOM    814  C   GLY A  53      -2.539  31.036  49.080  1.00  0.00           C  
ATOM    815  O   GLY A  53      -1.509  30.596  49.590  1.00  0.00           O  
ATOM    816  H   GLY A  53      -1.341  33.190  47.470  1.00  0.00           H  
ATOM    817 1HA  GLY A  53      -3.478  32.045  47.457  1.00  0.00           H  
ATOM    818 2HA  GLY A  53      -2.662  30.559  47.009  1.00  0.00           H  
ATOM    819  N   GLY A  54      -3.674  31.148  49.757  1.00  0.00           N  
ATOM    820  CA  GLY A  54      -3.771  30.733  51.152  1.00  0.00           C  
ATOM    821  C   GLY A  54      -3.299  29.310  51.462  1.00  0.00           C  
ATOM    822  O   GLY A  54      -2.725  29.066  52.514  1.00  0.00           O  
ATOM    823  H   GLY A  54      -4.490  31.528  49.298  1.00  0.00           H  
ATOM    824 1HA  GLY A  54      -3.186  31.410  51.774  1.00  0.00           H  
ATOM    825 2HA  GLY A  54      -4.807  30.808  51.482  1.00  0.00           H  
ATOM    826  N   GLU A  55      -3.520  28.380  50.539  1.00  0.00           N  
ATOM    827  CA  GLU A  55      -3.128  26.988  50.729  1.00  0.00           C  
ATOM    828  C   GLU A  55      -1.623  26.829  50.803  1.00  0.00           C  
ATOM    829  O   GLU A  55      -1.115  26.076  51.641  1.00  0.00           O  
ATOM    830  CB  GLU A  55      -3.680  26.122  49.595  1.00  0.00           C  
ATOM    831  CG  GLU A  55      -5.183  25.892  49.653  1.00  0.00           C  
ATOM    832  CD  GLU A  55      -5.683  25.003  48.549  1.00  0.00           C  
ATOM    833  OE1 GLU A  55      -5.336  25.242  47.417  1.00  0.00           O  
ATOM    834  OE2 GLU A  55      -6.412  24.083  48.837  1.00  0.00           O  
ATOM    835  H   GLU A  55      -3.975  28.650  49.679  1.00  0.00           H  
ATOM    836  HA  GLU A  55      -3.525  26.644  51.685  1.00  0.00           H  
ATOM    837 1HB  GLU A  55      -3.450  26.587  48.636  1.00  0.00           H  
ATOM    838 2HB  GLU A  55      -3.192  25.147  49.611  1.00  0.00           H  
ATOM    839 1HG  GLU A  55      -5.434  25.437  50.611  1.00  0.00           H  
ATOM    840 2HG  GLU A  55      -5.690  26.855  49.596  1.00  0.00           H  
ATOM    841  N   ALA A  56      -0.920  27.541  49.937  1.00  0.00           N  
ATOM    842  CA  ALA A  56       0.540  27.514  49.951  1.00  0.00           C  
ATOM    843  C   ALA A  56       1.041  28.092  51.248  1.00  0.00           C  
ATOM    844  O   ALA A  56       1.986  27.554  51.860  1.00  0.00           O  
ATOM    845  CB  ALA A  56       1.106  28.273  48.758  1.00  0.00           C  
ATOM    846  H   ALA A  56      -1.395  28.113  49.254  1.00  0.00           H  
ATOM    847  HA  ALA A  56       0.861  26.474  49.887  1.00  0.00           H  
ATOM    848 1HB  ALA A  56       2.195  28.240  48.790  1.00  0.00           H  
ATOM    849 2HB  ALA A  56       0.755  27.813  47.835  1.00  0.00           H  
ATOM    850 3HB  ALA A  56       0.774  29.309  48.797  1.00  0.00           H  
ATOM    851  N   ILE A  57       0.406  29.180  51.689  1.00  0.00           N  
ATOM    852  CA  ILE A  57       0.826  29.860  52.899  1.00  0.00           C  
ATOM    853  C   ILE A  57       0.633  28.954  54.112  1.00  0.00           C  
ATOM    854  O   ILE A  57       1.554  28.812  54.933  1.00  0.00           O  
ATOM    855  CB  ILE A  57       0.043  31.171  53.094  1.00  0.00           C  
ATOM    856  CG1 ILE A  57       0.401  32.176  51.996  1.00  0.00           C  
ATOM    857  CG2 ILE A  57       0.322  31.758  54.469  1.00  0.00           C  
ATOM    858  CD1 ILE A  57      -0.516  33.377  51.944  1.00  0.00           C  
ATOM    859  H   ILE A  57      -0.383  29.539  51.171  1.00  0.00           H  
ATOM    860  HA  ILE A  57       1.893  30.067  52.826  1.00  0.00           H  
ATOM    861  HB  ILE A  57      -1.025  30.974  53.003  1.00  0.00           H  
ATOM    862 1HG1 ILE A  57       1.420  32.531  52.146  1.00  0.00           H  
ATOM    863 2HG1 ILE A  57       0.369  31.681  51.025  1.00  0.00           H  
ATOM    864 1HG2 ILE A  57      -0.239  32.685  54.590  1.00  0.00           H  
ATOM    865 2HG2 ILE A  57       0.018  31.047  55.236  1.00  0.00           H  
ATOM    866 3HG2 ILE A  57       1.388  31.964  54.567  1.00  0.00           H  
ATOM    867 1HD1 ILE A  57      -0.198  34.042  51.141  1.00  0.00           H  
ATOM    868 2HD1 ILE A  57      -1.538  33.046  51.758  1.00  0.00           H  
ATOM    869 3HD1 ILE A  57      -0.473  33.908  52.893  1.00  0.00           H  
ATOM    870  N   ARG A  58      -0.521  28.294  54.199  1.00  0.00           N  
ATOM    871  CA  ARG A  58      -0.788  27.391  55.307  1.00  0.00           C  
ATOM    872  C   ARG A  58       0.169  26.175  55.315  1.00  0.00           C  
ATOM    873  O   ARG A  58       0.647  25.753  56.369  1.00  0.00           O  
ATOM    874  CB  ARG A  58      -2.222  26.890  55.263  1.00  0.00           C  
ATOM    875  CG  ARG A  58      -3.222  27.897  55.684  1.00  0.00           C  
ATOM    876  CD  ARG A  58      -4.582  27.291  55.805  1.00  0.00           C  
ATOM    877  NE  ARG A  58      -5.569  28.264  56.281  1.00  0.00           N  
ATOM    878  CZ  ARG A  58      -6.866  27.998  56.459  1.00  0.00           C  
ATOM    879  NH1 ARG A  58      -7.340  26.788  56.218  1.00  0.00           N  
ATOM    880  NH2 ARG A  58      -7.694  28.949  56.885  1.00  0.00           N  
ATOM    881  H   ARG A  58      -1.225  28.419  53.486  1.00  0.00           H  
ATOM    882  HA  ARG A  58      -0.641  27.936  56.240  1.00  0.00           H  
ATOM    883 1HB  ARG A  58      -2.466  26.573  54.250  1.00  0.00           H  
ATOM    884 2HB  ARG A  58      -2.324  26.019  55.911  1.00  0.00           H  
ATOM    885 1HG  ARG A  58      -2.938  28.309  56.652  1.00  0.00           H  
ATOM    886 2HG  ARG A  58      -3.264  28.699  54.946  1.00  0.00           H  
ATOM    887 1HD  ARG A  58      -4.905  26.924  54.831  1.00  0.00           H  
ATOM    888 2HD  ARG A  58      -4.549  26.462  56.512  1.00  0.00           H  
ATOM    889  HE  ARG A  58      -5.244  29.200  56.488  1.00  0.00           H  
ATOM    890 1HH1 ARG A  58      -6.721  26.057  55.897  1.00  0.00           H  
ATOM    891 2HH1 ARG A  58      -8.322  26.593  56.354  1.00  0.00           H  
ATOM    892 1HH2 ARG A  58      -7.342  29.877  57.075  1.00  0.00           H  
ATOM    893 2HH2 ARG A  58      -8.673  28.743  57.018  1.00  0.00           H  
ATOM    894  N   ALA A  59       0.429  25.601  54.145  1.00  0.00           N  
ATOM    895  CA  ALA A  59       1.356  24.489  54.044  1.00  0.00           C  
ATOM    896  C   ALA A  59       2.746  24.923  54.538  1.00  0.00           C  
ATOM    897  O   ALA A  59       3.423  24.196  55.278  1.00  0.00           O  
ATOM    898  CB  ALA A  59       1.406  23.958  52.629  1.00  0.00           C  
ATOM    899  H   ALA A  59      -0.025  25.941  53.309  1.00  0.00           H  
ATOM    900  HA  ALA A  59       1.005  23.695  54.703  1.00  0.00           H  
ATOM    901 1HB  ALA A  59       2.107  23.126  52.577  1.00  0.00           H  
ATOM    902 2HB  ALA A  59       0.414  23.616  52.333  1.00  0.00           H  
ATOM    903 3HB  ALA A  59       1.732  24.749  51.955  1.00  0.00           H  
ATOM    904  N   TRP A  60       3.158  26.119  54.159  1.00  0.00           N  
ATOM    905  CA  TRP A  60       4.397  26.690  54.658  1.00  0.00           C  
ATOM    906  C   TRP A  60       4.416  26.819  56.212  1.00  0.00           C  
ATOM    907  O   TRP A  60       5.364  26.386  56.838  1.00  0.00           O  
ATOM    908  CB  TRP A  60       4.674  28.038  53.980  1.00  0.00           C  
ATOM    909  CG  TRP A  60       5.816  28.772  54.590  1.00  0.00           C  
ATOM    910  CD1 TRP A  60       7.147  28.567  54.357  1.00  0.00           C  
ATOM    911  CD2 TRP A  60       5.733  29.803  55.571  1.00  0.00           C  
ATOM    912  NE1 TRP A  60       7.890  29.425  55.127  1.00  0.00           N  
ATOM    913  CE2 TRP A  60       7.048  30.183  55.890  1.00  0.00           C  
ATOM    914  CE3 TRP A  60       4.678  30.419  56.232  1.00  0.00           C  
ATOM    915  CZ2 TRP A  60       7.329  31.156  56.813  1.00  0.00           C  
ATOM    916  CZ3 TRP A  60       4.961  31.410  57.137  1.00  0.00           C  
ATOM    917  CH2 TRP A  60       6.277  31.764  57.425  1.00  0.00           C  
ATOM    918  H   TRP A  60       2.599  26.650  53.507  1.00  0.00           H  
ATOM    919  HA  TRP A  60       5.213  26.006  54.423  1.00  0.00           H  
ATOM    920 1HB  TRP A  60       4.888  27.877  52.924  1.00  0.00           H  
ATOM    921 2HB  TRP A  60       3.785  28.665  54.042  1.00  0.00           H  
ATOM    922  HD1 TRP A  60       7.552  27.831  53.664  1.00  0.00           H  
ATOM    923  HE1 TRP A  60       8.898  29.488  55.131  1.00  0.00           H  
ATOM    924  HE3 TRP A  60       3.648  30.123  56.035  1.00  0.00           H  
ATOM    925  HZ2 TRP A  60       8.351  31.445  57.057  1.00  0.00           H  
ATOM    926  HZ3 TRP A  60       4.128  31.916  57.626  1.00  0.00           H  
ATOM    927  HH2 TRP A  60       6.464  32.547  58.160  1.00  0.00           H  
ATOM    928  N   ARG A  61       3.383  27.409  56.820  1.00  0.00           N  
ATOM    929  CA  ARG A  61       3.343  27.553  58.298  1.00  0.00           C  
ATOM    930  C   ARG A  61       3.575  26.231  59.052  1.00  0.00           C  
ATOM    931  O   ARG A  61       4.212  26.213  60.117  1.00  0.00           O  
ATOM    932  CB  ARG A  61       2.002  28.129  58.730  1.00  0.00           C  
ATOM    933  CG  ARG A  61       1.760  29.571  58.310  1.00  0.00           C  
ATOM    934  CD  ARG A  61       0.520  30.118  58.917  1.00  0.00           C  
ATOM    935  NE  ARG A  61       0.122  31.373  58.299  1.00  0.00           N  
ATOM    936  CZ  ARG A  61       0.702  32.564  58.545  1.00  0.00           C  
ATOM    937  NH1 ARG A  61       1.701  32.646  59.396  1.00  0.00           N  
ATOM    938  NH2 ARG A  61       0.266  33.650  57.931  1.00  0.00           N  
ATOM    939  H   ARG A  61       2.615  27.765  56.270  1.00  0.00           H  
ATOM    940  HA  ARG A  61       4.124  28.252  58.599  1.00  0.00           H  
ATOM    941 1HB  ARG A  61       1.196  27.526  58.316  1.00  0.00           H  
ATOM    942 2HB  ARG A  61       1.920  28.084  59.817  1.00  0.00           H  
ATOM    943 1HG  ARG A  61       2.600  30.189  58.629  1.00  0.00           H  
ATOM    944 2HG  ARG A  61       1.663  29.622  57.225  1.00  0.00           H  
ATOM    945 1HD  ARG A  61      -0.293  29.404  58.792  1.00  0.00           H  
ATOM    946 2HD  ARG A  61       0.684  30.298  59.979  1.00  0.00           H  
ATOM    947  HE  ARG A  61      -0.643  31.350  57.639  1.00  0.00           H  
ATOM    948 1HH1 ARG A  61       2.034  31.816  59.865  1.00  0.00           H  
ATOM    949 2HH1 ARG A  61       2.136  33.539  59.580  1.00  0.00           H  
ATOM    950 1HH2 ARG A  61      -0.502  33.587  57.277  1.00  0.00           H  
ATOM    951 2HH2 ARG A  61       0.701  34.543  58.114  1.00  0.00           H  
ATOM    952  N   GLU A  62       3.030  25.142  58.526  1.00  0.00           N  
ATOM    953  CA  GLU A  62       3.160  23.830  59.147  1.00  0.00           C  
ATOM    954  C   GLU A  62       4.579  23.299  59.176  1.00  0.00           C  
ATOM    955  O   GLU A  62       4.896  22.425  59.994  1.00  0.00           O  
ATOM    956  CB  GLU A  62       2.267  22.823  58.420  1.00  0.00           C  
ATOM    957  CG  GLU A  62       0.778  23.128  58.505  1.00  0.00           C  
ATOM    958  CD  GLU A  62       0.198  22.841  59.862  1.00  0.00           C  
ATOM    959  OE1 GLU A  62       0.836  22.160  60.628  1.00  0.00           O  
ATOM    960  OE2 GLU A  62      -0.885  23.305  60.133  1.00  0.00           O  
ATOM    961  H   GLU A  62       2.507  25.230  57.666  1.00  0.00           H  
ATOM    962  HA  GLU A  62       2.803  23.896  60.176  1.00  0.00           H  
ATOM    963 1HB  GLU A  62       2.541  22.787  57.366  1.00  0.00           H  
ATOM    964 2HB  GLU A  62       2.428  21.827  58.834  1.00  0.00           H  
ATOM    965 1HG  GLU A  62       0.619  24.180  58.269  1.00  0.00           H  
ATOM    966 2HG  GLU A  62       0.253  22.533  57.758  1.00  0.00           H  
ATOM    967  N   ARG A  63       5.418  23.760  58.257  1.00  0.00           N  
ATOM    968  CA  ARG A  63       6.745  23.185  58.129  1.00  0.00           C  
ATOM    969  C   ARG A  63       7.863  24.165  58.434  1.00  0.00           C  
ATOM    970  O   ARG A  63       9.006  23.736  58.634  1.00  0.00           O  
ATOM    971  CB  ARG A  63       6.929  22.586  56.730  1.00  0.00           C  
ATOM    972  CG  ARG A  63       6.828  23.574  55.568  1.00  0.00           C  
ATOM    973  CD  ARG A  63       7.024  22.871  54.193  1.00  0.00           C  
ATOM    974  NE  ARG A  63       6.650  23.753  53.069  1.00  0.00           N  
ATOM    975  CZ  ARG A  63       7.430  24.698  52.536  1.00  0.00           C  
ATOM    976  NH1 ARG A  63       8.660  24.917  53.002  1.00  0.00           N  
ATOM    977  NH2 ARG A  63       6.971  25.450  51.538  1.00  0.00           N  
ATOM    978  H   ARG A  63       5.146  24.511  57.639  1.00  0.00           H  
ATOM    979  HA  ARG A  63       6.850  22.390  58.867  1.00  0.00           H  
ATOM    980 1HB  ARG A  63       7.907  22.111  56.664  1.00  0.00           H  
ATOM    981 2HB  ARG A  63       6.178  21.815  56.562  1.00  0.00           H  
ATOM    982 1HG  ARG A  63       5.845  24.045  55.575  1.00  0.00           H  
ATOM    983 2HG  ARG A  63       7.598  24.340  55.674  1.00  0.00           H  
ATOM    984 1HD  ARG A  63       8.070  22.590  54.074  1.00  0.00           H  
ATOM    985 2HD  ARG A  63       6.402  21.978  54.149  1.00  0.00           H  
ATOM    986  HE  ARG A  63       5.730  23.636  52.666  1.00  0.00           H  
ATOM    987 1HH1 ARG A  63       9.015  24.364  53.770  1.00  0.00           H  
ATOM    988 2HH1 ARG A  63       9.237  25.635  52.588  1.00  0.00           H  
ATOM    989 1HH2 ARG A  63       6.034  25.305  51.185  1.00  0.00           H  
ATOM    990 2HH2 ARG A  63       7.557  26.164  51.133  1.00  0.00           H  
ATOM    991  N   CYS A  64       7.548  25.454  58.481  1.00  0.00           N  
ATOM    992  CA  CYS A  64       8.562  26.491  58.617  1.00  0.00           C  
ATOM    993  C   CYS A  64       9.126  26.513  60.015  1.00  0.00           C  
ATOM    994  O   CYS A  64       8.511  26.021  60.960  1.00  0.00           O  
ATOM    995  CB  CYS A  64       7.981  27.867  58.290  1.00  0.00           C  
ATOM    996  SG  CYS A  64       6.795  28.478  59.511  1.00  0.00           S  
ATOM    997  H   CYS A  64       6.576  25.722  58.419  1.00  0.00           H  
ATOM    998  HA  CYS A  64       9.373  26.276  57.921  1.00  0.00           H  
ATOM    999 1HB  CYS A  64       8.790  28.595  58.212  1.00  0.00           H  
ATOM   1000 2HB  CYS A  64       7.481  27.830  57.322  1.00  0.00           H  
ATOM   1001  HG  CYS A  64       7.637  28.467  60.540  1.00  0.00           H  
ATOM   1002  N   GLU A  65      10.318  27.061  60.136  1.00  0.00           N  
ATOM   1003  CA  GLU A  65      10.924  27.299  61.433  1.00  0.00           C  
ATOM   1004  C   GLU A  65      10.192  28.510  62.061  1.00  0.00           C  
ATOM   1005  O   GLU A  65       9.945  29.475  61.371  1.00  0.00           O  
ATOM   1006  CB  GLU A  65      12.413  27.591  61.225  1.00  0.00           C  
ATOM   1007  CG  GLU A  65      13.251  27.624  62.484  1.00  0.00           C  
ATOM   1008  CD  GLU A  65      13.524  26.244  63.079  1.00  0.00           C  
ATOM   1009  OE1 GLU A  65      13.279  25.217  62.399  1.00  0.00           O  
ATOM   1010  OE2 GLU A  65      13.989  26.206  64.240  1.00  0.00           O  
ATOM   1011  H   GLU A  65      10.823  27.323  59.302  1.00  0.00           H  
ATOM   1012  HA  GLU A  65      10.809  26.400  62.039  1.00  0.00           H  
ATOM   1013 1HB  GLU A  65      12.844  26.835  60.569  1.00  0.00           H  
ATOM   1014 2HB  GLU A  65      12.529  28.556  60.733  1.00  0.00           H  
ATOM   1015 1HG  GLU A  65      14.207  28.097  62.260  1.00  0.00           H  
ATOM   1016 2HG  GLU A  65      12.743  28.233  63.231  1.00  0.00           H  
ATOM   1017  N   PRO A  66       9.795  28.423  63.346  1.00  0.00           N  
ATOM   1018  CA  PRO A  66       9.114  29.502  64.060  1.00  0.00           C  
ATOM   1019  C   PRO A  66       9.973  30.736  64.251  1.00  0.00           C  
ATOM   1020  O   PRO A  66      11.199  30.640  64.220  1.00  0.00           O  
ATOM   1021  CB  PRO A  66       8.780  28.851  65.406  1.00  0.00           C  
ATOM   1022  CG  PRO A  66       9.818  27.793  65.569  1.00  0.00           C  
ATOM   1023  CD  PRO A  66      10.014  27.244  64.181  1.00  0.00           C  
ATOM   1024  HA  PRO A  66       8.180  29.751  63.536  1.00  0.00           H  
ATOM   1025 1HB  PRO A  66       8.810  29.605  66.207  1.00  0.00           H  
ATOM   1026 2HB  PRO A  66       7.758  28.445  65.385  1.00  0.00           H  
ATOM   1027 1HG  PRO A  66      10.739  28.226  65.986  1.00  0.00           H  
ATOM   1028 2HG  PRO A  66       9.474  27.030  66.282  1.00  0.00           H  
ATOM   1029 1HD  PRO A  66      11.038  26.855  64.080  1.00  0.00           H  
ATOM   1030 2HD  PRO A  66       9.276  26.450  63.993  1.00  0.00           H  
ATOM   1031  N   VAL A  67       9.337  31.881  64.491  1.00  0.00           N  
ATOM   1032  CA  VAL A  67      10.107  33.104  64.727  1.00  0.00           C  
ATOM   1033  C   VAL A  67      10.895  32.961  66.020  1.00  0.00           C  
ATOM   1034  O   VAL A  67      10.516  32.170  66.903  1.00  0.00           O  
ATOM   1035  CB  VAL A  67       9.179  34.330  64.817  1.00  0.00           C  
ATOM   1036  CG1 VAL A  67       8.359  34.472  63.543  1.00  0.00           C  
ATOM   1037  CG2 VAL A  67       8.272  34.204  66.031  1.00  0.00           C  
ATOM   1038  H   VAL A  67       8.328  31.923  64.513  1.00  0.00           H  
ATOM   1039  HA  VAL A  67      10.818  33.228  63.909  1.00  0.00           H  
ATOM   1040  HB  VAL A  67       9.789  35.229  64.909  1.00  0.00           H  
ATOM   1041 1HG1 VAL A  67       7.709  35.344  63.624  1.00  0.00           H  
ATOM   1042 2HG1 VAL A  67       9.028  34.597  62.692  1.00  0.00           H  
ATOM   1043 3HG1 VAL A  67       7.751  33.579  63.401  1.00  0.00           H  
ATOM   1044 1HG2 VAL A  67       7.620  35.075  66.089  1.00  0.00           H  
ATOM   1045 2HG2 VAL A  67       7.667  33.302  65.942  1.00  0.00           H  
ATOM   1046 3HG2 VAL A  67       8.880  34.146  66.935  1.00  0.00           H  
ATOM   1047  N   PRO A  68      12.006  33.698  66.135  1.00  0.00           N  
ATOM   1048  CA  PRO A  68      12.796  33.621  67.336  1.00  0.00           C  
ATOM   1049  C   PRO A  68      12.022  34.193  68.529  1.00  0.00           C  
ATOM   1050  O   PRO A  68      11.299  35.172  68.401  1.00  0.00           O  
ATOM   1051  CB  PRO A  68      14.022  34.470  67.010  1.00  0.00           C  
ATOM   1052  CG  PRO A  68      13.612  35.374  65.974  1.00  0.00           C  
ATOM   1053  CD  PRO A  68      12.616  34.616  65.150  1.00  0.00           C  
ATOM   1054  HA  PRO A  68      13.083  32.574  67.514  1.00  0.00           H  
ATOM   1055 1HB  PRO A  68      14.362  35.002  67.910  1.00  0.00           H  
ATOM   1056 2HB  PRO A  68      14.852  33.824  66.686  1.00  0.00           H  
ATOM   1057 1HG  PRO A  68      13.178  36.284  66.415  1.00  0.00           H  
ATOM   1058 2HG  PRO A  68      14.483  35.693  65.382  1.00  0.00           H  
ATOM   1059 1HD  PRO A  68      11.877  35.316  64.732  1.00  0.00           H  
ATOM   1060 2HD  PRO A  68      13.139  34.078  64.345  1.00  0.00           H  
ATOM   1061  N   LYS A  69      12.169  33.567  69.682  1.00  0.00           N  
ATOM   1062  CA  LYS A  69      11.455  34.029  70.881  1.00  0.00           C  
ATOM   1063  C   LYS A  69      11.898  35.451  71.307  1.00  0.00           C  
ATOM   1064  O   LYS A  69      11.118  36.177  71.958  1.00  0.00           O  
ATOM   1065  CB  LYS A  69      11.669  33.043  72.031  1.00  0.00           C  
ATOM   1066  CG  LYS A  69      11.020  31.682  71.822  1.00  0.00           C  
ATOM   1067  CD  LYS A  69       9.503  31.779  71.872  1.00  0.00           C  
ATOM   1068  CE  LYS A  69       8.856  30.405  71.785  1.00  0.00           C  
ATOM   1069  NZ  LYS A  69       7.371  30.483  71.849  1.00  0.00           N  
ATOM   1070  H   LYS A  69      12.776  32.763  69.749  1.00  0.00           H  
ATOM   1071  HA  LYS A  69      10.394  34.106  70.643  1.00  0.00           H  
ATOM   1072 1HB  LYS A  69      12.737  32.885  72.180  1.00  0.00           H  
ATOM   1073 2HB  LYS A  69      11.269  33.467  72.952  1.00  0.00           H  
ATOM   1074 1HG  LYS A  69      11.318  31.281  70.852  1.00  0.00           H  
ATOM   1075 2HG  LYS A  69      11.357  30.995  72.597  1.00  0.00           H  
ATOM   1076 1HD  LYS A  69       9.199  32.256  72.805  1.00  0.00           H  
ATOM   1077 2HD  LYS A  69       9.149  32.389  71.041  1.00  0.00           H  
ATOM   1078 1HE  LYS A  69       9.142  29.926  70.850  1.00  0.00           H  
ATOM   1079 2HE  LYS A  69       9.209  29.784  72.609  1.00  0.00           H  
ATOM   1080 1HZ  LYS A  69       6.981  29.553  71.789  1.00  0.00           H  
ATOM   1081 2HZ  LYS A  69       7.093  30.909  72.722  1.00  0.00           H  
ATOM   1082 3HZ  LYS A  69       7.030  31.041  71.079  1.00  0.00           H  
ATOM   1083  N   SER A  70      13.131  35.834  70.925  1.00  0.00           N  
ATOM   1084  CA  SER A  70      13.688  37.175  71.190  1.00  0.00           C  
ATOM   1085  C   SER A  70      13.240  38.291  70.227  1.00  0.00           C  
ATOM   1086  O   SER A  70      13.722  39.413  70.317  1.00  0.00           O  
ATOM   1087  CB  SER A  70      15.223  37.097  71.230  1.00  0.00           C  
ATOM   1088  OG  SER A  70      15.782  36.664  69.983  1.00  0.00           O  
ATOM   1089  H   SER A  70      13.693  35.157  70.430  1.00  0.00           H  
ATOM   1090  HA  SER A  70      13.323  37.516  72.160  1.00  0.00           H  
ATOM   1091 1HB  SER A  70      15.630  38.077  71.477  1.00  0.00           H  
ATOM   1092 2HB  SER A  70      15.532  36.407  72.014  1.00  0.00           H  
ATOM   1093  HG  SER A  70      15.734  35.705  69.990  1.00  0.00           H  
ATOM   1094  N   MET A  71      12.323  37.991  69.310  1.00  0.00           N  
ATOM   1095  CA  MET A  71      11.748  38.984  68.403  1.00  0.00           C  
ATOM   1096  C   MET A  71      11.259  40.200  69.153  1.00  0.00           C  
ATOM   1097  O   MET A  71      10.528  40.060  70.118  1.00  0.00           O  
ATOM   1098  CB  MET A  71      10.605  38.370  67.597  1.00  0.00           C  
ATOM   1099  CG  MET A  71      10.139  39.216  66.420  1.00  0.00           C  
ATOM   1100  SD  MET A  71      11.405  39.395  65.148  1.00  0.00           S  
ATOM   1101  CE  MET A  71      11.431  37.742  64.461  1.00  0.00           C  
ATOM   1102  H   MET A  71      12.017  37.030  69.246  1.00  0.00           H  
ATOM   1103  HA  MET A  71      12.512  39.279  67.684  1.00  0.00           H  
ATOM   1104 1HB  MET A  71      10.914  37.400  67.209  1.00  0.00           H  
ATOM   1105 2HB  MET A  71       9.747  38.204  68.250  1.00  0.00           H  
ATOM   1106 1HG  MET A  71       9.260  38.758  65.969  1.00  0.00           H  
ATOM   1107 2HG  MET A  71       9.863  40.209  66.773  1.00  0.00           H  
ATOM   1108 1HE  MET A  71      12.168  37.693  63.659  1.00  0.00           H  
ATOM   1109 2HE  MET A  71      11.694  37.027  65.241  1.00  0.00           H  
ATOM   1110 3HE  MET A  71      10.445  37.498  64.063  1.00  0.00           H  
ATOM   1111  N   LYS A  72      11.669  41.375  68.681  1.00  0.00           N  
ATOM   1112  CA  LYS A  72      11.298  42.646  69.261  1.00  0.00           C  
ATOM   1113  C   LYS A  72      10.936  43.633  68.137  1.00  0.00           C  
ATOM   1114  O   LYS A  72      11.706  43.854  67.234  1.00  0.00           O  
ATOM   1115  CB  LYS A  72      12.433  43.195  70.127  1.00  0.00           C  
ATOM   1116  CG  LYS A  72      12.101  44.493  70.850  1.00  0.00           C  
ATOM   1117  CD  LYS A  72      13.288  44.994  71.659  1.00  0.00           C  
ATOM   1118  CE  LYS A  72      12.874  46.087  72.633  1.00  0.00           C  
ATOM   1119  NZ  LYS A  72      12.123  47.180  71.958  1.00  0.00           N  
ATOM   1120  H   LYS A  72      12.273  41.361  67.872  1.00  0.00           H  
ATOM   1121  HA  LYS A  72      10.447  42.489  69.924  1.00  0.00           H  
ATOM   1122 1HB  LYS A  72      12.708  42.454  70.879  1.00  0.00           H  
ATOM   1123 2HB  LYS A  72      13.311  43.372  69.506  1.00  0.00           H  
ATOM   1124 1HG  LYS A  72      11.822  45.255  70.120  1.00  0.00           H  
ATOM   1125 2HG  LYS A  72      11.258  44.331  71.520  1.00  0.00           H  
ATOM   1126 1HD  LYS A  72      13.723  44.165  72.219  1.00  0.00           H  
ATOM   1127 2HD  LYS A  72      14.047  45.392  70.984  1.00  0.00           H  
ATOM   1128 1HE  LYS A  72      12.245  45.659  73.413  1.00  0.00           H  
ATOM   1129 2HE  LYS A  72      13.761  46.510  73.105  1.00  0.00           H  
ATOM   1130 1HZ  LYS A  72      11.867  47.883  72.637  1.00  0.00           H  
ATOM   1131 2HZ  LYS A  72      12.705  47.597  71.244  1.00  0.00           H  
ATOM   1132 3HZ  LYS A  72      11.288  46.803  71.533  1.00  0.00           H  
ATOM   1133  N   LEU A  73       9.758  44.225  68.217  1.00  0.00           N  
ATOM   1134  CA  LEU A  73       9.264  45.157  67.194  1.00  0.00           C  
ATOM   1135  C   LEU A  73       9.811  46.549  67.442  1.00  0.00           C  
ATOM   1136  O   LEU A  73      10.124  46.875  68.565  1.00  0.00           O  
ATOM   1137  CB  LEU A  73       7.754  45.186  67.237  1.00  0.00           C  
ATOM   1138  CG  LEU A  73       7.006  44.237  66.327  1.00  0.00           C  
ATOM   1139  CD1 LEU A  73       7.559  42.801  66.214  1.00  0.00           C  
ATOM   1140  CD2 LEU A  73       5.532  44.296  66.738  1.00  0.00           C  
ATOM   1141  H   LEU A  73       9.179  44.022  69.019  1.00  0.00           H  
ATOM   1142  HA  LEU A  73       9.589  44.803  66.217  1.00  0.00           H  
ATOM   1143 1HB  LEU A  73       7.431  44.963  68.252  1.00  0.00           H  
ATOM   1144 2HB  LEU A  73       7.418  46.191  66.982  1.00  0.00           H  
ATOM   1145  HG  LEU A  73       7.131  44.552  65.291  1.00  0.00           H  
ATOM   1146 1HD1 LEU A  73       6.934  42.223  65.532  1.00  0.00           H  
ATOM   1147 2HD1 LEU A  73       8.579  42.833  65.830  1.00  0.00           H  
ATOM   1148 3HD1 LEU A  73       7.555  42.331  67.196  1.00  0.00           H  
ATOM   1149 1HD2 LEU A  73       4.950  43.625  66.106  1.00  0.00           H  
ATOM   1150 2HD2 LEU A  73       5.432  43.991  67.780  1.00  0.00           H  
ATOM   1151 3HD2 LEU A  73       5.162  45.315  66.622  1.00  0.00           H  
ATOM   1152  N   HIS A  74       9.951  47.351  66.384  1.00  0.00           N  
ATOM   1153  CA  HIS A  74      10.443  48.727  66.456  1.00  0.00           C  
ATOM   1154  C   HIS A  74       9.677  49.562  65.434  1.00  0.00           C  
ATOM   1155  O   HIS A  74       9.399  49.097  64.332  1.00  0.00           O  
ATOM   1156  CB  HIS A  74      11.945  48.835  66.126  1.00  0.00           C  
ATOM   1157  CG  HIS A  74      12.833  47.946  66.962  1.00  0.00           C  
ATOM   1158  ND1 HIS A  74      13.219  48.279  68.240  1.00  0.00           N  
ATOM   1159  CD2 HIS A  74      13.394  46.743  66.707  1.00  0.00           C  
ATOM   1160  CE1 HIS A  74      13.986  47.319  68.737  1.00  0.00           C  
ATOM   1161  NE2 HIS A  74      14.116  46.378  67.821  1.00  0.00           N  
ATOM   1162  H   HIS A  74       9.696  46.967  65.486  1.00  0.00           H  
ATOM   1163  HA  HIS A  74      10.309  49.108  67.468  1.00  0.00           H  
ATOM   1164 1HB  HIS A  74      12.106  48.579  65.078  1.00  0.00           H  
ATOM   1165 2HB  HIS A  74      12.275  49.864  66.266  1.00  0.00           H  
ATOM   1166  HD2 HIS A  74      13.302  46.175  65.780  1.00  0.00           H  
ATOM   1167  HE1 HIS A  74      14.432  47.309  69.732  1.00  0.00           H  
ATOM   1168  HE2 HIS A  74      14.654  45.529  67.919  1.00  0.00           H  
ATOM   1169  N   ARG A  75       9.383  50.800  65.804  1.00  0.00           N  
ATOM   1170  CA  ARG A  75       8.789  51.801  64.892  1.00  0.00           C  
ATOM   1171  C   ARG A  75       7.596  51.273  64.114  1.00  0.00           C  
ATOM   1172  O   ARG A  75       7.559  51.266  62.859  1.00  0.00           O  
ATOM   1173  CB  ARG A  75       9.872  52.362  63.976  1.00  0.00           C  
ATOM   1174  CG  ARG A  75      10.965  53.067  64.785  1.00  0.00           C  
ATOM   1175  CD  ARG A  75      12.094  53.540  63.894  1.00  0.00           C  
ATOM   1176  NE  ARG A  75      12.898  52.422  63.387  1.00  0.00           N  
ATOM   1177  CZ  ARG A  75      13.805  51.750  64.099  1.00  0.00           C  
ATOM   1178  NH1 ARG A  75      14.054  52.068  65.359  1.00  0.00           N  
ATOM   1179  NH2 ARG A  75      14.480  50.746  63.546  1.00  0.00           N  
ATOM   1180  H   ARG A  75       9.579  51.060  66.760  1.00  0.00           H  
ATOM   1181  HA  ARG A  75       8.374  52.612  65.492  1.00  0.00           H  
ATOM   1182 1HB  ARG A  75      10.311  51.553  63.394  1.00  0.00           H  
ATOM   1183 2HB  ARG A  75       9.425  53.066  63.273  1.00  0.00           H  
ATOM   1184 1HG  ARG A  75      10.540  53.933  65.293  1.00  0.00           H  
ATOM   1185 2HG  ARG A  75      11.373  52.376  65.524  1.00  0.00           H  
ATOM   1186 1HD  ARG A  75      11.683  54.078  63.040  1.00  0.00           H  
ATOM   1187 2HD  ARG A  75      12.750  54.202  64.458  1.00  0.00           H  
ATOM   1188  HE  ARG A  75      12.756  52.139  62.427  1.00  0.00           H  
ATOM   1189 1HH1 ARG A  75      13.555  52.829  65.796  1.00  0.00           H  
ATOM   1190 2HH1 ARG A  75      14.744  51.549  65.883  1.00  0.00           H  
ATOM   1191 1HH2 ARG A  75      14.307  50.490  62.584  1.00  0.00           H  
ATOM   1192 2HH2 ARG A  75      15.165  50.240  64.088  1.00  0.00           H  
ATOM   1193  N   THR A  76       6.600  50.851  64.885  1.00  0.00           N  
ATOM   1194  CA  THR A  76       5.343  50.331  64.313  1.00  0.00           C  
ATOM   1195  C   THR A  76       4.381  51.429  63.878  1.00  0.00           C  
ATOM   1196  O   THR A  76       4.058  52.356  64.645  1.00  0.00           O  
ATOM   1197  CB  THR A  76       4.625  49.411  65.318  1.00  0.00           C  
ATOM   1198  OG1 THR A  76       5.503  48.348  65.709  1.00  0.00           O  
ATOM   1199  CG2 THR A  76       3.367  48.823  64.698  1.00  0.00           C  
ATOM   1200  H   THR A  76       6.706  50.887  65.889  1.00  0.00           H  
ATOM   1201  HA  THR A  76       5.582  49.752  63.421  1.00  0.00           H  
ATOM   1202  HB  THR A  76       4.352  49.983  66.205  1.00  0.00           H  
ATOM   1203  HG1 THR A  76       5.798  47.874  64.928  1.00  0.00           H  
ATOM   1204 1HG2 THR A  76       2.872  48.176  65.423  1.00  0.00           H  
ATOM   1205 2HG2 THR A  76       2.692  49.628  64.410  1.00  0.00           H  
ATOM   1206 3HG2 THR A  76       3.634  48.241  63.816  1.00  0.00           H  
ATOM   1207  N   VAL A  77       3.913  51.346  62.640  1.00  0.00           N  
ATOM   1208  CA  VAL A  77       3.010  52.389  62.108  1.00  0.00           C  
ATOM   1209  C   VAL A  77       1.721  51.705  61.680  1.00  0.00           C  
ATOM   1210  O   VAL A  77       1.747  50.824  60.834  1.00  0.00           O  
ATOM   1211  CB  VAL A  77       3.636  53.125  60.909  1.00  0.00           C  
ATOM   1212  CG1 VAL A  77       2.677  54.177  60.370  1.00  0.00           C  
ATOM   1213  CG2 VAL A  77       4.955  53.759  61.322  1.00  0.00           C  
ATOM   1214  H   VAL A  77       4.170  50.569  62.048  1.00  0.00           H  
ATOM   1215  HA  VAL A  77       2.803  53.106  62.903  1.00  0.00           H  
ATOM   1216  HB  VAL A  77       3.812  52.409  60.106  1.00  0.00           H  
ATOM   1217 1HG1 VAL A  77       3.136  54.687  59.522  1.00  0.00           H  
ATOM   1218 2HG1 VAL A  77       1.754  53.696  60.046  1.00  0.00           H  
ATOM   1219 3HG1 VAL A  77       2.455  54.902  61.152  1.00  0.00           H  
ATOM   1220 1HG2 VAL A  77       5.393  54.278  60.469  1.00  0.00           H  
ATOM   1221 2HG2 VAL A  77       4.780  54.471  62.129  1.00  0.00           H  
ATOM   1222 3HG2 VAL A  77       5.640  52.984  61.665  1.00  0.00           H  
ATOM   1223  N   VAL A  78       0.612  52.075  62.317  1.00  0.00           N  
ATOM   1224  CA  VAL A  78      -0.690  51.560  61.959  1.00  0.00           C  
ATOM   1225  C   VAL A  78      -1.420  52.703  61.322  1.00  0.00           C  
ATOM   1226  O   VAL A  78      -1.658  53.722  61.981  1.00  0.00           O  
ATOM   1227  CB  VAL A  78      -1.462  51.043  63.187  1.00  0.00           C  
ATOM   1228  CG1 VAL A  78      -2.855  50.581  62.786  1.00  0.00           C  
ATOM   1229  CG2 VAL A  78      -0.688  49.912  63.847  1.00  0.00           C  
ATOM   1230  H   VAL A  78       0.687  52.737  63.076  1.00  0.00           H  
ATOM   1231  HA  VAL A  78      -0.554  50.714  61.284  1.00  0.00           H  
ATOM   1232  HB  VAL A  78      -1.587  51.861  63.897  1.00  0.00           H  
ATOM   1233 1HG1 VAL A  78      -3.386  50.219  63.666  1.00  0.00           H  
ATOM   1234 2HG1 VAL A  78      -3.403  51.416  62.349  1.00  0.00           H  
ATOM   1235 3HG1 VAL A  78      -2.774  49.776  62.055  1.00  0.00           H  
ATOM   1236 1HG2 VAL A  78      -1.239  49.552  64.715  1.00  0.00           H  
ATOM   1237 2HG2 VAL A  78      -0.558  49.096  63.135  1.00  0.00           H  
ATOM   1238 3HG2 VAL A  78       0.290  50.276  64.164  1.00  0.00           H  
ATOM   1239  N   THR A  79      -1.793  52.532  60.058  1.00  0.00           N  
ATOM   1240  CA  THR A  79      -2.535  53.559  59.345  1.00  0.00           C  
ATOM   1241  C   THR A  79      -3.795  52.945  58.807  1.00  0.00           C  
ATOM   1242  O   THR A  79      -3.712  51.890  58.158  1.00  0.00           O  
ATOM   1243  CB  THR A  79      -1.714  54.177  58.198  1.00  0.00           C  
ATOM   1244  OG1 THR A  79      -0.504  54.740  58.721  1.00  0.00           O  
ATOM   1245  CG2 THR A  79      -2.513  55.265  57.496  1.00  0.00           C  
ATOM   1246  H   THR A  79      -1.559  51.673  59.580  1.00  0.00           H  
ATOM   1247  HA  THR A  79      -2.759  54.369  60.041  1.00  0.00           H  
ATOM   1248  HB  THR A  79      -1.456  53.402  57.477  1.00  0.00           H  
ATOM   1249  HG1 THR A  79       0.005  55.124  58.004  1.00  0.00           H  
ATOM   1250 1HG2 THR A  79      -1.918  55.690  56.688  1.00  0.00           H  
ATOM   1251 2HG2 THR A  79      -3.429  54.837  57.087  1.00  0.00           H  
ATOM   1252 3HG2 THR A  79      -2.766  56.048  58.210  1.00  0.00           H  
ATOM   1253  N   THR A  80      -4.943  53.576  59.096  1.00  0.00           N  
ATOM   1254  CA  THR A  80      -6.242  53.061  58.672  1.00  0.00           C  
ATOM   1255  C   THR A  80      -6.956  54.013  57.686  1.00  0.00           C  
ATOM   1256  O   THR A  80      -6.742  55.220  57.703  1.00  0.00           O  
ATOM   1257  CB  THR A  80      -7.146  52.808  59.893  1.00  0.00           C  
ATOM   1258  OG1 THR A  80      -7.493  54.059  60.501  1.00  0.00           O  
ATOM   1259  CG2 THR A  80      -6.434  51.933  60.912  1.00  0.00           C  
ATOM   1260  H   THR A  80      -4.903  54.435  59.625  1.00  0.00           H  
ATOM   1261  HA  THR A  80      -6.088  52.113  58.156  1.00  0.00           H  
ATOM   1262  HB  THR A  80      -8.061  52.311  59.571  1.00  0.00           H  
ATOM   1263  HG1 THR A  80      -8.277  53.944  61.043  1.00  0.00           H  
ATOM   1264 1HG2 THR A  80      -7.088  51.764  61.767  1.00  0.00           H  
ATOM   1265 2HG2 THR A  80      -6.179  50.976  60.455  1.00  0.00           H  
ATOM   1266 3HG2 THR A  80      -5.523  52.429  61.244  1.00  0.00           H  
ATOM   1267  N   PHE A  81      -7.756  53.449  56.792  1.00  0.00           N  
ATOM   1268  CA  PHE A  81      -8.412  54.238  55.759  1.00  0.00           C  
ATOM   1269  C   PHE A  81      -9.888  53.875  55.799  1.00  0.00           C  
ATOM   1270  O   PHE A  81     -10.252  52.757  55.459  1.00  0.00           O  
ATOM   1271  CB  PHE A  81      -7.811  53.948  54.390  1.00  0.00           C  
ATOM   1272  CG  PHE A  81      -6.291  54.090  54.349  1.00  0.00           C  
ATOM   1273  CD1 PHE A  81      -5.481  53.002  54.589  1.00  0.00           C  
ATOM   1274  CD2 PHE A  81      -5.711  55.321  54.092  1.00  0.00           C  
ATOM   1275  CE1 PHE A  81      -4.129  53.116  54.603  1.00  0.00           C  
ATOM   1276  CE2 PHE A  81      -4.334  55.450  54.069  1.00  0.00           C  
ATOM   1277  CZ  PHE A  81      -3.541  54.320  54.320  1.00  0.00           C  
ATOM   1278  H   PHE A  81      -7.915  52.453  56.826  1.00  0.00           H  
ATOM   1279  HA  PHE A  81      -8.264  55.295  55.984  1.00  0.00           H  
ATOM   1280 1HB  PHE A  81      -8.068  52.933  54.088  1.00  0.00           H  
ATOM   1281 2HB  PHE A  81      -8.238  54.627  53.654  1.00  0.00           H  
ATOM   1282  HD1 PHE A  81      -5.937  52.028  54.770  1.00  0.00           H  
ATOM   1283  HD2 PHE A  81      -6.343  56.188  53.900  1.00  0.00           H  
ATOM   1284  HE1 PHE A  81      -3.512  52.249  54.839  1.00  0.00           H  
ATOM   1285  HE2 PHE A  81      -3.863  56.410  53.861  1.00  0.00           H  
ATOM   1286  HZ  PHE A  81      -2.455  54.405  54.291  1.00  0.00           H  
ATOM   1287  N   GLY A  82     -10.709  54.812  56.234  1.00  0.00           N  
ATOM   1288  CA  GLY A  82     -12.149  54.577  56.455  1.00  0.00           C  
ATOM   1289  C   GLY A  82     -12.331  53.627  57.620  1.00  0.00           C  
ATOM   1290  O   GLY A  82     -11.632  53.744  58.629  1.00  0.00           O  
ATOM   1291  H   GLY A  82     -10.325  55.728  56.420  1.00  0.00           H  
ATOM   1292 1HA  GLY A  82     -12.647  55.527  56.654  1.00  0.00           H  
ATOM   1293 2HA  GLY A  82     -12.594  54.164  55.551  1.00  0.00           H  
ATOM   1294  N   THR A  83     -13.216  52.647  57.460  1.00  0.00           N  
ATOM   1295  CA  THR A  83     -13.513  51.710  58.539  1.00  0.00           C  
ATOM   1296  C   THR A  83     -13.043  50.290  58.261  1.00  0.00           C  
ATOM   1297  O   THR A  83     -12.925  49.520  59.191  1.00  0.00           O  
ATOM   1298  CB  THR A  83     -15.025  51.687  58.831  1.00  0.00           C  
ATOM   1299  OG1 THR A  83     -15.735  51.274  57.656  1.00  0.00           O  
ATOM   1300  CG2 THR A  83     -15.508  53.066  59.251  1.00  0.00           C  
ATOM   1301  H   THR A  83     -13.694  52.547  56.575  1.00  0.00           H  
ATOM   1302  HA  THR A  83     -13.016  52.056  59.445  1.00  0.00           H  
ATOM   1303  HB  THR A  83     -15.230  50.976  59.631  1.00  0.00           H  
ATOM   1304  HG1 THR A  83     -16.678  51.260  57.840  1.00  0.00           H  
ATOM   1305 1HG2 THR A  83     -16.578  53.031  59.454  1.00  0.00           H  
ATOM   1306 2HG2 THR A  83     -14.978  53.378  60.151  1.00  0.00           H  
ATOM   1307 3HG2 THR A  83     -15.314  53.779  58.451  1.00  0.00           H  
ATOM   1308  N   ASP A  84     -12.747  49.942  57.004  1.00  0.00           N  
ATOM   1309  CA  ASP A  84     -12.451  48.558  56.656  1.00  0.00           C  
ATOM   1310  C   ASP A  84     -11.074  48.215  56.048  1.00  0.00           C  
ATOM   1311  O   ASP A  84     -10.923  47.116  55.491  1.00  0.00           O  
ATOM   1312  CB  ASP A  84     -13.533  48.078  55.685  1.00  0.00           C  
ATOM   1313  CG  ASP A  84     -14.937  48.172  56.268  1.00  0.00           C  
ATOM   1314  OD1 ASP A  84     -15.139  47.694  57.360  1.00  0.00           O  
ATOM   1315  OD2 ASP A  84     -15.793  48.720  55.617  1.00  0.00           O  
ATOM   1316  H   ASP A  84     -12.726  50.646  56.281  1.00  0.00           H  
ATOM   1317  HA  ASP A  84     -12.512  47.953  57.562  1.00  0.00           H  
ATOM   1318 1HB  ASP A  84     -13.493  48.673  54.773  1.00  0.00           H  
ATOM   1319 2HB  ASP A  84     -13.339  47.041  55.409  1.00  0.00           H  
ATOM   1320  N   PHE A  85     -10.111  49.122  56.104  1.00  0.00           N  
ATOM   1321  CA  PHE A  85      -8.839  48.938  55.404  1.00  0.00           C  
ATOM   1322  C   PHE A  85      -7.718  49.590  56.147  1.00  0.00           C  
ATOM   1323  O   PHE A  85      -7.871  50.697  56.647  1.00  0.00           O  
ATOM   1324  CB  PHE A  85      -8.905  49.513  53.988  1.00  0.00           C  
ATOM   1325  CG  PHE A  85      -7.837  48.990  53.071  1.00  0.00           C  
ATOM   1326  CD1 PHE A  85      -7.917  47.707  52.550  1.00  0.00           C  
ATOM   1327  CD2 PHE A  85      -6.749  49.779  52.728  1.00  0.00           C  
ATOM   1328  CE1 PHE A  85      -6.934  47.225  51.706  1.00  0.00           C  
ATOM   1329  CE2 PHE A  85      -5.766  49.300  51.884  1.00  0.00           C  
ATOM   1330  CZ  PHE A  85      -5.859  48.021  51.373  1.00  0.00           C  
ATOM   1331  H   PHE A  85     -10.259  49.963  56.644  1.00  0.00           H  
ATOM   1332  HA  PHE A  85      -8.653  47.869  55.299  1.00  0.00           H  
ATOM   1333 1HB  PHE A  85      -9.874  49.283  53.547  1.00  0.00           H  
ATOM   1334 2HB  PHE A  85      -8.815  50.598  54.031  1.00  0.00           H  
ATOM   1335  HD1 PHE A  85      -8.767  47.078  52.813  1.00  0.00           H  
ATOM   1336  HD2 PHE A  85      -6.676  50.789  53.132  1.00  0.00           H  
ATOM   1337  HE1 PHE A  85      -7.009  46.215  51.304  1.00  0.00           H  
ATOM   1338  HE2 PHE A  85      -4.917  49.931  51.622  1.00  0.00           H  
ATOM   1339  HZ  PHE A  85      -5.084  47.641  50.709  1.00  0.00           H  
ATOM   1340  N   ALA A  86      -6.551  48.915  56.193  1.00  0.00           N  
ATOM   1341  CA  ALA A  86      -5.416  49.449  56.917  1.00  0.00           C  
ATOM   1342  C   ALA A  86      -4.123  48.827  56.432  1.00  0.00           C  
ATOM   1343  O   ALA A  86      -4.113  47.805  55.752  1.00  0.00           O  
ATOM   1344  CB  ALA A  86      -5.572  49.190  58.423  1.00  0.00           C  
ATOM   1345  H   ALA A  86      -6.459  48.028  55.719  1.00  0.00           H  
ATOM   1346  HA  ALA A  86      -5.380  50.525  56.746  1.00  0.00           H  
ATOM   1347 1HB  ALA A  86      -4.711  49.597  58.954  1.00  0.00           H  
ATOM   1348 2HB  ALA A  86      -6.481  49.673  58.783  1.00  0.00           H  
ATOM   1349 3HB  ALA A  86      -5.635  48.118  58.603  1.00  0.00           H  
ATOM   1350  N   THR A  87      -3.034  49.465  56.808  1.00  0.00           N  
ATOM   1351  CA  THR A  87      -1.687  48.919  56.635  1.00  0.00           C  
ATOM   1352  C   THR A  87      -0.997  48.998  57.997  1.00  0.00           C  
ATOM   1353  O   THR A  87      -1.288  49.900  58.799  1.00  0.00           O  
ATOM   1354  CB  THR A  87      -0.879  49.682  55.570  1.00  0.00           C  
ATOM   1355  OG1 THR A  87      -0.724  51.050  55.972  1.00  0.00           O  
ATOM   1356  CG2 THR A  87      -1.586  49.631  54.224  1.00  0.00           C  
ATOM   1357  H   THR A  87      -3.145  50.374  57.234  1.00  0.00           H  
ATOM   1358  HA  THR A  87      -1.773  47.890  56.286  1.00  0.00           H  
ATOM   1359  HB  THR A  87       0.109  49.233  55.472  1.00  0.00           H  
ATOM   1360  HG1 THR A  87      -0.220  51.523  55.307  1.00  0.00           H  
ATOM   1361 1HG2 THR A  87      -1.000  50.175  53.484  1.00  0.00           H  
ATOM   1362 2HG2 THR A  87      -1.695  48.593  53.910  1.00  0.00           H  
ATOM   1363 3HG2 THR A  87      -2.571  50.087  54.314  1.00  0.00           H  
ATOM   1364  N   VAL A  88      -0.166  48.012  58.269  1.00  0.00           N  
ATOM   1365  CA  VAL A  88       0.682  47.999  59.460  1.00  0.00           C  
ATOM   1366  C   VAL A  88       2.090  47.661  59.029  1.00  0.00           C  
ATOM   1367  O   VAL A  88       2.340  46.566  58.509  1.00  0.00           O  
ATOM   1368  CB  VAL A  88       0.188  46.966  60.490  1.00  0.00           C  
ATOM   1369  CG1 VAL A  88       1.085  46.970  61.719  1.00  0.00           C  
ATOM   1370  CG2 VAL A  88      -1.253  47.266  60.873  1.00  0.00           C  
ATOM   1371  H   VAL A  88      -0.120  47.237  57.623  1.00  0.00           H  
ATOM   1372  HA  VAL A  88       0.651  48.988  59.918  1.00  0.00           H  
ATOM   1373  HB  VAL A  88       0.249  45.970  60.051  1.00  0.00           H  
ATOM   1374 1HG1 VAL A  88       0.721  46.234  62.437  1.00  0.00           H  
ATOM   1375 2HG1 VAL A  88       2.104  46.717  61.427  1.00  0.00           H  
ATOM   1376 3HG1 VAL A  88       1.072  47.959  62.177  1.00  0.00           H  
ATOM   1377 1HG2 VAL A  88      -1.596  46.531  61.601  1.00  0.00           H  
ATOM   1378 2HG2 VAL A  88      -1.314  48.264  61.307  1.00  0.00           H  
ATOM   1379 3HG2 VAL A  88      -1.883  47.217  59.985  1.00  0.00           H  
ATOM   1380  N   SER A  89       2.990  48.623  59.257  1.00  0.00           N  
ATOM   1381  CA  SER A  89       4.373  48.544  58.875  1.00  0.00           C  
ATOM   1382  C   SER A  89       5.205  48.534  60.153  1.00  0.00           C  
ATOM   1383  O   SER A  89       5.030  49.397  61.033  1.00  0.00           O  
ATOM   1384  CB  SER A  89       4.754  49.711  57.986  1.00  0.00           C  
ATOM   1385  OG  SER A  89       4.002  49.709  56.803  1.00  0.00           O  
ATOM   1386  H   SER A  89       2.657  49.451  59.730  1.00  0.00           H  
ATOM   1387  HA  SER A  89       4.516  47.641  58.279  1.00  0.00           H  
ATOM   1388 1HB  SER A  89       4.590  50.646  58.522  1.00  0.00           H  
ATOM   1389 2HB  SER A  89       5.815  49.654  57.745  1.00  0.00           H  
ATOM   1390  HG  SER A  89       3.083  49.780  57.074  1.00  0.00           H  
ATOM   1391  N   THR A  90       6.091  47.573  60.292  1.00  0.00           N  
ATOM   1392  CA  THR A  90       6.960  47.530  61.457  1.00  0.00           C  
ATOM   1393  C   THR A  90       8.324  46.926  61.171  1.00  0.00           C  
ATOM   1394  O   THR A  90       8.494  46.147  60.283  1.00  0.00           O  
ATOM   1395  CB  THR A  90       6.291  46.742  62.599  1.00  0.00           C  
ATOM   1396  OG1 THR A  90       7.059  46.892  63.800  1.00  0.00           O  
ATOM   1397  CG2 THR A  90       6.195  45.266  62.244  1.00  0.00           C  
ATOM   1398  H   THR A  90       6.176  46.854  59.588  1.00  0.00           H  
ATOM   1399  HA  THR A  90       7.146  48.552  61.788  1.00  0.00           H  
ATOM   1400  HB  THR A  90       5.289  47.134  62.773  1.00  0.00           H  
ATOM   1401  HG1 THR A  90       7.801  46.283  63.783  1.00  0.00           H  
ATOM   1402 1HG2 THR A  90       5.720  44.725  63.062  1.00  0.00           H  
ATOM   1403 2HG2 THR A  90       5.603  45.148  61.337  1.00  0.00           H  
ATOM   1404 3HG2 THR A  90       7.195  44.867  62.078  1.00  0.00           H  
ATOM   1405  N   GLU A  91       9.308  47.373  61.931  1.00  0.00           N  
ATOM   1406  CA  GLU A  91      10.612  46.787  61.916  1.00  0.00           C  
ATOM   1407  C   GLU A  91      10.736  45.860  63.100  1.00  0.00           C  
ATOM   1408  O   GLU A  91       9.929  45.927  64.047  1.00  0.00           O  
ATOM   1409  CB  GLU A  91      11.650  47.869  61.947  1.00  0.00           C  
ATOM   1410  CG  GLU A  91      11.560  48.770  60.721  1.00  0.00           C  
ATOM   1411  CD  GLU A  91      12.427  50.016  60.848  1.00  0.00           C  
ATOM   1412  OE1 GLU A  91      13.672  49.875  60.927  1.00  0.00           O  
ATOM   1413  OE2 GLU A  91      11.876  51.135  60.854  1.00  0.00           O  
ATOM   1414  H   GLU A  91       9.128  48.157  62.542  1.00  0.00           H  
ATOM   1415  HA  GLU A  91      10.723  46.213  60.995  1.00  0.00           H  
ATOM   1416 1HB  GLU A  91      11.522  48.470  62.847  1.00  0.00           H  
ATOM   1417 2HB  GLU A  91      12.643  47.419  61.992  1.00  0.00           H  
ATOM   1418 1HG  GLU A  91      11.875  48.205  59.844  1.00  0.00           H  
ATOM   1419 2HG  GLU A  91      10.521  49.064  60.575  1.00  0.00           H  
ATOM   1420  N   PHE A  92      11.709  44.967  63.004  1.00  0.00           N  
ATOM   1421  CA  PHE A  92      11.959  43.999  64.053  1.00  0.00           C  
ATOM   1422  C   PHE A  92      13.399  43.537  64.081  1.00  0.00           C  
ATOM   1423  O   PHE A  92      14.114  43.586  63.071  1.00  0.00           O  
ATOM   1424  CB  PHE A  92      10.994  42.820  63.999  1.00  0.00           C  
ATOM   1425  CG  PHE A  92      11.095  41.974  62.769  1.00  0.00           C  
ATOM   1426  CD1 PHE A  92      11.925  40.859  62.735  1.00  0.00           C  
ATOM   1427  CD2 PHE A  92      10.294  42.238  61.665  1.00  0.00           C  
ATOM   1428  CE1 PHE A  92      12.028  40.095  61.586  1.00  0.00           C  
ATOM   1429  CE2 PHE A  92      10.343  41.433  60.526  1.00  0.00           C  
ATOM   1430  CZ  PHE A  92      11.221  40.370  60.476  1.00  0.00           C  
ATOM   1431  H   PHE A  92      12.292  44.960  62.179  1.00  0.00           H  
ATOM   1432  HA  PHE A  92      11.827  44.491  65.017  1.00  0.00           H  
ATOM   1433 1HB  PHE A  92      11.163  42.172  64.858  1.00  0.00           H  
ATOM   1434 2HB  PHE A  92       9.969  43.185  64.062  1.00  0.00           H  
ATOM   1435  HD1 PHE A  92      12.495  40.592  63.625  1.00  0.00           H  
ATOM   1436  HD2 PHE A  92       9.602  43.080  61.708  1.00  0.00           H  
ATOM   1437  HE1 PHE A  92      12.740  39.271  61.542  1.00  0.00           H  
ATOM   1438  HE2 PHE A  92       9.692  41.642  59.677  1.00  0.00           H  
ATOM   1439  HZ  PHE A  92      11.291  39.750  59.584  1.00  0.00           H  
ATOM   1440  N   THR A  93      13.845  43.188  65.273  1.00  0.00           N  
ATOM   1441  CA  THR A  93      15.172  42.602  65.475  1.00  0.00           C  
ATOM   1442  C   THR A  93      14.991  41.375  66.359  1.00  0.00           C  
ATOM   1443  O   THR A  93      13.896  41.142  66.906  1.00  0.00           O  
ATOM   1444  CB  THR A  93      16.158  43.594  66.121  1.00  0.00           C  
ATOM   1445  OG1 THR A  93      15.679  43.972  67.418  1.00  0.00           O  
ATOM   1446  CG2 THR A  93      16.307  44.837  65.257  1.00  0.00           C  
ATOM   1447  H   THR A  93      13.244  43.333  66.071  1.00  0.00           H  
ATOM   1448  HA  THR A  93      15.579  42.323  64.503  1.00  0.00           H  
ATOM   1449  HB  THR A  93      17.132  43.117  66.233  1.00  0.00           H  
ATOM   1450  HG1 THR A  93      15.631  43.194  67.979  1.00  0.00           H  
ATOM   1451 1HG2 THR A  93      17.007  45.526  65.729  1.00  0.00           H  
ATOM   1452 2HG2 THR A  93      16.682  44.554  64.274  1.00  0.00           H  
ATOM   1453 3HG2 THR A  93      15.338  45.323  65.149  1.00  0.00           H  
ATOM   1454  N   SER A  94      16.057  40.586  66.482  1.00  0.00           N  
ATOM   1455  CA  SER A  94      16.068  39.426  67.357  1.00  0.00           C  
ATOM   1456  C   SER A  94      17.499  39.041  67.620  1.00  0.00           C  
ATOM   1457  O   SER A  94      18.411  39.577  66.995  1.00  0.00           O  
ATOM   1458  CB  SER A  94      15.317  38.266  66.734  1.00  0.00           C  
ATOM   1459  OG  SER A  94      16.038  37.716  65.666  1.00  0.00           O  
ATOM   1460  H   SER A  94      16.884  40.806  65.946  1.00  0.00           H  
ATOM   1461  HA  SER A  94      15.582  39.696  68.296  1.00  0.00           H  
ATOM   1462 1HB  SER A  94      15.139  37.500  67.489  1.00  0.00           H  
ATOM   1463 2HB  SER A  94      14.345  38.609  66.382  1.00  0.00           H  
ATOM   1464  HG  SER A  94      16.214  38.442  65.064  1.00  0.00           H  
ATOM   1465  N   ASP A  95      17.699  38.103  68.531  1.00  0.00           N  
ATOM   1466  CA  ASP A  95      19.046  37.524  68.779  1.00  0.00           C  
ATOM   1467  C   ASP A  95      19.497  36.510  67.735  1.00  0.00           C  
ATOM   1468  O   ASP A  95      20.651  36.048  67.763  1.00  0.00           O  
ATOM   1469  CB  ASP A  95      19.083  36.851  70.154  1.00  0.00           C  
ATOM   1470  CG  ASP A  95      18.979  37.845  71.303  1.00  0.00           C  
ATOM   1471  OD1 ASP A  95      19.144  39.018  71.064  1.00  0.00           O  
ATOM   1472  OD2 ASP A  95      18.735  37.422  72.407  1.00  0.00           O  
ATOM   1473  H   ASP A  95      16.914  37.772  69.072  1.00  0.00           H  
ATOM   1474  HA  ASP A  95      19.777  38.333  68.775  1.00  0.00           H  
ATOM   1475 1HB  ASP A  95      18.261  36.139  70.233  1.00  0.00           H  
ATOM   1476 2HB  ASP A  95      20.012  36.291  70.260  1.00  0.00           H  
ATOM   1477  N   ALA A  96      18.578  36.095  66.864  1.00  0.00           N  
ATOM   1478  CA  ALA A  96      18.850  35.045  65.865  1.00  0.00           C  
ATOM   1479  C   ALA A  96      19.566  35.593  64.619  1.00  0.00           C  
ATOM   1480  O   ALA A  96      20.085  34.816  63.834  1.00  0.00           O  
ATOM   1481  CB  ALA A  96      17.516  34.356  65.432  1.00  0.00           C  
ATOM   1482  H   ALA A  96      17.662  36.520  66.895  1.00  0.00           H  
ATOM   1483  HA  ALA A  96      19.501  34.301  66.324  1.00  0.00           H  
ATOM   1484 1HB  ALA A  96      17.728  33.583  64.694  1.00  0.00           H  
ATOM   1485 2HB  ALA A  96      17.039  33.906  66.303  1.00  0.00           H  
ATOM   1486 3HB  ALA A  96      16.848  35.099  64.997  1.00  0.00           H  
ATOM   1487  N   THR A  97      19.584  36.914  64.439  1.00  0.00           N  
ATOM   1488  CA  THR A  97      20.199  37.539  63.275  1.00  0.00           C  
ATOM   1489  C   THR A  97      20.601  38.985  63.574  1.00  0.00           C  
ATOM   1490  O   THR A  97      19.872  39.695  64.259  1.00  0.00           O  
ATOM   1491  CB  THR A  97      19.251  37.501  62.062  1.00  0.00           C  
ATOM   1492  OG1 THR A  97      19.884  38.125  60.937  1.00  0.00           O  
ATOM   1493  CG2 THR A  97      17.953  38.230  62.377  1.00  0.00           C  
ATOM   1494  H   THR A  97      19.153  37.499  65.140  1.00  0.00           H  
ATOM   1495  HA  THR A  97      21.103  36.984  63.021  1.00  0.00           H  
ATOM   1496  HB  THR A  97      19.026  36.466  61.807  1.00  0.00           H  
ATOM   1497  HG1 THR A  97      20.535  37.526  60.565  1.00  0.00           H  
ATOM   1498 1HG2 THR A  97      17.295  38.194  61.509  1.00  0.00           H  
ATOM   1499 2HG2 THR A  97      17.464  37.752  63.225  1.00  0.00           H  
ATOM   1500 3HG2 THR A  97      18.170  39.269  62.624  1.00  0.00           H  
ATOM   1501  N   PRO A  98      21.763  39.435  63.070  1.00  0.00           N  
ATOM   1502  CA  PRO A  98      22.127  40.839  63.193  1.00  0.00           C  
ATOM   1503  C   PRO A  98      21.377  41.773  62.232  1.00  0.00           C  
ATOM   1504  O   PRO A  98      21.493  42.982  62.328  1.00  0.00           O  
ATOM   1505  CB  PRO A  98      23.621  40.833  62.882  1.00  0.00           C  
ATOM   1506  CG  PRO A  98      23.796  39.737  61.956  1.00  0.00           C  
ATOM   1507  CD  PRO A  98      22.808  38.686  62.299  1.00  0.00           C  
ATOM   1508  HA  PRO A  98      21.940  41.173  64.224  1.00  0.00           H  
ATOM   1509 1HB  PRO A  98      23.920  41.801  62.454  1.00  0.00           H  
ATOM   1510 2HB  PRO A  98      24.197  40.700  63.810  1.00  0.00           H  
ATOM   1511 1HG  PRO A  98      23.653  40.086  60.923  1.00  0.00           H  
ATOM   1512 2HG  PRO A  98      24.822  39.346  62.020  1.00  0.00           H  
ATOM   1513 1HD  PRO A  98      22.400  38.250  61.376  1.00  0.00           H  
ATOM   1514 2HD  PRO A  98      23.292  37.912  62.913  1.00  0.00           H  
ATOM   1515  N   LEU A  99      20.602  41.195  61.328  1.00  0.00           N  
ATOM   1516  CA  LEU A  99      19.913  41.932  60.290  1.00  0.00           C  
ATOM   1517  C   LEU A  99      18.695  42.622  60.818  1.00  0.00           C  
ATOM   1518  O   LEU A  99      18.088  42.204  61.802  1.00  0.00           O  
ATOM   1519  CB  LEU A  99      19.510  40.992  59.147  1.00  0.00           C  
ATOM   1520  CG  LEU A  99      20.662  40.245  58.463  1.00  0.00           C  
ATOM   1521  CD1 LEU A  99      20.101  39.316  57.394  1.00  0.00           C  
ATOM   1522  CD2 LEU A  99      21.632  41.250  57.860  1.00  0.00           C  
ATOM   1523  H   LEU A  99      20.493  40.192  61.374  1.00  0.00           H  
ATOM   1524  HA  LEU A  99      20.587  42.696  59.903  1.00  0.00           H  
ATOM   1525 1HB  LEU A  99      18.818  40.247  59.537  1.00  0.00           H  
ATOM   1526 2HB  LEU A  99      18.993  41.574  58.384  1.00  0.00           H  
ATOM   1527  HG  LEU A  99      21.184  39.631  59.196  1.00  0.00           H  
ATOM   1528 1HD1 LEU A  99      20.919  38.785  56.907  1.00  0.00           H  
ATOM   1529 2HD1 LEU A  99      19.426  38.596  57.855  1.00  0.00           H  
ATOM   1530 3HD1 LEU A  99      19.558  39.901  56.653  1.00  0.00           H  
ATOM   1531 1HD2 LEU A  99      22.451  40.718  57.374  1.00  0.00           H  
ATOM   1532 2HD2 LEU A  99      21.111  41.863  57.125  1.00  0.00           H  
ATOM   1533 3HD2 LEU A  99      22.031  41.888  58.648  1.00  0.00           H  
ATOM   1534  N   LEU A 100      18.321  43.691  60.119  1.00  0.00           N  
ATOM   1535  CA  LEU A 100      17.125  44.436  60.402  1.00  0.00           C  
ATOM   1536  C   LEU A 100      15.975  43.849  59.628  1.00  0.00           C  
ATOM   1537  O   LEU A 100      16.026  43.761  58.406  1.00  0.00           O  
ATOM   1538  CB  LEU A 100      17.316  45.902  59.958  1.00  0.00           C  
ATOM   1539  CG  LEU A 100      16.111  46.823  60.141  1.00  0.00           C  
ATOM   1540  CD1 LEU A 100      15.773  47.022  61.636  1.00  0.00           C  
ATOM   1541  CD2 LEU A 100      16.325  48.114  59.441  1.00  0.00           C  
ATOM   1542  H   LEU A 100      18.914  43.984  59.355  1.00  0.00           H  
ATOM   1543  HA  LEU A 100      16.947  44.408  61.477  1.00  0.00           H  
ATOM   1544 1HB  LEU A 100      18.144  46.330  60.520  1.00  0.00           H  
ATOM   1545 2HB  LEU A 100      17.578  45.913  58.900  1.00  0.00           H  
ATOM   1546  HG  LEU A 100      15.221  46.344  59.732  1.00  0.00           H  
ATOM   1547 1HD1 LEU A 100      14.911  47.682  61.730  1.00  0.00           H  
ATOM   1548 2HD1 LEU A 100      15.541  46.057  62.088  1.00  0.00           H  
ATOM   1549 3HD1 LEU A 100      16.627  47.466  62.146  1.00  0.00           H  
ATOM   1550 1HD2 LEU A 100      15.454  48.755  59.584  1.00  0.00           H  
ATOM   1551 2HD2 LEU A 100      17.209  48.607  59.847  1.00  0.00           H  
ATOM   1552 3HD2 LEU A 100      16.470  47.931  58.376  1.00  0.00           H  
ATOM   1553  N   GLY A 101      14.901  43.514  60.328  1.00  0.00           N  
ATOM   1554  CA  GLY A 101      13.733  42.975  59.715  1.00  0.00           C  
ATOM   1555  C   GLY A 101      12.679  44.033  59.504  1.00  0.00           C  
ATOM   1556  O   GLY A 101      12.581  44.987  60.284  1.00  0.00           O  
ATOM   1557  H   GLY A 101      14.914  43.647  61.329  1.00  0.00           H  
ATOM   1558 1HA  GLY A 101      13.998  42.528  58.756  1.00  0.00           H  
ATOM   1559 2HA  GLY A 101      13.330  42.178  60.339  1.00  0.00           H  
ATOM   1560  N   ARG A 102      11.947  43.890  58.402  1.00  0.00           N  
ATOM   1561  CA  ARG A 102      10.852  44.767  58.067  1.00  0.00           C  
ATOM   1562  C   ARG A 102       9.626  43.919  57.749  1.00  0.00           C  
ATOM   1563  O   ARG A 102       9.728  42.845  57.168  1.00  0.00           O  
ATOM   1564  CB  ARG A 102      11.173  45.658  56.871  1.00  0.00           C  
ATOM   1565  CG  ARG A 102      12.315  46.602  57.031  1.00  0.00           C  
ATOM   1566  CD  ARG A 102      13.538  46.033  56.488  1.00  0.00           C  
ATOM   1567  NE  ARG A 102      13.429  45.570  55.107  1.00  0.00           N  
ATOM   1568  CZ  ARG A 102      13.519  46.346  54.027  1.00  0.00           C  
ATOM   1569  NH1 ARG A 102      13.720  47.671  54.126  1.00  0.00           N  
ATOM   1570  NH2 ARG A 102      13.429  45.791  52.839  1.00  0.00           N  
ATOM   1571  H   ARG A 102      12.177  43.130  57.778  1.00  0.00           H  
ATOM   1572  HA  ARG A 102      10.654  45.414  58.922  1.00  0.00           H  
ATOM   1573 1HB  ARG A 102      11.398  45.037  56.005  1.00  0.00           H  
ATOM   1574 2HB  ARG A 102      10.300  46.262  56.623  1.00  0.00           H  
ATOM   1575 1HG  ARG A 102      12.097  47.531  56.504  1.00  0.00           H  
ATOM   1576 2HG  ARG A 102      12.468  46.812  58.090  1.00  0.00           H  
ATOM   1577 1HD  ARG A 102      14.328  46.783  56.509  1.00  0.00           H  
ATOM   1578 2HD  ARG A 102      13.837  45.174  57.087  1.00  0.00           H  
ATOM   1579  HE  ARG A 102      13.275  44.582  54.953  1.00  0.00           H  
ATOM   1580 1HH1 ARG A 102      13.808  48.103  55.035  1.00  0.00           H  
ATOM   1581 2HH1 ARG A 102      13.784  48.236  53.291  1.00  0.00           H  
ATOM   1582 1HH2 ARG A 102      13.296  44.792  52.757  1.00  0.00           H  
ATOM   1583 2HH2 ARG A 102      13.495  46.362  52.009  1.00  0.00           H  
ATOM   1584  N   GLN A 103       8.461  44.408  58.126  1.00  0.00           N  
ATOM   1585  CA  GLN A 103       7.220  43.660  57.899  1.00  0.00           C  
ATOM   1586  C   GLN A 103       6.095  44.605  57.548  1.00  0.00           C  
ATOM   1587  O   GLN A 103       5.766  45.485  58.352  1.00  0.00           O  
ATOM   1588  CB  GLN A 103       6.864  42.907  59.175  1.00  0.00           C  
ATOM   1589  CG  GLN A 103       5.577  42.165  59.180  1.00  0.00           C  
ATOM   1590  CD  GLN A 103       5.440  41.417  60.470  1.00  0.00           C  
ATOM   1591  OE1 GLN A 103       6.059  40.363  60.640  1.00  0.00           O  
ATOM   1592  NE2 GLN A 103       4.691  41.978  61.421  1.00  0.00           N  
ATOM   1593  H   GLN A 103       8.416  45.309  58.579  1.00  0.00           H  
ATOM   1594  HA  GLN A 103       7.388  42.949  57.090  1.00  0.00           H  
ATOM   1595 1HB  GLN A 103       7.643  42.177  59.396  1.00  0.00           H  
ATOM   1596 2HB  GLN A 103       6.823  43.605  60.011  1.00  0.00           H  
ATOM   1597 1HG  GLN A 103       4.759  42.878  59.078  1.00  0.00           H  
ATOM   1598 2HG  GLN A 103       5.569  41.465  58.345  1.00  0.00           H  
ATOM   1599 1HE2 GLN A 103       4.569  41.515  62.300  1.00  0.00           H  
ATOM   1600 2HE2 GLN A 103       4.249  42.860  61.255  1.00  0.00           H  
ATOM   1601  N   MET A 104       5.475  44.410  56.380  1.00  0.00           N  
ATOM   1602  CA  MET A 104       4.380  45.249  55.970  1.00  0.00           C  
ATOM   1603  C   MET A 104       3.188  44.372  55.668  1.00  0.00           C  
ATOM   1604  O   MET A 104       3.270  43.497  54.819  1.00  0.00           O  
ATOM   1605  CB  MET A 104       4.766  46.094  54.758  1.00  0.00           C  
ATOM   1606  CG  MET A 104       3.712  47.107  54.335  1.00  0.00           C  
ATOM   1607  SD  MET A 104       4.252  48.139  52.958  1.00  0.00           S  
ATOM   1608  CE  MET A 104       5.460  49.182  53.770  1.00  0.00           C  
ATOM   1609  H   MET A 104       5.775  43.662  55.771  1.00  0.00           H  
ATOM   1610  HA  MET A 104       4.167  45.955  56.773  1.00  0.00           H  
ATOM   1611 1HB  MET A 104       5.685  46.638  54.971  1.00  0.00           H  
ATOM   1612 2HB  MET A 104       4.962  45.440  53.906  1.00  0.00           H  
ATOM   1613 1HG  MET A 104       2.803  46.584  54.038  1.00  0.00           H  
ATOM   1614 2HG  MET A 104       3.472  47.755  55.177  1.00  0.00           H  
ATOM   1615 1HE  MET A 104       5.886  49.878  53.046  1.00  0.00           H  
ATOM   1616 2HE  MET A 104       4.977  49.742  54.572  1.00  0.00           H  
ATOM   1617 3HE  MET A 104       6.254  48.562  54.188  1.00  0.00           H  
ATOM   1618  N   GLN A 105       2.099  44.628  56.381  1.00  0.00           N  
ATOM   1619  CA  GLN A 105       0.863  43.860  56.263  1.00  0.00           C  
ATOM   1620  C   GLN A 105      -0.249  44.755  55.806  1.00  0.00           C  
ATOM   1621  O   GLN A 105      -0.374  45.886  56.300  1.00  0.00           O  
ATOM   1622  CB  GLN A 105       0.466  43.293  57.606  1.00  0.00           C  
ATOM   1623  CG  GLN A 105       1.471  42.293  58.232  1.00  0.00           C  
ATOM   1624  CD  GLN A 105       1.143  42.008  59.687  1.00  0.00           C  
ATOM   1625  OE1 GLN A 105       0.331  42.708  60.287  1.00  0.00           O  
ATOM   1626  NE2 GLN A 105       1.707  40.936  60.225  1.00  0.00           N  
ATOM   1627  H   GLN A 105       2.140  45.397  57.035  1.00  0.00           H  
ATOM   1628  HA  GLN A 105       1.034  43.034  55.572  1.00  0.00           H  
ATOM   1629 1HB  GLN A 105       0.333  44.106  58.319  1.00  0.00           H  
ATOM   1630 2HB  GLN A 105      -0.489  42.777  57.515  1.00  0.00           H  
ATOM   1631 1HG  GLN A 105       1.431  41.357  57.675  1.00  0.00           H  
ATOM   1632 2HG  GLN A 105       2.473  42.718  58.177  1.00  0.00           H  
ATOM   1633 1HE2 GLN A 105       1.526  40.700  61.180  1.00  0.00           H  
ATOM   1634 2HE2 GLN A 105       2.314  40.361  59.675  1.00  0.00           H  
ATOM   1635  N   THR A 106      -1.052  44.268  54.852  1.00  0.00           N  
ATOM   1636  CA  THR A 106      -2.246  44.963  54.417  1.00  0.00           C  
ATOM   1637  C   THR A 106      -3.400  44.228  55.065  1.00  0.00           C  
ATOM   1638  O   THR A 106      -3.533  43.003  54.912  1.00  0.00           O  
ATOM   1639  CB  THR A 106      -2.394  44.986  52.885  1.00  0.00           C  
ATOM   1640  OG1 THR A 106      -1.262  45.644  52.302  1.00  0.00           O  
ATOM   1641  CG2 THR A 106      -3.665  45.720  52.483  1.00  0.00           C  
ATOM   1642  H   THR A 106      -0.813  43.385  54.424  1.00  0.00           H  
ATOM   1643  HA  THR A 106      -2.173  46.005  54.730  1.00  0.00           H  
ATOM   1644  HB  THR A 106      -2.437  43.964  52.508  1.00  0.00           H  
ATOM   1645  HG1 THR A 106      -0.523  45.033  52.262  1.00  0.00           H  
ATOM   1646 1HG2 THR A 106      -3.753  45.726  51.397  1.00  0.00           H  
ATOM   1647 2HG2 THR A 106      -4.528  45.215  52.915  1.00  0.00           H  
ATOM   1648 3HG2 THR A 106      -3.623  46.745  52.849  1.00  0.00           H  
ATOM   1649  N   TRP A 107      -4.226  44.988  55.786  1.00  0.00           N  
ATOM   1650  CA  TRP A 107      -5.349  44.473  56.543  1.00  0.00           C  
ATOM   1651  C   TRP A 107      -6.627  45.006  55.945  1.00  0.00           C  
ATOM   1652  O   TRP A 107      -6.695  46.176  55.519  1.00  0.00           O  
ATOM   1653  CB  TRP A 107      -5.287  44.932  58.007  1.00  0.00           C  
ATOM   1654  CG  TRP A 107      -4.234  44.318  58.856  1.00  0.00           C  
ATOM   1655  CD1 TRP A 107      -2.898  44.651  58.900  1.00  0.00           C  
ATOM   1656  CD2 TRP A 107      -4.418  43.271  59.821  1.00  0.00           C  
ATOM   1657  NE1 TRP A 107      -2.239  43.866  59.827  1.00  0.00           N  
ATOM   1658  CE2 TRP A 107      -3.144  42.996  60.396  1.00  0.00           C  
ATOM   1659  CE3 TRP A 107      -5.529  42.511  60.234  1.00  0.00           C  
ATOM   1660  CZ2 TRP A 107      -2.954  41.997  61.374  1.00  0.00           C  
ATOM   1661  CZ3 TRP A 107      -5.344  41.534  61.212  1.00  0.00           C  
ATOM   1662  CH2 TRP A 107      -4.063  41.279  61.768  1.00  0.00           C  
ATOM   1663  H   TRP A 107      -4.043  45.981  55.793  1.00  0.00           H  
ATOM   1664  HA  TRP A 107      -5.308  43.384  56.523  1.00  0.00           H  
ATOM   1665 1HB  TRP A 107      -5.129  46.010  58.043  1.00  0.00           H  
ATOM   1666 2HB  TRP A 107      -6.240  44.725  58.493  1.00  0.00           H  
ATOM   1667  HD1 TRP A 107      -2.428  45.421  58.291  1.00  0.00           H  
ATOM   1668  HE1 TRP A 107      -1.256  43.920  60.051  1.00  0.00           H  
ATOM   1669  HE3 TRP A 107      -6.514  42.685  59.801  1.00  0.00           H  
ATOM   1670  HZ2 TRP A 107      -1.977  41.791  61.811  1.00  0.00           H  
ATOM   1671  HZ3 TRP A 107      -6.216  40.967  61.538  1.00  0.00           H  
ATOM   1672  HH2 TRP A 107      -3.956  40.498  62.521  1.00  0.00           H  
ATOM   1673  N   ALA A 108      -7.663  44.171  55.974  1.00  0.00           N  
ATOM   1674  CA  ALA A 108      -8.976  44.553  55.483  1.00  0.00           C  
ATOM   1675  C   ALA A 108     -10.019  43.787  56.272  1.00  0.00           C  
ATOM   1676  O   ALA A 108      -9.752  42.679  56.762  1.00  0.00           O  
ATOM   1677  CB  ALA A 108      -9.113  44.229  53.974  1.00  0.00           C  
ATOM   1678  H   ALA A 108      -7.529  43.242  56.348  1.00  0.00           H  
ATOM   1679  HA  ALA A 108      -9.089  45.628  55.622  1.00  0.00           H  
ATOM   1680 1HB  ALA A 108     -10.104  44.524  53.628  1.00  0.00           H  
ATOM   1681 2HB  ALA A 108      -8.356  44.777  53.413  1.00  0.00           H  
ATOM   1682 3HB  ALA A 108      -8.978  43.160  53.817  1.00  0.00           H  
ATOM   1683  N   ARG A 109     -11.194  44.390  56.388  1.00  0.00           N  
ATOM   1684  CA  ARG A 109     -12.374  43.787  57.003  1.00  0.00           C  
ATOM   1685  C   ARG A 109     -13.344  43.578  55.844  1.00  0.00           C  
ATOM   1686  O   ARG A 109     -13.945  44.520  55.383  1.00  0.00           O  
ATOM   1687  CB  ARG A 109     -12.989  44.675  58.075  1.00  0.00           C  
ATOM   1688  CG  ARG A 109     -14.313  44.179  58.634  1.00  0.00           C  
ATOM   1689  CD  ARG A 109     -14.601  44.768  59.966  1.00  0.00           C  
ATOM   1690  NE  ARG A 109     -14.687  46.219  59.911  1.00  0.00           N  
ATOM   1691  CZ  ARG A 109     -14.544  47.034  60.974  1.00  0.00           C  
ATOM   1692  NH1 ARG A 109     -14.308  46.528  62.164  1.00  0.00           N  
ATOM   1693  NH2 ARG A 109     -14.640  48.343  60.820  1.00  0.00           N  
ATOM   1694  H   ARG A 109     -11.256  45.328  56.020  1.00  0.00           H  
ATOM   1695  HA  ARG A 109     -12.071  42.868  57.507  1.00  0.00           H  
ATOM   1696 1HB  ARG A 109     -12.295  44.772  58.908  1.00  0.00           H  
ATOM   1697 2HB  ARG A 109     -13.155  45.673  57.669  1.00  0.00           H  
ATOM   1698 1HG  ARG A 109     -15.121  44.455  57.955  1.00  0.00           H  
ATOM   1699 2HG  ARG A 109     -14.281  43.094  58.738  1.00  0.00           H  
ATOM   1700 1HD  ARG A 109     -15.552  44.384  60.336  1.00  0.00           H  
ATOM   1701 2HD  ARG A 109     -13.807  44.500  60.662  1.00  0.00           H  
ATOM   1702  HE  ARG A 109     -14.868  46.645  59.012  1.00  0.00           H  
ATOM   1703 1HH1 ARG A 109     -14.234  45.528  62.282  1.00  0.00           H  
ATOM   1704 2HH1 ARG A 109     -14.200  47.140  62.960  1.00  0.00           H  
ATOM   1705 1HH2 ARG A 109     -14.821  48.733  59.905  1.00  0.00           H  
ATOM   1706 2HH2 ARG A 109     -14.532  48.954  61.616  1.00  0.00           H  
ATOM   1707  N   LEU A 110     -13.427  42.364  55.317  1.00  0.00           N  
ATOM   1708  CA  LEU A 110     -14.153  42.131  54.070  1.00  0.00           C  
ATOM   1709  C   LEU A 110     -15.622  42.030  54.342  1.00  0.00           C  
ATOM   1710  O   LEU A 110     -16.427  42.172  53.424  1.00  0.00           O  
ATOM   1711  CB  LEU A 110     -13.680  40.877  53.337  1.00  0.00           C  
ATOM   1712  CG  LEU A 110     -12.202  40.940  52.939  1.00  0.00           C  
ATOM   1713  CD1 LEU A 110     -11.766  39.646  52.295  1.00  0.00           C  
ATOM   1714  CD2 LEU A 110     -11.939  42.125  52.046  1.00  0.00           C  
ATOM   1715  H   LEU A 110     -12.983  41.584  55.780  1.00  0.00           H  
ATOM   1716  HA  LEU A 110     -13.985  42.981  53.409  1.00  0.00           H  
ATOM   1717 1HB  LEU A 110     -13.839  40.016  53.985  1.00  0.00           H  
ATOM   1718 2HB  LEU A 110     -14.287  40.749  52.441  1.00  0.00           H  
ATOM   1719  HG  LEU A 110     -11.587  41.032  53.835  1.00  0.00           H  
ATOM   1720 1HD1 LEU A 110     -10.714  39.713  52.020  1.00  0.00           H  
ATOM   1721 2HD1 LEU A 110     -11.905  38.825  52.999  1.00  0.00           H  
ATOM   1722 3HD1 LEU A 110     -12.363  39.465  51.402  1.00  0.00           H  
ATOM   1723 1HD2 LEU A 110     -10.883  42.150  51.776  1.00  0.00           H  
ATOM   1724 2HD2 LEU A 110     -12.543  42.040  51.142  1.00  0.00           H  
ATOM   1725 3HD2 LEU A 110     -12.201  43.043  52.572  1.00  0.00           H  
ATOM   1726  N   SER A 111     -15.965  41.745  55.590  1.00  0.00           N  
ATOM   1727  CA  SER A 111     -17.356  41.761  56.037  1.00  0.00           C  
ATOM   1728  C   SER A 111     -17.362  41.884  57.559  1.00  0.00           C  
ATOM   1729  O   SER A 111     -16.393  41.502  58.202  1.00  0.00           O  
ATOM   1730  CB  SER A 111     -18.056  40.478  55.616  1.00  0.00           C  
ATOM   1731  OG  SER A 111     -17.595  39.390  56.375  1.00  0.00           O  
ATOM   1732  H   SER A 111     -15.239  41.510  56.252  1.00  0.00           H  
ATOM   1733  HA  SER A 111     -17.860  42.607  55.568  1.00  0.00           H  
ATOM   1734 1HB  SER A 111     -19.132  40.591  55.746  1.00  0.00           H  
ATOM   1735 2HB  SER A 111     -17.872  40.294  54.558  1.00  0.00           H  
ATOM   1736  HG  SER A 111     -17.815  38.603  55.870  1.00  0.00           H  
ATOM   1737  N   PRO A 112     -18.436  42.436  58.149  1.00  0.00           N  
ATOM   1738  CA  PRO A 112     -18.478  42.456  59.618  1.00  0.00           C  
ATOM   1739  C   PRO A 112     -18.264  41.090  60.284  1.00  0.00           C  
ATOM   1740  O   PRO A 112     -17.537  40.990  61.280  1.00  0.00           O  
ATOM   1741  CB  PRO A 112     -19.891  42.983  59.891  1.00  0.00           C  
ATOM   1742  CG  PRO A 112     -20.218  43.794  58.684  1.00  0.00           C  
ATOM   1743  CD  PRO A 112     -19.627  43.016  57.538  1.00  0.00           C  
ATOM   1744  HA  PRO A 112     -17.687  43.122  59.994  1.00  0.00           H  
ATOM   1745 1HB  PRO A 112     -20.584  42.142  60.040  1.00  0.00           H  
ATOM   1746 2HB  PRO A 112     -19.900  43.575  60.818  1.00  0.00           H  
ATOM   1747 1HG  PRO A 112     -21.307  43.919  58.594  1.00  0.00           H  
ATOM   1748 2HG  PRO A 112     -19.789  44.803  58.776  1.00  0.00           H  
ATOM   1749 1HD  PRO A 112     -20.343  42.249  57.208  1.00  0.00           H  
ATOM   1750 2HD  PRO A 112     -19.386  43.703  56.714  1.00  0.00           H  
ATOM   1751  N   ALA A 113     -18.855  40.038  59.732  1.00  0.00           N  
ATOM   1752  CA  ALA A 113     -18.673  38.693  60.287  1.00  0.00           C  
ATOM   1753  C   ALA A 113     -17.224  38.173  60.160  1.00  0.00           C  
ATOM   1754  O   ALA A 113     -16.720  37.537  61.087  1.00  0.00           O  
ATOM   1755  CB  ALA A 113     -19.641  37.703  59.630  1.00  0.00           C  
ATOM   1756  H   ALA A 113     -19.440  40.159  58.917  1.00  0.00           H  
ATOM   1757  HA  ALA A 113     -18.885  38.735  61.355  1.00  0.00           H  
ATOM   1758 1HB  ALA A 113     -19.491  36.711  60.055  1.00  0.00           H  
ATOM   1759 2HB  ALA A 113     -20.667  38.024  59.811  1.00  0.00           H  
ATOM   1760 3HB  ALA A 113     -19.455  37.671  58.558  1.00  0.00           H  
ATOM   1761  N   ASP A 114     -16.565  38.441  59.026  1.00  0.00           N  
ATOM   1762  CA  ASP A 114     -15.168  38.007  58.821  1.00  0.00           C  
ATOM   1763  C   ASP A 114     -14.210  38.699  59.767  1.00  0.00           C  
ATOM   1764  O   ASP A 114     -13.260  38.078  60.223  1.00  0.00           O  
ATOM   1765  CB  ASP A 114     -14.726  38.273  57.380  1.00  0.00           C  
ATOM   1766  CG  ASP A 114     -15.345  37.304  56.382  1.00  0.00           C  
ATOM   1767  OD1 ASP A 114     -15.905  36.321  56.807  1.00  0.00           O  
ATOM   1768  OD2 ASP A 114     -15.253  37.556  55.204  1.00  0.00           O  
ATOM   1769  H   ASP A 114     -17.034  38.953  58.293  1.00  0.00           H  
ATOM   1770  HA  ASP A 114     -15.113  36.931  58.986  1.00  0.00           H  
ATOM   1771 1HB  ASP A 114     -15.001  39.289  57.096  1.00  0.00           H  
ATOM   1772 2HB  ASP A 114     -13.640  38.196  57.313  1.00  0.00           H  
ATOM   1773  N   GLY A 115     -14.415  39.991  60.007  1.00  0.00           N  
ATOM   1774  CA  GLY A 115     -13.517  40.745  60.879  1.00  0.00           C  
ATOM   1775  C   GLY A 115     -12.245  41.150  60.160  1.00  0.00           C  
ATOM   1776  O   GLY A 115     -12.179  41.083  58.927  1.00  0.00           O  
ATOM   1777  H   GLY A 115     -15.201  40.463  59.584  1.00  0.00           H  
ATOM   1778 1HA  GLY A 115     -14.028  41.637  61.243  1.00  0.00           H  
ATOM   1779 2HA  GLY A 115     -13.265  40.141  61.750  1.00  0.00           H  
ATOM   1780  N   TRP A 116     -11.219  41.526  60.932  1.00  0.00           N  
ATOM   1781  CA  TRP A 116      -9.946  41.996  60.365  1.00  0.00           C  
ATOM   1782  C   TRP A 116      -9.098  40.826  59.933  1.00  0.00           C  
ATOM   1783  O   TRP A 116      -8.908  39.906  60.717  1.00  0.00           O  
ATOM   1784  CB  TRP A 116      -9.164  42.846  61.381  1.00  0.00           C  
ATOM   1785  CG  TRP A 116      -9.793  44.184  61.536  1.00  0.00           C  
ATOM   1786  CD1 TRP A 116     -10.668  44.563  62.509  1.00  0.00           C  
ATOM   1787  CD2 TRP A 116      -9.698  45.277  60.626  1.00  0.00           C  
ATOM   1788  NE1 TRP A 116     -11.095  45.855  62.293  1.00  0.00           N  
ATOM   1789  CE2 TRP A 116     -10.509  46.316  61.134  1.00  0.00           C  
ATOM   1790  CE3 TRP A 116      -9.002  45.485  59.435  1.00  0.00           C  
ATOM   1791  CZ2 TRP A 116     -10.620  47.558  60.492  1.00  0.00           C  
ATOM   1792  CZ3 TRP A 116      -9.135  46.699  58.784  1.00  0.00           C  
ATOM   1793  CH2 TRP A 116      -9.932  47.729  59.316  1.00  0.00           C  
ATOM   1794  H   TRP A 116     -11.325  41.486  61.936  1.00  0.00           H  
ATOM   1795  HA  TRP A 116     -10.163  42.616  59.495  1.00  0.00           H  
ATOM   1796 1HB  TRP A 116      -9.142  42.334  62.343  1.00  0.00           H  
ATOM   1797 2HB  TRP A 116      -8.133  42.957  61.046  1.00  0.00           H  
ATOM   1798  HD1 TRP A 116     -10.985  43.935  63.340  1.00  0.00           H  
ATOM   1799  HE1 TRP A 116     -11.730  46.372  62.885  1.00  0.00           H  
ATOM   1800  HE3 TRP A 116      -8.363  44.702  59.028  1.00  0.00           H  
ATOM   1801  HZ2 TRP A 116     -11.224  48.369  60.900  1.00  0.00           H  
ATOM   1802  HZ3 TRP A 116      -8.602  46.836  57.842  1.00  0.00           H  
ATOM   1803  HH2 TRP A 116     -10.007  48.679  58.785  1.00  0.00           H  
ATOM   1804  N   LYS A 117      -8.593  40.872  58.698  1.00  0.00           N  
ATOM   1805  CA  LYS A 117      -7.649  39.871  58.226  1.00  0.00           C  
ATOM   1806  C   LYS A 117      -6.533  40.487  57.430  1.00  0.00           C  
ATOM   1807  O   LYS A 117      -6.688  41.566  56.853  1.00  0.00           O  
ATOM   1808  CB  LYS A 117      -8.363  38.814  57.382  1.00  0.00           C  
ATOM   1809  CG  LYS A 117      -9.337  37.940  58.160  1.00  0.00           C  
ATOM   1810  CD  LYS A 117     -10.031  36.938  57.248  1.00  0.00           C  
ATOM   1811  CE  LYS A 117     -11.113  36.169  57.992  1.00  0.00           C  
ATOM   1812  NZ  LYS A 117     -10.555  35.014  58.747  1.00  0.00           N  
ATOM   1813  H   LYS A 117      -8.871  41.618  58.076  1.00  0.00           H  
ATOM   1814  HA  LYS A 117      -7.206  39.378  59.092  1.00  0.00           H  
ATOM   1815 1HB  LYS A 117      -8.919  39.303  56.581  1.00  0.00           H  
ATOM   1816 2HB  LYS A 117      -7.625  38.161  56.916  1.00  0.00           H  
ATOM   1817 1HG  LYS A 117      -8.798  37.398  58.938  1.00  0.00           H  
ATOM   1818 2HG  LYS A 117     -10.090  38.568  58.635  1.00  0.00           H  
ATOM   1819 1HD  LYS A 117     -10.483  37.464  56.407  1.00  0.00           H  
ATOM   1820 2HD  LYS A 117      -9.297  36.231  56.860  1.00  0.00           H  
ATOM   1821 1HE  LYS A 117     -11.618  36.834  58.690  1.00  0.00           H  
ATOM   1822 2HE  LYS A 117     -11.850  35.798  57.279  1.00  0.00           H  
ATOM   1823 1HZ  LYS A 117     -11.303  34.531  59.225  1.00  0.00           H  
ATOM   1824 2HZ  LYS A 117     -10.100  34.380  58.106  1.00  0.00           H  
ATOM   1825 3HZ  LYS A 117      -9.884  35.347  59.424  1.00  0.00           H  
ATOM   1826  N   ILE A 118      -5.406  39.798  57.396  1.00  0.00           N  
ATOM   1827  CA  ILE A 118      -4.269  40.189  56.530  1.00  0.00           C  
ATOM   1828  C   ILE A 118      -4.529  39.616  55.128  1.00  0.00           C  
ATOM   1829  O   ILE A 118      -4.661  38.385  54.939  1.00  0.00           O  
ATOM   1830  CB  ILE A 118      -2.924  39.672  57.075  1.00  0.00           C  
ATOM   1831  CG1 ILE A 118      -2.674  40.216  58.484  1.00  0.00           C  
ATOM   1832  CG2 ILE A 118      -1.788  40.059  56.141  1.00  0.00           C  
ATOM   1833  CD1 ILE A 118      -1.550  39.521  59.216  1.00  0.00           C  
ATOM   1834  H   ILE A 118      -5.320  38.978  57.980  1.00  0.00           H  
ATOM   1835  HA  ILE A 118      -4.209  41.276  56.508  1.00  0.00           H  
ATOM   1836  HB  ILE A 118      -2.959  38.586  57.159  1.00  0.00           H  
ATOM   1837 1HG1 ILE A 118      -2.439  41.279  58.426  1.00  0.00           H  
ATOM   1838 2HG1 ILE A 118      -3.582  40.115  59.079  1.00  0.00           H  
ATOM   1839 1HG2 ILE A 118      -0.845  39.687  56.542  1.00  0.00           H  
ATOM   1840 2HG2 ILE A 118      -1.961  39.625  55.158  1.00  0.00           H  
ATOM   1841 3HG2 ILE A 118      -1.742  41.145  56.055  1.00  0.00           H  
ATOM   1842 1HD1 ILE A 118      -1.433  39.962  60.207  1.00  0.00           H  
ATOM   1843 2HD1 ILE A 118      -1.781  38.460  59.316  1.00  0.00           H  
ATOM   1844 3HD1 ILE A 118      -0.623  39.639  58.656  1.00  0.00           H  
ATOM   1845  N   VAL A 119      -4.599  40.497  54.149  1.00  0.00           N  
ATOM   1846  CA  VAL A 119      -4.838  40.095  52.768  1.00  0.00           C  
ATOM   1847  C   VAL A 119      -3.558  40.037  51.928  1.00  0.00           C  
ATOM   1848  O   VAL A 119      -3.585  39.486  50.836  1.00  0.00           O  
ATOM   1849  CB  VAL A 119      -5.828  41.073  52.108  1.00  0.00           C  
ATOM   1850  CG1 VAL A 119      -7.156  41.068  52.851  1.00  0.00           C  
ATOM   1851  CG2 VAL A 119      -5.231  42.472  52.079  1.00  0.00           C  
ATOM   1852  H   VAL A 119      -4.485  41.477  54.363  1.00  0.00           H  
ATOM   1853  HA  VAL A 119      -5.257  39.088  52.768  1.00  0.00           H  
ATOM   1854  HB  VAL A 119      -6.028  40.741  51.090  1.00  0.00           H  
ATOM   1855 1HG1 VAL A 119      -7.843  41.765  52.371  1.00  0.00           H  
ATOM   1856 2HG1 VAL A 119      -7.582  40.065  52.828  1.00  0.00           H  
ATOM   1857 3HG1 VAL A 119      -6.995  41.373  53.885  1.00  0.00           H  
ATOM   1858 1HG2 VAL A 119      -5.936  43.158  51.610  1.00  0.00           H  
ATOM   1859 2HG2 VAL A 119      -5.026  42.801  53.097  1.00  0.00           H  
ATOM   1860 3HG2 VAL A 119      -4.303  42.460  51.507  1.00  0.00           H  
ATOM   1861  N   ALA A 120      -2.477  40.650  52.416  1.00  0.00           N  
ATOM   1862  CA  ALA A 120      -1.182  40.597  51.764  1.00  0.00           C  
ATOM   1863  C   ALA A 120      -0.109  40.915  52.789  1.00  0.00           C  
ATOM   1864  O   ALA A 120      -0.326  41.727  53.677  1.00  0.00           O  
ATOM   1865  CB  ALA A 120      -1.129  41.604  50.600  1.00  0.00           C  
ATOM   1866  H   ALA A 120      -2.574  41.171  53.277  1.00  0.00           H  
ATOM   1867  HA  ALA A 120      -1.044  39.591  51.367  1.00  0.00           H  
ATOM   1868 1HB  ALA A 120      -0.152  41.553  50.120  1.00  0.00           H  
ATOM   1869 2HB  ALA A 120      -1.904  41.361  49.873  1.00  0.00           H  
ATOM   1870 3HB  ALA A 120      -1.293  42.610  50.982  1.00  0.00           H  
ATOM   1871  N   ALA A 121       1.057  40.268  52.684  1.00  0.00           N  
ATOM   1872  CA  ALA A 121       2.153  40.573  53.591  1.00  0.00           C  
ATOM   1873  C   ALA A 121       3.495  40.378  52.933  1.00  0.00           C  
ATOM   1874  O   ALA A 121       3.633  39.514  52.105  1.00  0.00           O  
ATOM   1875  CB  ALA A 121       2.052  39.769  54.845  1.00  0.00           C  
ATOM   1876  H   ALA A 121       1.189  39.562  51.974  1.00  0.00           H  
ATOM   1877  HA  ALA A 121       2.093  41.629  53.852  1.00  0.00           H  
ATOM   1878 1HB  ALA A 121       2.884  40.018  55.504  1.00  0.00           H  
ATOM   1879 2HB  ALA A 121       1.112  39.995  55.347  1.00  0.00           H  
ATOM   1880 3HB  ALA A 121       2.088  38.709  54.601  1.00  0.00           H  
ATOM   1881  N   HIS A 122       4.448  41.238  53.306  1.00  0.00           N  
ATOM   1882  CA  HIS A 122       5.822  41.205  52.809  1.00  0.00           C  
ATOM   1883  C   HIS A 122       6.761  41.408  54.000  1.00  0.00           C  
ATOM   1884  O   HIS A 122       6.691  42.444  54.679  1.00  0.00           O  
ATOM   1885  CB  HIS A 122       5.993  42.365  51.839  1.00  0.00           C  
ATOM   1886  CG  HIS A 122       7.280  42.376  51.093  1.00  0.00           C  
ATOM   1887  ND1 HIS A 122       7.513  43.272  50.085  1.00  0.00           N  
ATOM   1888  CD2 HIS A 122       8.406  41.627  51.200  1.00  0.00           C  
ATOM   1889  CE1 HIS A 122       8.722  43.072  49.586  1.00  0.00           C  
ATOM   1890  NE2 HIS A 122       9.291  42.084  50.253  1.00  0.00           N  
ATOM   1891  H   HIS A 122       4.183  41.949  53.973  1.00  0.00           H  
ATOM   1892  HA  HIS A 122       5.997  40.265  52.287  1.00  0.00           H  
ATOM   1893 1HB  HIS A 122       5.188  42.347  51.104  1.00  0.00           H  
ATOM   1894 2HB  HIS A 122       5.920  43.307  52.381  1.00  0.00           H  
ATOM   1895  HD2 HIS A 122       8.579  40.818  51.910  1.00  0.00           H  
ATOM   1896  HE1 HIS A 122       9.172  43.627  48.764  1.00  0.00           H  
ATOM   1897  HE2 HIS A 122      10.221  41.723  50.095  1.00  0.00           H  
ATOM   1898  N   TRP A 123       7.646  40.435  54.218  1.00  0.00           N  
ATOM   1899  CA  TRP A 123       8.612  40.412  55.301  1.00  0.00           C  
ATOM   1900  C   TRP A 123      10.010  40.281  54.662  1.00  0.00           C  
ATOM   1901  O   TRP A 123      10.179  39.504  53.729  1.00  0.00           O  
ATOM   1902  CB  TRP A 123       8.338  39.253  56.261  1.00  0.00           C  
ATOM   1903  CG  TRP A 123       9.118  39.337  57.538  1.00  0.00           C  
ATOM   1904  CD1 TRP A 123       9.231  40.422  58.355  1.00  0.00           C  
ATOM   1905  CD2 TRP A 123       9.902  38.287  58.156  1.00  0.00           C  
ATOM   1906  NE1 TRP A 123      10.028  40.123  59.432  1.00  0.00           N  
ATOM   1907  CE2 TRP A 123      10.446  38.820  59.327  1.00  0.00           C  
ATOM   1908  CE3 TRP A 123      10.180  36.958  57.814  1.00  0.00           C  
ATOM   1909  CZ2 TRP A 123      11.258  38.072  60.165  1.00  0.00           C  
ATOM   1910  CZ3 TRP A 123      10.993  36.208  58.655  1.00  0.00           C  
ATOM   1911  CH2 TRP A 123      11.517  36.751  59.800  1.00  0.00           C  
ATOM   1912  H   TRP A 123       7.621  39.665  53.565  1.00  0.00           H  
ATOM   1913  HA  TRP A 123       8.480  41.312  55.902  1.00  0.00           H  
ATOM   1914 1HB  TRP A 123       7.277  39.228  56.509  1.00  0.00           H  
ATOM   1915 2HB  TRP A 123       8.582  38.310  55.772  1.00  0.00           H  
ATOM   1916  HD1 TRP A 123       8.758  41.386  58.178  1.00  0.00           H  
ATOM   1917  HE1 TRP A 123      10.269  40.757  60.180  1.00  0.00           H  
ATOM   1918  HE3 TRP A 123       9.764  36.520  56.907  1.00  0.00           H  
ATOM   1919  HZ2 TRP A 123      11.684  38.486  61.079  1.00  0.00           H  
ATOM   1920  HZ3 TRP A 123      11.205  35.174  58.381  1.00  0.00           H  
ATOM   1921  HH2 TRP A 123      12.151  36.134  60.438  1.00  0.00           H  
ATOM   1922  N   SER A 124      10.986  41.032  55.145  1.00  0.00           N  
ATOM   1923  CA  SER A 124      12.356  40.927  54.615  1.00  0.00           C  
ATOM   1924  C   SER A 124      13.365  41.287  55.649  1.00  0.00           C  
ATOM   1925  O   SER A 124      13.032  41.961  56.598  1.00  0.00           O  
ATOM   1926  CB  SER A 124      12.563  41.869  53.416  1.00  0.00           C  
ATOM   1927  OG  SER A 124      12.442  43.240  53.773  1.00  0.00           O  
ATOM   1928  H   SER A 124      10.795  41.688  55.889  1.00  0.00           H  
ATOM   1929  HA  SER A 124      12.520  39.903  54.279  1.00  0.00           H  
ATOM   1930 1HB  SER A 124      13.552  41.702  52.989  1.00  0.00           H  
ATOM   1931 2HB  SER A 124      11.831  41.640  52.643  1.00  0.00           H  
ATOM   1932  HG  SER A 124      11.501  43.407  53.865  1.00  0.00           H  
ATOM   1933  N   LEU A 125      14.623  40.847  55.438  1.00  0.00           N  
ATOM   1934  CA  LEU A 125      15.736  41.200  56.302  1.00  0.00           C  
ATOM   1935  C   LEU A 125      16.776  41.897  55.448  1.00  0.00           C  
ATOM   1936  O   LEU A 125      17.076  41.423  54.351  1.00  0.00           O  
ATOM   1937  CB  LEU A 125      16.399  39.948  56.914  1.00  0.00           C  
ATOM   1938  CG  LEU A 125      15.511  39.026  57.748  1.00  0.00           C  
ATOM   1939  CD1 LEU A 125      16.326  37.823  58.184  1.00  0.00           C  
ATOM   1940  CD2 LEU A 125      14.923  39.798  58.934  1.00  0.00           C  
ATOM   1941  H   LEU A 125      14.789  40.247  54.643  1.00  0.00           H  
ATOM   1942  HA  LEU A 125      15.359  41.817  57.117  1.00  0.00           H  
ATOM   1943 1HB  LEU A 125      16.813  39.345  56.108  1.00  0.00           H  
ATOM   1944 2HB  LEU A 125      17.218  40.268  57.559  1.00  0.00           H  
ATOM   1945  HG  LEU A 125      14.698  38.646  57.129  1.00  0.00           H  
ATOM   1946 1HD1 LEU A 125      15.702  37.157  58.780  1.00  0.00           H  
ATOM   1947 2HD1 LEU A 125      16.686  37.290  57.304  1.00  0.00           H  
ATOM   1948 3HD1 LEU A 125      17.175  38.155  58.780  1.00  0.00           H  
ATOM   1949 1HD2 LEU A 125      14.291  39.133  59.523  1.00  0.00           H  
ATOM   1950 2HD2 LEU A 125      15.732  40.177  59.559  1.00  0.00           H  
ATOM   1951 3HD2 LEU A 125      14.328  40.633  58.566  1.00  0.00           H  
ATOM   1952  N   ILE A 126      17.349  42.977  55.973  1.00  0.00           N  
ATOM   1953  CA  ILE A 126      18.435  43.696  55.344  1.00  0.00           C  
ATOM   1954  C   ILE A 126      19.532  44.014  56.361  1.00  0.00           C  
ATOM   1955  O   ILE A 126      19.310  43.932  57.549  1.00  0.00           O  
ATOM   1956  CB  ILE A 126      17.927  44.998  54.697  1.00  0.00           C  
ATOM   1957  CG1 ILE A 126      17.340  45.929  55.761  1.00  0.00           C  
ATOM   1958  CG2 ILE A 126      16.893  44.690  53.625  1.00  0.00           C  
ATOM   1959  CD1 ILE A 126      17.092  47.337  55.271  1.00  0.00           C  
ATOM   1960  H   ILE A 126      16.994  43.301  56.861  1.00  0.00           H  
ATOM   1961  HA  ILE A 126      18.869  43.061  54.573  1.00  0.00           H  
ATOM   1962  HB  ILE A 126      18.763  45.528  54.241  1.00  0.00           H  
ATOM   1963 1HG1 ILE A 126      16.395  45.521  56.119  1.00  0.00           H  
ATOM   1964 2HG1 ILE A 126      18.017  45.980  56.614  1.00  0.00           H  
ATOM   1965 1HG2 ILE A 126      16.544  45.621  53.178  1.00  0.00           H  
ATOM   1966 2HG2 ILE A 126      17.343  44.065  52.854  1.00  0.00           H  
ATOM   1967 3HG2 ILE A 126      16.050  44.164  54.072  1.00  0.00           H  
ATOM   1968 1HD1 ILE A 126      16.676  47.936  56.081  1.00  0.00           H  
ATOM   1969 2HD1 ILE A 126      18.033  47.778  54.939  1.00  0.00           H  
ATOM   1970 3HD1 ILE A 126      16.389  47.314  54.439  1.00  0.00           H  
ATOM   1971  N   ALA A 127      20.716  44.380  55.868  1.00  0.00           N  
ATOM   1972  CA  ALA A 127      21.799  44.832  56.698  1.00  0.00           C  
ATOM   1973  C   ALA A 127      21.357  46.123  57.373  1.00  0.00           C  
ATOM   1974  O   ALA A 127      20.573  46.864  56.779  1.00  0.00           O  
ATOM   1975  CB  ALA A 127      23.069  45.024  55.843  1.00  0.00           C  
ATOM   1976  H   ALA A 127      20.848  44.334  54.868  1.00  0.00           H  
ATOM   1977  HA  ALA A 127      21.988  44.069  57.453  1.00  0.00           H  
ATOM   1978 1HB  ALA A 127      23.886  45.367  56.477  1.00  0.00           H  
ATOM   1979 2HB  ALA A 127      23.342  44.076  55.379  1.00  0.00           H  
ATOM   1980 3HB  ALA A 127      22.876  45.764  55.068  1.00  0.00           H  
ATOM   1981  N   MET A 128      21.769  46.301  58.635  1.00  0.00           N  
ATOM   1982  CA  MET A 128      21.439  47.458  59.443  1.00  0.00           C  
ATOM   1983  C   MET A 128      21.887  48.690  58.696  1.00  0.00           C  
ATOM   1984  O   MET A 128      23.095  48.887  58.543  1.00  0.00           O  
ATOM   1985  CB  MET A 128      22.097  47.377  60.819  1.00  0.00           C  
ATOM   1986  CG  MET A 128      21.427  46.406  61.781  1.00  0.00           C  
ATOM   1987  SD  MET A 128      19.825  46.996  62.361  1.00  0.00           S  
ATOM   1988  CE  MET A 128      20.327  48.105  63.674  1.00  0.00           C  
ATOM   1989  H   MET A 128      22.345  45.572  59.031  1.00  0.00           H  
ATOM   1990  HA  MET A 128      20.367  47.448  59.640  1.00  0.00           H  
ATOM   1991 1HB  MET A 128      23.137  47.072  60.707  1.00  0.00           H  
ATOM   1992 2HB  MET A 128      22.093  48.364  61.283  1.00  0.00           H  
ATOM   1993 1HG  MET A 128      21.283  45.446  61.287  1.00  0.00           H  
ATOM   1994 2HG  MET A 128      22.071  46.250  62.647  1.00  0.00           H  
ATOM   1995 1HE  MET A 128      19.444  48.550  64.133  1.00  0.00           H  
ATOM   1996 2HE  MET A 128      20.886  47.547  64.428  1.00  0.00           H  
ATOM   1997 3HE  MET A 128      20.959  48.893  63.264  1.00  0.00           H  
ATOM   1998  N   PRO A 129      20.937  49.495  58.165  1.00  0.00           N  
ATOM   1999  CA  PRO A 129      21.391  50.691  57.464  1.00  0.00           C  
ATOM   2000  C   PRO A 129      22.088  51.591  58.473  1.00  0.00           C  
ATOM   2001  O   PRO A 129      21.551  51.789  59.567  1.00  0.00           O  
ATOM   2002  OXT PRO A 129      23.200  52.085  58.260  1.00  0.00           O  
ATOM   2003  CB  PRO A 129      20.088  51.327  56.957  1.00  0.00           C  
ATOM   2004  CG  PRO A 129      19.084  50.230  56.980  1.00  0.00           C  
ATOM   2005  CD  PRO A 129      19.456  49.407  58.160  1.00  0.00           C  
ATOM   2006  HA  PRO A 129      22.033  50.394  56.622  1.00  0.00           H  
ATOM   2007 1HB  PRO A 129      19.803  52.168  57.606  1.00  0.00           H  
ATOM   2008 2HB  PRO A 129      20.237  51.736  55.947  1.00  0.00           H  
ATOM   2009 1HG  PRO A 129      18.068  50.646  57.059  1.00  0.00           H  
ATOM   2010 2HG  PRO A 129      19.121  49.661  56.039  1.00  0.00           H  
ATOM   2011 1HD  PRO A 129      19.015  49.845  59.067  1.00  0.00           H  
ATOM   2012 2HD  PRO A 129      19.101  48.376  58.015  1.00  0.00           H  
TER                                                                             
HEADER                                            xx-MMM-xx                     
HETNAM     LFN X   1  LFN                                                       
HETATM    1  C7  LFN X   1       7.116  37.439  61.310  1.00  0.00           C  
HETATM    2  C5  LFN X   1       6.214  37.097  60.167  1.00  0.00           C  
HETATM    3  N3  LFN X   1       5.246  37.970  59.805  1.00  0.00           N  
HETATM    4  C4  LFN X   1       5.139  39.150  60.481  1.00  0.00           C  
HETATM    5  C2  LFN X   1       6.031  39.470  61.619  1.00  0.00           C  
HETATM    6  N1  LFN X   1       5.891  40.672  62.287  1.00  0.00           N  
HETATM    7  C1  LFN X   1       4.932  41.541  61.908  1.00  0.00           C  
HETATM    8  O1  LFN X   1       4.819  42.623  62.537  1.00  0.00           O  
HETATM    9  N2  LFN X   1       4.100  41.287  60.861  1.00  0.00           N  
HETATM   10  C3  LFN X   1       4.119  40.164  60.150  1.00  0.00           C  
HETATM   11  O2  LFN X   1       3.322  39.971  59.197  1.00  0.00           O  
HETATM   12  N4  LFN X   1       6.966  38.603  61.957  1.00  0.00           N  
HETATM   13  C13 LFN X   1       7.865  38.938  63.089  1.00  0.00           C  
HETATM   14  C6  LFN X   1       6.379  35.888  59.507  1.00  0.00           C  
HETATM   15  C8  LFN X   1       7.378  34.998  59.905  1.00  0.00           C  
HETATM   16  C9  LFN X   1       7.550  33.675  59.161  1.00  0.00           C  
HETATM   17  C10 LFN X   1       8.278  35.336  61.022  1.00  0.00           C  
HETATM   18  C11 LFN X   1       9.351  34.348  61.455  1.00  0.00           C  
HETATM   19  C12 LFN X   1       8.122  36.535  61.720  1.00  0.00           C  
HETATM   20  H1  LFN X   1       3.418  42.003  60.607  1.00  0.00           H  
HETATM   21  H10 LFN X   1       8.656  38.206  63.374  1.00  0.00           H  
HETATM   22  H11 LFN X   1       7.246  39.171  63.987  1.00  0.00           H  
HETATM   23  H12 LFN X   1       8.341  39.927  62.893  1.00  0.00           H  
HETATM   24  H2  LFN X   1       5.718  35.629  58.663  1.00  0.00           H  
HETATM   25  H3  LFN X   1       8.348  32.964  59.479  1.00  0.00           H  
HETATM   26  H4  LFN X   1       7.681  33.893  58.075  1.00  0.00           H  
HETATM   27  H5  LFN X   1       6.574  33.138  59.163  1.00  0.00           H  
HETATM   28  H6  LFN X   1      10.032  34.604  62.300  1.00  0.00           H  
HETATM   29  H7  LFN X   1       9.972  34.089  60.566  1.00  0.00           H  
HETATM   30  H8  LFN X   1       8.863  33.370  61.677  1.00  0.00           H  
HETATM   31  H9  LFN X   1       8.774  36.773  62.577  1.00  0.00           H  
TER                                                                             
CONECT    1    2   12   19                                                      
CONECT    2    1    3   14                                                      
CONECT    3    2    4                                                           
CONECT    4    3    5   10                                                      
CONECT    5    4    6   12                                                      
CONECT    6    5    7                                                           
CONECT    7    6    8    9                                                      
CONECT    8    7                                                                
CONECT    9    7   10   20                                                      
CONECT   10    4    9   11                                                      
CONECT   11   10                                                                
CONECT   12    1    5   13                                                      
CONECT   13   12   21   22   23                                                 
CONECT   14    2   15   24                                                      
CONECT   15   14   16   17                                                      
CONECT   16   15   25   26   27                                                 
CONECT   17   15   18   19                                                      
CONECT   18   17   28   29   30                                                 
CONECT   19    1   17   31                                                      
CONECT   20    9                                                                
CONECT   21   13                                                                
CONECT   22   13                                                                
CONECT   23   13                                                                
CONECT   24   14                                                                
CONECT   25   16                                                                
CONECT   26   16                                                                
CONECT   27   16                                                                
CONECT   28   18                                                                
CONECT   29   18                                                                
CONECT   30   18                                                                
CONECT   31   19                                                                
