# Supplementary material for: New computational protein design methods for de novo small molecule binding sites
Source: PLoS Comput Biol. 2020 Oct 5;16(10):e1008178. doi: 10.1371/journal.pcbi.1008178 (PMC7575090; doi:10.1371/journal.pcbi.1008178)
Supplement: S4 File — PDB files for matches that were selected for forward design, the RosettaMatch constraint files (.cst) that yielded the match, and corresponding source composite binding site definition (.pdb) that was used to generate the RosettaMatch constraint file. (GZ) [file pcbi.1008178.s004.tar.gz › DesignMatchPDBs/LFN_2FNC.pdb]

HEADER                                            xx-MMM-xx                     
REMARK 666 MATCH TEMPLATE X LFN    0 MATCH MOTIF A PHE  153  1  1               
REMARK 666 MATCH TEMPLATE X LFN    0 MATCH MOTIF A TRP  228  2  1               
REMARK 666 MATCH TEMPLATE X LFN    0 MATCH MOTIF A TRP   36  3  1               
ATOM      1  N   LYS A   1     -16.326 -15.410   5.267  1.00  0.00           N  
ATOM      2  CA  LYS A   1     -16.004 -13.975   5.619  1.00  0.00           C  
ATOM      3  C   LYS A   1     -14.843 -13.863   6.618  1.00  0.00           C  
ATOM      4  O   LYS A   1     -14.890 -14.421   7.720  1.00  0.00           O  
ATOM      5  CB  LYS A   1     -17.232 -13.269   6.196  1.00  0.00           C  
ATOM      6  CG  LYS A   1     -17.019 -11.794   6.511  1.00  0.00           C  
ATOM      7  CD  LYS A   1     -18.330 -11.111   6.872  1.00  0.00           C  
ATOM      8  CE  LYS A   1     -18.860 -11.603   8.211  1.00  0.00           C  
ATOM      9  NZ  LYS A   1     -20.095 -10.880   8.620  1.00  0.00           N  
ATOM     10 1H   LYS A   1     -17.271 -15.612   5.523  1.00  0.00           H  
ATOM     11 2H   LYS A   1     -16.211 -15.546   4.283  1.00  0.00           H  
ATOM     12 3H   LYS A   1     -15.709 -16.022   5.762  1.00  0.00           H  
ATOM     13  HA  LYS A   1     -15.694 -13.457   4.711  1.00  0.00           H  
ATOM     14 1HB  LYS A   1     -18.060 -13.344   5.491  1.00  0.00           H  
ATOM     15 2HB  LYS A   1     -17.539 -13.766   7.116  1.00  0.00           H  
ATOM     16 1HG  LYS A   1     -16.326 -11.697   7.347  1.00  0.00           H  
ATOM     17 2HG  LYS A   1     -16.587 -11.296   5.644  1.00  0.00           H  
ATOM     18 1HD  LYS A   1     -18.176 -10.033   6.926  1.00  0.00           H  
ATOM     19 2HD  LYS A   1     -19.072 -11.317   6.101  1.00  0.00           H  
ATOM     20 1HE  LYS A   1     -19.083 -12.667   8.145  1.00  0.00           H  
ATOM     21 2HE  LYS A   1     -18.100 -11.461   8.979  1.00  0.00           H  
ATOM     22 1HZ  LYS A   1     -20.414 -11.235   9.511  1.00  0.00           H  
ATOM     23 2HZ  LYS A   1     -19.896  -9.893   8.703  1.00  0.00           H  
ATOM     24 3HZ  LYS A   1     -20.814 -11.021   7.925  1.00  0.00           H  
ATOM     25  N   LEU A   2     -13.813 -13.106   6.241  1.00  0.00           N  
ATOM     26  CA  LEU A   2     -12.652 -12.950   7.093  1.00  0.00           C  
ATOM     27  C   LEU A   2     -12.798 -11.712   7.990  1.00  0.00           C  
ATOM     28  O   LEU A   2     -12.909 -10.594   7.496  1.00  0.00           O  
ATOM     29  CB  LEU A   2     -11.384 -12.837   6.237  1.00  0.00           C  
ATOM     30  CG  LEU A   2     -10.062 -12.776   7.012  1.00  0.00           C  
ATOM     31  CD1 LEU A   2      -9.825 -14.105   7.717  1.00  0.00           C  
ATOM     32  CD2 LEU A   2      -8.925 -12.456   6.053  1.00  0.00           C  
ATOM     33  H   LEU A   2     -13.836 -12.631   5.350  1.00  0.00           H  
ATOM     34  HA  LEU A   2     -12.567 -13.832   7.726  1.00  0.00           H  
ATOM     35 1HB  LEU A   2     -11.338 -13.695   5.570  1.00  0.00           H  
ATOM     36 2HB  LEU A   2     -11.454 -11.934   5.630  1.00  0.00           H  
ATOM     37  HG  LEU A   2     -10.122 -12.000   7.775  1.00  0.00           H  
ATOM     38 1HD1 LEU A   2      -8.885 -14.062   8.268  1.00  0.00           H  
ATOM     39 2HD1 LEU A   2     -10.643 -14.299   8.411  1.00  0.00           H  
ATOM     40 3HD1 LEU A   2      -9.776 -14.905   6.979  1.00  0.00           H  
ATOM     41 1HD2 LEU A   2      -7.985 -12.412   6.604  1.00  0.00           H  
ATOM     42 2HD2 LEU A   2      -8.863 -13.233   5.290  1.00  0.00           H  
ATOM     43 3HD2 LEU A   2      -9.111 -11.494   5.576  1.00  0.00           H  
ATOM     44  N   THR A   3     -12.802 -11.917   9.308  1.00  0.00           N  
ATOM     45  CA  THR A   3     -13.019 -10.838  10.271  1.00  0.00           C  
ATOM     46  C   THR A   3     -11.721 -10.387  10.903  1.00  0.00           C  
ATOM     47  O   THR A   3     -10.849 -11.223  11.198  1.00  0.00           O  
ATOM     48  CB  THR A   3     -14.002 -11.267  11.376  1.00  0.00           C  
ATOM     49  OG1 THR A   3     -13.501 -12.435  12.038  1.00  0.00           O  
ATOM     50  CG2 THR A   3     -15.370 -11.571  10.784  1.00  0.00           C  
ATOM     51  H   THR A   3     -12.649 -12.856   9.647  1.00  0.00           H  
ATOM     52  HA  THR A   3     -13.469  -9.994   9.748  1.00  0.00           H  
ATOM     53  HB  THR A   3     -14.099 -10.465  12.107  1.00  0.00           H  
ATOM     54  HG1 THR A   3     -14.232 -12.921  12.426  1.00  0.00           H  
ATOM     55 1HG2 THR A   3     -16.051 -11.872  11.580  1.00  0.00           H  
ATOM     56 2HG2 THR A   3     -15.758 -10.681  10.290  1.00  0.00           H  
ATOM     57 3HG2 THR A   3     -15.280 -12.379  10.059  1.00  0.00           H  
ATOM     58  N   ILE A   4     -11.585  -9.073  11.106  1.00  0.00           N  
ATOM     59  CA  ILE A   4     -10.354  -8.514  11.661  1.00  0.00           C  
ATOM     60  C   ILE A   4     -10.709  -7.552  12.793  1.00  0.00           C  
ATOM     61  O   ILE A   4     -11.618  -6.699  12.641  1.00  0.00           O  
ATOM     62  CB  ILE A   4      -9.532  -7.783  10.584  1.00  0.00           C  
ATOM     63  CG1 ILE A   4      -9.164  -8.743   9.449  1.00  0.00           C  
ATOM     64  CG2 ILE A   4      -8.281  -7.171  11.194  1.00  0.00           C  
ATOM     65  CD1 ILE A   4      -8.484  -8.072   8.278  1.00  0.00           C  
ATOM     66  H   ILE A   4     -12.346  -8.452  10.873  1.00  0.00           H  
ATOM     67  HA  ILE A   4      -9.736  -9.334  12.025  1.00  0.00           H  
ATOM     68  HB  ILE A   4     -10.135  -6.990  10.142  1.00  0.00           H  
ATOM     69 1HG1 ILE A   4      -8.502  -9.519   9.830  1.00  0.00           H  
ATOM     70 2HG1 ILE A   4     -10.066  -9.235   9.083  1.00  0.00           H  
ATOM     71 1HG2 ILE A   4      -7.711  -6.659  10.419  1.00  0.00           H  
ATOM     72 2HG2 ILE A   4      -8.564  -6.458  11.967  1.00  0.00           H  
ATOM     73 3HG2 ILE A   4      -7.668  -7.958  11.634  1.00  0.00           H  
ATOM     74 1HD1 ILE A   4      -8.255  -8.817   7.515  1.00  0.00           H  
ATOM     75 2HD1 ILE A   4      -9.146  -7.314   7.858  1.00  0.00           H  
ATOM     76 3HD1 ILE A   4      -7.561  -7.603   8.614  1.00  0.00           H  
ATOM     77  N   TRP A   5     -10.015  -7.663  13.922  1.00  0.00           N  
ATOM     78  CA  TRP A   5     -10.114  -6.651  14.963  1.00  0.00           C  
ATOM     79  C   TRP A   5      -8.891  -5.788  14.994  1.00  0.00           C  
ATOM     80  O   TRP A   5      -7.779  -6.304  15.006  1.00  0.00           O  
ATOM     81  CB  TRP A   5     -10.276  -7.251  16.348  1.00  0.00           C  
ATOM     82  CG  TRP A   5     -11.642  -7.864  16.569  1.00  0.00           C  
ATOM     83  CD1 TRP A   5     -12.762  -7.707  15.807  1.00  0.00           C  
ATOM     84  CD2 TRP A   5     -12.009  -8.702  17.658  1.00  0.00           C  
ATOM     85  NE1 TRP A   5     -13.808  -8.443  16.345  1.00  0.00           N  
ATOM     86  CE2 TRP A   5     -13.371  -9.043  17.493  1.00  0.00           C  
ATOM     87  CE3 TRP A   5     -11.310  -9.219  18.749  1.00  0.00           C  
ATOM     88  CZ2 TRP A   5     -14.041  -9.887  18.387  1.00  0.00           C  
ATOM     89  CZ3 TRP A   5     -11.978 -10.041  19.635  1.00  0.00           C  
ATOM     90  CH2 TRP A   5     -13.320 -10.382  19.436  1.00  0.00           C  
ATOM     91  H   TRP A   5      -9.410  -8.458  14.065  1.00  0.00           H  
ATOM     92  HA  TRP A   5     -10.992  -6.037  14.766  1.00  0.00           H  
ATOM     93 1HB  TRP A   5      -9.519  -8.020  16.502  1.00  0.00           H  
ATOM     94 2HB  TRP A   5     -10.115  -6.478  17.100  1.00  0.00           H  
ATOM     95  HD1 TRP A   5     -12.824  -7.094  14.910  1.00  0.00           H  
ATOM     96  HE1 TRP A   5     -14.736  -8.519  15.954  1.00  0.00           H  
ATOM     97  HE3 TRP A   5     -10.257  -8.980  18.897  1.00  0.00           H  
ATOM     98  HZ2 TRP A   5     -15.093 -10.147  18.261  1.00  0.00           H  
ATOM     99  HZ3 TRP A   5     -11.429 -10.419  20.497  1.00  0.00           H  
ATOM    100  HH2 TRP A   5     -13.799 -11.061  20.142  1.00  0.00           H  
ATOM    101  N   CYS A   6      -9.097  -4.467  15.054  1.00  0.00           N  
ATOM    102  CA  CYS A   6      -7.971  -3.545  15.150  1.00  0.00           C  
ATOM    103  C   CYS A   6      -8.381  -2.209  15.748  1.00  0.00           C  
ATOM    104  O   CYS A   6      -9.579  -1.909  15.860  1.00  0.00           O  
ATOM    105  CB  CYS A   6      -7.357  -3.306  13.770  1.00  0.00           C  
ATOM    106  SG  CYS A   6      -8.462  -2.475  12.604  1.00  0.00           S  
ATOM    107  H   CYS A   6     -10.036  -4.096  15.034  1.00  0.00           H  
ATOM    108  HA  CYS A   6      -7.224  -3.978  15.816  1.00  0.00           H  
ATOM    109 1HB  CYS A   6      -6.457  -2.699  13.873  1.00  0.00           H  
ATOM    110 2HB  CYS A   6      -7.061  -4.259  13.334  1.00  0.00           H  
ATOM    111  HG  CYS A   6      -9.562  -3.126  12.968  1.00  0.00           H  
ATOM    112  N   SER A   7      -7.387  -1.406  16.131  1.00  0.00           N  
ATOM    113  CA  SER A   7      -7.654  -0.068  16.677  1.00  0.00           C  
ATOM    114  C   SER A   7      -8.067   0.891  15.591  1.00  0.00           C  
ATOM    115  O   SER A   7      -8.011   0.546  14.409  1.00  0.00           O  
ATOM    116  CB  SER A   7      -6.448   0.478  17.434  1.00  0.00           C  
ATOM    117  OG  SER A   7      -5.451   0.934  16.559  1.00  0.00           O  
ATOM    118  H   SER A   7      -6.432  -1.721  16.046  1.00  0.00           H  
ATOM    119  HA  SER A   7      -8.489  -0.139  17.376  1.00  0.00           H  
ATOM    120 1HB  SER A   7      -6.764   1.297  18.079  1.00  0.00           H  
ATOM    121 2HB  SER A   7      -6.037  -0.303  18.073  1.00  0.00           H  
ATOM    122  HG  SER A   7      -5.226   0.186  16.001  1.00  0.00           H  
ATOM    123  N   GLU A   8      -8.484   2.089  15.996  1.00  0.00           N  
ATOM    124  CA  GLU A   8      -8.936   3.103  15.064  1.00  0.00           C  
ATOM    125  C   GLU A   8      -7.861   3.531  14.072  1.00  0.00           C  
ATOM    126  O   GLU A   8      -8.162   4.141  13.046  1.00  0.00           O  
ATOM    127  CB  GLU A   8      -9.434   4.326  15.836  1.00  0.00           C  
ATOM    128  CG  GLU A   8      -8.331   5.169  16.459  1.00  0.00           C  
ATOM    129  CD  GLU A   8      -7.835   4.611  17.764  1.00  0.00           C  
ATOM    130  OE1 GLU A   8      -8.336   3.594  18.182  1.00  0.00           O  
ATOM    131  OE2 GLU A   8      -6.954   5.201  18.344  1.00  0.00           O  
ATOM    132  H   GLU A   8      -8.484   2.295  16.985  1.00  0.00           H  
ATOM    133  HA  GLU A   8      -9.717   2.672  14.437  1.00  0.00           H  
ATOM    134 1HB  GLU A   8     -10.008   4.969  15.168  1.00  0.00           H  
ATOM    135 2HB  GLU A   8     -10.102   4.005  16.635  1.00  0.00           H  
ATOM    136 1HG  GLU A   8      -7.495   5.228  15.762  1.00  0.00           H  
ATOM    137 2HG  GLU A   8      -8.706   6.178  16.621  1.00  0.00           H  
ATOM    138  N   LYS A   9      -6.592   3.212  14.347  1.00  0.00           N  
ATOM    139  CA  LYS A   9      -5.529   3.680  13.494  1.00  0.00           C  
ATOM    140  C   LYS A   9      -5.393   2.889  12.191  1.00  0.00           C  
ATOM    141  O   LYS A   9      -4.919   3.410  11.196  1.00  0.00           O  
ATOM    142  CB  LYS A   9      -4.208   3.647  14.263  1.00  0.00           C  
ATOM    143  CG  LYS A   9      -4.200   4.481  15.537  1.00  0.00           C  
ATOM    144  CD  LYS A   9      -4.260   5.969  15.223  1.00  0.00           C  
ATOM    145  CE  LYS A   9      -4.299   6.803  16.496  1.00  0.00           C  
ATOM    146  NZ  LYS A   9      -4.011   8.238  16.229  1.00  0.00           N  
ATOM    147  H   LYS A   9      -6.364   2.644  15.150  1.00  0.00           H  
ATOM    148  HA  LYS A   9      -5.760   4.699  13.181  1.00  0.00           H  
ATOM    149 1HB  LYS A   9      -3.972   2.618  14.536  1.00  0.00           H  
ATOM    150 2HB  LYS A   9      -3.404   4.008  13.622  1.00  0.00           H  
ATOM    151 1HG  LYS A   9      -5.059   4.214  16.153  1.00  0.00           H  
ATOM    152 2HG  LYS A   9      -3.292   4.275  16.102  1.00  0.00           H  
ATOM    153 1HD  LYS A   9      -3.385   6.254  14.639  1.00  0.00           H  
ATOM    154 2HD  LYS A   9      -5.153   6.181  14.634  1.00  0.00           H  
ATOM    155 1HE  LYS A   9      -5.284   6.721  16.953  1.00  0.00           H  
ATOM    156 2HE  LYS A   9      -3.562   6.423  17.202  1.00  0.00           H  
ATOM    157 1HZ  LYS A   9      -4.046   8.756  17.096  1.00  0.00           H  
ATOM    158 2HZ  LYS A   9      -3.091   8.327  15.821  1.00  0.00           H  
ATOM    159 3HZ  LYS A   9      -4.700   8.607  15.590  1.00  0.00           H  
ATOM    160  N   GLN A  10      -5.804   1.618  12.194  1.00  0.00           N  
ATOM    161  CA  GLN A  10      -5.695   0.735  11.036  1.00  0.00           C  
ATOM    162  C   GLN A  10      -7.034   0.439  10.331  1.00  0.00           C  
ATOM    163  O   GLN A  10      -7.042  -0.196   9.293  1.00  0.00           O  
ATOM    164  CB  GLN A  10      -5.070  -0.611  11.434  1.00  0.00           C  
ATOM    165  CG  GLN A  10      -3.763  -0.490  12.207  1.00  0.00           C  
ATOM    166  CD  GLN A  10      -3.920  -0.605  13.703  1.00  0.00           C  
ATOM    167  OE1 GLN A  10      -5.016  -0.388  14.255  1.00  0.00           O  
ATOM    168  NE2 GLN A  10      -2.830  -0.939  14.381  1.00  0.00           N  
ATOM    169  H   GLN A  10      -6.209   1.262  13.048  1.00  0.00           H  
ATOM    170  HA  GLN A  10      -5.050   1.211  10.297  1.00  0.00           H  
ATOM    171 1HB  GLN A  10      -5.774  -1.171  12.050  1.00  0.00           H  
ATOM    172 2HB  GLN A  10      -4.877  -1.202  10.539  1.00  0.00           H  
ATOM    173 1HG  GLN A  10      -3.088  -1.284  11.887  1.00  0.00           H  
ATOM    174 2HG  GLN A  10      -3.319   0.483  12.000  1.00  0.00           H  
ATOM    175 1HE2 GLN A  10      -2.869  -1.032  15.377  1.00  0.00           H  
ATOM    176 2HE2 GLN A  10      -1.969  -1.099  13.897  1.00  0.00           H  
ATOM    177  N   VAL A  11      -8.156   0.866  10.902  1.00  0.00           N  
ATOM    178  CA  VAL A  11      -9.440   0.471  10.309  1.00  0.00           C  
ATOM    179  C   VAL A  11      -9.569   0.890   8.843  1.00  0.00           C  
ATOM    180  O   VAL A  11      -9.957   0.064   8.005  1.00  0.00           O  
ATOM    181  CB  VAL A  11     -10.641   0.997  11.116  1.00  0.00           C  
ATOM    182  CG1 VAL A  11     -11.940   0.737  10.326  1.00  0.00           C  
ATOM    183  CG2 VAL A  11     -10.673   0.363  12.459  1.00  0.00           C  
ATOM    184  H   VAL A  11      -8.154   1.450  11.726  1.00  0.00           H  
ATOM    185  HA  VAL A  11      -9.497  -0.618  10.300  1.00  0.00           H  
ATOM    186  HB  VAL A  11     -10.546   2.078  11.228  1.00  0.00           H  
ATOM    187 1HG1 VAL A  11     -12.792   1.110  10.895  1.00  0.00           H  
ATOM    188 2HG1 VAL A  11     -11.892   1.252   9.367  1.00  0.00           H  
ATOM    189 3HG1 VAL A  11     -12.056  -0.333  10.159  1.00  0.00           H  
ATOM    190 1HG2 VAL A  11     -11.526   0.744  13.020  1.00  0.00           H  
ATOM    191 2HG2 VAL A  11     -10.764  -0.717  12.349  1.00  0.00           H  
ATOM    192 3HG2 VAL A  11      -9.753   0.597  12.994  1.00  0.00           H  
ATOM    193  N   ASP A  12      -9.292   2.143   8.523  1.00  0.00           N  
ATOM    194  CA  ASP A  12      -9.499   2.619   7.157  1.00  0.00           C  
ATOM    195  C   ASP A  12      -8.671   1.843   6.129  1.00  0.00           C  
ATOM    196  O   ASP A  12      -9.191   1.351   5.130  1.00  0.00           O  
ATOM    197  CB  ASP A  12      -9.266   4.128   7.091  1.00  0.00           C  
ATOM    198  CG  ASP A  12     -10.386   4.905   7.756  1.00  0.00           C  
ATOM    199  OD1 ASP A  12     -11.425   4.284   8.046  1.00  0.00           O  
ATOM    200  OD2 ASP A  12     -10.241   6.128   7.977  1.00  0.00           O  
ATOM    201  H   ASP A  12      -8.934   2.783   9.218  1.00  0.00           H  
ATOM    202  HA  ASP A  12     -10.529   2.407   6.869  1.00  0.00           H  
ATOM    203 1HB  ASP A  12      -8.323   4.372   7.580  1.00  0.00           H  
ATOM    204 2HB  ASP A  12      -9.185   4.439   6.049  1.00  0.00           H  
ATOM    205  N   ILE A  13      -7.374   1.727   6.379  1.00  0.00           N  
ATOM    206  CA  ILE A  13      -6.523   1.062   5.423  1.00  0.00           C  
ATOM    207  C   ILE A  13      -6.800  -0.421   5.362  1.00  0.00           C  
ATOM    208  O   ILE A  13      -6.703  -1.024   4.297  1.00  0.00           O  
ATOM    209  CB  ILE A  13      -5.018   1.334   5.660  1.00  0.00           C  
ATOM    210  CG1 ILE A  13      -4.190   0.850   4.475  1.00  0.00           C  
ATOM    211  CG2 ILE A  13      -4.513   0.672   6.949  1.00  0.00           C  
ATOM    212  CD1 ILE A  13      -4.470   1.558   3.183  1.00  0.00           C  
ATOM    213  H   ILE A  13      -6.967   2.095   7.227  1.00  0.00           H  
ATOM    214  HA  ILE A  13      -6.769   1.429   4.427  1.00  0.00           H  
ATOM    215  HB  ILE A  13      -4.851   2.408   5.741  1.00  0.00           H  
ATOM    216 1HG1 ILE A  13      -3.130   0.971   4.698  1.00  0.00           H  
ATOM    217 2HG1 ILE A  13      -4.370  -0.214   4.315  1.00  0.00           H  
ATOM    218 1HG2 ILE A  13      -3.453   0.887   7.077  1.00  0.00           H  
ATOM    219 2HG2 ILE A  13      -5.069   1.063   7.800  1.00  0.00           H  
ATOM    220 3HG2 ILE A  13      -4.660  -0.407   6.884  1.00  0.00           H  
ATOM    221 1HD1 ILE A  13      -3.835   1.147   2.397  1.00  0.00           H  
ATOM    222 2HD1 ILE A  13      -5.517   1.421   2.913  1.00  0.00           H  
ATOM    223 3HD1 ILE A  13      -4.260   2.621   3.298  1.00  0.00           H  
ATOM    224  N   LEU A  14      -7.127  -1.048   6.483  1.00  0.00           N  
ATOM    225  CA  LEU A  14      -7.382  -2.501   6.448  1.00  0.00           C  
ATOM    226  C   LEU A  14      -8.713  -2.808   5.749  1.00  0.00           C  
ATOM    227  O   LEU A  14      -8.821  -3.834   5.073  1.00  0.00           O  
ATOM    228  CB  LEU A  14      -7.345  -3.109   7.834  1.00  0.00           C  
ATOM    229  CG  LEU A  14      -5.963  -3.125   8.473  1.00  0.00           C  
ATOM    230  CD1 LEU A  14      -6.042  -3.717   9.851  1.00  0.00           C  
ATOM    231  CD2 LEU A  14      -4.934  -3.869   7.599  1.00  0.00           C  
ATOM    232  H   LEU A  14      -7.206  -0.556   7.362  1.00  0.00           H  
ATOM    233  HA  LEU A  14      -6.604  -2.975   5.850  1.00  0.00           H  
ATOM    234 1HB  LEU A  14      -8.017  -2.544   8.479  1.00  0.00           H  
ATOM    235 2HB  LEU A  14      -7.709  -4.134   7.774  1.00  0.00           H  
ATOM    236  HG  LEU A  14      -5.615  -2.101   8.613  1.00  0.00           H  
ATOM    237 1HD1 LEU A  14      -5.049  -3.724  10.301  1.00  0.00           H  
ATOM    238 2HD1 LEU A  14      -6.714  -3.119  10.466  1.00  0.00           H  
ATOM    239 3HD1 LEU A  14      -6.418  -4.737   9.787  1.00  0.00           H  
ATOM    240 1HD2 LEU A  14      -3.961  -3.856   8.092  1.00  0.00           H  
ATOM    241 2HD2 LEU A  14      -5.256  -4.901   7.458  1.00  0.00           H  
ATOM    242 3HD2 LEU A  14      -4.857  -3.377   6.630  1.00  0.00           H  
ATOM    243  N   GLN A  15      -9.721  -1.937   5.892  1.00  0.00           N  
ATOM    244  CA  GLN A  15     -10.989  -2.180   5.165  1.00  0.00           C  
ATOM    245  C   GLN A  15     -10.758  -2.009   3.658  1.00  0.00           C  
ATOM    246  O   GLN A  15     -11.235  -2.821   2.861  1.00  0.00           O  
ATOM    247  CB  GLN A  15     -12.137  -1.293   5.654  1.00  0.00           C  
ATOM    248  CG  GLN A  15     -13.547  -1.714   5.098  1.00  0.00           C  
ATOM    249  CD  GLN A  15     -14.043  -3.145   5.538  1.00  0.00           C  
ATOM    250  OE1 GLN A  15     -14.149  -3.458   6.734  1.00  0.00           O  
ATOM    251  NE2 GLN A  15     -14.362  -3.991   4.558  1.00  0.00           N  
ATOM    252  H   GLN A  15      -9.640  -1.121   6.482  1.00  0.00           H  
ATOM    253  HA  GLN A  15     -11.286  -3.216   5.325  1.00  0.00           H  
ATOM    254 1HB  GLN A  15     -12.179  -1.320   6.743  1.00  0.00           H  
ATOM    255 2HB  GLN A  15     -11.950  -0.261   5.359  1.00  0.00           H  
ATOM    256 1HG  GLN A  15     -14.292  -1.000   5.448  1.00  0.00           H  
ATOM    257 2HG  GLN A  15     -13.511  -1.713   4.009  1.00  0.00           H  
ATOM    258 1HE2 GLN A  15     -14.683  -4.914   4.777  1.00  0.00           H  
ATOM    259 2HE2 GLN A  15     -14.280  -3.705   3.603  1.00  0.00           H  
ATOM    260  N   LYS A  16      -9.988  -0.992   3.274  1.00  0.00           N  
ATOM    261  CA  LYS A  16      -9.630  -0.780   1.865  1.00  0.00           C  
ATOM    262  C   LYS A  16      -8.829  -1.915   1.259  1.00  0.00           C  
ATOM    263  O   LYS A  16      -9.110  -2.341   0.139  1.00  0.00           O  
ATOM    264  CB  LYS A  16      -8.844   0.524   1.715  1.00  0.00           C  
ATOM    265  CG  LYS A  16      -9.674   1.785   1.917  1.00  0.00           C  
ATOM    266  CD  LYS A  16      -8.809   3.034   1.840  1.00  0.00           C  
ATOM    267  CE  LYS A  16      -9.621   4.290   2.122  1.00  0.00           C  
ATOM    268  NZ  LYS A  16      -8.772   5.512   2.125  1.00  0.00           N  
ATOM    269  H   LYS A  16      -9.642  -0.350   3.972  1.00  0.00           H  
ATOM    270  HA  LYS A  16     -10.547  -0.738   1.277  1.00  0.00           H  
ATOM    271 1HB  LYS A  16      -8.027   0.542   2.436  1.00  0.00           H  
ATOM    272 2HB  LYS A  16      -8.403   0.571   0.719  1.00  0.00           H  
ATOM    273 1HG  LYS A  16     -10.446   1.840   1.149  1.00  0.00           H  
ATOM    274 2HG  LYS A  16     -10.158   1.749   2.892  1.00  0.00           H  
ATOM    275 1HD  LYS A  16      -8.000   2.963   2.569  1.00  0.00           H  
ATOM    276 2HD  LYS A  16      -8.371   3.113   0.845  1.00  0.00           H  
ATOM    277 1HE  LYS A  16     -10.394   4.401   1.364  1.00  0.00           H  
ATOM    278 2HE  LYS A  16     -10.106   4.198   3.094  1.00  0.00           H  
ATOM    279 1HZ  LYS A  16      -9.347   6.321   2.316  1.00  0.00           H  
ATOM    280 2HZ  LYS A  16      -8.062   5.428   2.839  1.00  0.00           H  
ATOM    281 3HZ  LYS A  16      -8.331   5.619   1.223  1.00  0.00           H  
ATOM    282  N   LEU A  17      -7.841  -2.409   2.008  1.00  0.00           N  
ATOM    283  CA  LEU A  17      -7.069  -3.564   1.597  1.00  0.00           C  
ATOM    284  C   LEU A  17      -7.939  -4.832   1.589  1.00  0.00           C  
ATOM    285  O   LEU A  17      -7.775  -5.703   0.746  1.00  0.00           O  
ATOM    286  CB  LEU A  17      -5.869  -3.752   2.534  1.00  0.00           C  
ATOM    287  CG  LEU A  17      -4.779  -2.677   2.444  1.00  0.00           C  
ATOM    288  CD1 LEU A  17      -3.741  -2.913   3.533  1.00  0.00           C  
ATOM    289  CD2 LEU A  17      -4.141  -2.715   1.063  1.00  0.00           C  
ATOM    290  H   LEU A  17      -7.627  -1.963   2.889  1.00  0.00           H  
ATOM    291  HA  LEU A  17      -6.726  -3.404   0.575  1.00  0.00           H  
ATOM    292 1HB  LEU A  17      -6.231  -3.771   3.561  1.00  0.00           H  
ATOM    293 2HB  LEU A  17      -5.405  -4.714   2.316  1.00  0.00           H  
ATOM    294  HG  LEU A  17      -5.221  -1.695   2.612  1.00  0.00           H  
ATOM    295 1HD1 LEU A  17      -2.966  -2.149   3.469  1.00  0.00           H  
ATOM    296 2HD1 LEU A  17      -4.221  -2.861   4.510  1.00  0.00           H  
ATOM    297 3HD1 LEU A  17      -3.292  -3.896   3.400  1.00  0.00           H  
ATOM    298 1HD2 LEU A  17      -3.367  -1.951   0.999  1.00  0.00           H  
ATOM    299 2HD2 LEU A  17      -3.697  -3.697   0.895  1.00  0.00           H  
ATOM    300 3HD2 LEU A  17      -4.902  -2.526   0.306  1.00  0.00           H  
ATOM    301  N   GLY A  18      -8.900  -4.891   2.503  1.00  0.00           N  
ATOM    302  CA  GLY A  18      -9.872  -5.964   2.522  1.00  0.00           C  
ATOM    303  C   GLY A  18     -10.718  -5.964   1.258  1.00  0.00           C  
ATOM    304  O   GLY A  18     -11.067  -7.011   0.760  1.00  0.00           O  
ATOM    305  H   GLY A  18      -8.952  -4.167   3.204  1.00  0.00           H  
ATOM    306 1HA  GLY A  18      -9.358  -6.920   2.619  1.00  0.00           H  
ATOM    307 2HA  GLY A  18     -10.516  -5.855   3.394  1.00  0.00           H  
ATOM    308  N   GLU A  19     -11.040  -4.800   0.727  1.00  0.00           N  
ATOM    309  CA  GLU A  19     -11.815  -4.761  -0.524  1.00  0.00           C  
ATOM    310  C   GLU A  19     -10.953  -5.218  -1.712  1.00  0.00           C  
ATOM    311  O   GLU A  19     -11.448  -5.908  -2.600  1.00  0.00           O  
ATOM    312  CB  GLU A  19     -12.467  -3.394  -0.764  1.00  0.00           C  
ATOM    313  CG  GLU A  19     -13.364  -2.862   0.360  1.00  0.00           C  
ATOM    314  CD  GLU A  19     -14.519  -3.802   0.789  1.00  0.00           C  
ATOM    315  OE1 GLU A  19     -14.861  -4.748   0.060  1.00  0.00           O  
ATOM    316  OE2 GLU A  19     -15.118  -3.554   1.867  1.00  0.00           O  
ATOM    317  H   GLU A  19     -10.765  -3.931   1.162  1.00  0.00           H  
ATOM    318  HA  GLU A  19     -12.612  -5.502  -0.461  1.00  0.00           H  
ATOM    319 1HB  GLU A  19     -11.692  -2.645  -0.931  1.00  0.00           H  
ATOM    320 2HB  GLU A  19     -13.080  -3.436  -1.664  1.00  0.00           H  
ATOM    321 1HG  GLU A  19     -12.751  -2.671   1.241  1.00  0.00           H  
ATOM    322 2HG  GLU A  19     -13.802  -1.916   0.044  1.00  0.00           H  
ATOM    323  N   GLU A  20      -9.654  -4.884  -1.694  1.00  0.00           N  
ATOM    324  CA  GLU A  20      -8.698  -5.407  -2.667  1.00  0.00           C  
ATOM    325  C   GLU A  20      -8.617  -6.938  -2.609  1.00  0.00           C  
ATOM    326  O   GLU A  20      -8.646  -7.613  -3.651  1.00  0.00           O  
ATOM    327  CB  GLU A  20      -7.313  -4.804  -2.426  1.00  0.00           C  
ATOM    328  CG  GLU A  20      -7.215  -3.314  -2.723  1.00  0.00           C  
ATOM    329  CD  GLU A  20      -5.838  -2.759  -2.489  1.00  0.00           C  
ATOM    330  OE1 GLU A  20      -4.945  -3.528  -2.224  1.00  0.00           O  
ATOM    331  OE2 GLU A  20      -5.678  -1.564  -2.574  1.00  0.00           O  
ATOM    332  H   GLU A  20      -9.330  -4.248  -0.979  1.00  0.00           H  
ATOM    333  HA  GLU A  20      -9.031  -5.124  -3.666  1.00  0.00           H  
ATOM    334 1HB  GLU A  20      -7.025  -4.956  -1.385  1.00  0.00           H  
ATOM    335 2HB  GLU A  20      -6.578  -5.317  -3.047  1.00  0.00           H  
ATOM    336 1HG  GLU A  20      -7.491  -3.143  -3.764  1.00  0.00           H  
ATOM    337 2HG  GLU A  20      -7.928  -2.782  -2.095  1.00  0.00           H  
ATOM    338  N   PHE A  21      -8.496  -7.481  -1.395  1.00  0.00           N  
ATOM    339  CA  PHE A  21      -8.438  -8.930  -1.200  1.00  0.00           C  
ATOM    340  C   PHE A  21      -9.724  -9.610  -1.707  1.00  0.00           C  
ATOM    341  O   PHE A  21      -9.667 -10.631  -2.404  1.00  0.00           O  
ATOM    342  CB  PHE A  21      -8.226  -9.258   0.279  1.00  0.00           C  
ATOM    343  CG  PHE A  21      -7.952 -10.711   0.545  1.00  0.00           C  
ATOM    344  CD1 PHE A  21      -6.683 -11.237   0.358  1.00  0.00           C  
ATOM    345  CD2 PHE A  21      -8.963 -11.554   0.980  1.00  0.00           C  
ATOM    346  CE1 PHE A  21      -6.430 -12.574   0.602  1.00  0.00           C  
ATOM    347  CE2 PHE A  21      -8.713 -12.890   1.226  1.00  0.00           C  
ATOM    348  CZ  PHE A  21      -7.444 -13.400   1.036  1.00  0.00           C  
ATOM    349  H   PHE A  21      -8.442  -6.873  -0.590  1.00  0.00           H  
ATOM    350  HA  PHE A  21      -7.616  -9.327  -1.796  1.00  0.00           H  
ATOM    351 1HB  PHE A  21      -7.387  -8.678   0.663  1.00  0.00           H  
ATOM    352 2HB  PHE A  21      -9.110  -8.969   0.846  1.00  0.00           H  
ATOM    353  HD1 PHE A  21      -5.880 -10.584   0.016  1.00  0.00           H  
ATOM    354  HD2 PHE A  21      -9.965 -11.151   1.130  1.00  0.00           H  
ATOM    355  HE1 PHE A  21      -5.428 -12.975   0.451  1.00  0.00           H  
ATOM    356  HE2 PHE A  21      -9.516 -13.542   1.569  1.00  0.00           H  
ATOM    357  HZ  PHE A  21      -7.246 -14.454   1.227  1.00  0.00           H  
ATOM    358  N   LYS A  22     -10.870  -9.026  -1.394  1.00  0.00           N  
ATOM    359  CA  LYS A  22     -12.151  -9.526  -1.918  1.00  0.00           C  
ATOM    360  C   LYS A  22     -12.165  -9.526  -3.458  1.00  0.00           C  
ATOM    361  O   LYS A  22     -12.590 -10.509  -4.079  1.00  0.00           O  
ATOM    362  CB  LYS A  22     -13.311  -8.687  -1.382  1.00  0.00           C  
ATOM    363  CG  LYS A  22     -14.691  -9.192  -1.783  1.00  0.00           C  
ATOM    364  CD  LYS A  22     -15.792  -8.351  -1.152  1.00  0.00           C  
ATOM    365  CE  LYS A  22     -17.167  -8.939  -1.432  1.00  0.00           C  
ATOM    366  NZ  LYS A  22     -18.242  -8.210  -0.706  1.00  0.00           N  
ATOM    367  H   LYS A  22     -10.869  -8.222  -0.784  1.00  0.00           H  
ATOM    368  HA  LYS A  22     -12.282 -10.557  -1.586  1.00  0.00           H  
ATOM    369 1HB  LYS A  22     -13.268  -8.661  -0.292  1.00  0.00           H  
ATOM    370 2HB  LYS A  22     -13.214  -7.661  -1.738  1.00  0.00           H  
ATOM    371 1HG  LYS A  22     -14.792  -9.152  -2.868  1.00  0.00           H  
ATOM    372 2HG  LYS A  22     -14.807 -10.226  -1.462  1.00  0.00           H  
ATOM    373 1HD  LYS A  22     -15.639  -8.302  -0.073  1.00  0.00           H  
ATOM    374 2HD  LYS A  22     -15.752  -7.339  -1.554  1.00  0.00           H  
ATOM    375 1HE  LYS A  22     -17.371  -8.894  -2.501  1.00  0.00           H  
ATOM    376 2HE  LYS A  22     -17.185  -9.985  -1.126  1.00  0.00           H  
ATOM    377 1HZ  LYS A  22     -19.136  -8.630  -0.917  1.00  0.00           H  
ATOM    378 2HZ  LYS A  22     -18.072  -8.262   0.289  1.00  0.00           H  
ATOM    379 3HZ  LYS A  22     -18.248  -7.242  -0.996  1.00  0.00           H  
ATOM    380  N   ALA A  23     -11.696  -8.446  -4.070  1.00  0.00           N  
ATOM    381  CA  ALA A  23     -11.625  -8.367  -5.532  1.00  0.00           C  
ATOM    382  C   ALA A  23     -10.739  -9.452  -6.135  1.00  0.00           C  
ATOM    383  O   ALA A  23     -11.081  -9.999  -7.185  1.00  0.00           O  
ATOM    384  CB  ALA A  23     -11.155  -6.997  -5.988  1.00  0.00           C  
ATOM    385  H   ALA A  23     -11.380  -7.660  -3.519  1.00  0.00           H  
ATOM    386  HA  ALA A  23     -12.625  -8.539  -5.929  1.00  0.00           H  
ATOM    387 1HB  ALA A  23     -11.113  -6.971  -7.077  1.00  0.00           H  
ATOM    388 2HB  ALA A  23     -11.851  -6.237  -5.633  1.00  0.00           H  
ATOM    389 3HB  ALA A  23     -10.164  -6.799  -5.582  1.00  0.00           H  
ATOM    390  N   LYS A  24      -9.614  -9.771  -5.484  1.00  0.00           N  
ATOM    391  CA  LYS A  24      -8.641 -10.725  -6.036  1.00  0.00           C  
ATOM    392  C   LYS A  24      -8.838 -12.178  -5.616  1.00  0.00           C  
ATOM    393  O   LYS A  24      -8.324 -13.080  -6.285  1.00  0.00           O  
ATOM    394  CB  LYS A  24      -7.217 -10.297  -5.695  1.00  0.00           C  
ATOM    395  CG  LYS A  24      -6.820  -8.907  -6.213  1.00  0.00           C  
ATOM    396  CD  LYS A  24      -6.857  -8.757  -7.744  1.00  0.00           C  
ATOM    397  CE  LYS A  24      -6.439  -7.355  -8.171  1.00  0.00           C  
ATOM    398  NZ  LYS A  24      -6.540  -7.154  -9.651  1.00  0.00           N  
ATOM    399  H   LYS A  24      -9.429  -9.344  -4.588  1.00  0.00           H  
ATOM    400  HA  LYS A  24      -8.749 -10.739  -7.121  1.00  0.00           H  
ATOM    401 1HB  LYS A  24      -7.087 -10.296  -4.613  1.00  0.00           H  
ATOM    402 2HB  LYS A  24      -6.512 -11.018  -6.109  1.00  0.00           H  
ATOM    403 1HG  LYS A  24      -7.495  -8.158  -5.798  1.00  0.00           H  
ATOM    404 2HG  LYS A  24      -5.805  -8.675  -5.890  1.00  0.00           H  
ATOM    405 1HD  LYS A  24      -6.181  -9.484  -8.198  1.00  0.00           H  
ATOM    406 2HD  LYS A  24      -7.867  -8.952  -8.105  1.00  0.00           H  
ATOM    407 1HE  LYS A  24      -7.074  -6.621  -7.677  1.00  0.00           H  
ATOM    408 2HE  LYS A  24      -5.408  -7.174  -7.867  1.00  0.00           H  
ATOM    409 1HZ  LYS A  24      -6.254  -6.214  -9.884  1.00  0.00           H  
ATOM    410 2HZ  LYS A  24      -5.940  -7.816 -10.123  1.00  0.00           H  
ATOM    411 3HZ  LYS A  24      -7.496  -7.298  -9.946  1.00  0.00           H  
ATOM    412  N   TYR A  25      -9.556 -12.413  -4.523  1.00  0.00           N  
ATOM    413  CA  TYR A  25      -9.765 -13.776  -4.025  1.00  0.00           C  
ATOM    414  C   TYR A  25     -11.233 -14.154  -3.819  1.00  0.00           C  
ATOM    415  O   TYR A  25     -11.518 -15.300  -3.476  1.00  0.00           O  
ATOM    416  CB  TYR A  25      -9.055 -13.942  -2.692  1.00  0.00           C  
ATOM    417  CG  TYR A  25      -7.553 -13.959  -2.766  1.00  0.00           C  
ATOM    418  CD1 TYR A  25      -6.864 -15.168  -2.862  1.00  0.00           C  
ATOM    419  CD2 TYR A  25      -6.817 -12.784  -2.687  1.00  0.00           C  
ATOM    420  CE1 TYR A  25      -5.489 -15.204  -2.892  1.00  0.00           C  
ATOM    421  CE2 TYR A  25      -5.426 -12.807  -2.721  1.00  0.00           C  
ATOM    422  CZ  TYR A  25      -4.774 -14.026  -2.820  1.00  0.00           C  
ATOM    423  OH  TYR A  25      -3.411 -14.082  -2.856  1.00  0.00           O  
ATOM    424  H   TYR A  25      -9.968 -11.638  -4.023  1.00  0.00           H  
ATOM    425  HA  TYR A  25      -9.340 -14.476  -4.745  1.00  0.00           H  
ATOM    426 1HB  TYR A  25      -9.341 -13.128  -2.024  1.00  0.00           H  
ATOM    427 2HB  TYR A  25      -9.370 -14.874  -2.225  1.00  0.00           H  
ATOM    428  HD1 TYR A  25      -7.415 -16.107  -2.915  1.00  0.00           H  
ATOM    429  HD2 TYR A  25      -7.328 -11.825  -2.596  1.00  0.00           H  
ATOM    430  HE1 TYR A  25      -4.971 -16.160  -2.968  1.00  0.00           H  
ATOM    431  HE2 TYR A  25      -4.864 -11.874  -2.668  1.00  0.00           H  
ATOM    432  HH  TYR A  25      -3.116 -14.905  -2.458  1.00  0.00           H  
ATOM    433  N   GLY A  26     -12.141 -13.197  -3.972  1.00  0.00           N  
ATOM    434  CA  GLY A  26     -13.580 -13.424  -3.751  1.00  0.00           C  
ATOM    435  C   GLY A  26     -14.038 -13.611  -2.315  1.00  0.00           C  
ATOM    436  O   GLY A  26     -15.146 -14.075  -2.068  1.00  0.00           O  
ATOM    437  H   GLY A  26     -11.825 -12.279  -4.250  1.00  0.00           H  
ATOM    438 1HA  GLY A  26     -14.147 -12.583  -4.151  1.00  0.00           H  
ATOM    439 2HA  GLY A  26     -13.896 -14.312  -4.296  1.00  0.00           H  
ATOM    440  N   ILE A  27     -13.193 -13.261  -1.357  1.00  0.00           N  
ATOM    441  CA  ILE A  27     -13.508 -13.453   0.061  1.00  0.00           C  
ATOM    442  C   ILE A  27     -13.757 -12.105   0.693  1.00  0.00           C  
ATOM    443  O   ILE A  27     -12.858 -11.282   0.718  1.00  0.00           O  
ATOM    444  CB  ILE A  27     -12.372 -14.177   0.807  1.00  0.00           C  
ATOM    445  CG1 ILE A  27     -12.072 -15.524   0.145  1.00  0.00           C  
ATOM    446  CG2 ILE A  27     -12.736 -14.370   2.271  1.00  0.00           C  
ATOM    447  CD1 ILE A  27     -13.245 -16.477   0.140  1.00  0.00           C  
ATOM    448  H   ILE A  27     -12.306 -12.849  -1.613  1.00  0.00           H  
ATOM    449  HA  ILE A  27     -14.377 -14.105   0.136  1.00  0.00           H  
ATOM    450  HB  ILE A  27     -11.460 -13.585   0.744  1.00  0.00           H  
ATOM    451 1HG1 ILE A  27     -11.760 -15.361  -0.886  1.00  0.00           H  
ATOM    452 2HG1 ILE A  27     -11.243 -16.008   0.663  1.00  0.00           H  
ATOM    453 1HG2 ILE A  27     -11.923 -14.883   2.784  1.00  0.00           H  
ATOM    454 2HG2 ILE A  27     -12.901 -13.398   2.736  1.00  0.00           H  
ATOM    455 3HG2 ILE A  27     -13.646 -14.966   2.345  1.00  0.00           H  
ATOM    456 1HD1 ILE A  27     -12.955 -17.410  -0.345  1.00  0.00           H  
ATOM    457 2HD1 ILE A  27     -13.552 -16.683   1.166  1.00  0.00           H  
ATOM    458 3HD1 ILE A  27     -14.075 -16.029  -0.404  1.00  0.00           H  
ATOM    459  N   PRO A  28     -14.968 -11.880   1.217  1.00  0.00           N  
ATOM    460  CA  PRO A  28     -15.243 -10.621   1.884  1.00  0.00           C  
ATOM    461  C   PRO A  28     -14.497 -10.482   3.191  1.00  0.00           C  
ATOM    462  O   PRO A  28     -14.308 -11.466   3.912  1.00  0.00           O  
ATOM    463  CB  PRO A  28     -16.745 -10.677   2.141  1.00  0.00           C  
ATOM    464  CG  PRO A  28     -17.064 -12.081   2.173  1.00  0.00           C  
ATOM    465  CD  PRO A  28     -16.165 -12.745   1.200  1.00  0.00           C  
ATOM    466  HA  PRO A  28     -14.993  -9.791   1.207  1.00  0.00           H  
ATOM    467 1HB  PRO A  28     -16.984 -10.170   3.088  1.00  0.00           H  
ATOM    468 2HB  PRO A  28     -17.283 -10.141   1.345  1.00  0.00           H  
ATOM    469 1HG  PRO A  28     -16.924 -12.480   3.188  1.00  0.00           H  
ATOM    470 2HG  PRO A  28     -18.122 -12.236   1.914  1.00  0.00           H  
ATOM    471 1HD  PRO A  28     -15.938 -13.764   1.546  1.00  0.00           H  
ATOM    472 2HD  PRO A  28     -16.648 -12.770   0.211  1.00  0.00           H  
ATOM    473  N   VAL A  29     -14.061  -9.262   3.464  1.00  0.00           N  
ATOM    474  CA  VAL A  29     -13.282  -8.949   4.675  1.00  0.00           C  
ATOM    475  C   VAL A  29     -14.035  -7.884   5.456  1.00  0.00           C  
ATOM    476  O   VAL A  29     -14.501  -6.879   4.888  1.00  0.00           O  
ATOM    477  CB  VAL A  29     -11.872  -8.440   4.321  1.00  0.00           C  
ATOM    478  CG1 VAL A  29     -11.099  -8.093   5.584  1.00  0.00           C  
ATOM    479  CG2 VAL A  29     -11.132  -9.490   3.507  1.00  0.00           C  
ATOM    480  H   VAL A  29     -14.275  -8.522   2.812  1.00  0.00           H  
ATOM    481  HA  VAL A  29     -13.205  -9.853   5.280  1.00  0.00           H  
ATOM    482  HB  VAL A  29     -11.963  -7.524   3.737  1.00  0.00           H  
ATOM    483 1HG1 VAL A  29     -10.104  -7.734   5.315  1.00  0.00           H  
ATOM    484 2HG1 VAL A  29     -11.628  -7.314   6.132  1.00  0.00           H  
ATOM    485 3HG1 VAL A  29     -11.006  -8.980   6.210  1.00  0.00           H  
ATOM    486 1HG2 VAL A  29     -10.136  -9.123   3.259  1.00  0.00           H  
ATOM    487 2HG2 VAL A  29     -11.047 -10.408   4.088  1.00  0.00           H  
ATOM    488 3HG2 VAL A  29     -11.682  -9.693   2.588  1.00  0.00           H  
ATOM    489  N   GLU A  30     -14.199  -8.123   6.747  1.00  0.00           N  
ATOM    490  CA  GLU A  30     -14.920  -7.193   7.601  1.00  0.00           C  
ATOM    491  C   GLU A  30     -14.003  -6.776   8.717  1.00  0.00           C  
ATOM    492  O   GLU A  30     -13.657  -7.572   9.583  1.00  0.00           O  
ATOM    493  CB  GLU A  30     -16.178  -7.848   8.163  1.00  0.00           C  
ATOM    494  CG  GLU A  30     -17.019  -6.975   9.028  1.00  0.00           C  
ATOM    495  CD  GLU A  30     -18.271  -7.710   9.538  1.00  0.00           C  
ATOM    496  OE1 GLU A  30     -19.047  -8.191   8.715  1.00  0.00           O  
ATOM    497  OE2 GLU A  30     -18.423  -7.840  10.759  1.00  0.00           O  
ATOM    498  H   GLU A  30     -13.816  -8.966   7.151  1.00  0.00           H  
ATOM    499  HA  GLU A  30     -15.215  -6.331   7.002  1.00  0.00           H  
ATOM    500 1HB  GLU A  30     -16.805  -8.195   7.342  1.00  0.00           H  
ATOM    501 2HB  GLU A  30     -15.900  -8.721   8.754  1.00  0.00           H  
ATOM    502 1HG  GLU A  30     -16.424  -6.641   9.878  1.00  0.00           H  
ATOM    503 2HG  GLU A  30     -17.315  -6.094   8.459  1.00  0.00           H  
ATOM    504  N   VAL A  31     -13.592  -5.525   8.667  1.00  0.00           N  
ATOM    505  CA  VAL A  31     -12.740  -4.978   9.685  1.00  0.00           C  
ATOM    506  C   VAL A  31     -13.559  -4.225  10.737  1.00  0.00           C  
ATOM    507  O   VAL A  31     -14.348  -3.308  10.414  1.00  0.00           O  
ATOM    508  CB  VAL A  31     -11.705  -4.030   9.051  1.00  0.00           C  
ATOM    509  CG1 VAL A  31     -10.815  -3.419  10.123  1.00  0.00           C  
ATOM    510  CG2 VAL A  31     -10.874  -4.783   8.024  1.00  0.00           C  
ATOM    511  H   VAL A  31     -13.879  -4.937   7.898  1.00  0.00           H  
ATOM    512  HA  VAL A  31     -12.212  -5.798  10.172  1.00  0.00           H  
ATOM    513  HB  VAL A  31     -12.230  -3.208   8.563  1.00  0.00           H  
ATOM    514 1HG1 VAL A  31     -10.090  -2.751   9.657  1.00  0.00           H  
ATOM    515 2HG1 VAL A  31     -11.427  -2.854  10.826  1.00  0.00           H  
ATOM    516 3HG1 VAL A  31     -10.289  -4.212  10.654  1.00  0.00           H  
ATOM    517 1HG2 VAL A  31     -10.145  -4.107   7.579  1.00  0.00           H  
ATOM    518 2HG2 VAL A  31     -10.354  -5.608   8.512  1.00  0.00           H  
ATOM    519 3HG2 VAL A  31     -11.527  -5.176   7.245  1.00  0.00           H  
ATOM    520  N   GLN A  32     -13.363  -4.593  11.991  1.00  0.00           N  
ATOM    521  CA  GLN A  32     -14.143  -4.027  13.088  1.00  0.00           C  
ATOM    522  C   GLN A  32     -13.252  -3.268  14.072  1.00  0.00           C  
ATOM    523  O   GLN A  32     -12.307  -3.824  14.613  1.00  0.00           O  
ATOM    524  CB  GLN A  32     -14.879  -5.145  13.837  1.00  0.00           C  
ATOM    525  CG  GLN A  32     -15.509  -4.673  15.163  1.00  0.00           C  
ATOM    526  CD  GLN A  32     -16.641  -3.711  14.907  1.00  0.00           C  
ATOM    527  OE1 GLN A  32     -17.526  -4.000  14.096  1.00  0.00           O  
ATOM    528  NE2 GLN A  32     -16.600  -2.539  15.554  1.00  0.00           N  
ATOM    529  H   GLN A  32     -12.656  -5.285  12.195  1.00  0.00           H  
ATOM    530  HA  GLN A  32     -14.877  -3.338  12.671  1.00  0.00           H  
ATOM    531 1HB  GLN A  32     -15.668  -5.549  13.203  1.00  0.00           H  
ATOM    532 2HB  GLN A  32     -14.184  -5.957  14.053  1.00  0.00           H  
ATOM    533 1HG  GLN A  32     -15.894  -5.541  15.699  1.00  0.00           H  
ATOM    534 2HG  GLN A  32     -14.745  -4.174  15.759  1.00  0.00           H  
ATOM    535 1HE2 GLN A  32     -17.328  -1.866  15.417  1.00  0.00           H  
ATOM    536 2HE2 GLN A  32     -15.842  -2.336  16.173  1.00  0.00           H  
ATOM    537  N   TYR A  33     -13.568  -2.001  14.299  1.00  0.00           N  
ATOM    538  CA  TYR A  33     -12.912  -1.219  15.328  1.00  0.00           C  
ATOM    539  C   TYR A  33     -13.094  -1.818  16.737  1.00  0.00           C  
ATOM    540  O   TYR A  33     -14.228  -2.086  17.187  1.00  0.00           O  
ATOM    541  CB  TYR A  33     -13.452   0.225  15.362  1.00  0.00           C  
ATOM    542  CG  TYR A  33     -13.095   0.960  16.637  1.00  0.00           C  
ATOM    543  CD1 TYR A  33     -11.775   1.383  16.880  1.00  0.00           C  
ATOM    544  CD2 TYR A  33     -14.047   1.220  17.638  1.00  0.00           C  
ATOM    545  CE1 TYR A  33     -11.433   2.040  18.028  1.00  0.00           C  
ATOM    546  CE2 TYR A  33     -13.695   1.845  18.804  1.00  0.00           C  
ATOM    547  CZ  TYR A  33     -12.383   2.288  19.001  1.00  0.00           C  
ATOM    548  OH  TYR A  33     -12.016   2.935  20.168  1.00  0.00           O  
ATOM    549  H   TYR A  33     -14.287  -1.570  13.736  1.00  0.00           H  
ATOM    550  HA  TYR A  33     -11.846  -1.181  15.107  1.00  0.00           H  
ATOM    551 1HB  TYR A  33     -13.052   0.783  14.514  1.00  0.00           H  
ATOM    552 2HB  TYR A  33     -14.537   0.211  15.261  1.00  0.00           H  
ATOM    553  HD1 TYR A  33     -10.996   1.189  16.142  1.00  0.00           H  
ATOM    554  HD2 TYR A  33     -15.086   0.922  17.493  1.00  0.00           H  
ATOM    555  HE1 TYR A  33     -10.402   2.356  18.189  1.00  0.00           H  
ATOM    556  HE2 TYR A  33     -14.439   1.999  19.587  1.00  0.00           H  
ATOM    557  HH  TYR A  33     -12.778   3.004  20.747  1.00  0.00           H  
ATOM    558  N   VAL A  34     -11.974  -1.998  17.434  1.00  0.00           N  
ATOM    559  CA  VAL A  34     -11.941  -2.343  18.839  1.00  0.00           C  
ATOM    560  C   VAL A  34     -10.910  -1.462  19.525  1.00  0.00           C  
ATOM    561  O   VAL A  34      -9.768  -1.327  19.055  1.00  0.00           O  
ATOM    562  CB  VAL A  34     -11.582  -3.829  19.032  1.00  0.00           C  
ATOM    563  CG1 VAL A  34     -11.550  -4.180  20.512  1.00  0.00           C  
ATOM    564  CG2 VAL A  34     -12.582  -4.704  18.292  1.00  0.00           C  
ATOM    565  H   VAL A  34     -11.104  -1.883  16.935  1.00  0.00           H  
ATOM    566  HA  VAL A  34     -12.923  -2.141  19.268  1.00  0.00           H  
ATOM    567  HB  VAL A  34     -10.581  -4.006  18.638  1.00  0.00           H  
ATOM    568 1HG1 VAL A  34     -11.294  -5.234  20.631  1.00  0.00           H  
ATOM    569 2HG1 VAL A  34     -10.802  -3.567  21.015  1.00  0.00           H  
ATOM    570 3HG1 VAL A  34     -12.529  -3.994  20.952  1.00  0.00           H  
ATOM    571 1HG2 VAL A  34     -12.322  -5.752  18.432  1.00  0.00           H  
ATOM    572 2HG2 VAL A  34     -13.583  -4.522  18.682  1.00  0.00           H  
ATOM    573 3HG2 VAL A  34     -12.558  -4.464  17.229  1.00  0.00           H  
ATOM    574  N   ASP A  35     -11.316  -0.817  20.611  1.00  0.00           N  
ATOM    575  CA  ASP A  35     -10.400   0.044  21.352  1.00  0.00           C  
ATOM    576  C   ASP A  35      -9.132  -0.764  21.655  1.00  0.00           C  
ATOM    577  O   ASP A  35      -9.216  -1.890  22.121  1.00  0.00           O  
ATOM    578  CB  ASP A  35     -11.068   0.509  22.623  1.00  0.00           C  
ATOM    579  CG  ASP A  35     -10.203   1.405  23.437  1.00  0.00           C  
ATOM    580  OD1 ASP A  35      -9.917   2.546  23.008  1.00  0.00           O  
ATOM    581  OD2 ASP A  35      -9.807   0.954  24.521  1.00  0.00           O  
ATOM    582  H   ASP A  35     -12.268  -0.918  20.934  1.00  0.00           H  
ATOM    583  HA  ASP A  35     -10.163   0.910  20.734  1.00  0.00           H  
ATOM    584 1HB  ASP A  35     -11.988   1.041  22.377  1.00  0.00           H  
ATOM    585 2HB  ASP A  35     -11.342  -0.356  23.228  1.00  0.00           H  
ATOM    586  N   TRP A  36      -7.961  -0.209  21.359  1.00  0.00           N  
ATOM    587  CA  TRP A  36      -6.705  -0.985  21.548  1.00  0.00           C  
ATOM    588  C   TRP A  36      -6.606  -1.632  22.939  1.00  0.00           C  
ATOM    589  O   TRP A  36      -6.304  -2.821  23.067  1.00  0.00           O  
ATOM    590  CB  TRP A  36      -5.489  -0.082  21.333  1.00  0.00           C  
ATOM    591  CG  TRP A  36      -4.180  -0.787  21.518  1.00  0.00           C  
ATOM    592  CD1 TRP A  36      -3.488  -1.484  20.573  1.00  0.00           C  
ATOM    593  CD2 TRP A  36      -3.393  -0.867  22.732  1.00  0.00           C  
ATOM    594  NE1 TRP A  36      -2.331  -1.991  21.112  1.00  0.00           N  
ATOM    595  CE2 TRP A  36      -2.256  -1.622  22.431  1.00  0.00           C  
ATOM    596  CE3 TRP A  36      -3.560  -0.366  24.028  1.00  0.00           C  
ATOM    597  CZ2 TRP A  36      -1.284  -1.894  23.381  1.00  0.00           C  
ATOM    598  CZ3 TRP A  36      -2.584  -0.637  24.980  1.00  0.00           C  
ATOM    599  CH2 TRP A  36      -1.475  -1.381  24.664  1.00  0.00           C  
ATOM    600  H   TRP A  36      -7.907   0.736  21.006  1.00  0.00           H  
ATOM    601  HA  TRP A  36      -6.705  -1.820  20.846  1.00  0.00           H  
ATOM    602 1HB  TRP A  36      -5.516   0.331  20.324  1.00  0.00           H  
ATOM    603 2HB  TRP A  36      -5.529   0.755  22.030  1.00  0.00           H  
ATOM    604  HD1 TRP A  36      -3.807  -1.619  19.541  1.00  0.00           H  
ATOM    605  HE1 TRP A  36      -1.647  -2.546  20.618  1.00  0.00           H  
ATOM    606  HE3 TRP A  36      -4.437   0.228  24.284  1.00  0.00           H  
ATOM    607  HZ2 TRP A  36      -0.396  -2.483  23.149  1.00  0.00           H  
ATOM    608  HZ3 TRP A  36      -2.722  -0.244  25.988  1.00  0.00           H  
ATOM    609  HH2 TRP A  36      -0.729  -1.575  25.435  1.00  0.00           H  
ATOM    610  N   GLY A  37      -6.901  -0.844  23.965  1.00  0.00           N  
ATOM    611  CA  GLY A  37      -6.853  -1.311  25.320  1.00  0.00           C  
ATOM    612  C   GLY A  37      -7.794  -2.473  25.649  1.00  0.00           C  
ATOM    613  O   GLY A  37      -7.600  -3.093  26.682  1.00  0.00           O  
ATOM    614  H   GLY A  37      -7.165   0.114  23.784  1.00  0.00           H  
ATOM    615 1HA  GLY A  37      -5.840  -1.634  25.559  1.00  0.00           H  
ATOM    616 2HA  GLY A  37      -7.097  -0.492  25.996  1.00  0.00           H  
ATOM    617  N   SER A  38      -8.767  -2.760  24.785  1.00  0.00           N  
ATOM    618  CA  SER A  38      -9.740  -3.862  24.920  1.00  0.00           C  
ATOM    619  C   SER A  38      -9.534  -5.047  23.980  1.00  0.00           C  
ATOM    620  O   SER A  38     -10.255  -6.055  24.052  1.00  0.00           O  
ATOM    621  CB  SER A  38     -11.139  -3.318  24.708  1.00  0.00           C  
ATOM    622  OG  SER A  38     -11.460  -2.364  25.683  1.00  0.00           O  
ATOM    623  H   SER A  38      -8.819  -2.155  23.978  1.00  0.00           H  
ATOM    624  HA  SER A  38      -9.660  -4.272  25.928  1.00  0.00           H  
ATOM    625 1HB  SER A  38     -11.207  -2.867  23.718  1.00  0.00           H  
ATOM    626 2HB  SER A  38     -11.857  -4.136  24.745  1.00  0.00           H  
ATOM    627  HG  SER A  38     -12.352  -2.070  25.482  1.00  0.00           H  
ATOM    628  N   ILE A  39      -8.576  -4.962  23.060  1.00  0.00           N  
ATOM    629  CA  ILE A  39      -8.490  -6.013  22.072  1.00  0.00           C  
ATOM    630  C   ILE A  39      -8.088  -7.328  22.721  1.00  0.00           C  
ATOM    631  O   ILE A  39      -8.714  -8.339  22.451  1.00  0.00           O  
ATOM    632  CB  ILE A  39      -7.481  -5.647  20.967  1.00  0.00           C  
ATOM    633  CG1 ILE A  39      -8.002  -4.472  20.136  1.00  0.00           C  
ATOM    634  CG2 ILE A  39      -7.205  -6.851  20.079  1.00  0.00           C  
ATOM    635  CD1 ILE A  39      -6.980  -3.900  19.180  1.00  0.00           C  
ATOM    636  H   ILE A  39      -7.915  -4.199  23.027  1.00  0.00           H  
ATOM    637  HA  ILE A  39      -9.475  -6.154  21.630  1.00  0.00           H  
ATOM    638  HB  ILE A  39      -6.546  -5.322  21.422  1.00  0.00           H  
ATOM    639 1HG1 ILE A  39      -8.869  -4.791  19.559  1.00  0.00           H  
ATOM    640 2HG1 ILE A  39      -8.329  -3.673  20.801  1.00  0.00           H  
ATOM    641 1HG2 ILE A  39      -6.491  -6.575  19.304  1.00  0.00           H  
ATOM    642 2HG2 ILE A  39      -6.793  -7.660  20.681  1.00  0.00           H  
ATOM    643 3HG2 ILE A  39      -8.134  -7.181  19.615  1.00  0.00           H  
ATOM    644 1HD1 ILE A  39      -7.423  -3.072  18.627  1.00  0.00           H  
ATOM    645 2HD1 ILE A  39      -6.117  -3.542  19.741  1.00  0.00           H  
ATOM    646 3HD1 ILE A  39      -6.664  -4.674  18.481  1.00  0.00           H  
ATOM    647  N   LYS A  40      -7.028  -7.337  23.529  1.00  0.00           N  
ATOM    648  CA  LYS A  40      -6.554  -8.604  24.095  1.00  0.00           C  
ATOM    649  C   LYS A  40      -7.606  -9.196  25.074  1.00  0.00           C  
ATOM    650  O   LYS A  40      -7.906 -10.379  24.999  1.00  0.00           O  
ATOM    651  CB  LYS A  40      -5.177  -8.470  24.792  1.00  0.00           C  
ATOM    652  CG  LYS A  40      -4.677  -9.817  25.357  1.00  0.00           C  
ATOM    653  CD  LYS A  40      -3.218  -9.871  25.811  1.00  0.00           C  
ATOM    654  CE  LYS A  40      -2.925  -8.971  27.006  1.00  0.00           C  
ATOM    655  NZ  LYS A  40      -3.353  -9.522  28.312  1.00  0.00           N  
ATOM    656  H   LYS A  40      -6.542  -6.482  23.760  1.00  0.00           H  
ATOM    657  HA  LYS A  40      -6.444  -9.326  23.285  1.00  0.00           H  
ATOM    658 1HB  LYS A  40      -4.444  -8.089  24.080  1.00  0.00           H  
ATOM    659 2HB  LYS A  40      -5.249  -7.748  25.606  1.00  0.00           H  
ATOM    660 1HG  LYS A  40      -5.277 -10.092  26.225  1.00  0.00           H  
ATOM    661 2HG  LYS A  40      -4.789 -10.592  24.600  1.00  0.00           H  
ATOM    662 1HD  LYS A  40      -2.961 -10.894  26.089  1.00  0.00           H  
ATOM    663 2HD  LYS A  40      -2.570  -9.563  24.991  1.00  0.00           H  
ATOM    664 1HE  LYS A  40      -1.854  -8.782  27.066  1.00  0.00           H  
ATOM    665 2HE  LYS A  40      -3.433  -8.015  26.874  1.00  0.00           H  
ATOM    666 1HZ  LYS A  40      -3.124  -8.867  29.046  1.00  0.00           H  
ATOM    667 2HZ  LYS A  40      -4.351  -9.680  28.301  1.00  0.00           H  
ATOM    668 3HZ  LYS A  40      -2.876 -10.396  28.481  1.00  0.00           H  
ATOM    669  N   SER A  41      -8.148  -8.354  25.951  1.00  0.00           N  
ATOM    670  CA  SER A  41      -9.135  -8.784  26.969  1.00  0.00           C  
ATOM    671  C   SER A  41     -10.399  -9.314  26.304  1.00  0.00           C  
ATOM    672  O   SER A  41     -10.962 -10.329  26.756  1.00  0.00           O  
ATOM    673  CB  SER A  41      -9.489  -7.631  27.889  1.00  0.00           C  
ATOM    674  OG  SER A  41     -10.143  -6.611  27.186  1.00  0.00           O  
ATOM    675  H   SER A  41      -7.870  -7.384  25.914  1.00  0.00           H  
ATOM    676  HA  SER A  41      -8.709  -9.612  27.537  1.00  0.00           H  
ATOM    677 1HB  SER A  41     -10.130  -7.992  28.693  1.00  0.00           H  
ATOM    678 2HB  SER A  41      -8.582  -7.238  28.345  1.00  0.00           H  
ATOM    679  HG  SER A  41     -10.332  -5.925  27.831  1.00  0.00           H  
ATOM    680  N   LYS A  42     -10.844  -8.630  25.249  1.00  0.00           N  
ATOM    681  CA  LYS A  42     -11.957  -9.120  24.433  1.00  0.00           C  
ATOM    682  C   LYS A  42     -11.645 -10.451  23.746  1.00  0.00           C  
ATOM    683  O   LYS A  42     -12.489 -11.346  23.684  1.00  0.00           O  
ATOM    684  CB  LYS A  42     -12.398  -8.059  23.401  1.00  0.00           C  
ATOM    685  CG  LYS A  42     -13.651  -8.433  22.589  1.00  0.00           C  
ATOM    686  CD  LYS A  42     -13.913  -7.347  21.543  1.00  0.00           C  
ATOM    687  CE  LYS A  42     -15.199  -7.516  20.786  1.00  0.00           C  
ATOM    688  NZ  LYS A  42     -16.321  -7.158  21.690  1.00  0.00           N  
ATOM    689  H   LYS A  42     -10.405  -7.754  25.007  1.00  0.00           H  
ATOM    690  HA  LYS A  42     -12.802  -9.332  25.090  1.00  0.00           H  
ATOM    691 1HB  LYS A  42     -12.602  -7.118  23.912  1.00  0.00           H  
ATOM    692 2HB  LYS A  42     -11.587  -7.879  22.695  1.00  0.00           H  
ATOM    693 1HG  LYS A  42     -13.494  -9.395  22.099  1.00  0.00           H  
ATOM    694 2HG  LYS A  42     -14.506  -8.522  23.259  1.00  0.00           H  
ATOM    695 1HD  LYS A  42     -13.946  -6.372  22.031  1.00  0.00           H  
ATOM    696 2HD  LYS A  42     -13.104  -7.342  20.814  1.00  0.00           H  
ATOM    697 1HE  LYS A  42     -15.192  -6.872  19.908  1.00  0.00           H  
ATOM    698 2HE  LYS A  42     -15.291  -8.549  20.451  1.00  0.00           H  
ATOM    699 1HZ  LYS A  42     -17.197  -7.266  21.200  1.00  0.00           H  
ATOM    700 2HZ  LYS A  42     -16.310  -7.766  22.498  1.00  0.00           H  
ATOM    701 3HZ  LYS A  42     -16.219  -6.199  21.990  1.00  0.00           H  
ATOM    702  N   PHE A  43     -10.432 -10.577  23.174  1.00  0.00           N  
ATOM    703  CA  PHE A  43     -10.033 -11.803  22.480  1.00  0.00           C  
ATOM    704  C   PHE A  43      -9.946 -12.993  23.459  1.00  0.00           C  
ATOM    705  O   PHE A  43     -10.353 -14.118  23.125  1.00  0.00           O  
ATOM    706  CB  PHE A  43      -8.693 -11.579  21.731  1.00  0.00           C  
ATOM    707  CG  PHE A  43      -8.295 -12.717  20.822  1.00  0.00           C  
ATOM    708  CD1 PHE A  43      -8.958 -12.915  19.614  1.00  0.00           C  
ATOM    709  CD2 PHE A  43      -7.216 -13.556  21.146  1.00  0.00           C  
ATOM    710  CE1 PHE A  43      -8.595 -13.954  18.758  1.00  0.00           C  
ATOM    711  CE2 PHE A  43      -6.854 -14.609  20.302  1.00  0.00           C  
ATOM    712  CZ  PHE A  43      -7.529 -14.796  19.104  1.00  0.00           C  
ATOM    713  H   PHE A  43      -9.781  -9.806  23.226  1.00  0.00           H  
ATOM    714  HA  PHE A  43     -10.805 -12.056  21.752  1.00  0.00           H  
ATOM    715 1HB  PHE A  43      -8.761 -10.675  21.127  1.00  0.00           H  
ATOM    716 2HB  PHE A  43      -7.892 -11.430  22.454  1.00  0.00           H  
ATOM    717  HD1 PHE A  43      -9.772 -12.245  19.337  1.00  0.00           H  
ATOM    718  HD2 PHE A  43      -6.687 -13.407  22.089  1.00  0.00           H  
ATOM    719  HE1 PHE A  43      -9.139 -14.108  17.826  1.00  0.00           H  
ATOM    720  HE2 PHE A  43      -6.046 -15.283  20.583  1.00  0.00           H  
ATOM    721  HZ  PHE A  43      -7.228 -15.600  18.433  1.00  0.00           H  
ATOM    722  N   LEU A  44      -9.471 -12.725  24.673  1.00  0.00           N  
ATOM    723  CA  LEU A  44      -9.302 -13.754  25.672  1.00  0.00           C  
ATOM    724  C   LEU A  44     -10.651 -14.342  26.050  1.00  0.00           C  
ATOM    725  O   LEU A  44     -10.743 -15.531  26.324  1.00  0.00           O  
ATOM    726  CB  LEU A  44      -8.607 -13.183  26.914  1.00  0.00           C  
ATOM    727  CG  LEU A  44      -7.107 -12.896  26.766  1.00  0.00           C  
ATOM    728  CD1 LEU A  44      -6.613 -12.130  27.985  1.00  0.00           C  
ATOM    729  CD2 LEU A  44      -6.353 -14.207  26.601  1.00  0.00           C  
ATOM    730  H   LEU A  44      -9.223 -11.773  24.901  1.00  0.00           H  
ATOM    731  HA  LEU A  44      -8.680 -14.544  25.252  1.00  0.00           H  
ATOM    732 1HB  LEU A  44      -9.097 -12.250  27.188  1.00  0.00           H  
ATOM    733 2HB  LEU A  44      -8.730 -13.888  27.736  1.00  0.00           H  
ATOM    734  HG  LEU A  44      -6.942 -12.270  25.889  1.00  0.00           H  
ATOM    735 1HD1 LEU A  44      -5.548 -11.925  27.879  1.00  0.00           H  
ATOM    736 2HD1 LEU A  44      -7.156 -11.188  28.067  1.00  0.00           H  
ATOM    737 3HD1 LEU A  44      -6.781 -12.725  28.881  1.00  0.00           H  
ATOM    738 1HD2 LEU A  44      -5.288 -14.003  26.495  1.00  0.00           H  
ATOM    739 2HD2 LEU A  44      -6.517 -14.833  27.478  1.00  0.00           H  
ATOM    740 3HD2 LEU A  44      -6.714 -14.725  25.713  1.00  0.00           H  
ATOM    741  N   THR A  45     -11.692 -13.526  26.048  1.00  0.00           N  
ATOM    742  CA  THR A  45     -13.008 -14.053  26.460  1.00  0.00           C  
ATOM    743  C   THR A  45     -13.825 -14.583  25.284  1.00  0.00           C  
ATOM    744  O   THR A  45     -14.565 -15.540  25.421  1.00  0.00           O  
ATOM    745  CB  THR A  45     -13.826 -12.974  27.194  1.00  0.00           C  
ATOM    746  OG1 THR A  45     -14.042 -11.858  26.320  1.00  0.00           O  
ATOM    747  CG2 THR A  45     -13.091 -12.502  28.440  1.00  0.00           C  
ATOM    748  H   THR A  45     -11.614 -12.557  25.773  1.00  0.00           H  
ATOM    749  HA  THR A  45     -12.849 -14.949  27.061  1.00  0.00           H  
ATOM    750  HB  THR A  45     -14.793 -13.384  27.483  1.00  0.00           H  
ATOM    751  HG1 THR A  45     -14.552 -11.187  26.779  1.00  0.00           H  
ATOM    752 1HG2 THR A  45     -13.685 -11.741  28.945  1.00  0.00           H  
ATOM    753 2HG2 THR A  45     -12.936 -13.346  29.111  1.00  0.00           H  
ATOM    754 3HG2 THR A  45     -12.127 -12.082  28.156  1.00  0.00           H  
ATOM    755  N   ALA A  46     -13.632 -14.004  24.101  1.00  0.00           N  
ATOM    756  CA  ALA A  46     -14.393 -14.354  22.938  1.00  0.00           C  
ATOM    757  C   ALA A  46     -13.839 -15.559  22.189  1.00  0.00           C  
ATOM    758  O   ALA A  46     -14.587 -16.398  21.711  1.00  0.00           O  
ATOM    759  CB  ALA A  46     -14.503 -13.144  22.023  1.00  0.00           C  
ATOM    760  H   ALA A  46     -12.919 -13.292  24.028  1.00  0.00           H  
ATOM    761  HA  ALA A  46     -15.390 -14.653  23.263  1.00  0.00           H  
ATOM    762 1HB  ALA A  46     -15.082 -13.409  21.138  1.00  0.00           H  
ATOM    763 2HB  ALA A  46     -15.001 -12.331  22.552  1.00  0.00           H  
ATOM    764 3HB  ALA A  46     -13.507 -12.824  21.722  1.00  0.00           H  
ATOM    765  N   ALA A  47     -12.516 -15.637  22.039  1.00  0.00           N  
ATOM    766  CA  ALA A  47     -11.953 -16.680  21.174  1.00  0.00           C  
ATOM    767  C   ALA A  47     -12.271 -18.124  21.637  1.00  0.00           C  
ATOM    768  O   ALA A  47     -12.652 -18.960  20.829  1.00  0.00           O  
ATOM    769  CB  ALA A  47     -10.453 -16.489  21.021  1.00  0.00           C  
ATOM    770  H   ALA A  47     -11.891 -14.996  22.506  1.00  0.00           H  
ATOM    771  HA  ALA A  47     -12.421 -16.595  20.193  1.00  0.00           H  
ATOM    772 1HB  ALA A  47     -10.050 -17.270  20.377  1.00  0.00           H  
ATOM    773 2HB  ALA A  47     -10.253 -15.513  20.577  1.00  0.00           H  
ATOM    774 3HB  ALA A  47      -9.978 -16.545  22.000  1.00  0.00           H  
ATOM    775  N   PRO A  48     -12.152 -18.390  22.939  1.00  0.00           N  
ATOM    776  CA  PRO A  48     -12.513 -19.718  23.449  1.00  0.00           C  
ATOM    777  C   PRO A  48     -13.961 -20.126  23.179  1.00  0.00           C  
ATOM    778  O   PRO A  48     -14.232 -21.323  23.107  1.00  0.00           O  
ATOM    779  CB  PRO A  48     -12.266 -19.589  24.955  1.00  0.00           C  
ATOM    780  CG  PRO A  48     -11.283 -18.484  25.097  1.00  0.00           C  
ATOM    781  CD  PRO A  48     -11.635 -17.517  24.047  1.00  0.00           C  
ATOM    782  HA  PRO A  48     -11.845 -20.471  23.004  1.00  0.00           H  
ATOM    783 1HB  PRO A  48     -13.212 -19.377  25.475  1.00  0.00           H  
ATOM    784 2HB  PRO A  48     -11.885 -20.540  25.357  1.00  0.00           H  
ATOM    785 1HG  PRO A  48     -11.347 -18.046  26.104  1.00  0.00           H  
ATOM    786 2HG  PRO A  48     -10.259 -18.869  24.982  1.00  0.00           H  
ATOM    787 1HD  PRO A  48     -12.412 -16.835  24.422  1.00  0.00           H  
ATOM    788 2HD  PRO A  48     -10.737 -16.956  23.749  1.00  0.00           H  
ATOM    789  N   GLN A  49     -14.857 -19.147  23.003  1.00  0.00           N  
ATOM    790  CA  GLN A  49     -16.285 -19.361  22.714  1.00  0.00           C  
ATOM    791  C   GLN A  49     -16.625 -19.445  21.232  1.00  0.00           C  
ATOM    792  O   GLN A  49     -17.805 -19.601  20.863  1.00  0.00           O  
ATOM    793  CB  GLN A  49     -17.120 -18.221  23.300  1.00  0.00           C  
ATOM    794  CG  GLN A  49     -17.105 -18.093  24.776  1.00  0.00           C  
ATOM    795  CD  GLN A  49     -18.024 -16.971  25.243  1.00  0.00           C  
ATOM    796  OE1 GLN A  49     -19.263 -17.118  25.226  1.00  0.00           O  
ATOM    797  NE2 GLN A  49     -17.438 -15.843  25.633  1.00  0.00           N  
ATOM    798  H   GLN A  49     -14.507 -18.203  23.078  1.00  0.00           H  
ATOM    799  HA  GLN A  49     -16.595 -20.297  23.178  1.00  0.00           H  
ATOM    800 1HB  GLN A  49     -16.773 -17.270  22.896  1.00  0.00           H  
ATOM    801 2HB  GLN A  49     -18.161 -18.342  23.003  1.00  0.00           H  
ATOM    802 1HG  GLN A  49     -17.444 -19.031  25.215  1.00  0.00           H  
ATOM    803 2HG  GLN A  49     -16.088 -17.874  25.102  1.00  0.00           H  
ATOM    804 1HE2 GLN A  49     -17.994 -15.073  25.949  1.00  0.00           H  
ATOM    805 2HE2 GLN A  49     -16.441 -15.763  25.609  1.00  0.00           H  
ATOM    806  N   GLY A  50     -15.617 -19.318  20.366  1.00  0.00           N  
ATOM    807  CA  GLY A  50     -15.833 -19.278  18.927  1.00  0.00           C  
ATOM    808  C   GLY A  50     -16.360 -17.944  18.424  1.00  0.00           C  
ATOM    809  O   GLY A  50     -16.891 -17.857  17.313  1.00  0.00           O  
ATOM    810  H   GLY A  50     -14.675 -19.249  20.724  1.00  0.00           H  
ATOM    811 1HA  GLY A  50     -14.897 -19.493  18.411  1.00  0.00           H  
ATOM    812 2HA  GLY A  50     -16.542 -20.055  18.643  1.00  0.00           H  
ATOM    813  N   GLN A  51     -16.198 -16.900  19.238  1.00  0.00           N  
ATOM    814  CA  GLN A  51     -16.706 -15.577  18.945  1.00  0.00           C  
ATOM    815  C   GLN A  51     -15.582 -14.550  18.665  1.00  0.00           C  
ATOM    816  O   GLN A  51     -15.871 -13.382  18.457  1.00  0.00           O  
ATOM    817  CB  GLN A  51     -17.559 -15.063  20.104  1.00  0.00           C  
ATOM    818  CG  GLN A  51     -18.762 -15.927  20.490  1.00  0.00           C  
ATOM    819  CD  GLN A  51     -19.803 -16.077  19.385  1.00  0.00           C  
ATOM    820  OE1 GLN A  51     -20.233 -15.099  18.770  1.00  0.00           O  
ATOM    821  NE2 GLN A  51     -20.252 -17.307  19.171  1.00  0.00           N  
ATOM    822  H   GLN A  51     -15.693 -17.054  20.099  1.00  0.00           H  
ATOM    823  HA  GLN A  51     -17.330 -15.636  18.053  1.00  0.00           H  
ATOM    824 1HB  GLN A  51     -16.940 -14.963  20.995  1.00  0.00           H  
ATOM    825 2HB  GLN A  51     -17.945 -14.073  19.860  1.00  0.00           H  
ATOM    826 1HG  GLN A  51     -18.411 -16.927  20.745  1.00  0.00           H  
ATOM    827 2HG  GLN A  51     -19.260 -15.476  21.349  1.00  0.00           H  
ATOM    828 1HE2 GLN A  51     -20.937 -17.473  18.460  1.00  0.00           H  
ATOM    829 2HE2 GLN A  51     -19.907 -18.068  19.719  1.00  0.00           H  
ATOM    830  N   GLY A  52     -14.329 -14.998  18.700  1.00  0.00           N  
ATOM    831  CA  GLY A  52     -13.174 -14.124  18.437  1.00  0.00           C  
ATOM    832  C   GLY A  52     -13.033 -13.855  16.954  1.00  0.00           C  
ATOM    833  O   GLY A  52     -13.506 -14.636  16.136  1.00  0.00           O  
ATOM    834  H   GLY A  52     -14.170 -15.972  18.916  1.00  0.00           H  
ATOM    835 1HA  GLY A  52     -13.297 -13.185  18.976  1.00  0.00           H  
ATOM    836 2HA  GLY A  52     -12.268 -14.595  18.816  1.00  0.00           H  
ATOM    837  N   ALA A  53     -12.390 -12.736  16.602  1.00  0.00           N  
ATOM    838  CA  ALA A  53     -12.153 -12.435  15.189  1.00  0.00           C  
ATOM    839  C   ALA A  53     -11.147 -13.450  14.629  1.00  0.00           C  
ATOM    840  O   ALA A  53     -10.412 -14.120  15.399  1.00  0.00           O  
ATOM    841  CB  ALA A  53     -11.635 -10.997  15.016  1.00  0.00           C  
ATOM    842  H   ALA A  53     -12.060 -12.090  17.305  1.00  0.00           H  
ATOM    843  HA  ALA A  53     -13.101 -12.530  14.659  1.00  0.00           H  
ATOM    844 1HB  ALA A  53     -11.467 -10.796  13.958  1.00  0.00           H  
ATOM    845 2HB  ALA A  53     -12.372 -10.295  15.406  1.00  0.00           H  
ATOM    846 3HB  ALA A  53     -10.700 -10.880  15.560  1.00  0.00           H  
ATOM    847  N   ASP A  54     -11.125 -13.580  13.304  1.00  0.00           N  
ATOM    848  CA  ASP A  54     -10.187 -14.486  12.615  1.00  0.00           C  
ATOM    849  C   ASP A  54      -8.758 -13.986  12.702  1.00  0.00           C  
ATOM    850  O   ASP A  54      -7.826 -14.781  12.868  1.00  0.00           O  
ATOM    851  CB  ASP A  54     -10.541 -14.643  11.127  1.00  0.00           C  
ATOM    852  CG  ASP A  54     -11.972 -15.169  10.907  1.00  0.00           C  
ATOM    853  OD1 ASP A  54     -12.429 -15.999  11.701  1.00  0.00           O  
ATOM    854  OD2 ASP A  54     -12.612 -14.750   9.924  1.00  0.00           O  
ATOM    855  H   ASP A  54     -11.776 -13.037  12.755  1.00  0.00           H  
ATOM    856  HA  ASP A  54     -10.247 -15.468  13.084  1.00  0.00           H  
ATOM    857 1HB  ASP A  54     -10.442 -13.680  10.626  1.00  0.00           H  
ATOM    858 2HB  ASP A  54      -9.839 -15.332  10.657  1.00  0.00           H  
ATOM    859  N   ILE A  55      -8.619 -12.671  12.578  1.00  0.00           N  
ATOM    860  CA  ILE A  55      -7.328 -11.987  12.714  1.00  0.00           C  
ATOM    861  C   ILE A  55      -7.455 -10.812  13.688  1.00  0.00           C  
ATOM    862  O   ILE A  55      -8.459 -10.087  13.677  1.00  0.00           O  
ATOM    863  CB  ILE A  55      -6.818 -11.482  11.352  1.00  0.00           C  
ATOM    864  CG1 ILE A  55      -6.612 -12.655  10.390  1.00  0.00           C  
ATOM    865  CG2 ILE A  55      -5.526 -10.698  11.525  1.00  0.00           C  
ATOM    866  CD1 ILE A  55      -6.308 -12.235   8.970  1.00  0.00           C  
ATOM    867  H   ILE A  55      -9.446 -12.126  12.382  1.00  0.00           H  
ATOM    868  HA  ILE A  55      -6.597 -12.701  13.094  1.00  0.00           H  
ATOM    869  HB  ILE A  55      -7.568 -10.833  10.901  1.00  0.00           H  
ATOM    870 1HG1 ILE A  55      -5.791 -13.277  10.746  1.00  0.00           H  
ATOM    871 2HG1 ILE A  55      -7.508 -13.276  10.377  1.00  0.00           H  
ATOM    872 1HG2 ILE A  55      -5.180 -10.349  10.552  1.00  0.00           H  
ATOM    873 2HG2 ILE A  55      -5.705  -9.843  12.175  1.00  0.00           H  
ATOM    874 3HG2 ILE A  55      -4.767 -11.341  11.971  1.00  0.00           H  
ATOM    875 1HD1 ILE A  55      -6.176 -13.121   8.349  1.00  0.00           H  
ATOM    876 2HD1 ILE A  55      -7.136 -11.640   8.582  1.00  0.00           H  
ATOM    877 3HD1 ILE A  55      -5.396 -11.642   8.954  1.00  0.00           H  
ATOM    878  N   ILE A  56      -6.442 -10.640  14.519  1.00  0.00           N  
ATOM    879  CA  ILE A  56      -6.336  -9.453  15.377  1.00  0.00           C  
ATOM    880  C   ILE A  56      -5.026  -8.747  15.131  1.00  0.00           C  
ATOM    881  O   ILE A  56      -4.007  -9.370  14.844  1.00  0.00           O  
ATOM    882  CB  ILE A  56      -6.445  -9.821  16.868  1.00  0.00           C  
ATOM    883  CG1 ILE A  56      -5.307 -10.762  17.270  1.00  0.00           C  
ATOM    884  CG2 ILE A  56      -7.795 -10.458  17.161  1.00  0.00           C  
ATOM    885  CD1 ILE A  56      -5.218 -11.013  18.758  1.00  0.00           C  
ATOM    886  H   ILE A  56      -5.721 -11.345  14.564  1.00  0.00           H  
ATOM    887  HA  ILE A  56      -7.125  -8.755  15.101  1.00  0.00           H  
ATOM    888  HB  ILE A  56      -6.339  -8.922  17.474  1.00  0.00           H  
ATOM    889 1HG1 ILE A  56      -5.433 -11.721  16.769  1.00  0.00           H  
ATOM    890 2HG1 ILE A  56      -4.355 -10.345  16.939  1.00  0.00           H  
ATOM    891 1HG2 ILE A  56      -7.855 -10.713  18.219  1.00  0.00           H  
ATOM    892 2HG2 ILE A  56      -8.590  -9.757  16.912  1.00  0.00           H  
ATOM    893 3HG2 ILE A  56      -7.908 -11.363  16.563  1.00  0.00           H  
ATOM    894 1HD1 ILE A  56      -4.388 -11.688  18.965  1.00  0.00           H  
ATOM    895 2HD1 ILE A  56      -5.056 -10.068  19.278  1.00  0.00           H  
ATOM    896 3HD1 ILE A  56      -6.147 -11.464  19.107  1.00  0.00           H  
ATOM    897  N   VAL A  57      -5.078  -7.433  15.266  1.00  0.00           N  
ATOM    898  CA  VAL A  57      -3.906  -6.569  15.094  1.00  0.00           C  
ATOM    899  C   VAL A  57      -3.529  -5.991  16.449  1.00  0.00           C  
ATOM    900  O   VAL A  57      -4.379  -5.442  17.160  1.00  0.00           O  
ATOM    901  CB  VAL A  57      -4.197  -5.428  14.101  1.00  0.00           C  
ATOM    902  CG1 VAL A  57      -2.966  -4.551  13.923  1.00  0.00           C  
ATOM    903  CG2 VAL A  57      -4.646  -6.005  12.767  1.00  0.00           C  
ATOM    904  H   VAL A  57      -5.968  -7.014  15.497  1.00  0.00           H  
ATOM    905  HA  VAL A  57      -3.099  -7.163  14.663  1.00  0.00           H  
ATOM    906  HB  VAL A  57      -4.986  -4.796  14.509  1.00  0.00           H  
ATOM    907 1HG1 VAL A  57      -3.189  -3.750  13.218  1.00  0.00           H  
ATOM    908 2HG1 VAL A  57      -2.684  -4.121  14.883  1.00  0.00           H  
ATOM    909 3HG1 VAL A  57      -2.143  -5.153  13.538  1.00  0.00           H  
ATOM    910 1HG2 VAL A  57      -4.850  -5.193  12.070  1.00  0.00           H  
ATOM    911 2HG2 VAL A  57      -3.859  -6.642  12.362  1.00  0.00           H  
ATOM    912 3HG2 VAL A  57      -5.551  -6.595  12.912  1.00  0.00           H  
ATOM    913  N   GLY A  58      -2.259  -6.117  16.832  1.00  0.00           N  
ATOM    914  CA  GLY A  58      -1.844  -5.628  18.117  1.00  0.00           C  
ATOM    915  C   GLY A  58      -0.371  -5.722  18.384  1.00  0.00           C  
ATOM    916  O   GLY A  58       0.413  -5.962  17.448  1.00  0.00           O  
ATOM    917  H   GLY A  58      -1.577  -6.555  16.229  1.00  0.00           H  
ATOM    918 1HA  GLY A  58      -2.135  -4.582  18.219  1.00  0.00           H  
ATOM    919 2HA  GLY A  58      -2.360  -6.181  18.901  1.00  0.00           H  
ATOM    920  N   ALA A  59      -0.035  -5.503  19.650  1.00  0.00           N  
ATOM    921  CA  ALA A  59       1.345  -5.436  20.135  1.00  0.00           C  
ATOM    922  C   ALA A  59       1.927  -6.810  20.378  1.00  0.00           C  
ATOM    923  O   ALA A  59       1.267  -7.717  20.860  1.00  0.00           O  
ATOM    924  CB  ALA A  59       1.440  -4.635  21.410  1.00  0.00           C  
ATOM    925  H   ALA A  59      -0.794  -5.377  20.305  1.00  0.00           H  
ATOM    926  HA  ALA A  59       1.949  -4.944  19.373  1.00  0.00           H  
ATOM    927 1HB  ALA A  59       2.477  -4.604  21.745  1.00  0.00           H  
ATOM    928 2HB  ALA A  59       1.087  -3.619  21.229  1.00  0.00           H  
ATOM    929 3HB  ALA A  59       0.825  -5.100  22.179  1.00  0.00           H  
ATOM    930  N   HIS A  60       3.214  -6.940  20.081  1.00  0.00           N  
ATOM    931  CA  HIS A  60       3.877  -8.224  20.195  1.00  0.00           C  
ATOM    932  C   HIS A  60       3.971  -8.736  21.635  1.00  0.00           C  
ATOM    933  O   HIS A  60       4.181  -9.939  21.824  1.00  0.00           O  
ATOM    934  CB  HIS A  60       5.302  -8.102  19.625  1.00  0.00           C  
ATOM    935  CG  HIS A  60       6.257  -7.425  20.545  1.00  0.00           C  
ATOM    936  ND1 HIS A  60       6.417  -6.060  20.574  1.00  0.00           N  
ATOM    937  CD2 HIS A  60       7.137  -7.925  21.450  1.00  0.00           C  
ATOM    938  CE1 HIS A  60       7.333  -5.740  21.468  1.00  0.00           C  
ATOM    939  NE2 HIS A  60       7.782  -6.856  22.022  1.00  0.00           N  
ATOM    940  H   HIS A  60       3.744  -6.139  19.770  1.00  0.00           H  
ATOM    941  HA  HIS A  60       3.329  -8.969  19.619  1.00  0.00           H  
ATOM    942 1HB  HIS A  60       5.691  -9.095  19.399  1.00  0.00           H  
ATOM    943 2HB  HIS A  60       5.273  -7.542  18.691  1.00  0.00           H  
ATOM    944  HD2 HIS A  60       7.288  -8.977  21.693  1.00  0.00           H  
ATOM    945  HE1 HIS A  60       7.663  -4.730  21.709  1.00  0.00           H  
ATOM    946  HE2 HIS A  60       8.483  -6.915  22.747  1.00  0.00           H  
ATOM    947  N   ASP A  61       3.813  -7.857  22.628  1.00  0.00           N  
ATOM    948  CA  ASP A  61       3.912  -8.283  24.034  1.00  0.00           C  
ATOM    949  C   ASP A  61       2.803  -9.285  24.412  1.00  0.00           C  
ATOM    950  O   ASP A  61       2.896  -9.957  25.420  1.00  0.00           O  
ATOM    951  CB  ASP A  61       3.989  -7.121  25.036  1.00  0.00           C  
ATOM    952  CG  ASP A  61       2.724  -6.303  25.116  1.00  0.00           C  
ATOM    953  OD1 ASP A  61       2.376  -5.691  24.078  1.00  0.00           O  
ATOM    954  OD2 ASP A  61       2.107  -6.247  26.217  1.00  0.00           O  
ATOM    955  H   ASP A  61       3.624  -6.887  22.420  1.00  0.00           H  
ATOM    956  HA  ASP A  61       4.824  -8.868  24.156  1.00  0.00           H  
ATOM    957 1HB  ASP A  61       4.206  -7.511  26.030  1.00  0.00           H  
ATOM    958 2HB  ASP A  61       4.807  -6.456  24.759  1.00  0.00           H  
ATOM    959  N   TRP A  62       1.768  -9.386  23.595  1.00  0.00           N  
ATOM    960  CA  TRP A  62       0.695 -10.344  23.819  1.00  0.00           C  
ATOM    961  C   TRP A  62       0.987 -11.783  23.408  1.00  0.00           C  
ATOM    962  O   TRP A  62       0.228 -12.682  23.771  1.00  0.00           O  
ATOM    963  CB  TRP A  62      -0.527  -9.951  23.004  1.00  0.00           C  
ATOM    964  CG  TRP A  62      -0.996  -8.537  23.165  1.00  0.00           C  
ATOM    965  CD1 TRP A  62      -0.604  -7.622  24.085  1.00  0.00           C  
ATOM    966  CD2 TRP A  62      -2.006  -7.903  22.368  1.00  0.00           C  
ATOM    967  NE1 TRP A  62      -1.306  -6.427  23.885  1.00  0.00           N  
ATOM    968  CE2 TRP A  62      -2.157  -6.587  22.838  1.00  0.00           C  
ATOM    969  CE3 TRP A  62      -2.803  -8.324  21.299  1.00  0.00           C  
ATOM    970  CZ2 TRP A  62      -3.089  -5.697  22.290  1.00  0.00           C  
ATOM    971  CZ3 TRP A  62      -3.713  -7.411  20.737  1.00  0.00           C  
ATOM    972  CH2 TRP A  62      -3.848  -6.123  21.249  1.00  0.00           C  
ATOM    973  H   TRP A  62       1.724  -8.777  22.790  1.00  0.00           H  
ATOM    974  HA  TRP A  62       0.434 -10.330  24.877  1.00  0.00           H  
ATOM    975 1HB  TRP A  62      -0.321 -10.100  21.944  1.00  0.00           H  
ATOM    976 2HB  TRP A  62      -1.364 -10.597  23.269  1.00  0.00           H  
ATOM    977  HD1 TRP A  62       0.141  -7.797  24.859  1.00  0.00           H  
ATOM    978  HE1 TRP A  62      -1.198  -5.584  24.429  1.00  0.00           H  
ATOM    979  HE3 TRP A  62      -2.719  -9.338  20.909  1.00  0.00           H  
ATOM    980  HZ2 TRP A  62      -3.217  -4.684  22.673  1.00  0.00           H  
ATOM    981  HZ3 TRP A  62      -4.313  -7.737  19.887  1.00  0.00           H  
ATOM    982  HH2 TRP A  62      -4.577  -5.445  20.806  1.00  0.00           H  
ATOM    983  N   VAL A  63       2.034 -12.011  22.612  1.00  0.00           N  
ATOM    984  CA  VAL A  63       2.230 -13.307  21.974  1.00  0.00           C  
ATOM    985  C   VAL A  63       2.338 -14.479  22.974  1.00  0.00           C  
ATOM    986  O   VAL A  63       1.705 -15.514  22.786  1.00  0.00           O  
ATOM    987  CB  VAL A  63       3.506 -13.263  21.112  1.00  0.00           C  
ATOM    988  CG1 VAL A  63       3.883 -14.661  20.646  1.00  0.00           C  
ATOM    989  CG2 VAL A  63       3.296 -12.337  19.923  1.00  0.00           C  
ATOM    990  H   VAL A  63       2.705 -11.274  22.447  1.00  0.00           H  
ATOM    991  HA  VAL A  63       1.330 -13.555  21.411  1.00  0.00           H  
ATOM    992  HB  VAL A  63       4.332 -12.893  21.720  1.00  0.00           H  
ATOM    993 1HG1 VAL A  63       4.787 -14.611  20.039  1.00  0.00           H  
ATOM    994 2HG1 VAL A  63       4.064 -15.296  21.513  1.00  0.00           H  
ATOM    995 3HG1 VAL A  63       3.071 -15.079  20.053  1.00  0.00           H  
ATOM    996 1HG2 VAL A  63       4.202 -12.310  19.318  1.00  0.00           H  
ATOM    997 2HG2 VAL A  63       2.466 -12.704  19.318  1.00  0.00           H  
ATOM    998 3HG2 VAL A  63       3.068 -11.333  20.280  1.00  0.00           H  
ATOM    999  N   GLY A  64       3.191 -14.324  23.979  1.00  0.00           N  
ATOM   1000  CA  GLY A  64       3.444 -15.411  24.928  1.00  0.00           C  
ATOM   1001  C   GLY A  64       2.158 -15.896  25.538  1.00  0.00           C  
ATOM   1002  O   GLY A  64       1.832 -17.088  25.463  1.00  0.00           O  
ATOM   1003  H   GLY A  64       3.675 -13.445  24.097  1.00  0.00           H  
ATOM   1004 1HA  GLY A  64       3.946 -16.232  24.415  1.00  0.00           H  
ATOM   1005 2HA  GLY A  64       4.118 -15.062  25.710  1.00  0.00           H  
ATOM   1006  N   GLU A  65       1.400 -14.958  26.099  1.00  0.00           N  
ATOM   1007  CA  GLU A  65       0.187 -15.296  26.828  1.00  0.00           C  
ATOM   1008  C   GLU A  65      -0.770 -15.983  25.880  1.00  0.00           C  
ATOM   1009  O   GLU A  65      -1.321 -17.035  26.203  1.00  0.00           O  
ATOM   1010  CB  GLU A  65      -0.464 -14.049  27.431  1.00  0.00           C  
ATOM   1011  CG  GLU A  65      -1.720 -14.326  28.245  1.00  0.00           C  
ATOM   1012  CD  GLU A  65      -2.358 -13.074  28.781  1.00  0.00           C  
ATOM   1013  OE1 GLU A  65      -1.871 -12.009  28.486  1.00  0.00           O  
ATOM   1014  OE2 GLU A  65      -3.333 -13.184  29.486  1.00  0.00           O  
ATOM   1015  H   GLU A  65       1.671 -13.989  26.018  1.00  0.00           H  
ATOM   1016  HA  GLU A  65       0.450 -15.965  27.648  1.00  0.00           H  
ATOM   1017 1HB  GLU A  65       0.251 -13.543  28.080  1.00  0.00           H  
ATOM   1018 2HB  GLU A  65      -0.729 -13.355  26.633  1.00  0.00           H  
ATOM   1019 1HG  GLU A  65      -2.441 -14.847  27.616  1.00  0.00           H  
ATOM   1020 2HG  GLU A  65      -1.463 -14.982  29.076  1.00  0.00           H  
ATOM   1021  N   LEU A  66      -0.987 -15.392  24.701  1.00  0.00           N  
ATOM   1022  CA  LEU A  66      -1.948 -15.968  23.760  1.00  0.00           C  
ATOM   1023  C   LEU A  66      -1.493 -17.321  23.210  1.00  0.00           C  
ATOM   1024  O   LEU A  66      -2.319 -18.189  22.954  1.00  0.00           O  
ATOM   1025  CB  LEU A  66      -2.180 -14.997  22.596  1.00  0.00           C  
ATOM   1026  CG  LEU A  66      -2.861 -13.671  22.960  1.00  0.00           C  
ATOM   1027  CD1 LEU A  66      -2.917 -12.773  21.732  1.00  0.00           C  
ATOM   1028  CD2 LEU A  66      -4.256 -13.948  23.500  1.00  0.00           C  
ATOM   1029  H   LEU A  66      -0.495 -14.548  24.447  1.00  0.00           H  
ATOM   1030  HA  LEU A  66      -2.864 -16.204  24.302  1.00  0.00           H  
ATOM   1031 1HB  LEU A  66      -1.219 -14.762  22.142  1.00  0.00           H  
ATOM   1032 2HB  LEU A  66      -2.800 -15.492  21.848  1.00  0.00           H  
ATOM   1033  HG  LEU A  66      -2.272 -13.158  23.722  1.00  0.00           H  
ATOM   1034 1HD1 LEU A  66      -3.400 -11.831  21.991  1.00  0.00           H  
ATOM   1035 2HD1 LEU A  66      -1.905 -12.576  21.379  1.00  0.00           H  
ATOM   1036 3HD1 LEU A  66      -3.486 -13.268  20.946  1.00  0.00           H  
ATOM   1037 1HD2 LEU A  66      -4.739 -13.005  23.760  1.00  0.00           H  
ATOM   1038 2HD2 LEU A  66      -4.845 -14.460  22.739  1.00  0.00           H  
ATOM   1039 3HD2 LEU A  66      -4.185 -14.576  24.388  1.00  0.00           H  
ATOM   1040  N   ALA A  67      -0.181 -17.502  23.052  1.00  0.00           N  
ATOM   1041  CA  ALA A  67       0.369 -18.742  22.516  1.00  0.00           C  
ATOM   1042  C   ALA A  67       0.225 -19.915  23.503  1.00  0.00           C  
ATOM   1043  O   ALA A  67      -0.207 -21.007  23.090  1.00  0.00           O  
ATOM   1044  CB  ALA A  67       1.795 -18.557  22.150  1.00  0.00           C  
ATOM   1045  H   ALA A  67       0.448 -16.757  23.311  1.00  0.00           H  
ATOM   1046  HA  ALA A  67      -0.195 -19.003  21.620  1.00  0.00           H  
ATOM   1047 1HB  ALA A  67       2.192 -19.490  21.752  1.00  0.00           H  
ATOM   1048 2HB  ALA A  67       1.879 -17.775  21.395  1.00  0.00           H  
ATOM   1049 3HB  ALA A  67       2.362 -18.269  23.034  1.00  0.00           H  
ATOM   1050  N   VAL A  68       0.581 -19.694  24.774  1.00  0.00           N  
ATOM   1051  CA  VAL A  68       0.574 -20.800  25.763  1.00  0.00           C  
ATOM   1052  C   VAL A  68      -0.863 -21.170  26.125  1.00  0.00           C  
ATOM   1053  O   VAL A  68      -1.116 -22.237  26.692  1.00  0.00           O  
ATOM   1054  CB  VAL A  68       1.335 -20.400  27.040  1.00  0.00           C  
ATOM   1055  CG1 VAL A  68       2.784 -20.069  26.716  1.00  0.00           C  
ATOM   1056  CG2 VAL A  68       0.647 -19.216  27.703  1.00  0.00           C  
ATOM   1057  H   VAL A  68       0.858 -18.770  25.072  1.00  0.00           H  
ATOM   1058  HA  VAL A  68       1.024 -21.680  25.301  1.00  0.00           H  
ATOM   1059  HB  VAL A  68       1.344 -21.247  27.727  1.00  0.00           H  
ATOM   1060 1HG1 VAL A  68       3.307 -19.789  27.631  1.00  0.00           H  
ATOM   1061 2HG1 VAL A  68       3.266 -20.942  26.276  1.00  0.00           H  
ATOM   1062 3HG1 VAL A  68       2.819 -19.240  26.010  1.00  0.00           H  
ATOM   1063 1HG2 VAL A  68       1.190 -18.939  28.607  1.00  0.00           H  
ATOM   1064 2HG2 VAL A  68       0.633 -18.371  27.015  1.00  0.00           H  
ATOM   1065 3HG2 VAL A  68      -0.376 -19.489  27.964  1.00  0.00           H  
ATOM   1066  N   ASN A  69      -1.802 -20.293  25.791  1.00  0.00           N  
ATOM   1067  CA  ASN A  69      -3.229 -20.577  25.913  1.00  0.00           C  
ATOM   1068  C   ASN A  69      -3.885 -21.121  24.636  1.00  0.00           C  
ATOM   1069  O   ASN A  69      -5.109 -21.329  24.593  1.00  0.00           O  
ATOM   1070  CB  ASN A  69      -3.947 -19.308  26.409  1.00  0.00           C  
ATOM   1071  CG  ASN A  69      -3.675 -19.051  27.867  1.00  0.00           C  
ATOM   1072  OD1 ASN A  69      -4.102 -19.827  28.715  1.00  0.00           O  
ATOM   1073  ND2 ASN A  69      -2.934 -17.995  28.174  1.00  0.00           N  
ATOM   1074  H   ASN A  69      -1.508 -19.393  25.438  1.00  0.00           H  
ATOM   1075  HA  ASN A  69      -3.361 -21.378  26.642  1.00  0.00           H  
ATOM   1076 1HB  ASN A  69      -3.616 -18.450  25.823  1.00  0.00           H  
ATOM   1077 2HB  ASN A  69      -5.021 -19.414  26.256  1.00  0.00           H  
ATOM   1078 1HD2 ASN A  69      -2.729 -17.789  29.132  1.00  0.00           H  
ATOM   1079 2HD2 ASN A  69      -2.579 -17.404  27.450  1.00  0.00           H  
ATOM   1080  N   GLY A  70      -3.083 -21.355  23.596  1.00  0.00           N  
ATOM   1081  CA  GLY A  70      -3.550 -21.949  22.361  1.00  0.00           C  
ATOM   1082  C   GLY A  70      -4.547 -21.130  21.572  1.00  0.00           C  
ATOM   1083  O   GLY A  70      -5.371 -21.685  20.836  1.00  0.00           O  
ATOM   1084  H   GLY A  70      -2.108 -21.104  23.682  1.00  0.00           H  
ATOM   1085 1HA  GLY A  70      -2.701 -22.144  21.706  1.00  0.00           H  
ATOM   1086 2HA  GLY A  70      -4.018 -22.910  22.574  1.00  0.00           H  
ATOM   1087  N   LEU A  71      -4.449 -19.804  21.685  1.00  0.00           N  
ATOM   1088  CA  LEU A  71      -5.399 -18.900  21.051  1.00  0.00           C  
ATOM   1089  C   LEU A  71      -4.902 -18.276  19.758  1.00  0.00           C  
ATOM   1090  O   LEU A  71      -5.703 -17.814  18.958  1.00  0.00           O  
ATOM   1091  CB  LEU A  71      -5.769 -17.781  22.033  1.00  0.00           C  
ATOM   1092  CG  LEU A  71      -6.441 -18.234  23.335  1.00  0.00           C  
ATOM   1093  CD1 LEU A  71      -6.729 -17.020  24.207  1.00  0.00           C  
ATOM   1094  CD2 LEU A  71      -7.720 -18.991  23.010  1.00  0.00           C  
ATOM   1095  H   LEU A  71      -3.690 -19.418  22.228  1.00  0.00           H  
ATOM   1096  HA  LEU A  71      -6.280 -19.472  20.763  1.00  0.00           H  
ATOM   1097 1HB  LEU A  71      -4.863 -17.239  22.298  1.00  0.00           H  
ATOM   1098 2HB  LEU A  71      -6.448 -17.090  21.532  1.00  0.00           H  
ATOM   1099  HG  LEU A  71      -5.763 -18.887  23.886  1.00  0.00           H  
ATOM   1100 1HD1 LEU A  71      -7.207 -17.342  25.133  1.00  0.00           H  
ATOM   1101 2HD1 LEU A  71      -5.795 -16.509  24.440  1.00  0.00           H  
ATOM   1102 3HD1 LEU A  71      -7.393 -16.339  23.675  1.00  0.00           H  
ATOM   1103 1HD2 LEU A  71      -8.197 -19.314  23.936  1.00  0.00           H  
ATOM   1104 2HD2 LEU A  71      -8.399 -18.339  22.461  1.00  0.00           H  
ATOM   1105 3HD2 LEU A  71      -7.482 -19.863  22.401  1.00  0.00           H  
ATOM   1106  N   ILE A  72      -3.585 -18.280  19.511  1.00  0.00           N  
ATOM   1107  CA  ILE A  72      -3.110 -17.787  18.225  1.00  0.00           C  
ATOM   1108  C   ILE A  72      -2.270 -18.855  17.508  1.00  0.00           C  
ATOM   1109  O   ILE A  72      -1.608 -19.639  18.156  1.00  0.00           O  
ATOM   1110  CB  ILE A  72      -2.278 -16.503  18.404  1.00  0.00           C  
ATOM   1111  CG1 ILE A  72      -1.121 -16.748  19.375  1.00  0.00           C  
ATOM   1112  CG2 ILE A  72      -3.158 -15.364  18.896  1.00  0.00           C  
ATOM   1113  CD1 ILE A  72      -0.180 -15.573  19.513  1.00  0.00           C  
ATOM   1114  H   ILE A  72      -2.914 -18.613  20.189  1.00  0.00           H  
ATOM   1115  HA  ILE A  72      -3.973 -17.590  17.590  1.00  0.00           H  
ATOM   1116  HB  ILE A  72      -1.835 -16.221  17.450  1.00  0.00           H  
ATOM   1117 1HG1 ILE A  72      -1.517 -16.986  20.362  1.00  0.00           H  
ATOM   1118 2HG1 ILE A  72      -0.541 -17.610  19.041  1.00  0.00           H  
ATOM   1119 1HG2 ILE A  72      -2.554 -14.465  19.018  1.00  0.00           H  
ATOM   1120 2HG2 ILE A  72      -3.948 -15.175  18.170  1.00  0.00           H  
ATOM   1121 3HG2 ILE A  72      -3.603 -15.635  19.854  1.00  0.00           H  
ATOM   1122 1HD1 ILE A  72       0.614 -15.823  20.217  1.00  0.00           H  
ATOM   1123 2HD1 ILE A  72       0.257 -15.340  18.542  1.00  0.00           H  
ATOM   1124 3HD1 ILE A  72      -0.731 -14.708  19.881  1.00  0.00           H  
ATOM   1125  N   GLU A  73      -2.346 -18.841  16.183  1.00  0.00           N  
ATOM   1126  CA  GLU A  73      -1.779 -19.888  15.309  1.00  0.00           C  
ATOM   1127  C   GLU A  73      -0.356 -19.543  14.860  1.00  0.00           C  
ATOM   1128  O   GLU A  73      -0.099 -18.417  14.419  1.00  0.00           O  
ATOM   1129  CB  GLU A  73      -2.680 -20.064  14.100  1.00  0.00           C  
ATOM   1130  CG  GLU A  73      -2.242 -21.150  13.081  1.00  0.00           C  
ATOM   1131  CD  GLU A  73      -2.521 -22.566  13.562  1.00  0.00           C  
ATOM   1132  OE1 GLU A  73      -3.204 -22.707  14.600  1.00  0.00           O  
ATOM   1133  OE2 GLU A  73      -2.072 -23.539  12.892  1.00  0.00           O  
ATOM   1134  H   GLU A  73      -2.825 -18.056  15.764  1.00  0.00           H  
ATOM   1135  HA  GLU A  73      -1.741 -20.822  15.869  1.00  0.00           H  
ATOM   1136 1HB  GLU A  73      -3.686 -20.322  14.430  1.00  0.00           H  
ATOM   1137 2HB  GLU A  73      -2.745 -19.122  13.555  1.00  0.00           H  
ATOM   1138 1HG  GLU A  73      -2.773 -20.988  12.143  1.00  0.00           H  
ATOM   1139 2HG  GLU A  73      -1.176 -21.043  12.887  1.00  0.00           H  
ATOM   1140  N   PRO A  74       0.576 -20.516  14.940  1.00  0.00           N  
ATOM   1141  CA  PRO A  74       1.930 -20.323  14.380  1.00  0.00           C  
ATOM   1142  C   PRO A  74       1.902 -20.030  12.884  1.00  0.00           C  
ATOM   1143  O   PRO A  74       1.072 -20.543  12.163  1.00  0.00           O  
ATOM   1144  CB  PRO A  74       2.602 -21.686  14.630  1.00  0.00           C  
ATOM   1145  CG  PRO A  74       1.836 -22.269  15.785  1.00  0.00           C  
ATOM   1146  CD  PRO A  74       0.420 -21.858  15.524  1.00  0.00           C  
ATOM   1147  HA  PRO A  74       2.441 -19.522  14.935  1.00  0.00           H  
ATOM   1148 1HB  PRO A  74       2.544 -22.306  13.724  1.00  0.00           H  
ATOM   1149 2HB  PRO A  74       3.669 -21.544  14.855  1.00  0.00           H  
ATOM   1150 1HG  PRO A  74       1.966 -23.361  15.814  1.00  0.00           H  
ATOM   1151 2HG  PRO A  74       2.227 -21.877  16.736  1.00  0.00           H  
ATOM   1152 1HD  PRO A  74      -0.043 -22.564  14.819  1.00  0.00           H  
ATOM   1153 2HD  PRO A  74      -0.136 -21.836  16.473  1.00  0.00           H  
ATOM   1154  N   ILE A  75       2.810 -19.179  12.425  1.00  0.00           N  
ATOM   1155  CA  ILE A  75       2.862 -18.807  11.021  1.00  0.00           C  
ATOM   1156  C   ILE A  75       3.987 -19.610  10.379  1.00  0.00           C  
ATOM   1157  O   ILE A  75       5.131 -19.433  10.761  1.00  0.00           O  
ATOM   1158  CB  ILE A  75       3.141 -17.294  10.847  1.00  0.00           C  
ATOM   1159  CG1 ILE A  75       2.112 -16.446  11.633  1.00  0.00           C  
ATOM   1160  CG2 ILE A  75       3.127 -16.907   9.357  1.00  0.00           C  
ATOM   1161  CD1 ILE A  75       0.708 -16.658  11.239  1.00  0.00           C  
ATOM   1162  H   ILE A  75       3.482 -18.780  13.065  1.00  0.00           H  
ATOM   1163  HA  ILE A  75       1.896 -19.028  10.569  1.00  0.00           H  
ATOM   1164  HB  ILE A  75       4.119 -17.055  11.264  1.00  0.00           H  
ATOM   1165 1HG1 ILE A  75       2.195 -16.667  12.697  1.00  0.00           H  
ATOM   1166 2HG1 ILE A  75       2.336 -15.387  11.501  1.00  0.00           H  
ATOM   1167 1HG2 ILE A  75       3.325 -15.840   9.257  1.00  0.00           H  
ATOM   1168 2HG2 ILE A  75       3.895 -17.470   8.828  1.00  0.00           H  
ATOM   1169 3HG2 ILE A  75       2.150 -17.137   8.931  1.00  0.00           H  
ATOM   1170 1HD1 ILE A  75       0.060 -16.022  11.843  1.00  0.00           H  
ATOM   1171 2HD1 ILE A  75       0.583 -16.406  10.186  1.00  0.00           H  
ATOM   1172 3HD1 ILE A  75       0.439 -17.702  11.398  1.00  0.00           H  
ATOM   1173  N   PRO A  76       3.655 -20.518   9.435  1.00  0.00           N  
ATOM   1174  CA  PRO A  76       4.729 -21.274   8.788  1.00  0.00           C  
ATOM   1175  C   PRO A  76       5.647 -20.381   7.980  1.00  0.00           C  
ATOM   1176  O   PRO A  76       5.239 -19.299   7.528  1.00  0.00           O  
ATOM   1177  CB  PRO A  76       3.977 -22.243   7.858  1.00  0.00           C  
ATOM   1178  CG  PRO A  76       2.597 -22.293   8.375  1.00  0.00           C  
ATOM   1179  CD  PRO A  76       2.335 -20.925   8.906  1.00  0.00           C  
ATOM   1180  HA  PRO A  76       5.293 -21.828   9.553  1.00  0.00           H  
ATOM   1181 1HB  PRO A  76       4.019 -21.877   6.821  1.00  0.00           H  
ATOM   1182 2HB  PRO A  76       4.462 -23.230   7.871  1.00  0.00           H  
ATOM   1183 1HG  PRO A  76       1.900 -22.571   7.571  1.00  0.00           H  
ATOM   1184 2HG  PRO A  76       2.511 -23.067   9.152  1.00  0.00           H  
ATOM   1185 1HD  PRO A  76       2.002 -20.271   8.086  1.00  0.00           H  
ATOM   1186 2HD  PRO A  76       1.570 -20.977   9.695  1.00  0.00           H  
ATOM   1187  N   ASN A  77       6.884 -20.830   7.791  1.00  0.00           N  
ATOM   1188  CA  ASN A  77       7.807 -20.108   6.972  1.00  0.00           C  
ATOM   1189  C   ASN A  77       7.195 -19.789   5.615  1.00  0.00           C  
ATOM   1190  O   ASN A  77       6.505 -20.616   5.023  1.00  0.00           O  
ATOM   1191  CB  ASN A  77       9.098 -20.892   6.818  1.00  0.00           C  
ATOM   1192  CG  ASN A  77      10.161 -20.117   6.092  1.00  0.00           C  
ATOM   1193  OD1 ASN A  77      10.217 -18.885   6.177  1.00  0.00           O  
ATOM   1194  ND2 ASN A  77      11.007 -20.815   5.377  1.00  0.00           N  
ATOM   1195  H   ASN A  77       7.182 -21.690   8.228  1.00  0.00           H  
ATOM   1196  HA  ASN A  77       8.043 -19.164   7.465  1.00  0.00           H  
ATOM   1197 1HB  ASN A  77       9.475 -21.168   7.804  1.00  0.00           H  
ATOM   1198 2HB  ASN A  77       8.900 -21.815   6.273  1.00  0.00           H  
ATOM   1199 1HD2 ASN A  77      11.736 -20.352   4.872  1.00  0.00           H  
ATOM   1200 2HD2 ASN A  77      10.925 -21.810   5.336  1.00  0.00           H  
ATOM   1201  N   PHE A  78       7.412 -18.573   5.139  1.00  0.00           N  
ATOM   1202  CA  PHE A  78       6.896 -18.154   3.846  1.00  0.00           C  
ATOM   1203  C   PHE A  78       7.891 -17.243   3.171  1.00  0.00           C  
ATOM   1204  O   PHE A  78       8.796 -16.719   3.818  1.00  0.00           O  
ATOM   1205  CB  PHE A  78       5.554 -17.436   3.998  1.00  0.00           C  
ATOM   1206  CG  PHE A  78       5.638 -16.152   4.774  1.00  0.00           C  
ATOM   1207  CD1 PHE A  78       5.729 -14.934   4.118  1.00  0.00           C  
ATOM   1208  CD2 PHE A  78       5.626 -16.160   6.161  1.00  0.00           C  
ATOM   1209  CE1 PHE A  78       5.807 -13.752   4.830  1.00  0.00           C  
ATOM   1210  CE2 PHE A  78       5.702 -14.980   6.875  1.00  0.00           C  
ATOM   1211  CZ  PHE A  78       5.793 -13.775   6.209  1.00  0.00           C  
ATOM   1212  H   PHE A  78       7.951 -17.919   5.688  1.00  0.00           H  
ATOM   1213  HA  PHE A  78       6.780 -19.038   3.217  1.00  0.00           H  
ATOM   1214 1HB  PHE A  78       5.147 -17.212   3.013  1.00  0.00           H  
ATOM   1215 2HB  PHE A  78       4.845 -18.092   4.503  1.00  0.00           H  
ATOM   1216  HD1 PHE A  78       5.739 -14.915   3.028  1.00  0.00           H  
ATOM   1217  HD2 PHE A  78       5.555 -17.112   6.687  1.00  0.00           H  
ATOM   1218  HE1 PHE A  78       5.879 -12.801   4.302  1.00  0.00           H  
ATOM   1219  HE2 PHE A  78       5.692 -15.001   7.965  1.00  0.00           H  
ATOM   1220  HZ  PHE A  78       5.855 -12.844   6.771  1.00  0.00           H  
ATOM   1221  N   SER A  79       7.682 -17.057   1.870  1.00  0.00           N  
ATOM   1222  CA  SER A  79       8.696 -16.481   0.985  1.00  0.00           C  
ATOM   1223  C   SER A  79       9.208 -15.121   1.467  1.00  0.00           C  
ATOM   1224  O   SER A  79      10.421 -14.895   1.557  1.00  0.00           O  
ATOM   1225  CB  SER A  79       8.129 -16.340  -0.414  1.00  0.00           C  
ATOM   1226  OG  SER A  79       7.831 -17.593  -0.964  1.00  0.00           O  
ATOM   1227  H   SER A  79       6.788 -17.324   1.484  1.00  0.00           H  
ATOM   1228  HA  SER A  79       9.554 -17.154   0.958  1.00  0.00           H  
ATOM   1229 1HB  SER A  79       7.226 -15.730  -0.380  1.00  0.00           H  
ATOM   1230 2HB  SER A  79       8.848 -15.823  -1.047  1.00  0.00           H  
ATOM   1231  HG  SER A  79       7.480 -17.421  -1.841  1.00  0.00           H  
ATOM   1232  N   ASP A  80       8.277 -14.228   1.765  1.00  0.00           N  
ATOM   1233  CA  ASP A  80       8.617 -12.860   2.117  1.00  0.00           C  
ATOM   1234  C   ASP A  80       9.171 -12.640   3.528  1.00  0.00           C  
ATOM   1235  O   ASP A  80       9.592 -11.543   3.858  1.00  0.00           O  
ATOM   1236  CB  ASP A  80       7.378 -11.980   1.935  1.00  0.00           C  
ATOM   1237  CG  ASP A  80       7.149 -11.573   0.486  1.00  0.00           C  
ATOM   1238  OD1 ASP A  80       8.070 -11.666  -0.290  1.00  0.00           O  
ATOM   1239  OD2 ASP A  80       6.054 -11.173   0.169  1.00  0.00           O  
ATOM   1240  H   ASP A  80       7.305 -14.504   1.746  1.00  0.00           H  
ATOM   1241  HA  ASP A  80       9.450 -12.539   1.491  1.00  0.00           H  
ATOM   1242 1HB  ASP A  80       6.497 -12.514   2.291  1.00  0.00           H  
ATOM   1243 2HB  ASP A  80       7.481 -11.078   2.539  1.00  0.00           H  
ATOM   1244  N   LEU A  81       9.217 -13.685   4.340  1.00  0.00           N  
ATOM   1245  CA  LEU A  81       9.760 -13.593   5.692  1.00  0.00           C  
ATOM   1246  C   LEU A  81      11.182 -13.009   5.695  1.00  0.00           C  
ATOM   1247  O   LEU A  81      11.535 -12.196   6.554  1.00  0.00           O  
ATOM   1248  CB  LEU A  81       9.726 -14.979   6.314  1.00  0.00           C  
ATOM   1249  CG  LEU A  81       9.884 -15.151   7.821  1.00  0.00           C  
ATOM   1250  CD1 LEU A  81       9.004 -16.315   8.295  1.00  0.00           C  
ATOM   1251  CD2 LEU A  81      11.332 -15.389   8.186  1.00  0.00           C  
ATOM   1252  H   LEU A  81       8.863 -14.572   4.011  1.00  0.00           H  
ATOM   1253  HA  LEU A  81       9.134 -12.915   6.271  1.00  0.00           H  
ATOM   1254 1HB  LEU A  81       8.773 -15.445   6.071  1.00  0.00           H  
ATOM   1255 2HB  LEU A  81      10.523 -15.577   5.872  1.00  0.00           H  
ATOM   1256  HG  LEU A  81       9.538 -14.250   8.329  1.00  0.00           H  
ATOM   1257 1HD1 LEU A  81       9.115 -16.440   9.372  1.00  0.00           H  
ATOM   1258 2HD1 LEU A  81       7.961 -16.101   8.061  1.00  0.00           H  
ATOM   1259 3HD1 LEU A  81       9.310 -17.230   7.790  1.00  0.00           H  
ATOM   1260 1HD2 LEU A  81      11.420 -15.508   9.266  1.00  0.00           H  
ATOM   1261 2HD2 LEU A  81      11.688 -16.293   7.691  1.00  0.00           H  
ATOM   1262 3HD2 LEU A  81      11.933 -14.538   7.865  1.00  0.00           H  
ATOM   1263  N   LYS A  82      11.984 -13.390   4.697  1.00  0.00           N  
ATOM   1264  CA  LYS A  82      13.357 -12.914   4.585  1.00  0.00           C  
ATOM   1265  C   LYS A  82      13.478 -11.384   4.468  1.00  0.00           C  
ATOM   1266  O   LYS A  82      14.556 -10.833   4.692  1.00  0.00           O  
ATOM   1267  CB  LYS A  82      14.031 -13.577   3.382  1.00  0.00           C  
ATOM   1268  CG  LYS A  82      13.481 -13.137   2.032  1.00  0.00           C  
ATOM   1269  CD  LYS A  82      14.147 -13.892   0.891  1.00  0.00           C  
ATOM   1270  CE  LYS A  82      13.533 -13.523  -0.451  1.00  0.00           C  
ATOM   1271  NZ  LYS A  82      14.095 -14.338  -1.563  1.00  0.00           N  
ATOM   1272  H   LYS A  82      11.626 -14.028   4.000  1.00  0.00           H  
ATOM   1273  HA  LYS A  82      13.904 -13.221   5.477  1.00  0.00           H  
ATOM   1274 1HB  LYS A  82      15.099 -13.358   3.396  1.00  0.00           H  
ATOM   1275 2HB  LYS A  82      13.918 -14.659   3.453  1.00  0.00           H  
ATOM   1276 1HG  LYS A  82      12.406 -13.320   1.999  1.00  0.00           H  
ATOM   1277 2HG  LYS A  82      13.654 -12.069   1.899  1.00  0.00           H  
ATOM   1278 1HD  LYS A  82      15.212 -13.657   0.872  1.00  0.00           H  
ATOM   1279 2HD  LYS A  82      14.033 -14.964   1.049  1.00  0.00           H  
ATOM   1280 1HE  LYS A  82      12.456 -13.677  -0.413  1.00  0.00           H  
ATOM   1281 2HE  LYS A  82      13.720 -12.470  -0.660  1.00  0.00           H  
ATOM   1282 1HZ  LYS A  82      13.663 -14.063  -2.434  1.00  0.00           H  
ATOM   1283 2HZ  LYS A  82      15.092 -14.188  -1.620  1.00  0.00           H  
ATOM   1284 3HZ  LYS A  82      13.910 -15.316  -1.390  1.00  0.00           H  
ATOM   1285  N   ASN A  83      12.383 -10.736   4.074  1.00  0.00           N  
ATOM   1286  CA  ASN A  83      12.329  -9.282   3.881  1.00  0.00           C  
ATOM   1287  C   ASN A  83      11.934  -8.451   5.130  1.00  0.00           C  
ATOM   1288  O   ASN A  83      11.880  -7.222   5.055  1.00  0.00           O  
ATOM   1289  CB  ASN A  83      11.386  -8.991   2.716  1.00  0.00           C  
ATOM   1290  CG  ASN A  83      11.919  -9.542   1.387  1.00  0.00           C  
ATOM   1291  OD1 ASN A  83      13.011  -9.176   0.937  1.00  0.00           O  
ATOM   1292  ND2 ASN A  83      11.134 -10.403   0.752  1.00  0.00           N  
ATOM   1293  H   ASN A  83      11.553 -11.286   3.903  1.00  0.00           H  
ATOM   1294  HA  ASN A  83      13.333  -8.927   3.640  1.00  0.00           H  
ATOM   1295 1HB  ASN A  83      10.410  -9.433   2.918  1.00  0.00           H  
ATOM   1296 2HB  ASN A  83      11.244  -7.914   2.622  1.00  0.00           H  
ATOM   1297 1HD2 ASN A  83      11.426 -10.798  -0.120  1.00  0.00           H  
ATOM   1298 2HD2 ASN A  83      10.250 -10.657   1.144  1.00  0.00           H  
ATOM   1299  N   PHE A  84      11.683  -9.122   6.254  1.00  0.00           N  
ATOM   1300  CA  PHE A  84      11.369  -8.458   7.529  1.00  0.00           C  
ATOM   1301  C   PHE A  84      12.578  -8.395   8.442  1.00  0.00           C  
ATOM   1302  O   PHE A  84      13.407  -9.321   8.464  1.00  0.00           O  
ATOM   1303  CB  PHE A  84      10.211  -9.177   8.240  1.00  0.00           C  
ATOM   1304  CG  PHE A  84       8.902  -9.049   7.518  1.00  0.00           C  
ATOM   1305  CD1 PHE A  84       7.990  -8.053   7.854  1.00  0.00           C  
ATOM   1306  CD2 PHE A  84       8.602  -9.877   6.446  1.00  0.00           C  
ATOM   1307  CE1 PHE A  84       6.802  -7.922   7.178  1.00  0.00           C  
ATOM   1308  CE2 PHE A  84       7.402  -9.737   5.737  1.00  0.00           C  
ATOM   1309  CZ  PHE A  84       6.497  -8.748   6.116  1.00  0.00           C  
ATOM   1310  H   PHE A  84      11.712 -10.131   6.219  1.00  0.00           H  
ATOM   1311  HA  PHE A  84      11.065  -7.431   7.319  1.00  0.00           H  
ATOM   1312 1HB  PHE A  84      10.448 -10.235   8.342  1.00  0.00           H  
ATOM   1313 2HB  PHE A  84      10.093  -8.771   9.244  1.00  0.00           H  
ATOM   1314  HD1 PHE A  84       8.227  -7.367   8.668  1.00  0.00           H  
ATOM   1315  HD2 PHE A  84       9.318 -10.647   6.159  1.00  0.00           H  
ATOM   1316  HE1 PHE A  84       6.085  -7.157   7.477  1.00  0.00           H  
ATOM   1317  HE2 PHE A  84       7.171 -10.393   4.897  1.00  0.00           H  
ATOM   1318  HZ  PHE A  84       5.556  -8.627   5.582  1.00  0.00           H  
ATOM   1319  N   TYR A  85      12.660  -7.320   9.229  1.00  0.00           N  
ATOM   1320  CA  TYR A  85      13.753  -7.169  10.189  1.00  0.00           C  
ATOM   1321  C   TYR A  85      13.715  -8.246  11.273  1.00  0.00           C  
ATOM   1322  O   TYR A  85      12.647  -8.604  11.783  1.00  0.00           O  
ATOM   1323  CB  TYR A  85      13.734  -5.785  10.846  1.00  0.00           C  
ATOM   1324  CG  TYR A  85      14.133  -4.655   9.937  1.00  0.00           C  
ATOM   1325  CD1 TYR A  85      15.445  -4.516   9.528  1.00  0.00           C  
ATOM   1326  CD2 TYR A  85      13.208  -3.706   9.516  1.00  0.00           C  
ATOM   1327  CE1 TYR A  85      15.821  -3.475   8.687  1.00  0.00           C  
ATOM   1328  CE2 TYR A  85      13.570  -2.659   8.682  1.00  0.00           C  
ATOM   1329  CZ  TYR A  85      14.894  -2.551   8.270  1.00  0.00           C  
ATOM   1330  OH  TYR A  85      15.285  -1.506   7.463  1.00  0.00           O  
ATOM   1331  H   TYR A  85      11.959  -6.597   9.165  1.00  0.00           H  
ATOM   1332  HA  TYR A  85      14.699  -7.280   9.657  1.00  0.00           H  
ATOM   1333 1HB  TYR A  85      12.731  -5.573  11.220  1.00  0.00           H  
ATOM   1334 2HB  TYR A  85      14.409  -5.778  11.701  1.00  0.00           H  
ATOM   1335  HD1 TYR A  85      16.199  -5.227   9.866  1.00  0.00           H  
ATOM   1336  HD2 TYR A  85      12.171  -3.773   9.844  1.00  0.00           H  
ATOM   1337  HE1 TYR A  85      16.859  -3.377   8.372  1.00  0.00           H  
ATOM   1338  HE2 TYR A  85      12.821  -1.936   8.358  1.00  0.00           H  
ATOM   1339  HH  TYR A  85      16.224  -1.583   7.275  1.00  0.00           H  
ATOM   1340  N   ASP A  86      14.880  -8.799  11.612  1.00  0.00           N  
ATOM   1341  CA  ASP A  86      14.959  -9.778  12.702  1.00  0.00           C  
ATOM   1342  C   ASP A  86      14.429  -9.344  14.058  1.00  0.00           C  
ATOM   1343  O   ASP A  86      13.914 -10.170  14.817  1.00  0.00           O  
ATOM   1344  CB  ASP A  86      16.417 -10.210  12.878  1.00  0.00           C  
ATOM   1345  CG  ASP A  86      16.853 -11.254  11.859  1.00  0.00           C  
ATOM   1346  OD1 ASP A  86      16.008 -11.767  11.165  1.00  0.00           O  
ATOM   1347  OD2 ASP A  86      18.027 -11.529  11.785  1.00  0.00           O  
ATOM   1348  H   ASP A  86      15.722  -8.546  11.116  1.00  0.00           H  
ATOM   1349  HA  ASP A  86      14.316 -10.623  12.456  1.00  0.00           H  
ATOM   1350 1HB  ASP A  86      17.068  -9.341  12.787  1.00  0.00           H  
ATOM   1351 2HB  ASP A  86      16.556 -10.620  13.879  1.00  0.00           H  
ATOM   1352  N   THR A  87      14.545  -8.060  14.385  1.00  0.00           N  
ATOM   1353  CA  THR A  87      14.009  -7.560  15.647  1.00  0.00           C  
ATOM   1354  C   THR A  87      12.471  -7.614  15.609  1.00  0.00           C  
ATOM   1355  O   THR A  87      11.834  -7.919  16.618  1.00  0.00           O  
ATOM   1356  CB  THR A  87      14.485  -6.123  15.929  1.00  0.00           C  
ATOM   1357  OG1 THR A  87      14.126  -5.273  14.832  1.00  0.00           O  
ATOM   1358  CG2 THR A  87      15.994  -6.089  16.120  1.00  0.00           C  
ATOM   1359  H   THR A  87      15.009  -7.418  13.759  1.00  0.00           H  
ATOM   1360  HA  THR A  87      14.378  -8.192  16.455  1.00  0.00           H  
ATOM   1361  HB  THR A  87      14.002  -5.750  16.832  1.00  0.00           H  
ATOM   1362  HG1 THR A  87      14.543  -5.596  14.029  1.00  0.00           H  
ATOM   1363 1HG2 THR A  87      16.312  -5.066  16.319  1.00  0.00           H  
ATOM   1364 2HG2 THR A  87      16.268  -6.725  16.962  1.00  0.00           H  
ATOM   1365 3HG2 THR A  87      16.483  -6.451  15.217  1.00  0.00           H  
ATOM   1366  N   ALA A  88      11.888  -7.337  14.449  1.00  0.00           N  
ATOM   1367  CA  ALA A  88      10.420  -7.403  14.278  1.00  0.00           C  
ATOM   1368  C   ALA A  88       9.927  -8.857  14.308  1.00  0.00           C  
ATOM   1369  O   ALA A  88       8.900  -9.172  14.922  1.00  0.00           O  
ATOM   1370  CB  ALA A  88      10.016  -6.743  12.991  1.00  0.00           C  
ATOM   1371  H   ALA A  88      12.464  -7.075  13.662  1.00  0.00           H  
ATOM   1372  HA  ALA A  88       9.958  -6.870  15.109  1.00  0.00           H  
ATOM   1373 1HB  ALA A  88       8.933  -6.799  12.878  1.00  0.00           H  
ATOM   1374 2HB  ALA A  88      10.326  -5.698  13.005  1.00  0.00           H  
ATOM   1375 3HB  ALA A  88      10.494  -7.252  12.156  1.00  0.00           H  
ATOM   1376  N   LEU A  89      10.655  -9.752  13.644  1.00  0.00           N  
ATOM   1377  CA  LEU A  89      10.309 -11.177  13.636  1.00  0.00           C  
ATOM   1378  C   LEU A  89      10.493 -11.799  15.011  1.00  0.00           C  
ATOM   1379  O   LEU A  89       9.601 -12.529  15.481  1.00  0.00           O  
ATOM   1380  CB  LEU A  89      11.100 -11.932  12.567  1.00  0.00           C  
ATOM   1381  CG  LEU A  89      10.763 -11.605  11.118  1.00  0.00           C  
ATOM   1382  CD1 LEU A  89      11.735 -12.247  10.162  1.00  0.00           C  
ATOM   1383  CD2 LEU A  89       9.313 -11.987  10.764  1.00  0.00           C  
ATOM   1384  H   LEU A  89      11.467  -9.440  13.132  1.00  0.00           H  
ATOM   1385  HA  LEU A  89       9.248 -11.274  13.409  1.00  0.00           H  
ATOM   1386 1HB  LEU A  89      12.159 -11.726  12.708  1.00  0.00           H  
ATOM   1387 2HB  LEU A  89      10.937 -13.001  12.704  1.00  0.00           H  
ATOM   1388  HG  LEU A  89      10.885 -10.535  10.949  1.00  0.00           H  
ATOM   1389 1HD1 LEU A  89      11.462 -11.990   9.138  1.00  0.00           H  
ATOM   1390 2HD1 LEU A  89      12.742 -11.885  10.369  1.00  0.00           H  
ATOM   1391 3HD1 LEU A  89      11.705 -13.329  10.284  1.00  0.00           H  
ATOM   1392 1HD2 LEU A  89       9.116 -11.736   9.721  1.00  0.00           H  
ATOM   1393 2HD2 LEU A  89       9.173 -13.058  10.912  1.00  0.00           H  
ATOM   1394 3HD2 LEU A  89       8.625 -11.438  11.406  1.00  0.00           H  
ATOM   1395  N   LYS A  90      11.610 -11.506  15.685  1.00  0.00           N  
ATOM   1396  CA  LYS A  90      11.846 -12.021  17.034  1.00  0.00           C  
ATOM   1397  C   LYS A  90      10.781 -11.546  18.032  1.00  0.00           C  
ATOM   1398  O   LYS A  90      10.343 -12.312  18.891  1.00  0.00           O  
ATOM   1399  CB  LYS A  90      13.253 -11.699  17.536  1.00  0.00           C  
ATOM   1400  CG  LYS A  90      14.323 -12.530  16.821  1.00  0.00           C  
ATOM   1401  CD  LYS A  90      15.697 -12.190  17.296  1.00  0.00           C  
ATOM   1402  CE  LYS A  90      16.743 -13.011  16.558  1.00  0.00           C  
ATOM   1403  NZ  LYS A  90      18.077 -12.646  17.076  1.00  0.00           N  
ATOM   1404  H   LYS A  90      12.308 -10.917  15.254  1.00  0.00           H  
ATOM   1405  HA  LYS A  90      11.740 -13.106  17.014  1.00  0.00           H  
ATOM   1406 1HB  LYS A  90      13.461 -10.640  17.380  1.00  0.00           H  
ATOM   1407 2HB  LYS A  90      13.309 -11.890  18.608  1.00  0.00           H  
ATOM   1408 1HG  LYS A  90      14.141 -13.590  17.002  1.00  0.00           H  
ATOM   1409 2HG  LYS A  90      14.268 -12.349  15.748  1.00  0.00           H  
ATOM   1410 1HD  LYS A  90      15.888 -11.129  17.129  1.00  0.00           H  
ATOM   1411 2HD  LYS A  90      15.772 -12.391  18.365  1.00  0.00           H  
ATOM   1412 1HE  LYS A  90      16.549 -14.071  16.714  1.00  0.00           H  
ATOM   1413 2HE  LYS A  90      16.679 -12.806  15.490  1.00  0.00           H  
ATOM   1414 1HZ  LYS A  90      18.785 -13.183  16.595  1.00  0.00           H  
ATOM   1415 2HZ  LYS A  90      18.241 -11.660  16.923  1.00  0.00           H  
ATOM   1416 3HZ  LYS A  90      18.120 -12.843  18.066  1.00  0.00           H  
ATOM   1417  N   ALA A  91      10.343 -10.294  17.882  1.00  0.00           N  
ATOM   1418  CA  ALA A  91       9.268  -9.751  18.706  1.00  0.00           C  
ATOM   1419  C   ALA A  91       8.006 -10.611  18.635  1.00  0.00           C  
ATOM   1420  O   ALA A  91       7.370 -10.813  19.661  1.00  0.00           O  
ATOM   1421  CB  ALA A  91       8.953  -8.336  18.280  1.00  0.00           C  
ATOM   1422  H   ALA A  91      10.768  -9.707  17.178  1.00  0.00           H  
ATOM   1423  HA  ALA A  91       9.605  -9.744  19.742  1.00  0.00           H  
ATOM   1424 1HB  ALA A  91       8.150  -7.939  18.901  1.00  0.00           H  
ATOM   1425 2HB  ALA A  91       9.842  -7.715  18.397  1.00  0.00           H  
ATOM   1426 3HB  ALA A  91       8.641  -8.331  17.237  1.00  0.00           H  
ATOM   1427  N   PHE A  92       7.660 -11.129  17.459  1.00  0.00           N  
ATOM   1428  CA  PHE A  92       6.452 -11.986  17.282  1.00  0.00           C  
ATOM   1429  C   PHE A  92       6.751 -13.487  17.383  1.00  0.00           C  
ATOM   1430  O   PHE A  92       5.944 -14.340  17.008  1.00  0.00           O  
ATOM   1431  CB  PHE A  92       5.725 -11.621  15.980  1.00  0.00           C  
ATOM   1432  CG  PHE A  92       4.747 -10.525  16.175  1.00  0.00           C  
ATOM   1433  CD1 PHE A  92       3.487 -10.817  16.682  1.00  0.00           C  
ATOM   1434  CD2 PHE A  92       5.089  -9.219  15.982  1.00  0.00           C  
ATOM   1435  CE1 PHE A  92       2.609  -9.830  16.931  1.00  0.00           C  
ATOM   1436  CE2 PHE A  92       4.190  -8.213  16.238  1.00  0.00           C  
ATOM   1437  CZ  PHE A  92       2.935  -8.529  16.707  1.00  0.00           C  
ATOM   1438  H   PHE A  92       8.244 -10.930  16.659  1.00  0.00           H  
ATOM   1439  HA  PHE A  92       5.777 -11.810  18.121  1.00  0.00           H  
ATOM   1440 1HB  PHE A  92       6.454 -11.318  15.229  1.00  0.00           H  
ATOM   1441 2HB  PHE A  92       5.205 -12.498  15.595  1.00  0.00           H  
ATOM   1442  HD1 PHE A  92       3.219 -11.856  16.875  1.00  0.00           H  
ATOM   1443  HD2 PHE A  92       6.085  -8.979  15.610  1.00  0.00           H  
ATOM   1444  HE1 PHE A  92       1.619 -10.067  17.319  1.00  0.00           H  
ATOM   1445  HE2 PHE A  92       4.463  -7.170  16.072  1.00  0.00           H  
ATOM   1446  HZ  PHE A  92       2.206  -7.743  16.898  1.00  0.00           H  
ATOM   1447  N   SER A  93       7.958 -13.784  17.843  1.00  0.00           N  
ATOM   1448  CA  SER A  93       8.387 -15.160  17.997  1.00  0.00           C  
ATOM   1449  C   SER A  93       8.380 -15.558  19.480  1.00  0.00           C  
ATOM   1450  O   SER A  93       8.795 -14.789  20.361  1.00  0.00           O  
ATOM   1451  CB  SER A  93       9.773 -15.343  17.409  1.00  0.00           C  
ATOM   1452  OG  SER A  93       9.739 -15.260  16.011  1.00  0.00           O  
ATOM   1453  H   SER A  93       8.594 -13.039  18.092  1.00  0.00           H  
ATOM   1454  HA  SER A  93       7.677 -15.804  17.477  1.00  0.00           H  
ATOM   1455 1HB  SER A  93      10.440 -14.579  17.806  1.00  0.00           H  
ATOM   1456 2HB  SER A  93      10.170 -16.312  17.709  1.00  0.00           H  
ATOM   1457  HG  SER A  93       9.600 -14.333  15.804  1.00  0.00           H  
ATOM   1458  N   TYR A  94       7.908 -16.785  19.753  1.00  0.00           N  
ATOM   1459  CA  TYR A  94       7.858 -17.302  21.119  1.00  0.00           C  
ATOM   1460  C   TYR A  94       8.118 -18.817  21.102  1.00  0.00           C  
ATOM   1461  O   TYR A  94       7.510 -19.539  20.317  1.00  0.00           O  
ATOM   1462  CB  TYR A  94       6.492 -16.990  21.770  1.00  0.00           C  
ATOM   1463  CG  TYR A  94       6.357 -17.578  23.142  1.00  0.00           C  
ATOM   1464  CD1 TYR A  94       6.991 -17.007  24.220  1.00  0.00           C  
ATOM   1465  CD2 TYR A  94       5.643 -18.754  23.342  1.00  0.00           C  
ATOM   1466  CE1 TYR A  94       6.934 -17.585  25.472  1.00  0.00           C  
ATOM   1467  CE2 TYR A  94       5.550 -19.320  24.600  1.00  0.00           C  
ATOM   1468  CZ  TYR A  94       6.196 -18.727  25.657  1.00  0.00           C  
ATOM   1469  OH  TYR A  94       6.118 -19.278  26.900  1.00  0.00           O  
ATOM   1470  H   TYR A  94       7.580 -17.366  18.995  1.00  0.00           H  
ATOM   1471  HA  TYR A  94       8.640 -16.814  21.703  1.00  0.00           H  
ATOM   1472 1HB  TYR A  94       6.358 -15.910  21.836  1.00  0.00           H  
ATOM   1473 2HB  TYR A  94       5.692 -17.381  21.141  1.00  0.00           H  
ATOM   1474  HD1 TYR A  94       7.553 -16.081  24.094  1.00  0.00           H  
ATOM   1475  HD2 TYR A  94       5.150 -19.243  22.502  1.00  0.00           H  
ATOM   1476  HE1 TYR A  94       7.445 -17.116  26.312  1.00  0.00           H  
ATOM   1477  HE2 TYR A  94       4.968 -20.230  24.747  1.00  0.00           H  
ATOM   1478  HH  TYR A  94       6.625 -18.746  27.517  1.00  0.00           H  
ATOM   1479  N   GLY A  95       9.046 -19.251  21.958  1.00  0.00           N  
ATOM   1480  CA  GLY A  95       9.428 -20.672  22.075  1.00  0.00           C  
ATOM   1481  C   GLY A  95       9.902 -21.290  20.768  1.00  0.00           C  
ATOM   1482  O   GLY A  95       9.641 -22.475  20.501  1.00  0.00           O  
ATOM   1483  H   GLY A  95       9.501 -18.569  22.547  1.00  0.00           H  
ATOM   1484 1HA  GLY A  95      10.225 -20.775  22.812  1.00  0.00           H  
ATOM   1485 2HA  GLY A  95       8.578 -21.248  22.438  1.00  0.00           H  
ATOM   1486  N   GLY A  96      10.580 -20.490  19.946  1.00  0.00           N  
ATOM   1487  CA  GLY A  96      11.057 -20.943  18.621  1.00  0.00           C  
ATOM   1488  C   GLY A  96      10.099 -20.911  17.435  1.00  0.00           C  
ATOM   1489  O   GLY A  96      10.452 -21.407  16.355  1.00  0.00           O  
ATOM   1490  H   GLY A  96      10.773 -19.544  20.240  1.00  0.00           H  
ATOM   1491 1HA  GLY A  96      11.915 -20.342  18.318  1.00  0.00           H  
ATOM   1492 2HA  GLY A  96      11.398 -21.976  18.691  1.00  0.00           H  
ATOM   1493  N   LYS A  97       8.900 -20.338  17.604  1.00  0.00           N  
ATOM   1494  CA  LYS A  97       7.879 -20.322  16.561  1.00  0.00           C  
ATOM   1495  C   LYS A  97       7.434 -18.870  16.312  1.00  0.00           C  
ATOM   1496  O   LYS A  97       7.369 -18.101  17.244  1.00  0.00           O  
ATOM   1497  CB  LYS A  97       6.647 -21.152  16.960  1.00  0.00           C  
ATOM   1498  CG  LYS A  97       6.907 -22.623  17.299  1.00  0.00           C  
ATOM   1499  CD  LYS A  97       5.614 -23.310  17.718  1.00  0.00           C  
ATOM   1500  CE  LYS A  97       5.868 -24.656  18.395  1.00  0.00           C  
ATOM   1501  NZ  LYS A  97       6.605 -25.607  17.494  1.00  0.00           N  
ATOM   1502  H   LYS A  97       8.702 -19.900  18.492  1.00  0.00           H  
ATOM   1503  HA  LYS A  97       8.302 -20.758  15.655  1.00  0.00           H  
ATOM   1504 1HB  LYS A  97       6.172 -20.703  17.833  1.00  0.00           H  
ATOM   1505 2HB  LYS A  97       5.919 -21.137  16.148  1.00  0.00           H  
ATOM   1506 1HG  LYS A  97       7.320 -23.131  16.426  1.00  0.00           H  
ATOM   1507 2HG  LYS A  97       7.630 -22.687  18.111  1.00  0.00           H  
ATOM   1508 1HD  LYS A  97       5.070 -22.669  18.412  1.00  0.00           H  
ATOM   1509 2HD  LYS A  97       4.990 -23.478  16.840  1.00  0.00           H  
ATOM   1510 1HE  LYS A  97       6.453 -24.503  19.300  1.00  0.00           H  
ATOM   1511 2HE  LYS A  97       4.916 -25.107  18.677  1.00  0.00           H  
ATOM   1512 1HZ  LYS A  97       6.753 -26.483  17.977  1.00  0.00           H  
ATOM   1513 2HZ  LYS A  97       6.061 -25.771  16.659  1.00  0.00           H  
ATOM   1514 3HZ  LYS A  97       7.498 -25.208  17.242  1.00  0.00           H  
ATOM   1515  N   LEU A  98       7.169 -18.541  15.055  1.00  0.00           N  
ATOM   1516  CA  LEU A  98       6.604 -17.235  14.673  1.00  0.00           C  
ATOM   1517  C   LEU A  98       5.094 -17.277  14.903  1.00  0.00           C  
ATOM   1518  O   LEU A  98       4.393 -18.159  14.386  1.00  0.00           O  
ATOM   1519  CB  LEU A  98       6.909 -16.909  13.205  1.00  0.00           C  
ATOM   1520  CG  LEU A  98       6.430 -15.536  12.716  1.00  0.00           C  
ATOM   1521  CD1 LEU A  98       7.191 -14.441  13.451  1.00  0.00           C  
ATOM   1522  CD2 LEU A  98       6.639 -15.432  11.212  1.00  0.00           C  
ATOM   1523  H   LEU A  98       7.366 -19.221  14.335  1.00  0.00           H  
ATOM   1524  HA  LEU A  98       7.067 -16.465  15.288  1.00  0.00           H  
ATOM   1525 1HB  LEU A  98       7.986 -16.957  13.055  1.00  0.00           H  
ATOM   1526 2HB  LEU A  98       6.441 -17.667  12.576  1.00  0.00           H  
ATOM   1527  HG  LEU A  98       5.371 -15.417  12.944  1.00  0.00           H  
ATOM   1528 1HD1 LEU A  98       6.850 -13.465  13.103  1.00  0.00           H  
ATOM   1529 2HD1 LEU A  98       7.008 -14.527  14.522  1.00  0.00           H  
ATOM   1530 3HD1 LEU A  98       8.257 -14.544  13.254  1.00  0.00           H  
ATOM   1531 1HD2 LEU A  98       6.298 -14.457  10.864  1.00  0.00           H  
ATOM   1532 2HD2 LEU A  98       7.698 -15.549  10.983  1.00  0.00           H  
ATOM   1533 3HD2 LEU A  98       6.070 -16.215  10.711  1.00  0.00           H  
ATOM   1534  N   TYR A  99       4.593 -16.288  15.642  1.00  0.00           N  
ATOM   1535  CA  TYR A  99       3.159 -16.206  15.944  1.00  0.00           C  
ATOM   1536  C   TYR A  99       2.458 -14.974  15.373  1.00  0.00           C  
ATOM   1537  O   TYR A  99       1.365 -14.644  15.798  1.00  0.00           O  
ATOM   1538  CB  TYR A  99       2.945 -16.240  17.437  1.00  0.00           C  
ATOM   1539  CG  TYR A  99       3.009 -17.626  18.015  1.00  0.00           C  
ATOM   1540  CD1 TYR A  99       1.933 -18.496  17.898  1.00  0.00           C  
ATOM   1541  CD2 TYR A  99       4.132 -18.041  18.697  1.00  0.00           C  
ATOM   1542  CE1 TYR A  99       1.985 -19.796  18.476  1.00  0.00           C  
ATOM   1543  CE2 TYR A  99       4.205 -19.324  19.273  1.00  0.00           C  
ATOM   1544  CZ  TYR A  99       3.132 -20.177  19.155  1.00  0.00           C  
ATOM   1545  OH  TYR A  99       3.220 -21.428  19.729  1.00  0.00           O  
ATOM   1546  H   TYR A  99       5.213 -15.577  16.004  1.00  0.00           H  
ATOM   1547  HA  TYR A  99       2.661 -17.067  15.496  1.00  0.00           H  
ATOM   1548 1HB  TYR A  99       3.702 -15.626  17.927  1.00  0.00           H  
ATOM   1549 2HB  TYR A  99       1.972 -15.811  17.675  1.00  0.00           H  
ATOM   1550  HD1 TYR A  99       1.037 -18.186  17.360  1.00  0.00           H  
ATOM   1551  HD2 TYR A  99       4.987 -17.372  18.799  1.00  0.00           H  
ATOM   1552  HE1 TYR A  99       1.135 -20.471  18.378  1.00  0.00           H  
ATOM   1553  HE2 TYR A  99       5.105 -19.631  19.807  1.00  0.00           H  
ATOM   1554  HH  TYR A  99       2.405 -21.910  19.569  1.00  0.00           H  
ATOM   1555  N   GLY A 100       3.047 -14.343  14.373  1.00  0.00           N  
ATOM   1556  CA  GLY A 100       2.385 -13.206  13.719  1.00  0.00           C  
ATOM   1557  C   GLY A 100       3.213 -12.631  12.590  1.00  0.00           C  
ATOM   1558  O   GLY A 100       4.385 -12.969  12.456  1.00  0.00           O  
ATOM   1559  H   GLY A 100       3.958 -14.636  14.049  1.00  0.00           H  
ATOM   1560 1HA  GLY A 100       1.419 -13.525  13.327  1.00  0.00           H  
ATOM   1561 2HA  GLY A 100       2.192 -12.426  14.454  1.00  0.00           H  
ATOM   1562  N   VAL A 101       2.592 -11.793  11.763  1.00  0.00           N  
ATOM   1563  CA  VAL A 101       3.295 -11.105  10.682  1.00  0.00           C  
ATOM   1564  C   VAL A 101       3.382  -9.631  11.114  1.00  0.00           C  
ATOM   1565  O   VAL A 101       2.374  -8.983  11.241  1.00  0.00           O  
ATOM   1566  CB  VAL A 101       2.549 -11.240   9.341  1.00  0.00           C  
ATOM   1567  CG1 VAL A 101       3.273 -10.467   8.248  1.00  0.00           C  
ATOM   1568  CG2 VAL A 101       2.417 -12.708   8.967  1.00  0.00           C  
ATOM   1569  H   VAL A 101       1.603 -11.631  11.888  1.00  0.00           H  
ATOM   1570  HA  VAL A 101       4.295 -11.532  10.592  1.00  0.00           H  
ATOM   1571  HB  VAL A 101       1.557 -10.799   9.442  1.00  0.00           H  
ATOM   1572 1HG1 VAL A 101       2.732 -10.573   7.308  1.00  0.00           H  
ATOM   1573 2HG1 VAL A 101       3.324  -9.413   8.521  1.00  0.00           H  
ATOM   1574 3HG1 VAL A 101       4.282 -10.862   8.132  1.00  0.00           H  
ATOM   1575 1HG2 VAL A 101       1.888 -12.796   8.018  1.00  0.00           H  
ATOM   1576 2HG2 VAL A 101       3.410 -13.150   8.871  1.00  0.00           H  
ATOM   1577 3HG2 VAL A 101       1.860 -13.233   9.743  1.00  0.00           H  
ATOM   1578  N   PRO A 102       4.578  -9.135  11.447  1.00  0.00           N  
ATOM   1579  CA  PRO A 102       4.680  -7.743  11.898  1.00  0.00           C  
ATOM   1580  C   PRO A 102       4.549  -6.782  10.728  1.00  0.00           C  
ATOM   1581  O   PRO A 102       4.932  -7.135   9.582  1.00  0.00           O  
ATOM   1582  CB  PRO A 102       6.092  -7.671  12.508  1.00  0.00           C  
ATOM   1583  CG  PRO A 102       6.869  -8.681  11.724  1.00  0.00           C  
ATOM   1584  CD  PRO A 102       5.906  -9.807  11.440  1.00  0.00           C  
ATOM   1585  HA  PRO A 102       3.913  -7.554  12.663  1.00  0.00           H  
ATOM   1586 1HB  PRO A 102       6.491  -6.651  12.412  1.00  0.00           H  
ATOM   1587 2HB  PRO A 102       6.050  -7.900  13.583  1.00  0.00           H  
ATOM   1588 1HG  PRO A 102       7.258  -8.227  10.800  1.00  0.00           H  
ATOM   1589 2HG  PRO A 102       7.742  -9.021  12.302  1.00  0.00           H  
ATOM   1590 1HD  PRO A 102       6.132 -10.244  10.456  1.00  0.00           H  
ATOM   1591 2HD  PRO A 102       5.987 -10.567  12.230  1.00  0.00           H  
ATOM   1592  N   TYR A 103       3.985  -5.595  10.974  1.00  0.00           N  
ATOM   1593  CA  TYR A 103       3.989  -4.557   9.953  1.00  0.00           C  
ATOM   1594  C   TYR A 103       4.828  -3.347  10.344  1.00  0.00           C  
ATOM   1595  O   TYR A 103       5.317  -2.622   9.475  1.00  0.00           O  
ATOM   1596  CB  TYR A 103       2.583  -4.134   9.503  1.00  0.00           C  
ATOM   1597  CG  TYR A 103       1.820  -3.209  10.425  1.00  0.00           C  
ATOM   1598  CD1 TYR A 103       1.923  -1.828  10.311  1.00  0.00           C  
ATOM   1599  CD2 TYR A 103       0.969  -3.729  11.413  1.00  0.00           C  
ATOM   1600  CE1 TYR A 103       1.235  -0.975  11.180  1.00  0.00           C  
ATOM   1601  CE2 TYR A 103       0.273  -2.896  12.253  1.00  0.00           C  
ATOM   1602  CZ  TYR A 103       0.397  -1.533  12.150  1.00  0.00           C  
ATOM   1603  OH  TYR A 103      -0.341  -0.714  12.995  1.00  0.00           O  
ATOM   1604  H   TYR A 103       3.553  -5.406  11.867  1.00  0.00           H  
ATOM   1605  HA  TYR A 103       4.507  -4.939   9.073  1.00  0.00           H  
ATOM   1606 1HB  TYR A 103       2.646  -3.629   8.538  1.00  0.00           H  
ATOM   1607 2HB  TYR A 103       1.963  -5.020   9.368  1.00  0.00           H  
ATOM   1608  HD1 TYR A 103       2.549  -1.390   9.533  1.00  0.00           H  
ATOM   1609  HD2 TYR A 103       0.854  -4.808  11.521  1.00  0.00           H  
ATOM   1610  HE1 TYR A 103       1.330   0.106  11.073  1.00  0.00           H  
ATOM   1611  HE2 TYR A 103      -0.386  -3.315  13.013  1.00  0.00           H  
ATOM   1612  HH  TYR A 103      -0.376   0.173  12.629  1.00  0.00           H  
ATOM   1613  N   ALA A 104       5.039  -3.126  11.625  1.00  0.00           N  
ATOM   1614  CA  ALA A 104       5.753  -1.936  12.042  1.00  0.00           C  
ATOM   1615  C   ALA A 104       6.392  -2.016  13.410  1.00  0.00           C  
ATOM   1616  O   ALA A 104       5.951  -2.762  14.293  1.00  0.00           O  
ATOM   1617  CB  ALA A 104       4.814  -0.734  11.993  1.00  0.00           C  
ATOM   1618  H   ALA A 104       4.710  -3.774  12.326  1.00  0.00           H  
ATOM   1619  HA  ALA A 104       6.579  -1.777  11.349  1.00  0.00           H  
ATOM   1620 1HB  ALA A 104       5.352   0.161  12.307  1.00  0.00           H  
ATOM   1621 2HB  ALA A 104       4.449  -0.599  10.975  1.00  0.00           H  
ATOM   1622 3HB  ALA A 104       3.972  -0.903  12.661  1.00  0.00           H  
ATOM   1623  N   MET A 105       7.433  -1.215  13.598  1.00  0.00           N  
ATOM   1624  CA  MET A 105       8.063  -1.040  14.902  1.00  0.00           C  
ATOM   1625  C   MET A 105       7.819   0.381  15.424  1.00  0.00           C  
ATOM   1626  O   MET A 105       7.504   1.308  14.655  1.00  0.00           O  
ATOM   1627  CB  MET A 105       9.562  -1.358  14.807  1.00  0.00           C  
ATOM   1628  CG  MET A 105       9.793  -2.779  14.299  1.00  0.00           C  
ATOM   1629  SD  MET A 105      11.536  -3.159  14.179  1.00  0.00           S  
ATOM   1630  CE  MET A 105      11.767  -3.423  15.950  1.00  0.00           C  
ATOM   1631  H   MET A 105       7.799  -0.711  12.803  1.00  0.00           H  
ATOM   1632  HA  MET A 105       7.599  -1.731  15.605  1.00  0.00           H  
ATOM   1633 1HB  MET A 105      10.042  -0.648  14.135  1.00  0.00           H  
ATOM   1634 2HB  MET A 105      10.022  -1.242  15.789  1.00  0.00           H  
ATOM   1635 1HG  MET A 105       9.321  -3.488  14.978  1.00  0.00           H  
ATOM   1636 2HG  MET A 105       9.337  -2.893  13.316  1.00  0.00           H  
ATOM   1637 1HE  MET A 105      12.807  -3.682  16.147  1.00  0.00           H  
ATOM   1638 2HE  MET A 105      11.511  -2.511  16.491  1.00  0.00           H  
ATOM   1639 3HE  MET A 105      11.121  -4.236  16.284  1.00  0.00           H  
ATOM   1640  N   GLU A 106       7.895   0.554  16.733  1.00  0.00           N  
ATOM   1641  CA  GLU A 106       7.558   1.833  17.336  1.00  0.00           C  
ATOM   1642  C   GLU A 106       8.196   2.023  18.704  1.00  0.00           C  
ATOM   1643  O   GLU A 106       8.570   1.074  19.379  1.00  0.00           O  
ATOM   1644  CB  GLU A 106       6.024   1.993  17.466  1.00  0.00           C  
ATOM   1645  CG  GLU A 106       5.443   0.951  18.430  1.00  0.00           C  
ATOM   1646  CD  GLU A 106       3.927   0.824  18.400  1.00  0.00           C  
ATOM   1647  OE1 GLU A 106       3.284   1.438  17.527  1.00  0.00           O  
ATOM   1648  OE2 GLU A 106       3.409   0.066  19.248  1.00  0.00           O  
ATOM   1649  H   GLU A 106       8.191  -0.207  17.327  1.00  0.00           H  
ATOM   1650  HA  GLU A 106       7.935   2.629  16.692  1.00  0.00           H  
ATOM   1651 1HB  GLU A 106       5.793   2.996  17.826  1.00  0.00           H  
ATOM   1652 2HB  GLU A 106       5.562   1.883  16.485  1.00  0.00           H  
ATOM   1653 1HG  GLU A 106       5.864  -0.026  18.190  1.00  0.00           H  
ATOM   1654 2HG  GLU A 106       5.743   1.204  19.446  1.00  0.00           H  
ATOM   1655  N   ALA A 107       8.286   3.290  19.089  1.00  0.00           N  
ATOM   1656  CA  ALA A 107       8.735   3.686  20.410  1.00  0.00           C  
ATOM   1657  C   ALA A 107       8.271   5.099  20.634  1.00  0.00           C  
ATOM   1658  O   ALA A 107       8.065   5.828  19.659  1.00  0.00           O  
ATOM   1659  CB  ALA A 107      10.261   3.618  20.488  1.00  0.00           C  
ATOM   1660  H   ALA A 107       8.026   4.003  18.423  1.00  0.00           H  
ATOM   1661  HA  ALA A 107       8.310   2.991  21.135  1.00  0.00           H  
ATOM   1662 1HB  ALA A 107      10.588   3.918  21.484  1.00  0.00           H  
ATOM   1663 2HB  ALA A 107      10.590   2.598  20.290  1.00  0.00           H  
ATOM   1664 3HB  ALA A 107      10.693   4.289  19.748  1.00  0.00           H  
ATOM   1665  N   VAL A 108       8.059   5.461  21.890  1.00  0.00           N  
ATOM   1666  CA  VAL A 108       7.694   6.832  22.247  1.00  0.00           C  
ATOM   1667  C   VAL A 108       8.919   7.746  22.157  1.00  0.00           C  
ATOM   1668  O   VAL A 108      10.050   7.283  22.236  1.00  0.00           O  
ATOM   1669  CB  VAL A 108       7.025   6.953  23.640  1.00  0.00           C  
ATOM   1670  CG1 VAL A 108       5.754   6.126  23.710  1.00  0.00           C  
ATOM   1671  CG2 VAL A 108       7.987   6.581  24.793  1.00  0.00           C  
ATOM   1672  H   VAL A 108       8.153   4.771  22.621  1.00  0.00           H  
ATOM   1673  HA  VAL A 108       6.976   7.201  21.513  1.00  0.00           H  
ATOM   1674  HB  VAL A 108       6.699   7.983  23.788  1.00  0.00           H  
ATOM   1675 1HG1 VAL A 108       5.305   6.230  24.698  1.00  0.00           H  
ATOM   1676 2HG1 VAL A 108       5.050   6.475  22.954  1.00  0.00           H  
ATOM   1677 3HG1 VAL A 108       5.991   5.078  23.529  1.00  0.00           H  
ATOM   1678 1HG2 VAL A 108       7.469   6.683  25.746  1.00  0.00           H  
ATOM   1679 2HG2 VAL A 108       8.320   5.550  24.669  1.00  0.00           H  
ATOM   1680 3HG2 VAL A 108       8.850   7.246  24.775  1.00  0.00           H  
ATOM   1681  N   ALA A 109       8.653   9.027  21.961  1.00  0.00           N  
ATOM   1682  CA  ALA A 109       9.665  10.084  21.859  1.00  0.00           C  
ATOM   1683  C   ALA A 109       9.014  11.380  22.361  1.00  0.00           C  
ATOM   1684  O   ALA A 109       7.821  11.405  22.673  1.00  0.00           O  
ATOM   1685  CB  ALA A 109      10.171  10.239  20.422  1.00  0.00           C  
ATOM   1686  H   ALA A 109       7.677   9.271  21.879  1.00  0.00           H  
ATOM   1687  HA  ALA A 109      10.508   9.807  22.492  1.00  0.00           H  
ATOM   1688 1HB  ALA A 109      10.919  11.030  20.383  1.00  0.00           H  
ATOM   1689 2HB  ALA A 109      10.616   9.301  20.090  1.00  0.00           H  
ATOM   1690 3HB  ALA A 109       9.338  10.495  19.769  1.00  0.00           H  
ATOM   1691  N   LEU A 110       9.829  12.420  22.513  1.00  0.00           N  
ATOM   1692  CA  LEU A 110       9.365  13.762  22.848  1.00  0.00           C  
ATOM   1693  C   LEU A 110       8.806  14.385  21.594  1.00  0.00           C  
ATOM   1694  O   LEU A 110       9.496  14.511  20.594  1.00  0.00           O  
ATOM   1695  CB  LEU A 110      10.503  14.624  23.409  1.00  0.00           C  
ATOM   1696  CG  LEU A 110      10.120  16.053  23.811  1.00  0.00           C  
ATOM   1697  CD1 LEU A 110       9.241  16.013  25.055  1.00  0.00           C  
ATOM   1698  CD2 LEU A 110      11.381  16.867  24.059  1.00  0.00           C  
ATOM   1699  H   LEU A 110      10.818  12.259  22.387  1.00  0.00           H  
ATOM   1700  HA  LEU A 110       8.626  13.683  23.645  1.00  0.00           H  
ATOM   1701 1HB  LEU A 110      10.911  14.130  24.290  1.00  0.00           H  
ATOM   1702 2HB  LEU A 110      11.291  14.691  22.659  1.00  0.00           H  
ATOM   1703  HG  LEU A 110       9.542  16.514  23.010  1.00  0.00           H  
ATOM   1704 1HD1 LEU A 110       8.969  17.029  25.340  1.00  0.00           H  
ATOM   1705 2HD1 LEU A 110       8.338  15.441  24.844  1.00  0.00           H  
ATOM   1706 3HD1 LEU A 110       9.788  15.541  25.871  1.00  0.00           H  
ATOM   1707 1HD2 LEU A 110      11.108  17.884  24.344  1.00  0.00           H  
ATOM   1708 2HD2 LEU A 110      11.959  16.408  24.861  1.00  0.00           H  
ATOM   1709 3HD2 LEU A 110      11.981  16.894  23.149  1.00  0.00           H  
ATOM   1710  N   ILE A 111       7.537  14.760  21.652  1.00  0.00           N  
ATOM   1711  CA  ILE A 111       6.862  15.426  20.545  1.00  0.00           C  
ATOM   1712  C   ILE A 111       6.561  16.817  21.047  1.00  0.00           C  
ATOM   1713  O   ILE A 111       6.050  16.992  22.178  1.00  0.00           O  
ATOM   1714  CB  ILE A 111       5.570  14.706  20.116  1.00  0.00           C  
ATOM   1715  CG1 ILE A 111       5.879  13.274  19.671  1.00  0.00           C  
ATOM   1716  CG2 ILE A 111       4.878  15.475  19.001  1.00  0.00           C  
ATOM   1717  CD1 ILE A 111       4.648  12.438  19.408  1.00  0.00           C  
ATOM   1718  H   ILE A 111       7.022  14.573  22.501  1.00  0.00           H  
ATOM   1719  HA  ILE A 111       7.522  15.412  19.679  1.00  0.00           H  
ATOM   1720  HB  ILE A 111       4.894  14.633  20.967  1.00  0.00           H  
ATOM   1721 1HG1 ILE A 111       6.477  13.297  18.761  1.00  0.00           H  
ATOM   1722 2HG1 ILE A 111       6.471  12.775  20.439  1.00  0.00           H  
ATOM   1723 1HG2 ILE A 111       3.967  14.953  18.709  1.00  0.00           H  
ATOM   1724 2HG2 ILE A 111       4.626  16.475  19.351  1.00  0.00           H  
ATOM   1725 3HG2 ILE A 111       5.545  15.549  18.141  1.00  0.00           H  
ATOM   1726 1HD1 ILE A 111       4.947  11.436  19.098  1.00  0.00           H  
ATOM   1727 2HD1 ILE A 111       4.050  12.372  20.318  1.00  0.00           H  
ATOM   1728 3HD1 ILE A 111       4.056  12.899  18.618  1.00  0.00           H  
ATOM   1729  N   TYR A 112       6.898  17.829  20.256  1.00  0.00           N  
ATOM   1730  CA  TYR A 112       6.725  19.198  20.748  1.00  0.00           C  
ATOM   1731  C   TYR A 112       6.124  20.159  19.731  1.00  0.00           C  
ATOM   1732  O   TYR A 112       6.344  20.004  18.533  1.00  0.00           O  
ATOM   1733  CB  TYR A 112       8.041  19.737  21.310  1.00  0.00           C  
ATOM   1734  CG  TYR A 112       9.185  19.776  20.333  1.00  0.00           C  
ATOM   1735  CD1 TYR A 112       9.415  20.910  19.569  1.00  0.00           C  
ATOM   1736  CD2 TYR A 112      10.037  18.688  20.163  1.00  0.00           C  
ATOM   1737  CE1 TYR A 112      10.445  20.980  18.666  1.00  0.00           C  
ATOM   1738  CE2 TYR A 112      11.090  18.744  19.250  1.00  0.00           C  
ATOM   1739  CZ  TYR A 112      11.297  19.901  18.508  1.00  0.00           C  
ATOM   1740  OH  TYR A 112      12.319  20.000  17.585  1.00  0.00           O  
ATOM   1741  H   TYR A 112       7.268  17.683  19.328  1.00  0.00           H  
ATOM   1742  HA  TYR A 112       5.984  19.188  21.548  1.00  0.00           H  
ATOM   1743 1HB  TYR A 112       7.891  20.753  21.679  1.00  0.00           H  
ATOM   1744 2HB  TYR A 112       8.353  19.125  22.156  1.00  0.00           H  
ATOM   1745  HD1 TYR A 112       8.767  21.780  19.677  1.00  0.00           H  
ATOM   1746  HD2 TYR A 112       9.883  17.779  20.747  1.00  0.00           H  
ATOM   1747  HE1 TYR A 112      10.597  21.887  18.082  1.00  0.00           H  
ATOM   1748  HE2 TYR A 112      11.746  17.882  19.120  1.00  0.00           H  
ATOM   1749  HH  TYR A 112      12.812  19.177  17.565  1.00  0.00           H  
ATOM   1750  N   ASN A 113       5.366  21.129  20.241  1.00  0.00           N  
ATOM   1751  CA  ASN A 113       4.721  22.160  19.419  1.00  0.00           C  
ATOM   1752  C   ASN A 113       5.719  23.333  19.258  1.00  0.00           C  
ATOM   1753  O   ASN A 113       6.075  24.001  20.221  1.00  0.00           O  
ATOM   1754  CB  ASN A 113       3.412  22.618  20.036  1.00  0.00           C  
ATOM   1755  CG  ASN A 113       2.655  23.565  19.147  1.00  0.00           C  
ATOM   1756  OD1 ASN A 113       3.234  24.197  18.256  1.00  0.00           O  
ATOM   1757  ND2 ASN A 113       1.370  23.675  19.371  1.00  0.00           N  
ATOM   1758  H   ASN A 113       5.237  21.146  21.242  1.00  0.00           H  
ATOM   1759  HA  ASN A 113       4.520  21.740  18.432  1.00  0.00           H  
ATOM   1760 1HB  ASN A 113       2.784  21.751  20.242  1.00  0.00           H  
ATOM   1761 2HB  ASN A 113       3.611  23.112  20.987  1.00  0.00           H  
ATOM   1762 1HD2 ASN A 113       0.816  24.291  18.810  1.00  0.00           H  
ATOM   1763 2HD2 ASN A 113       0.943  23.145  20.102  1.00  0.00           H  
ATOM   1764  N   LYS A 114       6.154  23.574  18.025  1.00  0.00           N  
ATOM   1765  CA  LYS A 114       7.164  24.595  17.751  1.00  0.00           C  
ATOM   1766  C   LYS A 114       6.656  26.026  17.953  1.00  0.00           C  
ATOM   1767  O   LYS A 114       7.449  26.973  17.917  1.00  0.00           O  
ATOM   1768  CB  LYS A 114       7.688  24.434  16.324  1.00  0.00           C  
ATOM   1769  CG  LYS A 114       8.475  23.152  16.084  1.00  0.00           C  
ATOM   1770  CD  LYS A 114       8.959  23.061  14.644  1.00  0.00           C  
ATOM   1771  CE  LYS A 114       9.734  21.775  14.399  1.00  0.00           C  
ATOM   1772  NZ  LYS A 114      10.145  21.635  12.976  1.00  0.00           N  
ATOM   1773  H   LYS A 114       5.776  23.037  17.257  1.00  0.00           H  
ATOM   1774  HA  LYS A 114       7.967  24.492  18.481  1.00  0.00           H  
ATOM   1775 1HB  LYS A 114       6.852  24.449  15.624  1.00  0.00           H  
ATOM   1776 2HB  LYS A 114       8.336  25.275  16.077  1.00  0.00           H  
ATOM   1777 1HG  LYS A 114       9.338  23.124  16.751  1.00  0.00           H  
ATOM   1778 2HG  LYS A 114       7.843  22.291  16.300  1.00  0.00           H  
ATOM   1779 1HD  LYS A 114       8.102  23.094  13.969  1.00  0.00           H  
ATOM   1780 2HD  LYS A 114       9.605  23.911  14.424  1.00  0.00           H  
ATOM   1781 1HE  LYS A 114      10.625  21.763  15.025  1.00  0.00           H  
ATOM   1782 2HE  LYS A 114       9.115  20.920  14.671  1.00  0.00           H  
ATOM   1783 1HZ  LYS A 114      10.654  20.771  12.856  1.00  0.00           H  
ATOM   1784 2HZ  LYS A 114       9.324  21.626  12.387  1.00  0.00           H  
ATOM   1785 3HZ  LYS A 114      10.736  22.413  12.718  1.00  0.00           H  
ATOM   1786  N   ASP A 115       5.357  26.183  18.186  1.00  0.00           N  
ATOM   1787  CA  ASP A 115       4.800  27.475  18.580  1.00  0.00           C  
ATOM   1788  C   ASP A 115       5.218  27.869  19.990  1.00  0.00           C  
ATOM   1789  O   ASP A 115       5.230  29.048  20.324  1.00  0.00           O  
ATOM   1790  CB  ASP A 115       3.272  27.445  18.490  1.00  0.00           C  
ATOM   1791  CG  ASP A 115       2.762  27.467  17.056  1.00  0.00           C  
ATOM   1792  OD1 ASP A 115       3.541  27.741  16.173  1.00  0.00           O  
ATOM   1793  OD2 ASP A 115       1.599  27.210  16.856  1.00  0.00           O  
ATOM   1794  H   ASP A 115       4.739  25.390  18.088  1.00  0.00           H  
ATOM   1795  HA  ASP A 115       5.173  28.236  17.895  1.00  0.00           H  
ATOM   1796 1HB  ASP A 115       2.896  26.547  18.981  1.00  0.00           H  
ATOM   1797 2HB  ASP A 115       2.860  28.305  19.020  1.00  0.00           H  
ATOM   1798  N   TYR A 116       5.568  26.875  20.807  1.00  0.00           N  
ATOM   1799  CA  TYR A 116       6.021  27.105  22.169  1.00  0.00           C  
ATOM   1800  C   TYR A 116       7.456  26.700  22.458  1.00  0.00           C  
ATOM   1801  O   TYR A 116       8.057  27.250  23.393  1.00  0.00           O  
ATOM   1802  CB  TYR A 116       5.083  26.378  23.142  1.00  0.00           C  
ATOM   1803  CG  TYR A 116       3.647  26.743  22.913  1.00  0.00           C  
ATOM   1804  CD1 TYR A 116       3.162  27.984  23.319  1.00  0.00           C  
ATOM   1805  CD2 TYR A 116       2.778  25.878  22.238  1.00  0.00           C  
ATOM   1806  CE1 TYR A 116       1.847  28.357  23.079  1.00  0.00           C  
ATOM   1807  CE2 TYR A 116       1.440  26.248  22.007  1.00  0.00           C  
ATOM   1808  CZ  TYR A 116       0.996  27.486  22.430  1.00  0.00           C  
ATOM   1809  OH  TYR A 116      -0.308  27.870  22.238  1.00  0.00           O  
ATOM   1810  H   TYR A 116       5.513  25.928  20.460  1.00  0.00           H  
ATOM   1811  HA  TYR A 116       5.987  28.176  22.369  1.00  0.00           H  
ATOM   1812 1HB  TYR A 116       5.202  25.300  23.025  1.00  0.00           H  
ATOM   1813 2HB  TYR A 116       5.357  26.628  24.167  1.00  0.00           H  
ATOM   1814  HD1 TYR A 116       3.820  28.684  23.836  1.00  0.00           H  
ATOM   1815  HD2 TYR A 116       3.137  24.911  21.887  1.00  0.00           H  
ATOM   1816  HE1 TYR A 116       1.489  29.333  23.405  1.00  0.00           H  
ATOM   1817  HE2 TYR A 116       0.764  25.559  21.500  1.00  0.00           H  
ATOM   1818  HH  TYR A 116      -0.832  27.105  21.990  1.00  0.00           H  
ATOM   1819  N   VAL A 117       8.000  25.748  21.689  1.00  0.00           N  
ATOM   1820  CA  VAL A 117       9.362  25.234  21.902  1.00  0.00           C  
ATOM   1821  C   VAL A 117      10.233  25.526  20.684  1.00  0.00           C  
ATOM   1822  O   VAL A 117       9.974  25.009  19.584  1.00  0.00           O  
ATOM   1823  CB  VAL A 117       9.338  23.716  22.162  1.00  0.00           C  
ATOM   1824  CG1 VAL A 117      10.751  23.186  22.356  1.00  0.00           C  
ATOM   1825  CG2 VAL A 117       8.476  23.412  23.377  1.00  0.00           C  
ATOM   1826  H   VAL A 117       7.445  25.373  20.933  1.00  0.00           H  
ATOM   1827  HA  VAL A 117       9.785  25.727  22.778  1.00  0.00           H  
ATOM   1828  HB  VAL A 117       8.924  23.213  21.287  1.00  0.00           H  
ATOM   1829 1HG1 VAL A 117      10.715  22.112  22.539  1.00  0.00           H  
ATOM   1830 2HG1 VAL A 117      11.340  23.382  21.460  1.00  0.00           H  
ATOM   1831 3HG1 VAL A 117      11.211  23.683  23.210  1.00  0.00           H  
ATOM   1832 1HG2 VAL A 117       8.463  22.337  23.555  1.00  0.00           H  
ATOM   1833 2HG2 VAL A 117       8.887  23.920  24.251  1.00  0.00           H  
ATOM   1834 3HG2 VAL A 117       7.459  23.763  23.199  1.00  0.00           H  
ATOM   1835  N   ASP A 118      11.274  26.331  20.900  1.00  0.00           N  
ATOM   1836  CA  ASP A 118      12.228  26.753  19.871  1.00  0.00           C  
ATOM   1837  C   ASP A 118      13.417  25.818  19.699  1.00  0.00           C  
ATOM   1838  O   ASP A 118      14.077  25.830  18.654  1.00  0.00           O  
ATOM   1839  CB  ASP A 118      12.745  28.158  20.190  1.00  0.00           C  
ATOM   1840  CG  ASP A 118      11.656  29.219  20.125  1.00  0.00           C  
ATOM   1841  OD1 ASP A 118      10.893  29.203  19.188  1.00  0.00           O  
ATOM   1842  OD2 ASP A 118      11.597  30.036  21.012  1.00  0.00           O  
ATOM   1843  H   ASP A 118      11.394  26.662  21.847  1.00  0.00           H  
ATOM   1844  HA  ASP A 118      11.701  26.822  18.919  1.00  0.00           H  
ATOM   1845 1HB  ASP A 118      13.182  28.167  21.188  1.00  0.00           H  
ATOM   1846 2HB  ASP A 118      13.534  28.423  19.485  1.00  0.00           H  
ATOM   1847  N   SER A 119      13.732  25.052  20.735  1.00  0.00           N  
ATOM   1848  CA  SER A 119      14.817  24.089  20.670  1.00  0.00           C  
ATOM   1849  C   SER A 119      14.536  22.926  21.613  1.00  0.00           C  
ATOM   1850  O   SER A 119      13.779  23.064  22.567  1.00  0.00           O  
ATOM   1851  CB  SER A 119      16.133  24.751  21.031  1.00  0.00           C  
ATOM   1852  OG  SER A 119      16.126  25.188  22.363  1.00  0.00           O  
ATOM   1853  H   SER A 119      13.202  25.139  21.591  1.00  0.00           H  
ATOM   1854  HA  SER A 119      14.880  23.707  19.651  1.00  0.00           H  
ATOM   1855 1HB  SER A 119      16.948  24.045  20.881  1.00  0.00           H  
ATOM   1856 2HB  SER A 119      16.307  25.598  20.369  1.00  0.00           H  
ATOM   1857  HG  SER A 119      16.985  25.591  22.513  1.00  0.00           H  
ATOM   1858  N   VAL A 120      15.134  21.779  21.325  1.00  0.00           N  
ATOM   1859  CA  VAL A 120      14.893  20.573  22.105  1.00  0.00           C  
ATOM   1860  C   VAL A 120      15.650  20.684  23.427  1.00  0.00           C  
ATOM   1861  O   VAL A 120      16.865  20.913  23.420  1.00  0.00           O  
ATOM   1862  CB  VAL A 120      15.355  19.320  21.336  1.00  0.00           C  
ATOM   1863  CG1 VAL A 120      15.161  18.073  22.185  1.00  0.00           C  
ATOM   1864  CG2 VAL A 120      14.589  19.206  20.027  1.00  0.00           C  
ATOM   1865  H   VAL A 120      15.773  21.740  20.544  1.00  0.00           H  
ATOM   1866  HA  VAL A 120      13.819  20.472  22.264  1.00  0.00           H  
ATOM   1867  HB  VAL A 120      16.421  19.405  21.129  1.00  0.00           H  
ATOM   1868 1HG1 VAL A 120      15.492  17.197  21.627  1.00  0.00           H  
ATOM   1869 2HG1 VAL A 120      15.746  18.161  23.101  1.00  0.00           H  
ATOM   1870 3HG1 VAL A 120      14.106  17.964  22.437  1.00  0.00           H  
ATOM   1871 1HG2 VAL A 120      14.921  18.318  19.488  1.00  0.00           H  
ATOM   1872 2HG2 VAL A 120      13.522  19.127  20.235  1.00  0.00           H  
ATOM   1873 3HG2 VAL A 120      14.776  20.090  19.418  1.00  0.00           H  
ATOM   1874  N   PRO A 121      14.955  20.506  24.559  1.00  0.00           N  
ATOM   1875  CA  PRO A 121      15.687  20.512  25.817  1.00  0.00           C  
ATOM   1876  C   PRO A 121      16.803  19.463  25.813  1.00  0.00           C  
ATOM   1877  O   PRO A 121      16.627  18.362  25.293  1.00  0.00           O  
ATOM   1878  CB  PRO A 121      14.600  20.180  26.844  1.00  0.00           C  
ATOM   1879  CG  PRO A 121      13.336  20.639  26.201  1.00  0.00           C  
ATOM   1880  CD  PRO A 121      13.517  20.308  24.743  1.00  0.00           C  
ATOM   1881  HA  PRO A 121      16.100  21.516  25.991  1.00  0.00           H  
ATOM   1882 1HB  PRO A 121      14.602  19.101  27.060  1.00  0.00           H  
ATOM   1883 2HB  PRO A 121      14.808  20.698  27.793  1.00  0.00           H  
ATOM   1884 1HG  PRO A 121      12.473  20.123  26.648  1.00  0.00           H  
ATOM   1885 2HG  PRO A 121      13.189  21.715  26.376  1.00  0.00           H  
ATOM   1886 1HD  PRO A 121      13.215  19.266  24.562  1.00  0.00           H  
ATOM   1887 2HD  PRO A 121      12.915  20.998  24.133  1.00  0.00           H  
ATOM   1888  N   LYS A 122      17.954  19.828  26.371  1.00  0.00           N  
ATOM   1889  CA  LYS A 122      19.130  18.978  26.339  1.00  0.00           C  
ATOM   1890  C   LYS A 122      19.070  17.886  27.399  1.00  0.00           C  
ATOM   1891  O   LYS A 122      19.615  16.792  27.198  1.00  0.00           O  
ATOM   1892  CB  LYS A 122      20.395  19.818  26.523  1.00  0.00           C  
ATOM   1893  CG  LYS A 122      20.718  20.735  25.351  1.00  0.00           C  
ATOM   1894  CD  LYS A 122      21.937  21.597  25.643  1.00  0.00           C  
ATOM   1895  CE  LYS A 122      22.514  22.191  24.366  1.00  0.00           C  
ATOM   1896  NZ  LYS A 122      23.214  21.169  23.543  1.00  0.00           N  
ATOM   1897  H   LYS A 122      18.008  20.726  26.831  1.00  0.00           H  
ATOM   1898  HA  LYS A 122      19.165  18.472  25.373  1.00  0.00           H  
ATOM   1899 1HB  LYS A 122      20.294  20.437  27.414  1.00  0.00           H  
ATOM   1900 2HB  LYS A 122      21.250  19.159  26.677  1.00  0.00           H  
ATOM   1901 1HG  LYS A 122      20.912  20.134  24.461  1.00  0.00           H  
ATOM   1902 2HG  LYS A 122      19.865  21.383  25.151  1.00  0.00           H  
ATOM   1903 1HD  LYS A 122      21.656  22.407  26.317  1.00  0.00           H  
ATOM   1904 2HD  LYS A 122      22.702  20.992  26.128  1.00  0.00           H  
ATOM   1905 1HE  LYS A 122      21.711  22.630  23.775  1.00  0.00           H  
ATOM   1906 2HE  LYS A 122      23.221  22.981  24.620  1.00  0.00           H  
ATOM   1907 1HZ  LYS A 122      23.581  21.602  22.708  1.00  0.00           H  
ATOM   1908 2HZ  LYS A 122      23.973  20.768  24.076  1.00  0.00           H  
ATOM   1909 3HZ  LYS A 122      22.563  20.441  23.285  1.00  0.00           H  
ATOM   1910  N   THR A 123      18.394  18.182  28.509  1.00  0.00           N  
ATOM   1911  CA  THR A 123      18.253  17.253  29.621  1.00  0.00           C  
ATOM   1912  C   THR A 123      16.824  17.322  30.144  1.00  0.00           C  
ATOM   1913  O   THR A 123      16.107  18.279  29.848  1.00  0.00           O  
ATOM   1914  CB  THR A 123      19.188  17.641  30.782  1.00  0.00           C  
ATOM   1915  OG1 THR A 123      18.787  18.912  31.314  1.00  0.00           O  
ATOM   1916  CG2 THR A 123      20.644  17.727  30.312  1.00  0.00           C  
ATOM   1917  H   THR A 123      17.965  19.094  28.572  1.00  0.00           H  
ATOM   1918  HA  THR A 123      18.528  16.256  29.276  1.00  0.00           H  
ATOM   1919  HB  THR A 123      19.116  16.895  31.573  1.00  0.00           H  
ATOM   1920  HG1 THR A 123      19.531  19.318  31.766  1.00  0.00           H  
ATOM   1921 1HG2 THR A 123      21.282  18.002  31.152  1.00  0.00           H  
ATOM   1922 2HG2 THR A 123      20.958  16.759  29.920  1.00  0.00           H  
ATOM   1923 3HG2 THR A 123      20.730  18.480  29.530  1.00  0.00           H  
ATOM   1924  N   MET A 124      16.426  16.327  30.942  1.00  0.00           N  
ATOM   1925  CA  MET A 124      15.121  16.367  31.617  1.00  0.00           C  
ATOM   1926  C   MET A 124      15.007  17.570  32.542  1.00  0.00           C  
ATOM   1927  O   MET A 124      13.928  18.122  32.707  1.00  0.00           O  
ATOM   1928  CB  MET A 124      14.832  15.077  32.400  1.00  0.00           C  
ATOM   1929  CG  MET A 124      14.457  13.879  31.525  1.00  0.00           C  
ATOM   1930  SD  MET A 124      12.994  14.196  30.450  1.00  0.00           S  
ATOM   1931  CE  MET A 124      11.772  14.654  31.632  1.00  0.00           C  
ATOM   1932  H   MET A 124      17.030  15.530  31.086  1.00  0.00           H  
ATOM   1933  HA  MET A 124      14.344  16.479  30.861  1.00  0.00           H  
ATOM   1934 1HB  MET A 124      15.708  14.803  32.986  1.00  0.00           H  
ATOM   1935 2HB  MET A 124      14.012  15.251  33.099  1.00  0.00           H  
ATOM   1936 1HG  MET A 124      15.300  13.619  30.885  1.00  0.00           H  
ATOM   1937 2HG  MET A 124      14.233  13.021  32.159  1.00  0.00           H  
ATOM   1938 1HE  MET A 124      10.834  14.874  31.121  1.00  0.00           H  
ATOM   1939 2HE  MET A 124      11.619  13.833  32.335  1.00  0.00           H  
ATOM   1940 3HE  MET A 124      12.104  15.539  32.176  1.00  0.00           H  
ATOM   1941  N   ASP A 125      16.112  17.998  33.150  1.00  0.00           N  
ATOM   1942  CA  ASP A 125      16.067  19.220  33.964  1.00  0.00           C  
ATOM   1943  C   ASP A 125      15.676  20.459  33.170  1.00  0.00           C  
ATOM   1944  O   ASP A 125      14.831  21.213  33.625  1.00  0.00           O  
ATOM   1945  CB  ASP A 125      17.426  19.461  34.626  1.00  0.00           C  
ATOM   1946  CG  ASP A 125      17.656  18.578  35.846  1.00  0.00           C  
ATOM   1947  OD1 ASP A 125      16.708  18.004  36.326  1.00  0.00           O  
ATOM   1948  OD2 ASP A 125      18.777  18.487  36.285  1.00  0.00           O  
ATOM   1949  H   ASP A 125      16.985  17.497  33.063  1.00  0.00           H  
ATOM   1950  HA  ASP A 125      15.276  19.112  34.707  1.00  0.00           H  
ATOM   1951 1HB  ASP A 125      18.221  19.273  33.905  1.00  0.00           H  
ATOM   1952 2HB  ASP A 125      17.502  20.505  34.932  1.00  0.00           H  
ATOM   1953  N   GLU A 126      16.269  20.627  31.988  1.00  0.00           N  
ATOM   1954  CA  GLU A 126      15.919  21.702  31.068  1.00  0.00           C  
ATOM   1955  C   GLU A 126      14.467  21.607  30.586  1.00  0.00           C  
ATOM   1956  O   GLU A 126      13.771  22.630  30.473  1.00  0.00           O  
ATOM   1957  CB  GLU A 126      16.846  21.705  29.864  1.00  0.00           C  
ATOM   1958  CG  GLU A 126      18.251  22.180  30.177  1.00  0.00           C  
ATOM   1959  CD  GLU A 126      19.091  22.420  28.932  1.00  0.00           C  
ATOM   1960  OE1 GLU A 126      18.571  22.272  27.783  1.00  0.00           O  
ATOM   1961  OE2 GLU A 126      20.290  22.774  29.106  1.00  0.00           O  
ATOM   1962  H   GLU A 126      16.993  19.973  31.728  1.00  0.00           H  
ATOM   1963  HA  GLU A 126      16.027  22.654  31.590  1.00  0.00           H  
ATOM   1964 1HB  GLU A 126      16.911  20.697  29.453  1.00  0.00           H  
ATOM   1965 2HB  GLU A 126      16.433  22.349  29.088  1.00  0.00           H  
ATOM   1966 1HG  GLU A 126      18.192  23.109  30.743  1.00  0.00           H  
ATOM   1967 2HG  GLU A 126      18.744  21.437  30.802  1.00  0.00           H  
ATOM   1968  N   LEU A 127      14.015  20.385  30.300  1.00  0.00           N  
ATOM   1969  CA  LEU A 127      12.613  20.155  29.926  1.00  0.00           C  
ATOM   1970  C   LEU A 127      11.689  20.640  31.031  1.00  0.00           C  
ATOM   1971  O   LEU A 127      10.740  21.376  30.778  1.00  0.00           O  
ATOM   1972  CB  LEU A 127      12.371  18.663  29.623  1.00  0.00           C  
ATOM   1973  CG  LEU A 127      10.946  18.261  29.199  1.00  0.00           C  
ATOM   1974  CD1 LEU A 127      11.025  17.008  28.342  1.00  0.00           C  
ATOM   1975  CD2 LEU A 127       9.980  18.084  30.382  1.00  0.00           C  
ATOM   1976  H   LEU A 127      14.649  19.600  30.340  1.00  0.00           H  
ATOM   1977  HA  LEU A 127      12.395  20.731  29.028  1.00  0.00           H  
ATOM   1978 1HB  LEU A 127      13.041  18.358  28.822  1.00  0.00           H  
ATOM   1979 2HB  LEU A 127      12.615  18.083  30.514  1.00  0.00           H  
ATOM   1980  HG  LEU A 127      10.529  19.031  28.550  1.00  0.00           H  
ATOM   1981 1HD1 LEU A 127      10.022  16.713  28.035  1.00  0.00           H  
ATOM   1982 2HD1 LEU A 127      11.630  17.209  27.458  1.00  0.00           H  
ATOM   1983 3HD1 LEU A 127      11.479  16.202  28.918  1.00  0.00           H  
ATOM   1984 1HD2 LEU A 127       8.995  17.802  30.008  1.00  0.00           H  
ATOM   1985 2HD2 LEU A 127      10.354  17.303  31.044  1.00  0.00           H  
ATOM   1986 3HD2 LEU A 127       9.904  19.022  30.933  1.00  0.00           H  
ATOM   1987  N   ILE A 128      11.989  20.259  32.269  1.00  0.00           N  
ATOM   1988  CA  ILE A 128      11.164  20.620  33.412  1.00  0.00           C  
ATOM   1989  C   ILE A 128      11.112  22.159  33.599  1.00  0.00           C  
ATOM   1990  O   ILE A 128      10.046  22.749  33.824  1.00  0.00           O  
ATOM   1991  CB  ILE A 128      11.696  19.953  34.694  1.00  0.00           C  
ATOM   1992  CG1 ILE A 128      11.468  18.440  34.642  1.00  0.00           C  
ATOM   1993  CG2 ILE A 128      11.029  20.552  35.922  1.00  0.00           C  
ATOM   1994  CD1 ILE A 128      12.228  17.671  35.698  1.00  0.00           C  
ATOM   1995  H   ILE A 128      12.817  19.700  32.417  1.00  0.00           H  
ATOM   1996  HA  ILE A 128      10.140  20.304  33.214  1.00  0.00           H  
ATOM   1997  HB  ILE A 128      12.772  20.107  34.764  1.00  0.00           H  
ATOM   1998 1HG1 ILE A 128      10.406  18.227  34.762  1.00  0.00           H  
ATOM   1999 2HG1 ILE A 128      11.767  18.060  33.664  1.00  0.00           H  
ATOM   2000 1HG2 ILE A 128      11.416  20.069  36.819  1.00  0.00           H  
ATOM   2001 2HG2 ILE A 128      11.241  21.620  35.966  1.00  0.00           H  
ATOM   2002 3HG2 ILE A 128       9.951  20.398  35.863  1.00  0.00           H  
ATOM   2003 1HD1 ILE A 128      12.016  16.606  35.597  1.00  0.00           H  
ATOM   2004 2HD1 ILE A 128      13.298  17.841  35.574  1.00  0.00           H  
ATOM   2005 3HD1 ILE A 128      11.919  18.009  36.687  1.00  0.00           H  
ATOM   2006  N   GLU A 129      12.272  22.793  33.473  1.00  0.00           N  
ATOM   2007  CA  GLU A 129      12.377  24.242  33.649  1.00  0.00           C  
ATOM   2008  C   GLU A 129      11.591  24.951  32.556  1.00  0.00           C  
ATOM   2009  O   GLU A 129      10.864  25.899  32.833  1.00  0.00           O  
ATOM   2010  CB  GLU A 129      13.840  24.691  33.622  1.00  0.00           C  
ATOM   2011  CG  GLU A 129      14.656  24.250  34.828  1.00  0.00           C  
ATOM   2012  CD  GLU A 129      16.118  24.574  34.696  1.00  0.00           C  
ATOM   2013  OE1 GLU A 129      16.479  25.227  33.747  1.00  0.00           O  
ATOM   2014  OE2 GLU A 129      16.875  24.167  35.545  1.00  0.00           O  
ATOM   2015  H   GLU A 129      13.103  22.263  33.250  1.00  0.00           H  
ATOM   2016  HA  GLU A 129      11.936  24.506  34.611  1.00  0.00           H  
ATOM   2017 1HB  GLU A 129      14.324  24.298  32.728  1.00  0.00           H  
ATOM   2018 2HB  GLU A 129      13.885  25.779  33.567  1.00  0.00           H  
ATOM   2019 1HG  GLU A 129      14.265  24.743  35.718  1.00  0.00           H  
ATOM   2020 2HG  GLU A 129      14.537  23.175  34.961  1.00  0.00           H  
ATOM   2021  N   LYS A 130      11.738  24.461  31.329  1.00  0.00           N  
ATOM   2022  CA  LYS A 130      11.024  24.984  30.165  1.00  0.00           C  
ATOM   2023  C   LYS A 130       9.517  24.833  30.345  1.00  0.00           C  
ATOM   2024  O   LYS A 130       8.762  25.741  30.038  1.00  0.00           O  
ATOM   2025  CB  LYS A 130      11.477  24.274  28.889  1.00  0.00           C  
ATOM   2026  CG  LYS A 130      10.857  24.823  27.610  1.00  0.00           C  
ATOM   2027  CD  LYS A 130      11.532  24.243  26.376  1.00  0.00           C  
ATOM   2028  CE  LYS A 130      12.974  24.716  26.259  1.00  0.00           C  
ATOM   2029  NZ  LYS A 130      13.575  24.350  24.948  1.00  0.00           N  
ATOM   2030  H   LYS A 130      12.377  23.689  31.208  1.00  0.00           H  
ATOM   2031  HA  LYS A 130      11.249  26.047  30.070  1.00  0.00           H  
ATOM   2032 1HB  LYS A 130      12.561  24.351  28.795  1.00  0.00           H  
ATOM   2033 2HB  LYS A 130      11.228  23.215  28.954  1.00  0.00           H  
ATOM   2034 1HG  LYS A 130       9.796  24.573  27.584  1.00  0.00           H  
ATOM   2035 2HG  LYS A 130      10.958  25.907  27.593  1.00  0.00           H  
ATOM   2036 1HD  LYS A 130      11.520  23.153  26.432  1.00  0.00           H  
ATOM   2037 2HD  LYS A 130      10.986  24.550  25.485  1.00  0.00           H  
ATOM   2038 1HE  LYS A 130      13.012  25.798  26.373  1.00  0.00           H  
ATOM   2039 2HE  LYS A 130      13.570  24.268  27.054  1.00  0.00           H  
ATOM   2040 1HZ  LYS A 130      14.529  24.680  24.910  1.00  0.00           H  
ATOM   2041 2HZ  LYS A 130      13.562  23.345  24.839  1.00  0.00           H  
ATOM   2042 3HZ  LYS A 130      13.042  24.775  24.202  1.00  0.00           H  
ATOM   2043  N   ALA A 131       9.081  23.676  30.841  1.00  0.00           N  
ATOM   2044  CA  ALA A 131       7.658  23.446  31.125  1.00  0.00           C  
ATOM   2045  C   ALA A 131       7.093  24.442  32.148  1.00  0.00           C  
ATOM   2046  O   ALA A 131       5.984  24.946  31.991  1.00  0.00           O  
ATOM   2047  CB  ALA A 131       7.440  22.003  31.609  1.00  0.00           C  
ATOM   2048  H   ALA A 131       9.745  22.939  31.027  1.00  0.00           H  
ATOM   2049  HA  ALA A 131       7.100  23.598  30.201  1.00  0.00           H  
ATOM   2050 1HB  ALA A 131       6.381  21.845  31.816  1.00  0.00           H  
ATOM   2051 2HB  ALA A 131       7.766  21.307  30.837  1.00  0.00           H  
ATOM   2052 3HB  ALA A 131       8.016  21.834  32.517  1.00  0.00           H  
ATOM   2053  N   LYS A 132       7.870  24.722  33.198  1.00  0.00           N  
ATOM   2054  CA  LYS A 132       7.505  25.729  34.178  1.00  0.00           C  
ATOM   2055  C   LYS A 132       7.311  27.089  33.518  1.00  0.00           C  
ATOM   2056  O   LYS A 132       6.295  27.738  33.727  1.00  0.00           O  
ATOM   2057  CB  LYS A 132       8.569  25.819  35.273  1.00  0.00           C  
ATOM   2058  CG  LYS A 132       8.574  24.645  36.243  1.00  0.00           C  
ATOM   2059  CD  LYS A 132       9.636  24.821  37.318  1.00  0.00           C  
ATOM   2060  CE  LYS A 132       9.596  23.684  38.329  1.00  0.00           C  
ATOM   2061  NZ  LYS A 132      10.663  23.816  39.357  1.00  0.00           N  
ATOM   2062  H   LYS A 132       8.737  24.216  33.311  1.00  0.00           H  
ATOM   2063  HA  LYS A 132       6.579  25.420  34.663  1.00  0.00           H  
ATOM   2064 1HB  LYS A 132       9.557  25.880  34.816  1.00  0.00           H  
ATOM   2065 2HB  LYS A 132       8.419  26.730  35.852  1.00  0.00           H  
ATOM   2066 1HG  LYS A 132       7.597  24.562  36.720  1.00  0.00           H  
ATOM   2067 2HG  LYS A 132       8.771  23.723  35.697  1.00  0.00           H  
ATOM   2068 1HD  LYS A 132      10.623  24.848  36.854  1.00  0.00           H  
ATOM   2069 2HD  LYS A 132       9.473  25.764  37.840  1.00  0.00           H  
ATOM   2070 1HE  LYS A 132       8.627  23.675  38.827  1.00  0.00           H  
ATOM   2071 2HE  LYS A 132       9.723  22.733  37.812  1.00  0.00           H  
ATOM   2072 1HZ  LYS A 132      10.602  23.044  40.007  1.00  0.00           H  
ATOM   2073 2HZ  LYS A 132      11.568  23.806  38.908  1.00  0.00           H  
ATOM   2074 3HZ  LYS A 132      10.544  24.685  39.857  1.00  0.00           H  
ATOM   2075  N   GLN A 133       8.284  27.480  32.701  1.00  0.00           N  
ATOM   2076  CA  GLN A 133       8.267  28.771  32.001  1.00  0.00           C  
ATOM   2077  C   GLN A 133       7.032  28.912  31.121  1.00  0.00           C  
ATOM   2078  O   GLN A 133       6.401  29.958  31.115  1.00  0.00           O  
ATOM   2079  CB  GLN A 133       9.524  28.937  31.143  1.00  0.00           C  
ATOM   2080  CG  GLN A 133      10.790  29.144  31.957  1.00  0.00           C  
ATOM   2081  CD  GLN A 133      12.061  29.121  31.142  1.00  0.00           C  
ATOM   2082  OE1 GLN A 133      12.062  28.853  29.917  1.00  0.00           O  
ATOM   2083  NE2 GLN A 133      13.179  29.383  31.820  1.00  0.00           N  
ATOM   2084  H   GLN A 133       9.065  26.855  32.561  1.00  0.00           H  
ATOM   2085  HA  GLN A 133       8.248  29.568  32.745  1.00  0.00           H  
ATOM   2086 1HB  GLN A 133       9.657  28.054  30.518  1.00  0.00           H  
ATOM   2087 2HB  GLN A 133       9.400  29.792  30.478  1.00  0.00           H  
ATOM   2088 1HG  GLN A 133      10.738  30.114  32.451  1.00  0.00           H  
ATOM   2089 2HG  GLN A 133      10.865  28.350  32.700  1.00  0.00           H  
ATOM   2090 1HE2 GLN A 133      14.061  29.386  31.348  1.00  0.00           H  
ATOM   2091 2HE2 GLN A 133      13.136  29.576  32.800  1.00  0.00           H  
ATOM   2092  N   ILE A 134       6.668  27.849  30.397  1.00  0.00           N  
ATOM   2093  CA  ILE A 134       5.479  27.892  29.529  1.00  0.00           C  
ATOM   2094  C   ILE A 134       4.213  27.936  30.357  1.00  0.00           C  
ATOM   2095  O   ILE A 134       3.309  28.688  30.035  1.00  0.00           O  
ATOM   2096  CB  ILE A 134       5.426  26.675  28.587  1.00  0.00           C  
ATOM   2097  CG1 ILE A 134       6.585  26.723  27.588  1.00  0.00           C  
ATOM   2098  CG2 ILE A 134       4.092  26.623  27.859  1.00  0.00           C  
ATOM   2099  CD1 ILE A 134       6.793  25.431  26.832  1.00  0.00           C  
ATOM   2100  H   ILE A 134       7.214  27.000  30.443  1.00  0.00           H  
ATOM   2101  HA  ILE A 134       5.510  28.810  28.945  1.00  0.00           H  
ATOM   2102  HB  ILE A 134       5.549  25.760  29.167  1.00  0.00           H  
ATOM   2103 1HG1 ILE A 134       6.407  27.517  26.863  1.00  0.00           H  
ATOM   2104 2HG1 ILE A 134       7.509  26.963  28.113  1.00  0.00           H  
ATOM   2105 1HG2 ILE A 134       4.072  25.757  27.197  1.00  0.00           H  
ATOM   2106 2HG2 ILE A 134       3.284  26.543  28.585  1.00  0.00           H  
ATOM   2107 3HG2 ILE A 134       3.963  27.532  27.272  1.00  0.00           H  
ATOM   2108 1HD1 ILE A 134       7.631  25.543  26.143  1.00  0.00           H  
ATOM   2109 2HD1 ILE A 134       7.009  24.627  27.537  1.00  0.00           H  
ATOM   2110 3HD1 ILE A 134       5.893  25.189  26.270  1.00  0.00           H  
ATOM   2111  N   ASP A 135       4.132  27.121  31.416  1.00  0.00           N  
ATOM   2112  CA  ASP A 135       2.957  27.113  32.288  1.00  0.00           C  
ATOM   2113  C   ASP A 135       2.675  28.522  32.819  1.00  0.00           C  
ATOM   2114  O   ASP A 135       1.523  28.958  32.847  1.00  0.00           O  
ATOM   2115  CB  ASP A 135       3.158  26.145  33.457  1.00  0.00           C  
ATOM   2116  CG  ASP A 135       2.976  24.687  33.057  1.00  0.00           C  
ATOM   2117  OD1 ASP A 135       2.394  24.442  32.028  1.00  0.00           O  
ATOM   2118  OD2 ASP A 135       3.422  23.832  33.785  1.00  0.00           O  
ATOM   2119  H   ASP A 135       4.899  26.496  31.619  1.00  0.00           H  
ATOM   2120  HA  ASP A 135       2.092  26.802  31.701  1.00  0.00           H  
ATOM   2121 1HB  ASP A 135       4.161  26.272  33.866  1.00  0.00           H  
ATOM   2122 2HB  ASP A 135       2.448  26.380  34.251  1.00  0.00           H  
ATOM   2123  N   GLU A 136       3.725  29.219  33.243  1.00  0.00           N  
ATOM   2124  CA  GLU A 136       3.562  30.569  33.773  1.00  0.00           C  
ATOM   2125  C   GLU A 136       3.234  31.578  32.689  1.00  0.00           C  
ATOM   2126  O   GLU A 136       2.262  32.327  32.818  1.00  0.00           O  
ATOM   2127  CB  GLU A 136       4.832  31.005  34.508  1.00  0.00           C  
ATOM   2128  CG  GLU A 136       4.729  32.362  35.189  1.00  0.00           C  
ATOM   2129  CD  GLU A 136       5.993  32.757  35.901  1.00  0.00           C  
ATOM   2130  OE1 GLU A 136       6.298  32.158  36.905  1.00  0.00           O  
ATOM   2131  OE2 GLU A 136       6.654  33.657  35.441  1.00  0.00           O  
ATOM   2132  H   GLU A 136       4.650  28.815  33.201  1.00  0.00           H  
ATOM   2133  HA  GLU A 136       2.737  30.564  34.485  1.00  0.00           H  
ATOM   2134 1HB  GLU A 136       5.084  30.267  35.269  1.00  0.00           H  
ATOM   2135 2HB  GLU A 136       5.663  31.047  33.804  1.00  0.00           H  
ATOM   2136 1HG  GLU A 136       4.498  33.118  34.439  1.00  0.00           H  
ATOM   2137 2HG  GLU A 136       3.908  32.337  35.904  1.00  0.00           H  
ATOM   2138  N   GLU A 137       4.031  31.563  31.622  1.00  0.00           N  
ATOM   2139  CA  GLU A 137       3.949  32.568  30.553  1.00  0.00           C  
ATOM   2140  C   GLU A 137       2.582  32.654  29.893  1.00  0.00           C  
ATOM   2141  O   GLU A 137       2.097  33.769  29.623  1.00  0.00           O  
ATOM   2142  CB  GLU A 137       5.012  32.316  29.492  1.00  0.00           C  
ATOM   2143  CG  GLU A 137       5.020  33.377  28.370  1.00  0.00           C  
ATOM   2144  CD  GLU A 137       6.194  33.264  27.427  1.00  0.00           C  
ATOM   2145  OE1 GLU A 137       7.054  32.375  27.631  1.00  0.00           O  
ATOM   2146  OE2 GLU A 137       6.252  34.061  26.461  1.00  0.00           O  
ATOM   2147  H   GLU A 137       4.718  30.826  31.552  1.00  0.00           H  
ATOM   2148  HA  GLU A 137       4.122  33.552  30.990  1.00  0.00           H  
ATOM   2149 1HB  GLU A 137       5.997  32.301  29.960  1.00  0.00           H  
ATOM   2150 2HB  GLU A 137       4.851  31.337  29.040  1.00  0.00           H  
ATOM   2151 1HG  GLU A 137       4.103  33.282  27.788  1.00  0.00           H  
ATOM   2152 2HG  GLU A 137       5.029  34.368  28.822  1.00  0.00           H  
ATOM   2153  N   TYR A 138       1.964  31.500  29.636  1.00  0.00           N  
ATOM   2154  CA  TYR A 138       0.685  31.427  28.902  1.00  0.00           C  
ATOM   2155  C   TYR A 138      -0.515  31.307  29.844  1.00  0.00           C  
ATOM   2156  O   TYR A 138      -1.649  31.041  29.424  1.00  0.00           O  
ATOM   2157  CB  TYR A 138       0.740  30.327  27.852  1.00  0.00           C  
ATOM   2158  CG  TYR A 138       1.734  30.693  26.769  1.00  0.00           C  
ATOM   2159  CD1 TYR A 138       1.380  31.557  25.739  1.00  0.00           C  
ATOM   2160  CD2 TYR A 138       3.045  30.232  26.812  1.00  0.00           C  
ATOM   2161  CE1 TYR A 138       2.300  31.923  24.759  1.00  0.00           C  
ATOM   2162  CE2 TYR A 138       3.968  30.590  25.831  1.00  0.00           C  
ATOM   2163  CZ  TYR A 138       3.592  31.440  24.817  1.00  0.00           C  
ATOM   2164  OH  TYR A 138       4.506  31.810  23.834  1.00  0.00           O  
ATOM   2165  H   TYR A 138       2.395  30.645  29.960  1.00  0.00           H  
ATOM   2166  HA  TYR A 138       0.519  32.381  28.401  1.00  0.00           H  
ATOM   2167 1HB  TYR A 138       1.029  29.387  28.325  1.00  0.00           H  
ATOM   2168 2HB  TYR A 138      -0.250  30.185  27.421  1.00  0.00           H  
ATOM   2169  HD1 TYR A 138       0.368  31.960  25.689  1.00  0.00           H  
ATOM   2170  HD2 TYR A 138       3.366  29.577  27.622  1.00  0.00           H  
ATOM   2171  HE1 TYR A 138       2.004  32.601  23.959  1.00  0.00           H  
ATOM   2172  HE2 TYR A 138       4.984  30.196  25.869  1.00  0.00           H  
ATOM   2173  HH  TYR A 138       5.350  31.387  24.008  1.00  0.00           H  
ATOM   2174  N   GLY A 139      -0.254  31.515  31.130  1.00  0.00           N  
ATOM   2175  CA  GLY A 139      -1.312  31.664  32.119  1.00  0.00           C  
ATOM   2176  C   GLY A 139      -2.033  30.385  32.502  1.00  0.00           C  
ATOM   2177  O   GLY A 139      -3.051  30.426  33.180  1.00  0.00           O  
ATOM   2178  H   GLY A 139       0.709  31.571  31.428  1.00  0.00           H  
ATOM   2179 1HA  GLY A 139      -0.898  32.092  33.032  1.00  0.00           H  
ATOM   2180 2HA  GLY A 139      -2.061  32.362  31.748  1.00  0.00           H  
ATOM   2181  N   GLY A 140      -1.523  29.250  32.052  1.00  0.00           N  
ATOM   2182  CA  GLY A 140      -2.121  27.973  32.401  1.00  0.00           C  
ATOM   2183  C   GLY A 140      -2.928  27.358  31.284  1.00  0.00           C  
ATOM   2184  O   GLY A 140      -3.178  26.150  31.299  1.00  0.00           O  
ATOM   2185  H   GLY A 140      -0.707  29.264  31.456  1.00  0.00           H  
ATOM   2186 1HA  GLY A 140      -1.338  27.271  32.688  1.00  0.00           H  
ATOM   2187 2HA  GLY A 140      -2.771  28.101  33.266  1.00  0.00           H  
ATOM   2188  N   GLU A 141      -3.329  28.158  30.300  1.00  0.00           N  
ATOM   2189  CA  GLU A 141      -4.093  27.614  29.164  1.00  0.00           C  
ATOM   2190  C   GLU A 141      -3.277  26.655  28.310  1.00  0.00           C  
ATOM   2191  O   GLU A 141      -3.842  25.809  27.626  1.00  0.00           O  
ATOM   2192  CB  GLU A 141      -4.643  28.720  28.271  1.00  0.00           C  
ATOM   2193  CG  GLU A 141      -5.859  29.417  28.854  1.00  0.00           C  
ATOM   2194  CD  GLU A 141      -5.500  30.425  29.927  1.00  0.00           C  
ATOM   2195  OE1 GLU A 141      -4.291  30.587  30.227  1.00  0.00           O  
ATOM   2196  OE2 GLU A 141      -6.428  31.064  30.463  1.00  0.00           O  
ATOM   2197  H   GLU A 141      -3.115  29.145  30.321  1.00  0.00           H  
ATOM   2198  HA  GLU A 141      -4.938  27.046  29.555  1.00  0.00           H  
ATOM   2199 1HB  GLU A 141      -3.868  29.467  28.098  1.00  0.00           H  
ATOM   2200 2HB  GLU A 141      -4.917  28.303  27.302  1.00  0.00           H  
ATOM   2201 1HG  GLU A 141      -6.390  29.930  28.052  1.00  0.00           H  
ATOM   2202 2HG  GLU A 141      -6.528  28.667  29.274  1.00  0.00           H  
ATOM   2203  N   VAL A 142      -1.960  26.828  28.318  1.00  0.00           N  
ATOM   2204  CA  VAL A 142      -1.051  25.937  27.603  1.00  0.00           C  
ATOM   2205  C   VAL A 142      -0.228  25.123  28.603  1.00  0.00           C  
ATOM   2206  O   VAL A 142       0.499  25.699  29.411  1.00  0.00           O  
ATOM   2207  CB  VAL A 142      -0.082  26.715  26.682  1.00  0.00           C  
ATOM   2208  CG1 VAL A 142       0.871  25.768  25.972  1.00  0.00           C  
ATOM   2209  CG2 VAL A 142      -0.874  27.555  25.662  1.00  0.00           C  
ATOM   2210  H   VAL A 142      -1.579  27.605  28.838  1.00  0.00           H  
ATOM   2211  HA  VAL A 142      -1.643  25.267  26.978  1.00  0.00           H  
ATOM   2212  HB  VAL A 142       0.534  27.375  27.292  1.00  0.00           H  
ATOM   2213 1HG1 VAL A 142       1.542  26.341  25.330  1.00  0.00           H  
ATOM   2214 2HG1 VAL A 142       1.456  25.220  26.710  1.00  0.00           H  
ATOM   2215 3HG1 VAL A 142       0.301  25.066  25.364  1.00  0.00           H  
ATOM   2216 1HG2 VAL A 142      -0.180  28.098  25.021  1.00  0.00           H  
ATOM   2217 2HG2 VAL A 142      -1.494  26.898  25.052  1.00  0.00           H  
ATOM   2218 3HG2 VAL A 142      -1.509  28.266  26.191  1.00  0.00           H  
ATOM   2219  N   ARG A 143      -0.317  23.792  28.524  1.00  0.00           N  
ATOM   2220  CA  ARG A 143       0.529  22.921  29.355  1.00  0.00           C  
ATOM   2221  C   ARG A 143       1.935  22.827  28.808  1.00  0.00           C  
ATOM   2222  O   ARG A 143       2.137  22.631  27.608  1.00  0.00           O  
ATOM   2223  CB  ARG A 143      -0.056  21.508  29.482  1.00  0.00           C  
ATOM   2224  CG  ARG A 143      -1.251  21.416  30.421  1.00  0.00           C  
ATOM   2225  CD  ARG A 143      -0.820  21.491  31.860  1.00  0.00           C  
ATOM   2226  NE  ARG A 143       0.141  20.442  32.203  1.00  0.00           N  
ATOM   2227  CZ  ARG A 143      -0.200  19.241  32.662  1.00  0.00           C  
ATOM   2228  NH1 ARG A 143      -1.466  18.915  32.841  1.00  0.00           N  
ATOM   2229  NH2 ARG A 143       0.733  18.359  32.928  1.00  0.00           N  
ATOM   2230  H   ARG A 143      -0.975  23.372  27.883  1.00  0.00           H  
ATOM   2231  HA  ARG A 143       0.591  23.351  30.355  1.00  0.00           H  
ATOM   2232 1HB  ARG A 143      -0.369  21.154  28.501  1.00  0.00           H  
ATOM   2233 2HB  ARG A 143       0.713  20.826  29.846  1.00  0.00           H  
ATOM   2234 1HG  ARG A 143      -1.936  22.240  30.220  1.00  0.00           H  
ATOM   2235 2HG  ARG A 143      -1.767  20.468  30.262  1.00  0.00           H  
ATOM   2236 1HD  ARG A 143      -0.350  22.456  32.049  1.00  0.00           H  
ATOM   2237 2HD  ARG A 143      -1.689  21.379  32.506  1.00  0.00           H  
ATOM   2238  HE  ARG A 143       1.124  20.646  32.082  1.00  0.00           H  
ATOM   2239 1HH1 ARG A 143      -2.194  19.582  32.628  1.00  0.00           H  
ATOM   2240 2HH1 ARG A 143      -1.707  17.999  33.190  1.00  0.00           H  
ATOM   2241 1HH2 ARG A 143       1.706  18.594  32.784  1.00  0.00           H  
ATOM   2242 2HH2 ARG A 143       0.481  17.447  33.277  1.00  0.00           H  
ATOM   2243  N   GLY A 144       2.918  22.990  29.696  1.00  0.00           N  
ATOM   2244  CA  GLY A 144       4.309  22.895  29.331  1.00  0.00           C  
ATOM   2245  C   GLY A 144       4.709  21.451  29.001  1.00  0.00           C  
ATOM   2246  O   GLY A 144       5.488  21.213  28.088  1.00  0.00           O  
ATOM   2247  H   GLY A 144       2.674  23.187  30.657  1.00  0.00           H  
ATOM   2248 1HA  GLY A 144       4.503  23.532  28.468  1.00  0.00           H  
ATOM   2249 2HA  GLY A 144       4.926  23.265  30.148  1.00  0.00           H  
ATOM   2250  N   PHE A 145       4.149  20.502  29.745  1.00  0.00           N  
ATOM   2251  CA  PHE A 145       4.552  19.096  29.611  1.00  0.00           C  
ATOM   2252  C   PHE A 145       3.432  18.251  30.142  1.00  0.00           C  
ATOM   2253  O   PHE A 145       3.019  18.436  31.276  1.00  0.00           O  
ATOM   2254  CB  PHE A 145       5.843  18.798  30.375  1.00  0.00           C  
ATOM   2255  CG  PHE A 145       6.324  17.383  30.222  1.00  0.00           C  
ATOM   2256  CD1 PHE A 145       6.589  16.857  28.967  1.00  0.00           C  
ATOM   2257  CD2 PHE A 145       6.512  16.575  31.333  1.00  0.00           C  
ATOM   2258  CE1 PHE A 145       7.031  15.555  28.825  1.00  0.00           C  
ATOM   2259  CE2 PHE A 145       6.956  15.274  31.195  1.00  0.00           C  
ATOM   2260  CZ  PHE A 145       7.215  14.764  29.939  1.00  0.00           C  
ATOM   2261  H   PHE A 145       3.434  20.748  30.414  1.00  0.00           H  
ATOM   2262  HA  PHE A 145       4.753  18.892  28.559  1.00  0.00           H  
ATOM   2263 1HB  PHE A 145       6.632  19.464  30.030  1.00  0.00           H  
ATOM   2264 2HB  PHE A 145       5.692  18.993  31.436  1.00  0.00           H  
ATOM   2265  HD1 PHE A 145       6.445  17.483  28.086  1.00  0.00           H  
ATOM   2266  HD2 PHE A 145       6.307  16.978  32.326  1.00  0.00           H  
ATOM   2267  HE1 PHE A 145       7.235  15.155  27.832  1.00  0.00           H  
ATOM   2268  HE2 PHE A 145       7.100  14.649  32.076  1.00  0.00           H  
ATOM   2269  HZ  PHE A 145       7.563  13.738  29.828  1.00  0.00           H  
ATOM   2270  N   ILE A 146       2.954  17.302  29.340  1.00  0.00           N  
ATOM   2271  CA  ILE A 146       1.897  16.432  29.789  1.00  0.00           C  
ATOM   2272  C   ILE A 146       2.010  15.084  29.100  1.00  0.00           C  
ATOM   2273  O   ILE A 146       2.299  14.999  27.914  1.00  0.00           O  
ATOM   2274  CB  ILE A 146       0.515  17.051  29.513  1.00  0.00           C  
ATOM   2275  CG1 ILE A 146      -0.595  16.130  30.026  1.00  0.00           C  
ATOM   2276  CG2 ILE A 146       0.341  17.322  28.026  1.00  0.00           C  
ATOM   2277  CD1 ILE A 146      -1.968  16.761  30.009  1.00  0.00           C  
ATOM   2278  H   ILE A 146       3.328  17.182  28.409  1.00  0.00           H  
ATOM   2279  HA  ILE A 146       2.020  16.262  30.858  1.00  0.00           H  
ATOM   2280  HB  ILE A 146       0.422  17.990  30.057  1.00  0.00           H  
ATOM   2281 1HG1 ILE A 146      -0.627  15.226  29.420  1.00  0.00           H  
ATOM   2282 2HG1 ILE A 146      -0.372  15.828  31.050  1.00  0.00           H  
ATOM   2283 1HG2 ILE A 146      -0.641  17.759  27.849  1.00  0.00           H  
ATOM   2284 2HG2 ILE A 146       1.112  18.014  27.690  1.00  0.00           H  
ATOM   2285 3HG2 ILE A 146       0.427  16.386  27.473  1.00  0.00           H  
ATOM   2286 1HD1 ILE A 146      -2.701  16.048  30.388  1.00  0.00           H  
ATOM   2287 2HD1 ILE A 146      -1.969  17.650  30.640  1.00  0.00           H  
ATOM   2288 3HD1 ILE A 146      -2.228  17.039  28.989  1.00  0.00           H  
ATOM   2289  N   TYR A 147       1.816  14.021  29.868  1.00  0.00           N  
ATOM   2290  CA  TYR A 147       1.723  12.690  29.299  1.00  0.00           C  
ATOM   2291  C   TYR A 147       0.923  11.761  30.218  1.00  0.00           C  
ATOM   2292  O   TYR A 147       0.456  12.190  31.282  1.00  0.00           O  
ATOM   2293  CB  TYR A 147       3.126  12.152  28.905  1.00  0.00           C  
ATOM   2294  CG  TYR A 147       3.928  11.573  30.024  1.00  0.00           C  
ATOM   2295  CD1 TYR A 147       3.954  10.208  30.237  1.00  0.00           C  
ATOM   2296  CD2 TYR A 147       4.682  12.394  30.860  1.00  0.00           C  
ATOM   2297  CE1 TYR A 147       4.718   9.661  31.256  1.00  0.00           C  
ATOM   2298  CE2 TYR A 147       5.443  11.864  31.883  1.00  0.00           C  
ATOM   2299  CZ  TYR A 147       5.446  10.495  32.087  1.00  0.00           C  
ATOM   2300  OH  TYR A 147       6.186   9.955  33.132  1.00  0.00           O  
ATOM   2301  H   TYR A 147       1.732  14.136  30.868  1.00  0.00           H  
ATOM   2302  HA  TYR A 147       1.109  12.741  28.399  1.00  0.00           H  
ATOM   2303 1HB  TYR A 147       3.018  11.375  28.146  1.00  0.00           H  
ATOM   2304 2HB  TYR A 147       3.714  12.958  28.466  1.00  0.00           H  
ATOM   2305  HD1 TYR A 147       3.368   9.546  29.600  1.00  0.00           H  
ATOM   2306  HD2 TYR A 147       4.677  13.474  30.712  1.00  0.00           H  
ATOM   2307  HE1 TYR A 147       4.727   8.583  31.411  1.00  0.00           H  
ATOM   2308  HE2 TYR A 147       6.032  12.522  32.522  1.00  0.00           H  
ATOM   2309  HH  TYR A 147       5.880   9.063  33.312  1.00  0.00           H  
ATOM   2310  N   ASP A 148       0.736  10.510  29.774  1.00  0.00           N  
ATOM   2311  CA  ASP A 148      -0.051   9.499  30.499  1.00  0.00           C  
ATOM   2312  C   ASP A 148       0.829   8.921  31.621  1.00  0.00           C  
ATOM   2313  O   ASP A 148       1.259   7.762  31.547  1.00  0.00           O  
ATOM   2314  CB  ASP A 148      -0.485   8.389  29.523  1.00  0.00           C  
ATOM   2315  CG  ASP A 148      -1.521   7.434  30.088  1.00  0.00           C  
ATOM   2316  OD1 ASP A 148      -2.072   7.693  31.191  1.00  0.00           O  
ATOM   2317  OD2 ASP A 148      -1.815   6.402  29.405  1.00  0.00           O  
ATOM   2318  H   ASP A 148       1.163  10.262  28.893  1.00  0.00           H  
ATOM   2319  HA  ASP A 148      -0.939   9.980  30.909  1.00  0.00           H  
ATOM   2320 1HB  ASP A 148      -0.899   8.839  28.621  1.00  0.00           H  
ATOM   2321 2HB  ASP A 148       0.386   7.803  29.227  1.00  0.00           H  
ATOM   2322  N   VAL A 149       1.085   9.754  32.619  1.00  0.00           N  
ATOM   2323  CA  VAL A 149       2.040   9.495  33.727  1.00  0.00           C  
ATOM   2324  C   VAL A 149       1.802   8.203  34.513  1.00  0.00           C  
ATOM   2325  O   VAL A 149       2.793   7.557  34.945  1.00  0.00           O  
ATOM   2326  CB  VAL A 149       2.105  10.723  34.708  1.00  0.00           C  
ATOM   2327  CG1 VAL A 149       0.792  10.917  35.474  1.00  0.00           C  
ATOM   2328  CG2 VAL A 149       3.305  10.617  35.668  1.00  0.00           C  
ATOM   2329  H   VAL A 149       0.576  10.626  32.602  1.00  0.00           H  
ATOM   2330  HA  VAL A 149       3.031   9.341  33.300  1.00  0.00           H  
ATOM   2331  HB  VAL A 149       2.205  11.638  34.123  1.00  0.00           H  
ATOM   2332 1HG1 VAL A 149       0.882  11.776  36.139  1.00  0.00           H  
ATOM   2333 2HG1 VAL A 149      -0.020  11.090  34.767  1.00  0.00           H  
ATOM   2334 3HG1 VAL A 149       0.578  10.025  36.062  1.00  0.00           H  
ATOM   2335 1HG2 VAL A 149       3.319  11.483  36.330  1.00  0.00           H  
ATOM   2336 2HG2 VAL A 149       3.217   9.707  36.262  1.00  0.00           H  
ATOM   2337 3HG2 VAL A 149       4.230  10.587  35.092  1.00  0.00           H  
ATOM   2338  N   ALA A 150       0.540   7.809  34.671  1.00  0.00           N  
ATOM   2339  CA  ALA A 150       0.190   6.638  35.483  1.00  0.00           C  
ATOM   2340  C   ALA A 150       0.304   5.316  34.726  1.00  0.00           C  
ATOM   2341  O   ALA A 150       0.197   4.243  35.327  1.00  0.00           O  
ATOM   2342  CB  ALA A 150      -1.203   6.772  36.054  1.00  0.00           C  
ATOM   2343  H   ALA A 150      -0.197   8.332  34.220  1.00  0.00           H  
ATOM   2344  HA  ALA A 150       0.900   6.574  36.308  1.00  0.00           H  
ATOM   2345 1HB  ALA A 150      -1.439   5.892  36.652  1.00  0.00           H  
ATOM   2346 2HB  ALA A 150      -1.255   7.662  36.682  1.00  0.00           H  
ATOM   2347 3HB  ALA A 150      -1.922   6.861  35.241  1.00  0.00           H  
ATOM   2348  N   ASN A 151       0.531   5.388  33.412  1.00  0.00           N  
ATOM   2349  CA  ASN A 151       0.656   4.223  32.566  1.00  0.00           C  
ATOM   2350  C   ASN A 151       2.133   3.784  32.523  1.00  0.00           C  
ATOM   2351  O   ASN A 151       2.994   4.539  32.091  1.00  0.00           O  
ATOM   2352  CB  ASN A 151       0.140   4.610  31.166  1.00  0.00           C  
ATOM   2353  CG  ASN A 151       0.030   3.437  30.230  1.00  0.00           C  
ATOM   2354  OD1 ASN A 151       0.743   2.431  30.392  1.00  0.00           O  
ATOM   2355  ND2 ASN A 151      -0.808   3.576  29.196  1.00  0.00           N  
ATOM   2356  H   ASN A 151       0.617   6.307  33.001  1.00  0.00           H  
ATOM   2357  HA  ASN A 151       0.042   3.424  32.983  1.00  0.00           H  
ATOM   2358 1HB  ASN A 151      -0.842   5.076  31.256  1.00  0.00           H  
ATOM   2359 2HB  ASN A 151       0.811   5.346  30.721  1.00  0.00           H  
ATOM   2360 1HD2 ASN A 151      -0.922   2.829  28.541  1.00  0.00           H  
ATOM   2361 2HD2 ASN A 151      -1.319   4.427  29.078  1.00  0.00           H  
ATOM   2362  N   PHE A 152       2.427   2.548  32.928  1.00  0.00           N  
ATOM   2363  CA  PHE A 152       3.829   2.103  32.960  1.00  0.00           C  
ATOM   2364  C   PHE A 152       4.478   2.162  31.576  1.00  0.00           C  
ATOM   2365  O   PHE A 152       5.691   2.413  31.426  1.00  0.00           O  
ATOM   2366  CB  PHE A 152       3.947   0.700  33.590  1.00  0.00           C  
ATOM   2367  CG  PHE A 152       5.352   0.137  33.583  1.00  0.00           C  
ATOM   2368  CD1 PHE A 152       6.407   0.840  34.161  1.00  0.00           C  
ATOM   2369  CD2 PHE A 152       5.625  -1.085  32.946  1.00  0.00           C  
ATOM   2370  CE1 PHE A 152       7.709   0.353  34.108  1.00  0.00           C  
ATOM   2371  CE2 PHE A 152       6.920  -1.602  32.917  1.00  0.00           C  
ATOM   2372  CZ  PHE A 152       7.964  -0.885  33.493  1.00  0.00           C  
ATOM   2373  H   PHE A 152       1.701   1.908  33.216  1.00  0.00           H  
ATOM   2374  HA  PHE A 152       4.402   2.803  33.569  1.00  0.00           H  
ATOM   2375 1HB  PHE A 152       3.603   0.735  34.623  1.00  0.00           H  
ATOM   2376 2HB  PHE A 152       3.302   0.005  33.054  1.00  0.00           H  
ATOM   2377  HD1 PHE A 152       6.205   1.786  34.662  1.00  0.00           H  
ATOM   2378  HD2 PHE A 152       4.804  -1.645  32.494  1.00  0.00           H  
ATOM   2379  HE1 PHE A 152       8.525   0.931  34.542  1.00  0.00           H  
ATOM   2380  HE2 PHE A 152       7.117  -2.564  32.444  1.00  0.00           H  
ATOM   2381  HZ  PHE A 152       8.978  -1.283  33.467  1.00  0.00           H  
ATOM   2382  N   PHE A 153       3.688   1.924  30.538  1.00  0.00           N  
ATOM   2383  CA  PHE A 153       4.247   1.951  29.220  1.00  0.00           C  
ATOM   2384  C   PHE A 153       4.922   3.302  28.908  1.00  0.00           C  
ATOM   2385  O   PHE A 153       6.011   3.346  28.337  1.00  0.00           O  
ATOM   2386  CB  PHE A 153       3.151   1.659  28.193  1.00  0.00           C  
ATOM   2387  CG  PHE A 153       3.669   1.444  26.799  1.00  0.00           C  
ATOM   2388  CD1 PHE A 153       3.910   0.164  26.323  1.00  0.00           C  
ATOM   2389  CD2 PHE A 153       3.915   2.522  25.962  1.00  0.00           C  
ATOM   2390  CE1 PHE A 153       4.386  -0.034  25.041  1.00  0.00           C  
ATOM   2391  CE2 PHE A 153       4.390   2.326  24.679  1.00  0.00           C  
ATOM   2392  CZ  PHE A 153       4.626   1.046  24.219  1.00  0.00           C  
ATOM   2393  H   PHE A 153       2.704   1.724  30.651  1.00  0.00           H  
ATOM   2394  HA  PHE A 153       5.035   1.200  29.163  1.00  0.00           H  
ATOM   2395 1HB  PHE A 153       2.601   0.768  28.492  1.00  0.00           H  
ATOM   2396 2HB  PHE A 153       2.445   2.488  28.170  1.00  0.00           H  
ATOM   2397  HD1 PHE A 153       3.720  -0.690  26.973  1.00  0.00           H  
ATOM   2398  HD2 PHE A 153       3.729   3.533  26.325  1.00  0.00           H  
ATOM   2399  HE1 PHE A 153       4.572  -1.046  24.680  1.00  0.00           H  
ATOM   2400  HE2 PHE A 153       4.579   3.181  24.031  1.00  0.00           H  
ATOM   2401  HZ  PHE A 153       5.002   0.891  23.209  1.00  0.00           H  
ATOM   2402  N   PHE A 154       4.249   4.386  29.286  1.00  0.00           N  
ATOM   2403  CA  PHE A 154       4.686   5.729  28.969  1.00  0.00           C  
ATOM   2404  C   PHE A 154       5.748   6.266  29.942  1.00  0.00           C  
ATOM   2405  O   PHE A 154       6.554   7.126  29.562  1.00  0.00           O  
ATOM   2406  CB  PHE A 154       3.473   6.653  28.862  1.00  0.00           C  
ATOM   2407  CG  PHE A 154       2.676   6.433  27.603  1.00  0.00           C  
ATOM   2408  CD1 PHE A 154       3.142   6.888  26.374  1.00  0.00           C  
ATOM   2409  CD2 PHE A 154       1.467   5.746  27.651  1.00  0.00           C  
ATOM   2410  CE1 PHE A 154       2.413   6.664  25.223  1.00  0.00           C  
ATOM   2411  CE2 PHE A 154       0.738   5.515  26.504  1.00  0.00           C  
ATOM   2412  CZ  PHE A 154       1.208   5.962  25.294  1.00  0.00           C  
ATOM   2413  H   PHE A 154       3.399   4.257  29.816  1.00  0.00           H  
ATOM   2414  HA  PHE A 154       5.203   5.708  28.009  1.00  0.00           H  
ATOM   2415 1HB  PHE A 154       2.820   6.497  29.719  1.00  0.00           H  
ATOM   2416 2HB  PHE A 154       3.804   7.691  28.887  1.00  0.00           H  
ATOM   2417  HD1 PHE A 154       4.090   7.424  26.329  1.00  0.00           H  
ATOM   2418  HD2 PHE A 154       1.096   5.392  28.613  1.00  0.00           H  
ATOM   2419  HE1 PHE A 154       2.780   7.034  24.266  1.00  0.00           H  
ATOM   2420  HE2 PHE A 154      -0.210   4.980  26.556  1.00  0.00           H  
ATOM   2421  HZ  PHE A 154       0.635   5.768  24.388  1.00  0.00           H  
ATOM   2422  N   SER A 155       5.739   5.735  31.172  1.00  0.00           N  
ATOM   2423  CA  SER A 155       6.719   6.128  32.233  1.00  0.00           C  
ATOM   2424  C   SER A 155       7.931   5.184  32.308  1.00  0.00           C  
ATOM   2425  O   SER A 155       8.930   5.456  33.002  1.00  0.00           O  
ATOM   2426  CB  SER A 155       6.034   6.161  33.585  1.00  0.00           C  
ATOM   2427  OG  SER A 155       5.174   7.262  33.685  1.00  0.00           O  
ATOM   2428  H   SER A 155       5.038   5.040  31.384  1.00  0.00           H  
ATOM   2429  HA  SER A 155       7.133   7.104  31.978  1.00  0.00           H  
ATOM   2430 1HB  SER A 155       5.469   5.240  33.730  1.00  0.00           H  
ATOM   2431 2HB  SER A 155       6.786   6.211  34.372  1.00  0.00           H  
ATOM   2432  HG  SER A 155       4.451   6.983  34.253  1.00  0.00           H  
ATOM   2433  N   ALA A 156       7.879   4.103  31.535  1.00  0.00           N  
ATOM   2434  CA  ALA A 156       9.009   3.188  31.422  1.00  0.00           C  
ATOM   2435  C   ALA A 156      10.328   3.846  30.975  1.00  0.00           C  
ATOM   2436  O   ALA A 156      11.418   3.446  31.451  1.00  0.00           O  
ATOM   2437  CB  ALA A 156       8.654   2.045  30.504  1.00  0.00           C  
ATOM   2438  H   ALA A 156       7.036   3.910  31.013  1.00  0.00           H  
ATOM   2439  HA  ALA A 156       9.227   2.794  32.414  1.00  0.00           H  
ATOM   2440 1HB  ALA A 156       9.502   1.366  30.424  1.00  0.00           H  
ATOM   2441 2HB  ALA A 156       7.795   1.508  30.907  1.00  0.00           H  
ATOM   2442 3HB  ALA A 156       8.407   2.434  29.517  1.00  0.00           H  
ATOM   2443  N   PRO A 157      10.270   4.836  30.063  1.00  0.00           N  
ATOM   2444  CA  PRO A 157      11.516   5.445  29.624  1.00  0.00           C  
ATOM   2445  C   PRO A 157      12.394   5.942  30.771  1.00  0.00           C  
ATOM   2446  O   PRO A 157      13.614   5.912  30.649  1.00  0.00           O  
ATOM   2447  CB  PRO A 157      11.035   6.622  28.753  1.00  0.00           C  
ATOM   2448  CG  PRO A 157       9.763   6.117  28.193  1.00  0.00           C  
ATOM   2449  CD  PRO A 157       9.124   5.405  29.326  1.00  0.00           C  
ATOM   2450  HA  PRO A 157      12.084   4.718  29.026  1.00  0.00           H  
ATOM   2451 1HB  PRO A 157      10.915   7.524  29.372  1.00  0.00           H  
ATOM   2452 2HB  PRO A 157      11.790   6.856  27.987  1.00  0.00           H  
ATOM   2453 1HG  PRO A 157       9.154   6.953  27.819  1.00  0.00           H  
ATOM   2454 2HG  PRO A 157       9.960   5.458  27.335  1.00  0.00           H  
ATOM   2455 1HD  PRO A 157       8.564   6.124  29.942  1.00  0.00           H  
ATOM   2456 2HD  PRO A 157       8.455   4.623  28.937  1.00  0.00           H  
ATOM   2457  N   PHE A 158      11.750   6.339  31.868  1.00  0.00           N  
ATOM   2458  CA  PHE A 158      12.409   6.889  33.063  1.00  0.00           C  
ATOM   2459  C   PHE A 158      12.846   5.782  34.003  1.00  0.00           C  
ATOM   2460  O   PHE A 158      14.002   5.755  34.415  1.00  0.00           O  
ATOM   2461  CB  PHE A 158      11.454   7.820  33.800  1.00  0.00           C  
ATOM   2462  CG  PHE A 158      10.933   8.941  32.940  1.00  0.00           C  
ATOM   2463  CD1 PHE A 158      11.747   9.996  32.635  1.00  0.00           C  
ATOM   2464  CD2 PHE A 158       9.642   8.914  32.434  1.00  0.00           C  
ATOM   2465  CE1 PHE A 158      11.317  11.026  31.824  1.00  0.00           C  
ATOM   2466  CE2 PHE A 158       9.192   9.945  31.625  1.00  0.00           C  
ATOM   2467  CZ  PHE A 158      10.030  11.006  31.328  1.00  0.00           C  
ATOM   2468  H   PHE A 158      10.744   6.248  31.858  1.00  0.00           H  
ATOM   2469  HA  PHE A 158      13.283   7.459  32.744  1.00  0.00           H  
ATOM   2470 1HB  PHE A 158      10.605   7.248  34.173  1.00  0.00           H  
ATOM   2471 2HB  PHE A 158      11.960   8.252  34.662  1.00  0.00           H  
ATOM   2472  HD1 PHE A 158      12.758  10.022  33.042  1.00  0.00           H  
ATOM   2473  HD2 PHE A 158       8.982   8.077  32.668  1.00  0.00           H  
ATOM   2474  HE1 PHE A 158      11.994  11.845  31.580  1.00  0.00           H  
ATOM   2475  HE2 PHE A 158       8.179   9.922  31.223  1.00  0.00           H  
ATOM   2476  HZ  PHE A 158       9.672  11.825  30.706  1.00  0.00           H  
ATOM   2477  N   ILE A 159      11.912   4.900  34.338  1.00  0.00           N  
ATOM   2478  CA  ILE A 159      12.167   3.747  35.233  1.00  0.00           C  
ATOM   2479  C   ILE A 159      13.259   2.816  34.657  1.00  0.00           C  
ATOM   2480  O   ILE A 159      14.134   2.342  35.400  1.00  0.00           O  
ATOM   2481  CB  ILE A 159      10.877   2.940  35.468  1.00  0.00           C  
ATOM   2482  CG1 ILE A 159       9.881   3.754  36.298  1.00  0.00           C  
ATOM   2483  CG2 ILE A 159      11.193   1.620  36.154  1.00  0.00           C  
ATOM   2484  CD1 ILE A 159       8.487   3.171  36.324  1.00  0.00           C  
ATOM   2485  H   ILE A 159      10.986   5.032  33.958  1.00  0.00           H  
ATOM   2486  HA  ILE A 159      12.584   4.120  36.168  1.00  0.00           H  
ATOM   2487  HB  ILE A 159      10.397   2.735  34.511  1.00  0.00           H  
ATOM   2488 1HG1 ILE A 159      10.239   3.829  37.324  1.00  0.00           H  
ATOM   2489 2HG1 ILE A 159       9.818   4.767  35.900  1.00  0.00           H  
ATOM   2490 1HG2 ILE A 159      10.270   1.062  36.313  1.00  0.00           H  
ATOM   2491 2HG2 ILE A 159      11.866   1.036  35.527  1.00  0.00           H  
ATOM   2492 3HG2 ILE A 159      11.669   1.814  37.115  1.00  0.00           H  
ATOM   2493 1HD1 ILE A 159       7.839   3.803  36.931  1.00  0.00           H  
ATOM   2494 2HD1 ILE A 159       8.095   3.120  35.307  1.00  0.00           H  
ATOM   2495 3HD1 ILE A 159       8.519   2.170  36.751  1.00  0.00           H  
ATOM   2496  N   LEU A 160      13.239   2.588  33.339  1.00  0.00           N  
ATOM   2497  CA  LEU A 160      14.234   1.740  32.678  1.00  0.00           C  
ATOM   2498  C   LEU A 160      15.556   2.467  32.386  1.00  0.00           C  
ATOM   2499  O   LEU A 160      16.614   1.852  32.413  1.00  0.00           O  
ATOM   2500  CB  LEU A 160      13.654   1.195  31.367  1.00  0.00           C  
ATOM   2501  CG  LEU A 160      12.346   0.405  31.495  1.00  0.00           C  
ATOM   2502  CD1 LEU A 160      11.884  -0.040  30.114  1.00  0.00           C  
ATOM   2503  CD2 LEU A 160      12.562  -0.790  32.411  1.00  0.00           C  
ATOM   2504  H   LEU A 160      12.512   3.016  32.784  1.00  0.00           H  
ATOM   2505  HA  LEU A 160      14.494   0.923  33.351  1.00  0.00           H  
ATOM   2506 1HB  LEU A 160      13.471   2.032  30.694  1.00  0.00           H  
ATOM   2507 2HB  LEU A 160      14.393   0.540  30.905  1.00  0.00           H  
ATOM   2508  HG  LEU A 160      11.572   1.048  31.914  1.00  0.00           H  
ATOM   2509 1HD1 LEU A 160      10.954  -0.602  30.205  1.00  0.00           H  
ATOM   2510 2HD1 LEU A 160      11.718   0.835  29.486  1.00  0.00           H  
ATOM   2511 3HD1 LEU A 160      12.646  -0.673  29.662  1.00  0.00           H  
ATOM   2512 1HD2 LEU A 160      11.632  -1.351  32.503  1.00  0.00           H  
ATOM   2513 2HD2 LEU A 160      13.335  -1.435  31.992  1.00  0.00           H  
ATOM   2514 3HD2 LEU A 160      12.874  -0.442  33.396  1.00  0.00           H  
ATOM   2515  N   GLY A 161      15.501   3.770  32.116  1.00  0.00           N  
ATOM   2516  CA  GLY A 161      16.676   4.523  31.740  1.00  0.00           C  
ATOM   2517  C   GLY A 161      17.721   4.531  32.835  1.00  0.00           C  
ATOM   2518  O   GLY A 161      18.916   4.428  32.553  1.00  0.00           O  
ATOM   2519  H   GLY A 161      14.611   4.243  32.178  1.00  0.00           H  
ATOM   2520 1HA  GLY A 161      17.107   4.097  30.834  1.00  0.00           H  
ATOM   2521 2HA  GLY A 161      16.391   5.549  31.508  1.00  0.00           H  
ATOM   2522  N   TYR A 162      17.269   4.620  34.080  1.00  0.00           N  
ATOM   2523  CA  TYR A 162      18.190   4.609  35.229  1.00  0.00           C  
ATOM   2524  C   TYR A 162      18.650   3.213  35.651  1.00  0.00           C  
ATOM   2525  O   TYR A 162      19.442   3.088  36.580  1.00  0.00           O  
ATOM   2526  CB  TYR A 162      17.560   5.309  36.440  1.00  0.00           C  
ATOM   2527  CG  TYR A 162      17.698   6.815  36.444  1.00  0.00           C  
ATOM   2528  CD1 TYR A 162      18.951   7.420  36.452  1.00  0.00           C  
ATOM   2529  CD2 TYR A 162      16.572   7.635  36.475  1.00  0.00           C  
ATOM   2530  CE1 TYR A 162      19.080   8.809  36.458  1.00  0.00           C  
ATOM   2531  CE2 TYR A 162      16.686   9.025  36.498  1.00  0.00           C  
ATOM   2532  CZ  TYR A 162      17.943   9.603  36.491  1.00  0.00           C  
ATOM   2533  OH  TYR A 162      18.076  10.974  36.498  1.00  0.00           O  
ATOM   2534  H   TYR A 162      16.276   4.697  34.247  1.00  0.00           H  
ATOM   2535  HA  TYR A 162      19.096   5.147  34.952  1.00  0.00           H  
ATOM   2536 1HB  TYR A 162      16.495   5.075  36.483  1.00  0.00           H  
ATOM   2537 2HB  TYR A 162      18.015   4.933  37.356  1.00  0.00           H  
ATOM   2538  HD1 TYR A 162      19.852   6.807  36.453  1.00  0.00           H  
ATOM   2539  HD2 TYR A 162      15.575   7.193  36.483  1.00  0.00           H  
ATOM   2540  HE1 TYR A 162      20.070   9.264  36.464  1.00  0.00           H  
ATOM   2541  HE2 TYR A 162      15.790   9.646  36.522  1.00  0.00           H  
ATOM   2542  HH  TYR A 162      17.206  11.379  36.509  1.00  0.00           H  
ATOM   2543  N   GLY A 163      18.148   2.165  35.003  1.00  0.00           N  
ATOM   2544  CA  GLY A 163      18.569   0.791  35.316  1.00  0.00           C  
ATOM   2545  C   GLY A 163      17.491  -0.182  35.757  1.00  0.00           C  
ATOM   2546  O   GLY A 163      17.792  -1.328  36.098  1.00  0.00           O  
ATOM   2547  H   GLY A 163      17.461   2.315  34.278  1.00  0.00           H  
ATOM   2548 1HA  GLY A 163      19.047   0.348  34.442  1.00  0.00           H  
ATOM   2549 2HA  GLY A 163      19.312   0.811  36.113  1.00  0.00           H  
ATOM   2550  N   GLY A 164      16.233   0.240  35.786  1.00  0.00           N  
ATOM   2551  CA  GLY A 164      15.164  -0.699  36.067  1.00  0.00           C  
ATOM   2552  C   GLY A 164      15.027  -1.666  34.912  1.00  0.00           C  
ATOM   2553  O   GLY A 164      15.433  -1.360  33.793  1.00  0.00           O  
ATOM   2554  H   GLY A 164      16.004   1.209  35.615  1.00  0.00           H  
ATOM   2555 1HA  GLY A 164      15.384  -1.234  36.991  1.00  0.00           H  
ATOM   2556 2HA  GLY A 164      14.234  -0.155  36.224  1.00  0.00           H  
ATOM   2557  N   TYR A 165      14.486  -2.847  35.181  1.00  0.00           N  
ATOM   2558  CA  TYR A 165      14.188  -3.807  34.118  1.00  0.00           C  
ATOM   2559  C   TYR A 165      13.035  -4.693  34.546  1.00  0.00           C  
ATOM   2560  O   TYR A 165      12.759  -4.823  35.723  1.00  0.00           O  
ATOM   2561  CB  TYR A 165      15.414  -4.641  33.781  1.00  0.00           C  
ATOM   2562  CG  TYR A 165      15.969  -5.447  34.938  1.00  0.00           C  
ATOM   2563  CD1 TYR A 165      15.500  -6.728  35.210  1.00  0.00           C  
ATOM   2564  CD2 TYR A 165      16.976  -4.927  35.748  1.00  0.00           C  
ATOM   2565  CE1 TYR A 165      16.013  -7.475  36.278  1.00  0.00           C  
ATOM   2566  CE2 TYR A 165      17.500  -5.664  36.810  1.00  0.00           C  
ATOM   2567  CZ  TYR A 165      17.022  -6.935  37.062  1.00  0.00           C  
ATOM   2568  OH  TYR A 165      17.542  -7.668  38.122  1.00  0.00           O  
ATOM   2569  H   TYR A 165      14.274  -3.091  36.138  1.00  0.00           H  
ATOM   2570  HA  TYR A 165      13.892  -3.254  33.226  1.00  0.00           H  
ATOM   2571 1HB  TYR A 165      15.172  -5.338  32.978  1.00  0.00           H  
ATOM   2572 2HB  TYR A 165      16.210  -3.990  33.420  1.00  0.00           H  
ATOM   2573  HD1 TYR A 165      14.721  -7.168  34.587  1.00  0.00           H  
ATOM   2574  HD2 TYR A 165      17.367  -3.928  35.557  1.00  0.00           H  
ATOM   2575  HE1 TYR A 165      15.633  -8.477  36.475  1.00  0.00           H  
ATOM   2576  HE2 TYR A 165      18.283  -5.235  37.437  1.00  0.00           H  
ATOM   2577  HH  TYR A 165      17.007  -8.453  38.260  1.00  0.00           H  
ATOM   2578  N   VAL A 166      12.333  -5.270  33.583  1.00  0.00           N  
ATOM   2579  CA  VAL A 166      11.176  -6.090  33.894  1.00  0.00           C  
ATOM   2580  C   VAL A 166      11.674  -7.476  34.317  1.00  0.00           C  
ATOM   2581  O   VAL A 166      11.547  -7.814  35.480  1.00  0.00           O  
ATOM   2582  CB  VAL A 166      10.241  -6.207  32.676  1.00  0.00           C  
ATOM   2583  CG1 VAL A 166       9.043  -7.085  33.006  1.00  0.00           C  
ATOM   2584  CG2 VAL A 166       9.790  -4.823  32.234  1.00  0.00           C  
ATOM   2585  H   VAL A 166      12.601  -5.142  32.617  1.00  0.00           H  
ATOM   2586  HA  VAL A 166      10.646  -5.636  34.732  1.00  0.00           H  
ATOM   2587  HB  VAL A 166      10.780  -6.692  31.861  1.00  0.00           H  
ATOM   2588 1HG1 VAL A 166       8.393  -7.157  32.134  1.00  0.00           H  
ATOM   2589 2HG1 VAL A 166       9.387  -8.080  33.285  1.00  0.00           H  
ATOM   2590 3HG1 VAL A 166       8.489  -6.646  33.836  1.00  0.00           H  
ATOM   2591 1HG2 VAL A 166       9.130  -4.913  31.372  1.00  0.00           H  
ATOM   2592 2HG2 VAL A 166       9.257  -4.336  33.051  1.00  0.00           H  
ATOM   2593 3HG2 VAL A 166      10.661  -4.226  31.963  1.00  0.00           H  
ATOM   2594  N   PHE A 167      12.206  -8.259  33.373  1.00  0.00           N  
ATOM   2595  CA  PHE A 167      12.814  -9.574  33.691  1.00  0.00           C  
ATOM   2596  C   PHE A 167      14.280  -9.596  33.266  1.00  0.00           C  
ATOM   2597  O   PHE A 167      14.614  -9.146  32.161  1.00  0.00           O  
ATOM   2598  CB  PHE A 167      12.059 -10.681  32.988  1.00  0.00           C  
ATOM   2599  CG  PHE A 167      10.573 -10.682  33.264  1.00  0.00           C  
ATOM   2600  CD1 PHE A 167      10.092 -10.854  34.553  1.00  0.00           C  
ATOM   2601  CD2 PHE A 167       9.673 -10.558  32.236  1.00  0.00           C  
ATOM   2602  CE1 PHE A 167       8.728 -10.878  34.814  1.00  0.00           C  
ATOM   2603  CE2 PHE A 167       8.312 -10.595  32.481  1.00  0.00           C  
ATOM   2604  CZ  PHE A 167       7.844 -10.743  33.783  1.00  0.00           C  
ATOM   2605  H   PHE A 167      12.191  -7.942  32.414  1.00  0.00           H  
ATOM   2606  HA  PHE A 167      12.749  -9.734  34.768  1.00  0.00           H  
ATOM   2607 1HB  PHE A 167      12.204 -10.592  31.912  1.00  0.00           H  
ATOM   2608 2HB  PHE A 167      12.461 -11.646  33.293  1.00  0.00           H  
ATOM   2609  HD1 PHE A 167      10.800 -10.971  35.374  1.00  0.00           H  
ATOM   2610  HD2 PHE A 167      10.040 -10.443  31.216  1.00  0.00           H  
ATOM   2611  HE1 PHE A 167       8.371 -11.003  35.835  1.00  0.00           H  
ATOM   2612  HE2 PHE A 167       7.606 -10.510  31.655  1.00  0.00           H  
ATOM   2613  HZ  PHE A 167       6.772 -10.752  33.979  1.00  0.00           H  
ATOM   2614  N   LYS A 168      15.152 -10.133  34.120  1.00  0.00           N  
ATOM   2615  CA  LYS A 168      16.582 -10.220  33.785  1.00  0.00           C  
ATOM   2616  C   LYS A 168      16.833 -11.112  32.566  1.00  0.00           C  
ATOM   2617  O   LYS A 168      16.277 -12.218  32.464  1.00  0.00           O  
ATOM   2618  CB  LYS A 168      17.378 -10.741  34.982  1.00  0.00           C  
ATOM   2619  CG  LYS A 168      18.883 -10.802  34.757  1.00  0.00           C  
ATOM   2620  CD  LYS A 168      19.619 -11.160  36.040  1.00  0.00           C  
ATOM   2621  CE  LYS A 168      21.125 -11.194  35.824  1.00  0.00           C  
ATOM   2622  NZ  LYS A 168      21.859 -11.543  37.071  1.00  0.00           N  
ATOM   2623  H   LYS A 168      14.833 -10.488  35.011  1.00  0.00           H  
ATOM   2624  HA  LYS A 168      16.938  -9.222  33.527  1.00  0.00           H  
ATOM   2625 1HB  LYS A 168      17.195 -10.103  35.847  1.00  0.00           H  
ATOM   2626 2HB  LYS A 168      17.037 -11.745  35.237  1.00  0.00           H  
ATOM   2627 1HG  LYS A 168      19.108 -11.552  33.998  1.00  0.00           H  
ATOM   2628 2HG  LYS A 168      19.238  -9.835  34.403  1.00  0.00           H  
ATOM   2629 1HD  LYS A 168      19.388 -10.424  36.810  1.00  0.00           H  
ATOM   2630 2HD  LYS A 168      19.290 -12.139  36.387  1.00  0.00           H  
ATOM   2631 1HE  LYS A 168      21.366 -11.930  35.058  1.00  0.00           H  
ATOM   2632 2HE  LYS A 168      21.465 -10.218  35.478  1.00  0.00           H  
ATOM   2633 1HZ  LYS A 168      22.852 -11.554  36.886  1.00  0.00           H  
ATOM   2634 2HZ  LYS A 168      21.657 -10.856  37.784  1.00  0.00           H  
ATOM   2635 3HZ  LYS A 168      21.566 -12.455  37.391  1.00  0.00           H  
ATOM   2636  N   GLU A 169      17.674 -10.658  31.639  1.00  0.00           N  
ATOM   2637  CA  GLU A 169      18.000 -11.470  30.465  1.00  0.00           C  
ATOM   2638  C   GLU A 169      19.092 -12.466  30.842  1.00  0.00           C  
ATOM   2639  O   GLU A 169      20.082 -12.080  31.456  1.00  0.00           O  
ATOM   2640  CB  GLU A 169      18.458 -10.592  29.297  1.00  0.00           C  
ATOM   2641  CG  GLU A 169      17.425  -9.576  28.832  1.00  0.00           C  
ATOM   2642  CD  GLU A 169      17.922  -8.710  27.708  1.00  0.00           C  
ATOM   2643  OE1 GLU A 169      19.005  -8.952  27.231  1.00  0.00           O  
ATOM   2644  OE2 GLU A 169      17.218  -7.805  27.326  1.00  0.00           O  
ATOM   2645  H   GLU A 169      18.095  -9.745  31.738  1.00  0.00           H  
ATOM   2646  HA  GLU A 169      17.101 -12.004  30.153  1.00  0.00           H  
ATOM   2647 1HB  GLU A 169      19.358 -10.048  29.583  1.00  0.00           H  
ATOM   2648 2HB  GLU A 169      18.713 -11.224  28.446  1.00  0.00           H  
ATOM   2649 1HG  GLU A 169      16.533 -10.106  28.499  1.00  0.00           H  
ATOM   2650 2HG  GLU A 169      17.146  -8.945  29.674  1.00  0.00           H  
ATOM   2651  N   THR A 170      18.904 -13.738  30.501  1.00  0.00           N  
ATOM   2652  CA  THR A 170      19.930 -14.763  30.771  1.00  0.00           C  
ATOM   2653  C   THR A 170      20.166 -15.623  29.551  1.00  0.00           C  
ATOM   2654  O   THR A 170      19.379 -15.574  28.611  1.00  0.00           O  
ATOM   2655  CB  THR A 170      19.536 -15.663  31.957  1.00  0.00           C  
ATOM   2656  OG1 THR A 170      18.464 -16.530  31.567  1.00  0.00           O  
ATOM   2657  CG2 THR A 170      19.095 -14.819  33.143  1.00  0.00           C  
ATOM   2658  H   THR A 170      18.044 -14.011  30.048  1.00  0.00           H  
ATOM   2659  HA  THR A 170      20.872 -14.260  30.993  1.00  0.00           H  
ATOM   2660  HB  THR A 170      20.391 -16.273  32.251  1.00  0.00           H  
ATOM   2661  HG1 THR A 170      17.701 -16.003  31.317  1.00  0.00           H  
ATOM   2662 1HG2 THR A 170      18.821 -15.471  33.972  1.00  0.00           H  
ATOM   2663 2HG2 THR A 170      19.913 -14.166  33.449  1.00  0.00           H  
ATOM   2664 3HG2 THR A 170      18.235 -14.213  32.859  1.00  0.00           H  
ATOM   2665  N   PRO A 171      21.255 -16.421  29.551  1.00  0.00           N  
ATOM   2666  CA  PRO A 171      21.455 -17.369  28.450  1.00  0.00           C  
ATOM   2667  C   PRO A 171      20.314 -18.383  28.282  1.00  0.00           C  
ATOM   2668  O   PRO A 171      20.214 -19.021  27.248  1.00  0.00           O  
ATOM   2669  CB  PRO A 171      22.792 -18.077  28.816  1.00  0.00           C  
ATOM   2670  CG  PRO A 171      23.480 -17.144  29.765  1.00  0.00           C  
ATOM   2671  CD  PRO A 171      22.337 -16.530  30.559  1.00  0.00           C  
ATOM   2672  HA  PRO A 171      21.555 -16.813  27.507  1.00  0.00           H  
ATOM   2673 1HB  PRO A 171      22.587 -19.059  29.268  1.00  0.00           H  
ATOM   2674 2HB  PRO A 171      23.382 -18.260  27.905  1.00  0.00           H  
ATOM   2675 1HG  PRO A 171      24.191 -17.698  30.395  1.00  0.00           H  
ATOM   2676 2HG  PRO A 171      24.065 -16.397  29.207  1.00  0.00           H  
ATOM   2677 1HD  PRO A 171      22.062 -17.201  31.386  1.00  0.00           H  
ATOM   2678 2HD  PRO A 171      22.644 -15.546  30.944  1.00  0.00           H  
ATOM   2679  N   GLN A 172      19.445 -18.513  29.288  1.00  0.00           N  
ATOM   2680  CA  GLN A 172      18.319 -19.441  29.190  1.00  0.00           C  
ATOM   2681  C   GLN A 172      17.009 -18.706  28.875  1.00  0.00           C  
ATOM   2682  O   GLN A 172      15.947 -19.317  28.835  1.00  0.00           O  
ATOM   2683  CB  GLN A 172      18.185 -20.236  30.491  1.00  0.00           C  
ATOM   2684  CG  GLN A 172      19.346 -21.187  30.745  1.00  0.00           C  
ATOM   2685  CD  GLN A 172      20.598 -20.499  31.299  1.00  0.00           C  
ATOM   2686  OE1 GLN A 172      20.521 -19.571  32.120  1.00  0.00           O  
ATOM   2687  NE2 GLN A 172      21.763 -20.950  30.846  1.00  0.00           N  
ATOM   2688  H   GLN A 172      19.560 -17.966  30.129  1.00  0.00           H  
ATOM   2689  HA  GLN A 172      18.513 -20.134  28.371  1.00  0.00           H  
ATOM   2690 1HB  GLN A 172      18.116 -19.547  31.333  1.00  0.00           H  
ATOM   2691 2HB  GLN A 172      17.264 -20.819  30.469  1.00  0.00           H  
ATOM   2692 1HG  GLN A 172      19.035 -21.939  31.470  1.00  0.00           H  
ATOM   2693 2HG  GLN A 172      19.622 -21.666  29.805  1.00  0.00           H  
ATOM   2694 1HE2 GLN A 172      22.618 -20.542  31.170  1.00  0.00           H  
ATOM   2695 2HE2 GLN A 172      21.787 -21.697  30.181  1.00  0.00           H  
ATOM   2696  N   GLY A 173      17.090 -17.401  28.637  1.00  0.00           N  
ATOM   2697  CA  GLY A 173      15.908 -16.599  28.310  1.00  0.00           C  
ATOM   2698  C   GLY A 173      15.641 -15.651  29.454  1.00  0.00           C  
ATOM   2699  O   GLY A 173      16.483 -15.475  30.329  1.00  0.00           O  
ATOM   2700  H   GLY A 173      17.993 -16.951  28.683  1.00  0.00           H  
ATOM   2701 1HA  GLY A 173      16.084 -16.054  27.382  1.00  0.00           H  
ATOM   2702 2HA  GLY A 173      15.057 -17.257  28.140  1.00  0.00           H  
ATOM   2703  N   LEU A 174      14.462 -15.027  29.462  1.00  0.00           N  
ATOM   2704  CA  LEU A 174      14.145 -14.095  30.541  1.00  0.00           C  
ATOM   2705  C   LEU A 174      13.896 -14.884  31.801  1.00  0.00           C  
ATOM   2706  O   LEU A 174      13.258 -15.927  31.753  1.00  0.00           O  
ATOM   2707  CB  LEU A 174      12.915 -13.246  30.198  1.00  0.00           C  
ATOM   2708  CG  LEU A 174      13.077 -12.287  29.012  1.00  0.00           C  
ATOM   2709  CD1 LEU A 174      11.753 -11.587  28.739  1.00  0.00           C  
ATOM   2710  CD2 LEU A 174      14.175 -11.280  29.320  1.00  0.00           C  
ATOM   2711  H   LEU A 174      13.780 -15.187  28.734  1.00  0.00           H  
ATOM   2712  HA  LEU A 174      14.985 -13.412  30.665  1.00  0.00           H  
ATOM   2713 1HB  LEU A 174      12.084 -13.914  29.973  1.00  0.00           H  
ATOM   2714 2HB  LEU A 174      12.648 -12.651  31.072  1.00  0.00           H  
ATOM   2715  HG  LEU A 174      13.345 -12.854  28.120  1.00  0.00           H  
ATOM   2716 1HD1 LEU A 174      11.868 -10.906  27.896  1.00  0.00           H  
ATOM   2717 2HD1 LEU A 174      10.991 -12.330  28.503  1.00  0.00           H  
ATOM   2718 3HD1 LEU A 174      11.450 -11.024  29.621  1.00  0.00           H  
ATOM   2719 1HD2 LEU A 174      14.291 -10.599  28.476  1.00  0.00           H  
ATOM   2720 2HD2 LEU A 174      13.907 -10.711  30.211  1.00  0.00           H  
ATOM   2721 3HD2 LEU A 174      15.113 -11.806  29.493  1.00  0.00           H  
ATOM   2722  N   ASP A 175      14.415 -14.385  32.920  1.00  0.00           N  
ATOM   2723  CA  ASP A 175      14.217 -15.012  34.215  1.00  0.00           C  
ATOM   2724  C   ASP A 175      13.063 -14.284  34.887  1.00  0.00           C  
ATOM   2725  O   ASP A 175      13.239 -13.189  35.439  1.00  0.00           O  
ATOM   2726  CB  ASP A 175      15.481 -14.940  35.076  1.00  0.00           C  
ATOM   2727  CG  ASP A 175      15.318 -15.624  36.426  1.00  0.00           C  
ATOM   2728  OD1 ASP A 175      14.230 -16.059  36.722  1.00  0.00           O  
ATOM   2729  OD2 ASP A 175      16.282 -15.706  37.149  1.00  0.00           O  
ATOM   2730  H   ASP A 175      14.966 -13.541  32.861  1.00  0.00           H  
ATOM   2731  HA  ASP A 175      13.992 -16.067  34.058  1.00  0.00           H  
ATOM   2732 1HB  ASP A 175      16.310 -15.409  34.545  1.00  0.00           H  
ATOM   2733 2HB  ASP A 175      15.748 -13.896  35.244  1.00  0.00           H  
ATOM   2734  N   VAL A 176      11.888 -14.895  34.833  1.00  0.00           N  
ATOM   2735  CA  VAL A 176      10.676 -14.256  35.338  1.00  0.00           C  
ATOM   2736  C   VAL A 176      10.585 -14.207  36.864  1.00  0.00           C  
ATOM   2737  O   VAL A 176       9.691 -13.560  37.408  1.00  0.00           O  
ATOM   2738  CB  VAL A 176       9.441 -14.998  34.794  1.00  0.00           C  
ATOM   2739  CG1 VAL A 176       9.436 -14.981  33.272  1.00  0.00           C  
ATOM   2740  CG2 VAL A 176       9.423 -16.426  35.317  1.00  0.00           C  
ATOM   2741  H   VAL A 176      11.827 -15.821  34.435  1.00  0.00           H  
ATOM   2742  HA  VAL A 176      10.686 -13.207  35.037  1.00  0.00           H  
ATOM   2743  HB  VAL A 176       8.541 -14.478  35.124  1.00  0.00           H  
ATOM   2744 1HG1 VAL A 176       8.556 -15.509  32.905  1.00  0.00           H  
ATOM   2745 2HG1 VAL A 176       9.412 -13.950  32.920  1.00  0.00           H  
ATOM   2746 3HG1 VAL A 176      10.335 -15.472  32.900  1.00  0.00           H  
ATOM   2747 1HG2 VAL A 176       8.547 -16.945  34.929  1.00  0.00           H  
ATOM   2748 2HG2 VAL A 176      10.325 -16.944  34.992  1.00  0.00           H  
ATOM   2749 3HG2 VAL A 176       9.384 -16.414  36.406  1.00  0.00           H  
ATOM   2750  N   THR A 177      11.519 -14.873  37.543  1.00  0.00           N  
ATOM   2751  CA  THR A 177      11.671 -14.743  39.003  1.00  0.00           C  
ATOM   2752  C   THR A 177      12.649 -13.614  39.408  1.00  0.00           C  
ATOM   2753  O   THR A 177      12.716 -13.248  40.584  1.00  0.00           O  
ATOM   2754  CB  THR A 177      12.137 -16.089  39.639  1.00  0.00           C  
ATOM   2755  OG1 THR A 177      13.450 -16.412  39.175  1.00  0.00           O  
ATOM   2756  CG2 THR A 177      11.213 -17.200  39.267  1.00  0.00           C  
ATOM   2757  H   THR A 177      12.141 -15.486  37.037  1.00  0.00           H  
ATOM   2758  HA  THR A 177      10.703 -14.478  39.429  1.00  0.00           H  
ATOM   2759  HB  THR A 177      12.155 -15.992  40.724  1.00  0.00           H  
ATOM   2760  HG1 THR A 177      13.421 -16.589  38.231  1.00  0.00           H  
ATOM   2761 1HG2 THR A 177      11.558 -18.128  39.722  1.00  0.00           H  
ATOM   2762 2HG2 THR A 177      10.208 -16.972  39.622  1.00  0.00           H  
ATOM   2763 3HG2 THR A 177      11.197 -17.312  38.183  1.00  0.00           H  
ATOM   2764  N   ASP A 178      13.409 -13.063  38.460  1.00  0.00           N  
ATOM   2765  CA  ASP A 178      14.299 -11.940  38.744  1.00  0.00           C  
ATOM   2766  C   ASP A 178      13.742 -10.654  38.137  1.00  0.00           C  
ATOM   2767  O   ASP A 178      14.020 -10.355  36.988  1.00  0.00           O  
ATOM   2768  CB  ASP A 178      15.703 -12.210  38.196  1.00  0.00           C  
ATOM   2769  CG  ASP A 178      16.707 -11.132  38.583  1.00  0.00           C  
ATOM   2770  OD1 ASP A 178      16.286 -10.064  38.962  1.00  0.00           O  
ATOM   2771  OD2 ASP A 178      17.884 -11.386  38.495  1.00  0.00           O  
ATOM   2772  H   ASP A 178      13.367 -13.433  37.521  1.00  0.00           H  
ATOM   2773  HA  ASP A 178      14.358 -11.810  39.824  1.00  0.00           H  
ATOM   2774 1HB  ASP A 178      16.061 -13.169  38.569  1.00  0.00           H  
ATOM   2775 2HB  ASP A 178      15.663 -12.276  37.109  1.00  0.00           H  
ATOM   2776  N   ILE A 179      12.980  -9.910  38.935  1.00  0.00           N  
ATOM   2777  CA  ILE A 179      12.307  -8.679  38.479  1.00  0.00           C  
ATOM   2778  C   ILE A 179      12.990  -7.443  39.048  1.00  0.00           C  
ATOM   2779  O   ILE A 179      13.165  -7.328  40.279  1.00  0.00           O  
ATOM   2780  CB  ILE A 179      10.822  -8.671  38.886  1.00  0.00           C  
ATOM   2781  CG1 ILE A 179      10.088  -9.855  38.252  1.00  0.00           C  
ATOM   2782  CG2 ILE A 179      10.167  -7.358  38.484  1.00  0.00           C  
ATOM   2783  CD1 ILE A 179       8.710 -10.097  38.823  1.00  0.00           C  
ATOM   2784  H   ILE A 179      12.864 -10.209  39.893  1.00  0.00           H  
ATOM   2785  HA  ILE A 179      12.370  -8.632  37.393  1.00  0.00           H  
ATOM   2786  HB  ILE A 179      10.740  -8.791  39.966  1.00  0.00           H  
ATOM   2787 1HG1 ILE A 179       9.990  -9.690  37.179  1.00  0.00           H  
ATOM   2788 2HG1 ILE A 179      10.677 -10.763  38.389  1.00  0.00           H  
ATOM   2789 1HG2 ILE A 179       9.118  -7.370  38.778  1.00  0.00           H  
ATOM   2790 2HG2 ILE A 179      10.674  -6.532  38.981  1.00  0.00           H  
ATOM   2791 3HG2 ILE A 179      10.240  -7.231  37.404  1.00  0.00           H  
ATOM   2792 1HD1 ILE A 179       8.254 -10.952  38.324  1.00  0.00           H  
ATOM   2793 2HD1 ILE A 179       8.789 -10.300  39.891  1.00  0.00           H  
ATOM   2794 3HD1 ILE A 179       8.092  -9.214  38.666  1.00  0.00           H  
ATOM   2795  N   GLY A 180      13.367  -6.517  38.159  1.00  0.00           N  
ATOM   2796  CA  GLY A 180      14.137  -5.322  38.527  1.00  0.00           C  
ATOM   2797  C   GLY A 180      13.386  -4.004  38.474  1.00  0.00           C  
ATOM   2798  O   GLY A 180      13.995  -2.960  38.245  1.00  0.00           O  
ATOM   2799  H   GLY A 180      13.105  -6.655  37.194  1.00  0.00           H  
ATOM   2800 1HA  GLY A 180      14.520  -5.434  39.542  1.00  0.00           H  
ATOM   2801 2HA  GLY A 180      14.999  -5.228  37.868  1.00  0.00           H  
ATOM   2802  N   LEU A 181      12.078  -4.069  38.708  1.00  0.00           N  
ATOM   2803  CA  LEU A 181      11.193  -2.911  38.698  1.00  0.00           C  
ATOM   2804  C   LEU A 181      11.098  -2.211  40.055  1.00  0.00           C  
ATOM   2805  O   LEU A 181      10.336  -1.249  40.216  1.00  0.00           O  
ATOM   2806  CB  LEU A 181       9.791  -3.341  38.250  1.00  0.00           C  
ATOM   2807  CG  LEU A 181       9.689  -3.897  36.824  1.00  0.00           C  
ATOM   2808  CD1 LEU A 181       8.278  -4.413  36.579  1.00  0.00           C  
ATOM   2809  CD2 LEU A 181      10.053  -2.806  35.827  1.00  0.00           C  
ATOM   2810  H   LEU A 181      11.692  -4.982  38.903  1.00  0.00           H  
ATOM   2811  HA  LEU A 181      11.576  -2.190  37.976  1.00  0.00           H  
ATOM   2812 1HB  LEU A 181       9.429  -4.110  38.931  1.00  0.00           H  
ATOM   2813 2HB  LEU A 181       9.125  -2.481  38.319  1.00  0.00           H  
ATOM   2814  HG  LEU A 181      10.376  -4.736  36.710  1.00  0.00           H  
ATOM   2815 1HD1 LEU A 181       8.206  -4.808  35.565  1.00  0.00           H  
ATOM   2816 2HD1 LEU A 181       8.051  -5.205  37.293  1.00  0.00           H  
ATOM   2817 3HD1 LEU A 181       7.566  -3.598  36.702  1.00  0.00           H  
ATOM   2818 1HD2 LEU A 181       9.982  -3.201  34.813  1.00  0.00           H  
ATOM   2819 2HD2 LEU A 181       9.366  -1.967  35.939  1.00  0.00           H  
ATOM   2820 3HD2 LEU A 181      11.072  -2.468  36.013  1.00  0.00           H  
ATOM   2821  N   ALA A 182      11.828  -2.724  41.040  1.00  0.00           N  
ATOM   2822  CA  ALA A 182      11.941  -2.060  42.342  1.00  0.00           C  
ATOM   2823  C   ALA A 182      13.397  -1.890  42.772  1.00  0.00           C  
ATOM   2824  O   ALA A 182      13.653  -1.629  43.945  1.00  0.00           O  
ATOM   2825  CB  ALA A 182      11.173  -2.823  43.391  1.00  0.00           C  
ATOM   2826  H   ALA A 182      12.319  -3.594  40.887  1.00  0.00           H  
ATOM   2827  HA  ALA A 182      11.514  -1.061  42.251  1.00  0.00           H  
ATOM   2828 1HB  ALA A 182      11.267  -2.316  44.351  1.00  0.00           H  
ATOM   2829 2HB  ALA A 182      10.121  -2.872  43.108  1.00  0.00           H  
ATOM   2830 3HB  ALA A 182      11.574  -3.832  43.473  1.00  0.00           H  
ATOM   2831  N   ASN A 183      14.333  -2.009  41.824  1.00  0.00           N  
ATOM   2832  CA  ASN A 183      15.766  -1.848  42.086  1.00  0.00           C  
ATOM   2833  C   ASN A 183      16.159  -0.364  42.207  1.00  0.00           C  
ATOM   2834  O   ASN A 183      15.292   0.511  42.124  1.00  0.00           O  
ATOM   2835  CB  ASN A 183      16.613  -2.613  41.034  1.00  0.00           C  
ATOM   2836  CG  ASN A 183      16.619  -1.964  39.647  1.00  0.00           C  
ATOM   2837  OD1 ASN A 183      16.034  -0.910  39.430  1.00  0.00           O  
ATOM   2838  ND2 ASN A 183      17.299  -2.603  38.705  1.00  0.00           N  
ATOM   2839  H   ASN A 183      14.024  -2.222  40.886  1.00  0.00           H  
ATOM   2840  HA  ASN A 183      15.987  -2.260  43.072  1.00  0.00           H  
ATOM   2841 1HB  ASN A 183      17.646  -2.682  41.379  1.00  0.00           H  
ATOM   2842 2HB  ASN A 183      16.234  -3.629  40.930  1.00  0.00           H  
ATOM   2843 1HD2 ASN A 183      17.341  -2.229  37.778  1.00  0.00           H  
ATOM   2844 2HD2 ASN A 183      17.770  -3.457  38.922  1.00  0.00           H  
ATOM   2845  N   GLU A 184      17.451  -0.084  42.418  1.00  0.00           N  
ATOM   2846  CA  GLU A 184      17.945   1.290  42.628  1.00  0.00           C  
ATOM   2847  C   GLU A 184      17.561   2.214  41.465  1.00  0.00           C  
ATOM   2848  O   GLU A 184      17.091   3.333  41.673  1.00  0.00           O  
ATOM   2849  CB  GLU A 184      19.483   1.340  42.771  1.00  0.00           C  
ATOM   2850  CG  GLU A 184      20.127   0.540  43.912  1.00  0.00           C  
ATOM   2851  CD  GLU A 184      19.885   1.115  45.310  1.00  0.00           C  
ATOM   2852  OE1 GLU A 184      20.876   1.530  45.962  1.00  0.00           O  
ATOM   2853  OE2 GLU A 184      18.713   1.132  45.762  1.00  0.00           O  
ATOM   2854  H   GLU A 184      18.108  -0.851  42.433  1.00  0.00           H  
ATOM   2855  HA  GLU A 184      17.511   1.677  43.551  1.00  0.00           H  
ATOM   2856 1HB  GLU A 184      19.946   0.978  41.853  1.00  0.00           H  
ATOM   2857 2HB  GLU A 184      19.802   2.373  42.912  1.00  0.00           H  
ATOM   2858 1HG  GLU A 184      19.736  -0.476  43.895  1.00  0.00           H  
ATOM   2859 2HG  GLU A 184      21.202   0.489  43.745  1.00  0.00           H  
ATOM   2860  N   GLY A 185      17.792   1.735  40.243  1.00  0.00           N  
ATOM   2861  CA  GLY A 185      17.461   2.471  39.023  1.00  0.00           C  
ATOM   2862  C   GLY A 185      15.985   2.772  38.870  1.00  0.00           C  
ATOM   2863  O   GLY A 185      15.618   3.914  38.540  1.00  0.00           O  
ATOM   2864  H   GLY A 185      18.216   0.821  40.166  1.00  0.00           H  
ATOM   2865 1HA  GLY A 185      18.005   3.415  39.008  1.00  0.00           H  
ATOM   2866 2HA  GLY A 185      17.785   1.899  38.154  1.00  0.00           H  
ATOM   2867  N   ALA A 186      15.149   1.760  39.129  1.00  0.00           N  
ATOM   2868  CA  ALA A 186      13.689   1.873  39.046  1.00  0.00           C  
ATOM   2869  C   ALA A 186      13.166   2.922  39.998  1.00  0.00           C  
ATOM   2870  O   ALA A 186      12.378   3.776  39.607  1.00  0.00           O  
ATOM   2871  CB  ALA A 186      13.022   0.546  39.341  1.00  0.00           C  
ATOM   2872  H   ALA A 186      15.561   0.877  39.394  1.00  0.00           H  
ATOM   2873  HA  ALA A 186      13.429   2.173  38.031  1.00  0.00           H  
ATOM   2874 1HB  ALA A 186      11.940   0.659  39.273  1.00  0.00           H  
ATOM   2875 2HB  ALA A 186      13.355  -0.198  38.617  1.00  0.00           H  
ATOM   2876 3HB  ALA A 186      13.290   0.219  40.345  1.00  0.00           H  
ATOM   2877  N   VAL A 187      13.612   2.855  41.253  1.00  0.00           N  
ATOM   2878  CA  VAL A 187      13.239   3.839  42.264  1.00  0.00           C  
ATOM   2879  C   VAL A 187      13.616   5.257  41.849  1.00  0.00           C  
ATOM   2880  O   VAL A 187      12.796   6.169  41.948  1.00  0.00           O  
ATOM   2881  CB  VAL A 187      13.923   3.506  43.603  1.00  0.00           C  
ATOM   2882  CG1 VAL A 187      13.746   4.650  44.590  1.00  0.00           C  
ATOM   2883  CG2 VAL A 187      13.355   2.213  44.167  1.00  0.00           C  
ATOM   2884  H   VAL A 187      14.228   2.096  41.509  1.00  0.00           H  
ATOM   2885  HA  VAL A 187      12.158   3.805  42.398  1.00  0.00           H  
ATOM   2886  HB  VAL A 187      14.994   3.390  43.434  1.00  0.00           H  
ATOM   2887 1HG1 VAL A 187      14.236   4.398  45.531  1.00  0.00           H  
ATOM   2888 2HG1 VAL A 187      14.192   5.556  44.181  1.00  0.00           H  
ATOM   2889 3HG1 VAL A 187      12.683   4.815  44.768  1.00  0.00           H  
ATOM   2890 1HG2 VAL A 187      13.844   1.984  45.114  1.00  0.00           H  
ATOM   2891 2HG2 VAL A 187      12.283   2.327  44.330  1.00  0.00           H  
ATOM   2892 3HG2 VAL A 187      13.530   1.400  43.462  1.00  0.00           H  
ATOM   2893  N   LYS A 188      14.854   5.417  41.389  1.00  0.00           N  
ATOM   2894  CA  LYS A 188      15.391   6.694  40.941  1.00  0.00           C  
ATOM   2895  C   LYS A 188      14.565   7.333  39.809  1.00  0.00           C  
ATOM   2896  O   LYS A 188      14.354   8.555  39.800  1.00  0.00           O  
ATOM   2897  CB  LYS A 188      16.841   6.513  40.491  1.00  0.00           C  
ATOM   2898  CG  LYS A 188      17.596   7.815  40.263  1.00  0.00           C  
ATOM   2899  CD  LYS A 188      19.090   7.569  40.115  1.00  0.00           C  
ATOM   2900  CE  LYS A 188      19.863   8.878  40.035  1.00  0.00           C  
ATOM   2901  NZ  LYS A 188      21.334   8.656  40.020  1.00  0.00           N  
ATOM   2902  H   LYS A 188      15.442   4.597  41.355  1.00  0.00           H  
ATOM   2903  HA  LYS A 188      15.373   7.390  41.781  1.00  0.00           H  
ATOM   2904 1HB  LYS A 188      17.385   5.937  41.240  1.00  0.00           H  
ATOM   2905 2HB  LYS A 188      16.865   5.945  39.561  1.00  0.00           H  
ATOM   2906 1HG  LYS A 188      17.225   8.298  39.358  1.00  0.00           H  
ATOM   2907 2HG  LYS A 188      17.429   8.485  41.106  1.00  0.00           H  
ATOM   2908 1HD  LYS A 188      19.451   6.995  40.970  1.00  0.00           H  
ATOM   2909 2HD  LYS A 188      19.276   6.993  39.209  1.00  0.00           H  
ATOM   2910 1HE  LYS A 188      19.579   9.412  39.130  1.00  0.00           H  
ATOM   2911 2HE  LYS A 188      19.611   9.502  40.893  1.00  0.00           H  
ATOM   2912 1HZ  LYS A 188      21.809   9.546  39.967  1.00  0.00           H  
ATOM   2913 2HZ  LYS A 188      21.611   8.176  40.866  1.00  0.00           H  
ATOM   2914 3HZ  LYS A 188      21.582   8.094  39.218  1.00  0.00           H  
ATOM   2915  N   GLY A 189      14.136   6.509  38.854  1.00  0.00           N  
ATOM   2916  CA  GLY A 189      13.279   6.969  37.751  1.00  0.00           C  
ATOM   2917  C   GLY A 189      11.915   7.367  38.253  1.00  0.00           C  
ATOM   2918  O   GLY A 189      11.401   8.428  37.898  1.00  0.00           O  
ATOM   2919  H   GLY A 189      14.409   5.537  38.893  1.00  0.00           H  
ATOM   2920 1HA  GLY A 189      13.750   7.816  37.254  1.00  0.00           H  
ATOM   2921 2HA  GLY A 189      13.181   6.175  37.011  1.00  0.00           H  
ATOM   2922  N   ALA A 190      11.335   6.533  39.108  1.00  0.00           N  
ATOM   2923  CA  ALA A 190      10.018   6.795  39.667  1.00  0.00           C  
ATOM   2924  C   ALA A 190      10.022   8.026  40.560  1.00  0.00           C  
ATOM   2925  O   ALA A 190       8.995   8.695  40.689  1.00  0.00           O  
ATOM   2926  CB  ALA A 190       9.521   5.609  40.425  1.00  0.00           C  
ATOM   2927  H   ALA A 190      11.825   5.692  39.376  1.00  0.00           H  
ATOM   2928  HA  ALA A 190       9.334   6.996  38.843  1.00  0.00           H  
ATOM   2929 1HB  ALA A 190       8.534   5.826  40.835  1.00  0.00           H  
ATOM   2930 2HB  ALA A 190       9.454   4.751  39.755  1.00  0.00           H  
ATOM   2931 3HB  ALA A 190      10.209   5.382  41.237  1.00  0.00           H  
ATOM   2932  N   LYS A 191      11.172   8.317  41.179  1.00  0.00           N  
ATOM   2933  CA  LYS A 191      11.302   9.514  41.996  1.00  0.00           C  
ATOM   2934  C   LYS A 191      11.362  10.756  41.124  1.00  0.00           C  
ATOM   2935  O   LYS A 191      10.790  11.778  41.495  1.00  0.00           O  
ATOM   2936  CB  LYS A 191      12.545   9.431  42.882  1.00  0.00           C  
ATOM   2937  CG  LYS A 191      12.368   8.585  44.136  1.00  0.00           C  
ATOM   2938  CD  LYS A 191      13.603   8.646  45.022  1.00  0.00           C  
ATOM   2939  CE  LYS A 191      13.339   8.022  46.385  1.00  0.00           C  
ATOM   2940  NZ  LYS A 191      14.546   8.054  47.255  1.00  0.00           N  
ATOM   2941  H   LYS A 191      11.965   7.699  41.082  1.00  0.00           H  
ATOM   2942  HA  LYS A 191      10.406   9.613  42.610  1.00  0.00           H  
ATOM   2943 1HB  LYS A 191      13.373   9.011  42.309  1.00  0.00           H  
ATOM   2944 2HB  LYS A 191      12.838  10.433  43.193  1.00  0.00           H  
ATOM   2945 1HG  LYS A 191      11.508   8.946  44.701  1.00  0.00           H  
ATOM   2946 2HG  LYS A 191      12.185   7.549  43.853  1.00  0.00           H  
ATOM   2947 1HD  LYS A 191      14.424   8.112  44.541  1.00  0.00           H  
ATOM   2948 2HD  LYS A 191      13.901   9.685  45.161  1.00  0.00           H  
ATOM   2949 1HE  LYS A 191      12.534   8.561  46.882  1.00  0.00           H  
ATOM   2950 2HE  LYS A 191      13.027   6.986  46.256  1.00  0.00           H  
ATOM   2951 1HZ  LYS A 191      14.330   7.632  48.147  1.00  0.00           H  
ATOM   2952 2HZ  LYS A 191      15.295   7.540  46.812  1.00  0.00           H  
ATOM   2953 3HZ  LYS A 191      14.833   9.012  47.398  1.00  0.00           H  
ATOM   2954  N   LEU A 192      12.031  10.667  39.973  1.00  0.00           N  
ATOM   2955  CA  LEU A 192      12.009  11.747  38.978  1.00  0.00           C  
ATOM   2956  C   LEU A 192      10.568  12.062  38.561  1.00  0.00           C  
ATOM   2957  O   LEU A 192      10.196  13.226  38.480  1.00  0.00           O  
ATOM   2958  CB  LEU A 192      12.836  11.359  37.746  1.00  0.00           C  
ATOM   2959  CG  LEU A 192      12.802  12.356  36.581  1.00  0.00           C  
ATOM   2960  CD1 LEU A 192      13.325  13.706  37.053  1.00  0.00           C  
ATOM   2961  CD2 LEU A 192      13.638  11.819  35.428  1.00  0.00           C  
ATOM   2962  H   LEU A 192      12.568   9.833  39.781  1.00  0.00           H  
ATOM   2963  HA  LEU A 192      12.433  12.643  39.432  1.00  0.00           H  
ATOM   2964 1HB  LEU A 192      13.875  11.237  38.048  1.00  0.00           H  
ATOM   2965 2HB  LEU A 192      12.474  10.401  37.372  1.00  0.00           H  
ATOM   2966  HG  LEU A 192      11.773  12.495  36.249  1.00  0.00           H  
ATOM   2967 1HD1 LEU A 192      13.301  14.415  36.225  1.00  0.00           H  
ATOM   2968 2HD1 LEU A 192      12.698  14.076  37.864  1.00  0.00           H  
ATOM   2969 3HD1 LEU A 192      14.349  13.596  37.407  1.00  0.00           H  
ATOM   2970 1HD2 LEU A 192      13.614  12.528  34.600  1.00  0.00           H  
ATOM   2971 2HD2 LEU A 192      14.668  11.682  35.758  1.00  0.00           H  
ATOM   2972 3HD2 LEU A 192      13.232  10.863  35.099  1.00  0.00           H  
ATOM   2973  N   ILE A 193       9.773  11.021  38.312  1.00  0.00           N  
ATOM   2974  CA  ILE A 193       8.339  11.174  38.017  1.00  0.00           C  
ATOM   2975  C   ILE A 193       7.572  11.833  39.161  1.00  0.00           C  
ATOM   2976  O   ILE A 193       6.790  12.765  38.933  1.00  0.00           O  
ATOM   2977  CB  ILE A 193       7.699   9.808  37.706  1.00  0.00           C  
ATOM   2978  CG1 ILE A 193       8.261   9.240  36.401  1.00  0.00           C  
ATOM   2979  CG2 ILE A 193       6.186   9.936  37.628  1.00  0.00           C  
ATOM   2980  CD1 ILE A 193       7.935   7.781  36.179  1.00  0.00           C  
ATOM   2981  H   ILE A 193      10.175  10.095  38.327  1.00  0.00           H  
ATOM   2982  HA  ILE A 193       8.232  11.829  37.154  1.00  0.00           H  
ATOM   2983  HB  ILE A 193       7.954   9.100  38.494  1.00  0.00           H  
ATOM   2984 1HG1 ILE A 193       7.870   9.810  35.558  1.00  0.00           H  
ATOM   2985 2HG1 ILE A 193       9.346   9.351  36.393  1.00  0.00           H  
ATOM   2986 1HG2 ILE A 193       5.750   8.962  37.407  1.00  0.00           H  
ATOM   2987 2HG2 ILE A 193       5.801  10.298  38.580  1.00  0.00           H  
ATOM   2988 3HG2 ILE A 193       5.920  10.640  36.838  1.00  0.00           H  
ATOM   2989 1HD1 ILE A 193       8.367   7.451  35.234  1.00  0.00           H  
ATOM   2990 2HD1 ILE A 193       8.349   7.187  36.995  1.00  0.00           H  
ATOM   2991 3HD1 ILE A 193       6.854   7.651  36.148  1.00  0.00           H  
ATOM   2992  N   LYS A 194       7.786  11.363  40.389  1.00  0.00           N  
ATOM   2993  CA  LYS A 194       7.153  11.996  41.550  1.00  0.00           C  
ATOM   2994  C   LYS A 194       7.572  13.470  41.647  1.00  0.00           C  
ATOM   2995  O   LYS A 194       6.752  14.324  41.980  1.00  0.00           O  
ATOM   2996  CB  LYS A 194       7.518  11.253  42.837  1.00  0.00           C  
ATOM   2997  CG  LYS A 194       6.852  11.803  44.091  1.00  0.00           C  
ATOM   2998  CD  LYS A 194       7.290  11.038  45.331  1.00  0.00           C  
ATOM   2999  CE  LYS A 194       8.663  11.490  45.805  1.00  0.00           C  
ATOM   3000  NZ  LYS A 194       8.619  12.838  46.433  1.00  0.00           N  
ATOM   3001  H   LYS A 194       8.389  10.565  40.531  1.00  0.00           H  
ATOM   3002  HA  LYS A 194       6.072  11.968  41.413  1.00  0.00           H  
ATOM   3003 1HB  LYS A 194       7.238  10.203  42.743  1.00  0.00           H  
ATOM   3004 2HB  LYS A 194       8.597  11.292  42.987  1.00  0.00           H  
ATOM   3005 1HG  LYS A 194       7.115  12.855  44.212  1.00  0.00           H  
ATOM   3006 2HG  LYS A 194       5.769  11.727  43.991  1.00  0.00           H  
ATOM   3007 1HD  LYS A 194       6.567  11.197  46.132  1.00  0.00           H  
ATOM   3008 2HD  LYS A 194       7.327   9.972  45.106  1.00  0.00           H  
ATOM   3009 1HE  LYS A 194       9.050  10.777  46.531  1.00  0.00           H  
ATOM   3010 2HE  LYS A 194       9.349  11.521  44.958  1.00  0.00           H  
ATOM   3011 1HZ  LYS A 194       9.547  13.101  46.733  1.00  0.00           H  
ATOM   3012 2HZ  LYS A 194       8.278  13.512  45.762  1.00  0.00           H  
ATOM   3013 3HZ  LYS A 194       8.001  12.818  47.232  1.00  0.00           H  
ATOM   3014  N   ARG A 195       8.842  13.740  41.343  1.00  0.00           N  
ATOM   3015  CA  ARG A 195       9.400  15.090  41.390  1.00  0.00           C  
ATOM   3016  C   ARG A 195       8.673  16.015  40.419  1.00  0.00           C  
ATOM   3017  O   ARG A 195       8.344  17.144  40.761  1.00  0.00           O  
ATOM   3018  CB  ARG A 195      10.900  15.069  41.058  1.00  0.00           C  
ATOM   3019  CG  ARG A 195      11.718  16.162  41.748  1.00  0.00           C  
ATOM   3020  CD  ARG A 195      12.230  17.224  40.788  1.00  0.00           C  
ATOM   3021  NE  ARG A 195      13.307  16.747  39.923  1.00  0.00           N  
ATOM   3022  CZ  ARG A 195      13.998  17.524  39.091  1.00  0.00           C  
ATOM   3023  NH1 ARG A 195      13.743  18.828  39.003  1.00  0.00           N  
ATOM   3024  NH2 ARG A 195      14.957  17.001  38.337  1.00  0.00           N  
ATOM   3025  H   ARG A 195       9.437  12.971  41.069  1.00  0.00           H  
ATOM   3026  HA  ARG A 195       9.273  15.481  42.400  1.00  0.00           H  
ATOM   3027 1HB  ARG A 195      11.322  14.106  41.344  1.00  0.00           H  
ATOM   3028 2HB  ARG A 195      11.036  15.179  39.982  1.00  0.00           H  
ATOM   3029 1HG  ARG A 195      11.101  16.663  42.494  1.00  0.00           H  
ATOM   3030 2HG  ARG A 195      12.585  15.714  42.235  1.00  0.00           H  
ATOM   3031 1HD  ARG A 195      11.415  17.557  40.146  1.00  0.00           H  
ATOM   3032 2HD  ARG A 195      12.614  18.072  41.354  1.00  0.00           H  
ATOM   3033  HE  ARG A 195      13.540  15.763  39.961  1.00  0.00           H  
ATOM   3034 1HH1 ARG A 195      13.017  19.241  39.572  1.00  0.00           H  
ATOM   3035 2HH1 ARG A 195      14.275  19.405  38.367  1.00  0.00           H  
ATOM   3036 1HH2 ARG A 195      15.164  16.013  38.395  1.00  0.00           H  
ATOM   3037 2HH2 ARG A 195      15.481  17.590  37.707  1.00  0.00           H  
ATOM   3038  N   MET A 196       8.425  15.528  39.208  1.00  0.00           N  
ATOM   3039  CA  MET A 196       7.675  16.300  38.210  1.00  0.00           C  
ATOM   3040  C   MET A 196       6.235  16.629  38.683  1.00  0.00           C  
ATOM   3041  O   MET A 196       5.697  17.703  38.373  1.00  0.00           O  
ATOM   3042  CB  MET A 196       7.680  15.563  36.861  1.00  0.00           C  
ATOM   3043  CG  MET A 196       9.049  15.565  36.175  1.00  0.00           C  
ATOM   3044  SD  MET A 196       9.099  14.949  34.490  1.00  0.00           S  
ATOM   3045  CE  MET A 196       8.974  13.195  34.736  1.00  0.00           C  
ATOM   3046  H   MET A 196       8.758  14.605  38.967  1.00  0.00           H  
ATOM   3047  HA  MET A 196       8.160  17.267  38.085  1.00  0.00           H  
ATOM   3048 1HB  MET A 196       7.370  14.530  37.009  1.00  0.00           H  
ATOM   3049 2HB  MET A 196       6.957  16.029  36.189  1.00  0.00           H  
ATOM   3050 1HG  MET A 196       9.439  16.582  36.144  1.00  0.00           H  
ATOM   3051 2HG  MET A 196       9.743  14.952  36.749  1.00  0.00           H  
ATOM   3052 1HE  MET A 196       8.993  12.690  33.770  1.00  0.00           H  
ATOM   3053 2HE  MET A 196       9.813  12.852  35.343  1.00  0.00           H  
ATOM   3054 3HE  MET A 196       8.038  12.965  35.247  1.00  0.00           H  
ATOM   3055  N   ILE A 197       5.632  15.716  39.441  1.00  0.00           N  
ATOM   3056  CA  ILE A 197       4.357  15.946  40.107  1.00  0.00           C  
ATOM   3057  C   ILE A 197       4.503  17.005  41.195  1.00  0.00           C  
ATOM   3058  O   ILE A 197       3.704  17.944  41.276  1.00  0.00           O  
ATOM   3059  CB  ILE A 197       3.811  14.643  40.720  1.00  0.00           C  
ATOM   3060  CG1 ILE A 197       3.555  13.604  39.625  1.00  0.00           C  
ATOM   3061  CG2 ILE A 197       2.539  14.918  41.506  1.00  0.00           C  
ATOM   3062  CD1 ILE A 197       2.378  13.932  38.736  1.00  0.00           C  
ATOM   3063  H   ILE A 197       6.091  14.824  39.552  1.00  0.00           H  
ATOM   3064  HA  ILE A 197       3.631  16.270  39.362  1.00  0.00           H  
ATOM   3065  HB  ILE A 197       4.557  14.217  41.391  1.00  0.00           H  
ATOM   3066 1HG1 ILE A 197       4.441  13.511  38.998  1.00  0.00           H  
ATOM   3067 2HG1 ILE A 197       3.375  12.631  40.082  1.00  0.00           H  
ATOM   3068 1HG2 ILE A 197       2.166  13.987  41.932  1.00  0.00           H  
ATOM   3069 2HG2 ILE A 197       2.752  15.624  42.308  1.00  0.00           H  
ATOM   3070 3HG2 ILE A 197       1.785  15.340  40.842  1.00  0.00           H  
ATOM   3071 1HD1 ILE A 197       2.260  13.150  37.986  1.00  0.00           H  
ATOM   3072 2HD1 ILE A 197       1.472  13.996  39.340  1.00  0.00           H  
ATOM   3073 3HD1 ILE A 197       2.551  14.886  38.240  1.00  0.00           H  
ATOM   3074  N   ASP A 198       5.520  16.820  42.043  1.00  0.00           N  
ATOM   3075  CA  ASP A 198       5.758  17.697  43.195  1.00  0.00           C  
ATOM   3076  C   ASP A 198       5.975  19.150  42.771  1.00  0.00           C  
ATOM   3077  O   ASP A 198       5.470  20.065  43.422  1.00  0.00           O  
ATOM   3078  CB  ASP A 198       6.970  17.212  43.993  1.00  0.00           C  
ATOM   3079  CG  ASP A 198       6.695  15.930  44.768  1.00  0.00           C  
ATOM   3080  OD1 ASP A 198       5.548  15.578  44.907  1.00  0.00           O  
ATOM   3081  OD2 ASP A 198       7.635  15.316  45.213  1.00  0.00           O  
ATOM   3082  H   ASP A 198       6.146  16.044  41.878  1.00  0.00           H  
ATOM   3083  HA  ASP A 198       4.876  17.673  43.836  1.00  0.00           H  
ATOM   3084 1HB  ASP A 198       7.806  17.037  43.315  1.00  0.00           H  
ATOM   3085 2HB  ASP A 198       7.276  17.986  44.697  1.00  0.00           H  
ATOM   3086  N   GLU A 199       6.705  19.350  41.674  1.00  0.00           N  
ATOM   3087  CA  GLU A 199       7.000  20.692  41.157  1.00  0.00           C  
ATOM   3088  C   GLU A 199       5.873  21.264  40.287  1.00  0.00           C  
ATOM   3089  O   GLU A 199       6.035  22.340  39.702  1.00  0.00           O  
ATOM   3090  CB  GLU A 199       8.300  20.663  40.349  1.00  0.00           C  
ATOM   3091  CG  GLU A 199       9.550  20.404  41.179  1.00  0.00           C  
ATOM   3092  CD  GLU A 199      10.817  20.513  40.377  1.00  0.00           C  
ATOM   3093  OE1 GLU A 199      10.735  20.806  39.209  1.00  0.00           O  
ATOM   3094  OE2 GLU A 199      11.868  20.301  40.934  1.00  0.00           O  
ATOM   3095  H   GLU A 199       7.067  18.544  41.185  1.00  0.00           H  
ATOM   3096  HA  GLU A 199       7.115  21.371  42.002  1.00  0.00           H  
ATOM   3097 1HB  GLU A 199       8.238  19.886  39.587  1.00  0.00           H  
ATOM   3098 2HB  GLU A 199       8.431  21.616  39.836  1.00  0.00           H  
ATOM   3099 1HG  GLU A 199       9.587  21.125  41.995  1.00  0.00           H  
ATOM   3100 2HG  GLU A 199       9.484  19.408  41.614  1.00  0.00           H  
ATOM   3101  N   GLY A 200       4.767  20.527  40.177  1.00  0.00           N  
ATOM   3102  CA  GLY A 200       3.556  20.998  39.513  1.00  0.00           C  
ATOM   3103  C   GLY A 200       3.623  21.014  37.994  1.00  0.00           C  
ATOM   3104  O   GLY A 200       2.778  21.642  37.349  1.00  0.00           O  
ATOM   3105  H   GLY A 200       4.781  19.599  40.576  1.00  0.00           H  
ATOM   3106 1HA  GLY A 200       2.714  20.367  39.802  1.00  0.00           H  
ATOM   3107 2HA  GLY A 200       3.328  22.009  39.846  1.00  0.00           H  
ATOM   3108  N   VAL A 201       4.616  20.331  37.417  1.00  0.00           N  
ATOM   3109  CA  VAL A 201       4.734  20.220  35.966  1.00  0.00           C  
ATOM   3110  C   VAL A 201       3.829  19.120  35.406  1.00  0.00           C  
ATOM   3111  O   VAL A 201       3.297  19.260  34.306  1.00  0.00           O  
ATOM   3112  CB  VAL A 201       6.195  19.925  35.577  1.00  0.00           C  
ATOM   3113  CG1 VAL A 201       6.298  19.615  34.091  1.00  0.00           C  
ATOM   3114  CG2 VAL A 201       7.078  21.108  35.944  1.00  0.00           C  
ATOM   3115  H   VAL A 201       5.303  19.879  38.003  1.00  0.00           H  
ATOM   3116  HA  VAL A 201       4.386  21.151  35.518  1.00  0.00           H  
ATOM   3117  HB  VAL A 201       6.533  19.038  36.114  1.00  0.00           H  
ATOM   3118 1HG1 VAL A 201       7.337  19.409  33.833  1.00  0.00           H  
ATOM   3119 2HG1 VAL A 201       5.687  18.743  33.858  1.00  0.00           H  
ATOM   3120 3HG1 VAL A 201       5.946  20.471  33.516  1.00  0.00           H  
ATOM   3121 1HG2 VAL A 201       8.109  20.892  35.666  1.00  0.00           H  
ATOM   3122 2HG2 VAL A 201       6.737  21.996  35.411  1.00  0.00           H  
ATOM   3123 3HG2 VAL A 201       7.021  21.285  37.018  1.00  0.00           H  
ATOM   3124  N   LEU A 202       3.658  18.031  36.147  1.00  0.00           N  
ATOM   3125  CA  LEU A 202       2.649  17.029  35.827  1.00  0.00           C  
ATOM   3126  C   LEU A 202       1.622  16.993  36.943  1.00  0.00           C  
ATOM   3127  O   LEU A 202       1.926  17.331  38.084  1.00  0.00           O  
ATOM   3128  CB  LEU A 202       3.284  15.643  35.664  1.00  0.00           C  
ATOM   3129  CG  LEU A 202       4.290  15.409  34.547  1.00  0.00           C  
ATOM   3130  CD1 LEU A 202       4.927  14.022  34.750  1.00  0.00           C  
ATOM   3131  CD2 LEU A 202       3.642  15.497  33.169  1.00  0.00           C  
ATOM   3132  H   LEU A 202       4.246  17.895  36.957  1.00  0.00           H  
ATOM   3133  HA  LEU A 202       2.177  17.304  34.884  1.00  0.00           H  
ATOM   3134 1HB  LEU A 202       3.802  15.387  36.587  1.00  0.00           H  
ATOM   3135 2HB  LEU A 202       2.490  14.913  35.504  1.00  0.00           H  
ATOM   3136  HG  LEU A 202       5.077  16.161  34.603  1.00  0.00           H  
ATOM   3137 1HD1 LEU A 202       5.652  13.836  33.958  1.00  0.00           H  
ATOM   3138 2HD1 LEU A 202       5.430  13.991  35.716  1.00  0.00           H  
ATOM   3139 3HD1 LEU A 202       4.152  13.258  34.719  1.00  0.00           H  
ATOM   3140 1HD2 LEU A 202       4.397  15.325  32.400  1.00  0.00           H  
ATOM   3141 2HD2 LEU A 202       2.860  14.743  33.085  1.00  0.00           H  
ATOM   3142 3HD2 LEU A 202       3.207  16.488  33.034  1.00  0.00           H  
ATOM   3143  N   THR A 203       0.404  16.573  36.630  1.00  0.00           N  
ATOM   3144  CA  THR A 203      -0.604  16.416  37.648  1.00  0.00           C  
ATOM   3145  C   THR A 203      -1.068  14.964  37.716  1.00  0.00           C  
ATOM   3146  O   THR A 203      -1.048  14.256  36.715  1.00  0.00           O  
ATOM   3147  CB  THR A 203      -1.804  17.345  37.385  1.00  0.00           C  
ATOM   3148  OG1 THR A 203      -2.545  16.864  36.256  1.00  0.00           O  
ATOM   3149  CG2 THR A 203      -1.331  18.764  37.109  1.00  0.00           C  
ATOM   3150  H   THR A 203       0.172  16.358  35.671  1.00  0.00           H  
ATOM   3151  HA  THR A 203      -0.159  16.652  38.615  1.00  0.00           H  
ATOM   3152  HB  THR A 203      -2.458  17.349  38.256  1.00  0.00           H  
ATOM   3153  HG1 THR A 203      -1.999  16.918  35.468  1.00  0.00           H  
ATOM   3154 1HG2 THR A 203      -2.192  19.405  36.926  1.00  0.00           H  
ATOM   3155 2HG2 THR A 203      -0.776  19.136  37.970  1.00  0.00           H  
ATOM   3156 3HG2 THR A 203      -0.684  18.767  36.232  1.00  0.00           H  
ATOM   3157  N   PRO A 204      -1.518  14.532  38.905  1.00  0.00           N  
ATOM   3158  CA  PRO A 204      -2.038  13.178  39.090  1.00  0.00           C  
ATOM   3159  C   PRO A 204      -3.154  12.786  38.118  1.00  0.00           C  
ATOM   3160  O   PRO A 204      -3.303  11.607  37.830  1.00  0.00           O  
ATOM   3161  CB  PRO A 204      -2.555  13.228  40.531  1.00  0.00           C  
ATOM   3162  CG  PRO A 204      -1.687  14.240  41.197  1.00  0.00           C  
ATOM   3163  CD  PRO A 204      -1.487  15.306  40.153  1.00  0.00           C  
ATOM   3164  HA  PRO A 204      -1.212  12.457  38.992  1.00  0.00           H  
ATOM   3165 1HB  PRO A 204      -3.620  13.506  40.539  1.00  0.00           H  
ATOM   3166 2HB  PRO A 204      -2.481  12.232  40.992  1.00  0.00           H  
ATOM   3167 1HG  PRO A 204      -2.177  14.623  42.104  1.00  0.00           H  
ATOM   3168 2HG  PRO A 204      -0.742  13.778  41.517  1.00  0.00           H  
ATOM   3169 1HD  PRO A 204      -2.311  16.033  40.208  1.00  0.00           H  
ATOM   3170 2HD  PRO A 204      -0.519  15.803  40.316  1.00  0.00           H  
ATOM   3171  N   GLY A 205      -3.940  13.752  37.638  1.00  0.00           N  
ATOM   3172  CA  GLY A 205      -5.047  13.477  36.710  1.00  0.00           C  
ATOM   3173  C   GLY A 205      -4.655  13.401  35.234  1.00  0.00           C  
ATOM   3174  O   GLY A 205      -5.512  13.144  34.376  1.00  0.00           O  
ATOM   3175  H   GLY A 205      -3.764  14.705  37.925  1.00  0.00           H  
ATOM   3176 1HA  GLY A 205      -5.516  12.529  36.976  1.00  0.00           H  
ATOM   3177 2HA  GLY A 205      -5.806  14.251  36.810  1.00  0.00           H  
ATOM   3178  N   ASP A 206      -3.381  13.624  34.929  1.00  0.00           N  
ATOM   3179  CA  ASP A 206      -2.898  13.518  33.541  1.00  0.00           C  
ATOM   3180  C   ASP A 206      -3.113  12.111  32.959  1.00  0.00           C  
ATOM   3181  O   ASP A 206      -2.870  11.108  33.631  1.00  0.00           O  
ATOM   3182  CB  ASP A 206      -1.412  13.878  33.467  1.00  0.00           C  
ATOM   3183  CG  ASP A 206      -1.150  15.361  33.697  1.00  0.00           C  
ATOM   3184  OD1 ASP A 206      -2.090  16.121  33.674  1.00  0.00           O  
ATOM   3185  OD2 ASP A 206      -0.014  15.719  33.893  1.00  0.00           O  
ATOM   3186  H   ASP A 206      -2.729  13.871  35.660  1.00  0.00           H  
ATOM   3187  HA  ASP A 206      -3.476  14.203  32.920  1.00  0.00           H  
ATOM   3188 1HB  ASP A 206      -0.862  13.307  34.215  1.00  0.00           H  
ATOM   3189 2HB  ASP A 206      -1.019  13.602  32.489  1.00  0.00           H  
ATOM   3190  N   ASN A 207      -3.613  12.053  31.720  1.00  0.00           N  
ATOM   3191  CA  ASN A 207      -3.894  10.792  31.037  1.00  0.00           C  
ATOM   3192  C   ASN A 207      -3.748  10.927  29.523  1.00  0.00           C  
ATOM   3193  O   ASN A 207      -3.519  12.027  28.997  1.00  0.00           O  
ATOM   3194  CB  ASN A 207      -5.282  10.293  31.395  1.00  0.00           C  
ATOM   3195  CG  ASN A 207      -6.359  11.283  31.047  1.00  0.00           C  
ATOM   3196  OD1 ASN A 207      -6.509  11.672  29.883  1.00  0.00           O  
ATOM   3197  ND2 ASN A 207      -7.113  11.697  32.033  1.00  0.00           N  
ATOM   3198  H   ASN A 207      -3.801  12.924  31.243  1.00  0.00           H  
ATOM   3199  HA  ASN A 207      -3.143  10.060  31.339  1.00  0.00           H  
ATOM   3200 1HB  ASN A 207      -5.480   9.358  30.869  1.00  0.00           H  
ATOM   3201 2HB  ASN A 207      -5.329  10.084  32.464  1.00  0.00           H  
ATOM   3202 1HD2 ASN A 207      -7.846  12.356  31.860  1.00  0.00           H  
ATOM   3203 2HD2 ASN A 207      -6.956  11.356  32.959  1.00  0.00           H  
ATOM   3204  N   TYR A 208      -3.860   9.798  28.829  1.00  0.00           N  
ATOM   3205  CA  TYR A 208      -3.565   9.769  27.417  1.00  0.00           C  
ATOM   3206  C   TYR A 208      -4.516  10.642  26.616  1.00  0.00           C  
ATOM   3207  O   TYR A 208      -4.086  11.423  25.786  1.00  0.00           O  
ATOM   3208  CB  TYR A 208      -3.635   8.339  26.867  1.00  0.00           C  
ATOM   3209  CG  TYR A 208      -3.143   8.292  25.457  1.00  0.00           C  
ATOM   3210  CD1 TYR A 208      -1.797   8.134  25.166  1.00  0.00           C  
ATOM   3211  CD2 TYR A 208      -4.006   8.471  24.395  1.00  0.00           C  
ATOM   3212  CE1 TYR A 208      -1.345   8.127  23.842  1.00  0.00           C  
ATOM   3213  CE2 TYR A 208      -3.571   8.460  23.106  1.00  0.00           C  
ATOM   3214  CZ  TYR A 208      -2.239   8.295  22.816  1.00  0.00           C  
ATOM   3215  OH  TYR A 208      -1.845   8.310  21.486  1.00  0.00           O  
ATOM   3216  H   TYR A 208      -4.155   8.947  29.287  1.00  0.00           H  
ATOM   3217  HA  TYR A 208      -2.552  10.145  27.268  1.00  0.00           H  
ATOM   3218 1HB  TYR A 208      -3.032   7.679  27.492  1.00  0.00           H  
ATOM   3219 2HB  TYR A 208      -4.664   7.982  26.912  1.00  0.00           H  
ATOM   3220  HD1 TYR A 208      -1.075   8.013  25.973  1.00  0.00           H  
ATOM   3221  HD2 TYR A 208      -5.069   8.626  24.578  1.00  0.00           H  
ATOM   3222  HE1 TYR A 208      -0.284   8.002  23.629  1.00  0.00           H  
ATOM   3223  HE2 TYR A 208      -4.283   8.585  22.289  1.00  0.00           H  
ATOM   3224  HH  TYR A 208      -2.620   8.394  20.925  1.00  0.00           H  
ATOM   3225  N   GLY A 209      -5.814  10.458  26.841  1.00  0.00           N  
ATOM   3226  CA  GLY A 209      -6.827  11.209  26.089  1.00  0.00           C  
ATOM   3227  C   GLY A 209      -6.659  12.711  26.222  1.00  0.00           C  
ATOM   3228  O   GLY A 209      -6.786  13.433  25.251  1.00  0.00           O  
ATOM   3229  H   GLY A 209      -6.113   9.792  27.539  1.00  0.00           H  
ATOM   3230 1HA  GLY A 209      -6.772  10.939  25.035  1.00  0.00           H  
ATOM   3231 2HA  GLY A 209      -7.820  10.932  26.441  1.00  0.00           H  
ATOM   3232  N   THR A 210      -6.388  13.180  27.443  1.00  0.00           N  
ATOM   3233  CA  THR A 210      -6.186  14.598  27.702  1.00  0.00           C  
ATOM   3234  C   THR A 210      -4.934  15.123  26.983  1.00  0.00           C  
ATOM   3235  O   THR A 210      -4.993  16.137  26.277  1.00  0.00           O  
ATOM   3236  CB  THR A 210      -6.086  14.875  29.200  1.00  0.00           C  
ATOM   3237  OG1 THR A 210      -7.292  14.441  29.853  1.00  0.00           O  
ATOM   3238  CG2 THR A 210      -5.842  16.353  29.454  1.00  0.00           C  
ATOM   3239  H   THR A 210      -6.322  12.526  28.210  1.00  0.00           H  
ATOM   3240  HA  THR A 210      -7.041  15.147  27.308  1.00  0.00           H  
ATOM   3241  HB  THR A 210      -5.263  14.299  29.622  1.00  0.00           H  
ATOM   3242  HG1 THR A 210      -7.292  13.483  29.922  1.00  0.00           H  
ATOM   3243 1HG2 THR A 210      -5.774  16.531  30.527  1.00  0.00           H  
ATOM   3244 2HG2 THR A 210      -4.911  16.656  28.975  1.00  0.00           H  
ATOM   3245 3HG2 THR A 210      -6.667  16.934  29.042  1.00  0.00           H  
ATOM   3246  N   MET A 211      -3.816  14.426  27.148  1.00  0.00           N  
ATOM   3247  CA  MET A 211      -2.596  14.763  26.444  1.00  0.00           C  
ATOM   3248  C   MET A 211      -2.839  14.879  24.944  1.00  0.00           C  
ATOM   3249  O   MET A 211      -2.435  15.862  24.308  1.00  0.00           O  
ATOM   3250  CB  MET A 211      -1.518  13.721  26.734  1.00  0.00           C  
ATOM   3251  CG  MET A 211      -0.236  13.900  25.933  1.00  0.00           C  
ATOM   3252  SD  MET A 211       0.799  12.423  25.937  1.00  0.00           S  
ATOM   3253  CE  MET A 211      -0.172  11.326  24.908  1.00  0.00           C  
ATOM   3254  H   MET A 211      -3.817  13.639  27.781  1.00  0.00           H  
ATOM   3255  HA  MET A 211      -2.232  15.719  26.821  1.00  0.00           H  
ATOM   3256 1HB  MET A 211      -1.258  13.751  27.791  1.00  0.00           H  
ATOM   3257 2HB  MET A 211      -1.908  12.725  26.522  1.00  0.00           H  
ATOM   3258 1HG  MET A 211      -0.484  14.144  24.900  1.00  0.00           H  
ATOM   3259 2HG  MET A 211       0.340  14.726  26.349  1.00  0.00           H  
ATOM   3260 1HE  MET A 211       0.339  10.367  24.816  1.00  0.00           H  
ATOM   3261 2HE  MET A 211      -1.152  11.173  25.362  1.00  0.00           H  
ATOM   3262 3HE  MET A 211      -0.295  11.768  23.919  1.00  0.00           H  
ATOM   3263  N   ASP A 212      -3.470  13.844  24.388  1.00  0.00           N  
ATOM   3264  CA  ASP A 212      -3.606  13.689  22.943  1.00  0.00           C  
ATOM   3265  C   ASP A 212      -4.438  14.835  22.390  1.00  0.00           C  
ATOM   3266  O   ASP A 212      -4.055  15.501  21.425  1.00  0.00           O  
ATOM   3267  CB  ASP A 212      -4.258  12.349  22.591  1.00  0.00           C  
ATOM   3268  CG  ASP A 212      -4.220  12.045  21.100  1.00  0.00           C  
ATOM   3269  OD1 ASP A 212      -3.159  12.118  20.526  1.00  0.00           O  
ATOM   3270  OD2 ASP A 212      -5.251  11.742  20.549  1.00  0.00           O  
ATOM   3271  H   ASP A 212      -3.867  13.144  24.997  1.00  0.00           H  
ATOM   3272  HA  ASP A 212      -2.612  13.722  22.496  1.00  0.00           H  
ATOM   3273 1HB  ASP A 212      -3.749  11.546  23.125  1.00  0.00           H  
ATOM   3274 2HB  ASP A 212      -5.298  12.353  22.920  1.00  0.00           H  
ATOM   3275  N   SER A 213      -5.580  15.082  23.027  1.00  0.00           N  
ATOM   3276  CA  SER A 213      -6.495  16.111  22.525  1.00  0.00           C  
ATOM   3277  C   SER A 213      -5.936  17.505  22.758  1.00  0.00           C  
ATOM   3278  O   SER A 213      -6.100  18.383  21.944  1.00  0.00           O  
ATOM   3279  CB  SER A 213      -7.848  15.985  23.197  1.00  0.00           C  
ATOM   3280  OG  SER A 213      -7.756  16.264  24.567  1.00  0.00           O  
ATOM   3281  H   SER A 213      -5.828  14.567  23.859  1.00  0.00           H  
ATOM   3282  HA  SER A 213      -6.598  15.987  21.446  1.00  0.00           H  
ATOM   3283 1HB  SER A 213      -8.553  16.673  22.730  1.00  0.00           H  
ATOM   3284 2HB  SER A 213      -8.233  14.976  23.054  1.00  0.00           H  
ATOM   3285  HG  SER A 213      -8.644  16.163  24.918  1.00  0.00           H  
ATOM   3286  N   MET A 214      -5.272  17.709  23.885  1.00  0.00           N  
ATOM   3287  CA  MET A 214      -4.727  19.014  24.186  1.00  0.00           C  
ATOM   3288  C   MET A 214      -3.621  19.366  23.193  1.00  0.00           C  
ATOM   3289  O   MET A 214      -3.557  20.478  22.716  1.00  0.00           O  
ATOM   3290  CB  MET A 214      -4.203  19.050  25.620  1.00  0.00           C  
ATOM   3291  CG  MET A 214      -3.894  20.446  26.142  1.00  0.00           C  
ATOM   3292  SD  MET A 214      -3.253  20.431  27.829  1.00  0.00           S  
ATOM   3293  CE  MET A 214      -4.675  19.814  28.725  1.00  0.00           C  
ATOM   3294  H   MET A 214      -5.140  16.957  24.545  1.00  0.00           H  
ATOM   3295  HA  MET A 214      -5.519  19.754  24.075  1.00  0.00           H  
ATOM   3296 1HB  MET A 214      -4.938  18.600  26.286  1.00  0.00           H  
ATOM   3297 2HB  MET A 214      -3.291  18.457  25.690  1.00  0.00           H  
ATOM   3298 1HG  MET A 214      -3.155  20.920  25.497  1.00  0.00           H  
ATOM   3299 2HG  MET A 214      -4.800  21.051  26.124  1.00  0.00           H  
ATOM   3300 1HE  MET A 214      -4.435  19.748  29.787  1.00  0.00           H  
ATOM   3301 2HE  MET A 214      -5.517  20.493  28.584  1.00  0.00           H  
ATOM   3302 3HE  MET A 214      -4.939  18.825  28.351  1.00  0.00           H  
ATOM   3303  N   PHE A 215      -2.774  18.404  22.843  1.00  0.00           N  
ATOM   3304  CA  PHE A 215      -1.771  18.630  21.825  1.00  0.00           C  
ATOM   3305  C   PHE A 215      -2.349  18.921  20.430  1.00  0.00           C  
ATOM   3306  O   PHE A 215      -1.840  19.774  19.711  1.00  0.00           O  
ATOM   3307  CB  PHE A 215      -0.828  17.436  21.700  1.00  0.00           C  
ATOM   3308  CG  PHE A 215       0.408  17.749  20.904  1.00  0.00           C  
ATOM   3309  CD1 PHE A 215       1.484  18.367  21.508  1.00  0.00           C  
ATOM   3310  CD2 PHE A 215       0.483  17.460  19.557  1.00  0.00           C  
ATOM   3311  CE1 PHE A 215       2.596  18.676  20.816  1.00  0.00           C  
ATOM   3312  CE2 PHE A 215       1.624  17.755  18.843  1.00  0.00           C  
ATOM   3313  CZ  PHE A 215       2.693  18.365  19.473  1.00  0.00           C  
ATOM   3314  H   PHE A 215      -2.826  17.500  23.291  1.00  0.00           H  
ATOM   3315  HA  PHE A 215      -1.181  19.503  22.108  1.00  0.00           H  
ATOM   3316 1HB  PHE A 215      -0.529  17.103  22.693  1.00  0.00           H  
ATOM   3317 2HB  PHE A 215      -1.351  16.609  21.221  1.00  0.00           H  
ATOM   3318  HD1 PHE A 215       1.431  18.609  22.570  1.00  0.00           H  
ATOM   3319  HD2 PHE A 215      -0.361  16.980  19.061  1.00  0.00           H  
ATOM   3320  HE1 PHE A 215       3.427  19.175  21.314  1.00  0.00           H  
ATOM   3321  HE2 PHE A 215       1.685  17.510  17.783  1.00  0.00           H  
ATOM   3322  HZ  PHE A 215       3.603  18.600  18.923  1.00  0.00           H  
ATOM   3323  N   LYS A 216      -3.376  18.172  20.047  1.00  0.00           N  
ATOM   3324  CA  LYS A 216      -4.101  18.409  18.790  1.00  0.00           C  
ATOM   3325  C   LYS A 216      -4.738  19.792  18.710  1.00  0.00           C  
ATOM   3326  O   LYS A 216      -4.839  20.362  17.607  1.00  0.00           O  
ATOM   3327  CB  LYS A 216      -5.212  17.382  18.596  1.00  0.00           C  
ATOM   3328  CG  LYS A 216      -4.788  15.991  18.275  1.00  0.00           C  
ATOM   3329  CD  LYS A 216      -6.022  15.083  18.277  1.00  0.00           C  
ATOM   3330  CE  LYS A 216      -5.675  13.639  17.991  1.00  0.00           C  
ATOM   3331  NZ  LYS A 216      -6.837  12.728  18.151  1.00  0.00           N  
ATOM   3332  H   LYS A 216      -3.665  17.411  20.646  1.00  0.00           H  
ATOM   3333  HA  LYS A 216      -3.398  18.315  17.962  1.00  0.00           H  
ATOM   3334 1HB  LYS A 216      -5.816  17.324  19.501  1.00  0.00           H  
ATOM   3335 2HB  LYS A 216      -5.867  17.704  17.786  1.00  0.00           H  
ATOM   3336 1HG  LYS A 216      -4.308  15.974  17.296  1.00  0.00           H  
ATOM   3337 2HG  LYS A 216      -4.067  15.650  19.018  1.00  0.00           H  
ATOM   3338 1HD  LYS A 216      -6.511  15.135  19.251  1.00  0.00           H  
ATOM   3339 2HD  LYS A 216      -6.726  15.424  17.519  1.00  0.00           H  
ATOM   3340 1HE  LYS A 216      -5.304  13.550  16.971  1.00  0.00           H  
ATOM   3341 2HE  LYS A 216      -4.887  13.313  18.670  1.00  0.00           H  
ATOM   3342 1HZ  LYS A 216      -6.552  11.780  17.949  1.00  0.00           H  
ATOM   3343 2HZ  LYS A 216      -7.180  12.782  19.099  1.00  0.00           H  
ATOM   3344 3HZ  LYS A 216      -7.569  13.002  17.512  1.00  0.00           H  
ATOM   3345  N   GLU A 217      -5.186  20.322  19.848  1.00  0.00           N  
ATOM   3346  CA  GLU A 217      -5.804  21.671  19.921  1.00  0.00           C  
ATOM   3347  C   GLU A 217      -4.785  22.809  20.035  1.00  0.00           C  
ATOM   3348  O   GLU A 217      -5.151  23.987  20.205  1.00  0.00           O  
ATOM   3349  CB  GLU A 217      -6.763  21.742  21.112  1.00  0.00           C  
ATOM   3350  CG  GLU A 217      -7.979  20.834  20.995  1.00  0.00           C  
ATOM   3351  CD  GLU A 217      -8.858  20.873  22.214  1.00  0.00           C  
ATOM   3352  OE1 GLU A 217      -8.651  21.725  23.045  1.00  0.00           O  
ATOM   3353  OE2 GLU A 217      -9.738  20.051  22.314  1.00  0.00           O  
ATOM   3354  H   GLU A 217      -5.096  19.775  20.692  1.00  0.00           H  
ATOM   3355  HA  GLU A 217      -6.357  21.848  18.998  1.00  0.00           H  
ATOM   3356 1HB  GLU A 217      -6.231  21.473  22.024  1.00  0.00           H  
ATOM   3357 2HB  GLU A 217      -7.120  22.765  21.230  1.00  0.00           H  
ATOM   3358 1HG  GLU A 217      -8.566  21.138  20.128  1.00  0.00           H  
ATOM   3359 2HG  GLU A 217      -7.641  19.812  20.829  1.00  0.00           H  
ATOM   3360  N   GLY A 218      -3.502  22.466  19.996  1.00  0.00           N  
ATOM   3361  CA  GLY A 218      -2.433  23.461  20.052  1.00  0.00           C  
ATOM   3362  C   GLY A 218      -2.185  24.074  21.430  1.00  0.00           C  
ATOM   3363  O   GLY A 218      -1.620  25.163  21.511  1.00  0.00           O  
ATOM   3364  H   GLY A 218      -3.260  21.487  19.926  1.00  0.00           H  
ATOM   3365 1HA  GLY A 218      -1.498  23.010  19.719  1.00  0.00           H  
ATOM   3366 2HA  GLY A 218      -2.658  24.276  19.365  1.00  0.00           H  
ATOM   3367  N   LEU A 219      -2.574  23.364  22.492  1.00  0.00           N  
ATOM   3368  CA  LEU A 219      -2.458  23.823  23.890  1.00  0.00           C  
ATOM   3369  C   LEU A 219      -1.521  22.950  24.786  1.00  0.00           C  
ATOM   3370  O   LEU A 219      -1.552  23.059  26.024  1.00  0.00           O  
ATOM   3371  CB  LEU A 219      -3.857  23.867  24.517  1.00  0.00           C  
ATOM   3372  CG  LEU A 219      -4.844  24.848  23.872  1.00  0.00           C  
ATOM   3373  CD1 LEU A 219      -6.219  24.676  24.504  1.00  0.00           C  
ATOM   3374  CD2 LEU A 219      -4.336  26.271  24.049  1.00  0.00           C  
ATOM   3375  H   LEU A 219      -2.972  22.455  22.304  1.00  0.00           H  
ATOM   3376  HA  LEU A 219      -2.012  24.817  23.892  1.00  0.00           H  
ATOM   3377 1HB  LEU A 219      -4.294  22.872  24.461  1.00  0.00           H  
ATOM   3378 2HB  LEU A 219      -3.758  24.140  25.568  1.00  0.00           H  
ATOM   3379  HG  LEU A 219      -4.936  24.625  22.809  1.00  0.00           H  
ATOM   3380 1HD1 LEU A 219      -6.920  25.372  24.046  1.00  0.00           H  
ATOM   3381 2HD1 LEU A 219      -6.567  23.655  24.346  1.00  0.00           H  
ATOM   3382 3HD1 LEU A 219      -6.155  24.876  25.573  1.00  0.00           H  
ATOM   3383 1HD2 LEU A 219      -5.037  26.968  23.589  1.00  0.00           H  
ATOM   3384 2HD2 LEU A 219      -4.245  26.495  25.112  1.00  0.00           H  
ATOM   3385 3HD2 LEU A 219      -3.360  26.371  23.572  1.00  0.00           H  
ATOM   3386  N   ALA A 220      -0.715  22.102  24.148  1.00  0.00           N  
ATOM   3387  CA  ALA A 220       0.337  21.339  24.862  1.00  0.00           C  
ATOM   3388  C   ALA A 220       1.678  21.499  24.181  1.00  0.00           C  
ATOM   3389  O   ALA A 220       1.850  21.152  23.009  1.00  0.00           O  
ATOM   3390  CB  ALA A 220      -0.043  19.875  24.978  1.00  0.00           C  
ATOM   3391  H   ALA A 220      -0.823  21.976  23.152  1.00  0.00           H  
ATOM   3392  HA  ALA A 220       0.436  21.755  25.865  1.00  0.00           H  
ATOM   3393 1HB  ALA A 220       0.744  19.335  25.506  1.00  0.00           H  
ATOM   3394 2HB  ALA A 220      -0.978  19.785  25.532  1.00  0.00           H  
ATOM   3395 3HB  ALA A 220      -0.168  19.451  23.983  1.00  0.00           H  
ATOM   3396  N   ALA A 221       2.654  22.044  24.899  1.00  0.00           N  
ATOM   3397  CA  ALA A 221       3.948  22.283  24.292  1.00  0.00           C  
ATOM   3398  C   ALA A 221       4.744  20.988  24.088  1.00  0.00           C  
ATOM   3399  O   ALA A 221       5.311  20.793  23.023  1.00  0.00           O  
ATOM   3400  CB  ALA A 221       4.753  23.247  25.109  1.00  0.00           C  
ATOM   3401  H   ALA A 221       2.511  22.297  25.867  1.00  0.00           H  
ATOM   3402  HA  ALA A 221       3.783  22.716  23.305  1.00  0.00           H  
ATOM   3403 1HB  ALA A 221       5.719  23.410  24.632  1.00  0.00           H  
ATOM   3404 2HB  ALA A 221       4.220  24.195  25.183  1.00  0.00           H  
ATOM   3405 3HB  ALA A 221       4.905  22.838  26.107  1.00  0.00           H  
ATOM   3406  N   MET A 222       4.811  20.150  25.121  1.00  0.00           N  
ATOM   3407  CA  MET A 222       5.616  18.904  25.070  1.00  0.00           C  
ATOM   3408  C   MET A 222       4.824  17.726  25.596  1.00  0.00           C  
ATOM   3409  O   MET A 222       4.168  17.824  26.644  1.00  0.00           O  
ATOM   3410  CB  MET A 222       6.909  19.060  25.868  1.00  0.00           C  
ATOM   3411  CG  MET A 222       7.878  20.089  25.302  1.00  0.00           C  
ATOM   3412  SD  MET A 222       9.371  20.260  26.299  1.00  0.00           S  
ATOM   3413  CE  MET A 222       8.745  21.202  27.687  1.00  0.00           C  
ATOM   3414  H   MET A 222       4.298  20.370  25.963  1.00  0.00           H  
ATOM   3415  HA  MET A 222       5.905  18.721  24.036  1.00  0.00           H  
ATOM   3416 1HB  MET A 222       6.673  19.351  26.890  1.00  0.00           H  
ATOM   3417 2HB  MET A 222       7.428  18.101  25.912  1.00  0.00           H  
ATOM   3418 1HG  MET A 222       8.168  19.798  24.293  1.00  0.00           H  
ATOM   3419 2HG  MET A 222       7.386  21.060  25.249  1.00  0.00           H  
ATOM   3420 1HE  MET A 222       9.554  21.389  28.394  1.00  0.00           H  
ATOM   3421 2HE  MET A 222       8.347  22.153  27.331  1.00  0.00           H  
ATOM   3422 3HE  MET A 222       7.953  20.640  28.182  1.00  0.00           H  
ATOM   3423  N   ILE A 223       4.909  16.608  24.871  1.00  0.00           N  
ATOM   3424  CA  ILE A 223       4.255  15.369  25.255  1.00  0.00           C  
ATOM   3425  C   ILE A 223       5.180  14.195  25.000  1.00  0.00           C  
ATOM   3426  O   ILE A 223       6.166  14.311  24.282  1.00  0.00           O  
ATOM   3427  CB  ILE A 223       2.936  15.172  24.485  1.00  0.00           C  
ATOM   3428  CG1 ILE A 223       3.210  15.029  22.986  1.00  0.00           C  
ATOM   3429  CG2 ILE A 223       1.988  16.332  24.748  1.00  0.00           C  
ATOM   3430  CD1 ILE A 223       2.010  14.575  22.186  1.00  0.00           C  
ATOM   3431  H   ILE A 223       5.453  16.634  24.021  1.00  0.00           H  
ATOM   3432  HA  ILE A 223       4.024  15.416  26.319  1.00  0.00           H  
ATOM   3433  HB  ILE A 223       2.461  14.246  24.808  1.00  0.00           H  
ATOM   3434 1HG1 ILE A 223       3.546  15.985  22.585  1.00  0.00           H  
ATOM   3435 2HG1 ILE A 223       4.014  14.309  22.830  1.00  0.00           H  
ATOM   3436 1HG2 ILE A 223       1.061  16.176  24.196  1.00  0.00           H  
ATOM   3437 2HG2 ILE A 223       1.769  16.388  25.814  1.00  0.00           H  
ATOM   3438 3HG2 ILE A 223       2.452  17.263  24.423  1.00  0.00           H  
ATOM   3439 1HD1 ILE A 223       2.282  14.497  21.134  1.00  0.00           H  
ATOM   3440 2HD1 ILE A 223       1.678  13.602  22.549  1.00  0.00           H  
ATOM   3441 3HD1 ILE A 223       1.204  15.299  22.299  1.00  0.00           H  
ATOM   3442  N   ILE A 224       4.826  13.046  25.565  1.00  0.00           N  
ATOM   3443  CA  ILE A 224       5.501  11.778  25.258  1.00  0.00           C  
ATOM   3444  C   ILE A 224       4.490  10.899  24.544  1.00  0.00           C  
ATOM   3445  O   ILE A 224       3.430  10.601  25.081  1.00  0.00           O  
ATOM   3446  CB  ILE A 224       6.024  11.073  26.523  1.00  0.00           C  
ATOM   3447  CG1 ILE A 224       7.081  11.936  27.217  1.00  0.00           C  
ATOM   3448  CG2 ILE A 224       6.593   9.707  26.175  1.00  0.00           C  
ATOM   3449  CD1 ILE A 224       7.597  11.347  28.510  1.00  0.00           C  
ATOM   3450  H   ILE A 224       4.065  13.050  26.228  1.00  0.00           H  
ATOM   3451  HA  ILE A 224       6.365  11.990  24.629  1.00  0.00           H  
ATOM   3452  HB  ILE A 224       5.206  10.946  27.232  1.00  0.00           H  
ATOM   3453 1HG1 ILE A 224       7.927  12.084  26.547  1.00  0.00           H  
ATOM   3454 2HG1 ILE A 224       6.662  12.919  27.435  1.00  0.00           H  
ATOM   3455 1HG2 ILE A 224       6.958   9.223  27.080  1.00  0.00           H  
ATOM   3456 2HG2 ILE A 224       5.814   9.093  25.724  1.00  0.00           H  
ATOM   3457 3HG2 ILE A 224       7.416   9.824  25.469  1.00  0.00           H  
ATOM   3458 1HD1 ILE A 224       8.341  12.016  28.943  1.00  0.00           H  
ATOM   3459 2HD1 ILE A 224       6.769  11.224  29.210  1.00  0.00           H  
ATOM   3460 3HD1 ILE A 224       8.052  10.378  28.312  1.00  0.00           H  
ATOM   3461  N   ASN A 225       4.802  10.555  23.309  1.00  0.00           N  
ATOM   3462  CA  ASN A 225       3.924   9.715  22.493  1.00  0.00           C  
ATOM   3463  C   ASN A 225       4.685   9.063  21.313  1.00  0.00           C  
ATOM   3464  O   ASN A 225       5.870   9.339  21.061  1.00  0.00           O  
ATOM   3465  CB  ASN A 225       2.745  10.529  21.989  1.00  0.00           C  
ATOM   3466  CG  ASN A 225       1.494   9.707  21.849  1.00  0.00           C  
ATOM   3467  OD1 ASN A 225       1.533   8.474  21.935  1.00  0.00           O  
ATOM   3468  ND2 ASN A 225       0.384  10.366  21.635  1.00  0.00           N  
ATOM   3469  H   ASN A 225       5.674  10.881  22.917  1.00  0.00           H  
ATOM   3470  HA  ASN A 225       3.569   8.886  23.107  1.00  0.00           H  
ATOM   3471 1HB  ASN A 225       2.551  11.352  22.677  1.00  0.00           H  
ATOM   3472 2HB  ASN A 225       2.991  10.963  21.020  1.00  0.00           H  
ATOM   3473 1HD2 ASN A 225      -0.480   9.872  21.534  1.00  0.00           H  
ATOM   3474 2HD2 ASN A 225       0.399  11.364  21.573  1.00  0.00           H  
ATOM   3475  N   GLY A 226       3.998   8.183  20.595  1.00  0.00           N  
ATOM   3476  CA  GLY A 226       4.539   7.458  19.468  1.00  0.00           C  
ATOM   3477  C   GLY A 226       4.010   7.865  18.121  1.00  0.00           C  
ATOM   3478  O   GLY A 226       3.071   8.693  18.022  1.00  0.00           O  
ATOM   3479  H   GLY A 226       3.039   8.023  20.868  1.00  0.00           H  
ATOM   3480 1HA  GLY A 226       5.622   7.580  19.444  1.00  0.00           H  
ATOM   3481 2HA  GLY A 226       4.338   6.395  19.590  1.00  0.00           H  
ATOM   3482  N   LEU A 227       4.584   7.240  17.088  1.00  0.00           N  
ATOM   3483  CA  LEU A 227       4.256   7.518  15.693  1.00  0.00           C  
ATOM   3484  C   LEU A 227       2.770   7.383  15.357  1.00  0.00           C  
ATOM   3485  O   LEU A 227       2.270   8.099  14.465  1.00  0.00           O  
ATOM   3486  CB  LEU A 227       5.062   6.578  14.787  1.00  0.00           C  
ATOM   3487  CG  LEU A 227       6.478   7.048  14.433  1.00  0.00           C  
ATOM   3488  CD1 LEU A 227       7.251   5.900  13.798  1.00  0.00           C  
ATOM   3489  CD2 LEU A 227       6.397   8.240  13.491  1.00  0.00           C  
ATOM   3490  H   LEU A 227       5.280   6.540  17.300  1.00  0.00           H  
ATOM   3491  HA  LEU A 227       4.493   8.561  15.484  1.00  0.00           H  
ATOM   3492 1HB  LEU A 227       5.147   5.611  15.279  1.00  0.00           H  
ATOM   3493 2HB  LEU A 227       4.515   6.442  13.854  1.00  0.00           H  
ATOM   3494  HG  LEU A 227       7.003   7.340  15.343  1.00  0.00           H  
ATOM   3495 1HD1 LEU A 227       8.257   6.233  13.547  1.00  0.00           H  
ATOM   3496 2HD1 LEU A 227       7.310   5.068  14.501  1.00  0.00           H  
ATOM   3497 3HD1 LEU A 227       6.740   5.574  12.893  1.00  0.00           H  
ATOM   3498 1HD2 LEU A 227       7.405   8.574  13.240  1.00  0.00           H  
ATOM   3499 2HD2 LEU A 227       5.874   7.948  12.580  1.00  0.00           H  
ATOM   3500 3HD2 LEU A 227       5.856   9.052  13.977  1.00  0.00           H  
ATOM   3501  N   TRP A 228       2.078   6.487  16.059  1.00  0.00           N  
ATOM   3502  CA  TRP A 228       0.650   6.249  15.843  1.00  0.00           C  
ATOM   3503  C   TRP A 228      -0.217   7.496  15.975  1.00  0.00           C  
ATOM   3504  O   TRP A 228      -1.364   7.477  15.525  1.00  0.00           O  
ATOM   3505  CB  TRP A 228       0.150   5.194  16.831  1.00  0.00           C  
ATOM   3506  CG  TRP A 228       0.240   5.624  18.264  1.00  0.00           C  
ATOM   3507  CD1 TRP A 228      -0.359   6.711  18.827  1.00  0.00           C  
ATOM   3508  CD2 TRP A 228       0.976   4.975  19.328  1.00  0.00           C  
ATOM   3509  NE1 TRP A 228      -0.046   6.784  20.162  1.00  0.00           N  
ATOM   3510  CE2 TRP A 228       0.768   5.728  20.486  1.00  0.00           C  
ATOM   3511  CE3 TRP A 228       1.782   3.831  19.390  1.00  0.00           C  
ATOM   3512  CZ2 TRP A 228       1.339   5.380  21.700  1.00  0.00           C  
ATOM   3513  CZ3 TRP A 228       2.353   3.481  20.608  1.00  0.00           C  
ATOM   3514  CH2 TRP A 228       2.136   4.236  21.733  1.00  0.00           C  
ATOM   3515  H   TRP A 228       2.563   5.954  16.767  1.00  0.00           H  
ATOM   3516  HA  TRP A 228       0.509   5.893  14.822  1.00  0.00           H  
ATOM   3517 1HB  TRP A 228      -0.891   4.953  16.610  1.00  0.00           H  
ATOM   3518 2HB  TRP A 228       0.730   4.279  16.711  1.00  0.00           H  
ATOM   3519  HD1 TRP A 228      -0.992   7.419  18.296  1.00  0.00           H  
ATOM   3520  HE1 TRP A 228      -0.363   7.498  20.803  1.00  0.00           H  
ATOM   3521  HE3 TRP A 228       1.956   3.227  18.500  1.00  0.00           H  
ATOM   3522  HZ2 TRP A 228       1.179   5.967  22.605  1.00  0.00           H  
ATOM   3523  HZ3 TRP A 228       2.980   2.590  20.647  1.00  0.00           H  
ATOM   3524  HH2 TRP A 228       2.599   3.932  22.672  1.00  0.00           H  
ATOM   3525  N   ALA A 229       0.290   8.527  16.646  1.00  0.00           N  
ATOM   3526  CA  ALA A 229      -0.461   9.774  16.825  1.00  0.00           C  
ATOM   3527  C   ALA A 229      -0.012  10.896  15.894  1.00  0.00           C  
ATOM   3528  O   ALA A 229      -0.658  11.938  15.813  1.00  0.00           O  
ATOM   3529  CB  ALA A 229      -0.371  10.228  18.272  1.00  0.00           C  
ATOM   3530  H   ALA A 229       1.215   8.448  17.042  1.00  0.00           H  
ATOM   3531  HA  ALA A 229      -1.504   9.581  16.576  1.00  0.00           H  
ATOM   3532 1HB  ALA A 229      -0.931  11.155  18.397  1.00  0.00           H  
ATOM   3533 2HB  ALA A 229      -0.791   9.460  18.921  1.00  0.00           H  
ATOM   3534 3HB  ALA A 229       0.671  10.396  18.536  1.00  0.00           H  
ATOM   3535  N   ILE A 230       1.116  10.710  15.205  1.00  0.00           N  
ATOM   3536  CA  ILE A 230       1.671  11.791  14.383  1.00  0.00           C  
ATOM   3537  C   ILE A 230       0.775  12.183  13.201  1.00  0.00           C  
ATOM   3538  O   ILE A 230       0.665  13.358  12.887  1.00  0.00           O  
ATOM   3539  CB  ILE A 230       3.059  11.392  13.847  1.00  0.00           C  
ATOM   3540  CG1 ILE A 230       4.068  11.301  14.995  1.00  0.00           C  
ATOM   3541  CG2 ILE A 230       3.530  12.388  12.798  1.00  0.00           C  
ATOM   3542  CD1 ILE A 230       4.270  12.603  15.736  1.00  0.00           C  
ATOM   3543  H   ILE A 230       1.599   9.824  15.244  1.00  0.00           H  
ATOM   3544  HA  ILE A 230       1.728  12.693  14.990  1.00  0.00           H  
ATOM   3545  HB  ILE A 230       3.004  10.402  13.396  1.00  0.00           H  
ATOM   3546 1HG1 ILE A 230       3.737  10.548  15.710  1.00  0.00           H  
ATOM   3547 2HG1 ILE A 230       5.034  10.978  14.605  1.00  0.00           H  
ATOM   3548 1HG2 ILE A 230       4.512  12.092  12.431  1.00  0.00           H  
ATOM   3549 2HG2 ILE A 230       2.823  12.405  11.970  1.00  0.00           H  
ATOM   3550 3HG2 ILE A 230       3.593  13.382  13.242  1.00  0.00           H  
ATOM   3551 1HD1 ILE A 230       4.999  12.458  16.534  1.00  0.00           H  
ATOM   3552 2HD1 ILE A 230       4.636  13.362  15.044  1.00  0.00           H  
ATOM   3553 3HD1 ILE A 230       3.323  12.927  16.165  1.00  0.00           H  
ATOM   3554  N   LYS A 231       0.107  11.220  12.576  1.00  0.00           N  
ATOM   3555  CA  LYS A 231      -0.759  11.539  11.424  1.00  0.00           C  
ATOM   3556  C   LYS A 231      -1.860  12.521  11.861  1.00  0.00           C  
ATOM   3557  O   LYS A 231      -2.157  13.502  11.171  1.00  0.00           O  
ATOM   3558  CB  LYS A 231      -1.378  10.269  10.837  1.00  0.00           C  
ATOM   3559  CG  LYS A 231      -2.241  10.503   9.604  1.00  0.00           C  
ATOM   3560  CD  LYS A 231      -2.881   9.208   9.124  1.00  0.00           C  
ATOM   3561  CE  LYS A 231      -3.555   9.391   7.773  1.00  0.00           C  
ATOM   3562  NZ  LYS A 231      -4.687  10.354   7.841  1.00  0.00           N  
ATOM   3563  H   LYS A 231       0.184  10.261  12.883  1.00  0.00           H  
ATOM   3564  HA  LYS A 231      -0.152  12.022  10.658  1.00  0.00           H  
ATOM   3565 1HB  LYS A 231      -0.586   9.571  10.563  1.00  0.00           H  
ATOM   3566 2HB  LYS A 231      -1.996   9.783  11.591  1.00  0.00           H  
ATOM   3567 1HG  LYS A 231      -3.027  11.220   9.841  1.00  0.00           H  
ATOM   3568 2HG  LYS A 231      -1.628  10.914   8.803  1.00  0.00           H  
ATOM   3569 1HD  LYS A 231      -2.117   8.435   9.039  1.00  0.00           H  
ATOM   3570 2HD  LYS A 231      -3.626   8.880   9.849  1.00  0.00           H  
ATOM   3571 1HE  LYS A 231      -2.827   9.756   7.050  1.00  0.00           H  
ATOM   3572 2HE  LYS A 231      -3.932   8.431   7.421  1.00  0.00           H  
ATOM   3573 1HZ  LYS A 231      -5.107  10.446   6.927  1.00  0.00           H  
ATOM   3574 2HZ  LYS A 231      -5.379  10.015   8.496  1.00  0.00           H  
ATOM   3575 3HZ  LYS A 231      -4.347  11.254   8.147  1.00  0.00           H  
ATOM   3576  N   SER A 232      -2.429  12.267  13.028  1.00  0.00           N  
ATOM   3577  CA  SER A 232      -3.495  13.087  13.554  1.00  0.00           C  
ATOM   3578  C   SER A 232      -3.011  14.483  13.930  1.00  0.00           C  
ATOM   3579  O   SER A 232      -3.766  15.453  13.801  1.00  0.00           O  
ATOM   3580  CB  SER A 232      -4.109  12.410  14.764  1.00  0.00           C  
ATOM   3581  OG  SER A 232      -3.216  12.406  15.844  1.00  0.00           O  
ATOM   3582  H   SER A 232      -2.106  11.475  13.566  1.00  0.00           H  
ATOM   3583  HA  SER A 232      -4.249  13.215  12.776  1.00  0.00           H  
ATOM   3584 1HB  SER A 232      -5.023  12.931  15.047  1.00  0.00           H  
ATOM   3585 2HB  SER A 232      -4.381  11.387  14.510  1.00  0.00           H  
ATOM   3586  HG  SER A 232      -3.672  11.963  16.563  1.00  0.00           H  
ATOM   3587  N   TYR A 233      -1.758  14.593  14.369  1.00  0.00           N  
ATOM   3588  CA  TYR A 233      -1.203  15.885  14.721  1.00  0.00           C  
ATOM   3589  C   TYR A 233      -0.964  16.700  13.476  1.00  0.00           C  
ATOM   3590  O   TYR A 233      -1.244  17.910  13.480  1.00  0.00           O  
ATOM   3591  CB  TYR A 233       0.107  15.767  15.530  1.00  0.00           C  
ATOM   3592  CG  TYR A 233      -0.040  15.028  16.850  1.00  0.00           C  
ATOM   3593  CD1 TYR A 233      -1.257  14.913  17.478  1.00  0.00           C  
ATOM   3594  CD2 TYR A 233       1.083  14.479  17.498  1.00  0.00           C  
ATOM   3595  CE1 TYR A 233      -1.405  14.246  18.676  1.00  0.00           C  
ATOM   3596  CE2 TYR A 233       0.947  13.803  18.698  1.00  0.00           C  
ATOM   3597  CZ  TYR A 233      -0.296  13.683  19.282  1.00  0.00           C  
ATOM   3598  OH  TYR A 233      -0.475  13.025  20.478  1.00  0.00           O  
ATOM   3599  H   TYR A 233      -1.181  13.769  14.459  1.00  0.00           H  
ATOM   3600  HA  TYR A 233      -1.926  16.415  15.341  1.00  0.00           H  
ATOM   3601 1HB  TYR A 233       0.857  15.246  14.933  1.00  0.00           H  
ATOM   3602 2HB  TYR A 233       0.493  16.763  15.743  1.00  0.00           H  
ATOM   3603  HD1 TYR A 233      -2.146  15.356  17.029  1.00  0.00           H  
ATOM   3604  HD2 TYR A 233       2.073  14.585  17.056  1.00  0.00           H  
ATOM   3605  HE1 TYR A 233      -2.387  14.176  19.143  1.00  0.00           H  
ATOM   3606  HE2 TYR A 233       1.823  13.369  19.181  1.00  0.00           H  
ATOM   3607  HH  TYR A 233      -1.410  12.854  20.611  1.00  0.00           H  
ATOM   3608  N   LYS A 234      -0.464  16.041  12.425  1.00  0.00           N  
ATOM   3609  CA  LYS A 234      -0.237  16.686  11.132  1.00  0.00           C  
ATOM   3610  C   LYS A 234      -1.569  17.106  10.514  1.00  0.00           C  
ATOM   3611  O   LYS A 234      -1.712  18.252  10.050  1.00  0.00           O  
ATOM   3612  CB  LYS A 234       0.518  15.752  10.184  1.00  0.00           C  
ATOM   3613  CG  LYS A 234       0.895  16.382   8.850  1.00  0.00           C  
ATOM   3614  CD  LYS A 234       1.613  15.385   7.952  1.00  0.00           C  
ATOM   3615  CE  LYS A 234       2.987  15.033   8.503  1.00  0.00           C  
ATOM   3616  NZ  LYS A 234       3.660  13.983   7.691  1.00  0.00           N  
ATOM   3617  H   LYS A 234      -0.236  15.064  12.535  1.00  0.00           H  
ATOM   3618  HA  LYS A 234       0.362  17.582  11.292  1.00  0.00           H  
ATOM   3619 1HB  LYS A 234       1.435  15.411  10.664  1.00  0.00           H  
ATOM   3620 2HB  LYS A 234      -0.091  14.872   9.979  1.00  0.00           H  
ATOM   3621 1HG  LYS A 234      -0.006  16.730   8.344  1.00  0.00           H  
ATOM   3622 2HG  LYS A 234       1.547  17.238   9.023  1.00  0.00           H  
ATOM   3623 1HD  LYS A 234       1.019  14.474   7.871  1.00  0.00           H  
ATOM   3624 2HD  LYS A 234       1.731  15.812   6.956  1.00  0.00           H  
ATOM   3625 1HE  LYS A 234       3.614  15.923   8.514  1.00  0.00           H  
ATOM   3626 2HE  LYS A 234       2.887  14.673   9.527  1.00  0.00           H  
ATOM   3627 1HZ  LYS A 234       4.565  13.777   8.088  1.00  0.00           H  
ATOM   3628 2HZ  LYS A 234       3.095  13.144   7.689  1.00  0.00           H  
ATOM   3629 3HZ  LYS A 234       3.775  14.312   6.743  1.00  0.00           H  
ATOM   3630  N   ASP A 235      -2.548  16.208  10.532  1.00  0.00           N  
ATOM   3631  CA  ASP A 235      -3.872  16.517   9.962  1.00  0.00           C  
ATOM   3632  C   ASP A 235      -4.532  17.666  10.722  1.00  0.00           C  
ATOM   3633  O   ASP A 235      -5.240  18.469  10.109  1.00  0.00           O  
ATOM   3634  CB  ASP A 235      -4.781  15.286   9.998  1.00  0.00           C  
ATOM   3635  CG  ASP A 235      -4.381  14.224   8.982  1.00  0.00           C  
ATOM   3636  OD1 ASP A 235      -3.584  14.521   8.124  1.00  0.00           O  
ATOM   3637  OD2 ASP A 235      -4.876  13.127   9.074  1.00  0.00           O  
ATOM   3638  H   ASP A 235      -2.389  15.298  10.940  1.00  0.00           H  
ATOM   3639  HA  ASP A 235      -3.737  16.840   8.929  1.00  0.00           H  
ATOM   3640 1HB  ASP A 235      -4.755  14.844  10.994  1.00  0.00           H  
ATOM   3641 2HB  ASP A 235      -5.810  15.588   9.800  1.00  0.00           H  
ATOM   3642  N   ALA A 236      -4.295  17.741  12.043  1.00  0.00           N  
ATOM   3643  CA  ALA A 236      -4.715  18.858  12.896  1.00  0.00           C  
ATOM   3644  C   ALA A 236      -3.997  20.183  12.649  1.00  0.00           C  
ATOM   3645  O   ALA A 236      -4.368  21.188  13.247  1.00  0.00           O  
ATOM   3646  CB  ALA A 236      -4.540  18.498  14.345  1.00  0.00           C  
ATOM   3647  H   ALA A 236      -3.794  16.968  12.456  1.00  0.00           H  
ATOM   3648  HA  ALA A 236      -5.770  19.053  12.704  1.00  0.00           H  
ATOM   3649 1HB  ALA A 236      -4.855  19.335  14.968  1.00  0.00           H  
ATOM   3650 2HB  ALA A 236      -5.147  17.623  14.578  1.00  0.00           H  
ATOM   3651 3HB  ALA A 236      -3.492  18.275  14.540  1.00  0.00           H  
ATOM   3652  N   GLY A 237      -2.950  20.189  11.832  1.00  0.00           N  
ATOM   3653  CA  GLY A 237      -2.241  21.421  11.495  1.00  0.00           C  
ATOM   3654  C   GLY A 237      -1.202  21.866  12.521  1.00  0.00           C  
ATOM   3655  O   GLY A 237      -0.836  23.034  12.575  1.00  0.00           O  
ATOM   3656  H   GLY A 237      -2.637  19.316  11.432  1.00  0.00           H  
ATOM   3657 1HA  GLY A 237      -1.733  21.299  10.539  1.00  0.00           H  
ATOM   3658 2HA  GLY A 237      -2.958  22.232  11.376  1.00  0.00           H  
ATOM   3659  N   ILE A 238      -0.721  20.930  13.341  1.00  0.00           N  
ATOM   3660  CA  ILE A 238       0.267  21.248  14.369  1.00  0.00           C  
ATOM   3661  C   ILE A 238       1.649  21.212  13.776  1.00  0.00           C  
ATOM   3662  O   ILE A 238       2.032  20.218  13.148  1.00  0.00           O  
ATOM   3663  CB  ILE A 238       0.215  20.263  15.552  1.00  0.00           C  
ATOM   3664  CG1 ILE A 238      -1.182  20.239  16.189  1.00  0.00           C  
ATOM   3665  CG2 ILE A 238       1.257  20.628  16.594  1.00  0.00           C  
ATOM   3666  CD1 ILE A 238      -1.656  21.568  16.746  1.00  0.00           C  
ATOM   3667  H   ILE A 238      -1.047  19.979  13.250  1.00  0.00           H  
ATOM   3668  HA  ILE A 238       0.055  22.244  14.756  1.00  0.00           H  
ATOM   3669  HB  ILE A 238       0.413  19.253  15.193  1.00  0.00           H  
ATOM   3670 1HG1 ILE A 238      -1.913  19.912  15.450  1.00  0.00           H  
ATOM   3671 2HG1 ILE A 238      -1.198  19.517  17.005  1.00  0.00           H  
ATOM   3672 1HG2 ILE A 238       1.206  19.923  17.422  1.00  0.00           H  
ATOM   3673 2HG2 ILE A 238       2.248  20.590  16.145  1.00  0.00           H  
ATOM   3674 3HG2 ILE A 238       1.064  21.636  16.963  1.00  0.00           H  
ATOM   3675 1HD1 ILE A 238      -2.652  21.449  17.175  1.00  0.00           H  
ATOM   3676 2HD1 ILE A 238      -0.966  21.905  17.521  1.00  0.00           H  
ATOM   3677 3HD1 ILE A 238      -1.692  22.306  15.946  1.00  0.00           H  
ATOM   3678  N   ASN A 239       2.381  22.305  13.981  1.00  0.00           N  
ATOM   3679  CA  ASN A 239       3.763  22.399  13.579  1.00  0.00           C  
ATOM   3680  C   ASN A 239       4.639  21.730  14.633  1.00  0.00           C  
ATOM   3681  O   ASN A 239       5.268  22.396  15.462  1.00  0.00           O  
ATOM   3682  CB  ASN A 239       4.166  23.846  13.361  1.00  0.00           C  
ATOM   3683  CG  ASN A 239       5.540  23.980  12.767  1.00  0.00           C  
ATOM   3684  OD1 ASN A 239       6.073  23.029  12.182  1.00  0.00           O  
ATOM   3685  ND2 ASN A 239       6.126  25.142  12.905  1.00  0.00           N  
ATOM   3686  H   ASN A 239       1.946  23.095  14.435  1.00  0.00           H  
ATOM   3687  HA  ASN A 239       3.879  21.895  12.618  1.00  0.00           H  
ATOM   3688 1HB  ASN A 239       3.447  24.329  12.697  1.00  0.00           H  
ATOM   3689 2HB  ASN A 239       4.141  24.378  14.312  1.00  0.00           H  
ATOM   3690 1HD2 ASN A 239       7.041  25.289  12.529  1.00  0.00           H  
ATOM   3691 2HD2 ASN A 239       5.658  25.883  13.385  1.00  0.00           H  
ATOM   3692  N   TYR A 240       4.630  20.400  14.614  1.00  0.00           N  
ATOM   3693  CA  TYR A 240       5.310  19.611  15.644  1.00  0.00           C  
ATOM   3694  C   TYR A 240       6.741  19.262  15.243  1.00  0.00           C  
ATOM   3695  O   TYR A 240       7.099  19.224  14.048  1.00  0.00           O  
ATOM   3696  CB  TYR A 240       4.540  18.315  15.954  1.00  0.00           C  
ATOM   3697  CG  TYR A 240       4.544  17.368  14.787  1.00  0.00           C  
ATOM   3698  CD1 TYR A 240       5.598  16.470  14.581  1.00  0.00           C  
ATOM   3699  CD2 TYR A 240       3.541  17.435  13.831  1.00  0.00           C  
ATOM   3700  CE1 TYR A 240       5.599  15.632  13.471  1.00  0.00           C  
ATOM   3701  CE2 TYR A 240       3.540  16.625  12.732  1.00  0.00           C  
ATOM   3702  CZ  TYR A 240       4.569  15.728  12.543  1.00  0.00           C  
ATOM   3703  OH  TYR A 240       4.534  14.949  11.406  1.00  0.00           O  
ATOM   3704  H   TYR A 240       4.143  19.922  13.870  1.00  0.00           H  
ATOM   3705  HA  TYR A 240       5.360  20.205  16.557  1.00  0.00           H  
ATOM   3706 1HB  TYR A 240       4.990  17.822  16.817  1.00  0.00           H  
ATOM   3707 2HB  TYR A 240       3.511  18.557  16.215  1.00  0.00           H  
ATOM   3708  HD1 TYR A 240       6.422  16.424  15.292  1.00  0.00           H  
ATOM   3709  HD2 TYR A 240       2.726  18.150  13.946  1.00  0.00           H  
ATOM   3710  HE1 TYR A 240       6.422  14.935  13.315  1.00  0.00           H  
ATOM   3711  HE2 TYR A 240       2.727  16.689  12.008  1.00  0.00           H  
ATOM   3712  HH  TYR A 240       5.273  14.336  11.417  1.00  0.00           H  
ATOM   3713  N   GLY A 241       7.552  18.956  16.252  1.00  0.00           N  
ATOM   3714  CA  GLY A 241       8.854  18.341  16.038  1.00  0.00           C  
ATOM   3715  C   GLY A 241       8.978  17.110  16.925  1.00  0.00           C  
ATOM   3716  O   GLY A 241       8.241  16.961  17.890  1.00  0.00           O  
ATOM   3717  H   GLY A 241       7.252  19.157  17.195  1.00  0.00           H  
ATOM   3718 1HA  GLY A 241       8.961  18.072  14.987  1.00  0.00           H  
ATOM   3719 2HA  GLY A 241       9.639  19.061  16.267  1.00  0.00           H  
ATOM   3720  N   VAL A 242       9.918  16.235  16.594  1.00  0.00           N  
ATOM   3721  CA  VAL A 242      10.103  14.998  17.331  1.00  0.00           C  
ATOM   3722  C   VAL A 242      11.584  14.891  17.676  1.00  0.00           C  
ATOM   3723  O   VAL A 242      12.453  15.217  16.844  1.00  0.00           O  
ATOM   3724  CB  VAL A 242       9.656  13.781  16.500  1.00  0.00           C  
ATOM   3725  CG1 VAL A 242       9.908  12.491  17.267  1.00  0.00           C  
ATOM   3726  CG2 VAL A 242       8.186  13.914  16.136  1.00  0.00           C  
ATOM   3727  H   VAL A 242      10.521  16.435  15.809  1.00  0.00           H  
ATOM   3728  HA  VAL A 242       9.480  15.032  18.226  1.00  0.00           H  
ATOM   3729  HB  VAL A 242      10.254  13.735  15.590  1.00  0.00           H  
ATOM   3730 1HG1 VAL A 242       9.586  11.641  16.665  1.00  0.00           H  
ATOM   3731 2HG1 VAL A 242      10.971  12.399  17.486  1.00  0.00           H  
ATOM   3732 3HG1 VAL A 242       9.345  12.507  18.200  1.00  0.00           H  
ATOM   3733 1HG2 VAL A 242       7.877  13.050  15.548  1.00  0.00           H  
ATOM   3734 2HG2 VAL A 242       7.589  13.966  17.047  1.00  0.00           H  
ATOM   3735 3HG2 VAL A 242       8.036  14.822  15.552  1.00  0.00           H  
ATOM   3736  N   ALA A 243      11.863  14.449  18.894  1.00  0.00           N  
ATOM   3737  CA  ALA A 243      13.231  14.148  19.321  1.00  0.00           C  
ATOM   3738  C   ALA A 243      13.195  13.096  20.417  1.00  0.00           C  
ATOM   3739  O   ALA A 243      12.214  12.988  21.146  1.00  0.00           O  
ATOM   3740  CB  ALA A 243      13.899  15.415  19.853  1.00  0.00           C  
ATOM   3741  H   ALA A 243      11.104  14.316  19.547  1.00  0.00           H  
ATOM   3742  HA  ALA A 243      13.785  13.790  18.453  1.00  0.00           H  
ATOM   3743 1HB  ALA A 243      14.916  15.185  20.169  1.00  0.00           H  
ATOM   3744 2HB  ALA A 243      13.925  16.171  19.068  1.00  0.00           H  
ATOM   3745 3HB  ALA A 243      13.333  15.795  20.702  1.00  0.00           H  
ATOM   3746  N   PRO A 244      14.289  12.328  20.578  1.00  0.00           N  
ATOM   3747  CA  PRO A 244      14.356  11.428  21.738  1.00  0.00           C  
ATOM   3748  C   PRO A 244      14.114  12.151  23.065  1.00  0.00           C  
ATOM   3749  O   PRO A 244      14.434  13.362  23.186  1.00  0.00           O  
ATOM   3750  CB  PRO A 244      15.784  10.880  21.656  1.00  0.00           C  
ATOM   3751  CG  PRO A 244      16.131  10.978  20.210  1.00  0.00           C  
ATOM   3752  CD  PRO A 244      15.500  12.269  19.760  1.00  0.00           C  
ATOM   3753  HA  PRO A 244      13.624  10.617  21.609  1.00  0.00           H  
ATOM   3754 1HB  PRO A 244      16.452  11.474  22.296  1.00  0.00           H  
ATOM   3755 2HB  PRO A 244      15.813   9.847  22.033  1.00  0.00           H  
ATOM   3756 1HG  PRO A 244      17.223  10.973  20.079  1.00  0.00           H  
ATOM   3757 2HG  PRO A 244      15.742  10.104  19.666  1.00  0.00           H  
ATOM   3758 1HD  PRO A 244      16.183  13.105  19.972  1.00  0.00           H  
ATOM   3759 2HD  PRO A 244      15.276  12.213  18.684  1.00  0.00           H  
ATOM   3760  N   ILE A 245      13.549  11.437  24.054  1.00  0.00           N  
ATOM   3761  CA  ILE A 245      13.286  12.007  25.382  1.00  0.00           C  
ATOM   3762  C   ILE A 245      14.644  12.516  25.886  1.00  0.00           C  
ATOM   3763  O   ILE A 245      15.652  11.799  25.758  1.00  0.00           O  
ATOM   3764  CB  ILE A 245      12.687  10.977  26.356  1.00  0.00           C  
ATOM   3765  CG1 ILE A 245      11.291  10.551  25.893  1.00  0.00           C  
ATOM   3766  CG2 ILE A 245      12.632  11.547  27.765  1.00  0.00           C  
ATOM   3767  CD1 ILE A 245      10.717   9.390  26.672  1.00  0.00           C  
ATOM   3768  H   ILE A 245      13.299  10.475  23.873  1.00  0.00           H  
ATOM   3769  HA  ILE A 245      12.591  12.839  25.269  1.00  0.00           H  
ATOM   3770  HB  ILE A 245      13.304  10.079  26.362  1.00  0.00           H  
ATOM   3771 1HG1 ILE A 245      10.606  11.394  25.980  1.00  0.00           H  
ATOM   3772 2HG1 ILE A 245      11.328  10.269  24.840  1.00  0.00           H  
ATOM   3773 1HG2 ILE A 245      12.206  10.806  28.441  1.00  0.00           H  
ATOM   3774 2HG2 ILE A 245      13.639  11.801  28.094  1.00  0.00           H  
ATOM   3775 3HG2 ILE A 245      12.011  12.443  27.771  1.00  0.00           H  
ATOM   3776 1HD1 ILE A 245       9.727   9.147  26.285  1.00  0.00           H  
ATOM   3777 2HD1 ILE A 245      11.370   8.523  26.568  1.00  0.00           H  
ATOM   3778 3HD1 ILE A 245      10.637   9.662  27.723  1.00  0.00           H  
ATOM   3779  N   PRO A 246      14.688  13.772  26.364  1.00  0.00           N  
ATOM   3780  CA  PRO A 246      15.983  14.330  26.750  1.00  0.00           C  
ATOM   3781  C   PRO A 246      16.669  13.434  27.772  1.00  0.00           C  
ATOM   3782  O   PRO A 246      16.008  12.752  28.557  1.00  0.00           O  
ATOM   3783  CB  PRO A 246      15.614  15.691  27.349  1.00  0.00           C  
ATOM   3784  CG  PRO A 246      14.348  16.064  26.656  1.00  0.00           C  
ATOM   3785  CD  PRO A 246      13.602  14.764  26.514  1.00  0.00           C  
ATOM   3786  HA  PRO A 246      16.605  14.457  25.852  1.00  0.00           H  
ATOM   3787 1HB  PRO A 246      15.494  15.603  28.438  1.00  0.00           H  
ATOM   3788 2HB  PRO A 246      16.426  16.412  27.172  1.00  0.00           H  
ATOM   3789 1HG  PRO A 246      13.795  16.807  27.249  1.00  0.00           H  
ATOM   3790 2HG  PRO A 246      14.570  16.533  25.686  1.00  0.00           H  
ATOM   3791 1HD  PRO A 246      13.006  14.581  27.420  1.00  0.00           H  
ATOM   3792 2HD  PRO A 246      12.955  14.807  25.626  1.00  0.00           H  
ATOM   3793  N   GLU A 247      18.003  13.429  27.745  1.00  0.00           N  
ATOM   3794  CA  GLU A 247      18.752  12.559  28.625  1.00  0.00           C  
ATOM   3795  C   GLU A 247      18.345  12.795  30.073  1.00  0.00           C  
ATOM   3796  O   GLU A 247      18.097  13.925  30.486  1.00  0.00           O  
ATOM   3797  CB  GLU A 247      20.257  12.825  28.510  1.00  0.00           C  
ATOM   3798  CG  GLU A 247      20.891  12.571  27.168  1.00  0.00           C  
ATOM   3799  CD  GLU A 247      22.411  12.694  27.243  1.00  0.00           C  
ATOM   3800  OE1 GLU A 247      22.894  13.684  27.834  1.00  0.00           O  
ATOM   3801  OE2 GLU A 247      23.108  11.788  26.723  1.00  0.00           O  
ATOM   3802  H   GLU A 247      18.502  14.034  27.109  1.00  0.00           H  
ATOM   3803  HA  GLU A 247      18.563  11.526  28.333  1.00  0.00           H  
ATOM   3804 1HB  GLU A 247      20.463  13.866  28.760  1.00  0.00           H  
ATOM   3805 2HB  GLU A 247      20.791  12.204  29.230  1.00  0.00           H  
ATOM   3806 1HG  GLU A 247      20.619  11.570  26.833  1.00  0.00           H  
ATOM   3807 2HG  GLU A 247      20.492  13.285  26.448  1.00  0.00           H  
ATOM   3808  N   LEU A 248      18.341  11.733  30.854  1.00  0.00           N  
ATOM   3809  CA  LEU A 248      17.947  11.804  32.257  1.00  0.00           C  
ATOM   3810  C   LEU A 248      19.013  12.545  33.074  1.00  0.00           C  
ATOM   3811  O   LEU A 248      18.686  13.289  33.996  1.00  0.00           O  
ATOM   3812  CB  LEU A 248      17.738  10.393  32.823  1.00  0.00           C  
ATOM   3813  CG  LEU A 248      16.659   9.552  32.128  1.00  0.00           C  
ATOM   3814  CD1 LEU A 248      16.661   8.144  32.709  1.00  0.00           C  
ATOM   3815  CD2 LEU A 248      15.302  10.216  32.309  1.00  0.00           C  
ATOM   3816  H   LEU A 248      18.619  10.843  30.465  1.00  0.00           H  
ATOM   3817  HA  LEU A 248      16.996  12.331  32.323  1.00  0.00           H  
ATOM   3818 1HB  LEU A 248      18.678   9.848  32.754  1.00  0.00           H  
ATOM   3819 2HB  LEU A 248      17.466  10.478  33.875  1.00  0.00           H  
ATOM   3820  HG  LEU A 248      16.887   9.474  31.065  1.00  0.00           H  
ATOM   3821 1HD1 LEU A 248      15.895   7.546  32.215  1.00  0.00           H  
ATOM   3822 2HD1 LEU A 248      17.637   7.686  32.548  1.00  0.00           H  
ATOM   3823 3HD1 LEU A 248      16.453   8.191  33.777  1.00  0.00           H  
ATOM   3824 1HD2 LEU A 248      14.536   9.618  31.815  1.00  0.00           H  
ATOM   3825 2HD2 LEU A 248      15.073  10.292  33.372  1.00  0.00           H  
ATOM   3826 3HD2 LEU A 248      15.324  11.213  31.869  1.00  0.00           H  
ATOM   3827  N   GLU A 249      20.280  12.288  32.728  1.00  0.00           N  
ATOM   3828  CA  GLU A 249      21.445  13.043  33.211  1.00  0.00           C  
ATOM   3829  C   GLU A 249      22.402  13.294  32.032  1.00  0.00           C  
ATOM   3830  O   GLU A 249      22.304  12.628  31.014  1.00  0.00           O  
ATOM   3831  CB  GLU A 249      22.164  12.287  34.330  1.00  0.00           C  
ATOM   3832  CG  GLU A 249      21.341  12.110  35.598  1.00  0.00           C  
ATOM   3833  CD  GLU A 249      22.107  11.437  36.703  1.00  0.00           C  
ATOM   3834  OE1 GLU A 249      23.281  11.211  36.535  1.00  0.00           O  
ATOM   3835  OE2 GLU A 249      21.516  11.149  37.718  1.00  0.00           O  
ATOM   3836  H   GLU A 249      20.422  11.518  32.090  1.00  0.00           H  
ATOM   3837  HA  GLU A 249      21.093  13.969  33.667  1.00  0.00           H  
ATOM   3838 1HB  GLU A 249      22.448  11.296  33.975  1.00  0.00           H  
ATOM   3839 2HB  GLU A 249      23.080  12.814  34.596  1.00  0.00           H  
ATOM   3840 1HG  GLU A 249      21.012  13.090  35.944  1.00  0.00           H  
ATOM   3841 2HG  GLU A 249      20.455  11.521  35.365  1.00  0.00           H  
ATOM   3842  N   PRO A 250      23.366  14.219  32.178  1.00  0.00           N  
ATOM   3843  CA  PRO A 250      24.315  14.340  31.060  1.00  0.00           C  
ATOM   3844  C   PRO A 250      24.984  12.991  30.784  1.00  0.00           C  
ATOM   3845  O   PRO A 250      25.488  12.364  31.706  1.00  0.00           O  
ATOM   3846  CB  PRO A 250      25.321  15.381  31.560  1.00  0.00           C  
ATOM   3847  CG  PRO A 250      24.548  16.193  32.543  1.00  0.00           C  
ATOM   3848  CD  PRO A 250      23.666  15.194  33.243  1.00  0.00           C  
ATOM   3849  HA  PRO A 250      23.781  14.708  30.171  1.00  0.00           H  
ATOM   3850 1HB  PRO A 250      26.189  14.878  32.011  1.00  0.00           H  
ATOM   3851 2HB  PRO A 250      25.697  15.977  30.716  1.00  0.00           H  
ATOM   3852 1HG  PRO A 250      25.233  16.709  33.231  1.00  0.00           H  
ATOM   3853 2HG  PRO A 250      23.973  16.973  32.022  1.00  0.00           H  
ATOM   3854 1HD  PRO A 250      24.220  14.734  34.075  1.00  0.00           H  
ATOM   3855 2HD  PRO A 250      22.760  15.698  33.612  1.00  0.00           H  
ATOM   3856  N   GLY A 251      24.922  12.533  29.535  1.00  0.00           N  
ATOM   3857  CA  GLY A 251      25.465  11.223  29.145  1.00  0.00           C  
ATOM   3858  C   GLY A 251      24.642  10.000  29.522  1.00  0.00           C  
ATOM   3859  O   GLY A 251      25.091   8.877  29.301  1.00  0.00           O  
ATOM   3860  H   GLY A 251      24.484  13.112  28.833  1.00  0.00           H  
ATOM   3861 1HA  GLY A 251      25.597  11.191  28.064  1.00  0.00           H  
ATOM   3862 2HA  GLY A 251      26.449  11.090  29.593  1.00  0.00           H  
ATOM   3863  N   VAL A 252      23.446  10.198  30.090  1.00  0.00           N  
ATOM   3864  CA  VAL A 252      22.572   9.084  30.489  1.00  0.00           C  
ATOM   3865  C   VAL A 252      21.195   9.204  29.818  1.00  0.00           C  
ATOM   3866  O   VAL A 252      20.329   9.958  30.290  1.00  0.00           O  
ATOM   3867  CB  VAL A 252      22.398   9.060  32.019  1.00  0.00           C  
ATOM   3868  CG1 VAL A 252      21.481   7.918  32.432  1.00  0.00           C  
ATOM   3869  CG2 VAL A 252      23.755   8.933  32.693  1.00  0.00           C  
ATOM   3870  H   VAL A 252      23.136  11.147  30.247  1.00  0.00           H  
ATOM   3871  HA  VAL A 252      23.036   8.150  30.170  1.00  0.00           H  
ATOM   3872  HB  VAL A 252      21.919   9.987  32.335  1.00  0.00           H  
ATOM   3873 1HG1 VAL A 252      21.368   7.916  33.517  1.00  0.00           H  
ATOM   3874 2HG1 VAL A 252      20.504   8.048  31.967  1.00  0.00           H  
ATOM   3875 3HG1 VAL A 252      21.913   6.970  32.112  1.00  0.00           H  
ATOM   3876 1HG2 VAL A 252      23.624   8.918  33.775  1.00  0.00           H  
ATOM   3877 2HG2 VAL A 252      24.236   8.009  32.372  1.00  0.00           H  
ATOM   3878 3HG2 VAL A 252      24.380   9.783  32.416  1.00  0.00           H  
ATOM   3879  N   PRO A 253      20.975   8.436  28.735  1.00  0.00           N  
ATOM   3880  CA  PRO A 253      19.721   8.575  27.997  1.00  0.00           C  
ATOM   3881  C   PRO A 253      18.521   7.837  28.609  1.00  0.00           C  
ATOM   3882  O   PRO A 253      18.682   6.905  29.420  1.00  0.00           O  
ATOM   3883  CB  PRO A 253      20.092   7.984  26.633  1.00  0.00           C  
ATOM   3884  CG  PRO A 253      21.113   6.946  26.950  1.00  0.00           C  
ATOM   3885  CD  PRO A 253      21.939   7.557  28.051  1.00  0.00           C  
ATOM   3886  HA  PRO A 253      19.458   9.641  27.929  1.00  0.00           H  
ATOM   3887 1HB  PRO A 253      19.197   7.569  26.148  1.00  0.00           H  
ATOM   3888 2HB  PRO A 253      20.478   8.775  25.973  1.00  0.00           H  
ATOM   3889 1HG  PRO A 253      20.622   6.011  27.258  1.00  0.00           H  
ATOM   3890 2HG  PRO A 253      21.707   6.712  26.054  1.00  0.00           H  
ATOM   3891 1HD  PRO A 253      22.309   6.762  28.716  1.00  0.00           H  
ATOM   3892 2HD  PRO A 253      22.778   8.117  27.612  1.00  0.00           H  
ATOM   3893  N   ALA A 254      17.319   8.264  28.210  1.00  0.00           N  
ATOM   3894  CA  ALA A 254      16.093   7.558  28.553  1.00  0.00           C  
ATOM   3895  C   ALA A 254      16.090   6.254  27.788  1.00  0.00           C  
ATOM   3896  O   ALA A 254      16.776   6.118  26.774  1.00  0.00           O  
ATOM   3897  CB  ALA A 254      14.875   8.381  28.164  1.00  0.00           C  
ATOM   3898  H   ALA A 254      17.263   9.104  27.652  1.00  0.00           H  
ATOM   3899  HA  ALA A 254      16.082   7.403  29.632  1.00  0.00           H  
ATOM   3900 1HB  ALA A 254      13.968   7.836  28.429  1.00  0.00           H  
ATOM   3901 2HB  ALA A 254      14.894   9.333  28.695  1.00  0.00           H  
ATOM   3902 3HB  ALA A 254      14.887   8.564  27.091  1.00  0.00           H  
ATOM   3903  N   LYS A 255      15.305   5.304  28.262  1.00  0.00           N  
ATOM   3904  CA  LYS A 255      15.271   3.981  27.693  1.00  0.00           C  
ATOM   3905  C   LYS A 255      13.829   3.531  27.478  1.00  0.00           C  
ATOM   3906  O   LYS A 255      13.288   2.797  28.284  1.00  0.00           O  
ATOM   3907  CB  LYS A 255      16.015   2.993  28.594  1.00  0.00           C  
ATOM   3908  CG  LYS A 255      16.227   1.617  27.979  1.00  0.00           C  
ATOM   3909  CD  LYS A 255      17.105   0.745  28.864  1.00  0.00           C  
ATOM   3910  CE  LYS A 255      17.350  -0.618  28.232  1.00  0.00           C  
ATOM   3911  NZ  LYS A 255      18.237  -1.469  29.070  1.00  0.00           N  
ATOM   3912  H   LYS A 255      14.709   5.516  29.050  1.00  0.00           H  
ATOM   3913  HA  LYS A 255      15.795   4.002  26.737  1.00  0.00           H  
ATOM   3914 1HB  LYS A 255      16.994   3.400  28.850  1.00  0.00           H  
ATOM   3915 2HB  LYS A 255      15.462   2.862  29.525  1.00  0.00           H  
ATOM   3916 1HG  LYS A 255      15.262   1.126  27.842  1.00  0.00           H  
ATOM   3917 2HG  LYS A 255      16.701   1.723  27.004  1.00  0.00           H  
ATOM   3918 1HD  LYS A 255      18.064   1.239  29.025  1.00  0.00           H  
ATOM   3919 2HD  LYS A 255      16.621   0.604  29.831  1.00  0.00           H  
ATOM   3920 1HE  LYS A 255      16.399  -1.131  28.094  1.00  0.00           H  
ATOM   3921 2HE  LYS A 255      17.811  -0.487  27.253  1.00  0.00           H  
ATOM   3922 1HZ  LYS A 255      18.375  -2.361  28.617  1.00  0.00           H  
ATOM   3923 2HZ  LYS A 255      19.130  -1.010  29.189  1.00  0.00           H  
ATOM   3924 3HZ  LYS A 255      17.810  -1.613  29.974  1.00  0.00           H  
ATOM   3925  N   PRO A 256      13.195   3.987  26.382  1.00  0.00           N  
ATOM   3926  CA  PRO A 256      11.802   3.576  26.187  1.00  0.00           C  
ATOM   3927  C   PRO A 256      11.600   2.118  25.758  1.00  0.00           C  
ATOM   3928  O   PRO A 256      12.516   1.440  25.276  1.00  0.00           O  
ATOM   3929  CB  PRO A 256      11.312   4.517  25.070  1.00  0.00           C  
ATOM   3930  CG  PRO A 256      12.554   4.797  24.276  1.00  0.00           C  
ATOM   3931  CD  PRO A 256      13.635   4.926  25.333  1.00  0.00           C  
ATOM   3932  HA  PRO A 256      11.240   3.746  27.118  1.00  0.00           H  
ATOM   3933 1HB  PRO A 256      10.525   4.025  24.481  1.00  0.00           H  
ATOM   3934 2HB  PRO A 256      10.867   5.422  25.508  1.00  0.00           H  
ATOM   3935 1HG  PRO A 256      12.743   3.978  23.566  1.00  0.00           H  
ATOM   3936 2HG  PRO A 256      12.425   5.711  23.679  1.00  0.00           H  
ATOM   3937 1HD  PRO A 256      14.603   4.627  24.906  1.00  0.00           H  
ATOM   3938 2HD  PRO A 256      13.673   5.965  25.693  1.00  0.00           H  
ATOM   3939  N   PHE A 257      10.374   1.635  25.918  1.00  0.00           N  
ATOM   3940  CA  PHE A 257       9.998   0.353  25.352  1.00  0.00           C  
ATOM   3941  C   PHE A 257       9.952   0.451  23.823  1.00  0.00           C  
ATOM   3942  O   PHE A 257       9.509   1.482  23.251  1.00  0.00           O  
ATOM   3943  CB  PHE A 257       8.612  -0.082  25.871  1.00  0.00           C  
ATOM   3944  CG  PHE A 257       8.645  -0.777  27.216  1.00  0.00           C  
ATOM   3945  CD1 PHE A 257       9.494  -1.852  27.438  1.00  0.00           C  
ATOM   3946  CD2 PHE A 257       7.790  -0.394  28.237  1.00  0.00           C  
ATOM   3947  CE1 PHE A 257       9.499  -2.489  28.664  1.00  0.00           C  
ATOM   3948  CE2 PHE A 257       7.779  -1.039  29.456  1.00  0.00           C  
ATOM   3949  CZ  PHE A 257       8.642  -2.094  29.663  1.00  0.00           C  
ATOM   3950  H   PHE A 257       9.689   2.163  26.440  1.00  0.00           H  
ATOM   3951  HA  PHE A 257      10.734  -0.391  25.661  1.00  0.00           H  
ATOM   3952 1HB  PHE A 257       7.967   0.791  25.959  1.00  0.00           H  
ATOM   3953 2HB  PHE A 257       8.151  -0.758  25.153  1.00  0.00           H  
ATOM   3954  HD1 PHE A 257      10.154  -2.184  26.636  1.00  0.00           H  
ATOM   3955  HD2 PHE A 257       7.113   0.442  28.057  1.00  0.00           H  
ATOM   3956  HE1 PHE A 257      10.188  -3.313  28.846  1.00  0.00           H  
ATOM   3957  HE2 PHE A 257       7.101  -0.728  30.250  1.00  0.00           H  
ATOM   3958  HZ  PHE A 257       8.641  -2.614  30.619  1.00  0.00           H  
ATOM   3959  N   VAL A 258      10.386  -0.616  23.170  1.00  0.00           N  
ATOM   3960  CA  VAL A 258      10.202  -0.765  21.757  1.00  0.00           C  
ATOM   3961  C   VAL A 258       9.103  -1.796  21.510  1.00  0.00           C  
ATOM   3962  O   VAL A 258       9.165  -2.965  21.983  1.00  0.00           O  
ATOM   3963  CB  VAL A 258      11.514  -1.210  21.084  1.00  0.00           C  
ATOM   3964  CG1 VAL A 258      11.302  -1.425  19.593  1.00  0.00           C  
ATOM   3965  CG2 VAL A 258      12.599  -0.173  21.331  1.00  0.00           C  
ATOM   3966  H   VAL A 258      10.862  -1.344  23.683  1.00  0.00           H  
ATOM   3967  HA  VAL A 258       9.884   0.194  21.346  1.00  0.00           H  
ATOM   3968  HB  VAL A 258      11.822  -2.166  21.506  1.00  0.00           H  
ATOM   3969 1HG1 VAL A 258      12.240  -1.738  19.134  1.00  0.00           H  
ATOM   3970 2HG1 VAL A 258      10.548  -2.196  19.440  1.00  0.00           H  
ATOM   3971 3HG1 VAL A 258      10.969  -0.494  19.135  1.00  0.00           H  
ATOM   3972 1HG2 VAL A 258      13.525  -0.494  20.853  1.00  0.00           H  
ATOM   3973 2HG2 VAL A 258      12.288   0.785  20.914  1.00  0.00           H  
ATOM   3974 3HG2 VAL A 258      12.763  -0.066  22.403  1.00  0.00           H  
ATOM   3975  N   GLY A 259       8.114  -1.358  20.756  1.00  0.00           N  
ATOM   3976  CA  GLY A 259       6.992  -2.173  20.372  1.00  0.00           C  
ATOM   3977  C   GLY A 259       6.991  -2.575  18.928  1.00  0.00           C  
ATOM   3978  O   GLY A 259       7.473  -1.855  18.065  1.00  0.00           O  
ATOM   3979  H   GLY A 259       8.158  -0.400  20.439  1.00  0.00           H  
ATOM   3980 1HA  GLY A 259       6.976  -3.080  20.977  1.00  0.00           H  
ATOM   3981 2HA  GLY A 259       6.066  -1.636  20.575  1.00  0.00           H  
ATOM   3982  N   VAL A 260       6.390  -3.730  18.657  1.00  0.00           N  
ATOM   3983  CA  VAL A 260       6.177  -4.173  17.303  1.00  0.00           C  
ATOM   3984  C   VAL A 260       4.697  -4.521  17.133  1.00  0.00           C  
ATOM   3985  O   VAL A 260       4.147  -5.304  17.935  1.00  0.00           O  
ATOM   3986  CB  VAL A 260       7.056  -5.397  16.986  1.00  0.00           C  
ATOM   3987  CG1 VAL A 260       6.905  -5.798  15.526  1.00  0.00           C  
ATOM   3988  CG2 VAL A 260       8.510  -5.089  17.312  1.00  0.00           C  
ATOM   3989  H   VAL A 260       6.076  -4.312  19.420  1.00  0.00           H  
ATOM   3990  HA  VAL A 260       6.425  -3.353  16.628  1.00  0.00           H  
ATOM   3991  HB  VAL A 260       6.718  -6.241  17.587  1.00  0.00           H  
ATOM   3992 1HG1 VAL A 260       7.533  -6.665  15.319  1.00  0.00           H  
ATOM   3993 2HG1 VAL A 260       5.863  -6.048  15.324  1.00  0.00           H  
ATOM   3994 3HG1 VAL A 260       7.210  -4.969  14.887  1.00  0.00           H  
ATOM   3995 1HG2 VAL A 260       9.125  -5.960  17.086  1.00  0.00           H  
ATOM   3996 2HG2 VAL A 260       8.845  -4.242  16.715  1.00  0.00           H  
ATOM   3997 3HG2 VAL A 260       8.601  -4.846  18.371  1.00  0.00           H  
ATOM   3998  N   GLN A 261       4.078  -3.928  16.110  1.00  0.00           N  
ATOM   3999  CA  GLN A 261       2.668  -4.144  15.794  1.00  0.00           C  
ATOM   4000  C   GLN A 261       2.583  -5.170  14.682  1.00  0.00           C  
ATOM   4001  O   GLN A 261       3.350  -5.128  13.665  1.00  0.00           O  
ATOM   4002  CB  GLN A 261       2.017  -2.832  15.341  1.00  0.00           C  
ATOM   4003  CG  GLN A 261       1.936  -1.783  16.429  1.00  0.00           C  
ATOM   4004  CD  GLN A 261       1.005  -2.131  17.544  1.00  0.00           C  
ATOM   4005  OE1 GLN A 261      -0.102  -2.639  17.318  1.00  0.00           O  
ATOM   4006  NE2 GLN A 261       1.429  -1.866  18.753  1.00  0.00           N  
ATOM   4007  H   GLN A 261       4.622  -3.302  15.533  1.00  0.00           H  
ATOM   4008  HA  GLN A 261       2.162  -4.493  16.694  1.00  0.00           H  
ATOM   4009 1HB  GLN A 261       2.581  -2.414  14.507  1.00  0.00           H  
ATOM   4010 2HB  GLN A 261       1.006  -3.031  14.985  1.00  0.00           H  
ATOM   4011 1HG  GLN A 261       2.927  -1.646  16.862  1.00  0.00           H  
ATOM   4012 2HG  GLN A 261       1.587  -0.847  15.992  1.00  0.00           H  
ATOM   4013 1HE2 GLN A 261       0.851  -2.076  19.543  1.00  0.00           H  
ATOM   4014 2HE2 GLN A 261       2.330  -1.455  18.889  1.00  0.00           H  
ATOM   4015  N   GLY A 262       1.642  -6.103  14.812  1.00  0.00           N  
ATOM   4016  CA  GLY A 262       1.478  -7.123  13.818  1.00  0.00           C  
ATOM   4017  C   GLY A 262       0.119  -7.786  13.827  1.00  0.00           C  
ATOM   4018  O   GLY A 262      -0.692  -7.503  14.723  1.00  0.00           O  
ATOM   4019  H   GLY A 262       1.033  -6.098  15.617  1.00  0.00           H  
ATOM   4020 1HA  GLY A 262       1.640  -6.696  12.828  1.00  0.00           H  
ATOM   4021 2HA  GLY A 262       2.233  -7.895  13.962  1.00  0.00           H  
ATOM   4022  N   PHE A 263      -0.049  -8.705  12.879  1.00  0.00           N  
ATOM   4023  CA  PHE A 263      -1.268  -9.457  12.628  1.00  0.00           C  
ATOM   4024  C   PHE A 263      -1.097 -10.872  13.177  1.00  0.00           C  
ATOM   4025  O   PHE A 263      -0.090 -11.553  12.917  1.00  0.00           O  
ATOM   4026  CB  PHE A 263      -1.558  -9.578  11.137  1.00  0.00           C  
ATOM   4027  CG  PHE A 263      -1.775  -8.280  10.440  1.00  0.00           C  
ATOM   4028  CD1 PHE A 263      -3.061  -7.841  10.115  1.00  0.00           C  
ATOM   4029  CD2 PHE A 263      -0.673  -7.486  10.080  1.00  0.00           C  
ATOM   4030  CE1 PHE A 263      -3.247  -6.621   9.452  1.00  0.00           C  
ATOM   4031  CE2 PHE A 263      -0.859  -6.296   9.414  1.00  0.00           C  
ATOM   4032  CZ  PHE A 263      -2.127  -5.854   9.110  1.00  0.00           C  
ATOM   4033  H   PHE A 263       0.760  -8.872  12.298  1.00  0.00           H  
ATOM   4034  HA  PHE A 263      -2.102  -8.929  13.093  1.00  0.00           H  
ATOM   4035 1HB  PHE A 263      -0.728 -10.084  10.646  1.00  0.00           H  
ATOM   4036 2HB  PHE A 263      -2.447 -10.188  10.987  1.00  0.00           H  
ATOM   4037  HD1 PHE A 263      -3.918  -8.459  10.384  1.00  0.00           H  
ATOM   4038  HD2 PHE A 263       0.335  -7.828  10.315  1.00  0.00           H  
ATOM   4039  HE1 PHE A 263      -4.254  -6.282   9.209  1.00  0.00           H  
ATOM   4040  HE2 PHE A 263       0.009  -5.702   9.126  1.00  0.00           H  
ATOM   4041  HZ  PHE A 263      -2.254  -4.900   8.599  1.00  0.00           H  
ATOM   4042  N   MET A 264      -2.107 -11.315  13.922  1.00  0.00           N  
ATOM   4043  CA  MET A 264      -2.121 -12.636  14.516  1.00  0.00           C  
ATOM   4044  C   MET A 264      -3.407 -13.355  14.158  1.00  0.00           C  
ATOM   4045  O   MET A 264      -4.499 -12.740  14.081  1.00  0.00           O  
ATOM   4046  CB  MET A 264      -1.978 -12.511  16.025  1.00  0.00           C  
ATOM   4047  CG  MET A 264      -0.630 -11.945  16.522  1.00  0.00           C  
ATOM   4048  SD  MET A 264      -0.625 -11.366  18.224  1.00  0.00           S  
ATOM   4049  CE  MET A 264      -1.367  -9.718  18.052  1.00  0.00           C  
ATOM   4050  H   MET A 264      -2.893 -10.698  14.074  1.00  0.00           H  
ATOM   4051  HA  MET A 264      -1.277 -13.201  14.122  1.00  0.00           H  
ATOM   4052 1HB  MET A 264      -2.763 -11.864  16.412  1.00  0.00           H  
ATOM   4053 2HB  MET A 264      -2.106 -13.492  16.485  1.00  0.00           H  
ATOM   4054 1HG  MET A 264       0.139 -12.712  16.441  1.00  0.00           H  
ATOM   4055 2HG  MET A 264      -0.337 -11.102  15.896  1.00  0.00           H  
ATOM   4056 1HE  MET A 264      -1.427  -9.242  19.031  1.00  0.00           H  
ATOM   4057 2HE  MET A 264      -0.752  -9.109  17.388  1.00  0.00           H  
ATOM   4058 3HE  MET A 264      -2.370  -9.813  17.634  1.00  0.00           H  
ATOM   4059  N   ILE A 265      -3.282 -14.660  13.912  1.00  0.00           N  
ATOM   4060  CA  ILE A 265      -4.413 -15.474  13.492  1.00  0.00           C  
ATOM   4061  C   ILE A 265      -4.969 -16.252  14.681  1.00  0.00           C  
ATOM   4062  O   ILE A 265      -4.221 -16.825  15.472  1.00  0.00           O  
ATOM   4063  CB  ILE A 265      -4.010 -16.450  12.372  1.00  0.00           C  
ATOM   4064  CG1 ILE A 265      -3.597 -15.679  11.115  1.00  0.00           C  
ATOM   4065  CG2 ILE A 265      -5.152 -17.406  12.062  1.00  0.00           C  
ATOM   4066  CD1 ILE A 265      -2.990 -16.548  10.038  1.00  0.00           C  
ATOM   4067  H   ILE A 265      -2.376 -15.095  14.021  1.00  0.00           H  
ATOM   4068  HA  ILE A 265      -5.192 -14.814  13.112  1.00  0.00           H  
ATOM   4069  HB  ILE A 265      -3.142 -17.028  12.687  1.00  0.00           H  
ATOM   4070 1HG1 ILE A 265      -4.466 -15.174  10.697  1.00  0.00           H  
ATOM   4071 2HG1 ILE A 265      -2.870 -14.911  11.382  1.00  0.00           H  
ATOM   4072 1HG2 ILE A 265      -4.851 -18.088  11.268  1.00  0.00           H  
ATOM   4073 2HG2 ILE A 265      -5.401 -17.977  12.956  1.00  0.00           H  
ATOM   4074 3HG2 ILE A 265      -6.025 -16.837  11.741  1.00  0.00           H  
ATOM   4075 1HD1 ILE A 265      -2.722 -15.931   9.180  1.00  0.00           H  
ATOM   4076 2HD1 ILE A 265      -2.096 -17.038  10.426  1.00  0.00           H  
ATOM   4077 3HD1 ILE A 265      -3.712 -17.303   9.730  1.00  0.00           H  
ATOM   4078  N   ASN A 266      -6.287 -16.254  14.783  1.00  0.00           N  
ATOM   4079  CA  ASN A 266      -6.999 -16.967  15.843  1.00  0.00           C  
ATOM   4080  C   ASN A 266      -6.901 -18.487  15.600  1.00  0.00           C  
ATOM   4081  O   ASN A 266      -7.385 -18.959  14.604  1.00  0.00           O  
ATOM   4082  CB  ASN A 266      -8.447 -16.471  15.799  1.00  0.00           C  
ATOM   4083  CG  ASN A 266      -9.328 -17.035  16.924  1.00  0.00           C  
ATOM   4084  OD1 ASN A 266      -9.008 -18.036  17.561  1.00  0.00           O  
ATOM   4085  ND2 ASN A 266     -10.459 -16.374  17.149  1.00  0.00           N  
ATOM   4086  H   ASN A 266      -6.816 -15.739  14.094  1.00  0.00           H  
ATOM   4087  HA  ASN A 266      -6.537 -16.717  16.799  1.00  0.00           H  
ATOM   4088 1HB  ASN A 266      -8.461 -15.383  15.867  1.00  0.00           H  
ATOM   4089 2HB  ASN A 266      -8.896 -16.745  14.845  1.00  0.00           H  
ATOM   4090 1HD2 ASN A 266     -11.084 -16.682  17.867  1.00  0.00           H  
ATOM   4091 2HD2 ASN A 266     -10.685 -15.569  16.601  1.00  0.00           H  
ATOM   4092  N   ALA A 267      -6.263 -19.220  16.504  1.00  0.00           N  
ATOM   4093  CA  ALA A 267      -6.116 -20.697  16.373  1.00  0.00           C  
ATOM   4094  C   ALA A 267      -7.460 -21.442  16.428  1.00  0.00           C  
ATOM   4095  O   ALA A 267      -7.552 -22.616  16.021  1.00  0.00           O  
ATOM   4096  CB  ALA A 267      -5.204 -21.203  17.443  1.00  0.00           C  
ATOM   4097  H   ALA A 267      -5.865 -18.756  17.308  1.00  0.00           H  
ATOM   4098  HA  ALA A 267      -5.679 -20.908  15.396  1.00  0.00           H  
ATOM   4099 1HB  ALA A 267      -5.095 -22.284  17.347  1.00  0.00           H  
ATOM   4100 2HB  ALA A 267      -4.227 -20.730  17.342  1.00  0.00           H  
ATOM   4101 3HB  ALA A 267      -5.622 -20.966  18.419  1.00  0.00           H  
ATOM   4102  N   LYS A 268      -8.494 -20.770  16.920  1.00  0.00           N  
ATOM   4103  CA  LYS A 268      -9.833 -21.352  17.019  1.00  0.00           C  
ATOM   4104  C   LYS A 268     -10.698 -21.060  15.791  1.00  0.00           C  
ATOM   4105  O   LYS A 268     -11.821 -21.566  15.695  1.00  0.00           O  
ATOM   4106  CB  LYS A 268     -10.535 -20.841  18.278  1.00  0.00           C  
ATOM   4107  CG  LYS A 268      -9.732 -21.014  19.560  1.00  0.00           C  
ATOM   4108  CD  LYS A 268      -9.520 -22.485  19.885  1.00  0.00           C  
ATOM   4109  CE  LYS A 268      -8.736 -22.660  21.178  1.00  0.00           C  
ATOM   4110  NZ  LYS A 268      -8.564 -24.094  21.535  1.00  0.00           N  
ATOM   4111  H   LYS A 268      -8.345 -19.822  17.235  1.00  0.00           H  
ATOM   4112  HA  LYS A 268      -9.734 -22.434  17.112  1.00  0.00           H  
ATOM   4113 1HB  LYS A 268     -10.760 -19.780  18.164  1.00  0.00           H  
ATOM   4114 2HB  LYS A 268     -11.484 -21.364  18.404  1.00  0.00           H  
ATOM   4115 1HG  LYS A 268      -8.761 -20.531  19.449  1.00  0.00           H  
ATOM   4116 2HG  LYS A 268     -10.261 -20.541  20.387  1.00  0.00           H  
ATOM   4117 1HD  LYS A 268     -10.487 -22.979  19.986  1.00  0.00           H  
ATOM   4118 2HD  LYS A 268      -8.971 -22.961  19.072  1.00  0.00           H  
ATOM   4119 1HE  LYS A 268      -7.753 -22.204  21.072  1.00  0.00           H  
ATOM   4120 2HE  LYS A 268      -9.260 -22.157  21.991  1.00  0.00           H  
ATOM   4121 1HZ  LYS A 268      -8.041 -24.167  22.396  1.00  0.00           H  
ATOM   4122 2HZ  LYS A 268      -9.471 -24.523  21.654  1.00  0.00           H  
ATOM   4123 3HZ  LYS A 268      -8.063 -24.567  20.796  1.00  0.00           H  
ATOM   4124  N   SER A 269     -10.210 -20.245  14.861  1.00  0.00           N  
ATOM   4125  CA  SER A 269     -11.024 -19.802  13.742  1.00  0.00           C  
ATOM   4126  C   SER A 269     -11.239 -20.926  12.726  1.00  0.00           C  
ATOM   4127  O   SER A 269     -10.313 -21.692  12.428  1.00  0.00           O  
ATOM   4128  CB  SER A 269     -10.369 -18.613  13.068  1.00  0.00           C  
ATOM   4129  OG  SER A 269     -11.002 -18.312  11.855  1.00  0.00           O  
ATOM   4130  H   SER A 269      -9.254 -19.925  14.931  1.00  0.00           H  
ATOM   4131  HA  SER A 269     -12.006 -19.514  14.121  1.00  0.00           H  
ATOM   4132 1HB  SER A 269     -10.415 -17.748  13.730  1.00  0.00           H  
ATOM   4133 2HB  SER A 269      -9.317 -18.830  12.888  1.00  0.00           H  
ATOM   4134  HG  SER A 269     -11.566 -17.555  12.031  1.00  0.00           H  
ATOM   4135  N   PRO A 270     -12.455 -21.006  12.160  1.00  0.00           N  
ATOM   4136  CA  PRO A 270     -12.655 -21.910  11.048  1.00  0.00           C  
ATOM   4137  C   PRO A 270     -12.085 -21.366   9.718  1.00  0.00           C  
ATOM   4138  O   PRO A 270     -12.048 -22.104   8.746  1.00  0.00           O  
ATOM   4139  CB  PRO A 270     -14.187 -22.040  10.986  1.00  0.00           C  
ATOM   4140  CG  PRO A 270     -14.685 -20.722  11.418  1.00  0.00           C  
ATOM   4141  CD  PRO A 270     -13.703 -20.237  12.461  1.00  0.00           C  
ATOM   4142  HA  PRO A 270     -12.185 -22.877  11.280  1.00  0.00           H  
ATOM   4143 1HB  PRO A 270     -14.501 -22.298   9.964  1.00  0.00           H  
ATOM   4144 2HB  PRO A 270     -14.522 -22.857  11.642  1.00  0.00           H  
ATOM   4145 1HG  PRO A 270     -14.746 -20.038  10.559  1.00  0.00           H  
ATOM   4146 2HG  PRO A 270     -15.704 -20.816  11.823  1.00  0.00           H  
ATOM   4147 1HD  PRO A 270     -13.548 -19.155  12.344  1.00  0.00           H  
ATOM   4148 2HD  PRO A 270     -14.090 -20.468  13.465  1.00  0.00           H  
ATOM   4149  N   ASN A 271     -11.646 -20.100   9.702  1.00  0.00           N  
ATOM   4150  CA  ASN A 271     -11.122 -19.439   8.516  1.00  0.00           C  
ATOM   4151  C   ASN A 271      -9.621 -19.303   8.515  1.00  0.00           C  
ATOM   4152  O   ASN A 271      -9.083 -18.397   7.876  1.00  0.00           O  
ATOM   4153  CB  ASN A 271     -11.719 -18.049   8.391  1.00  0.00           C  
ATOM   4154  CG  ASN A 271     -13.159 -18.092   8.100  1.00  0.00           C  
ATOM   4155  OD1 ASN A 271     -13.636 -19.054   7.509  1.00  0.00           O  
ATOM   4156  ND2 ASN A 271     -13.877 -17.059   8.489  1.00  0.00           N  
ATOM   4157  H   ASN A 271     -11.686 -19.590  10.573  1.00  0.00           H  
ATOM   4158  HA  ASN A 271     -11.406 -20.024   7.640  1.00  0.00           H  
ATOM   4159 1HB  ASN A 271     -11.558 -17.499   9.320  1.00  0.00           H  
ATOM   4160 2HB  ASN A 271     -11.209 -17.505   7.596  1.00  0.00           H  
ATOM   4161 1HD2 ASN A 271     -14.862 -17.040   8.314  1.00  0.00           H  
ATOM   4162 2HD2 ASN A 271     -13.438 -16.294   8.959  1.00  0.00           H  
ATOM   4163  N   LYS A 272      -8.942 -20.193   9.228  1.00  0.00           N  
ATOM   4164  CA  LYS A 272      -7.492 -20.056   9.383  1.00  0.00           C  
ATOM   4165  C   LYS A 272      -6.722 -20.170   8.074  1.00  0.00           C  
ATOM   4166  O   LYS A 272      -5.662 -19.559   7.964  1.00  0.00           O  
ATOM   4167  CB  LYS A 272      -6.942 -21.073  10.357  1.00  0.00           C  
ATOM   4168  CG  LYS A 272      -7.335 -20.853  11.779  1.00  0.00           C  
ATOM   4169  CD  LYS A 272      -7.236 -22.160  12.579  1.00  0.00           C  
ATOM   4170  CE  LYS A 272      -5.847 -22.497  12.960  1.00  0.00           C  
ATOM   4171  NZ  LYS A 272      -5.832 -23.620  13.924  1.00  0.00           N  
ATOM   4172  H   LYS A 272      -9.413 -20.970   9.669  1.00  0.00           H  
ATOM   4173  HA  LYS A 272      -7.278 -19.061   9.773  1.00  0.00           H  
ATOM   4174 1HB  LYS A 272      -7.280 -22.070  10.071  1.00  0.00           H  
ATOM   4175 2HB  LYS A 272      -5.853 -21.070  10.310  1.00  0.00           H  
ATOM   4176 1HG  LYS A 272      -6.677 -20.106  12.226  1.00  0.00           H  
ATOM   4177 2HG  LYS A 272      -8.358 -20.481  11.821  1.00  0.00           H  
ATOM   4178 1HD  LYS A 272      -7.829 -22.075  13.491  1.00  0.00           H  
ATOM   4179 2HD  LYS A 272      -7.634 -22.982  11.984  1.00  0.00           H  
ATOM   4180 1HE  LYS A 272      -5.283 -22.772  12.070  1.00  0.00           H  
ATOM   4181 2HE  LYS A 272      -5.372 -21.625  13.409  1.00  0.00           H  
ATOM   4182 1HZ  LYS A 272      -4.877 -23.837  14.174  1.00  0.00           H  
ATOM   4183 2HZ  LYS A 272      -6.346 -23.359  14.754  1.00  0.00           H  
ATOM   4184 3HZ  LYS A 272      -6.262 -24.431  13.503  1.00  0.00           H  
ATOM   4185  N   VAL A 273      -7.218 -20.939   7.095  1.00  0.00           N  
ATOM   4186  CA  VAL A 273      -6.461 -21.133   5.849  1.00  0.00           C  
ATOM   4187  C   VAL A 273      -6.537 -19.910   4.947  1.00  0.00           C  
ATOM   4188  O   VAL A 273      -5.560 -19.549   4.306  1.00  0.00           O  
ATOM   4189  CB  VAL A 273      -6.839 -22.417   5.061  1.00  0.00           C  
ATOM   4190  CG1 VAL A 273      -6.702 -23.643   5.954  1.00  0.00           C  
ATOM   4191  CG2 VAL A 273      -8.204 -22.324   4.484  1.00  0.00           C  
ATOM   4192  H   VAL A 273      -8.114 -21.393   7.202  1.00  0.00           H  
ATOM   4193  HA  VAL A 273      -5.402 -21.218   6.097  1.00  0.00           H  
ATOM   4194  HB  VAL A 273      -6.126 -22.556   4.248  1.00  0.00           H  
ATOM   4195 1HG1 VAL A 273      -6.970 -24.536   5.389  1.00  0.00           H  
ATOM   4196 2HG1 VAL A 273      -5.672 -23.728   6.300  1.00  0.00           H  
ATOM   4197 3HG1 VAL A 273      -7.367 -23.544   6.812  1.00  0.00           H  
ATOM   4198 1HG2 VAL A 273      -8.432 -23.240   3.939  1.00  0.00           H  
ATOM   4199 2HG2 VAL A 273      -8.929 -22.188   5.286  1.00  0.00           H  
ATOM   4200 3HG2 VAL A 273      -8.253 -21.475   3.801  1.00  0.00           H  
ATOM   4201  N   ILE A 274      -7.678 -19.245   4.921  1.00  0.00           N  
ATOM   4202  CA  ILE A 274      -7.770 -18.024   4.154  1.00  0.00           C  
ATOM   4203  C   ILE A 274      -7.138 -16.850   4.930  1.00  0.00           C  
ATOM   4204  O   ILE A 274      -6.635 -15.901   4.317  1.00  0.00           O  
ATOM   4205  CB  ILE A 274      -9.238 -17.707   3.814  1.00  0.00           C  
ATOM   4206  CG1 ILE A 274      -9.316 -16.555   2.809  1.00  0.00           C  
ATOM   4207  CG2 ILE A 274     -10.016 -17.371   5.077  1.00  0.00           C  
ATOM   4208  CD1 ILE A 274      -8.760 -16.895   1.445  1.00  0.00           C  
ATOM   4209  H   ILE A 274      -8.489 -19.571   5.427  1.00  0.00           H  
ATOM   4210  HA  ILE A 274      -7.160 -18.132   3.258  1.00  0.00           H  
ATOM   4211  HB  ILE A 274      -9.696 -18.573   3.336  1.00  0.00           H  
ATOM   4212 1HG1 ILE A 274     -10.354 -16.248   2.687  1.00  0.00           H  
ATOM   4213 2HG1 ILE A 274      -8.766 -15.697   3.196  1.00  0.00           H  
ATOM   4214 1HG2 ILE A 274     -11.051 -17.148   4.818  1.00  0.00           H  
ATOM   4215 2HG2 ILE A 274      -9.986 -18.219   5.759  1.00  0.00           H  
ATOM   4216 3HG2 ILE A 274      -9.568 -16.502   5.559  1.00  0.00           H  
ATOM   4217 1HD1 ILE A 274      -8.850 -16.029   0.789  1.00  0.00           H  
ATOM   4218 2HD1 ILE A 274      -7.709 -17.171   1.539  1.00  0.00           H  
ATOM   4219 3HD1 ILE A 274      -9.318 -17.729   1.023  1.00  0.00           H  
ATOM   4220  N   ALA A 275      -7.154 -16.919   6.262  1.00  0.00           N  
ATOM   4221  CA  ALA A 275      -6.444 -15.912   7.074  1.00  0.00           C  
ATOM   4222  C   ALA A 275      -4.945 -15.986   6.798  1.00  0.00           C  
ATOM   4223  O   ALA A 275      -4.261 -14.959   6.678  1.00  0.00           O  
ATOM   4224  CB  ALA A 275      -6.733 -16.097   8.554  1.00  0.00           C  
ATOM   4225  H   ALA A 275      -7.654 -17.663   6.728  1.00  0.00           H  
ATOM   4226  HA  ALA A 275      -6.796 -14.925   6.773  1.00  0.00           H  
ATOM   4227 1HB  ALA A 275      -6.196 -15.340   9.127  1.00  0.00           H  
ATOM   4228 2HB  ALA A 275      -7.804 -15.993   8.731  1.00  0.00           H  
ATOM   4229 3HB  ALA A 275      -6.408 -17.087   8.868  1.00  0.00           H  
ATOM   4230  N   MET A 276      -4.438 -17.216   6.664  1.00  0.00           N  
ATOM   4231  CA  MET A 276      -3.018 -17.441   6.357  1.00  0.00           C  
ATOM   4232  C   MET A 276      -2.617 -16.915   4.985  1.00  0.00           C  
ATOM   4233  O   MET A 276      -1.551 -16.317   4.841  1.00  0.00           O  
ATOM   4234  CB  MET A 276      -2.693 -18.931   6.454  1.00  0.00           C  
ATOM   4235  CG  MET A 276      -1.210 -19.259   6.368  1.00  0.00           C  
ATOM   4236  SD  MET A 276      -0.266 -18.582   7.748  1.00  0.00           S  
ATOM   4237  CE  MET A 276      -0.937 -19.529   9.112  1.00  0.00           C  
ATOM   4238  H   MET A 276      -5.049 -18.013   6.776  1.00  0.00           H  
ATOM   4239  HA  MET A 276      -2.416 -16.921   7.102  1.00  0.00           H  
ATOM   4240 1HB  MET A 276      -3.068 -19.323   7.398  1.00  0.00           H  
ATOM   4241 2HB  MET A 276      -3.202 -19.467   5.652  1.00  0.00           H  
ATOM   4242 1HG  MET A 276      -1.076 -20.340   6.356  1.00  0.00           H  
ATOM   4243 2HG  MET A 276      -0.801 -18.856   5.441  1.00  0.00           H  
ATOM   4244 1HE  MET A 276      -0.451 -19.224  10.040  1.00  0.00           H  
ATOM   4245 2HE  MET A 276      -2.010 -19.350   9.187  1.00  0.00           H  
ATOM   4246 3HE  MET A 276      -0.757 -20.591   8.941  1.00  0.00           H  
ATOM   4247  N   GLU A 277      -3.466 -17.122   3.993  1.00  0.00           N  
ATOM   4248  CA  GLU A 277      -3.254 -16.546   2.667  1.00  0.00           C  
ATOM   4249  C   GLU A 277      -3.282 -15.013   2.788  1.00  0.00           C  
ATOM   4250  O   GLU A 277      -2.417 -14.314   2.259  1.00  0.00           O  
ATOM   4251  CB  GLU A 277      -4.321 -17.031   1.683  1.00  0.00           C  
ATOM   4252  CG  GLU A 277      -4.174 -16.477   0.273  1.00  0.00           C  
ATOM   4253  CD  GLU A 277      -2.968 -17.016  -0.444  1.00  0.00           C  
ATOM   4254  OE1 GLU A 277      -2.314 -17.876   0.096  1.00  0.00           O  
ATOM   4255  OE2 GLU A 277      -2.700 -16.567  -1.534  1.00  0.00           O  
ATOM   4256  H   GLU A 277      -4.282 -17.694   4.156  1.00  0.00           H  
ATOM   4257  HA  GLU A 277      -2.266 -16.844   2.315  1.00  0.00           H  
ATOM   4258 1HB  GLU A 277      -4.291 -18.119   1.620  1.00  0.00           H  
ATOM   4259 2HB  GLU A 277      -5.309 -16.751   2.051  1.00  0.00           H  
ATOM   4260 1HG  GLU A 277      -5.066 -16.728  -0.300  1.00  0.00           H  
ATOM   4261 2HG  GLU A 277      -4.104 -15.391   0.326  1.00  0.00           H  
ATOM   4262  N   PHE A 278      -4.263 -14.491   3.522  1.00  0.00           N  
ATOM   4263  CA  PHE A 278      -4.396 -13.054   3.685  1.00  0.00           C  
ATOM   4264  C   PHE A 278      -3.100 -12.420   4.221  1.00  0.00           C  
ATOM   4265  O   PHE A 278      -2.659 -11.395   3.712  1.00  0.00           O  
ATOM   4266  CB  PHE A 278      -5.578 -12.732   4.615  1.00  0.00           C  
ATOM   4267  CG  PHE A 278      -5.832 -11.259   4.814  1.00  0.00           C  
ATOM   4268  CD1 PHE A 278      -6.552 -10.531   3.877  1.00  0.00           C  
ATOM   4269  CD2 PHE A 278      -5.407 -10.609   5.961  1.00  0.00           C  
ATOM   4270  CE1 PHE A 278      -6.834  -9.189   4.065  1.00  0.00           C  
ATOM   4271  CE2 PHE A 278      -5.658  -9.235   6.135  1.00  0.00           C  
ATOM   4272  CZ  PHE A 278      -6.368  -8.537   5.198  1.00  0.00           C  
ATOM   4273  H   PHE A 278      -4.929 -15.101   3.976  1.00  0.00           H  
ATOM   4274  HA  PHE A 278      -4.588 -12.611   2.707  1.00  0.00           H  
ATOM   4275 1HB  PHE A 278      -6.488 -13.177   4.214  1.00  0.00           H  
ATOM   4276 2HB  PHE A 278      -5.401 -13.176   5.594  1.00  0.00           H  
ATOM   4277  HD1 PHE A 278      -6.905 -11.028   2.973  1.00  0.00           H  
ATOM   4278  HD2 PHE A 278      -4.840 -11.158   6.713  1.00  0.00           H  
ATOM   4279  HE1 PHE A 278      -7.420  -8.646   3.323  1.00  0.00           H  
ATOM   4280  HE2 PHE A 278      -5.281  -8.727   7.023  1.00  0.00           H  
ATOM   4281  HZ  PHE A 278      -6.568  -7.475   5.338  1.00  0.00           H  
ATOM   4282  N   LEU A 279      -2.509 -13.003   5.247  1.00  0.00           N  
ATOM   4283  CA  LEU A 279      -1.330 -12.385   5.861  1.00  0.00           C  
ATOM   4284  C   LEU A 279      -0.066 -12.665   5.062  1.00  0.00           C  
ATOM   4285  O   LEU A 279       0.716 -11.743   4.844  1.00  0.00           O  
ATOM   4286  CB  LEU A 279      -1.150 -12.896   7.296  1.00  0.00           C  
ATOM   4287  CG  LEU A 279      -2.251 -12.498   8.287  1.00  0.00           C  
ATOM   4288  CD1 LEU A 279      -1.859 -12.944   9.689  1.00  0.00           C  
ATOM   4289  CD2 LEU A 279      -2.463 -10.992   8.232  1.00  0.00           C  
ATOM   4290  H   LEU A 279      -2.858 -13.875   5.620  1.00  0.00           H  
ATOM   4291  HA  LEU A 279      -1.457 -11.303   5.841  1.00  0.00           H  
ATOM   4292 1HB  LEU A 279      -1.103 -13.984   7.274  1.00  0.00           H  
ATOM   4293 2HB  LEU A 279      -0.204 -12.520   7.683  1.00  0.00           H  
ATOM   4294  HG  LEU A 279      -3.180 -13.005   8.023  1.00  0.00           H  
ATOM   4295 1HD1 LEU A 279      -2.641 -12.661  10.393  1.00  0.00           H  
ATOM   4296 2HD1 LEU A 279      -1.733 -14.027   9.704  1.00  0.00           H  
ATOM   4297 3HD1 LEU A 279      -0.923 -12.465   9.975  1.00  0.00           H  
ATOM   4298 1HD2 LEU A 279      -3.246 -10.709   8.936  1.00  0.00           H  
ATOM   4299 2HD2 LEU A 279      -1.536 -10.484   8.497  1.00  0.00           H  
ATOM   4300 3HD2 LEU A 279      -2.760 -10.703   7.224  1.00  0.00           H  
ATOM   4301  N   THR A 280       0.125 -13.903   4.611  1.00  0.00           N  
ATOM   4302  CA  THR A 280       1.468 -14.272   4.065  1.00  0.00           C  
ATOM   4303  C   THR A 280       1.634 -13.923   2.577  1.00  0.00           C  
ATOM   4304  O   THR A 280       2.751 -13.608   2.124  1.00  0.00           O  
ATOM   4305  CB  THR A 280       1.792 -15.736   4.326  1.00  0.00           C  
ATOM   4306  OG1 THR A 280       0.819 -16.586   3.692  1.00  0.00           O  
ATOM   4307  CG2 THR A 280       1.799 -15.969   5.826  1.00  0.00           C  
ATOM   4308  H   THR A 280      -0.608 -14.598   4.627  1.00  0.00           H  
ATOM   4309  HA  THR A 280       2.223 -13.663   4.562  1.00  0.00           H  
ATOM   4310  HB  THR A 280       2.769 -15.974   3.905  1.00  0.00           H  
ATOM   4311  HG1 THR A 280       1.184 -17.468   3.589  1.00  0.00           H  
ATOM   4312 1HG2 THR A 280       2.030 -17.014   6.031  1.00  0.00           H  
ATOM   4313 2HG2 THR A 280       2.553 -15.332   6.289  1.00  0.00           H  
ATOM   4314 3HG2 THR A 280       0.819 -15.728   6.236  1.00  0.00           H  
ATOM   4315  N   ASN A 281       0.537 -13.947   1.835  1.00  0.00           N  
ATOM   4316  CA  ASN A 281       0.597 -13.712   0.390  1.00  0.00           C  
ATOM   4317  C   ASN A 281      -0.085 -12.432  -0.084  1.00  0.00           C  
ATOM   4318  O   ASN A 281      -0.173 -12.182  -1.285  1.00  0.00           O  
ATOM   4319  CB  ASN A 281       0.006 -14.903  -0.343  1.00  0.00           C  
ATOM   4320  CG  ASN A 281       0.886 -16.120  -0.272  1.00  0.00           C  
ATOM   4321  OD1 ASN A 281       2.029 -16.103  -0.744  1.00  0.00           O  
ATOM   4322  ND2 ASN A 281       0.377 -17.175   0.310  1.00  0.00           N  
ATOM   4323  H   ASN A 281      -0.357 -14.129   2.268  1.00  0.00           H  
ATOM   4324  HA  ASN A 281       1.639 -13.552   0.108  1.00  0.00           H  
ATOM   4325 1HB  ASN A 281      -0.967 -15.147   0.084  1.00  0.00           H  
ATOM   4326 2HB  ASN A 281      -0.152 -14.644  -1.390  1.00  0.00           H  
ATOM   4327 1HD2 ASN A 281       0.917 -18.014   0.386  1.00  0.00           H  
ATOM   4328 2HD2 ASN A 281      -0.552 -17.144   0.678  1.00  0.00           H  
ATOM   4329  N   PHE A 282      -0.522 -11.595   0.843  1.00  0.00           N  
ATOM   4330  CA  PHE A 282      -1.157 -10.374   0.498  1.00  0.00           C  
ATOM   4331  C   PHE A 282      -0.645  -9.230   1.374  1.00  0.00           C  
ATOM   4332  O   PHE A 282      -0.021  -8.283   0.860  1.00  0.00           O  
ATOM   4333  CB  PHE A 282      -2.688 -10.555   0.604  1.00  0.00           C  
ATOM   4334  CG  PHE A 282      -3.455  -9.305   0.367  1.00  0.00           C  
ATOM   4335  CD1 PHE A 282      -3.599  -8.798  -0.909  1.00  0.00           C  
ATOM   4336  CD2 PHE A 282      -4.073  -8.650   1.415  1.00  0.00           C  
ATOM   4337  CE1 PHE A 282      -4.320  -7.627  -1.129  1.00  0.00           C  
ATOM   4338  CE2 PHE A 282      -4.780  -7.490   1.208  1.00  0.00           C  
ATOM   4339  CZ  PHE A 282      -4.902  -6.964  -0.044  1.00  0.00           C  
ATOM   4340  H   PHE A 282      -0.402 -11.829   1.818  1.00  0.00           H  
ATOM   4341  HA  PHE A 282      -0.893 -10.126  -0.531  1.00  0.00           H  
ATOM   4342 1HB  PHE A 282      -3.018 -11.299  -0.119  1.00  0.00           H  
ATOM   4343 2HB  PHE A 282      -2.942 -10.927   1.596  1.00  0.00           H  
ATOM   4344  HD1 PHE A 282      -3.141  -9.325  -1.746  1.00  0.00           H  
ATOM   4345  HD2 PHE A 282      -3.982  -9.060   2.422  1.00  0.00           H  
ATOM   4346  HE1 PHE A 282      -4.427  -7.235  -2.141  1.00  0.00           H  
ATOM   4347  HE2 PHE A 282      -5.244  -6.989   2.057  1.00  0.00           H  
ATOM   4348  HZ  PHE A 282      -5.447  -6.034  -0.200  1.00  0.00           H  
ATOM   4349  N   ILE A 283      -0.886  -9.310   2.681  1.00  0.00           N  
ATOM   4350  CA  ILE A 283      -0.468  -8.246   3.614  1.00  0.00           C  
ATOM   4351  C   ILE A 283       1.066  -8.086   3.660  1.00  0.00           C  
ATOM   4352  O   ILE A 283       1.579  -6.982   3.674  1.00  0.00           O  
ATOM   4353  CB  ILE A 283      -0.991  -8.532   5.033  1.00  0.00           C  
ATOM   4354  CG1 ILE A 283      -2.516  -8.400   5.077  1.00  0.00           C  
ATOM   4355  CG2 ILE A 283      -0.344  -7.592   6.038  1.00  0.00           C  
ATOM   4356  CD1 ILE A 283      -3.019  -7.014   4.745  1.00  0.00           C  
ATOM   4357  H   ILE A 283      -1.369 -10.120   3.043  1.00  0.00           H  
ATOM   4358  HA  ILE A 283      -0.891  -7.302   3.274  1.00  0.00           H  
ATOM   4359  HB  ILE A 283      -0.756  -9.560   5.308  1.00  0.00           H  
ATOM   4360 1HG1 ILE A 283      -2.962  -9.103   4.373  1.00  0.00           H  
ATOM   4361 2HG1 ILE A 283      -2.876  -8.663   6.072  1.00  0.00           H  
ATOM   4362 1HG2 ILE A 283      -0.726  -7.807   7.036  1.00  0.00           H  
ATOM   4363 2HG2 ILE A 283       0.736  -7.733   6.025  1.00  0.00           H  
ATOM   4364 3HG2 ILE A 283      -0.578  -6.561   5.775  1.00  0.00           H  
ATOM   4365 1HD1 ILE A 283      -4.108  -7.000   4.797  1.00  0.00           H  
ATOM   4366 2HD1 ILE A 283      -2.612  -6.298   5.460  1.00  0.00           H  
ATOM   4367 3HD1 ILE A 283      -2.701  -6.743   3.739  1.00  0.00           H  
ATOM   4368  N   ALA A 284       1.768  -9.205   3.687  1.00  0.00           N  
ATOM   4369  CA  ALA A 284       3.232  -9.217   3.821  1.00  0.00           C  
ATOM   4370  C   ALA A 284       3.948  -8.588   2.627  1.00  0.00           C  
ATOM   4371  O   ALA A 284       5.140  -8.297   2.738  1.00  0.00           O  
ATOM   4372  CB  ALA A 284       3.711 -10.629   4.006  1.00  0.00           C  
ATOM   4373  H   ALA A 284       1.273 -10.083   3.614  1.00  0.00           H  
ATOM   4374  HA  ALA A 284       3.497  -8.630   4.700  1.00  0.00           H  
ATOM   4375 1HB  ALA A 284       4.796 -10.635   4.104  1.00  0.00           H  
ATOM   4376 2HB  ALA A 284       3.262 -11.050   4.906  1.00  0.00           H  
ATOM   4377 3HB  ALA A 284       3.421 -11.227   3.143  1.00  0.00           H  
ATOM   4378  N   ARG A 285       3.234  -8.371   1.519  1.00  0.00           N  
ATOM   4379  CA  ARG A 285       3.820  -7.853   0.258  1.00  0.00           C  
ATOM   4380  C   ARG A 285       4.373  -6.439   0.410  1.00  0.00           C  
ATOM   4381  O   ARG A 285       3.821  -5.628   1.143  1.00  0.00           O  
ATOM   4382  CB  ARG A 285       2.771  -7.853  -0.875  1.00  0.00           C  
ATOM   4383  CG  ARG A 285       2.247  -9.273  -1.282  1.00  0.00           C  
ATOM   4384  CD  ARG A 285       1.434  -9.301  -2.605  1.00  0.00           C  
ATOM   4385  NE  ARG A 285       0.286  -8.385  -2.620  1.00  0.00           N  
ATOM   4386  CZ  ARG A 285      -0.559  -8.190  -3.639  1.00  0.00           C  
ATOM   4387  NH1 ARG A 285      -0.452  -8.855  -4.786  1.00  0.00           N  
ATOM   4388  NH2 ARG A 285      -1.547  -7.313  -3.495  1.00  0.00           N  
ATOM   4389  H   ARG A 285       2.245  -8.575   1.555  1.00  0.00           H  
ATOM   4390  HA  ARG A 285       4.644  -8.504  -0.033  1.00  0.00           H  
ATOM   4391 1HB  ARG A 285       1.911  -7.256  -0.575  1.00  0.00           H  
ATOM   4392 2HB  ARG A 285       3.196  -7.390  -1.765  1.00  0.00           H  
ATOM   4393 1HG  ARG A 285       3.092  -9.949  -1.414  1.00  0.00           H  
ATOM   4394 2HG  ARG A 285       1.593  -9.658  -0.498  1.00  0.00           H  
ATOM   4395 1HD  ARG A 285       2.080  -9.019  -3.435  1.00  0.00           H  
ATOM   4396 2HD  ARG A 285       1.046 -10.305  -2.772  1.00  0.00           H  
ATOM   4397  HE  ARG A 285       0.106  -7.844  -1.784  1.00  0.00           H  
ATOM   4398 1HH1 ARG A 285       0.285  -9.535  -4.909  1.00  0.00           H  
ATOM   4399 2HH1 ARG A 285      -1.109  -8.681  -5.533  1.00  0.00           H  
ATOM   4400 1HH2 ARG A 285      -1.652  -6.807  -2.627  1.00  0.00           H  
ATOM   4401 2HH2 ARG A 285      -2.194  -7.153  -4.253  1.00  0.00           H  
ATOM   4402  N   LYS A 286       5.485  -6.146  -0.270  1.00  0.00           N  
ATOM   4403  CA  LYS A 286       6.053  -4.795  -0.249  1.00  0.00           C  
ATOM   4404  C   LYS A 286       5.041  -3.679  -0.552  1.00  0.00           C  
ATOM   4405  O   LYS A 286       4.948  -2.717   0.202  1.00  0.00           O  
ATOM   4406  CB  LYS A 286       7.243  -4.681  -1.218  1.00  0.00           C  
ATOM   4407  CG  LYS A 286       7.850  -3.275  -1.270  1.00  0.00           C  
ATOM   4408  CD  LYS A 286       8.931  -3.150  -2.343  1.00  0.00           C  
ATOM   4409  CE  LYS A 286       9.408  -1.708  -2.479  1.00  0.00           C  
ATOM   4410  NZ  LYS A 286      10.416  -1.572  -3.605  1.00  0.00           N  
ATOM   4411  H   LYS A 286       5.945  -6.865  -0.809  1.00  0.00           H  
ATOM   4412  HA  LYS A 286       6.410  -4.585   0.760  1.00  0.00           H  
ATOM   4413 1HB  LYS A 286       8.023  -5.382  -0.921  1.00  0.00           H  
ATOM   4414 2HB  LYS A 286       6.922  -4.955  -2.223  1.00  0.00           H  
ATOM   4415 1HG  LYS A 286       7.065  -2.548  -1.482  1.00  0.00           H  
ATOM   4416 2HG  LYS A 286       8.292  -3.034  -0.303  1.00  0.00           H  
ATOM   4417 1HD  LYS A 286       9.779  -3.784  -2.081  1.00  0.00           H  
ATOM   4418 2HD  LYS A 286       8.533  -3.484  -3.301  1.00  0.00           H  
ATOM   4419 1HE  LYS A 286       8.556  -1.061  -2.678  1.00  0.00           H  
ATOM   4420 2HE  LYS A 286       9.868  -1.388  -1.544  1.00  0.00           H  
ATOM   4421 1HZ  LYS A 286      10.716  -0.610  -3.674  1.00  0.00           H  
ATOM   4422 2HZ  LYS A 286      11.214  -2.161  -3.416  1.00  0.00           H  
ATOM   4423 3HZ  LYS A 286       9.988  -1.854  -4.475  1.00  0.00           H  
ATOM   4424  N   GLU A 287       4.284  -3.800  -1.654  1.00  0.00           N  
ATOM   4425  CA  GLU A 287       3.297  -2.778  -2.058  1.00  0.00           C  
ATOM   4426  C   GLU A 287       2.275  -2.493  -0.957  1.00  0.00           C  
ATOM   4427  O   GLU A 287       1.970  -1.346  -0.657  1.00  0.00           O  
ATOM   4428  CB  GLU A 287       2.542  -3.251  -3.320  1.00  0.00           C  
ATOM   4429  CG  GLU A 287       1.526  -2.262  -3.882  1.00  0.00           C  
ATOM   4430  CD  GLU A 287       0.855  -2.755  -5.186  1.00  0.00           C  
ATOM   4431  OE1 GLU A 287       0.969  -2.046  -6.220  1.00  0.00           O  
ATOM   4432  OE2 GLU A 287       0.233  -3.851  -5.180  1.00  0.00           O  
ATOM   4433  H   GLU A 287       4.399  -4.626  -2.224  1.00  0.00           H  
ATOM   4434  HA  GLU A 287       3.830  -1.855  -2.289  1.00  0.00           H  
ATOM   4435 1HB  GLU A 287       3.258  -3.468  -4.113  1.00  0.00           H  
ATOM   4436 2HB  GLU A 287       2.009  -4.176  -3.100  1.00  0.00           H  
ATOM   4437 1HG  GLU A 287       0.752  -2.088  -3.135  1.00  0.00           H  
ATOM   4438 2HG  GLU A 287       2.025  -1.314  -4.075  1.00  0.00           H  
ATOM   4439  N   THR A 288       1.752  -3.567  -0.392  1.00  0.00           N  
ATOM   4440  CA  THR A 288       0.712  -3.512   0.638  1.00  0.00           C  
ATOM   4441  C   THR A 288       1.257  -2.897   1.927  1.00  0.00           C  
ATOM   4442  O   THR A 288       0.606  -2.054   2.533  1.00  0.00           O  
ATOM   4443  CB  THR A 288       0.142  -4.912   0.930  1.00  0.00           C  
ATOM   4444  OG1 THR A 288      -0.395  -5.473  -0.274  1.00  0.00           O  
ATOM   4445  CG2 THR A 288      -0.955  -4.832   1.981  1.00  0.00           C  
ATOM   4446  H   THR A 288       2.097  -4.467  -0.695  1.00  0.00           H  
ATOM   4447  HA  THR A 288      -0.100  -2.881   0.275  1.00  0.00           H  
ATOM   4448  HB  THR A 288       0.938  -5.560   1.294  1.00  0.00           H  
ATOM   4449  HG1 THR A 288       0.320  -5.827  -0.808  1.00  0.00           H  
ATOM   4450 1HG2 THR A 288      -1.346  -5.830   2.175  1.00  0.00           H  
ATOM   4451 2HG2 THR A 288      -0.547  -4.416   2.902  1.00  0.00           H  
ATOM   4452 3HG2 THR A 288      -1.759  -4.192   1.619  1.00  0.00           H  
ATOM   4453  N   MET A 289       2.454  -3.324   2.328  1.00  0.00           N  
ATOM   4454  CA  MET A 289       3.107  -2.775   3.516  1.00  0.00           C  
ATOM   4455  C   MET A 289       3.375  -1.278   3.335  1.00  0.00           C  
ATOM   4456  O   MET A 289       3.215  -0.474   4.263  1.00  0.00           O  
ATOM   4457  CB  MET A 289       4.410  -3.552   3.807  1.00  0.00           C  
ATOM   4458  CG  MET A 289       4.170  -4.936   4.393  1.00  0.00           C  
ATOM   4459  SD  MET A 289       3.455  -4.787   6.074  1.00  0.00           S  
ATOM   4460  CE  MET A 289       3.274  -6.515   6.585  1.00  0.00           C  
ATOM   4461  H   MET A 289       2.922  -4.046   1.799  1.00  0.00           H  
ATOM   4462  HA  MET A 289       2.432  -2.887   4.364  1.00  0.00           H  
ATOM   4463 1HB  MET A 289       4.981  -3.662   2.886  1.00  0.00           H  
ATOM   4464 2HB  MET A 289       5.024  -2.983   4.507  1.00  0.00           H  
ATOM   4465 1HG  MET A 289       3.489  -5.490   3.748  1.00  0.00           H  
ATOM   4466 2HG  MET A 289       5.114  -5.480   4.439  1.00  0.00           H  
ATOM   4467 1HE  MET A 289       2.850  -6.555   7.588  1.00  0.00           H  
ATOM   4468 2HE  MET A 289       2.613  -7.033   5.889  1.00  0.00           H  
ATOM   4469 3HE  MET A 289       4.252  -6.999   6.585  1.00  0.00           H  
ATOM   4470  N   TYR A 290       3.719  -0.874   2.114  1.00  0.00           N  
ATOM   4471  CA  TYR A 290       3.908   0.572   1.862  1.00  0.00           C  
ATOM   4472  C   TYR A 290       2.602   1.389   1.996  1.00  0.00           C  
ATOM   4473  O   TYR A 290       2.586   2.483   2.603  1.00  0.00           O  
ATOM   4474  CB  TYR A 290       4.603   0.800   0.497  1.00  0.00           C  
ATOM   4475  CG  TYR A 290       4.834   2.260   0.206  1.00  0.00           C  
ATOM   4476  CD1 TYR A 290       5.730   3.011   0.955  1.00  0.00           C  
ATOM   4477  CD2 TYR A 290       4.157   2.897  -0.832  1.00  0.00           C  
ATOM   4478  CE1 TYR A 290       5.936   4.359   0.684  1.00  0.00           C  
ATOM   4479  CE2 TYR A 290       4.336   4.234  -1.085  1.00  0.00           C  
ATOM   4480  CZ  TYR A 290       5.248   4.955  -0.345  1.00  0.00           C  
ATOM   4481  OH  TYR A 290       5.442   6.303  -0.623  1.00  0.00           O  
ATOM   4482  H   TYR A 290       3.855  -1.528   1.356  1.00  0.00           H  
ATOM   4483  HA  TYR A 290       4.543   0.981   2.649  1.00  0.00           H  
ATOM   4484 1HB  TYR A 290       5.563   0.281   0.487  1.00  0.00           H  
ATOM   4485 2HB  TYR A 290       3.993   0.373  -0.298  1.00  0.00           H  
ATOM   4486  HD1 TYR A 290       6.285   2.544   1.769  1.00  0.00           H  
ATOM   4487  HD2 TYR A 290       3.468   2.333  -1.460  1.00  0.00           H  
ATOM   4488  HE1 TYR A 290       6.644   4.933   1.282  1.00  0.00           H  
ATOM   4489  HE2 TYR A 290       3.757   4.723  -1.869  1.00  0.00           H  
ATOM   4490  HH  TYR A 290       6.104   6.660  -0.025  1.00  0.00           H  
ATOM   4491  N   LYS A 291       1.485   0.844   1.481  1.00  0.00           N  
ATOM   4492  CA  LYS A 291       0.191   1.500   1.588  1.00  0.00           C  
ATOM   4493  C   LYS A 291      -0.219   1.600   3.068  1.00  0.00           C  
ATOM   4494  O   LYS A 291      -0.752   2.595   3.493  1.00  0.00           O  
ATOM   4495  CB  LYS A 291      -0.853   0.730   0.808  1.00  0.00           C  
ATOM   4496  CG  LYS A 291      -0.693   0.906  -0.712  1.00  0.00           C  
ATOM   4497  CD  LYS A 291      -1.858   0.303  -1.465  1.00  0.00           C  
ATOM   4498  CE  LYS A 291      -1.764  -1.213  -1.633  1.00  0.00           C  
ATOM   4499  NZ  LYS A 291      -2.685  -1.686  -2.754  1.00  0.00           N  
ATOM   4500  H   LYS A 291       1.548  -0.046   1.008  1.00  0.00           H  
ATOM   4501  HA  LYS A 291       0.275   2.502   1.166  1.00  0.00           H  
ATOM   4502 1HB  LYS A 291      -0.780  -0.330   1.052  1.00  0.00           H  
ATOM   4503 2HB  LYS A 291      -1.847   1.066   1.101  1.00  0.00           H  
ATOM   4504 1HG  LYS A 291      -0.629   1.968  -0.951  1.00  0.00           H  
ATOM   4505 2HG  LYS A 291       0.227   0.422  -1.039  1.00  0.00           H  
ATOM   4506 1HD  LYS A 291      -2.786   0.523  -0.935  1.00  0.00           H  
ATOM   4507 2HD  LYS A 291      -1.915   0.744  -2.460  1.00  0.00           H  
ATOM   4508 1HE  LYS A 291      -0.737  -1.490  -1.864  1.00  0.00           H  
ATOM   4509 2HE  LYS A 291      -2.047  -1.701  -0.700  1.00  0.00           H  
ATOM   4510 1HZ  LYS A 291      -2.611  -2.689  -2.851  1.00  0.00           H  
ATOM   4511 2HZ  LYS A 291      -3.640  -1.439  -2.533  1.00  0.00           H  
ATOM   4512 3HZ  LYS A 291      -2.415  -1.243  -3.621  1.00  0.00           H  
ATOM   4513  N   ILE A 292       0.083   0.557   3.817  1.00  0.00           N  
ATOM   4514  CA  ILE A 292      -0.155   0.557   5.261  1.00  0.00           C  
ATOM   4515  C   ILE A 292       0.664   1.661   5.928  1.00  0.00           C  
ATOM   4516  O   ILE A 292       0.155   2.410   6.757  1.00  0.00           O  
ATOM   4517  CB  ILE A 292       0.201  -0.805   5.884  1.00  0.00           C  
ATOM   4518  CG1 ILE A 292      -0.794  -1.876   5.430  1.00  0.00           C  
ATOM   4519  CG2 ILE A 292       0.225  -0.705   7.402  1.00  0.00           C  
ATOM   4520  CD1 ILE A 292      -0.377  -3.286   5.782  1.00  0.00           C  
ATOM   4521  H   ILE A 292       0.488  -0.261   3.385  1.00  0.00           H  
ATOM   4522  HA  ILE A 292      -1.200   0.809   5.439  1.00  0.00           H  
ATOM   4523  HB  ILE A 292       1.184  -1.119   5.534  1.00  0.00           H  
ATOM   4524 1HG1 ILE A 292      -1.766  -1.685   5.883  1.00  0.00           H  
ATOM   4525 2HG1 ILE A 292      -0.922  -1.820   4.349  1.00  0.00           H  
ATOM   4526 1HG2 ILE A 292       0.477  -1.677   7.826  1.00  0.00           H  
ATOM   4527 2HG2 ILE A 292       0.970   0.028   7.706  1.00  0.00           H  
ATOM   4528 3HG2 ILE A 292      -0.756  -0.396   7.762  1.00  0.00           H  
ATOM   4529 1HD1 ILE A 292      -1.132  -3.988   5.428  1.00  0.00           H  
ATOM   4530 2HD1 ILE A 292       0.579  -3.511   5.309  1.00  0.00           H  
ATOM   4531 3HD1 ILE A 292      -0.277  -3.376   6.863  1.00  0.00           H  
ATOM   4532  N   TYR A 293       1.937   1.774   5.577  1.00  0.00           N  
ATOM   4533  CA  TYR A 293       2.741   2.883   6.101  1.00  0.00           C  
ATOM   4534  C   TYR A 293       2.110   4.256   5.854  1.00  0.00           C  
ATOM   4535  O   TYR A 293       2.012   5.103   6.742  1.00  0.00           O  
ATOM   4536  CB  TYR A 293       4.167   2.848   5.511  1.00  0.00           C  
ATOM   4537  CG  TYR A 293       4.923   4.102   5.856  1.00  0.00           C  
ATOM   4538  CD1 TYR A 293       5.633   4.194   7.042  1.00  0.00           C  
ATOM   4539  CD2 TYR A 293       4.836   5.231   5.038  1.00  0.00           C  
ATOM   4540  CE1 TYR A 293       6.280   5.399   7.400  1.00  0.00           C  
ATOM   4541  CE2 TYR A 293       5.474   6.416   5.354  1.00  0.00           C  
ATOM   4542  CZ  TYR A 293       6.180   6.510   6.543  1.00  0.00           C  
ATOM   4543  OH  TYR A 293       6.803   7.713   6.873  1.00  0.00           O  
ATOM   4544  H   TYR A 293       2.367   1.107   4.952  1.00  0.00           H  
ATOM   4545  HA  TYR A 293       2.811   2.778   7.184  1.00  0.00           H  
ATOM   4546 1HB  TYR A 293       4.701   1.980   5.900  1.00  0.00           H  
ATOM   4547 2HB  TYR A 293       4.111   2.741   4.429  1.00  0.00           H  
ATOM   4548  HD1 TYR A 293       5.696   3.333   7.708  1.00  0.00           H  
ATOM   4549  HD2 TYR A 293       4.250   5.195   4.119  1.00  0.00           H  
ATOM   4550  HE1 TYR A 293       6.836   5.462   8.335  1.00  0.00           H  
ATOM   4551  HE2 TYR A 293       5.418   7.264   4.671  1.00  0.00           H  
ATOM   4552  HH  TYR A 293       7.245   7.621   7.721  1.00  0.00           H  
ATOM   4553  N   LEU A 294       1.689   4.493   4.611  1.00  0.00           N  
ATOM   4554  CA  LEU A 294       1.148   5.790   4.276  1.00  0.00           C  
ATOM   4555  C   LEU A 294      -0.078   6.123   5.143  1.00  0.00           C  
ATOM   4556  O   LEU A 294      -0.264   7.272   5.561  1.00  0.00           O  
ATOM   4557  CB  LEU A 294       0.769   5.827   2.790  1.00  0.00           C  
ATOM   4558  CG  LEU A 294       1.942   5.785   1.803  1.00  0.00           C  
ATOM   4559  CD1 LEU A 294       1.407   5.691   0.381  1.00  0.00           C  
ATOM   4560  CD2 LEU A 294       2.802   7.027   1.983  1.00  0.00           C  
ATOM   4561  H   LEU A 294       1.741   3.781   3.896  1.00  0.00           H  
ATOM   4562  HA  LEU A 294       1.898   6.547   4.502  1.00  0.00           H  
ATOM   4563 1HB  LEU A 294       0.124   4.976   2.575  1.00  0.00           H  
ATOM   4564 2HB  LEU A 294       0.206   6.741   2.597  1.00  0.00           H  
ATOM   4565  HG  LEU A 294       2.545   4.896   1.992  1.00  0.00           H  
ATOM   4566 1HD1 LEU A 294       2.241   5.661  -0.321  1.00  0.00           H  
ATOM   4567 2HD1 LEU A 294       0.812   4.784   0.275  1.00  0.00           H  
ATOM   4568 3HD1 LEU A 294       0.786   6.560   0.168  1.00  0.00           H  
ATOM   4569 1HD2 LEU A 294       3.637   6.996   1.282  1.00  0.00           H  
ATOM   4570 2HD2 LEU A 294       2.201   7.916   1.793  1.00  0.00           H  
ATOM   4571 3HD2 LEU A 294       3.186   7.059   3.003  1.00  0.00           H  
ATOM   4572  N   ALA A 295      -0.904   5.124   5.425  1.00  0.00           N  
ATOM   4573  CA  ALA A 295      -2.077   5.321   6.273  1.00  0.00           C  
ATOM   4574  C   ALA A 295      -1.793   5.288   7.763  1.00  0.00           C  
ATOM   4575  O   ALA A 295      -2.542   5.892   8.542  1.00  0.00           O  
ATOM   4576  CB  ALA A 295      -3.154   4.298   5.935  1.00  0.00           C  
ATOM   4577  H   ALA A 295      -0.720   4.206   5.047  1.00  0.00           H  
ATOM   4578  HA  ALA A 295      -2.468   6.321   6.084  1.00  0.00           H  
ATOM   4579 1HB  ALA A 295      -4.021   4.458   6.575  1.00  0.00           H  
ATOM   4580 2HB  ALA A 295      -3.447   4.411   4.891  1.00  0.00           H  
ATOM   4581 3HB  ALA A 295      -2.764   3.294   6.096  1.00  0.00           H  
ATOM   4582  N   ASP A 296      -0.712   4.591   8.145  1.00  0.00           N  
ATOM   4583  CA  ASP A 296      -0.324   4.382   9.540  1.00  0.00           C  
ATOM   4584  C   ASP A 296       1.206   4.424   9.585  1.00  0.00           C  
ATOM   4585  O   ASP A 296       1.873   3.388   9.550  1.00  0.00           O  
ATOM   4586  CB  ASP A 296      -0.847   3.050  10.081  1.00  0.00           C  
ATOM   4587  CG  ASP A 296      -0.663   2.907  11.586  1.00  0.00           C  
ATOM   4588  OD1 ASP A 296      -0.163   3.824  12.193  1.00  0.00           O  
ATOM   4589  OD2 ASP A 296      -1.025   1.883  12.114  1.00  0.00           O  
ATOM   4590  H   ASP A 296      -0.143   4.194   7.411  1.00  0.00           H  
ATOM   4591  HA  ASP A 296      -0.780   5.165  10.147  1.00  0.00           H  
ATOM   4592 1HB  ASP A 296      -1.908   2.954   9.849  1.00  0.00           H  
ATOM   4593 2HB  ASP A 296      -0.329   2.227   9.587  1.00  0.00           H  
ATOM   4594  N   PRO A 297       1.751   5.635   9.599  1.00  0.00           N  
ATOM   4595  CA  PRO A 297       3.202   5.900   9.422  1.00  0.00           C  
ATOM   4596  C   PRO A 297       4.183   5.441  10.514  1.00  0.00           C  
ATOM   4597  O   PRO A 297       5.137   6.150  10.845  1.00  0.00           O  
ATOM   4598  CB  PRO A 297       3.213   7.429   9.321  1.00  0.00           C  
ATOM   4599  CG  PRO A 297       1.847   7.772   8.832  1.00  0.00           C  
ATOM   4600  CD  PRO A 297       0.937   6.827   9.570  1.00  0.00           C  
ATOM   4601  HA  PRO A 297       3.558   5.381   8.520  1.00  0.00           H  
ATOM   4602 1HB  PRO A 297       3.438   7.869  10.303  1.00  0.00           H  
ATOM   4603 2HB  PRO A 297       4.007   7.754   8.632  1.00  0.00           H  
ATOM   4604 1HG  PRO A 297       1.622   8.828   9.044  1.00  0.00           H  
ATOM   4605 2HG  PRO A 297       1.792   7.649   7.741  1.00  0.00           H  
ATOM   4606 1HD  PRO A 297       0.734   7.222  10.576  1.00  0.00           H  
ATOM   4607 2HD  PRO A 297       0.001   6.702   9.005  1.00  0.00           H  
ATOM   4608  N   ARG A 298       4.038   4.220  10.971  1.00  0.00           N  
ATOM   4609  CA  ARG A 298       4.936   3.662  11.967  1.00  0.00           C  
ATOM   4610  C   ARG A 298       6.137   3.085  11.221  1.00  0.00           C  
ATOM   4611  O   ARG A 298       6.079   2.949   9.976  1.00  0.00           O  
ATOM   4612  CB  ARG A 298       4.217   2.597  12.759  1.00  0.00           C  
ATOM   4613  CG  ARG A 298       2.955   3.129  13.428  1.00  0.00           C  
ATOM   4614  CD  ARG A 298       2.348   2.145  14.316  1.00  0.00           C  
ATOM   4615  NE  ARG A 298       0.912   2.406  14.479  1.00  0.00           N  
ATOM   4616  CZ  ARG A 298       0.161   1.973  15.474  1.00  0.00           C  
ATOM   4617  NH1 ARG A 298       0.658   1.342  16.527  1.00  0.00           N  
ATOM   4618  NH2 ARG A 298      -1.147   2.264  15.450  1.00  0.00           N  
ATOM   4619  H   ARG A 298       3.280   3.653  10.619  1.00  0.00           H  
ATOM   4620  HA  ARG A 298       5.243   4.462  12.643  1.00  0.00           H  
ATOM   4621 1HB  ARG A 298       3.949   1.773  12.099  1.00  0.00           H  
ATOM   4622 2HB  ARG A 298       4.885   2.200  13.524  1.00  0.00           H  
ATOM   4623 1HG  ARG A 298       3.201   4.012  14.018  1.00  0.00           H  
ATOM   4624 2HG  ARG A 298       2.223   3.395  12.665  1.00  0.00           H  
ATOM   4625 1HD  ARG A 298       2.478   1.148  13.897  1.00  0.00           H  
ATOM   4626 2HD  ARG A 298       2.826   2.193  15.293  1.00  0.00           H  
ATOM   4627  HE  ARG A 298       0.452   2.964  13.773  1.00  0.00           H  
ATOM   4628 1HH1 ARG A 298       1.653   1.174  16.592  1.00  0.00           H  
ATOM   4629 2HH1 ARG A 298       0.044   1.029  17.264  1.00  0.00           H  
ATOM   4630 1HH2 ARG A 298      -1.532   2.800  14.685  1.00  0.00           H  
ATOM   4631 2HH2 ARG A 298      -1.748   1.947  16.196  1.00  0.00           H  
ATOM   4632  N   LEU A 299       7.187   2.701  11.937  1.00  0.00           N  
ATOM   4633  CA  LEU A 299       8.455   2.327  11.283  1.00  0.00           C  
ATOM   4634  C   LEU A 299       8.263   0.997  10.558  1.00  0.00           C  
ATOM   4635  O   LEU A 299       7.981   0.010  11.203  1.00  0.00           O  
ATOM   4636  CB  LEU A 299       9.574   2.184  12.339  1.00  0.00           C  
ATOM   4637  CG  LEU A 299       9.913   3.411  13.192  1.00  0.00           C  
ATOM   4638  CD1 LEU A 299      10.953   3.061  14.236  1.00  0.00           C  
ATOM   4639  CD2 LEU A 299      10.354   4.580  12.327  1.00  0.00           C  
ATOM   4640  H   LEU A 299       7.123   2.662  12.945  1.00  0.00           H  
ATOM   4641  HA  LEU A 299       8.729   3.117  10.585  1.00  0.00           H  
ATOM   4642 1HB  LEU A 299       9.299   1.390  13.032  1.00  0.00           H  
ATOM   4643 2HB  LEU A 299      10.494   1.892  11.832  1.00  0.00           H  
ATOM   4644  HG  LEU A 299       9.033   3.714  13.760  1.00  0.00           H  
ATOM   4645 1HD1 LEU A 299      11.182   3.944  14.833  1.00  0.00           H  
ATOM   4646 2HD1 LEU A 299      10.567   2.275  14.886  1.00  0.00           H  
ATOM   4647 3HD1 LEU A 299      11.860   2.712  13.743  1.00  0.00           H  
ATOM   4648 1HD2 LEU A 299      10.586   5.436  12.961  1.00  0.00           H  
ATOM   4649 2HD2 LEU A 299      11.241   4.298  11.759  1.00  0.00           H  
ATOM   4650 3HD2 LEU A 299       9.552   4.846  11.638  1.00  0.00           H  
ATOM   4651  N   PRO A 300       8.328   0.970   9.201  1.00  0.00           N  
ATOM   4652  CA  PRO A 300       8.017  -0.309   8.563  1.00  0.00           C  
ATOM   4653  C   PRO A 300       8.870  -1.461   9.035  1.00  0.00           C  
ATOM   4654  O   PRO A 300      10.075  -1.323   9.210  1.00  0.00           O  
ATOM   4655  CB  PRO A 300       8.261  -0.049   7.080  1.00  0.00           C  
ATOM   4656  CG  PRO A 300       8.066   1.422   6.915  1.00  0.00           C  
ATOM   4657  CD  PRO A 300       8.575   2.038   8.185  1.00  0.00           C  
ATOM   4658  HA  PRO A 300       6.960  -0.555   8.744  1.00  0.00           H  
ATOM   4659 1HB  PRO A 300       9.275  -0.374   6.803  1.00  0.00           H  
ATOM   4660 2HB  PRO A 300       7.558  -0.639   6.474  1.00  0.00           H  
ATOM   4661 1HG  PRO A 300       8.615   1.780   6.031  1.00  0.00           H  
ATOM   4662 2HG  PRO A 300       7.004   1.647   6.742  1.00  0.00           H  
ATOM   4663 1HD  PRO A 300       9.647   2.260   8.082  1.00  0.00           H  
ATOM   4664 2HD  PRO A 300       8.008   2.956   8.400  1.00  0.00           H  
ATOM   4665  N   ALA A 301       8.244  -2.611   9.158  1.00  0.00           N  
ATOM   4666  CA  ALA A 301       8.931  -3.803   9.591  1.00  0.00           C  
ATOM   4667  C   ALA A 301       9.642  -4.478   8.416  1.00  0.00           C  
ATOM   4668  O   ALA A 301      10.546  -5.278   8.655  1.00  0.00           O  
ATOM   4669  CB  ALA A 301       7.951  -4.760  10.223  1.00  0.00           C  
ATOM   4670  H   ALA A 301       7.258  -2.661   8.944  1.00  0.00           H  
ATOM   4671  HA  ALA A 301       9.676  -3.514  10.332  1.00  0.00           H  
ATOM   4672 1HB  ALA A 301       8.476  -5.658  10.547  1.00  0.00           H  
ATOM   4673 2HB  ALA A 301       7.481  -4.283  11.083  1.00  0.00           H  
ATOM   4674 3HB  ALA A 301       7.186  -5.030   9.496  1.00  0.00           H  
ATOM   4675  N   ARG A 302       9.186  -4.224   7.191  1.00  0.00           N  
ATOM   4676  CA  ARG A 302       9.883  -4.687   5.990  1.00  0.00           C  
ATOM   4677  C   ARG A 302      11.048  -3.739   5.703  1.00  0.00           C  
ATOM   4678  O   ARG A 302      10.914  -2.501   5.733  1.00  0.00           O  
ATOM   4679  CB  ARG A 302       8.959  -4.722   4.793  1.00  0.00           C  
ATOM   4680  CG  ARG A 302       8.125  -5.984   4.641  1.00  0.00           C  
ATOM   4681  CD  ARG A 302       7.544  -6.004   3.226  1.00  0.00           C  
ATOM   4682  NE  ARG A 302       8.561  -6.244   2.196  1.00  0.00           N  
ATOM   4683  CZ  ARG A 302       8.504  -7.205   1.272  1.00  0.00           C  
ATOM   4684  NH1 ARG A 302       7.497  -8.064   1.224  1.00  0.00           N  
ATOM   4685  NH2 ARG A 302       9.479  -7.325   0.375  1.00  0.00           N  
ATOM   4686  H   ARG A 302       8.332  -3.694   7.090  1.00  0.00           H  
ATOM   4687  HA  ARG A 302      10.246  -5.700   6.169  1.00  0.00           H  
ATOM   4688 1HB  ARG A 302       8.267  -3.883   4.843  1.00  0.00           H  
ATOM   4689 2HB  ARG A 302       9.543  -4.611   3.879  1.00  0.00           H  
ATOM   4690 1HG  ARG A 302       8.755  -6.858   4.801  1.00  0.00           H  
ATOM   4691 2HG  ARG A 302       7.320  -5.978   5.377  1.00  0.00           H  
ATOM   4692 1HD  ARG A 302       6.801  -6.797   3.149  1.00  0.00           H  
ATOM   4693 2HD  ARG A 302       7.075  -5.045   3.011  1.00  0.00           H  
ATOM   4694  HE  ARG A 302       9.370  -5.637   2.183  1.00  0.00           H  
ATOM   4695 1HH1 ARG A 302       6.748  -8.002   1.899  1.00  0.00           H  
ATOM   4696 2HH1 ARG A 302       7.479  -8.782   0.514  1.00  0.00           H  
ATOM   4697 1HH2 ARG A 302      10.263  -6.688   0.394  1.00  0.00           H  
ATOM   4698 2HH2 ARG A 302       9.435  -8.052  -0.323  1.00  0.00           H  
ATOM   4699  N   LYS A 303      12.201  -4.316   5.418  1.00  0.00           N  
ATOM   4700  CA  LYS A 303      13.390  -3.540   5.119  1.00  0.00           C  
ATOM   4701  C   LYS A 303      13.229  -2.700   3.844  1.00  0.00           C  
ATOM   4702  O   LYS A 303      13.564  -1.505   3.840  1.00  0.00           O  
ATOM   4703  CB  LYS A 303      14.587  -4.489   5.004  1.00  0.00           C  
ATOM   4704  CG  LYS A 303      15.934  -3.824   4.701  1.00  0.00           C  
ATOM   4705  CD  LYS A 303      17.073  -4.857   4.728  1.00  0.00           C  
ATOM   4706  CE  LYS A 303      18.436  -4.267   4.302  1.00  0.00           C  
ATOM   4707  NZ  LYS A 303      18.506  -4.009   2.827  1.00  0.00           N  
ATOM   4708  H   LYS A 303      12.257  -5.324   5.410  1.00  0.00           H  
ATOM   4709  HA  LYS A 303      13.560  -2.839   5.937  1.00  0.00           H  
ATOM   4710 1HB  LYS A 303      14.704  -5.043   5.937  1.00  0.00           H  
ATOM   4711 2HB  LYS A 303      14.401  -5.216   4.213  1.00  0.00           H  
ATOM   4712 1HG  LYS A 303      15.895  -3.357   3.716  1.00  0.00           H  
ATOM   4713 2HG  LYS A 303      16.132  -3.050   5.442  1.00  0.00           H  
ATOM   4714 1HD  LYS A 303      17.177  -5.257   5.737  1.00  0.00           H  
ATOM   4715 2HD  LYS A 303      16.835  -5.679   4.053  1.00  0.00           H  
ATOM   4716 1HE  LYS A 303      18.607  -3.329   4.828  1.00  0.00           H  
ATOM   4717 2HE  LYS A 303      19.232  -4.960   4.572  1.00  0.00           H  
ATOM   4718 1HZ  LYS A 303      19.411  -3.626   2.594  1.00  0.00           H  
ATOM   4719 2HZ  LYS A 303      18.369  -4.875   2.326  1.00  0.00           H  
ATOM   4720 3HZ  LYS A 303      17.785  -3.351   2.565  1.00  0.00           H  
ATOM   4721  N   ASP A 304      12.702  -3.300   2.783  1.00  0.00           N  
ATOM   4722  CA  ASP A 304      12.574  -2.581   1.507  1.00  0.00           C  
ATOM   4723  C   ASP A 304      11.509  -1.468   1.510  1.00  0.00           C  
ATOM   4724  O   ASP A 304      11.474  -0.603   0.621  1.00  0.00           O  
ATOM   4725  CB  ASP A 304      12.479  -3.560   0.313  1.00  0.00           C  
ATOM   4726  CG  ASP A 304      11.251  -4.441   0.335  1.00  0.00           C  
ATOM   4727  OD1 ASP A 304      10.396  -4.302   1.237  1.00  0.00           O  
ATOM   4728  OD2 ASP A 304      11.140  -5.285  -0.595  1.00  0.00           O  
ATOM   4729  H   ASP A 304      12.385  -4.258   2.842  1.00  0.00           H  
ATOM   4730  HA  ASP A 304      13.460  -1.961   1.369  1.00  0.00           H  
ATOM   4731 1HB  ASP A 304      12.474  -2.996  -0.620  1.00  0.00           H  
ATOM   4732 2HB  ASP A 304      13.358  -4.205   0.301  1.00  0.00           H  
ATOM   4733  N   VAL A 305      10.650  -1.481   2.533  1.00  0.00           N  
ATOM   4734  CA  VAL A 305       9.678  -0.431   2.713  1.00  0.00           C  
ATOM   4735  C   VAL A 305      10.252   0.676   3.581  1.00  0.00           C  
ATOM   4736  O   VAL A 305      10.047   1.860   3.289  1.00  0.00           O  
ATOM   4737  CB  VAL A 305       8.377  -0.973   3.313  1.00  0.00           C  
ATOM   4738  CG1 VAL A 305       7.354   0.182   3.536  1.00  0.00           C  
ATOM   4739  CG2 VAL A 305       7.843  -2.039   2.405  1.00  0.00           C  
ATOM   4740  H   VAL A 305      10.680  -2.242   3.196  1.00  0.00           H  
ATOM   4741  HA  VAL A 305       9.450   0.000   1.737  1.00  0.00           H  
ATOM   4742  HB  VAL A 305       8.588  -1.389   4.299  1.00  0.00           H  
ATOM   4743 1HG1 VAL A 305       6.436  -0.222   3.964  1.00  0.00           H  
ATOM   4744 2HG1 VAL A 305       7.779   0.918   4.220  1.00  0.00           H  
ATOM   4745 3HG1 VAL A 305       7.130   0.659   2.582  1.00  0.00           H  
ATOM   4746 1HG2 VAL A 305       6.917  -2.438   2.817  1.00  0.00           H  
ATOM   4747 2HG2 VAL A 305       7.650  -1.615   1.419  1.00  0.00           H  
ATOM   4748 3HG2 VAL A 305       8.575  -2.842   2.316  1.00  0.00           H  
ATOM   4749  N   LEU A 306      10.979   0.327   4.637  1.00  0.00           N  
ATOM   4750  CA  LEU A 306      11.625   1.379   5.434  1.00  0.00           C  
ATOM   4751  C   LEU A 306      12.548   2.190   4.524  1.00  0.00           C  
ATOM   4752  O   LEU A 306      12.609   3.414   4.610  1.00  0.00           O  
ATOM   4753  CB  LEU A 306      12.409   0.815   6.612  1.00  0.00           C  
ATOM   4754  CG  LEU A 306      13.141   1.862   7.456  1.00  0.00           C  
ATOM   4755  CD1 LEU A 306      12.206   2.842   8.095  1.00  0.00           C  
ATOM   4756  CD2 LEU A 306      13.958   1.224   8.520  1.00  0.00           C  
ATOM   4757  H   LEU A 306      11.100  -0.638   4.906  1.00  0.00           H  
ATOM   4758  HA  LEU A 306      10.852   2.035   5.833  1.00  0.00           H  
ATOM   4759 1HB  LEU A 306      11.720   0.276   7.261  1.00  0.00           H  
ATOM   4760 2HB  LEU A 306      13.146   0.107   6.232  1.00  0.00           H  
ATOM   4761  HG  LEU A 306      13.802   2.447   6.816  1.00  0.00           H  
ATOM   4762 1HD1 LEU A 306      12.777   3.562   8.681  1.00  0.00           H  
ATOM   4763 2HD1 LEU A 306      11.646   3.368   7.322  1.00  0.00           H  
ATOM   4764 3HD1 LEU A 306      11.514   2.311   8.748  1.00  0.00           H  
ATOM   4765 1HD2 LEU A 306      14.466   1.994   9.101  1.00  0.00           H  
ATOM   4766 2HD2 LEU A 306      13.310   0.642   9.177  1.00  0.00           H  
ATOM   4767 3HD2 LEU A 306      14.698   0.566   8.065  1.00  0.00           H  
ATOM   4768  N   GLU A 307      13.232   1.486   3.632  1.00  0.00           N  
ATOM   4769  CA  GLU A 307      14.181   2.107   2.683  1.00  0.00           C  
ATOM   4770  C   GLU A 307      13.525   3.191   1.828  1.00  0.00           C  
ATOM   4771  O   GLU A 307      14.187   4.145   1.419  1.00  0.00           O  
ATOM   4772  CB  GLU A 307      14.792   1.043   1.770  1.00  0.00           C  
ATOM   4773  CG  GLU A 307      15.877   0.200   2.425  1.00  0.00           C  
ATOM   4774  CD  GLU A 307      16.305  -0.965   1.576  1.00  0.00           C  
ATOM   4775  OE1 GLU A 307      15.708  -1.178   0.548  1.00  0.00           O  
ATOM   4776  OE2 GLU A 307      17.231  -1.642   1.956  1.00  0.00           O  
ATOM   4777  H   GLU A 307      13.095   0.485   3.606  1.00  0.00           H  
ATOM   4778  HA  GLU A 307      14.971   2.596   3.254  1.00  0.00           H  
ATOM   4779 1HB  GLU A 307      14.009   0.368   1.422  1.00  0.00           H  
ATOM   4780 2HB  GLU A 307      15.225   1.522   0.892  1.00  0.00           H  
ATOM   4781 1HG  GLU A 307      16.744   0.830   2.620  1.00  0.00           H  
ATOM   4782 2HG  GLU A 307      15.508  -0.170   3.381  1.00  0.00           H  
ATOM   4783  N   LEU A 308      12.223   3.046   1.568  1.00  0.00           N  
ATOM   4784  CA  LEU A 308      11.457   4.032   0.806  1.00  0.00           C  
ATOM   4785  C   LEU A 308      11.248   5.316   1.588  1.00  0.00           C  
ATOM   4786  O   LEU A 308      11.131   6.379   0.981  1.00  0.00           O  
ATOM   4787  CB  LEU A 308      10.093   3.451   0.410  1.00  0.00           C  
ATOM   4788  CG  LEU A 308      10.132   2.279  -0.578  1.00  0.00           C  
ATOM   4789  CD1 LEU A 308       8.724   1.734  -0.776  1.00  0.00           C  
ATOM   4790  CD2 LEU A 308      10.727   2.746  -1.898  1.00  0.00           C  
ATOM   4791  H   LEU A 308      11.756   2.220   1.913  1.00  0.00           H  
ATOM   4792  HA  LEU A 308      12.015   4.283  -0.095  1.00  0.00           H  
ATOM   4793 1HB  LEU A 308       9.587   3.108   1.311  1.00  0.00           H  
ATOM   4794 2HB  LEU A 308       9.495   4.244  -0.039  1.00  0.00           H  
ATOM   4795  HG  LEU A 308      10.745   1.476  -0.167  1.00  0.00           H  
ATOM   4796 1HD1 LEU A 308       8.751   0.901  -1.478  1.00  0.00           H  
ATOM   4797 2HD1 LEU A 308       8.330   1.389   0.180  1.00  0.00           H  
ATOM   4798 3HD1 LEU A 308       8.082   2.520  -1.171  1.00  0.00           H  
ATOM   4799 1HD2 LEU A 308      10.756   1.912  -2.600  1.00  0.00           H  
ATOM   4800 2HD2 LEU A 308      10.114   3.548  -2.310  1.00  0.00           H  
ATOM   4801 3HD2 LEU A 308      11.740   3.114  -1.730  1.00  0.00           H  
ATOM   4802  N   VAL A 309      11.210   5.230   2.917  1.00  0.00           N  
ATOM   4803  CA  VAL A 309      10.883   6.371   3.742  1.00  0.00           C  
ATOM   4804  C   VAL A 309      11.944   6.711   4.808  1.00  0.00           C  
ATOM   4805  O   VAL A 309      11.675   7.490   5.715  1.00  0.00           O  
ATOM   4806  CB  VAL A 309       9.534   6.112   4.440  1.00  0.00           C  
ATOM   4807  CG1 VAL A 309       8.422   5.967   3.411  1.00  0.00           C  
ATOM   4808  CG2 VAL A 309       9.631   4.867   5.308  1.00  0.00           C  
ATOM   4809  H   VAL A 309      11.415   4.346   3.360  1.00  0.00           H  
ATOM   4810  HA  VAL A 309      10.831   7.255   3.106  1.00  0.00           H  
ATOM   4811  HB  VAL A 309       9.287   6.972   5.062  1.00  0.00           H  
ATOM   4812 1HG1 VAL A 309       7.476   5.785   3.922  1.00  0.00           H  
ATOM   4813 2HG1 VAL A 309       8.347   6.883   2.826  1.00  0.00           H  
ATOM   4814 3HG1 VAL A 309       8.644   5.129   2.751  1.00  0.00           H  
ATOM   4815 1HG2 VAL A 309       8.674   4.690   5.799  1.00  0.00           H  
ATOM   4816 2HG2 VAL A 309       9.885   4.008   4.686  1.00  0.00           H  
ATOM   4817 3HG2 VAL A 309      10.405   5.009   6.063  1.00  0.00           H  
ATOM   4818  N   LYS A 310      13.147   6.159   4.672  1.00  0.00           N  
ATOM   4819  CA  LYS A 310      14.203   6.347   5.667  1.00  0.00           C  
ATOM   4820  C   LYS A 310      14.661   7.797   5.838  1.00  0.00           C  
ATOM   4821  O   LYS A 310      15.314   8.113   6.822  1.00  0.00           O  
ATOM   4822  CB  LYS A 310      15.408   5.476   5.306  1.00  0.00           C  
ATOM   4823  CG  LYS A 310      16.079   5.846   3.989  1.00  0.00           C  
ATOM   4824  CD  LYS A 310      17.289   4.964   3.720  1.00  0.00           C  
ATOM   4825  CE  LYS A 310      17.867   5.224   2.336  1.00  0.00           C  
ATOM   4826  NZ  LYS A 310      18.386   6.611   2.201  1.00  0.00           N  
ATOM   4827  H   LYS A 310      13.335   5.594   3.857  1.00  0.00           H  
ATOM   4828  HA  LYS A 310      13.827   6.021   6.637  1.00  0.00           H  
ATOM   4829 1HB  LYS A 310      16.157   5.546   6.094  1.00  0.00           H  
ATOM   4830 2HB  LYS A 310      15.096   4.434   5.241  1.00  0.00           H  
ATOM   4831 1HG  LYS A 310      15.366   5.729   3.172  1.00  0.00           H  
ATOM   4832 2HG  LYS A 310      16.398   6.887   4.023  1.00  0.00           H  
ATOM   4833 1HD  LYS A 310      18.058   5.162   4.468  1.00  0.00           H  
ATOM   4834 2HD  LYS A 310      16.999   3.916   3.791  1.00  0.00           H  
ATOM   4835 1HE  LYS A 310      18.679   4.524   2.144  1.00  0.00           H  
ATOM   4836 2HE  LYS A 310      17.094   5.064   1.584  1.00  0.00           H  
ATOM   4837 1HZ  LYS A 310      18.759   6.743   1.272  1.00  0.00           H  
ATOM   4838 2HZ  LYS A 310      17.636   7.269   2.359  1.00  0.00           H  
ATOM   4839 3HZ  LYS A 310      19.117   6.765   2.881  1.00  0.00           H  
ATOM   4840  N   ASP A 311      14.339   8.641   4.857  1.00  0.00           N  
ATOM   4841  CA  ASP A 311      14.687  10.073   4.879  1.00  0.00           C  
ATOM   4842  C   ASP A 311      13.657  10.923   5.618  1.00  0.00           C  
ATOM   4843  O   ASP A 311      13.891  12.069   5.891  1.00  0.00           O  
ATOM   4844  CB  ASP A 311      14.840  10.602   3.451  1.00  0.00           C  
ATOM   4845  CG  ASP A 311      15.963   9.918   2.683  1.00  0.00           C  
ATOM   4846  OD1 ASP A 311      17.047   9.829   3.209  1.00  0.00           O  
ATOM   4847  OD2 ASP A 311      15.726   9.491   1.579  1.00  0.00           O  
ATOM   4848  H   ASP A 311      13.832   8.270   4.067  1.00  0.00           H  
ATOM   4849  HA  ASP A 311      15.664  10.184   5.349  1.00  0.00           H  
ATOM   4850 1HB  ASP A 311      13.906  10.457   2.907  1.00  0.00           H  
ATOM   4851 2HB  ASP A 311      15.039  11.674   3.480  1.00  0.00           H  
ATOM   4852  N   ASN A 312      12.486  10.378   5.908  1.00  0.00           N  
ATOM   4853  CA  ASN A 312      11.458  11.174   6.569  1.00  0.00           C  
ATOM   4854  C   ASN A 312      11.937  11.605   7.967  1.00  0.00           C  
ATOM   4855  O   ASN A 312      12.363  10.751   8.759  1.00  0.00           O  
ATOM   4856  CB  ASN A 312      10.154  10.403   6.651  1.00  0.00           C  
ATOM   4857  CG  ASN A 312       9.027  11.232   7.202  1.00  0.00           C  
ATOM   4858  OD1 ASN A 312       9.016  11.577   8.390  1.00  0.00           O  
ATOM   4859  ND2 ASN A 312       8.078  11.559   6.363  1.00  0.00           N  
ATOM   4860  H   ASN A 312      12.290   9.414   5.678  1.00  0.00           H  
ATOM   4861  HA  ASN A 312      11.292  12.080   5.983  1.00  0.00           H  
ATOM   4862 1HB  ASN A 312       9.877  10.049   5.658  1.00  0.00           H  
ATOM   4863 2HB  ASN A 312      10.289   9.527   7.286  1.00  0.00           H  
ATOM   4864 1HD2 ASN A 312       7.302  12.110   6.673  1.00  0.00           H  
ATOM   4865 2HD2 ASN A 312       8.127  11.258   5.411  1.00  0.00           H  
ATOM   4866  N   PRO A 313      11.887  12.915   8.285  1.00  0.00           N  
ATOM   4867  CA  PRO A 313      12.359  13.349   9.595  1.00  0.00           C  
ATOM   4868  C   PRO A 313      11.727  12.622  10.800  1.00  0.00           C  
ATOM   4869  O   PRO A 313      12.394  12.422  11.811  1.00  0.00           O  
ATOM   4870  CB  PRO A 313      11.976  14.832   9.585  1.00  0.00           C  
ATOM   4871  CG  PRO A 313      12.032  15.215   8.146  1.00  0.00           C  
ATOM   4872  CD  PRO A 313      11.478  14.019   7.419  1.00  0.00           C  
ATOM   4873  HA  PRO A 313      13.447  13.202   9.655  1.00  0.00           H  
ATOM   4874 1HB  PRO A 313      10.976  14.966  10.024  1.00  0.00           H  
ATOM   4875 2HB  PRO A 313      12.679  15.406  10.207  1.00  0.00           H  
ATOM   4876 1HG  PRO A 313      11.443  16.127   7.972  1.00  0.00           H  
ATOM   4877 2HG  PRO A 313      13.068  15.445   7.854  1.00  0.00           H  
ATOM   4878 1HD  PRO A 313      10.384  14.106   7.348  1.00  0.00           H  
ATOM   4879 2HD  PRO A 313      11.928  13.957   6.417  1.00  0.00           H  
ATOM   4880  N   ASP A 314      10.459  12.215  10.691  1.00  0.00           N  
ATOM   4881  CA  ASP A 314       9.814  11.519  11.798  1.00  0.00           C  
ATOM   4882  C   ASP A 314      10.380  10.110  11.943  1.00  0.00           C  
ATOM   4883  O   ASP A 314      10.650   9.655  13.071  1.00  0.00           O  
ATOM   4884  CB  ASP A 314       8.299  11.453  11.587  1.00  0.00           C  
ATOM   4885  CG  ASP A 314       7.629  12.817  11.678  1.00  0.00           C  
ATOM   4886  OD1 ASP A 314       8.255  13.735  12.153  1.00  0.00           O  
ATOM   4887  OD2 ASP A 314       6.497  12.929  11.272  1.00  0.00           O  
ATOM   4888  H   ASP A 314       9.935  12.384   9.844  1.00  0.00           H  
ATOM   4889  HA  ASP A 314      10.025  12.063  12.719  1.00  0.00           H  
ATOM   4890 1HB  ASP A 314       8.087  11.025  10.607  1.00  0.00           H  
ATOM   4891 2HB  ASP A 314       7.856  10.796  12.335  1.00  0.00           H  
ATOM   4892  N   VAL A 315      10.586   9.429  10.821  1.00  0.00           N  
ATOM   4893  CA  VAL A 315      11.191   8.095  10.828  1.00  0.00           C  
ATOM   4894  C   VAL A 315      12.577   8.219  11.492  1.00  0.00           C  
ATOM   4895  O   VAL A 315      12.911   7.428  12.372  1.00  0.00           O  
ATOM   4896  CB  VAL A 315      11.327   7.538   9.398  1.00  0.00           C  
ATOM   4897  CG1 VAL A 315      12.177   6.276   9.397  1.00  0.00           C  
ATOM   4898  CG2 VAL A 315       9.949   7.261   8.817  1.00  0.00           C  
ATOM   4899  H   VAL A 315      10.318   9.843   9.940  1.00  0.00           H  
ATOM   4900  HA  VAL A 315      10.555   7.430  11.414  1.00  0.00           H  
ATOM   4901  HB  VAL A 315      11.842   8.273   8.780  1.00  0.00           H  
ATOM   4902 1HG1 VAL A 315      12.264   5.897   8.378  1.00  0.00           H  
ATOM   4903 2HG1 VAL A 315      13.170   6.506   9.783  1.00  0.00           H  
ATOM   4904 3HG1 VAL A 315      11.708   5.521  10.026  1.00  0.00           H  
ATOM   4905 1HG2 VAL A 315      10.053   6.868   7.806  1.00  0.00           H  
ATOM   4906 2HG2 VAL A 315       9.432   6.530   9.439  1.00  0.00           H  
ATOM   4907 3HG2 VAL A 315       9.373   8.186   8.789  1.00  0.00           H  
ATOM   4908  N   VAL A 316      13.344   9.238  11.100  1.00  0.00           N  
ATOM   4909  CA  VAL A 316      14.702   9.449  11.651  1.00  0.00           C  
ATOM   4910  C   VAL A 316      14.682   9.660  13.166  1.00  0.00           C  
ATOM   4911  O   VAL A 316      15.418   8.975  13.902  1.00  0.00           O  
ATOM   4912  CB  VAL A 316      15.365  10.670  10.986  1.00  0.00           C  
ATOM   4913  CG1 VAL A 316      16.666  11.020  11.692  1.00  0.00           C  
ATOM   4914  CG2 VAL A 316      15.610  10.387   9.512  1.00  0.00           C  
ATOM   4915  H   VAL A 316      12.988   9.883  10.409  1.00  0.00           H  
ATOM   4916  HA  VAL A 316      15.282   8.537  11.503  1.00  0.00           H  
ATOM   4917  HB  VAL A 316      14.703  11.531  11.086  1.00  0.00           H  
ATOM   4918 1HG1 VAL A 316      17.121  11.886  11.209  1.00  0.00           H  
ATOM   4919 2HG1 VAL A 316      16.462  11.254  12.737  1.00  0.00           H  
ATOM   4920 3HG1 VAL A 316      17.350  10.173  11.635  1.00  0.00           H  
ATOM   4921 1HG2 VAL A 316      16.078  11.255   9.048  1.00  0.00           H  
ATOM   4922 2HG2 VAL A 316      16.267   9.523   9.411  1.00  0.00           H  
ATOM   4923 3HG2 VAL A 316      14.660  10.180   9.018  1.00  0.00           H  
ATOM   4924  N   ALA A 317      13.841  10.584  13.629  1.00  0.00           N  
ATOM   4925  CA  ALA A 317      13.738  10.949  15.036  1.00  0.00           C  
ATOM   4926  C   ALA A 317      13.258   9.773  15.875  1.00  0.00           C  
ATOM   4927  O   ALA A 317      13.844   9.476  16.925  1.00  0.00           O  
ATOM   4928  CB  ALA A 317      12.812  12.145  15.214  1.00  0.00           C  
ATOM   4929  H   ALA A 317      13.249  11.048  12.955  1.00  0.00           H  
ATOM   4930  HA  ALA A 317      14.733  11.220  15.389  1.00  0.00           H  
ATOM   4931 1HB  ALA A 317      12.748  12.401  16.271  1.00  0.00           H  
ATOM   4932 2HB  ALA A 317      13.205  12.995  14.657  1.00  0.00           H  
ATOM   4933 3HB  ALA A 317      11.820  11.894  14.841  1.00  0.00           H  
ATOM   4934  N   PHE A 318      12.217   9.087  15.399  1.00  0.00           N
[truncated: 79,705 more chars]
