# Supplementary material for: New computational protein design methods for de novo small molecule binding sites
Source: PLoS Comput Biol. 2020 Oct 5;16(10):e1008178. doi: 10.1371/journal.pcbi.1008178 (PMC7575090; doi:10.1371/journal.pcbi.1008178)
Supplement: S4 File — PDB files for matches that were selected for forward design, the RosettaMatch constraint files (.cst) that yielded the match, and corresponding source composite binding site definition (.pdb) that was used to generate the RosettaMatch constraint file. (GZ) [file pcbi.1008178.s004.tar.gz › DesignMatchPDBs/NPS_2RCD.pdb]

HEADER                                            xx-MMM-xx                     
REMARK 666 MATCH TEMPLATE X NPS    0 MATCH MOTIF A TRP   27  1  1               
REMARK 666 MATCH TEMPLATE X NPS    0 MATCH MOTIF A TYR   49  2  1               
REMARK 666 MATCH TEMPLATE X NPS    0 MATCH MOTIF A PHE  124  3  1               
ATOM      1  N   GLY A   1     111.323  67.999 -68.152  1.00  0.00           N  
ATOM      2  CA  GLY A   1     110.865  69.247 -68.824  1.00  0.00           C  
ATOM      3  C   GLY A   1     110.530  69.009 -70.278  1.00  0.00           C  
ATOM      4  O   GLY A   1     111.222  68.251 -70.945  1.00  0.00           O  
ATOM      5 1H   GLY A   1     112.261  68.130 -67.800  1.00  0.00           H  
ATOM      6 2H   GLY A   1     110.703  67.782 -67.384  1.00  0.00           H  
ATOM      7 3H   GLY A   1     111.316  67.237 -68.815  1.00  0.00           H  
ATOM      8 1HA  GLY A   1     109.987  69.637 -68.309  1.00  0.00           H  
ATOM      9 2HA  GLY A   1     111.643  70.006 -68.751  1.00  0.00           H  
ATOM     10  N   MET A   2     109.471  69.646 -70.773  1.00  0.00           N  
ATOM     11  CA  MET A   2     109.048  69.445 -72.149  1.00  0.00           C  
ATOM     12  C   MET A   2     109.226  70.737 -72.903  1.00  0.00           C  
ATOM     13  O   MET A   2     108.626  71.748 -72.552  1.00  0.00           O  
ATOM     14  CB  MET A   2     107.595  69.032 -72.225  1.00  0.00           C  
ATOM     15  CG  MET A   2     107.223  68.465 -73.575  1.00  0.00           C  
ATOM     16  SD  MET A   2     108.225  66.800 -73.909  1.00  0.00           S  
ATOM     17  CE  MET A   2     107.614  65.660 -72.439  1.00  0.00           C  
ATOM     18  H   MET A   2     108.949  70.281 -70.186  1.00  0.00           H  
ATOM     19  HA  MET A   2     109.651  68.648 -72.583  1.00  0.00           H  
ATOM     20 1HB  MET A   2     107.389  68.284 -71.461  1.00  0.00           H  
ATOM     21 2HB  MET A   2     106.960  69.895 -72.018  1.00  0.00           H  
ATOM     22 1HG  MET A   2     106.152  68.264 -73.602  1.00  0.00           H  
ATOM     23 2HG  MET A   2     107.452  69.195 -74.352  1.00  0.00           H  
ATOM     24 1HE  MET A   2     108.102  64.687 -72.507  1.00  0.00           H  
ATOM     25 2HE  MET A   2     107.866  66.127 -71.487  1.00  0.00           H  
ATOM     26 3HE  MET A   2     106.533  65.529 -72.505  1.00  0.00           H  
ATOM     27  N   LEU A   3     110.082  70.710 -73.917  1.00  0.00           N  
ATOM     28  CA  LEU A   3     110.413  71.898 -74.664  1.00  0.00           C  
ATOM     29  C   LEU A   3     109.530  71.895 -75.908  1.00  0.00           C  
ATOM     30  O   LEU A   3     109.055  70.844 -76.325  1.00  0.00           O  
ATOM     31  CB  LEU A   3     111.900  71.919 -75.042  1.00  0.00           C  
ATOM     32  CG  LEU A   3     112.885  71.877 -73.867  1.00  0.00           C  
ATOM     33  CD1 LEU A   3     114.312  71.921 -74.399  1.00  0.00           C  
ATOM     34  CD2 LEU A   3     112.613  73.046 -72.933  1.00  0.00           C  
ATOM     35  H   LEU A   3     110.513  69.833 -74.171  1.00  0.00           H  
ATOM     36  HA  LEU A   3     110.192  72.768 -74.046  1.00  0.00           H  
ATOM     37 1HB  LEU A   3     112.108  71.062 -75.680  1.00  0.00           H  
ATOM     38 2HB  LEU A   3     112.101  72.827 -75.611  1.00  0.00           H  
ATOM     39  HG  LEU A   3     112.762  70.941 -73.322  1.00  0.00           H  
ATOM     40 1HD1 LEU A   3     115.012  71.891 -73.564  1.00  0.00           H  
ATOM     41 2HD1 LEU A   3     114.485  71.063 -75.048  1.00  0.00           H  
ATOM     42 3HD1 LEU A   3     114.461  72.840 -74.964  1.00  0.00           H  
ATOM     43 1HD2 LEU A   3     113.314  73.016 -72.098  1.00  0.00           H  
ATOM     44 2HD2 LEU A   3     112.738  73.983 -73.477  1.00  0.00           H  
ATOM     45 3HD2 LEU A   3     111.593  72.980 -72.554  1.00  0.00           H  
ATOM     46  N   PRO A   4     109.260  73.075 -76.482  1.00  0.00           N  
ATOM     47  CA  PRO A   4     108.426  73.135 -77.679  1.00  0.00           C  
ATOM     48  C   PRO A   4     108.786  72.153 -78.798  1.00  0.00           C  
ATOM     49  O   PRO A   4     107.890  71.504 -79.331  1.00  0.00           O  
ATOM     50  CB  PRO A   4     108.642  74.581 -78.135  1.00  0.00           C  
ATOM     51  CG  PRO A   4     108.876  75.333 -76.869  1.00  0.00           C  
ATOM     52  CD  PRO A   4     109.713  74.403 -76.031  1.00  0.00           C  
ATOM     53  HA  PRO A   4     107.376  72.966 -77.397  1.00  0.00           H  
ATOM     54 1HB  PRO A   4     109.496  74.634 -78.827  1.00  0.00           H  
ATOM     55 2HB  PRO A   4     107.759  74.938 -78.686  1.00  0.00           H  
ATOM     56 1HG  PRO A   4     109.385  76.285 -77.081  1.00  0.00           H  
ATOM     57 2HG  PRO A   4     107.917  75.584 -76.393  1.00  0.00           H  
ATOM     58 1HD  PRO A   4     110.778  74.570 -76.249  1.00  0.00           H  
ATOM     59 2HD  PRO A   4     109.502  74.579 -74.966  1.00  0.00           H  
ATOM     60  N   ASP A   5     110.070  72.055 -79.145  1.00  0.00           N  
ATOM     61  CA  ASP A   5     110.531  71.141 -80.201  1.00  0.00           C  
ATOM     62  C   ASP A   5     110.365  69.639 -79.861  1.00  0.00           C  
ATOM     63  O   ASP A   5     110.399  68.796 -80.759  1.00  0.00           O  
ATOM     64  CB  ASP A   5     112.002  71.426 -80.514  1.00  0.00           C  
ATOM     65  CG  ASP A   5     112.205  72.734 -81.268  1.00  0.00           C  
ATOM     66  OD1 ASP A   5     111.236  73.282 -81.738  1.00  0.00           O  
ATOM     67  OD2 ASP A   5     113.326  73.172 -81.366  1.00  0.00           O  
ATOM     68  H   ASP A   5     110.746  72.629 -78.662  1.00  0.00           H  
ATOM     69  HA  ASP A   5     109.904  71.286 -81.081  1.00  0.00           H  
ATOM     70 1HB  ASP A   5     112.570  71.467 -79.585  1.00  0.00           H  
ATOM     71 2HB  ASP A   5     112.411  70.612 -81.113  1.00  0.00           H  
ATOM     72  N   ASP A   6     110.144  69.304 -78.586  1.00  0.00           N  
ATOM     73  CA  ASP A   6     109.966  67.904 -78.161  1.00  0.00           C  
ATOM     74  C   ASP A   6     108.575  67.310 -78.501  1.00  0.00           C  
ATOM     75  O   ASP A   6     108.350  66.104 -78.329  1.00  0.00           O  
ATOM     76  CB  ASP A   6     110.196  67.768 -76.646  1.00  0.00           C  
ATOM     77  CG  ASP A   6     111.637  68.075 -76.204  1.00  0.00           C  
ATOM     78  OD1 ASP A   6     112.582  68.106 -77.034  1.00  0.00           O  
ATOM     79  OD2 ASP A   6     111.812  68.275 -74.979  1.00  0.00           O  
ATOM     80  H   ASP A   6     110.097  70.037 -77.893  1.00  0.00           H  
ATOM     81  HA  ASP A   6     110.701  67.289 -78.682  1.00  0.00           H  
ATOM     82 1HB  ASP A   6     109.527  68.445 -76.114  1.00  0.00           H  
ATOM     83 2HB  ASP A   6     109.954  66.753 -76.331  1.00  0.00           H  
ATOM     84  N   VAL A   7     107.646  68.150 -78.966  1.00  0.00           N  
ATOM     85  CA  VAL A   7     106.280  67.725 -79.299  1.00  0.00           C  
ATOM     86  C   VAL A   7     106.153  67.260 -80.753  1.00  0.00           C  
ATOM     87  O   VAL A   7     106.671  67.898 -81.667  1.00  0.00           O  
ATOM     88  CB  VAL A   7     105.294  68.883 -79.055  1.00  0.00           C  
ATOM     89  CG1 VAL A   7     103.895  68.496 -79.512  1.00  0.00           C  
ATOM     90  CG2 VAL A   7     105.294  69.261 -77.582  1.00  0.00           C  
ATOM     91  H   VAL A   7     107.904  69.119 -79.090  1.00  0.00           H  
ATOM     92  HA  VAL A   7     106.027  66.860 -78.685  1.00  0.00           H  
ATOM     93  HB  VAL A   7     105.601  69.742 -79.652  1.00  0.00           H  
ATOM     94 1HG1 VAL A   7     103.211  69.326 -79.332  1.00  0.00           H  
ATOM     95 2HG1 VAL A   7     103.912  68.265 -80.577  1.00  0.00           H  
ATOM     96 3HG1 VAL A   7     103.559  67.622 -78.955  1.00  0.00           H  
ATOM     97 1HG2 VAL A   7     104.596  70.081 -77.416  1.00  0.00           H  
ATOM     98 2HG2 VAL A   7     104.993  68.400 -76.985  1.00  0.00           H  
ATOM     99 3HG2 VAL A   7     106.296  69.574 -77.287  1.00  0.00           H  
ATOM    100  N   ASN A   8     105.498  66.118 -80.939  1.00  0.00           N  
ATOM    101  CA  ASN A   8     105.269  65.523 -82.255  1.00  0.00           C  
ATOM    102  C   ASN A   8     106.489  65.270 -83.126  1.00  0.00           C  
ATOM    103  O   ASN A   8     106.584  65.789 -84.234  1.00  0.00           O  
ATOM    104  CB  ASN A   8     104.287  66.389 -83.024  1.00  0.00           C  
ATOM    105  CG  ASN A   8     102.899  66.337 -82.450  1.00  0.00           C  
ATOM    106  OD1 ASN A   8     102.525  65.365 -81.783  1.00  0.00           O  
ATOM    107  ND2 ASN A   8     102.127  67.365 -82.695  1.00  0.00           N  
ATOM    108  H   ASN A   8     105.145  65.647 -80.118  1.00  0.00           H  
ATOM    109  HA  ASN A   8     104.895  64.507 -82.116  1.00  0.00           H  
ATOM    110 1HB  ASN A   8     104.633  67.424 -83.017  1.00  0.00           H  
ATOM    111 2HB  ASN A   8     104.251  66.063 -84.063  1.00  0.00           H  
ATOM    112 1HD2 ASN A   8     101.192  67.386 -82.339  1.00  0.00           H  
ATOM    113 2HD2 ASN A   8     102.471  68.130 -83.239  1.00  0.00           H  
ATOM    114  N   GLN A   9     107.408  64.456 -82.622  1.00  0.00           N  
ATOM    115  CA  GLN A   9     108.577  64.075 -83.402  1.00  0.00           C  
ATOM    116  C   GLN A   9     108.046  62.980 -84.312  1.00  0.00           C  
ATOM    117  O   GLN A   9     107.322  62.110 -83.860  1.00  0.00           O  
ATOM    118  CB  GLN A   9     109.736  63.581 -82.531  1.00  0.00           C  
ATOM    119  CG  GLN A   9     110.306  64.636 -81.598  1.00  0.00           C  
ATOM    120  CD  GLN A   9     111.413  64.091 -80.716  1.00  0.00           C  
ATOM    121  OE1 GLN A   9     112.560  63.952 -81.149  1.00  0.00           O  
ATOM    122  NE2 GLN A   9     111.075  63.779 -79.470  1.00  0.00           N  
ATOM    123  H   GLN A   9     107.301  64.093 -81.686  1.00  0.00           H  
ATOM    124  HA  GLN A   9     108.887  64.930 -84.003  1.00  0.00           H  
ATOM    125 1HB  GLN A   9     109.402  62.740 -81.924  1.00  0.00           H  
ATOM    126 2HB  GLN A   9     110.544  63.224 -83.169  1.00  0.00           H  
ATOM    127 1HG  GLN A   9     110.715  65.451 -82.195  1.00  0.00           H  
ATOM    128 2HG  GLN A   9     109.508  65.008 -80.955  1.00  0.00           H  
ATOM    129 1HE2 GLN A   9     111.763  63.414 -78.841  1.00  0.00           H  
ATOM    130 2HE2 GLN A   9     110.133  63.907 -79.159  1.00  0.00           H  
ATOM    131  N   ALA A  10     108.349  63.066 -85.601  1.00  0.00           N  
ATOM    132  CA  ALA A  10     107.724  62.206 -86.614  1.00  0.00           C  
ATOM    133  C   ALA A  10     107.682  60.705 -86.273  1.00  0.00           C  
ATOM    134  O   ALA A  10     106.595  60.107 -86.234  1.00  0.00           O  
ATOM    135  CB  ALA A  10     108.360  62.449 -87.975  1.00  0.00           C  
ATOM    136  H   ALA A  10     109.033  63.750 -85.891  1.00  0.00           H  
ATOM    137  HA  ALA A  10     106.665  62.458 -86.667  1.00  0.00           H  
ATOM    138 1HB  ALA A  10     107.888  61.805 -88.717  1.00  0.00           H  
ATOM    139 2HB  ALA A  10     108.221  63.492 -88.260  1.00  0.00           H  
ATOM    140 3HB  ALA A  10     109.424  62.226 -87.925  1.00  0.00           H  
ATOM    141  N   ASP A  11     108.846  60.117 -85.991  1.00  0.00           N  
ATOM    142  CA  ASP A  11     108.947  58.685 -85.652  1.00  0.00           C  
ATOM    143  C   ASP A  11     108.138  58.295 -84.403  1.00  0.00           C  
ATOM    144  O   ASP A  11     107.479  57.243 -84.374  1.00  0.00           O  
ATOM    145  CB  ASP A  11     110.413  58.301 -85.440  1.00  0.00           C  
ATOM    146  CG  ASP A  11     111.205  58.247 -86.740  1.00  0.00           C  
ATOM    147  OD1 ASP A  11     110.598  58.270 -87.784  1.00  0.00           O  
ATOM    148  OD2 ASP A  11     112.410  58.183 -86.675  1.00  0.00           O  
ATOM    149  H   ASP A  11     109.685  60.678 -86.011  1.00  0.00           H  
ATOM    150  HA  ASP A  11     108.506  58.106 -86.464  1.00  0.00           H  
ATOM    151 1HB  ASP A  11     110.886  59.023 -84.774  1.00  0.00           H  
ATOM    152 2HB  ASP A  11     110.468  57.325 -84.957  1.00  0.00           H  
ATOM    153  N   VAL A  12     108.172  59.123 -83.365  1.00  0.00           N  
ATOM    154  CA  VAL A  12     107.407  58.800 -82.145  1.00  0.00           C  
ATOM    155  C   VAL A  12     105.922  58.802 -82.498  1.00  0.00           C  
ATOM    156  O   VAL A  12     105.205  57.866 -82.157  1.00  0.00           O  
ATOM    157  CB  VAL A  12     107.680  59.823 -81.026  1.00  0.00           C  
ATOM    158  CG1 VAL A  12     106.796  59.541 -79.820  1.00  0.00           C  
ATOM    159  CG2 VAL A  12     109.150  59.786 -80.638  1.00  0.00           C  
ATOM    160  H   VAL A  12     108.715  59.974 -83.395  1.00  0.00           H  
ATOM    161  HA  VAL A  12     107.715  57.815 -81.794  1.00  0.00           H  
ATOM    162  HB  VAL A  12     107.423  60.819 -81.387  1.00  0.00           H  
ATOM    163 1HG1 VAL A  12     107.002  60.273 -79.039  1.00  0.00           H  
ATOM    164 2HG1 VAL A  12     105.749  59.608 -80.113  1.00  0.00           H  
ATOM    165 3HG1 VAL A  12     107.005  58.540 -79.442  1.00  0.00           H  
ATOM    166 1HG2 VAL A  12     109.336  60.512 -79.847  1.00  0.00           H  
ATOM    167 2HG2 VAL A  12     109.408  58.788 -80.283  1.00  0.00           H  
ATOM    168 3HG2 VAL A  12     109.762  60.031 -81.506  1.00  0.00           H  
ATOM    169  N   LEU A  13     105.482  59.834 -83.223  1.00  0.00           N  
ATOM    170  CA  LEU A  13     104.085  59.954 -83.662  1.00  0.00           C  
ATOM    171  C   LEU A  13     103.605  58.813 -84.576  1.00  0.00           C  
ATOM    172  O   LEU A  13     102.469  58.363 -84.443  1.00  0.00           O  
ATOM    173  CB  LEU A  13     103.863  61.311 -84.319  1.00  0.00           C  
ATOM    174  CG  LEU A  13     102.451  61.739 -84.746  1.00  0.00           C  
ATOM    175  CD1 LEU A  13     101.461  61.804 -83.571  1.00  0.00           C  
ATOM    176  CD2 LEU A  13     102.572  63.090 -85.428  1.00  0.00           C  
ATOM    177  H   LEU A  13     106.141  60.558 -83.475  1.00  0.00           H  
ATOM    178  HA  LEU A  13     103.440  59.874 -82.788  1.00  0.00           H  
ATOM    179 1HB  LEU A  13     104.204  62.088 -83.636  1.00  0.00           H  
ATOM    180 2HB  LEU A  13     104.466  61.362 -85.225  1.00  0.00           H  
ATOM    181  HG  LEU A  13     102.040  60.999 -85.434  1.00  0.00           H  
ATOM    182 1HD1 LEU A  13     100.481  62.112 -83.938  1.00  0.00           H  
ATOM    183 2HD1 LEU A  13     101.382  60.821 -83.107  1.00  0.00           H  
ATOM    184 3HD1 LEU A  13     101.816  62.526 -82.836  1.00  0.00           H  
ATOM    185 1HD2 LEU A  13     101.585  63.426 -85.747  1.00  0.00           H  
ATOM    186 2HD2 LEU A  13     102.993  63.814 -84.730  1.00  0.00           H  
ATOM    187 3HD2 LEU A  13     103.223  63.002 -86.297  1.00  0.00           H  
ATOM    188  N   ALA A  14     104.451  58.342 -85.487  1.00  0.00           N  
ATOM    189  CA  ALA A  14     104.085  57.195 -86.325  1.00  0.00           C  
ATOM    190  C   ALA A  14     103.847  55.945 -85.459  1.00  0.00           C  
ATOM    191  O   ALA A  14     102.846  55.252 -85.632  1.00  0.00           O  
ATOM    192  CB  ALA A  14     105.144  56.928 -87.346  1.00  0.00           C  
ATOM    193  H   ALA A  14     105.356  58.772 -85.610  1.00  0.00           H  
ATOM    194  HA  ALA A  14     103.154  57.436 -86.840  1.00  0.00           H  
ATOM    195 1HB  ALA A  14     104.854  56.074 -87.957  1.00  0.00           H  
ATOM    196 2HB  ALA A  14     105.266  57.805 -87.982  1.00  0.00           H  
ATOM    197 3HB  ALA A  14     106.086  56.711 -86.844  1.00  0.00           H  
ATOM    198  N   ASP A  15     104.744  55.676 -84.508  1.00  0.00           N  
ATOM    199  CA  ASP A  15     104.594  54.515 -83.600  1.00  0.00           C  
ATOM    200  C   ASP A  15     103.283  54.558 -82.849  1.00  0.00           C  
ATOM    201  O   ASP A  15     102.561  53.559 -82.781  1.00  0.00           O  
ATOM    202  CB  ASP A  15     105.745  54.456 -82.593  1.00  0.00           C  
ATOM    203  CG  ASP A  15     107.078  54.099 -83.237  1.00  0.00           C  
ATOM    204  OD1 ASP A  15     107.074  53.666 -84.365  1.00  0.00           O  
ATOM    205  OD2 ASP A  15     108.088  54.262 -82.595  1.00  0.00           O  
ATOM    206  H   ASP A  15     105.546  56.281 -84.405  1.00  0.00           H  
ATOM    207  HA  ASP A  15     104.666  53.601 -84.192  1.00  0.00           H  
ATOM    208 1HB  ASP A  15     105.845  55.423 -82.098  1.00  0.00           H  
ATOM    209 2HB  ASP A  15     105.520  53.717 -81.824  1.00  0.00           H  
ATOM    210  N   VAL A  16     103.015  55.700 -82.231  1.00  0.00           N  
ATOM    211  CA  VAL A  16     101.805  55.893 -81.470  1.00  0.00           C  
ATOM    212  C   VAL A  16     100.558  55.761 -82.348  1.00  0.00           C  
ATOM    213  O   VAL A  16      99.575  55.158 -81.942  1.00  0.00           O  
ATOM    214  CB  VAL A  16     101.823  57.281 -80.803  1.00  0.00           C  
ATOM    215  CG1 VAL A  16     100.480  57.576 -80.151  1.00  0.00           C  
ATOM    216  CG2 VAL A  16     102.946  57.350 -79.780  1.00  0.00           C  
ATOM    217  H   VAL A  16     103.680  56.458 -82.298  1.00  0.00           H  
ATOM    218  HA  VAL A  16     101.800  55.182 -80.643  1.00  0.00           H  
ATOM    219  HB  VAL A  16     101.981  58.040 -81.570  1.00  0.00           H  
ATOM    220 1HG1 VAL A  16     100.510  58.562 -79.685  1.00  0.00           H  
ATOM    221 2HG1 VAL A  16      99.696  57.558 -80.908  1.00  0.00           H  
ATOM    222 3HG1 VAL A  16     100.271  56.823 -79.392  1.00  0.00           H  
ATOM    223 1HG2 VAL A  16     102.953  58.335 -79.313  1.00  0.00           H  
ATOM    224 2HG2 VAL A  16     102.790  56.587 -79.017  1.00  0.00           H  
ATOM    225 3HG2 VAL A  16     103.901  57.177 -80.276  1.00  0.00           H  
ATOM    226  N   THR A  17     100.578  56.357 -83.537  1.00  0.00           N  
ATOM    227  CA  THR A  17      99.396  56.339 -84.390  1.00  0.00           C  
ATOM    228  C   THR A  17      99.058  54.918 -84.795  1.00  0.00           C  
ATOM    229  O   THR A  17      97.879  54.527 -84.763  1.00  0.00           O  
ATOM    230  CB  THR A  17      99.597  57.204 -85.648  1.00  0.00           C  
ATOM    231  OG1 THR A  17      99.807  58.569 -85.264  1.00  0.00           O  
ATOM    232  CG2 THR A  17      98.379  57.118 -86.555  1.00  0.00           C  
ATOM    233  H   THR A  17     101.411  56.826 -83.861  1.00  0.00           H  
ATOM    234  HA  THR A  17      98.544  56.689 -83.807  1.00  0.00           H  
ATOM    235  HB  THR A  17     100.475  56.855 -86.193  1.00  0.00           H  
ATOM    236  HG1 THR A  17      99.933  59.106 -86.050  1.00  0.00           H  
ATOM    237 1HG2 THR A  17      98.540  57.735 -87.439  1.00  0.00           H  
ATOM    238 2HG2 THR A  17      98.224  56.083 -86.858  1.00  0.00           H  
ATOM    239 3HG2 THR A  17      97.501  57.474 -86.019  1.00  0.00           H  
ATOM    240  N   ALA A  18     100.083  54.147 -85.156  1.00  0.00           N  
ATOM    241  CA  ALA A  18      99.870  52.756 -85.541  1.00  0.00           C  
ATOM    242  C   ALA A  18      99.210  52.039 -84.341  1.00  0.00           C  
ATOM    243  O   ALA A  18      98.205  51.342 -84.494  1.00  0.00           O  
ATOM    244  CB  ALA A  18     101.179  52.083 -85.930  1.00  0.00           C  
ATOM    245  H   ALA A  18     101.020  54.522 -85.165  1.00  0.00           H  
ATOM    246  HA  ALA A  18      99.205  52.741 -86.405  1.00  0.00           H  
ATOM    247 1HB  ALA A  18     100.986  51.048 -86.212  1.00  0.00           H  
ATOM    248 2HB  ALA A  18     101.623  52.612 -86.773  1.00  0.00           H  
ATOM    249 3HB  ALA A  18     101.865  52.107 -85.085  1.00  0.00           H  
ATOM    250  N   ALA A  19      99.755  52.233 -83.151  1.00  0.00           N  
ATOM    251  CA  ALA A  19      99.168  51.601 -81.950  1.00  0.00           C  
ATOM    252  C   ALA A  19      97.699  52.003 -81.752  1.00  0.00           C  
ATOM    253  O   ALA A  19      96.868  51.163 -81.456  1.00  0.00           O  
ATOM    254  CB  ALA A  19      99.991  51.909 -80.722  1.00  0.00           C  
ATOM    255  H   ALA A  19     100.576  52.812 -83.050  1.00  0.00           H  
ATOM    256  HA  ALA A  19      99.162  50.522 -82.104  1.00  0.00           H  
ATOM    257 1HB  ALA A  19      99.539  51.433 -79.852  1.00  0.00           H  
ATOM    258 2HB  ALA A  19     101.004  51.529 -80.858  1.00  0.00           H  
ATOM    259 3HB  ALA A  19     100.026  52.986 -80.568  1.00  0.00           H  
ATOM    260  N   PHE A  20      97.393  53.278 -81.944  1.00  0.00           N  
ATOM    261  CA  PHE A  20      96.036  53.794 -81.850  1.00  0.00           C  
ATOM    262  C   PHE A  20      95.060  53.088 -82.773  1.00  0.00           C  
ATOM    263  O   PHE A  20      93.991  52.673 -82.341  1.00  0.00           O  
ATOM    264  CB  PHE A  20      96.025  55.292 -82.162  1.00  0.00           C  
ATOM    265  CG  PHE A  20      94.651  55.897 -82.180  1.00  0.00           C  
ATOM    266  CD1 PHE A  20      94.004  56.222 -80.997  1.00  0.00           C  
ATOM    267  CD2 PHE A  20      94.002  56.143 -83.381  1.00  0.00           C  
ATOM    268  CE1 PHE A  20      92.739  56.779 -81.013  1.00  0.00           C  
ATOM    269  CE2 PHE A  20      92.738  56.701 -83.400  1.00  0.00           C  
ATOM    270  CZ  PHE A  20      92.106  57.019 -82.214  1.00  0.00           C  
ATOM    271  H   PHE A  20      98.147  53.914 -82.165  1.00  0.00           H  
ATOM    272  HA  PHE A  20      95.673  53.631 -80.834  1.00  0.00           H  
ATOM    273 1HB  PHE A  20      96.620  55.822 -81.419  1.00  0.00           H  
ATOM    274 2HB  PHE A  20      96.486  55.464 -83.133  1.00  0.00           H  
ATOM    275  HD1 PHE A  20      94.505  56.033 -80.047  1.00  0.00           H  
ATOM    276  HD2 PHE A  20      94.501  55.892 -84.317  1.00  0.00           H  
ATOM    277  HE1 PHE A  20      92.242  57.029 -80.076  1.00  0.00           H  
ATOM    278  HE2 PHE A  20      92.239  56.890 -84.350  1.00  0.00           H  
ATOM    279  HZ  PHE A  20      91.109  57.457 -82.228  1.00  0.00           H  
ATOM    280  N   TYR A  21      95.406  52.966 -84.046  1.00  0.00           N  
ATOM    281  CA  TYR A  21      94.505  52.327 -84.985  1.00  0.00           C  
ATOM    282  C   TYR A  21      94.411  50.833 -84.756  1.00  0.00           C  
ATOM    283  O   TYR A  21      93.374  50.229 -84.999  1.00  0.00           O  
ATOM    284  CB  TYR A  21      94.862  52.690 -86.424  1.00  0.00           C  
ATOM    285  CG  TYR A  21      94.454  54.110 -86.725  1.00  0.00           C  
ATOM    286  CD1 TYR A  21      93.104  54.461 -86.762  1.00  0.00           C  
ATOM    287  CD2 TYR A  21      95.401  55.104 -86.968  1.00  0.00           C  
ATOM    288  CE1 TYR A  21      92.697  55.763 -87.016  1.00  0.00           C  
ATOM    289  CE2 TYR A  21      95.004  56.421 -87.248  1.00  0.00           C  
ATOM    290  CZ  TYR A  21      93.649  56.743 -87.261  1.00  0.00           C  
ATOM    291  OH  TYR A  21      93.239  58.036 -87.526  1.00  0.00           O  
ATOM    292  H   TYR A  21      96.295  53.315 -84.377  1.00  0.00           H  
ATOM    293  HA  TYR A  21      93.491  52.676 -84.784  1.00  0.00           H  
ATOM    294 1HB  TYR A  21      95.936  52.572 -86.573  1.00  0.00           H  
ATOM    295 2HB  TYR A  21      94.359  52.006 -87.107  1.00  0.00           H  
ATOM    296  HD1 TYR A  21      92.339  53.704 -86.590  1.00  0.00           H  
ATOM    297  HD2 TYR A  21      96.463  54.862 -86.943  1.00  0.00           H  
ATOM    298  HE1 TYR A  21      91.635  56.008 -87.039  1.00  0.00           H  
ATOM    299  HE2 TYR A  21      95.755  57.184 -87.454  1.00  0.00           H  
ATOM    300  HH  TYR A  21      94.009  58.590 -87.679  1.00  0.00           H  
ATOM    301  N   ARG A  22      95.480  50.236 -84.263  1.00  0.00           N  
ATOM    302  CA  ARG A  22      95.430  48.856 -83.897  1.00  0.00           C  
ATOM    303  C   ARG A  22      94.402  48.711 -82.731  1.00  0.00           C  
ATOM    304  O   ARG A  22      93.561  47.810 -82.740  1.00  0.00           O  
ATOM    305  CB  ARG A  22      96.839  48.378 -83.551  1.00  0.00           C  
ATOM    306  CG  ARG A  22      96.923  46.920 -83.107  1.00  0.00           C  
ATOM    307  CD  ARG A  22      98.372  46.500 -82.922  1.00  0.00           C  
ATOM    308  NE  ARG A  22      98.473  45.098 -82.525  1.00  0.00           N  
ATOM    309  CZ  ARG A  22      98.446  44.633 -81.278  1.00  0.00           C  
ATOM    310  NH1 ARG A  22      98.331  45.447 -80.232  1.00  0.00           N  
ATOM    311  NH2 ARG A  22      98.539  43.327 -81.080  1.00  0.00           N  
ATOM    312  H   ARG A  22      96.343  50.746 -84.140  1.00  0.00           H  
ATOM    313  HA  ARG A  22      95.054  48.286 -84.747  1.00  0.00           H  
ATOM    314 1HB  ARG A  22      97.487  48.499 -84.418  1.00  0.00           H  
ATOM    315 2HB  ARG A  22      97.246  48.994 -82.749  1.00  0.00           H  
ATOM    316 1HG  ARG A  22      96.397  46.797 -82.160  1.00  0.00           H  
ATOM    317 2HG  ARG A  22      96.465  46.281 -83.863  1.00  0.00           H  
ATOM    318 1HD  ARG A  22      98.912  46.635 -83.858  1.00  0.00           H  
ATOM    319 2HD  ARG A  22      98.831  47.113 -82.147  1.00  0.00           H  
ATOM    320  HE  ARG A  22      98.573  44.408 -83.258  1.00  0.00           H  
ATOM    321 1HH1 ARG A  22      98.262  46.445 -80.373  1.00  0.00           H  
ATOM    322 2HH1 ARG A  22      98.313  45.068 -79.296  1.00  0.00           H  
ATOM    323 1HH2 ARG A  22      98.629  42.701 -81.869  1.00  0.00           H  
ATOM    324 2HH2 ARG A  22      98.521  42.956 -80.141  1.00  0.00           H  
ATOM    325  N   TYR A  23      94.438  49.615 -81.763  1.00  0.00           N  
ATOM    326  CA  TYR A  23      93.458  49.580 -80.642  1.00  0.00           C  
ATOM    327  C   TYR A  23      92.033  49.708 -81.189  1.00  0.00           C  
ATOM    328  O   TYR A  23      91.126  49.004 -80.756  1.00  0.00           O  
ATOM    329  CB  TYR A  23      93.697  50.699 -79.643  1.00  0.00           C  
ATOM    330  CG  TYR A  23      92.671  50.690 -78.504  1.00  0.00           C  
ATOM    331  CD1 TYR A  23      92.874  49.896 -77.391  1.00  0.00           C  
ATOM    332  CD2 TYR A  23      91.492  51.433 -78.568  1.00  0.00           C  
ATOM    333  CE1 TYR A  23      91.959  49.846 -76.380  1.00  0.00           C  
ATOM    334  CE2 TYR A  23      90.567  51.364 -77.579  1.00  0.00           C  
ATOM    335  CZ  TYR A  23      90.817  50.586 -76.466  1.00  0.00           C  
ATOM    336  OH  TYR A  23      89.928  50.494 -75.418  1.00  0.00           O  
ATOM    337  H   TYR A  23      95.138  50.342 -81.782  1.00  0.00           H  
ATOM    338  HA  TYR A  23      93.569  48.632 -80.115  1.00  0.00           H  
ATOM    339 1HB  TYR A  23      94.698  50.602 -79.221  1.00  0.00           H  
ATOM    340 2HB  TYR A  23      93.650  51.659 -80.155  1.00  0.00           H  
ATOM    341  HD1 TYR A  23      93.779  49.294 -77.308  1.00  0.00           H  
ATOM    342  HD2 TYR A  23      91.303  52.082 -79.423  1.00  0.00           H  
ATOM    343  HE1 TYR A  23      92.140  49.213 -75.512  1.00  0.00           H  
ATOM    344  HE2 TYR A  23      89.633  51.921 -77.666  1.00  0.00           H  
ATOM    345  HH  TYR A  23      89.153  51.027 -75.609  1.00  0.00           H  
ATOM    346  N   GLU A  24      91.863  50.621 -82.146  1.00  0.00           N  
ATOM    347  CA  GLU A  24      90.553  50.940 -82.702  1.00  0.00           C  
ATOM    348  C   GLU A  24      89.923  49.721 -83.329  1.00  0.00           C  
ATOM    349  O   GLU A  24      88.735  49.464 -83.126  1.00  0.00           O  
ATOM    350  CB  GLU A  24      90.665  52.056 -83.744  1.00  0.00           C  
ATOM    351  CG  GLU A  24      89.334  52.506 -84.328  1.00  0.00           C  
ATOM    352  CD  GLU A  24      88.420  53.115 -83.301  1.00  0.00           C  
ATOM    353  OE1 GLU A  24      88.894  53.474 -82.250  1.00  0.00           O  
ATOM    354  OE2 GLU A  24      87.246  53.220 -83.567  1.00  0.00           O  
ATOM    355  H   GLU A  24      92.677  51.106 -82.495  1.00  0.00           H  
ATOM    356  HA  GLU A  24      89.914  51.301 -81.896  1.00  0.00           H  
ATOM    357 1HB  GLU A  24      91.145  52.925 -83.295  1.00  0.00           H  
ATOM    358 2HB  GLU A  24      91.296  51.723 -84.567  1.00  0.00           H  
ATOM    359 1HG  GLU A  24      89.522  53.241 -85.110  1.00  0.00           H  
ATOM    360 2HG  GLU A  24      88.841  51.649 -84.784  1.00  0.00           H  
ATOM    361  N   LYS A  25      90.722  49.008 -84.120  1.00  0.00           N  
ATOM    362  CA  LYS A  25      90.312  47.788 -84.722  1.00  0.00           C  
ATOM    363  C   LYS A  25      89.968  46.742 -83.657  1.00  0.00           C  
ATOM    364  O   LYS A  25      88.930  46.104 -83.746  1.00  0.00           O  
ATOM    365  CB  LYS A  25      91.408  47.275 -85.657  1.00  0.00           C  
ATOM    366  CG  LYS A  25      91.055  45.990 -86.394  1.00  0.00           C  
ATOM    367  CD  LYS A  25      92.218  45.504 -87.246  1.00  0.00           C  
ATOM    368  CE  LYS A  25      91.872  44.213 -87.972  1.00  0.00           C  
ATOM    369  NZ  LYS A  25      93.041  43.656 -88.705  1.00  0.00           N  
ATOM    370  H   LYS A  25      91.655  49.353 -84.295  1.00  0.00           H  
ATOM    371  HA  LYS A  25      89.429  47.983 -85.332  1.00  0.00           H  
ATOM    372 1HB  LYS A  25      91.635  48.037 -86.404  1.00  0.00           H  
ATOM    373 2HB  LYS A  25      92.318  47.094 -85.086  1.00  0.00           H  
ATOM    374 1HG  LYS A  25      90.797  45.215 -85.671  1.00  0.00           H  
ATOM    375 2HG  LYS A  25      90.192  46.163 -87.036  1.00  0.00           H  
ATOM    376 1HD  LYS A  25      92.474  46.268 -87.982  1.00  0.00           H  
ATOM    377 2HD  LYS A  25      93.087  45.331 -86.611  1.00  0.00           H  
ATOM    378 1HE  LYS A  25      91.524  43.473 -87.252  1.00  0.00           H  
ATOM    379 2HE  LYS A  25      91.068  44.400 -88.685  1.00  0.00           H  
ATOM    380 1HZ  LYS A  25      92.771  42.802 -89.172  1.00  0.00           H  
ATOM    381 2HZ  LYS A  25      93.361  44.327 -89.389  1.00  0.00           H  
ATOM    382 3HZ  LYS A  25      93.786  43.460 -88.052  1.00  0.00           H  
ATOM    383  N   ALA A  26      90.837  46.535 -82.672  1.00  0.00           N  
ATOM    384  CA  ALA A  26      90.536  45.546 -81.620  1.00  0.00           C  
ATOM    385  C   ALA A  26      89.231  45.907 -80.928  1.00  0.00           C  
ATOM    386  O   ALA A  26      88.430  45.042 -80.616  1.00  0.00           O  
ATOM    387  CB  ALA A  26      91.661  45.437 -80.608  1.00  0.00           C  
ATOM    388  H   ALA A  26      91.707  47.047 -82.631  1.00  0.00           H  
ATOM    389  HA  ALA A  26      90.411  44.573 -82.096  1.00  0.00           H  
ATOM    390 1HB  ALA A  26      91.399  44.698 -79.850  1.00  0.00           H  
ATOM    391 2HB  ALA A  26      92.577  45.130 -81.113  1.00  0.00           H  
ATOM    392 3HB  ALA A  26      91.816  46.404 -80.132  1.00  0.00           H  
ATOM    393  N   TRP A  27      89.011  47.190 -80.682  1.00  0.00           N  
ATOM    394  CA  TRP A  27      87.780  47.619 -80.011  1.00  0.00           C  
ATOM    395  C   TRP A  27      86.504  47.322 -80.820  1.00  0.00           C  
ATOM    396  O   TRP A  27      85.558  46.746 -80.301  1.00  0.00           O  
ATOM    397  CB  TRP A  27      87.851  49.119 -79.717  1.00  0.00           C  
ATOM    398  CG  TRP A  27      86.625  49.655 -79.041  1.00  0.00           C  
ATOM    399  CD1 TRP A  27      85.517  48.947 -78.682  1.00  0.00           C  
ATOM    400  CD2 TRP A  27      86.376  51.023 -78.636  1.00  0.00           C  
ATOM    401  NE1 TRP A  27      84.600  49.776 -78.086  1.00  0.00           N  
ATOM    402  CE2 TRP A  27      85.109  51.050 -78.048  1.00  0.00           C  
ATOM    403  CE3 TRP A  27      87.117  52.208 -78.724  1.00  0.00           C  
ATOM    404  CZ2 TRP A  27      84.557  52.218 -77.548  1.00  0.00           C  
ATOM    405  CZ3 TRP A  27      86.564  53.380 -78.222  1.00  0.00           C  
ATOM    406  CH2 TRP A  27      85.317  53.384 -77.648  1.00  0.00           C  
ATOM    407  H   TRP A  27      89.691  47.885 -80.955  1.00  0.00           H  
ATOM    408  HA  TRP A  27      87.706  47.097 -79.058  1.00  0.00           H  
ATOM    409 1HB  TRP A  27      88.711  49.325 -79.081  1.00  0.00           H  
ATOM    410 2HB  TRP A  27      87.995  49.665 -80.649  1.00  0.00           H  
ATOM    411  HD1 TRP A  27      85.380  47.880 -78.844  1.00  0.00           H  
ATOM    412  HE1 TRP A  27      83.696  49.496 -77.733  1.00  0.00           H  
ATOM    413  HE3 TRP A  27      88.108  52.210 -79.177  1.00  0.00           H  
ATOM    414  HZ2 TRP A  27      83.569  52.242 -77.089  1.00  0.00           H  
ATOM    415  HZ3 TRP A  27      87.146  54.299 -78.295  1.00  0.00           H  
ATOM    416  HH2 TRP A  27      84.914  54.321 -77.263  1.00  0.00           H  
ATOM    417  N   THR A  28      86.470  47.727 -82.079  1.00  0.00           N  
ATOM    418  CA  THR A  28      85.267  47.535 -82.860  1.00  0.00           C  
ATOM    419  C   THR A  28      85.032  46.049 -83.191  1.00  0.00           C  
ATOM    420  O   THR A  28      83.895  45.621 -83.411  1.00  0.00           O  
ATOM    421  CB  THR A  28      85.278  48.459 -84.103  1.00  0.00           C  
ATOM    422  OG1 THR A  28      86.431  48.186 -84.903  1.00  0.00           O  
ATOM    423  CG2 THR A  28      85.312  49.956 -83.667  1.00  0.00           C  
ATOM    424  H   THR A  28      87.270  48.169 -82.508  1.00  0.00           H  
ATOM    425  HA  THR A  28      84.407  47.794 -82.241  1.00  0.00           H  
ATOM    426  HB  THR A  28      84.382  48.279 -84.698  1.00  0.00           H  
ATOM    427  HG1 THR A  28      86.271  47.404 -85.437  1.00  0.00           H  
ATOM    428 1HG2 THR A  28      85.319  50.592 -84.552  1.00  0.00           H  
ATOM    429 2HG2 THR A  28      84.432  50.180 -83.065  1.00  0.00           H  
ATOM    430 3HG2 THR A  28      86.210  50.142 -83.079  1.00  0.00           H  
ATOM    431  N   GLY A  29      86.104  45.260 -83.187  1.00  0.00           N  
ATOM    432  CA  GLY A  29      86.021  43.816 -83.420  1.00  0.00           C  
ATOM    433  C   GLY A  29      85.910  43.017 -82.140  1.00  0.00           C  
ATOM    434  O   GLY A  29      85.808  41.806 -82.157  1.00  0.00           O  
ATOM    435  H   GLY A  29      87.007  45.679 -83.017  1.00  0.00           H  
ATOM    436 1HA  GLY A  29      85.155  43.598 -84.045  1.00  0.00           H  
ATOM    437 2HA  GLY A  29      86.903  43.484 -83.965  1.00  0.00           H  
ATOM    438  N   ASN A  30      85.903  43.708 -81.018  1.00  0.00           N  
ATOM    439  CA  ASN A  30      85.838  43.067 -79.711  1.00  0.00           C  
ATOM    440  C   ASN A  30      86.928  42.021 -79.474  1.00  0.00           C  
ATOM    441  O   ASN A  30      86.656  40.951 -78.913  1.00  0.00           O  
ATOM    442  CB  ASN A  30      84.469  42.443 -79.517  1.00  0.00           C  
ATOM    443  CG  ASN A  30      84.119  42.258 -78.067  1.00  0.00           C  
ATOM    444  OD1 ASN A  30      84.542  43.041 -77.208  1.00  0.00           O  
ATOM    445  ND2 ASN A  30      83.353  41.237 -77.777  1.00  0.00           N  
ATOM    446  H   ASN A  30      85.945  44.716 -81.071  1.00  0.00           H  
ATOM    447  HA  ASN A  30      86.029  43.822 -78.946  1.00  0.00           H  
ATOM    448 1HB  ASN A  30      83.712  43.073 -79.985  1.00  0.00           H  
ATOM    449 2HB  ASN A  30      84.438  41.472 -80.013  1.00  0.00           H  
ATOM    450 1HD2 ASN A  30      83.087  41.065 -76.828  1.00  0.00           H  
ATOM    451 2HD2 ASN A  30      83.033  40.630 -78.503  1.00  0.00           H  
ATOM    452  N   ASP A  31      88.151  42.351 -79.912  1.00  0.00           N  
ATOM    453  CA  ASP A  31      89.328  41.496 -79.733  1.00  0.00           C  
ATOM    454  C   ASP A  31      89.907  41.830 -78.341  1.00  0.00           C  
ATOM    455  O   ASP A  31      90.887  42.556 -78.206  1.00  0.00           O  
ATOM    456  CB  ASP A  31      90.369  41.729 -80.831  1.00  0.00           C  
ATOM    457  CG  ASP A  31      91.511  40.723 -80.788  1.00  0.00           C  
ATOM    458  OD1 ASP A  31      91.505  39.883 -79.919  1.00  0.00           O  
ATOM    459  OD2 ASP A  31      92.377  40.803 -81.626  1.00  0.00           O  
ATOM    460  H   ASP A  31      88.254  43.236 -80.387  1.00  0.00           H  
ATOM    461  HA  ASP A  31      89.005  40.454 -79.752  1.00  0.00           H  
ATOM    462 1HB  ASP A  31      89.887  41.670 -81.807  1.00  0.00           H  
ATOM    463 2HB  ASP A  31      90.784  42.732 -80.731  1.00  0.00           H  
ATOM    464  N   VAL A  32      89.248  41.269 -77.328  1.00  0.00           N  
ATOM    465  CA  VAL A  32      89.565  41.441 -75.913  1.00  0.00           C  
ATOM    466  C   VAL A  32      91.027  41.151 -75.545  1.00  0.00           C  
ATOM    467  O   VAL A  32      91.590  41.813 -74.651  1.00  0.00           O  
ATOM    468  CB  VAL A  32      88.591  40.596 -75.042  1.00  0.00           C  
ATOM    469  CG1 VAL A  32      89.010  40.575 -73.560  1.00  0.00           C  
ATOM    470  CG2 VAL A  32      87.184  41.138 -75.194  1.00  0.00           C  
ATOM    471  H   VAL A  32      88.470  40.681 -77.590  1.00  0.00           H  
ATOM    472  HA  VAL A  32      89.442  42.494 -75.657  1.00  0.00           H  
ATOM    473  HB  VAL A  32      88.626  39.559 -75.377  1.00  0.00           H  
ATOM    474 1HG1 VAL A  32      88.302  39.973 -72.990  1.00  0.00           H  
ATOM    475 2HG1 VAL A  32      90.007  40.144 -73.470  1.00  0.00           H  
ATOM    476 3HG1 VAL A  32      89.017  41.592 -73.170  1.00  0.00           H  
ATOM    477 1HG2 VAL A  32      86.499  40.548 -74.586  1.00  0.00           H  
ATOM    478 2HG2 VAL A  32      87.158  42.177 -74.866  1.00  0.00           H  
ATOM    479 3HG2 VAL A  32      86.883  41.079 -76.240  1.00  0.00           H  
ATOM    480  N   ALA A  33      91.615  40.170 -76.221  1.00  0.00           N  
ATOM    481  CA  ALA A  33      93.001  39.781 -76.029  1.00  0.00           C  
ATOM    482  C   ALA A  33      93.910  40.992 -76.233  1.00  0.00           C  
ATOM    483  O   ALA A  33      94.714  41.343 -75.362  1.00  0.00           O  
ATOM    484  CB  ALA A  33      93.362  38.699 -77.044  1.00  0.00           C  
ATOM    485  H   ALA A  33      91.055  39.676 -76.902  1.00  0.00           H  
ATOM    486  HA  ALA A  33      93.105  39.382 -75.020  1.00  0.00           H  
ATOM    487 1HB  ALA A  33      94.402  38.403 -76.905  1.00  0.00           H  
ATOM    488 2HB  ALA A  33      92.716  37.834 -76.898  1.00  0.00           H  
ATOM    489 3HB  ALA A  33      93.227  39.087 -78.052  1.00  0.00           H  
ATOM    490  N   VAL A  34      93.732  41.636 -77.375  1.00  0.00           N  
ATOM    491  CA  VAL A  34      94.484  42.825 -77.736  1.00  0.00           C  
ATOM    492  C   VAL A  34      94.100  44.049 -76.911  1.00  0.00           C  
ATOM    493  O   VAL A  34      94.955  44.822 -76.535  1.00  0.00           O  
ATOM    494  CB  VAL A  34      94.270  43.139 -79.229  1.00  0.00           C  
ATOM    495  CG1 VAL A  34      94.884  44.486 -79.583  1.00  0.00           C  
ATOM    496  CG2 VAL A  34      94.870  42.032 -80.082  1.00  0.00           C  
ATOM    497  H   VAL A  34      93.041  41.278 -78.018  1.00  0.00           H  
ATOM    498  HA  VAL A  34      95.539  42.644 -77.529  1.00  0.00           H  
ATOM    499  HB  VAL A  34      93.201  43.212 -79.426  1.00  0.00           H  
ATOM    500 1HG1 VAL A  34      94.724  44.692 -80.641  1.00  0.00           H  
ATOM    501 2HG1 VAL A  34      94.415  45.268 -78.986  1.00  0.00           H  
ATOM    502 3HG1 VAL A  34      95.954  44.463 -79.376  1.00  0.00           H  
ATOM    503 1HG2 VAL A  34      94.715  42.260 -81.136  1.00  0.00           H  
ATOM    504 2HG2 VAL A  34      95.939  41.956 -79.880  1.00  0.00           H  
ATOM    505 3HG2 VAL A  34      94.387  41.085 -79.841  1.00  0.00           H  
ATOM    506  N   LEU A  35      92.816  44.233 -76.633  1.00  0.00           N  
ATOM    507  CA  LEU A  35      92.379  45.314 -75.761  1.00  0.00           C  
ATOM    508  C   LEU A  35      93.098  45.215 -74.395  1.00  0.00           C  
ATOM    509  O   LEU A  35      93.478  46.245 -73.818  1.00  0.00           O  
ATOM    510  CB  LEU A  35      90.858  45.257 -75.569  1.00  0.00           C  
ATOM    511  CG  LEU A  35      90.019  45.564 -76.816  1.00  0.00           C  
ATOM    512  CD1 LEU A  35      88.548  45.313 -76.512  1.00  0.00           C  
ATOM    513  CD2 LEU A  35      90.251  47.005 -77.243  1.00  0.00           C  
ATOM    514  H   LEU A  35      92.126  43.613 -77.032  1.00  0.00           H  
ATOM    515  HA  LEU A  35      92.634  46.263 -76.232  1.00  0.00           H  
ATOM    516 1HB  LEU A  35      90.588  44.260 -75.225  1.00  0.00           H  
ATOM    517 2HB  LEU A  35      90.578  45.974 -74.797  1.00  0.00           H  
ATOM    518  HG  LEU A  35      90.311  44.894 -77.625  1.00  0.00           H  
ATOM    519 1HD1 LEU A  35      87.951  45.530 -77.398  1.00  0.00           H  
ATOM    520 2HD1 LEU A  35      88.407  44.270 -76.228  1.00  0.00           H  
ATOM    521 3HD1 LEU A  35      88.230  45.958 -75.694  1.00  0.00           H  
ATOM    522 1HD2 LEU A  35      89.655  47.223 -78.130  1.00  0.00           H  
ATOM    523 2HD2 LEU A  35      89.958  47.676 -76.435  1.00  0.00           H  
ATOM    524 3HD2 LEU A  35      91.307  47.151 -77.471  1.00  0.00           H  
ATOM    525  N   ASP A  36      93.273  43.996 -73.882  1.00  0.00           N  
ATOM    526  CA  ASP A  36      94.019  43.783 -72.644  1.00  0.00           C  
ATOM    527  C   ASP A  36      95.504  44.031 -72.861  1.00  0.00           C  
ATOM    528  O   ASP A  36      96.195  44.635 -72.014  1.00  0.00           O  
ATOM    529  CB  ASP A  36      93.859  42.366 -72.140  1.00  0.00           C  
ATOM    530  CG  ASP A  36      94.567  42.145 -70.818  1.00  0.00           C  
ATOM    531  OD1 ASP A  36      94.247  42.875 -69.836  1.00  0.00           O  
ATOM    532  OD2 ASP A  36      95.433  41.233 -70.756  1.00  0.00           O  
ATOM    533  H   ASP A  36      92.879  43.199 -74.362  1.00  0.00           H  
ATOM    534  HA  ASP A  36      93.630  44.461 -71.884  1.00  0.00           H  
ATOM    535 1HB  ASP A  36      92.799  42.141 -72.018  1.00  0.00           H  
ATOM    536 2HB  ASP A  36      94.259  41.670 -72.878  1.00  0.00           H  
ATOM    537  N   GLU A  37      96.016  43.518 -73.981  1.00  0.00           N  
ATOM    538  CA  GLU A  37      97.415  43.723 -74.299  1.00  0.00           C  
ATOM    539  C   GLU A  37      97.768  45.241 -74.216  1.00  0.00           C  
ATOM    540  O   GLU A  37      98.711  45.643 -73.539  1.00  0.00           O  
ATOM    541  CB  GLU A  37      97.720  43.169 -75.697  1.00  0.00           C  
ATOM    542  CG  GLU A  37      99.144  43.417 -76.186  1.00  0.00           C  
ATOM    543  CD  GLU A  37      99.328  43.027 -77.634  1.00  0.00           C  
ATOM    544  OE1 GLU A  37      98.392  42.459 -78.228  1.00  0.00           O  
ATOM    545  OE2 GLU A  37     100.411  43.298 -78.192  1.00  0.00           O  
ATOM    546  H   GLU A  37      95.440  42.985 -74.616  1.00  0.00           H  
ATOM    547  HA  GLU A  37      98.018  43.186 -73.566  1.00  0.00           H  
ATOM    548 1HB  GLU A  37      97.550  42.093 -75.707  1.00  0.00           H  
ATOM    549 2HB  GLU A  37      97.039  43.615 -76.422  1.00  0.00           H  
ATOM    550 1HG  GLU A  37      99.378  44.475 -76.068  1.00  0.00           H  
ATOM    551 2HG  GLU A  37      99.834  42.849 -75.564  1.00  0.00           H  
ATOM    552  N   LEU A  38      96.975  46.079 -74.859  1.00  0.00           N  
ATOM    553  CA  LEU A  38      97.329  47.487 -74.999  1.00  0.00           C  
ATOM    554  C   LEU A  38      97.095  48.362 -73.781  1.00  0.00           C  
ATOM    555  O   LEU A  38      97.648  49.456 -73.695  1.00  0.00           O  
ATOM    556  CB  LEU A  38      96.548  48.079 -76.178  1.00  0.00           C  
ATOM    557  CG  LEU A  38      96.963  47.582 -77.569  1.00  0.00           C  
ATOM    558  CD1 LEU A  38      96.008  48.142 -78.615  1.00  0.00           C  
ATOM    559  CD2 LEU A  38      98.396  48.007 -77.853  1.00  0.00           C  
ATOM    560  H   LEU A  38      96.110  45.747 -75.261  1.00  0.00           H  
ATOM    561  HA  LEU A  38      98.405  47.559 -75.154  1.00  0.00           H  
ATOM    562 1HB  LEU A  38      95.492  47.849 -76.046  1.00  0.00           H  
ATOM    563 2HB  LEU A  38      96.666  49.163 -76.165  1.00  0.00           H  
ATOM    564  HG  LEU A  38      96.893  46.494 -77.602  1.00  0.00           H  
ATOM    565 1HD1 LEU A  38      96.303  47.788 -79.603  1.00  0.00           H  
ATOM    566 2HD1 LEU A  38      94.994  47.806 -78.398  1.00  0.00           H  
ATOM    567 3HD1 LEU A  38      96.043  49.230 -78.594  1.00  0.00           H  
ATOM    568 1HD2 LEU A  38      98.691  47.652 -78.842  1.00  0.00           H  
ATOM    569 2HD2 LEU A  38      98.466  49.094 -77.822  1.00  0.00           H  
ATOM    570 3HD2 LEU A  38      99.058  47.578 -77.101  1.00  0.00           H  
ATOM    571  N   PHE A  39      96.259  47.902 -72.876  1.00  0.00           N  
ATOM    572  CA  PHE A  39      96.070  48.592 -71.626  1.00  0.00           C  
ATOM    573  C   PHE A  39      97.223  48.236 -70.687  1.00  0.00           C  
ATOM    574  O   PHE A  39      97.722  47.116 -70.697  1.00  0.00           O  
ATOM    575  CB  PHE A  39      94.680  48.282 -71.032  1.00  0.00           C  
ATOM    576  CG  PHE A  39      93.656  49.360 -71.313  1.00  0.00           C  
ATOM    577  CD1 PHE A  39      93.124  49.527 -72.561  1.00  0.00           C  
ATOM    578  CD2 PHE A  39      93.281  50.245 -70.319  1.00  0.00           C  
ATOM    579  CE1 PHE A  39      92.228  50.554 -72.812  1.00  0.00           C  
ATOM    580  CE2 PHE A  39      92.370  51.247 -70.568  1.00  0.00           C  
ATOM    581  CZ  PHE A  39      91.849  51.394 -71.811  1.00  0.00           C  
ATOM    582  H   PHE A  39      95.739  47.054 -73.053  1.00  0.00           H  
ATOM    583  HA  PHE A  39      96.136  49.665 -71.810  1.00  0.00           H  
ATOM    584 1HB  PHE A  39      94.312  47.341 -71.440  1.00  0.00           H  
ATOM    585 2HB  PHE A  39      94.764  48.159 -69.953  1.00  0.00           H  
ATOM    586  HD1 PHE A  39      93.411  48.842 -73.359  1.00  0.00           H  
ATOM    587  HD2 PHE A  39      93.701  50.126 -69.320  1.00  0.00           H  
ATOM    588  HE1 PHE A  39      91.823  50.691 -73.815  1.00  0.00           H  
ATOM    589  HE2 PHE A  39      92.068  51.923 -69.768  1.00  0.00           H  
ATOM    590  HZ  PHE A  39      91.128  52.186 -72.007  1.00  0.00           H  
ATOM    591  N   TRP A  40      97.661  49.218 -69.909  1.00  0.00           N  
ATOM    592  CA  TRP A  40      98.725  49.052 -68.930  1.00  0.00           C  
ATOM    593  C   TRP A  40      98.240  48.096 -67.889  1.00  0.00           C  
ATOM    594  O   TRP A  40      97.154  48.286 -67.390  1.00  0.00           O  
ATOM    595  CB  TRP A  40      99.047  50.392 -68.271  1.00  0.00           C  
ATOM    596  CG  TRP A  40     100.127  50.341 -67.292  1.00  0.00           C  
ATOM    597  CD1 TRP A  40     101.198  49.513 -67.310  1.00  0.00           C  
ATOM    598  CD2 TRP A  40     100.313  51.217 -66.168  1.00  0.00           C  
ATOM    599  NE1 TRP A  40     102.025  49.781 -66.240  1.00  0.00           N  
ATOM    600  CE2 TRP A  40     101.509  50.837 -65.537  1.00  0.00           C  
ATOM    601  CE3 TRP A  40      99.586  52.279 -65.640  1.00  0.00           C  
ATOM    602  CZ2 TRP A  40     101.992  51.479 -64.402  1.00  0.00           C  
ATOM    603  CZ3 TRP A  40     100.070  52.925 -64.531  1.00  0.00           C  
ATOM    604  CH2 TRP A  40     101.260  52.512 -63.912  1.00  0.00           C  
ATOM    605  H   TRP A  40      97.224  50.123 -70.013  1.00  0.00           H  
ATOM    606  HA  TRP A  40      99.616  48.691 -69.444  1.00  0.00           H  
ATOM    607 1HB  TRP A  40      99.325  51.116 -69.037  1.00  0.00           H  
ATOM    608 2HB  TRP A  40      98.158  50.773 -67.768  1.00  0.00           H  
ATOM    609  HD1 TRP A  40     101.380  48.746 -68.061  1.00  0.00           H  
ATOM    610  HE1 TRP A  40     102.872  49.280 -66.011  1.00  0.00           H  
ATOM    611  HE3 TRP A  40      98.650  52.591 -66.101  1.00  0.00           H  
ATOM    612  HZ2 TRP A  40     102.920  51.177 -63.917  1.00  0.00           H  
ATOM    613  HZ3 TRP A  40      99.503  53.770 -64.141  1.00  0.00           H  
ATOM    614  HH2 TRP A  40     101.601  53.033 -63.018  1.00  0.00           H  
ATOM    615  N   HIS A  41      99.067  47.101 -67.551  1.00  0.00           N  
ATOM    616  CA  HIS A  41      98.739  46.071 -66.590  1.00  0.00           C  
ATOM    617  C   HIS A  41      99.113  46.511 -65.198  1.00  0.00           C  
ATOM    618  O   HIS A  41     100.173  46.191 -64.702  1.00  0.00           O  
ATOM    619  CB  HIS A  41      99.453  44.758 -66.929  1.00  0.00           C  
ATOM    620  CG  HIS A  41      98.978  43.589 -66.123  1.00  0.00           C  
ATOM    621  ND1 HIS A  41      97.891  42.825 -66.491  1.00  0.00           N  
ATOM    622  CD2 HIS A  41      99.440  43.056 -64.968  1.00  0.00           C  
ATOM    623  CE1 HIS A  41      97.705  41.869 -65.597  1.00  0.00           C  
ATOM    624  NE2 HIS A  41      98.631  41.988 -64.663  1.00  0.00           N  
ATOM    625  H   HIS A  41      99.970  47.082 -68.004  1.00  0.00           H  
ATOM    626  HA  HIS A  41      97.667  45.880 -66.613  1.00  0.00           H  
ATOM    627 1HB  HIS A  41      99.308  44.526 -67.985  1.00  0.00           H  
ATOM    628 2HB  HIS A  41     100.524  44.873 -66.764  1.00  0.00           H  
ATOM    629  HD2 HIS A  41     100.293  43.407 -64.388  1.00  0.00           H  
ATOM    630  HE1 HIS A  41      96.922  41.112 -65.626  1.00  0.00           H  
ATOM    631  HE2 HIS A  41      98.734  41.393 -63.853  1.00  0.00           H  
ATOM    632  N   ASP A  42      98.210  47.220 -64.537  1.00  0.00           N  
ATOM    633  CA  ASP A  42      98.534  47.739 -63.220  1.00  0.00           C  
ATOM    634  C   ASP A  42      97.254  48.084 -62.473  1.00  0.00           C  
ATOM    635  O   ASP A  42      96.219  48.314 -63.067  1.00  0.00           O  
ATOM    636  CB  ASP A  42      99.452  48.977 -63.417  1.00  0.00           C  
ATOM    637  CG  ASP A  42     100.191  49.356 -62.182  1.00  0.00           C  
ATOM    638  OD1 ASP A  42      99.548  49.890 -61.276  1.00  0.00           O  
ATOM    639  OD2 ASP A  42     101.425  49.102 -62.097  1.00  0.00           O  
ATOM    640  H   ASP A  42      97.298  47.407 -64.929  1.00  0.00           H  
ATOM    641  HA  ASP A  42      99.064  46.966 -62.664  1.00  0.00           H  
ATOM    642 1HB  ASP A  42     100.176  48.771 -64.206  1.00  0.00           H  
ATOM    643 2HB  ASP A  42      98.851  49.828 -63.738  1.00  0.00           H  
ATOM    644  N   GLU A  43      97.350  48.118 -61.160  1.00  0.00           N  
ATOM    645  CA  GLU A  43      96.252  48.521 -60.315  1.00  0.00           C  
ATOM    646  C   GLU A  43      95.951  50.017 -60.418  1.00  0.00           C  
ATOM    647  O   GLU A  43      94.887  50.450 -60.038  1.00  0.00           O  
ATOM    648  CB  GLU A  43      96.516  48.140 -58.859  1.00  0.00           C  
ATOM    649  CG  GLU A  43      97.977  48.256 -58.388  1.00  0.00           C  
ATOM    650  CD  GLU A  43      98.811  46.994 -58.751  1.00  0.00           C  
ATOM    651  OE1 GLU A  43      98.318  45.899 -58.382  1.00  0.00           O  
ATOM    652  OE2 GLU A  43      99.925  47.098 -59.372  1.00  0.00           O  
ATOM    653  H   GLU A  43      98.226  47.851 -60.734  1.00  0.00           H  
ATOM    654  HA  GLU A  43      95.351  48.006 -60.649  1.00  0.00           H  
ATOM    655 1HB  GLU A  43      95.917  48.772 -58.203  1.00  0.00           H  
ATOM    656 2HB  GLU A  43      96.207  47.108 -58.691  1.00  0.00           H  
ATOM    657 1HG  GLU A  43      98.430  49.131 -58.853  1.00  0.00           H  
ATOM    658 2HG  GLU A  43      97.989  48.404 -57.309  1.00  0.00           H  
ATOM    659  N   LYS A  44      96.882  50.802 -60.946  1.00  0.00           N  
ATOM    660  CA  LYS A  44      96.721  52.265 -61.096  1.00  0.00           C  
ATOM    661  C   LYS A  44      96.053  52.665 -62.412  1.00  0.00           C  
ATOM    662  O   LYS A  44      95.686  53.835 -62.599  1.00  0.00           O  
ATOM    663  CB  LYS A  44      98.076  52.963 -61.051  1.00  0.00           C  
ATOM    664  CG  LYS A  44      98.868  52.724 -59.773  1.00  0.00           C  
ATOM    665  CD  LYS A  44     100.252  53.370 -59.852  1.00  0.00           C  
ATOM    666  CE  LYS A  44     101.178  52.715 -58.919  1.00  0.00           C  
ATOM    667  NZ  LYS A  44     101.494  51.339 -59.406  1.00  0.00           N  
ATOM    668  H   LYS A  44      97.739  50.367 -61.256  1.00  0.00           H  
ATOM    669  HA  LYS A  44      96.113  52.633 -60.268  1.00  0.00           H  
ATOM    670 1HB  LYS A  44      98.686  52.626 -61.890  1.00  0.00           H  
ATOM    671 2HB  LYS A  44      97.935  54.038 -61.160  1.00  0.00           H  
ATOM    672 1HG  LYS A  44      98.327  53.145 -58.925  1.00  0.00           H  
ATOM    673 2HG  LYS A  44      98.984  51.653 -59.611  1.00  0.00           H  
ATOM    674 1HD  LYS A  44     100.638  53.281 -60.869  1.00  0.00           H  
ATOM    675 2HD  LYS A  44     100.175  54.428 -59.603  1.00  0.00           H  
ATOM    676 1HE  LYS A  44     102.093  53.302 -58.843  1.00  0.00           H  
ATOM    677 2HE  LYS A  44     100.722  52.664 -57.930  1.00  0.00           H  
ATOM    678 1HZ  LYS A  44     102.130  50.891 -58.762  1.00  0.00           H  
ATOM    679 2HZ  LYS A  44     100.641  50.799 -59.467  1.00  0.00           H  
ATOM    680 3HZ  LYS A  44     101.923  51.394 -60.318  1.00  0.00           H  
ATOM    681  N   THR A  45      95.891  51.727 -63.322  1.00  0.00           N  
ATOM    682  CA  THR A  45      95.257  52.079 -64.619  1.00  0.00           C  
ATOM    683  C   THR A  45      93.765  52.466 -64.430  1.00  0.00           C  
ATOM    684  O   THR A  45      93.028  51.800 -63.696  1.00  0.00           O  
ATOM    685  CB  THR A  45      95.367  50.916 -65.622  1.00  0.00           C  
ATOM    686  OG1 THR A  45      96.745  50.564 -65.802  1.00  0.00           O  
ATOM    687  CG2 THR A  45      94.769  51.310 -66.964  1.00  0.00           C  
ATOM    688  H   THR A  45      96.187  50.775 -63.160  1.00  0.00           H  
ATOM    689  HA  THR A  45      95.762  52.956 -65.025  1.00  0.00           H  
ATOM    690  HB  THR A  45      94.833  50.049 -65.234  1.00  0.00           H  
ATOM    691  HG1 THR A  45      96.806  49.794 -66.372  1.00  0.00           H  
ATOM    692 1HG2 THR A  45      94.855  50.476 -67.660  1.00  0.00           H  
ATOM    693 2HG2 THR A  45      93.718  51.567 -66.833  1.00  0.00           H  
ATOM    694 3HG2 THR A  45      95.305  52.171 -67.362  1.00  0.00           H  
ATOM    695  N   VAL A  46      93.333  53.540 -65.096  1.00  0.00           N  
ATOM    696  CA  VAL A  46      91.953  54.028 -64.935  1.00  0.00           C  
ATOM    697  C   VAL A  46      91.214  54.046 -66.255  1.00  0.00           C  
ATOM    698  O   VAL A  46      91.754  54.485 -67.230  1.00  0.00           O  
ATOM    699  CB  VAL A  46      91.947  55.448 -64.340  1.00  0.00           C  
ATOM    700  CG1 VAL A  46      90.525  55.979 -64.243  1.00  0.00           C  
ATOM    701  CG2 VAL A  46      92.614  55.439 -62.972  1.00  0.00           C  
ATOM    702  H   VAL A  46      93.958  54.029 -65.721  1.00  0.00           H  
ATOM    703  HA  VAL A  46      91.434  53.372 -64.235  1.00  0.00           H  
ATOM    704  HB  VAL A  46      92.494  56.114 -65.007  1.00  0.00           H  
ATOM    705 1HG1 VAL A  46      90.539  56.984 -63.820  1.00  0.00           H  
ATOM    706 2HG1 VAL A  46      90.080  56.011 -65.237  1.00  0.00           H  
ATOM    707 3HG1 VAL A  46      89.935  55.325 -63.600  1.00  0.00           H  
ATOM    708 1HG2 VAL A  46      92.607  56.447 -62.558  1.00  0.00           H  
ATOM    709 2HG2 VAL A  46      92.070  54.769 -62.307  1.00  0.00           H  
ATOM    710 3HG2 VAL A  46      93.644  55.095 -63.072  1.00  0.00           H  
ATOM    711  N   ARG A  47      89.980  53.541 -66.272  1.00  0.00           N  
ATOM    712  CA  ARG A  47      89.137  53.620 -67.457  1.00  0.00           C  
ATOM    713  C   ARG A  47      87.766  54.111 -67.042  1.00  0.00           C  
ATOM    714  O   ARG A  47      87.062  53.431 -66.298  1.00  0.00           O  
ATOM    715  CB  ARG A  47      89.038  52.293 -68.221  1.00  0.00           C  
ATOM    716  CG  ARG A  47      88.150  52.416 -69.437  1.00  0.00           C  
ATOM    717  CD  ARG A  47      87.901  51.135 -70.194  1.00  0.00           C  
ATOM    718  NE  ARG A  47      87.023  51.420 -71.332  1.00  0.00           N  
ATOM    719  CZ  ARG A  47      85.689  51.492 -71.249  1.00  0.00           C  
ATOM    720  NH1 ARG A  47      85.048  51.340 -70.088  1.00  0.00           N  
ATOM    721  NH2 ARG A  47      84.984  51.775 -72.341  1.00  0.00           N  
ATOM    722  H   ARG A  47      89.621  53.091 -65.441  1.00  0.00           H  
ATOM    723  HA  ARG A  47      89.567  54.354 -68.138  1.00  0.00           H  
ATOM    724 1HB  ARG A  47      90.033  51.977 -68.532  1.00  0.00           H  
ATOM    725 2HB  ARG A  47      88.641  51.521 -67.561  1.00  0.00           H  
ATOM    726 1HG  ARG A  47      87.171  52.790 -69.136  1.00  0.00           H  
ATOM    727 2HG  ARG A  47      88.600  53.110 -70.148  1.00  0.00           H  
ATOM    728 1HD  ARG A  47      88.848  50.733 -70.551  1.00  0.00           H  
ATOM    729 2HD  ARG A  47      87.425  50.410 -69.535  1.00  0.00           H  
ATOM    730  HE  ARG A  47      87.457  51.572 -72.233  1.00  0.00           H  
ATOM    731 1HH1 ARG A  47      85.570  51.166 -69.241  1.00  0.00           H  
ATOM    732 2HH1 ARG A  47      84.040  51.399 -70.056  1.00  0.00           H  
ATOM    733 1HH2 ARG A  47      85.456  51.934 -73.220  1.00  0.00           H  
ATOM    734 2HH2 ARG A  47      83.978  51.832 -72.291  1.00  0.00           H  
ATOM    735  N   TYR A  48      87.433  55.329 -67.474  1.00  0.00           N  
ATOM    736  CA  TYR A  48      86.110  55.894 -67.317  1.00  0.00           C  
ATOM    737  C   TYR A  48      85.407  55.613 -68.620  1.00  0.00           C  
ATOM    738  O   TYR A  48      85.832  56.055 -69.668  1.00  0.00           O  
ATOM    739  CB  TYR A  48      86.152  57.392 -67.007  1.00  0.00           C  
ATOM    740  CG  TYR A  48      86.730  57.717 -65.647  1.00  0.00           C  
ATOM    741  CD1 TYR A  48      86.680  56.776 -64.629  1.00  0.00           C  
ATOM    742  CD2 TYR A  48      87.310  58.956 -65.419  1.00  0.00           C  
ATOM    743  CE1 TYR A  48      87.208  57.074 -63.387  1.00  0.00           C  
ATOM    744  CE2 TYR A  48      87.837  59.253 -64.177  1.00  0.00           C  
ATOM    745  CZ  TYR A  48      87.788  58.317 -63.164  1.00  0.00           C  
ATOM    746  OH  TYR A  48      88.313  58.613 -61.927  1.00  0.00           O  
ATOM    747  H   TYR A  48      88.150  55.874 -67.932  1.00  0.00           H  
ATOM    748  HA  TYR A  48      85.637  55.431 -66.451  1.00  0.00           H  
ATOM    749 1HB  TYR A  48      86.750  57.904 -67.762  1.00  0.00           H  
ATOM    750 2HB  TYR A  48      85.144  57.802 -67.055  1.00  0.00           H  
ATOM    751  HD1 TYR A  48      86.225  55.802 -64.809  1.00  0.00           H  
ATOM    752  HD2 TYR A  48      87.348  59.696 -66.218  1.00  0.00           H  
ATOM    753  HE1 TYR A  48      87.169  56.334 -62.588  1.00  0.00           H  
ATOM    754  HE2 TYR A  48      88.292  60.228 -63.997  1.00  0.00           H  
ATOM    755  HH  TYR A  48      88.141  57.886 -61.325  1.00  0.00           H  
ATOM    756  N   TYR A  49      84.346  54.833 -68.571  1.00  0.00           N  
ATOM    757  CA  TYR A  49      83.572  54.504 -69.771  1.00  0.00           C  
ATOM    758  C   TYR A  49      82.274  55.257 -69.669  1.00  0.00           C  
ATOM    759  O   TYR A  49      82.039  55.913 -68.665  1.00  0.00           O  
ATOM    760  CB  TYR A  49      83.326  52.999 -69.903  1.00  0.00           C  
ATOM    761  CG  TYR A  49      84.549  52.215 -70.322  1.00  0.00           C  
ATOM    762  CD1 TYR A  49      84.436  50.868 -70.633  1.00  0.00           C  
ATOM    763  CD2 TYR A  49      85.783  52.843 -70.397  1.00  0.00           C  
ATOM    764  CE1 TYR A  49      85.553  50.151 -71.016  1.00  0.00           C  
ATOM    765  CE2 TYR A  49      86.901  52.126 -70.780  1.00  0.00           C  
ATOM    766  CZ  TYR A  49      86.788  50.786 -71.088  1.00  0.00           C  
ATOM    767  OH  TYR A  49      87.901  50.072 -71.470  1.00  0.00           O  
ATOM    768  H   TYR A  49      84.059  54.451 -67.681  1.00  0.00           H  
ATOM    769  HA  TYR A  49      83.416  53.427 -69.820  1.00  0.00           H  
ATOM    770 1HB  TYR A  49      82.977  52.602 -68.948  1.00  0.00           H  
ATOM    771 2HB  TYR A  49      82.540  52.823 -70.637  1.00  0.00           H  
ATOM    772  HD1 TYR A  49      83.466  50.374 -70.575  1.00  0.00           H  
ATOM    773  HD2 TYR A  49      85.872  53.901 -70.152  1.00  0.00           H  
ATOM    774  HE1 TYR A  49      85.465  49.093 -71.260  1.00  0.00           H  
ATOM    775  HE2 TYR A  49      87.871  52.619 -70.837  1.00  0.00           H  
ATOM    776  HH  TYR A  49      87.651  49.162 -71.648  1.00  0.00           H  
ATOM    777  N   ALA A  50      81.430  55.127 -70.694  1.00  0.00           N  
ATOM    778  CA  ALA A  50      80.142  55.823 -70.772  1.00  0.00           C  
ATOM    779  C   ALA A  50      79.247  55.578 -69.568  1.00  0.00           C  
ATOM    780  O   ALA A  50      78.608  56.501 -69.093  1.00  0.00           O  
ATOM    781  CB  ALA A  50      79.419  55.445 -72.050  1.00  0.00           C  
ATOM    782  H   ALA A  50      81.704  54.514 -71.449  1.00  0.00           H  
ATOM    783  HA  ALA A  50      80.337  56.896 -70.779  1.00  0.00           H  
ATOM    784 1HB  ALA A  50      78.464  55.968 -72.096  1.00  0.00           H  
ATOM    785 2HB  ALA A  50      80.029  55.725 -72.909  1.00  0.00           H  
ATOM    786 3HB  ALA A  50      79.245  54.370 -72.064  1.00  0.00           H  
ATOM    787  N   GLY A  51      79.239  54.361 -69.048  1.00  0.00           N  
ATOM    788  CA  GLY A  51      78.394  54.032 -67.908  1.00  0.00           C  
ATOM    789  C   GLY A  51      79.106  53.372 -66.753  1.00  0.00           C  
ATOM    790  O   GLY A  51      78.456  52.774 -65.904  1.00  0.00           O  
ATOM    791  H   GLY A  51      79.828  53.644 -69.446  1.00  0.00           H  
ATOM    792 1HA  GLY A  51      77.922  54.940 -67.531  1.00  0.00           H  
ATOM    793 2HA  GLY A  51      77.595  53.365 -68.228  1.00  0.00           H  
ATOM    794  N   GLU A  52      80.433  53.460 -66.710  1.00  0.00           N  
ATOM    795  CA  GLU A  52      81.163  52.847 -65.616  1.00  0.00           C  
ATOM    796  C   GLU A  52      82.507  53.506 -65.336  1.00  0.00           C  
ATOM    797  O   GLU A  52      83.135  54.105 -66.227  1.00  0.00           O  
ATOM    798  CB  GLU A  52      81.366  51.342 -65.853  1.00  0.00           C  
ATOM    799  CG  GLU A  52      82.185  50.978 -67.096  1.00  0.00           C  
ATOM    800  CD  GLU A  52      81.425  51.150 -68.418  1.00  0.00           C  
ATOM    801  OE1 GLU A  52      80.216  50.807 -68.459  1.00  0.00           O  
ATOM    802  OE2 GLU A  52      82.043  51.588 -69.431  1.00  0.00           O  
ATOM    803  H   GLU A  52      80.945  53.949 -67.430  1.00  0.00           H  
ATOM    804  HA  GLU A  52      80.584  52.972 -64.700  1.00  0.00           H  
ATOM    805 1HB  GLU A  52      81.870  50.903 -64.992  1.00  0.00           H  
ATOM    806 2HB  GLU A  52      80.396  50.855 -65.950  1.00  0.00           H  
ATOM    807 1HG  GLU A  52      83.075  51.606 -67.129  1.00  0.00           H  
ATOM    808 2HG  GLU A  52      82.510  49.941 -67.013  1.00  0.00           H  
ATOM    809  N   ASN A  53      82.937  53.337 -64.084  1.00  0.00           N  
ATOM    810  CA  ASN A  53      84.176  53.880 -63.548  1.00  0.00           C  
ATOM    811  C   ASN A  53      85.035  52.715 -63.114  1.00  0.00           C  
ATOM    812  O   ASN A  53      84.734  52.087 -62.095  1.00  0.00           O  
ATOM    813  CB  ASN A  53      83.920  54.838 -62.399  1.00  0.00           C  
ATOM    814  CG  ASN A  53      82.989  55.957 -62.776  1.00  0.00           C  
ATOM    815  OD1 ASN A  53      83.288  56.754 -63.672  1.00  0.00           O  
ATOM    816  ND2 ASN A  53      81.865  56.031 -62.109  1.00  0.00           N  
ATOM    817  H   ASN A  53      82.340  52.787 -63.482  1.00  0.00           H  
ATOM    818  HA  ASN A  53      84.642  54.501 -64.314  1.00  0.00           H  
ATOM    819 1HB  ASN A  53      83.492  54.291 -61.558  1.00  0.00           H  
ATOM    820 2HB  ASN A  53      84.866  55.265 -62.064  1.00  0.00           H  
ATOM    821 1HD2 ASN A  53      81.207  56.755 -62.317  1.00  0.00           H  
ATOM    822 2HD2 ASN A  53      81.665  55.364 -61.392  1.00  0.00           H  
ATOM    823  N   LEU A  54      86.102  52.438 -63.870  1.00  0.00           N  
ATOM    824  CA  LEU A  54      86.949  51.252 -63.628  1.00  0.00           C  
ATOM    825  C   LEU A  54      88.362  51.610 -63.139  1.00  0.00           C  
ATOM    826  O   LEU A  54      89.056  52.432 -63.736  1.00  0.00           O  
ATOM    827  CB  LEU A  54      87.057  50.419 -64.911  1.00  0.00           C  
ATOM    828  CG  LEU A  54      85.726  50.059 -65.584  1.00  0.00           C  
ATOM    829  CD1 LEU A  54      85.994  49.507 -66.977  1.00  0.00           C  
ATOM    830  CD2 LEU A  54      84.982  49.045 -64.727  1.00  0.00           C  
ATOM    831  H   LEU A  54      86.334  53.061 -64.631  1.00  0.00           H  
ATOM    832  HA  LEU A  54      86.484  50.648 -62.849  1.00  0.00           H  
ATOM    833 1HB  LEU A  54      87.654  50.972 -65.635  1.00  0.00           H  
ATOM    834 2HB  LEU A  54      87.574  49.488 -64.680  1.00  0.00           H  
ATOM    835  HG  LEU A  54      85.118  50.958 -65.693  1.00  0.00           H  
ATOM    836 1HD1 LEU A  54      85.048  49.251 -67.455  1.00  0.00           H  
ATOM    837 2HD1 LEU A  54      86.509  50.259 -67.574  1.00  0.00           H  
ATOM    838 3HD1 LEU A  54      86.615  48.615 -66.902  1.00  0.00           H  
ATOM    839 1HD2 LEU A  54      84.036  48.790 -65.205  1.00  0.00           H  
ATOM    840 2HD2 LEU A  54      85.588  48.146 -64.619  1.00  0.00           H  
ATOM    841 3HD2 LEU A  54      84.788  49.473 -63.744  1.00  0.00           H  
ATOM    842  N   TYR A  55      88.779  50.943 -62.072  1.00  0.00           N  
ATOM    843  CA  TYR A  55      90.086  51.141 -61.441  1.00  0.00           C  
ATOM    844  C   TYR A  55      90.846  49.828 -61.386  1.00  0.00           C  
ATOM    845  O   TYR A  55      90.436  48.897 -60.710  1.00  0.00           O  
ATOM    846  CB  TYR A  55      89.931  51.725 -60.035  1.00  0.00           C  
ATOM    847  CG  TYR A  55      89.265  53.082 -60.007  1.00  0.00           C  
ATOM    848  CD1 TYR A  55      87.882  53.175 -59.956  1.00  0.00           C  
ATOM    849  CD2 TYR A  55      90.036  54.234 -60.033  1.00  0.00           C  
ATOM    850  CE1 TYR A  55      87.273  54.415 -59.931  1.00  0.00           C  
ATOM    851  CE2 TYR A  55      89.427  55.474 -60.008  1.00  0.00           C  
ATOM    852  CZ  TYR A  55      88.051  55.566 -59.957  1.00  0.00           C  
ATOM    853  OH  TYR A  55      87.445  56.801 -59.933  1.00  0.00           O  
ATOM    854  H   TYR A  55      88.143  50.260 -61.684  1.00  0.00           H  
ATOM    855  HA  TYR A  55      90.645  51.873 -62.024  1.00  0.00           H  
ATOM    856 1HB  TYR A  55      89.342  51.043 -59.420  1.00  0.00           H  
ATOM    857 2HB  TYR A  55      90.913  51.818 -59.570  1.00  0.00           H  
ATOM    858  HD1 TYR A  55      87.275  52.269 -59.936  1.00  0.00           H  
ATOM    859  HD2 TYR A  55      91.123  54.162 -60.075  1.00  0.00           H  
ATOM    860  HE1 TYR A  55      86.186  54.487 -59.891  1.00  0.00           H  
ATOM    861  HE2 TYR A  55      90.034  56.380 -60.030  1.00  0.00           H  
ATOM    862  HH  TYR A  55      86.494  56.688 -59.867  1.00  0.00           H  
ATOM    863  N   GLY A  56      91.957  49.760 -62.090  1.00  0.00           N  
ATOM    864  CA  GLY A  56      92.799  48.573 -62.111  1.00  0.00           C  
ATOM    865  C   GLY A  56      92.486  47.722 -63.309  1.00  0.00           C  
ATOM    866  O   GLY A  56      91.342  47.627 -63.739  1.00  0.00           O  
ATOM    867  H   GLY A  56      92.230  50.567 -62.634  1.00  0.00           H  
ATOM    868 1HA  GLY A  56      93.848  48.871 -62.129  1.00  0.00           H  
ATOM    869 2HA  GLY A  56      92.644  48.001 -61.197  1.00  0.00           H  
ATOM    870  N   ILE A  57      93.519  47.105 -63.854  1.00  0.00           N  
ATOM    871  CA  ILE A  57      93.399  46.212 -64.991  1.00  0.00           C  
ATOM    872  C   ILE A  57      92.391  45.044 -64.732  1.00  0.00           C  
ATOM    873  O   ILE A  57      91.720  44.562 -65.665  1.00  0.00           O  
ATOM    874  CB  ILE A  57      94.781  45.640 -65.353  1.00  0.00           C  
ATOM    875  CG1 ILE A  57      94.735  44.959 -66.724  1.00  0.00           C  
ATOM    876  CG2 ILE A  57      95.250  44.664 -64.285  1.00  0.00           C  
ATOM    877  CD1 ILE A  57      94.448  45.905 -67.867  1.00  0.00           C  
ATOM    878  H   ILE A  57      94.431  47.270 -63.453  1.00  0.00           H  
ATOM    879  HA  ILE A  57      92.998  46.775 -65.833  1.00  0.00           H  
ATOM    880  HB  ILE A  57      95.502  46.453 -65.430  1.00  0.00           H  
ATOM    881 1HG1 ILE A  57      95.688  44.468 -66.918  1.00  0.00           H  
ATOM    882 2HG1 ILE A  57      93.965  44.187 -66.720  1.00  0.00           H  
ATOM    883 1HG2 ILE A  57      96.228  44.269 -64.558  1.00  0.00           H  
ATOM    884 2HG2 ILE A  57      95.320  45.178 -63.328  1.00  0.00           H  
ATOM    885 3HG2 ILE A  57      94.537  43.843 -64.205  1.00  0.00           H  
ATOM    886 1HD1 ILE A  57      94.431  45.349 -68.804  1.00  0.00           H  
ATOM    887 2HD1 ILE A  57      93.480  46.382 -67.710  1.00  0.00           H  
ATOM    888 3HD1 ILE A  57      95.226  46.667 -67.912  1.00  0.00           H  
ATOM    889  N   GLU A  58      92.257  44.644 -63.466  1.00  0.00           N  
ATOM    890  CA  GLU A  58      91.404  43.530 -63.098  1.00  0.00           C  
ATOM    891  C   GLU A  58      89.945  43.918 -63.390  1.00  0.00           C  
ATOM    892  O   GLU A  58      89.201  43.176 -64.012  1.00  0.00           O  
ATOM    893  CB  GLU A  58      91.588  43.168 -61.623  1.00  0.00           C  
ATOM    894  CG  GLU A  58      90.754  41.982 -61.159  1.00  0.00           C  
ATOM    895  CD  GLU A  58      91.116  41.518 -59.775  1.00  0.00           C  
ATOM    896  OE1 GLU A  58      91.198  42.342 -58.896  1.00  0.00           O  
ATOM    897  OE2 GLU A  58      91.310  40.339 -59.597  1.00  0.00           O  
ATOM    898  H   GLU A  58      92.766  45.134 -62.744  1.00  0.00           H  
ATOM    899  HA  GLU A  58      91.668  42.673 -63.719  1.00  0.00           H  
ATOM    900 1HB  GLU A  58      92.636  42.934 -61.433  1.00  0.00           H  
ATOM    901 2HB  GLU A  58      91.325  44.024 -61.002  1.00  0.00           H  
ATOM    902 1HG  GLU A  58      89.702  42.264 -61.172  1.00  0.00           H  
ATOM    903 2HG  GLU A  58      90.890  41.159 -61.860  1.00  0.00           H  
ATOM    904  N   GLU A  59      89.537  45.075 -62.906  1.00  0.00           N  
ATOM    905  CA  GLU A  59      88.191  45.585 -63.165  1.00  0.00           C  
ATOM    906  C   GLU A  59      87.950  45.891 -64.655  1.00  0.00           C  
ATOM    907  O   GLU A  59      86.862  45.694 -65.158  1.00  0.00           O  
ATOM    908  CB  GLU A  59      87.926  46.853 -62.349  1.00  0.00           C  
ATOM    909  CG  GLU A  59      87.822  46.652 -60.865  1.00  0.00           C  
ATOM    910  CD  GLU A  59      87.435  47.946 -60.146  1.00  0.00           C  
ATOM    911  OE1 GLU A  59      87.122  48.947 -60.833  1.00  0.00           O  
ATOM    912  OE2 GLU A  59      87.445  47.978 -58.899  1.00  0.00           O  
ATOM    913  H   GLU A  59      90.171  45.624 -62.342  1.00  0.00           H  
ATOM    914  HA  GLU A  59      87.469  44.823 -62.866  1.00  0.00           H  
ATOM    915 1HB  GLU A  59      88.727  47.572 -62.525  1.00  0.00           H  
ATOM    916 2HB  GLU A  59      86.995  47.312 -62.682  1.00  0.00           H  
ATOM    917 1HG  GLU A  59      87.072  45.887 -60.665  1.00  0.00           H  
ATOM    918 2HG  GLU A  59      88.778  46.292 -60.490  1.00  0.00           H  
ATOM    919  N   ILE A  60      88.951  46.382 -65.352  1.00  0.00           N  
ATOM    920  CA  ILE A  60      88.816  46.618 -66.785  1.00  0.00           C  
ATOM    921  C   ILE A  60      88.576  45.291 -67.508  1.00  0.00           C  
ATOM    922  O   ILE A  60      87.766  45.219 -68.424  1.00  0.00           O  
ATOM    923  CB  ILE A  60      90.052  47.346 -67.342  1.00  0.00           C  
ATOM    924  CG1 ILE A  60      90.120  48.782 -66.757  1.00  0.00           C  
ATOM    925  CG2 ILE A  60      90.055  47.375 -68.902  1.00  0.00           C  
ATOM    926  CD1 ILE A  60      91.455  49.512 -67.005  1.00  0.00           C  
ATOM    927  H   ILE A  60      89.827  46.601 -64.898  1.00  0.00           H  
ATOM    928  HA  ILE A  60      87.942  47.247 -66.951  1.00  0.00           H  
ATOM    929  HB  ILE A  60      90.955  46.837 -67.008  1.00  0.00           H  
ATOM    930 1HG1 ILE A  60      89.324  49.388 -67.187  1.00  0.00           H  
ATOM    931 2HG1 ILE A  60      89.957  48.745 -65.680  1.00  0.00           H  
ATOM    932 1HG2 ILE A  60      90.943  47.899 -69.255  1.00  0.00           H  
ATOM    933 2HG2 ILE A  60      90.059  46.356 -69.285  1.00  0.00           H  
ATOM    934 3HG2 ILE A  60      89.164  47.893 -69.258  1.00  0.00           H  
ATOM    935 1HD1 ILE A  60      91.413  50.507 -66.562  1.00  0.00           H  
ATOM    936 2HD1 ILE A  60      92.269  48.947 -66.550  1.00  0.00           H  
ATOM    937 3HD1 ILE A  60      91.628  49.600 -68.076  1.00  0.00           H  
ATOM    938  N   ARG A  61      89.280  44.231 -67.101  1.00  0.00           N  
ATOM    939  CA  ARG A  61      89.102  42.924 -67.732  1.00  0.00           C  
ATOM    940  C   ARG A  61      87.693  42.406 -67.511  1.00  0.00           C  
ATOM    941  O   ARG A  61      87.050  41.898 -68.435  1.00  0.00           O  
ATOM    942  CB  ARG A  61      90.103  41.948 -67.184  1.00  0.00           C  
ATOM    943  CG  ARG A  61      91.513  42.132 -67.711  1.00  0.00           C  
ATOM    944  CD  ARG A  61      92.461  41.181 -66.976  1.00  0.00           C  
ATOM    945  NE  ARG A  61      93.736  41.044 -67.675  1.00  0.00           N  
ATOM    946  CZ  ARG A  61      94.689  40.202 -67.314  1.00  0.00           C  
ATOM    947  NH1 ARG A  61      94.570  39.462 -66.241  1.00  0.00           N  
ATOM    948  NH2 ARG A  61      95.787  40.121 -68.026  1.00  0.00           N  
ATOM    949  H   ARG A  61      89.946  44.327 -66.348  1.00  0.00           H  
ATOM    950  HA  ARG A  61      89.266  43.032 -68.805  1.00  0.00           H  
ATOM    951 1HB  ARG A  61      90.138  42.035 -66.099  1.00  0.00           H  
ATOM    952 2HB  ARG A  61      89.788  40.932 -67.421  1.00  0.00           H  
ATOM    953 1HG  ARG A  61      91.534  41.913 -68.778  1.00  0.00           H  
ATOM    954 2HG  ARG A  61      91.832  43.162 -67.545  1.00  0.00           H  
ATOM    955 1HD  ARG A  61      92.658  41.565 -65.976  1.00  0.00           H  
ATOM    956 2HD  ARG A  61      92.003  40.196 -66.903  1.00  0.00           H  
ATOM    957  HE  ARG A  61      93.894  41.631 -68.483  1.00  0.00           H  
ATOM    958 1HH1 ARG A  61      93.738  39.528 -65.672  1.00  0.00           H  
ATOM    959 2HH1 ARG A  61      95.309  38.825 -65.983  1.00  0.00           H  
ATOM    960 1HH2 ARG A  61      95.902  40.701 -68.846  1.00  0.00           H  
ATOM    961 2HH2 ARG A  61      96.518  39.480 -67.755  1.00  0.00           H  
ATOM    962  N   ALA A  62      87.217  42.522 -66.280  1.00  0.00           N  
ATOM    963  CA  ALA A  62      85.868  42.072 -65.941  1.00  0.00           C  
ATOM    964  C   ALA A  62      84.916  42.789 -66.899  1.00  0.00           C  
ATOM    965  O   ALA A  62      84.103  42.142 -67.558  1.00  0.00           O  
ATOM    966  CB  ALA A  62      85.531  42.403 -64.490  1.00  0.00           C  
ATOM    967  H   ALA A  62      87.795  42.930 -65.559  1.00  0.00           H  
ATOM    968  HA  ALA A  62      85.830  40.990 -66.069  1.00  0.00           H  
ATOM    969 1HB  ALA A  62      84.523  42.058 -64.262  1.00  0.00           H  
ATOM    970 2HB  ALA A  62      86.242  41.908 -63.829  1.00  0.00           H  
ATOM    971 3HB  ALA A  62      85.588  43.480 -64.340  1.00  0.00           H  
ATOM    972  N   PHE A  63      85.068  44.113 -67.003  1.00  0.00           N  
ATOM    973  CA  PHE A  63      84.260  44.948 -67.925  1.00  0.00           C  
ATOM    974  C   PHE A  63      84.268  44.435 -69.363  1.00  0.00           C  
ATOM    975  O   PHE A  63      83.219  44.254 -69.974  1.00  0.00           O  
ATOM    976  CB  PHE A  63      84.723  46.437 -67.961  1.00  0.00           C  
ATOM    977  CG  PHE A  63      84.087  47.227 -69.085  1.00  0.00           C  
ATOM    978  CD1 PHE A  63      82.749  47.597 -69.019  1.00  0.00           C  
ATOM    979  CD2 PHE A  63      84.800  47.539 -70.241  1.00  0.00           C  
ATOM    980  CE1 PHE A  63      82.141  48.290 -70.076  1.00  0.00           C  
ATOM    981  CE2 PHE A  63      84.193  48.223 -71.299  1.00  0.00           C  
ATOM    982  CZ  PHE A  63      82.866  48.592 -71.218  1.00  0.00           C  
ATOM    983  H   PHE A  63      85.767  44.556 -66.424  1.00  0.00           H  
ATOM    984  HA  PHE A  63      83.224  44.936 -67.584  1.00  0.00           H  
ATOM    985 1HB  PHE A  63      84.477  46.918 -67.016  1.00  0.00           H  
ATOM    986 2HB  PHE A  63      85.806  46.479 -68.077  1.00  0.00           H  
ATOM    987  HD1 PHE A  63      82.170  47.343 -68.131  1.00  0.00           H  
ATOM    988  HD2 PHE A  63      85.849  47.249 -70.310  1.00  0.00           H  
ATOM    989  HE1 PHE A  63      81.097  48.591 -70.000  1.00  0.00           H  
ATOM    990  HE2 PHE A  63      84.772  48.464 -72.190  1.00  0.00           H  
ATOM    991  HZ  PHE A  63      82.388  49.116 -72.045  1.00  0.00           H  
ATOM    992  N   ARG A  64      85.451  44.185 -69.885  1.00  0.00           N  
ATOM    993  CA  ARG A  64      85.583  43.734 -71.265  1.00  0.00           C  
ATOM    994  C   ARG A  64      84.763  42.485 -71.542  1.00  0.00           C  
ATOM    995  O   ARG A  64      84.132  42.401 -72.577  1.00  0.00           O  
ATOM    996  CB  ARG A  64      87.047  43.459 -71.621  1.00  0.00           C  
ATOM    997  CG  ARG A  64      87.981  44.655 -71.577  1.00  0.00           C  
ATOM    998  CD  ARG A  64      87.678  45.712 -72.612  1.00  0.00           C  
ATOM    999  NE  ARG A  64      88.659  46.801 -72.534  1.00  0.00           N  
ATOM   1000  CZ  ARG A  64      88.602  47.942 -73.223  1.00  0.00           C  
ATOM   1001  NH1 ARG A  64      87.590  48.228 -74.035  1.00  0.00           N  
ATOM   1002  NH2 ARG A  64      89.565  48.838 -73.072  1.00  0.00           N  
ATOM   1003  H   ARG A  64      86.283  44.307 -69.325  1.00  0.00           H  
ATOM   1004  HA  ARG A  64      85.213  44.520 -71.923  1.00  0.00           H  
ATOM   1005 1HB  ARG A  64      87.454  42.713 -70.939  1.00  0.00           H  
ATOM   1006 2HB  ARG A  64      87.105  43.047 -72.629  1.00  0.00           H  
ATOM   1007 1HG  ARG A  64      87.914  45.133 -70.600  1.00  0.00           H  
ATOM   1008 2HG  ARG A  64      89.006  44.323 -71.749  1.00  0.00           H  
ATOM   1009 1HD  ARG A  64      87.717  45.270 -73.607  1.00  0.00           H  
ATOM   1010 2HD  ARG A  64      86.683  46.119 -72.435  1.00  0.00           H  
ATOM   1011  HE  ARG A  64      89.445  46.682 -71.909  1.00  0.00           H  
ATOM   1012 1HH1 ARG A  64      86.831  47.570 -74.146  1.00  0.00           H  
ATOM   1013 2HH1 ARG A  64      87.580  49.101 -74.541  1.00  0.00           H  
ATOM   1014 1HH2 ARG A  64      90.332  48.654 -72.440  1.00  0.00           H  
ATOM   1015 2HH2 ARG A  64      89.533  49.705 -73.587  1.00  0.00           H  
ATOM   1016  N   LEU A  65      84.780  41.519 -70.623  1.00  0.00           N  
ATOM   1017  CA  LEU A  65      84.038  40.269 -70.819  1.00  0.00           C  
ATOM   1018  C   LEU A  65      82.540  40.455 -70.642  1.00  0.00           C  
ATOM   1019  O   LEU A  65      81.757  39.839 -71.343  1.00  0.00           O  
ATOM   1020  CB  LEU A  65      84.553  39.160 -69.896  1.00  0.00           C  
ATOM   1021  CG  LEU A  65      85.989  38.728 -70.195  1.00  0.00           C  
ATOM   1022  CD1 LEU A  65      86.446  37.738 -69.167  1.00  0.00           C  
ATOM   1023  CD2 LEU A  65      86.112  38.152 -71.613  1.00  0.00           C  
ATOM   1024  H   LEU A  65      85.314  41.647 -69.775  1.00  0.00           H  
ATOM   1025  HA  LEU A  65      84.175  39.943 -71.849  1.00  0.00           H  
ATOM   1026 1HB  LEU A  65      84.501  39.513 -68.867  1.00  0.00           H  
ATOM   1027 2HB  LEU A  65      83.899  38.294 -69.994  1.00  0.00           H  
ATOM   1028  HG  LEU A  65      86.654  39.588 -70.110  1.00  0.00           H  
ATOM   1029 1HD1 LEU A  65      87.469  37.433 -69.384  1.00  0.00           H  
ATOM   1030 2HD1 LEU A  65      86.407  38.197 -68.178  1.00  0.00           H  
ATOM   1031 3HD1 LEU A  65      85.795  36.865 -69.188  1.00  0.00           H  
ATOM   1032 1HD2 LEU A  65      87.144  37.854 -71.797  1.00  0.00           H  
ATOM   1033 2HD2 LEU A  65      85.460  37.284 -71.710  1.00  0.00           H  
ATOM   1034 3HD2 LEU A  65      85.818  38.910 -72.339  1.00  0.00           H  
ATOM   1035  N   ALA A  66      82.153  41.304 -69.708  1.00  0.00           N  
ATOM   1036  CA  ALA A  66      80.752  41.585 -69.452  1.00  0.00           C  
ATOM   1037  C   ALA A  66      80.114  42.466 -70.542  1.00  0.00           C  
ATOM   1038  O   ALA A  66      78.891  42.460 -70.703  1.00  0.00           O  
ATOM   1039  CB  ALA A  66      80.615  42.266 -68.090  1.00  0.00           C  
ATOM   1040  H   ALA A  66      82.858  41.772 -69.155  1.00  0.00           H  
ATOM   1041  HA  ALA A  66      80.214  40.637 -69.440  1.00  0.00           H  
ATOM   1042 1HB  ALA A  66      79.564  42.479 -67.894  1.00  0.00           H  
ATOM   1043 2HB  ALA A  66      81.002  41.607 -67.313  1.00  0.00           H  
ATOM   1044 3HB  ALA A  66      81.179  43.197 -68.090  1.00  0.00           H  
ATOM   1045  N   ARG A  67      80.931  43.221 -71.283  1.00  0.00           N  
ATOM   1046  CA  ARG A  67      80.415  44.126 -72.313  1.00  0.00           C  
ATOM   1047  C   ARG A  67      79.726  43.448 -73.515  1.00  0.00           C  
ATOM   1048  O   ARG A  67      80.292  42.538 -74.115  1.00  0.00           O  
ATOM   1049  CB  ARG A  67      81.546  45.010 -72.838  1.00  0.00           C  
ATOM   1050  CG  ARG A  67      81.063  46.104 -73.762  1.00  0.00           C  
ATOM   1051  CD  ARG A  67      82.198  46.905 -74.263  1.00  0.00           C  
ATOM   1052  NE  ARG A  67      81.699  48.122 -74.871  1.00  0.00           N  
ATOM   1053  CZ  ARG A  67      82.456  49.152 -75.244  1.00  0.00           C  
ATOM   1054  NH1 ARG A  67      83.782  49.139 -75.094  1.00  0.00           N  
ATOM   1055  NH2 ARG A  67      81.878  50.217 -75.765  1.00  0.00           N  
ATOM   1056  H   ARG A  67      81.928  43.167 -71.130  1.00  0.00           H  
ATOM   1057  HA  ARG A  67      79.649  44.760 -71.865  1.00  0.00           H  
ATOM   1058 1HB  ARG A  67      82.068  45.469 -72.000  1.00  0.00           H  
ATOM   1059 2HB  ARG A  67      82.268  44.395 -73.376  1.00  0.00           H  
ATOM   1060 1HG  ARG A  67      80.544  45.660 -74.612  1.00  0.00           H  
ATOM   1061 2HG  ARG A  67      80.381  46.761 -73.222  1.00  0.00           H  
ATOM   1062 1HD  ARG A  67      82.859  47.158 -73.435  1.00  0.00           H  
ATOM   1063 2HD  ARG A  67      82.751  46.330 -75.005  1.00  0.00           H  
ATOM   1064  HE  ARG A  67      80.703  48.197 -75.025  1.00  0.00           H  
ATOM   1065 1HH1 ARG A  67      84.237  48.333 -74.689  1.00  0.00           H  
ATOM   1066 2HH1 ARG A  67      84.331  49.934 -75.386  1.00  0.00           H  
ATOM   1067 1HH2 ARG A  67      80.873  50.244 -75.876  1.00  0.00           H  
ATOM   1068 2HH2 ARG A  67      82.438  51.006 -76.052  1.00  0.00           H  
ATOM   1069  N   PRO A  68      78.507  43.911 -73.882  1.00  0.00           N  
ATOM   1070  CA  PRO A  68      77.838  43.369 -75.076  1.00  0.00           C  
ATOM   1071  C   PRO A  68      78.625  43.656 -76.342  1.00  0.00           C  
ATOM   1072  O   PRO A  68      79.180  44.740 -76.469  1.00  0.00           O  
ATOM   1073  CB  PRO A  68      76.508  44.126 -75.115  1.00  0.00           C  
ATOM   1074  CG  PRO A  68      76.308  44.660 -73.726  1.00  0.00           C  
ATOM   1075  CD  PRO A  68      77.655  44.953 -73.209  1.00  0.00           C  
ATOM   1076  HA  PRO A  68      77.669  42.291 -74.938  1.00  0.00           H  
ATOM   1077 1HB  PRO A  68      76.554  44.929 -75.865  1.00  0.00           H  
ATOM   1078 2HB  PRO A  68      75.698  43.447 -75.419  1.00  0.00           H  
ATOM   1079 1HG  PRO A  68      75.674  45.558 -73.752  1.00  0.00           H  
ATOM   1080 2HG  PRO A  68      75.783  43.918 -73.106  1.00  0.00           H  
ATOM   1081 1HD  PRO A  68      77.949  45.971 -73.506  1.00  0.00           H  
ATOM   1082 2HD  PRO A  68      77.658  44.851 -72.114  1.00  0.00           H  
ATOM   1083  N   SER A  69      78.667  42.702 -77.272  1.00  0.00           N  
ATOM   1084  CA  SER A  69      79.455  42.874 -78.497  1.00  0.00           C  
ATOM   1085  C   SER A  69      78.700  43.500 -79.676  1.00  0.00           C  
ATOM   1086  O   SER A  69      79.333  43.912 -80.656  1.00  0.00           O  
ATOM   1087  CB  SER A  69      80.001  41.525 -78.925  1.00  0.00           C  
ATOM   1088  OG  SER A  69      78.962  40.639 -79.236  1.00  0.00           O  
ATOM   1089  H   SER A  69      78.150  41.845 -77.135  1.00  0.00           H  
ATOM   1090  HA  SER A  69      80.235  43.612 -78.306  1.00  0.00           H  
ATOM   1091 1HB  SER A  69      80.646  41.654 -79.794  1.00  0.00           H  
ATOM   1092 2HB  SER A  69      80.611  41.109 -78.124  1.00  0.00           H  
ATOM   1093  HG  SER A  69      79.385  39.816 -79.495  1.00  0.00           H  
ATOM   1094  N   ALA A  70      77.366  43.578 -79.590  1.00  0.00           N  
ATOM   1095  CA  ALA A  70      76.549  44.182 -80.659  1.00  0.00           C  
ATOM   1096  C   ALA A  70      76.720  45.715 -80.723  1.00  0.00           C  
ATOM   1097  O   ALA A  70      76.698  46.399 -79.699  1.00  0.00           O  
ATOM   1098  CB  ALA A  70      75.085  43.817 -80.472  1.00  0.00           C  
ATOM   1099  H   ALA A  70      76.908  43.210 -78.769  1.00  0.00           H  
ATOM   1100  HA  ALA A  70      76.894  43.787 -81.614  1.00  0.00           H  
ATOM   1101 1HB  ALA A  70      74.493  44.269 -81.267  1.00  0.00           H  
ATOM   1102 2HB  ALA A  70      74.973  42.733 -80.509  1.00  0.00           H  
ATOM   1103 3HB  ALA A  70      74.738  44.184 -79.508  1.00  0.00           H  
ATOM   1104  N   GLY A  71      76.921  46.239 -81.930  1.00  0.00           N  
ATOM   1105  CA  GLY A  71      76.989  47.681 -82.150  1.00  0.00           C  
ATOM   1106  C   GLY A  71      78.236  48.382 -81.643  1.00  0.00           C  
ATOM   1107  O   GLY A  71      78.186  49.550 -81.247  1.00  0.00           O  
ATOM   1108  H   GLY A  71      77.030  45.615 -82.716  1.00  0.00           H  
ATOM   1109 1HA  GLY A  71      76.919  47.889 -83.218  1.00  0.00           H  
ATOM   1110 2HA  GLY A  71      76.137  48.163 -81.672  1.00  0.00           H  
ATOM   1111  N   LEU A  72      79.351  47.661 -81.636  1.00  0.00           N  
ATOM   1112  CA  LEU A  72      80.631  48.221 -81.236  1.00  0.00           C  
ATOM   1113  C   LEU A  72      81.235  49.058 -82.358  1.00  0.00           C  
ATOM   1114  O   LEU A  72      81.970  50.014 -82.085  1.00  0.00           O  
ATOM   1115  CB  LEU A  72      81.600  47.098 -80.845  1.00  0.00           C  
ATOM   1116  CG  LEU A  72      81.260  46.347 -79.551  1.00  0.00           C  
ATOM   1117  CD1 LEU A  72      82.237  45.194 -79.361  1.00  0.00           C  
ATOM   1118  CD2 LEU A  72      81.316  47.310 -78.375  1.00  0.00           C  
ATOM   1119  H   LEU A  72      79.304  46.693 -81.919  1.00  0.00           H  
ATOM   1120  HA  LEU A  72      80.469  48.879 -80.384  1.00  0.00           H  
ATOM   1121 1HB  LEU A  72      81.631  46.369 -81.653  1.00  0.00           H  
ATOM   1122 2HB  LEU A  72      82.597  47.524 -80.729  1.00  0.00           H  
ATOM   1123  HG  LEU A  72      80.258  45.925 -79.628  1.00  0.00           H  
ATOM   1124 1HD1 LEU A  72      81.995  44.660 -78.442  1.00  0.00           H  
ATOM   1125 2HD1 LEU A  72      82.162  44.511 -80.207  1.00  0.00           H  
ATOM   1126 3HD1 LEU A  72      83.252  45.584 -79.298  1.00  0.00           H  
ATOM   1127 1HD2 LEU A  72      81.073  46.776 -77.456  1.00  0.00           H  
ATOM   1128 2HD2 LEU A  72      82.318  47.731 -78.297  1.00  0.00           H  
ATOM   1129 3HD2 LEU A  72      80.595  48.114 -78.529  1.00  0.00           H  
ATOM   1130  N   ASP A  73      80.918  48.723 -83.612  1.00  0.00           N  
ATOM   1131  CA  ASP A  73      81.459  49.463 -84.761  1.00  0.00           C  
ATOM   1132  C   ASP A  73      81.089  50.936 -84.647  1.00  0.00           C  
ATOM   1133  O   ASP A  73      79.945  51.269 -84.330  1.00  0.00           O  
ATOM   1134  CB  ASP A  73      80.965  48.896 -86.102  1.00  0.00           C  
ATOM   1135  CG  ASP A  73      81.744  49.461 -87.303  1.00  0.00           C  
ATOM   1136  OD1 ASP A  73      82.705  50.234 -87.090  1.00  0.00           O  
ATOM   1137  OD2 ASP A  73      81.422  49.130 -88.465  1.00  0.00           O  
ATOM   1138  H   ASP A  73      80.294  47.947 -83.777  1.00  0.00           H  
ATOM   1139  HA  ASP A  73      82.546  49.380 -84.745  1.00  0.00           H  
ATOM   1140 1HB  ASP A  73      81.063  47.810 -86.097  1.00  0.00           H  
ATOM   1141 2HB  ASP A  73      79.907  49.128 -86.227  1.00  0.00           H  
ATOM   1142  N   ARG A  74      82.061  51.806 -84.908  1.00  0.00           N  
ATOM   1143  CA  ARG A  74      81.845  53.247 -84.840  1.00  0.00           C  
ATOM   1144  C   ARG A  74      82.722  54.013 -85.821  1.00  0.00           C  
ATOM   1145  O   ARG A  74      83.749  53.504 -86.257  1.00  0.00           O  
ATOM   1146  CB  ARG A  74      82.176  53.727 -83.427  1.00  0.00           C  
ATOM   1147  CG  ARG A  74      83.644  53.588 -83.082  1.00  0.00           C  
ATOM   1148  CD  ARG A  74      83.901  53.912 -81.635  1.00  0.00           C  
ATOM   1149  NE  ARG A  74      85.332  53.977 -81.357  1.00  0.00           N  
ATOM   1150  CZ  ARG A  74      85.858  54.259 -80.172  1.00  0.00           C  
ATOM   1151  NH1 ARG A  74      85.087  54.504 -79.113  1.00  0.00           N  
ATOM   1152  NH2 ARG A  74      87.178  54.293 -80.053  1.00  0.00           N  
ATOM   1153  H   ARG A  74      82.974  51.457 -85.161  1.00  0.00           H  
ATOM   1154  HA  ARG A  74      80.796  53.451 -85.056  1.00  0.00           H  
ATOM   1155 1HB  ARG A  74      81.893  54.773 -83.323  1.00  0.00           H  
ATOM   1156 2HB  ARG A  74      81.594  53.157 -82.703  1.00  0.00           H  
ATOM   1157 1HG  ARG A  74      83.966  52.563 -83.270  1.00  0.00           H  
ATOM   1158 2HG  ARG A  74      84.229  54.271 -83.699  1.00  0.00           H  
ATOM   1159 1HD  ARG A  74      83.455  54.877 -81.393  1.00  0.00           H  
ATOM   1160 2HD  ARG A  74      83.458  53.141 -81.005  1.00  0.00           H  
ATOM   1161  HE  ARG A  74      85.968  53.793 -82.122  1.00  0.00           H  
ATOM   1162 1HH1 ARG A  74      84.082  54.476 -79.203  1.00  0.00           H  
ATOM   1163 2HH1 ARG A  74      85.509  54.717 -78.221  1.00  0.00           H  
ATOM   1164 1HH2 ARG A  74      87.763  54.106 -80.856  1.00  0.00           H  
ATOM   1165 2HH2 ARG A  74      87.599  54.506 -79.161  1.00  0.00           H  
ATOM   1166  N   ALA A  75      82.329  55.244 -86.139  1.00  0.00           N  
ATOM   1167  CA  ALA A  75      83.087  56.092 -87.055  1.00  0.00           C  
ATOM   1168  C   ALA A  75      83.774  57.214 -86.262  1.00  0.00           C  
ATOM   1169  O   ALA A  75      83.118  57.978 -85.543  1.00  0.00           O  
ATOM   1170  CB  ALA A  75      82.181  56.679 -88.113  1.00  0.00           C  
ATOM   1171  H   ALA A  75      81.476  55.599 -85.731  1.00  0.00           H  
ATOM   1172  HA  ALA A  75      83.841  55.475 -87.542  1.00  0.00           H  
ATOM   1173 1HB  ALA A  75      82.766  57.308 -88.784  1.00  0.00           H  
ATOM   1174 2HB  ALA A  75      81.718  55.873 -88.682  1.00  0.00           H  
ATOM   1175 3HB  ALA A  75      81.407  57.279 -87.637  1.00  0.00           H  
ATOM   1176  N   LEU A  76      85.100  57.296 -86.381  1.00  0.00           N  
ATOM   1177  CA  LEU A  76      85.868  58.338 -85.699  1.00  0.00           C  
ATOM   1178  C   LEU A  76      85.711  59.641 -86.470  1.00  0.00           C  
ATOM   1179  O   LEU A  76      85.343  59.665 -87.678  1.00  0.00           O  
ATOM   1180  CB  LEU A  76      87.343  57.989 -85.587  1.00  0.00           C  
ATOM   1181  CG  LEU A  76      87.634  56.712 -84.814  1.00  0.00           C  
ATOM   1182  CD1 LEU A  76      89.143  56.525 -84.808  1.00  0.00           C  
ATOM   1183  CD2 LEU A  76      87.062  56.740 -83.391  1.00  0.00           C  
ATOM   1184  H   LEU A  76      85.586  56.624 -86.956  1.00  0.00           H  
ATOM   1185  HA  LEU A  76      85.475  58.451 -84.689  1.00  0.00           H  
ATOM   1186 1HB  LEU A  76      87.752  57.881 -86.590  1.00  0.00           H  
ATOM   1187 2HB  LEU A  76      87.858  58.812 -85.093  1.00  0.00           H  
ATOM   1188  HG  LEU A  76      87.192  55.862 -85.335  1.00  0.00           H  
ATOM   1189 1HD1 LEU A  76      89.395  55.616 -84.261  1.00  0.00           H  
ATOM   1190 2HD1 LEU A  76      89.503  56.442 -85.833  1.00  0.00           H  
ATOM   1191 3HD1 LEU A  76      89.613  57.381 -84.325  1.00  0.00           H  
ATOM   1192 1HD2 LEU A  76      87.299  55.803 -82.885  1.00  0.00           H  
ATOM   1193 2HD2 LEU A  76      87.500  57.572 -82.839  1.00  0.00           H  
ATOM   1194 3HD2 LEU A  76      85.980  56.865 -83.436  1.00  0.00           H  
ATOM   1195  N   ARG A  77      86.017  60.720 -85.756  1.00  0.00           N  
ATOM   1196  CA  ARG A  77      85.943  62.063 -86.282  1.00  0.00           C  
ATOM   1197  C   ARG A  77      86.859  62.945 -85.436  1.00  0.00           C  
ATOM   1198  O   ARG A  77      87.016  62.693 -84.220  1.00  0.00           O  
ATOM   1199  CB  ARG A  77      84.501  62.511 -86.106  1.00  0.00           C  
ATOM   1200  CG  ARG A  77      84.122  63.729 -86.815  1.00  0.00           C  
ATOM   1201  CD  ARG A  77      82.639  64.033 -86.618  1.00  0.00           C  
ATOM   1202  NE  ARG A  77      82.294  64.574 -85.291  1.00  0.00           N  
ATOM   1203  CZ  ARG A  77      81.067  64.993 -84.957  1.00  0.00           C  
ATOM   1204  NH1 ARG A  77      80.063  64.925 -85.820  1.00  0.00           N  
ATOM   1205  NH2 ARG A  77      80.830  65.495 -83.753  1.00  0.00           N  
ATOM   1206  H   ARG A  77      86.315  60.581 -84.800  1.00  0.00           H  
ATOM   1207  HA  ARG A  77      86.211  62.036 -87.338  1.00  0.00           H  
ATOM   1208 1HB  ARG A  77      83.831  61.721 -86.445  1.00  0.00           H  
ATOM   1209 2HB  ARG A  77      84.298  62.679 -85.048  1.00  0.00           H  
ATOM   1210 1HG  ARG A  77      84.706  64.568 -86.435  1.00  0.00           H  
ATOM   1211 2HG  ARG A  77      84.315  63.605 -87.881  1.00  0.00           H  
ATOM   1212 1HD  ARG A  77      82.319  64.772 -87.352  1.00  0.00           H  
ATOM   1213 2HD  ARG A  77      82.060  63.120 -86.746  1.00  0.00           H  
ATOM   1214  HE  ARG A  77      83.030  64.628 -84.599  1.00  0.00           H  
ATOM   1215 1HH1 ARG A  77      80.217  64.552 -86.746  1.00  0.00           H  
ATOM   1216 2HH1 ARG A  77      79.144  65.246 -85.551  1.00  0.00           H  
ATOM   1217 1HH2 ARG A  77      81.578  65.563 -83.077  1.00  0.00           H  
ATOM   1218 2HH2 ARG A  77      79.901  65.808 -83.511  1.00  0.00           H  
ATOM   1219  N   ASN A  78      87.473  63.955 -86.060  1.00  0.00           N  
ATOM   1220  CA  ASN A  78      88.291  64.942 -85.315  1.00  0.00           C  
ATOM   1221  C   ASN A  78      89.327  64.335 -84.330  1.00  0.00           C  
ATOM   1222  O   ASN A  78      89.422  64.713 -83.158  1.00  0.00           O  
ATOM   1223  CB  ASN A  78      87.374  65.893 -84.568  1.00  0.00           C  
ATOM   1224  CG  ASN A  78      86.526  66.723 -85.492  1.00  0.00           C  
ATOM   1225  OD1 ASN A  78      86.870  66.917 -86.664  1.00  0.00           O  
ATOM   1226  ND2 ASN A  78      85.425  67.217 -84.988  1.00  0.00           N  
ATOM   1227  H   ASN A  78      87.379  64.050 -87.061  1.00  0.00           H  
ATOM   1228  HA  ASN A  78      88.917  65.481 -86.028  1.00  0.00           H  
ATOM   1229 1HB  ASN A  78      86.720  65.324 -83.907  1.00  0.00           H  
ATOM   1230 2HB  ASN A  78      87.970  66.560 -83.945  1.00  0.00           H  
ATOM   1231 1HD2 ASN A  78      84.821  67.778 -85.556  1.00  0.00           H  
ATOM   1232 2HD2 ASN A  78      85.186  67.035 -84.034  1.00  0.00           H  
ATOM   1233  N   THR A  79      90.121  63.412 -84.856  1.00  0.00           N  
ATOM   1234  CA  THR A  79      91.168  62.737 -84.123  1.00  0.00           C  
ATOM   1235  C   THR A  79      92.443  63.579 -84.057  1.00  0.00           C  
ATOM   1236  O   THR A  79      92.959  64.063 -85.075  1.00  0.00           O  
ATOM   1237  CB  THR A  79      91.478  61.367 -84.755  1.00  0.00           C  
ATOM   1238  OG1 THR A  79      90.280  60.583 -84.814  1.00  0.00           O  
ATOM   1239  CG2 THR A  79      92.524  60.627 -83.936  1.00  0.00           C  
ATOM   1240  H   THR A  79      89.971  63.179 -85.827  1.00  0.00           H  
ATOM   1241  HA  THR A  79      90.821  62.566 -83.103  1.00  0.00           H  
ATOM   1242  HB  THR A  79      91.853  61.511 -85.768  1.00  0.00           H  
ATOM   1243  HG1 THR A  79      90.476  59.730 -85.211  1.00  0.00           H  
ATOM   1244 1HG2 THR A  79      92.731  59.661 -84.397  1.00  0.00           H  
ATOM   1245 2HG2 THR A  79      93.441  61.215 -83.898  1.00  0.00           H  
ATOM   1246 3HG2 THR A  79      92.151  60.472 -82.924  1.00  0.00           H  
ATOM   1247  N   VAL A  80      92.933  63.738 -82.836  1.00  0.00           N  
ATOM   1248  CA  VAL A  80      94.107  64.513 -82.491  1.00  0.00           C  
ATOM   1249  C   VAL A  80      95.043  63.585 -81.692  1.00  0.00           C  
ATOM   1250  O   VAL A  80      94.711  63.125 -80.586  1.00  0.00           O  
ATOM   1251  CB  VAL A  80      93.727  65.752 -81.659  1.00  0.00           C  
ATOM   1252  CG1 VAL A  80      94.967  66.562 -81.313  1.00  0.00           C  
ATOM   1253  CG2 VAL A  80      92.724  66.602 -82.424  1.00  0.00           C  
ATOM   1254  H   VAL A  80      92.423  63.266 -82.104  1.00  0.00           H  
ATOM   1255  HA  VAL A  80      94.558  64.885 -83.412  1.00  0.00           H  
ATOM   1256  HB  VAL A  80      93.284  65.425 -80.718  1.00  0.00           H  
ATOM   1257 1HG1 VAL A  80      94.680  67.434 -80.725  1.00  0.00           H  
ATOM   1258 2HG1 VAL A  80      95.655  65.945 -80.735  1.00  0.00           H  
ATOM   1259 3HG1 VAL A  80      95.455  66.890 -82.231  1.00  0.00           H  
ATOM   1260 1HG2 VAL A  80      92.459  67.476 -81.830  1.00  0.00           H  
ATOM   1261 2HG2 VAL A  80      93.165  66.924 -83.368  1.00  0.00           H  
ATOM   1262 3HG2 VAL A  80      91.827  66.015 -82.625  1.00  0.00           H  
ATOM   1263  N   ILE A  81      96.187  63.268 -82.275  1.00  0.00           N  
ATOM   1264  CA  ILE A  81      97.213  62.469 -81.606  1.00  0.00           C  
ATOM   1265  C   ILE A  81      98.460  63.372 -81.464  1.00  0.00           C  
ATOM   1266  O   ILE A  81      99.018  63.821 -82.475  1.00  0.00           O  
ATOM   1267  CB  ILE A  81      97.548  61.189 -82.394  1.00  0.00           C  
ATOM   1268  CG1 ILE A  81      96.302  60.313 -82.545  1.00  0.00           C  
ATOM   1269  CG2 ILE A  81      98.665  60.418 -81.706  1.00  0.00           C  
ATOM   1270  CD1 ILE A  81      96.496  59.129 -83.465  1.00  0.00           C  
ATOM   1271  H   ILE A  81      96.354  63.594 -83.217  1.00  0.00           H  
ATOM   1272  HA  ILE A  81      96.829  62.157 -80.635  1.00  0.00           H  
ATOM   1273  HB  ILE A  81      97.870  61.456 -83.400  1.00  0.00           H  
ATOM   1274 1HG1 ILE A  81      95.999  59.940 -81.568  1.00  0.00           H  
ATOM   1275 2HG1 ILE A  81      95.480  60.914 -82.934  1.00  0.00           H  
ATOM   1276 1HG2 ILE A  81      98.889  59.517 -82.276  1.00  0.00           H  
ATOM   1277 2HG2 ILE A  81      99.556  61.042 -81.649  1.00  0.00           H  
ATOM   1278 3HG2 ILE A  81      98.350  60.142 -80.699  1.00  0.00           H  
ATOM   1279 1HD1 ILE A  81      95.570  58.557 -83.522  1.00  0.00           H  
ATOM   1280 2HD1 ILE A  81      96.766  59.482 -84.461  1.00  0.00           H  
ATOM   1281 3HD1 ILE A  81      97.291  58.494 -83.077  1.00  0.00           H  
ATOM   1282  N   THR A  82      98.871  63.635 -80.226  1.00  0.00           N  
ATOM   1283  CA  THR A  82     100.006  64.493 -79.913  1.00  0.00           C  
ATOM   1284  C   THR A  82     100.969  63.735 -79.020  1.00  0.00           C  
ATOM   1285  O   THR A  82     100.566  63.164 -77.978  1.00  0.00           O  
ATOM   1286  CB  THR A  82      99.562  65.798 -79.227  1.00  0.00           C  
ATOM   1287  OG1 THR A  82      98.628  66.490 -80.066  1.00  0.00           O  
ATOM   1288  CG2 THR A  82     100.762  66.696 -78.963  1.00  0.00           C  
ATOM   1289  H   THR A  82      98.356  63.206 -79.470  1.00  0.00           H  
ATOM   1290  HA  THR A  82     100.463  64.817 -80.849  1.00  0.00           H  
ATOM   1291  HB  THR A  82      99.076  65.564 -78.280  1.00  0.00           H  
ATOM   1292  HG1 THR A  82      98.353  67.303 -79.636  1.00  0.00           H  
ATOM   1293 1HG2 THR A  82     100.429  67.614 -78.477  1.00  0.00           H  
ATOM   1294 2HG2 THR A  82     101.469  66.178 -78.315  1.00  0.00           H  
ATOM   1295 3HG2 THR A  82     101.247  66.942 -79.907  1.00  0.00           H  
ATOM   1296  N   THR A  83     102.242  63.725 -79.422  1.00  0.00           N  
ATOM   1297  CA  THR A  83     103.264  63.029 -78.660  1.00  0.00           C  
ATOM   1298  C   THR A  83     104.141  64.049 -77.956  1.00  0.00           C  
ATOM   1299  O   THR A  83     104.331  65.156 -78.457  1.00  0.00           O  
ATOM   1300  CB  THR A  83     104.124  62.120 -79.559  1.00  0.00           C  
ATOM   1301  OG1 THR A  83     104.866  62.925 -80.486  1.00  0.00           O  
ATOM   1302  CG2 THR A  83     103.245  61.147 -80.329  1.00  0.00           C  
ATOM   1303  H   THR A  83     102.503  64.208 -80.269  1.00  0.00           H  
ATOM   1304  HA  THR A  83     102.775  62.428 -77.893  1.00  0.00           H  
ATOM   1305  HB  THR A  83     104.826  61.558 -78.944  1.00  0.00           H  
ATOM   1306  HG1 THR A  83     105.611  62.420 -80.820  1.00  0.00           H  
ATOM   1307 1HG2 THR A  83     103.869  60.513 -80.959  1.00  0.00           H  
ATOM   1308 2HG2 THR A  83     102.688  60.526 -79.628  1.00  0.00           H  
ATOM   1309 3HG2 THR A  83     102.547  61.703 -80.954  1.00  0.00           H  
ATOM   1310  N   TYR A  84     104.664  63.654 -76.801  1.00  0.00           N  
ATOM   1311  CA  TYR A  84     105.489  64.503 -75.936  1.00  0.00           C  
ATOM   1312  C   TYR A  84     106.804  63.779 -75.636  1.00  0.00           C  
ATOM   1313  O   TYR A  84     106.843  62.855 -74.814  1.00  0.00           O  
ATOM   1314  CB  TYR A  84     104.722  64.812 -74.635  1.00  0.00           C  
ATOM   1315  CG  TYR A  84     103.399  65.469 -74.912  1.00  0.00           C  
ATOM   1316  CD1 TYR A  84     103.325  66.850 -75.116  1.00  0.00           C  
ATOM   1317  CD2 TYR A  84     102.225  64.722 -75.005  1.00  0.00           C  
ATOM   1318  CE1 TYR A  84     102.115  67.471 -75.392  1.00  0.00           C  
ATOM   1319  CE2 TYR A  84     101.017  65.322 -75.306  1.00  0.00           C  
ATOM   1320  CZ  TYR A  84     100.973  66.704 -75.496  1.00  0.00           C  
ATOM   1321  OH  TYR A  84      99.799  67.343 -75.781  1.00  0.00           O  
ATOM   1322  H   TYR A  84     104.468  62.705 -76.517  1.00  0.00           H  
ATOM   1323  HA  TYR A  84     105.693  65.437 -76.461  1.00  0.00           H  
ATOM   1324 1HB  TYR A  84     104.556  63.887 -74.082  1.00  0.00           H  
ATOM   1325 2HB  TYR A  84     105.324  65.467 -74.005  1.00  0.00           H  
ATOM   1326  HD1 TYR A  84     104.228  67.458 -75.061  1.00  0.00           H  
ATOM   1327  HD2 TYR A  84     102.250  63.645 -74.838  1.00  0.00           H  
ATOM   1328  HE1 TYR A  84     102.079  68.549 -75.549  1.00  0.00           H  
ATOM   1329  HE2 TYR A  84     100.114  64.717 -75.392  1.00  0.00           H  
ATOM   1330  HH  TYR A  84      99.087  66.701 -75.819  1.00  0.00           H  
ATOM   1331  N   GLY A  85     107.883  64.192 -76.286  1.00  0.00           N  
ATOM   1332  CA  GLY A  85     109.158  63.524 -76.086  1.00  0.00           C  
ATOM   1333  C   GLY A  85     109.173  62.209 -76.863  1.00  0.00           C  
ATOM   1334  O   GLY A  85     108.566  62.094 -77.940  1.00  0.00           O  
ATOM   1335  H   GLY A  85     107.831  64.972 -76.925  1.00  0.00           H  
ATOM   1336 1HA  GLY A  85     109.966  64.175 -76.419  1.00  0.00           H  
ATOM   1337 2HA  GLY A  85     109.310  63.342 -75.023  1.00  0.00           H  
ATOM   1338  N   HIS A  86     109.819  61.196 -76.295  1.00  0.00           N  
ATOM   1339  CA  HIS A  86     109.944  59.899 -76.971  1.00  0.00           C  
ATOM   1340  C   HIS A  86     109.069  58.778 -76.406  1.00  0.00           C  
ATOM   1341  O   HIS A  86     109.071  57.675 -76.955  1.00  0.00           O  
ATOM   1342  CB  HIS A  86     111.446  59.472 -77.049  1.00  0.00           C  
ATOM   1343  CG  HIS A  86     112.102  59.251 -75.714  1.00  0.00           C  
ATOM   1344  ND1 HIS A  86     112.497  60.285 -74.891  1.00  0.00           N  
ATOM   1345  CD2 HIS A  86     112.451  58.111 -75.068  1.00  0.00           C  
ATOM   1346  CE1 HIS A  86     113.037  59.794 -73.789  1.00  0.00           C  
ATOM   1347  NE2 HIS A  86     113.022  58.476 -73.872  1.00  0.00           N  
ATOM   1348  H   HIS A  86     110.234  61.317 -75.382  1.00  0.00           H  
ATOM   1349  HA  HIS A  86     109.559  59.980 -77.987  1.00  0.00           H  
ATOM   1350 1HB  HIS A  86     111.532  58.547 -77.620  1.00  0.00           H  
ATOM   1351 2HB  HIS A  86     112.014  60.237 -77.577  1.00  0.00           H  
ATOM   1352  HD2 HIS A  86     112.297  57.093 -75.428  1.00  0.00           H  
ATOM   1353  HE1 HIS A  86     113.428  60.377 -72.956  1.00  0.00           H  
ATOM   1354  HE2 HIS A  86     113.371  57.836 -73.173  1.00  0.00           H  
ATOM   1355  N   ASP A  87     108.278  59.037 -75.365  1.00  0.00           N  
ATOM   1356  CA  ASP A  87     107.534  57.937 -74.753  1.00  0.00           C  
ATOM   1357  C   ASP A  87     106.190  58.265 -74.066  1.00  0.00           C  
ATOM   1358  O   ASP A  87     105.697  57.494 -73.251  1.00  0.00           O  
ATOM   1359  CB  ASP A  87     108.443  57.254 -73.728  1.00  0.00           C  
ATOM   1360  CG  ASP A  87     108.955  58.211 -72.660  1.00  0.00           C  
ATOM   1361  OD1 ASP A  87     108.478  59.320 -72.605  1.00  0.00           O  
ATOM   1362  OD2 ASP A  87     109.819  57.824 -71.909  1.00  0.00           O  
ATOM   1363  H   ASP A  87     108.178  59.969 -74.988  1.00  0.00           H  
ATOM   1364  HA  ASP A  87     107.187  57.271 -75.544  1.00  0.00           H  
ATOM   1365 1HB  ASP A  87     107.898  56.446 -73.240  1.00  0.00           H  
ATOM   1366 2HB  ASP A  87     109.298  56.810 -74.239  1.00  0.00           H  
ATOM   1367  N   MET A  88     105.570  59.369 -74.459  1.00  0.00           N  
ATOM   1368  CA  MET A  88     104.283  59.784 -73.909  1.00  0.00           C  
ATOM   1369  C   MET A  88     103.434  60.350 -75.033  1.00  0.00           C  
ATOM   1370  O   MET A  88     103.950  61.035 -75.906  1.00  0.00           O  
ATOM   1371  CB  MET A  88     104.469  60.810 -72.793  1.00  0.00           C  
ATOM   1372  CG  MET A  88     105.171  60.274 -71.554  1.00  0.00           C  
ATOM   1373  SD  MET A  88     105.477  61.553 -70.319  1.00  0.00           S  
ATOM   1374  CE  MET A  88     106.498  60.659 -69.151  1.00  0.00           C  
ATOM   1375  H   MET A  88     106.010  59.940 -75.166  1.00  0.00           H  
ATOM   1376  HA  MET A  88     103.802  58.914 -73.462  1.00  0.00           H  
ATOM   1377 1HB  MET A  88     105.050  61.652 -73.167  1.00  0.00           H  
ATOM   1378 2HB  MET A  88     103.496  61.195 -72.486  1.00  0.00           H  
ATOM   1379 1HG  MET A  88     104.561  59.494 -71.099  1.00  0.00           H  
ATOM   1380 2HG  MET A  88     106.127  59.835 -71.838  1.00  0.00           H  
ATOM   1381 1HE  MET A  88     106.770  61.318 -68.327  1.00  0.00           H  
ATOM   1382 2HE  MET A  88     105.945  59.802 -68.765  1.00  0.00           H  
ATOM   1383 3HE  MET A  88     107.403  60.311 -69.651  1.00  0.00           H  
ATOM   1384  N   ALA A  89     102.138  60.058 -75.020  1.00  0.00           N  
ATOM   1385  CA  ALA A  89     101.230  60.556 -76.057  1.00  0.00           C  
ATOM   1386  C   ALA A  89      99.769  60.645 -75.574  1.00  0.00           C  
ATOM   1387  O   ALA A  89      99.366  59.968 -74.582  1.00  0.00           O  
ATOM   1388  CB  ALA A  89     101.324  59.690 -77.309  1.00  0.00           C  
ATOM   1389  H   ALA A  89     101.768  59.479 -74.279  1.00  0.00           H  
ATOM   1390  HA  ALA A  89     101.530  61.574 -76.309  1.00  0.00           H  
ATOM   1391 1HB  ALA A  89     100.644  60.074 -78.069  1.00  0.00           H  
ATOM   1392 2HB  ALA A  89     102.345  59.712 -77.691  1.00  0.00           H  
ATOM   1393 3HB  ALA A  89     101.051  58.665 -77.063  1.00  0.00           H  
ATOM   1394  N   VAL A  90      99.013  61.539 -76.224  1.00  0.00           N  
ATOM   1395  CA  VAL A  90      97.600  61.708 -75.935  1.00  0.00           C  
ATOM   1396  C   VAL A  90      96.838  61.604 -77.230  1.00  0.00           C  
ATOM   1397  O   VAL A  90      97.198  62.238 -78.242  1.00  0.00           O  
ATOM   1398  CB  VAL A  90      97.233  62.968 -75.153  1.00  0.00           C  
ATOM   1399  CG1 VAL A  90      95.727  63.006 -74.957  1.00  0.00           C  
ATOM   1400  CG2 VAL A  90      97.905  62.938 -73.792  1.00  0.00           C  
ATOM   1401  H   VAL A  90      99.441  62.112 -76.937  1.00  0.00           H  
ATOM   1402  HA  VAL A  90      97.269  60.866 -75.326  1.00  0.00           H  
ATOM   1403  HB  VAL A  90      97.572  63.842 -75.710  1.00  0.00           H  
ATOM   1404 1HG1 VAL A  90      95.455  63.903 -74.400  1.00  0.00           H  
ATOM   1405 2HG1 VAL A  90      95.234  63.020 -75.929  1.00  0.00           H  
ATOM   1406 3HG1 VAL A  90      95.410  62.124 -74.401  1.00  0.00           H  
ATOM   1407 1HG2 VAL A  90      97.642  63.838 -73.237  1.00  0.00           H  
ATOM   1408 2HG2 VAL A  90      97.570  62.060 -73.240  1.00  0.00           H  
ATOM   1409 3HG2 VAL A  90      98.986  62.895 -73.921  1.00  0.00           H  
ATOM   1410  N   ALA A  91      95.874  60.683 -77.246  1.00  0.00           N  
ATOM   1411  CA  ALA A  91      95.024  60.469 -78.427  1.00  0.00           C  
ATOM   1412  C   ALA A  91      93.625  60.870 -77.970  1.00  0.00           C  
ATOM   1413  O   ALA A  91      93.151  60.413 -76.900  1.00  0.00           O  
ATOM   1414  CB  ALA A  91      95.062  59.032 -78.898  1.00  0.00           C  
ATOM   1415  H   ALA A  91      95.724  60.117 -76.423  1.00  0.00           H  
ATOM   1416  HA  ALA A  91      95.399  61.101 -79.233  1.00  0.00           H  
ATOM   1417 1HB  ALA A  91      94.421  58.918 -79.772  1.00  0.00           H  
ATOM   1418 2HB  ALA A  91      96.085  58.762 -79.161  1.00  0.00           H  
ATOM   1419 3HB  ALA A  91      94.708  58.379 -78.102  1.00  0.00           H  
ATOM   1420  N   SER A  92      93.034  61.800 -78.721  1.00  0.00           N  
ATOM   1421  CA  SER A  92      91.670  62.303 -78.481  1.00  0.00           C  
ATOM   1422  C   SER A  92      90.903  62.134 -79.760  1.00  0.00           C  
ATOM   1423  O   SER A  92      91.451  62.378 -80.832  1.00  0.00           O  
ATOM   1424  CB  SER A  92      91.673  63.759 -78.059  1.00  0.00           C  
ATOM   1425  OG  SER A  92      92.344  63.927 -76.841  1.00  0.00           O  
ATOM   1426  H   SER A  92      93.567  62.172 -79.494  1.00  0.00           H  
ATOM   1427  HA  SER A  92      91.247  61.766 -77.632  1.00  0.00           H  
ATOM   1428 1HB  SER A  92      92.155  64.361 -78.829  1.00  0.00           H  
ATOM   1429 2HB  SER A  92      90.647  64.112 -77.963  1.00  0.00           H  
ATOM   1430  HG  SER A  92      92.312  64.868 -76.648  1.00  0.00           H  
ATOM   1431  N   THR A  93      89.648  61.709 -79.665  1.00  0.00           N  
ATOM   1432  CA  THR A  93      88.823  61.566 -80.866  1.00  0.00           C  
ATOM   1433  C   THR A  93      87.358  61.714 -80.512  1.00  0.00           C  
ATOM   1434  O   THR A  93      86.958  61.536 -79.362  1.00  0.00           O  
ATOM   1435  CB  THR A  93      89.054  60.209 -81.556  1.00  0.00           C  
ATOM   1436  OG1 THR A  93      88.373  60.189 -82.817  1.00  0.00           O  
ATOM   1437  CG2 THR A  93      88.538  59.073 -80.687  1.00  0.00           C  
ATOM   1438  H   THR A  93      89.251  61.481 -78.765  1.00  0.00           H  
ATOM   1439  HA  THR A  93      89.126  62.325 -81.588  1.00  0.00           H  
ATOM   1440  HB  THR A  93      90.120  60.068 -81.733  1.00  0.00           H  
ATOM   1441  HG1 THR A  93      88.904  60.645 -83.475  1.00  0.00           H  
ATOM   1442 1HG2 THR A  93      88.710  58.122 -81.190  1.00  0.00           H  
ATOM   1443 2HG2 THR A  93      89.062  59.079 -79.731  1.00  0.00           H  
ATOM   1444 3HG2 THR A  93      87.470  59.204 -80.515  1.00  0.00           H  
ATOM   1445  N   GLU A  94      86.575  62.124 -81.492  1.00  0.00           N  
ATOM   1446  CA  GLU A  94      85.140  62.095 -81.346  1.00  0.00           C  
ATOM   1447  C   GLU A  94      84.711  60.853 -82.174  1.00  0.00           C  
ATOM   1448  O   GLU A  94      85.456  60.368 -83.042  1.00  0.00           O  
ATOM   1449  CB  GLU A  94      84.491  63.356 -81.897  1.00  0.00           C  
ATOM   1450  CG  GLU A  94      84.898  64.653 -81.230  1.00  0.00           C  
ATOM   1451  CD  GLU A  94      84.275  65.900 -81.919  1.00  0.00           C  
ATOM   1452  OE1 GLU A  94      83.476  65.739 -82.855  1.00  0.00           O  
ATOM   1453  OE2 GLU A  94      84.580  67.050 -81.536  1.00  0.00           O  
ATOM   1454  H   GLU A  94      86.975  62.464 -82.355  1.00  0.00           H  
ATOM   1455  HA  GLU A  94      84.902  62.030 -80.284  1.00  0.00           H  
ATOM   1456 1HB  GLU A  94      84.727  63.453 -82.957  1.00  0.00           H  
ATOM   1457 2HB  GLU A  94      83.408  63.276 -81.808  1.00  0.00           H  
ATOM   1458 1HG  GLU A  94      84.581  64.629 -80.188  1.00  0.00           H  
ATOM   1459 2HG  GLU A  94      85.984  64.734 -81.249  1.00  0.00           H  
ATOM   1460  N   PHE A  95      83.521  60.334 -81.908  1.00  0.00           N  
ATOM   1461  CA  PHE A  95      82.991  59.221 -82.688  1.00  0.00           C  
ATOM   1462  C   PHE A  95      81.481  59.218 -82.671  1.00  0.00           C  
ATOM   1463  O   PHE A  95      80.863  59.703 -81.738  1.00  0.00           O  
ATOM   1464  CB  PHE A  95      83.526  57.867 -82.196  1.00  0.00           C  
ATOM   1465  CG  PHE A  95      83.181  57.551 -80.765  1.00  0.00           C  
ATOM   1466  CD1 PHE A  95      81.999  56.890 -80.448  1.00  0.00           C  
ATOM   1467  CD2 PHE A  95      84.050  57.885 -79.741  1.00  0.00           C  
ATOM   1468  CE1 PHE A  95      81.685  56.587 -79.133  1.00  0.00           C  
ATOM   1469  CE2 PHE A  95      83.736  57.596 -78.413  1.00  0.00           C  
ATOM   1470  CZ  PHE A  95      82.544  56.947 -78.116  1.00  0.00           C  
ATOM   1471  H   PHE A  95      82.967  60.712 -81.153  1.00  0.00           H  
ATOM   1472  HA  PHE A  95      83.302  59.347 -83.726  1.00  0.00           H  
ATOM   1473 1HB  PHE A  95      83.128  57.070 -82.823  1.00  0.00           H  
ATOM   1474 2HB  PHE A  95      84.611  57.848 -82.294  1.00  0.00           H  
ATOM   1475  HD1 PHE A  95      81.315  56.610 -81.250  1.00  0.00           H  
ATOM   1476  HD2 PHE A  95      84.984  58.394 -79.982  1.00  0.00           H  
ATOM   1477  HE1 PHE A  95      80.758  56.063 -78.901  1.00  0.00           H  
ATOM   1478  HE2 PHE A  95      84.418  57.876 -77.611  1.00  0.00           H  
ATOM   1479  HZ  PHE A  95      82.289  56.725 -77.081  1.00  0.00           H  
ATOM   1480  N   THR A  96      80.903  58.658 -83.721  1.00  0.00           N  
ATOM   1481  CA  THR A  96      79.470  58.531 -83.831  1.00  0.00           C  
ATOM   1482  C   THR A  96      79.145  57.098 -84.248  1.00  0.00           C  
ATOM   1483  O   THR A  96      80.024  56.351 -84.662  1.00  0.00           O  
ATOM   1484  CB  THR A  96      78.887  59.535 -84.843  1.00  0.00           C  
ATOM   1485  OG1 THR A  96      79.411  59.262 -86.148  1.00  0.00           O  
ATOM   1486  CG2 THR A  96      79.243  60.960 -84.445  1.00  0.00           C  
ATOM   1487  H   THR A  96      81.487  58.309 -84.468  1.00  0.00           H  
ATOM   1488  HA  THR A  96      79.028  58.738 -82.856  1.00  0.00           H  
ATOM   1489  HB  THR A  96      77.802  59.433 -84.873  1.00  0.00           H  
ATOM   1490  HG1 THR A  96      79.046  59.889 -86.777  1.00  0.00           H  
ATOM   1491 1HG2 THR A  96      78.822  61.656 -85.171  1.00  0.00           H  
ATOM   1492 2HG2 THR A  96      78.835  61.174 -83.457  1.00  0.00           H  
ATOM   1493 3HG2 THR A  96      80.326  61.071 -84.422  1.00  0.00           H  
ATOM   1494  N   ARG A  97      77.881  56.717 -84.108  1.00  0.00           N  
ATOM   1495  CA  ARG A  97      77.409  55.405 -84.516  1.00  0.00           C  
ATOM   1496  C   ARG A  97      76.134  55.530 -85.311  1.00  0.00           C  
ATOM   1497  O   ARG A  97      75.399  56.498 -85.161  1.00  0.00           O  
ATOM   1498  CB  ARG A  97      77.176  54.506 -83.304  1.00  0.00           C  
ATOM   1499  CG  ARG A  97      78.456  53.971 -82.676  1.00  0.00           C  
ATOM   1500  CD  ARG A  97      78.157  52.853 -81.689  1.00  0.00           C  
ATOM   1501  NE  ARG A  97      79.376  52.168 -81.254  1.00  0.00           N  
ATOM   1502  CZ  ARG A  97      80.093  52.478 -80.181  1.00  0.00           C  
ATOM   1503  NH1 ARG A  97      79.742  53.475 -79.378  1.00  0.00           N  
ATOM   1504  NH2 ARG A  97      81.174  51.776 -79.911  1.00  0.00           N  
ATOM   1505  H   ARG A  97      77.228  57.370 -83.700  1.00  0.00           H  
ATOM   1506  HA  ARG A  97      78.171  54.944 -85.146  1.00  0.00           H  
ATOM   1507 1HB  ARG A  97      76.631  55.059 -82.541  1.00  0.00           H  
ATOM   1508 2HB  ARG A  97      76.560  53.655 -83.595  1.00  0.00           H  
ATOM   1509 1HG  ARG A  97      79.109  53.579 -83.456  1.00  0.00           H  
ATOM   1510 2HG  ARG A  97      78.966  54.776 -82.146  1.00  0.00           H  
ATOM   1511 1HD  ARG A  97      77.666  53.267 -80.808  1.00  0.00           H  
ATOM   1512 2HD  ARG A  97      77.503  52.119 -82.157  1.00  0.00           H  
ATOM   1513  HE  ARG A  97      79.705  51.392 -81.813  1.00  0.00           H  
ATOM   1514 1HH1 ARG A  97      78.913  54.016 -79.578  1.00  0.00           H  
ATOM   1515 2HH1 ARG A  97      80.303  53.692 -78.568  1.00  0.00           H  
ATOM   1516 1HH2 ARG A  97      81.447  51.014 -80.516  1.00  0.00           H  
ATOM   1517 2HH2 ARG A  97      81.731  51.999 -79.099  1.00  0.00           H  
ATOM   1518  N   THR A  98      75.883  54.531 -86.151  1.00  0.00           N  
ATOM   1519  CA  THR A  98      74.694  54.493 -87.009  1.00  0.00           C  
ATOM   1520  C   THR A  98      73.407  54.578 -86.190  1.00  0.00           C  
ATOM   1521  O   THR A  98      72.466  55.267 -86.584  1.00  0.00           O  
ATOM   1522  CB  THR A  98      74.672  53.215 -87.868  1.00  0.00           C  
ATOM   1523  OG1 THR A  98      75.820  53.195 -88.727  1.00  0.00           O  
ATOM   1524  CG2 THR A  98      73.409  53.162 -88.713  1.00  0.00           C  
ATOM   1525  H   THR A  98      76.545  53.770 -86.194  1.00  0.00           H  
ATOM   1526  HA  THR A  98      74.727  55.349 -87.684  1.00  0.00           H  
ATOM   1527  HB  THR A  98      74.706  52.340 -87.219  1.00  0.00           H  
ATOM   1528  HG1 THR A  98      76.586  52.897 -88.230  1.00  0.00           H  
ATOM   1529 1HG2 THR A  98      73.411  52.252 -89.313  1.00  0.00           H  
ATOM   1530 2HG2 THR A  98      72.535  53.166 -88.062  1.00  0.00           H  
ATOM   1531 3HG2 THR A  98      73.375  54.030 -89.371  1.00  0.00           H  
ATOM   1532  N   GLY A  99      73.372  53.897 -85.047  1.00  0.00           N  
ATOM   1533  CA  GLY A  99      72.190  53.897 -84.189  1.00  0.00           C  
ATOM   1534  C   GLY A  99      71.977  55.167 -83.385  1.00  0.00           C  
ATOM   1535  O   GLY A  99      70.895  55.775 -83.437  1.00  0.00           O  
ATOM   1536  H   GLY A  99      74.184  53.366 -84.766  1.00  0.00           H  
ATOM   1537 1HA  GLY A  99      71.299  53.737 -84.797  1.00  0.00           H  
ATOM   1538 2HA  GLY A  99      72.251  53.067 -83.486  1.00  0.00           H  
ATOM   1539  N   SER A 100      73.024  55.574 -82.663  1.00  0.00           N  
ATOM   1540  CA  SER A 100      72.968  56.747 -81.775  1.00  0.00           C  
ATOM   1541  C   SER A 100      72.829  58.132 -82.408  1.00  0.00           C  
ATOM   1542  O   SER A 100      73.243  58.385 -83.544  1.00  0.00           O  
ATOM   1543  CB  SER A 100      74.217  56.751 -80.915  1.00  0.00           C  
ATOM   1544  OG  SER A 100      74.261  57.888 -80.098  1.00  0.00           O  
ATOM   1545  H   SER A 100      73.885  55.052 -82.734  1.00  0.00           H  
ATOM   1546  HA  SER A 100      72.075  56.669 -81.154  1.00  0.00           H  
ATOM   1547 1HB  SER A 100      74.236  55.854 -80.297  1.00  0.00           H  
ATOM   1548 2HB  SER A 100      75.099  56.725 -81.555  1.00  0.00           H  
ATOM   1549  HG  SER A 100      75.067  57.812 -79.582  1.00  0.00           H  
ATOM   1550  N   THR A 101      72.211  59.003 -81.611  1.00  0.00           N  
ATOM   1551  CA  THR A 101      72.049  60.435 -81.892  1.00  0.00           C  
ATOM   1552  C   THR A 101      73.101  61.272 -81.115  1.00  0.00           C  
ATOM   1553  O   THR A 101      73.411  62.403 -81.500  1.00  0.00           O  
ATOM   1554  CB  THR A 101      70.628  60.932 -81.541  1.00  0.00           C  
ATOM   1555  OG1 THR A 101      70.543  62.332 -81.820  1.00  0.00           O  
ATOM   1556  CG2 THR A 101      70.287  60.690 -80.065  1.00  0.00           C  
ATOM   1557  H   THR A 101      71.834  58.625 -80.754  1.00  0.00           H  
ATOM   1558  HA  THR A 101      72.210  60.598 -82.958  1.00  0.00           H  
ATOM   1559  HB  THR A 101      69.897  60.407 -82.156  1.00  0.00           H  
ATOM   1560  HG1 THR A 101      70.405  62.463 -82.761  1.00  0.00           H  
ATOM   1561 1HG2 THR A 101      69.280  61.054 -79.860  1.00  0.00           H  
ATOM   1562 2HG2 THR A 101      70.338  59.623 -79.850  1.00  0.00           H  
ATOM   1563 3HG2 THR A 101      70.999  61.222 -79.435  1.00  0.00           H  
ATOM   1564  N   LYS A 102      73.627  60.707 -80.028  1.00  0.00           N  
ATOM   1565  CA  LYS A 102      74.562  61.381 -79.158  1.00  0.00           C  
ATOM   1566  C   LYS A 102      75.973  61.283 -79.745  1.00  0.00           C  
ATOM   1567  O   LYS A 102      76.278  60.342 -80.465  1.00  0.00           O  
ATOM   1568  CB  LYS A 102      74.515  60.783 -77.751  1.00  0.00           C  
ATOM   1569  CG  LYS A 102      73.204  61.016 -77.011  1.00  0.00           C  
ATOM   1570  CD  LYS A 102      73.228  60.380 -75.629  1.00  0.00           C  
ATOM   1571  CE  LYS A 102      71.924  60.623 -74.884  1.00  0.00           C  
ATOM   1572  NZ  LYS A 102      71.925  59.988 -73.539  1.00  0.00           N  
ATOM   1573  H   LYS A 102      73.351  59.759 -79.814  1.00  0.00           H  
ATOM   1574  HA  LYS A 102      74.271  62.429 -79.083  1.00  0.00           H  
ATOM   1575 1HB  LYS A 102      74.680  59.706 -77.807  1.00  0.00           H  
ATOM   1576 2HB  LYS A 102      75.318  61.206 -77.148  1.00  0.00           H  
ATOM   1577 1HG  LYS A 102      73.031  62.088 -76.906  1.00  0.00           H  
ATOM   1578 2HG  LYS A 102      72.382  60.588 -77.584  1.00  0.00           H  
ATOM   1579 1HD  LYS A 102      73.387  59.305 -75.726  1.00  0.00           H  
ATOM   1580 2HD  LYS A 102      74.050  60.801 -75.050  1.00  0.00           H  
ATOM   1581 1HE  LYS A 102      71.766  61.694 -74.767  1.00  0.00           H  
ATOM   1582 2HE  LYS A 102      71.093  60.218 -75.463  1.00  0.00           H  
ATOM   1583 1HZ  LYS A 102      71.044  60.172 -73.078  1.00  0.00           H  
ATOM   1584 2HZ  LYS A 102      72.052  58.991 -73.637  1.00  0.00           H  
ATOM   1585 3HZ  LYS A 102      72.679  60.371 -72.986  1.00  0.00           H  
ATOM   1586  N   ILE A 103      76.815  62.267 -79.435  1.00  0.00           N  
ATOM   1587  CA  ILE A 103      78.209  62.316 -79.900  1.00  0.00           C  
ATOM   1588  C   ILE A 103      79.140  61.754 -78.826  1.00  0.00           C  
ATOM   1589  O   ILE A 103      79.089  62.160 -77.652  1.00  0.00           O  
ATOM   1590  CB  ILE A 103      78.631  63.754 -80.251  1.00  0.00           C  
ATOM   1591  CG1 ILE A 103      77.782  64.292 -81.406  1.00  0.00           C  
ATOM   1592  CG2 ILE A 103      80.109  63.803 -80.605  1.00  0.00           C  
ATOM   1593  CD1 ILE A 103      77.925  65.781 -81.627  1.00  0.00           C  
ATOM   1594  H   ILE A 103      76.466  63.011 -78.849  1.00  0.00           H  
ATOM   1595  HA  ILE A 103      78.296  61.703 -80.796  1.00  0.00           H  
ATOM   1596  HB  ILE A 103      78.450  64.406 -79.397  1.00  0.00           H  
ATOM   1597 1HG1 ILE A 103      78.058  63.782 -82.329  1.00  0.00           H  
ATOM   1598 2HG1 ILE A 103      76.731  64.076 -81.217  1.00  0.00           H  
ATOM   1599 1HG2 ILE A 103      80.391  64.827 -80.851  1.00  0.00           H  
ATOM   1600 2HG2 ILE A 103      80.698  63.460 -79.755  1.00  0.00           H  
ATOM   1601 3HG2 ILE A 103      80.300  63.158 -81.463  1.00  0.00           H  
ATOM   1602 1HD1 ILE A 103      77.293  66.087 -82.461  1.00  0.00           H  
ATOM   1603 2HD1 ILE A 103      77.619  66.314 -80.726  1.00  0.00           H  
ATOM   1604 3HD1 ILE A 103      78.964  66.017 -81.854  1.00  0.00           H  
ATOM   1605  N   GLY A 104      79.984  60.809 -79.232  1.00  0.00           N  
ATOM   1606  CA  GLY A 104      80.922  60.178 -78.316  1.00  0.00           C  
ATOM   1607  C   GLY A 104      82.305  60.792 -78.358  1.00  0.00           C  
ATOM   1608  O   GLY A 104      82.730  61.294 -79.400  1.00  0.00           O  
ATOM   1609  H   GLY A 104      79.973  60.521 -80.200  1.00  0.00           H  
ATOM   1610 1HA  GLY A 104      80.540  60.251 -77.297  1.00  0.00           H  
ATOM   1611 2HA  GLY A 104      81.005  59.118 -78.553  1.00  0.00           H  
ATOM   1612  N   ARG A 105      82.990  60.771 -77.216  1.00  0.00           N  
ATOM   1613  CA  ARG A 105      84.334  61.295 -77.139  1.00  0.00           C  
ATOM   1614  C   ARG A 105      85.200  60.293 -76.416  1.00  0.00           C  
ATOM   1615  O   ARG A 105      84.751  59.616 -75.489  1.00  0.00           O  
ATOM   1616  CB  ARG A 105      84.395  62.626 -76.380  1.00  0.00           C  
ATOM   1617  CG  ARG A 105      83.640  63.811 -76.965  1.00  0.00           C  
ATOM   1618  CD  ARG A 105      82.180  63.859 -76.545  1.00  0.00           C  
ATOM   1619  NE  ARG A 105      81.999  63.737 -75.101  1.00  0.00           N  
ATOM   1620  CZ  ARG A 105      82.028  64.743 -74.230  1.00  0.00           C  
ATOM   1621  NH1 ARG A 105      82.277  65.983 -74.629  1.00  0.00           N  
ATOM   1622  NH2 ARG A 105      81.827  64.500 -72.938  1.00  0.00           N  
ATOM   1623  H   ARG A 105      82.566  60.381 -76.386  1.00  0.00           H  
ATOM   1624  HA  ARG A 105      84.694  61.473 -78.152  1.00  0.00           H  
ATOM   1625 1HB  ARG A 105      84.006  62.489 -75.372  1.00  0.00           H  
ATOM   1626 2HB  ARG A 105      85.433  62.946 -76.288  1.00  0.00           H  
ATOM   1627 1HG  ARG A 105      84.107  64.739 -76.634  1.00  0.00           H  
ATOM   1628 2HG  ARG A 105      83.667  63.758 -78.054  1.00  0.00           H  
ATOM   1629 1HD  ARG A 105      81.744  64.809 -76.855  1.00  0.00           H  
ATOM   1630 2HD  ARG A 105      81.639  63.040 -77.018  1.00  0.00           H  
ATOM   1631  HE  ARG A 105      81.837  62.813 -74.724  1.00  0.00           H  
ATOM   1632 1HH1 ARG A 105      82.447  66.176 -75.606  1.00  0.00           H  
ATOM   1633 2HH1 ARG A 105      82.296  66.736 -73.956  1.00  0.00           H  
ATOM   1634 1HH2 ARG A 105      81.653  63.555 -72.622  1.00  0.00           H  
ATOM   1635 2HH2 ARG A 105      81.848  65.258 -72.272  1.00  0.00           H  
ATOM   1636  N   GLN A 106      86.449  60.204 -76.841  1.00  0.00           N  
ATOM   1637  CA  GLN A 106      87.422  59.304 -76.227  1.00  0.00           C  
ATOM   1638  C   GLN A 106      88.767  59.983 -76.076  1.00  0.00           C  
ATOM   1639  O   GLN A 106      89.303  60.550 -77.022  1.00  0.00           O  
ATOM   1640  CB  GLN A 106      87.575  58.025 -77.054  1.00  0.00           C  
ATOM   1641  CG  GLN A 106      88.736  57.143 -76.627  1.00  0.00           C  
ATOM   1642  CD  GLN A 106      88.928  55.954 -77.548  1.00  0.00           C  
ATOM   1643  OE1 GLN A 106      88.238  54.938 -77.426  1.00  0.00           O  
ATOM   1644  NE2 GLN A 106      89.870  56.072 -78.477  1.00  0.00           N  
ATOM   1645  H   GLN A 106      86.735  60.781 -77.619  1.00  0.00           H  
ATOM   1646  HA  GLN A 106      87.029  58.973 -75.266  1.00  0.00           H  
ATOM   1647 1HB  GLN A 106      86.661  57.435 -76.984  1.00  0.00           H  
ATOM   1648 2HB  GLN A 106      87.718  58.285 -78.103  1.00  0.00           H  
ATOM   1649 1HG  GLN A 106      89.651  57.735 -76.637  1.00  0.00           H  
ATOM   1650 2HG  GLN A 106      88.544  56.769 -75.621  1.00  0.00           H  
ATOM   1651 1HE2 GLN A 106      90.043  55.320 -79.114  1.00  0.00           H  
ATOM   1652 2HE2 GLN A 106      90.407  56.914 -78.541  1.00  0.00           H  
ATOM   1653  N   MET A 107      89.314  59.903 -74.879  1.00  0.00           N  
ATOM   1654  CA  MET A 107      90.624  60.443 -74.641  1.00  0.00           C  
ATOM   1655  C   MET A 107      91.477  59.361 -73.959  1.00  0.00           C  
ATOM   1656  O   MET A 107      91.048  58.762 -73.009  1.00  0.00           O  
ATOM   1657  CB  MET A 107      90.513  61.704 -73.795  1.00  0.00           C  
ATOM   1658  CG  MET A 107      91.844  62.360 -73.612  1.00  0.00           C  
ATOM   1659  SD  MET A 107      91.720  63.995 -72.605  1.00  0.00           S  
ATOM   1660  CE  MET A 107      90.817  65.168 -73.876  1.00  0.00           C  
ATOM   1661  H   MET A 107      88.818  59.461 -74.118  1.00  0.00           H  
ATOM   1662  HA  MET A 107      91.073  60.698 -75.601  1.00  0.00           H  
ATOM   1663 1HB  MET A 107      89.828  62.403 -74.273  1.00  0.00           H  
ATOM   1664 2HB  MET A 107      90.095  61.452 -72.819  1.00  0.00           H  
ATOM   1665 1HG  MET A 107      92.516  61.680 -73.089  1.00  0.00           H  
ATOM   1666 2HG  MET A 107      92.277  62.584 -74.586  1.00  0.00           H  
ATOM   1667 1HE  MET A 107      90.678  66.152 -73.427  1.00  0.00           H  
ATOM   1668 2HE  MET A 107      91.422  65.262 -74.778  1.00  0.00           H  
ATOM   1669 3HE  MET A 107      89.845  64.746 -74.134  1.00  0.00           H  
ATOM   1670  N   GLN A 108      92.680  59.131 -74.472  1.00  0.00           N  
ATOM   1671  CA  GLN A 108      93.584  58.119 -73.948  1.00  0.00           C  
ATOM   1672  C   GLN A 108      94.942  58.680 -73.766  1.00  0.00           C  
ATOM   1673  O   GLN A 108      95.437  59.403 -74.634  1.00  0.00           O  
ATOM   1674  CB  GLN A 108      93.785  56.998 -74.982  1.00  0.00           C  
ATOM   1675  CG  GLN A 108      92.561  56.220 -75.331  1.00  0.00           C  
ATOM   1676  CD  GLN A 108      92.782  55.342 -76.549  1.00  0.00           C  
ATOM   1677  OE1 GLN A 108      93.686  55.579 -77.371  1.00  0.00           O  
ATOM   1678  NE2 GLN A 108      91.938  54.322 -76.678  1.00  0.00           N  
ATOM   1679  H   GLN A 108      92.971  59.690 -75.261  1.00  0.00           H  
ATOM   1680  HA  GLN A 108      93.141  57.691 -73.049  1.00  0.00           H  
ATOM   1681 1HB  GLN A 108      94.173  57.423 -75.908  1.00  0.00           H  
ATOM   1682 2HB  GLN A 108      94.525  56.289 -74.611  1.00  0.00           H  
ATOM   1683 1HG  GLN A 108      92.295  55.583 -74.487  1.00  0.00           H  
ATOM   1684 2HG  GLN A 108      91.750  56.915 -75.546  1.00  0.00           H  
ATOM   1685 1HE2 GLN A 108      92.020  53.699 -77.457  1.00  0.00           H  
ATOM   1686 2HE2 GLN A 108      91.219  54.177 -75.997  1.00  0.00           H  
ATOM   1687  N   THR A 109      95.579  58.301 -72.679  1.00  0.00           N  
ATOM   1688  CA  THR A 109      96.984  58.638 -72.488  1.00  0.00           C  
ATOM   1689  C   THR A 109      97.845  57.375 -72.658  1.00  0.00           C  
ATOM   1690  O   THR A 109      97.635  56.371 -71.971  1.00  0.00           O  
ATOM   1691  CB  THR A 109      97.227  59.267 -71.103  1.00  0.00           C  
ATOM   1692  OG1 THR A 109      96.442  60.459 -70.973  1.00  0.00           O  
ATOM   1693  CG2 THR A 109      98.698  59.611 -70.924  1.00  0.00           C  
ATOM   1694  H   THR A 109      95.099  57.771 -71.965  1.00  0.00           H  
ATOM   1695  HA  THR A 109      97.275  59.355 -73.256  1.00  0.00           H  
ATOM   1696  HB  THR A 109      96.927  58.564 -70.327  1.00  0.00           H  
ATOM   1697  HG1 THR A 109      95.537  60.223 -70.752  1.00  0.00           H  
ATOM   1698 1HG2 THR A 109      98.850  60.054 -69.940  1.00  0.00           H  
ATOM   1699 2HG2 THR A 109      99.296  58.705 -71.012  1.00  0.00           H  
ATOM   1700 3HG2 THR A 109      99.001  60.321 -71.692  1.00  0.00           H  
ATOM   1701  N   TRP A 110      98.746  57.435 -73.637  1.00  0.00           N  
ATOM   1702  CA  TRP A 110      99.662  56.364 -73.985  1.00  0.00           C  
ATOM   1703  C   TRP A 110     101.078  56.613 -73.473  1.00  0.00           C  
ATOM   1704  O   TRP A 110     101.586  57.736 -73.584  1.00  0.00           O  
ATOM   1705  CB  TRP A 110      99.774  56.314 -75.490  1.00  0.00           C  
ATOM   1706  CG  TRP A 110      98.543  55.868 -76.157  1.00  0.00           C  
ATOM   1707  CD1 TRP A 110      97.453  56.610 -76.471  1.00  0.00           C  
ATOM   1708  CD2 TRP A 110      98.277  54.554 -76.619  1.00  0.00           C  
ATOM   1709  NE1 TRP A 110      96.504  55.834 -77.085  1.00  0.00           N  
ATOM   1710  CE2 TRP A 110      96.997  54.565 -77.197  1.00  0.00           C  
ATOM   1711  CE3 TRP A 110      98.991  53.351 -76.576  1.00  0.00           C  
ATOM   1712  CZ2 TRP A 110      96.425  53.432 -77.728  1.00  0.00           C  
ATOM   1713  CZ3 TRP A 110      98.429  52.236 -77.116  1.00  0.00           C  
ATOM   1714  CH2 TRP A 110      97.154  52.275 -77.674  1.00  0.00           C  
ATOM   1715  H   TRP A 110      98.775  58.298 -74.162  1.00  0.00           H  
ATOM   1716  HA  TRP A 110      99.252  55.425 -73.614  1.00  0.00           H  
ATOM   1717 1HB  TRP A 110     100.030  57.303 -75.869  1.00  0.00           H  
ATOM   1718 2HB  TRP A 110     100.581  55.637 -75.772  1.00  0.00           H  
ATOM   1719  HD1 TRP A 110      97.343  57.673 -76.266  1.00  0.00           H  
ATOM   1720  HE1 TRP A 110      95.598  56.151 -77.398  1.00  0.00           H  
ATOM   1721  HE3 TRP A 110      99.981  53.311 -76.122  1.00  0.00           H  
ATOM   1722  HZ2 TRP A 110      95.433  53.442 -78.180  1.00  0.00           H  
ATOM   1723  HZ3 TRP A 110      99.002  51.308 -77.100  1.00  0.00           H  
ATOM   1724  HH2 TRP A 110      96.729  51.355 -78.077  1.00  0.00           H  
ATOM   1725  N   VAL A 111     101.711  55.580 -72.915  1.00  0.00           N  
ATOM   1726  CA  VAL A 111     103.113  55.636 -72.470  1.00  0.00           C  
ATOM   1727  C   VAL A 111     103.899  54.434 -73.030  1.00  0.00           C  
ATOM   1728  O   VAL A 111     103.383  53.330 -73.086  1.00  0.00           O  
ATOM   1729  CB  VAL A 111     103.191  55.635 -70.932  1.00  0.00           C  
ATOM   1730  CG1 VAL A 111     104.641  55.646 -70.473  1.00  0.00           C  
ATOM   1731  CG2 VAL A 111     102.440  56.834 -70.375  1.00  0.00           C  
ATOM   1732  H   VAL A 111     101.192  54.722 -72.798  1.00  0.00           H  
ATOM   1733  HA  VAL A 111     103.570  56.537 -72.882  1.00  0.00           H  
ATOM   1734  HB  VAL A 111     102.741  54.716 -70.555  1.00  0.00           H  
ATOM   1735 1HG1 VAL A 111     104.678  55.645 -69.383  1.00  0.00           H  
ATOM   1736 2HG1 VAL A 111     105.150  54.760 -70.853  1.00  0.00           H  
ATOM   1737 3HG1 VAL A 111     105.136  56.540 -70.850  1.00  0.00           H  
ATOM   1738 1HG2 VAL A 111     102.499  56.827 -69.287  1.00  0.00           H  
ATOM   1739 2HG2 VAL A 111     102.886  57.753 -70.756  1.00  0.00           H  
ATOM   1740 3HG2 VAL A 111     101.395  56.784 -70.682  1.00  0.00           H  
ATOM   1741  N   LYS A 112     105.134  54.660 -73.474  1.00  0.00           N  
ATOM   1742  CA  LYS A 112     105.940  53.590 -74.047  1.00  0.00           C  
ATOM   1743  C   LYS A 112     106.597  52.820 -72.920  1.00  0.00           C  
ATOM   1744  O   LYS A 112     107.459  53.345 -72.235  1.00  0.00           O  
ATOM   1745  CB  LYS A 112     106.994  54.142 -75.009  1.00  0.00           C  
ATOM   1746  CG  LYS A 112     107.786  53.075 -75.753  1.00  0.00           C  
ATOM   1747  CD  LYS A 112     108.801  53.699 -76.699  1.00  0.00           C  
ATOM   1748  CE  LYS A 112     109.577  52.635 -77.460  1.00  0.00           C  
ATOM   1749  NZ  LYS A 112     110.632  53.228 -78.327  1.00  0.00           N  
ATOM   1750  H   LYS A 112     105.523  55.591 -73.414  1.00  0.00           H  
ATOM   1751  HA  LYS A 112     105.287  52.937 -74.625  1.00  0.00           H  
ATOM   1752 1HB  LYS A 112     106.511  54.779 -75.751  1.00  0.00           H  
ATOM   1753 2HB  LYS A 112     107.702  54.760 -74.457  1.00  0.00           H  
ATOM   1754 1HG  LYS A 112     108.310  52.444 -75.035  1.00  0.00           H  
ATOM   1755 2HG  LYS A 112     107.103  52.450 -76.328  1.00  0.00           H  
ATOM   1756 1HD  LYS A 112     108.285  54.342 -77.414  1.00  0.00           H  
ATOM   1757 2HD  LYS A 112     109.502  54.308 -76.129  1.00  0.00           H  
ATOM   1758 1HE  LYS A 112     110.046  51.952 -76.753  1.00  0.00           H  
ATOM   1759 2HE  LYS A 112     108.892  52.061 -78.085  1.00  0.00           H  
ATOM   1760 1HZ  LYS A 112     111.122  52.491 -78.813  1.00  0.00           H  
ATOM   1761 2HZ  LYS A 112     110.205  53.850 -78.999  1.00  0.00           H  
ATOM   1762 3HZ  LYS A 112     111.284  53.746 -77.756  1.00  0.00           H  
ATOM   1763  N   MET A 113     106.181  51.572 -72.755  1.00  0.00           N  
ATOM   1764  CA  MET A 113     106.673  50.670 -71.737  1.00  0.00           C  
ATOM   1765  C   MET A 113     107.672  49.779 -72.442  1.00  0.00           C  
ATOM   1766  O   MET A 113     107.665  49.708 -73.672  1.00  0.00           O  
ATOM   1767  CB  MET A 113     105.544  49.759 -71.311  1.00  0.00           C  
ATOM   1768  CG  MET A 113     104.286  50.431 -70.852  1.00  0.00           C  
ATOM   1769  SD  MET A 113     104.596  51.408 -69.260  1.00  0.00           S  
ATOM   1770  CE  MET A 113     102.842  52.256 -69.016  1.00  0.00           C  
ATOM   1771  H   MET A 113     105.471  51.249 -73.397  1.00  0.00           H  
ATOM   1772  HA  MET A 113     107.005  51.261 -70.883  1.00  0.00           H  
ATOM   1773 1HB  MET A 113     105.270  49.109 -72.140  1.00  0.00           H  
ATOM   1774 2HB  MET A 113     105.880  49.122 -70.492  1.00  0.00           H  
ATOM   1775 1HG  MET A 113     103.930  51.106 -71.630  1.00  0.00           H  
ATOM   1776 2HG  MET A 113     103.517  49.680 -70.674  1.00  0.00           H  
ATOM   1777 1HE  MET A 113     102.857  52.870 -68.115  1.00  0.00           H  
ATOM   1778 2HE  MET A 113     102.617  52.882 -69.880  1.00  0.00           H  
ATOM   1779 3HE  MET A 113     102.076  51.486 -68.917  1.00  0.00           H  
ATOM   1780  N   PRO A 114     108.498  49.045 -71.687  1.00  0.00           N  
ATOM   1781  CA  PRO A 114     109.396  48.083 -72.338  1.00  0.00           C  
ATOM   1782  C   PRO A 114     108.661  47.065 -73.240  1.00  0.00           C  
ATOM   1783  O   PRO A 114     109.156  46.692 -74.294  1.00  0.00           O  
ATOM   1784  CB  PRO A 114     110.052  47.383 -71.154  1.00  0.00           C  
ATOM   1785  CG  PRO A 114     109.992  48.378 -70.048  1.00  0.00           C  
ATOM   1786  CD  PRO A 114     108.703  49.041 -70.208  1.00  0.00           C  
ATOM   1787  HA  PRO A 114     110.140  48.630 -72.937  1.00  0.00           H  
ATOM   1788 1HB  PRO A 114     109.510  46.456 -70.918  1.00  0.00           H  
ATOM   1789 2HB  PRO A 114     111.083  47.097 -71.409  1.00  0.00           H  
ATOM   1790 1HG  PRO A 114     110.083  47.871 -69.076  1.00  0.00           H  
ATOM   1791 2HG  PRO A 114     110.836  49.079 -70.121  1.00  0.00           H  
ATOM   1792 1HD  PRO A 114     107.924  48.461 -69.692  1.00  0.00           H  
ATOM   1793 2HD  PRO A 114     108.762  50.061 -69.800  1.00  0.00           H  
ATOM   1794  N   GLU A 115     107.468  46.652 -72.823  1.00  0.00           N  
ATOM   1795  CA  GLU A 115     106.646  45.721 -73.597  1.00  0.00           C  
ATOM   1796  C   GLU A 115     105.943  46.399 -74.794  1.00  0.00           C  
ATOM   1797  O   GLU A 115     105.369  45.709 -75.636  1.00  0.00           O  
ATOM   1798  CB  GLU A 115     105.622  45.000 -72.699  1.00  0.00           C  
ATOM   1799  CG  GLU A 115     104.598  45.886 -71.943  1.00  0.00           C  
ATOM   1800  CD  GLU A 115     105.078  46.468 -70.585  1.00  0.00           C  
ATOM   1801  OE1 GLU A 115     106.281  46.385 -70.251  1.00  0.00           O  
ATOM   1802  OE2 GLU A 115     104.221  47.026 -69.848  1.00  0.00           O  
ATOM   1803  H   GLU A 115     107.122  46.996 -71.939  1.00  0.00           H  
ATOM   1804  HA  GLU A 115     107.299  44.969 -74.041  1.00  0.00           H  
ATOM   1805 1HB  GLU A 115     105.039  44.301 -73.301  1.00  0.00           H  
ATOM   1806 2HB  GLU A 115     106.147  44.419 -71.941  1.00  0.00           H  
ATOM   1807 1HG  GLU A 115     104.325  46.729 -72.577  1.00  0.00           H  
ATOM   1808 2HG  GLU A 115     103.699  45.303 -71.753  1.00  0.00           H  
ATOM   1809  N   GLY A 116     105.996  47.732 -74.860  1.00  0.00           N  
ATOM   1810  CA  GLY A 116     105.400  48.519 -75.948  1.00  0.00           C  
ATOM   1811  C   GLY A 116     104.496  49.655 -75.458  1.00  0.00           C  
ATOM   1812  O   GLY A 116     104.409  49.905 -74.243  1.00  0.00           O  
ATOM   1813  H   GLY A 116     106.476  48.211 -74.112  1.00  0.00           H  
ATOM   1814 1HA  GLY A 116     106.192  48.949 -76.562  1.00  0.00           H  
ATOM   1815 2HA  GLY A 116     104.814  47.865 -76.592  1.00  0.00           H  
ATOM   1816  N   TRP A 117     103.838  50.345 -76.402  1.00  0.00           N  
ATOM   1817  CA  TRP A 117     102.933  51.447 -76.055  1.00  0.00           C  
ATOM   1818  C   TRP A 117     101.725  50.908 -75.322  1.00  0.00           C  
ATOM   1819  O   TRP A 117     101.087  49.965 -75.774  1.00  0.00           O  
ATOM   1820  CB  TRP A 117     102.473  52.218 -77.287  1.00  0.00           C  
ATOM   1821  CG  TRP A 117     103.550  53.040 -77.854  1.00  0.00           C  
ATOM   1822  CD1 TRP A 117     104.424  52.688 -78.841  1.00  0.00           C  
ATOM   1823  CD2 TRP A 117     103.912  54.361 -77.446  1.00  0.00           C  
ATOM   1824  NE1 TRP A 117     105.303  53.712 -79.080  1.00  0.00           N  
ATOM   1825  CE2 TRP A 117     105.016  54.753 -78.240  1.00  0.00           C  
ATOM   1826  CE3 TRP A 117     103.428  55.242 -76.474  1.00  0.00           C  
ATOM   1827  CZ2 TRP A 117     105.635  55.988 -78.101  1.00  0.00           C  
ATOM   1828  CZ3 TRP A 117     104.027  56.486 -76.349  1.00  0.00           C  
ATOM   1829  CH2 TRP A 117     105.120  56.846 -77.161  1.00  0.00           C  
ATOM   1830  H   TRP A 117     103.967  50.102 -77.374  1.00  0.00           H  
ATOM   1831  HA  TRP A 117     103.466  52.140 -75.405  1.00  0.00           H  
ATOM   1832 1HB  TRP A 117     102.121  51.517 -78.044  1.00  0.00           H  
ATOM   1833 2HB  TRP A 117     101.635  52.861 -77.022  1.00  0.00           H  
ATOM   1834  HD1 TRP A 117     104.423  51.732 -79.361  1.00  0.00           H  
ATOM   1835  HE1 TRP A 117     106.045  53.703 -79.765  1.00  0.00           H  
ATOM   1836  HE3 TRP A 117     102.596  54.958 -75.831  1.00  0.00           H  
ATOM   1837  HZ2 TRP A 117     106.493  56.278 -78.707  1.00  0.00           H  
ATOM   1838  HZ3 TRP A 117     103.632  57.180 -75.606  1.00  0.00           H  
ATOM   1839  HH2 TRP A 117     105.566  57.833 -77.035  1.00  0.00           H  
ATOM   1840  N   ARG A 118     101.390  51.536 -74.213  1.00  0.00           N  
ATOM   1841  CA  ARG A 118     100.275  51.099 -73.397  1.00  0.00           C  
ATOM   1842  C   ARG A 118      99.425  52.263 -72.994  1.00  0.00           C  
ATOM   1843  O   ARG A 118      99.941  53.332 -72.732  1.00  0.00           O  
ATOM   1844  CB  ARG A 118     100.763  50.379 -72.149  1.00  0.00           C  
ATOM   1845  CG  ARG A 118     101.470  49.058 -72.407  1.00  0.00           C  
ATOM   1846  CD  ARG A 118     100.531  48.023 -72.913  1.00  0.00           C  
ATOM   1847  NE  ARG A 118     101.190  46.741 -73.104  1.00  0.00           N  
ATOM   1848  CZ  ARG A 118     101.814  46.363 -74.237  1.00  0.00           C  
ATOM   1849  NH1 ARG A 118     101.856  47.177 -75.268  1.00  0.00           N  
ATOM   1850  NH2 ARG A 118     102.384  45.172 -74.311  1.00  0.00           N  
ATOM   1851  H   ARG A 118     101.924  52.343 -73.925  1.00  0.00           H  
ATOM   1852  HA  ARG A 118      99.702  50.362 -73.961  1.00  0.00           H  
ATOM   1853 1HB  ARG A 118     101.455  51.022 -71.606  1.00  0.00           H  
ATOM   1854 2HB  ARG A 118      99.918  50.178 -71.491  1.00  0.00           H  
ATOM   1855 1HG  ARG A 118     102.253  49.203 -73.152  1.00  0.00           H  
ATOM   1856 2HG  ARG A 118     101.913  48.695 -71.480  1.00  0.00           H  
ATOM   1857 1HD  ARG A 118      99.720  47.887 -72.198  1.00  0.00           H  
ATOM   1858 2HD  ARG A 118     100.121  48.342 -73.871  1.00  0.00           H  
ATOM   1859  HE  ARG A 118     101.178  46.087 -72.333  1.00  0.00           H  
ATOM   1860 1HH1 ARG A 118     101.420  48.087 -75.211  1.00  0.00           H  
ATOM   1861 2HH1 ARG A 118     102.324  46.894 -76.116  1.00  0.00           H  
ATOM   1862 1HH2 ARG A 118     102.351  44.546 -73.518  1.00  0.00           H  
ATOM   1863 2HH2 ARG A 118     102.851  44.889 -75.159  1.00  0.00           H  
ATOM   1864  N   ILE A 119      98.122  52.042 -72.901  1.00  0.00           N  
ATOM   1865  CA  ILE A 119      97.184  53.044 -72.408  1.00  0.00           C  
ATOM   1866  C   ILE A 119      97.183  52.943 -70.895  1.00  0.00           C  
ATOM   1867  O   ILE A 119      96.829  51.929 -70.348  1.00  0.00           O  
ATOM   1868  CB  ILE A 119      95.719  52.804 -72.945  1.00  0.00           C  
ATOM   1869  CG1 ILE A 119      95.670  52.831 -74.480  1.00  0.00           C  
ATOM   1870  CG2 ILE A 119      94.775  53.850 -72.445  1.00  0.00           C  
ATOM   1871  CD1 ILE A 119      94.386  52.313 -75.074  1.00  0.00           C  
ATOM   1872  H   ILE A 119      97.772  51.138 -73.185  1.00  0.00           H  
ATOM   1873  HA  ILE A 119      97.510  54.023 -72.756  1.00  0.00           H  
ATOM   1874  HB  ILE A 119      95.363  51.830 -72.610  1.00  0.00           H  
ATOM   1875 1HG1 ILE A 119      95.813  53.853 -74.831  1.00  0.00           H  
ATOM   1876 2HG1 ILE A 119      96.489  52.232 -74.881  1.00  0.00           H  
ATOM   1877 1HG2 ILE A 119      93.776  53.655 -72.834  1.00  0.00           H  
ATOM   1878 2HG2 ILE A 119      94.751  53.827 -71.356  1.00  0.00           H  
ATOM   1879 3HG2 ILE A 119      95.109  54.832 -72.780  1.00  0.00           H  
ATOM   1880 1HD1 ILE A 119      94.440  52.368 -76.161  1.00  0.00           H  
ATOM   1881 2HD1 ILE A 119      94.238  51.276 -74.770  1.00  0.00           H  
ATOM   1882 3HD1 ILE A 119      93.553  52.918 -74.721  1.00  0.00           H  
ATOM   1883  N   VAL A 120      97.566  54.023 -70.233  1.00  0.00           N  
ATOM   1884  CA  VAL A 120      97.551  54.127 -68.766  1.00  0.00           C  
ATOM   1885  C   VAL A 120      96.274  54.773 -68.222  1.00  0.00           C  
ATOM   1886  O   VAL A 120      95.948  54.602 -67.042  1.00  0.00           O  
ATOM   1887  CB  VAL A 120      98.764  54.947 -68.289  1.00  0.00           C  
ATOM   1888  CG1 VAL A 120     100.060  54.313 -68.775  1.00  0.00           C  
ATOM   1889  CG2 VAL A 120      98.647  56.381 -68.782  1.00  0.00           C  
ATOM   1890  H   VAL A 120      97.885  54.810 -70.779  1.00  0.00           H  
ATOM   1891  HA  VAL A 120      97.587  53.121 -68.347  1.00  0.00           H  
ATOM   1892  HB  VAL A 120      98.791  54.937 -67.199  1.00  0.00           H  
ATOM   1893 1HG1 VAL A 120     100.907  54.905 -68.428  1.00  0.00           H  
ATOM   1894 2HG1 VAL A 120     100.140  53.301 -68.380  1.00  0.00           H  
ATOM   1895 3HG1 VAL A 120     100.062  54.281 -69.864  1.00  0.00           H  
ATOM   1896 1HG2 VAL A 120      99.508  56.955 -68.439  1.00  0.00           H  
ATOM   1897 2HG2 VAL A 120      98.614  56.390 -69.871  1.00  0.00           H  
ATOM   1898 3HG2 VAL A 120      97.734  56.827 -68.388  1.00  0.00           H  
ATOM   1899  N   ALA A 121      95.542  55.517 -69.053  1.00  0.00           N  
ATOM   1900  CA  ALA A 121      94.245  56.087 -68.592  1.00  0.00           C  
ATOM   1901  C   ALA A 121      93.411  56.377 -69.786  1.00  0.00           C  
ATOM   1902  O   ALA A 121      93.973  56.749 -70.824  1.00  0.00           O  
ATOM   1903  CB  ALA A 121      94.414  57.386 -67.709  1.00  0.00           C  
ATOM   1904  H   ALA A 121      95.853  55.702 -69.996  1.00  0.00           H  
ATOM   1905  HA  ALA A 121      93.744  55.338 -67.980  1.00  0.00           H  
ATOM   1906 1HB  ALA A 121      93.432  57.750 -67.406  1.00  0.00           H  
ATOM   1907 2HB  ALA A 121      95.002  57.150 -66.822  1.00  0.00           H  
ATOM   1908 3HB  ALA A 121      94.923  58.155 -68.287  1.00  0.00           H  
ATOM   1909  N   ALA A 122      92.099  56.114 -69.693  1.00  0.00           N  
ATOM   1910  CA  ALA A 122      91.166  56.434 -70.802  1.00  0.00           C  
ATOM   1911  C   ALA A 122      89.852  56.895 -70.231  1.00  0.00           C  
ATOM   1912  O   ALA A 122      89.439  56.420 -69.188  1.00  0.00           O  
ATOM   1913  CB  ALA A 122      90.926  55.252 -71.781  1.00  0.00           C  
ATOM   1914  H   ALA A 122      91.736  55.689 -68.852  1.00  0.00           H  
ATOM   1915  HA  ALA A 122      91.596  57.251 -71.382  1.00  0.00           H  
ATOM   1916 1HB  ALA A 122      90.234  55.563 -72.564  1.00  0.00           H  
ATOM   1917 2HB  ALA A 122      91.873  54.954 -72.231  1.00  0.00           H  
ATOM   1918 3HB  ALA A 122      90.503  54.410 -71.237  1.00  0.00           H  
ATOM   1919  N   HIS A 123      89.211  57.823 -70.940  1.00  0.00           N  
ATOM   1920  CA  HIS A 123      87.938  58.388 -70.526  1.00  0.00           C  
ATOM   1921  C   HIS A 123      87.159  58.393 -71.813  1.00  0.00           C  
ATOM   1922  O   HIS A 123      87.633  58.964 -72.820  1.00  0.00           O  
ATOM   1923  CB  HIS A 123      88.088  59.820 -69.989  1.00  0.00           C  
ATOM   1924  CG  HIS A 123      86.838  60.373 -69.366  1.00  0.00           C  
ATOM   1925  ND1 HIS A 123      86.831  61.538 -68.626  1.00  0.00           N  
ATOM   1926  CD2 HIS A 123      85.562  59.906 -69.342  1.00  0.00           C  
ATOM   1927  CE1 HIS A 123      85.601  61.778 -68.203  1.00  0.00           C  
ATOM   1928  NE2 HIS A 123      84.814  60.797 -68.615  1.00  0.00           N  
ATOM   1929  H   HIS A 123      89.634  58.142 -71.799  1.00  0.00           H  
ATOM   1930  HA  HIS A 123      87.515  57.783 -69.725  1.00  0.00           H  
ATOM   1931 1HB  HIS A 123      88.880  59.847 -69.240  1.00  0.00           H  
ATOM   1932 2HB  HIS A 123      88.383  60.484 -70.801  1.00  0.00           H  
ATOM   1933  HD2 HIS A 123      85.201  58.992 -69.815  1.00  0.00           H  
ATOM   1934  HE1 HIS A 123      85.286  62.639 -67.613  1.00  0.00           H  
ATOM   1935  HE2 HIS A 123      83.825  60.714 -68.428  1.00  0.00           H  
ATOM   1936  N   PHE A 124      86.016  57.694 -71.797  1.00  0.00           N  
ATOM   1937  CA  PHE A 124      85.091  57.637 -72.925  1.00  0.00           C  
ATOM   1938  C   PHE A 124      83.737  58.069 -72.377  1.00  0.00           C  
ATOM   1939  O   PHE A 124      83.321  57.636 -71.297  1.00  0.00           O  
ATOM   1940  CB  PHE A 124      85.014  56.234 -73.531  1.00  0.00           C  
ATOM   1941  CG  PHE A 124      83.900  56.064 -74.524  1.00  0.00           C  
ATOM   1942  CD1 PHE A 124      84.023  56.555 -75.816  1.00  0.00           C  
ATOM   1943  CD2 PHE A 124      82.728  55.413 -74.170  1.00  0.00           C  
ATOM   1944  CE1 PHE A 124      82.999  56.399 -76.731  1.00  0.00           C  
ATOM   1945  CE2 PHE A 124      81.704  55.254 -75.083  1.00  0.00           C  
ATOM   1946  CZ  PHE A 124      81.839  55.748 -76.365  1.00  0.00           C  
ATOM   1947  H   PHE A 124      85.796  57.183 -70.954  1.00  0.00           H  
ATOM   1948  HA  PHE A 124      85.451  58.313 -73.702  1.00  0.00           H  
ATOM   1949 1HB  PHE A 124      85.954  56.002 -74.030  1.00  0.00           H  
ATOM   1950 2HB  PHE A 124      84.876  55.502 -72.736  1.00  0.00           H  
ATOM   1951  HD1 PHE A 124      84.940  57.068 -76.106  1.00  0.00           H  
ATOM   1952  HD2 PHE A 124      82.621  55.023 -73.157  1.00  0.00           H  
ATOM   1953  HE1 PHE A 124      83.108  56.790 -77.742  1.00  0.00           H  
ATOM   1954  HE2 PHE A 124      80.788  54.740 -74.792  1.00  0.00           H  
ATOM   1955  HZ  PHE A 124      81.032  55.625 -77.085  1.00  0.00           H  
ATOM   1956  N   SER A 125      83.059  58.948 -73.106  1.00  0.00           N  
ATOM   1957  CA  SER A 125      81.748  59.412 -72.683  1.00  0.00           C  
ATOM   1958  C   SER A 125      80.931  59.879 -73.867  1.00  0.00           C  
ATOM   1959  O   SER A 125      81.445  60.031 -74.975  1.00  0.00           O  
ATOM   1960  CB  SER A 125      81.877  60.582 -71.707  1.00  0.00           C  
ATOM   1961  OG  SER A 125      82.404  61.731 -72.348  1.00  0.00           O  
ATOM   1962  H   SER A 125      83.452  59.302 -73.966  1.00  0.00           H  
ATOM   1963  HA  SER A 125      81.238  58.592 -72.175  1.00  0.00           H  
ATOM   1964 1HB  SER A 125      80.899  60.816 -71.288  1.00  0.00           H  
ATOM   1965 2HB  SER A 125      82.527  60.297 -70.881  1.00  0.00           H  
ATOM   1966  HG  SER A 125      83.269  61.477 -72.679  1.00  0.00           H  
ATOM   1967  N   LEU A 126      79.659  60.129 -73.588  1.00  0.00           N  
ATOM   1968  CA  LEU A 126      78.731  60.666 -74.545  1.00  0.00           C  
ATOM   1969  C   LEU A 126      78.452  62.079 -74.096  1.00  0.00           C  
ATOM   1970  O   LEU A 126      78.284  62.330 -72.897  1.00  0.00           O  
ATOM   1971  CB  LEU A 126      77.425  59.877 -74.528  1.00  0.00           C  
ATOM   1972  CG  LEU A 126      77.451  58.387 -74.894  1.00  0.00           C  
ATOM   1973  CD1 LEU A 126      76.046  57.794 -74.723  1.00  0.00           C  
ATOM   1974  CD2 LEU A 126      77.975  58.173 -76.321  1.00  0.00           C  
ATOM   1975  H   LEU A 126      79.339  59.928 -72.651  1.00  0.00           H  
ATOM   1976  HA  LEU A 126      79.173  60.584 -75.538  1.00  0.00           H  
ATOM   1977 1HB  LEU A 126      77.000  59.932 -73.527  1.00  0.00           H  
ATOM   1978 2HB  LEU A 126      76.728  60.344 -75.223  1.00  0.00           H  
ATOM   1979  HG  LEU A 126      78.103  57.853 -74.202  1.00  0.00           H  
ATOM   1980 1HD1 LEU A 126      76.064  56.736 -74.983  1.00  0.00           H  
ATOM   1981 2HD1 LEU A 126      75.727  57.907 -73.687  1.00  0.00           H  
ATOM   1982 3HD1 LEU A 126      75.349  58.316 -75.377  1.00  0.00           H  
ATOM   1983 1HD2 LEU A 126      77.982  57.107 -76.551  1.00  0.00           H  
ATOM   1984 2HD2 LEU A 126      77.327  58.692 -77.028  1.00  0.00           H  
ATOM   1985 3HD2 LEU A 126      78.988  58.568 -76.400  1.00  0.00           H  
ATOM   1986  N   MET A 127      78.381  63.004 -75.045  1.00  0.00           N  
ATOM   1987  CA  MET A 127      78.165  64.397 -74.707  1.00  0.00           C  
ATOM   1988  C   MET A 127      76.685  64.606 -74.360  1.00  0.00           C  
ATOM   1989  O   MET A 127      75.812  64.036 -75.025  1.00  0.00           O  
ATOM   1990  CB  MET A 127      78.583  65.260 -75.878  1.00  0.00           C  
ATOM   1991  CG  MET A 127      78.646  66.715 -75.551  1.00  0.00           C  
ATOM   1992  SD  MET A 127      79.330  67.643 -77.088  1.00  0.00           S  
ATOM   1993  CE  MET A 127      77.763  67.547 -78.270  1.00  0.00           C  
ATOM   1994  H   MET A 127      78.476  62.743 -76.016  1.00  0.00           H  
ATOM   1995  HA  MET A 127      78.779  64.641 -73.841  1.00  0.00           H  
ATOM   1996 1HB  MET A 127      79.564  64.944 -76.231  1.00  0.00           H  
ATOM   1997 2HB  MET A 127      77.880  65.122 -76.701  1.00  0.00           H  
ATOM   1998 1HG  MET A 127      77.650  67.074 -75.294  1.00  0.00           H  
ATOM   1999 2HG  MET A 127      79.295  66.866 -74.689  1.00  0.00           H  
ATOM   2000 1HE  MET A 127      77.989  68.043 -79.214  1.00  0.00           H  
ATOM   2001 2HE  MET A 127      77.513  66.503 -78.458  1.00  0.00           H  
ATOM   2002 3HE  MET A 127      76.917  68.044 -77.793  1.00  0.00           H  
ATOM   2003  N   SER A 128      76.408  65.411 -73.334  1.00  0.00           N  
ATOM   2004  CA  SER A 128      75.034  65.638 -72.895  1.00  0.00           C  
ATOM   2005  C   SER A 128      74.137  66.266 -73.984  1.00  0.00           C  
ATOM   2006  O   SER A 128      74.312  67.418 -74.386  1.00  0.00           O  
ATOM   2007  OXT SER A 128      73.241  65.629 -74.464  1.00  0.00           O  
ATOM   2008  CB  SER A 128      75.043  66.529 -71.668  1.00  0.00           C  
ATOM   2009  OG  SER A 128      75.505  67.813 -71.983  1.00  0.00           O  
ATOM   2010  H   SER A 128      77.163  65.875 -72.849  1.00  0.00           H  
ATOM   2011  HA  SER A 128      74.586  64.674 -72.649  1.00  0.00           H  
ATOM   2012 1HB  SER A 128      74.035  66.592 -71.257  1.00  0.00           H  
ATOM   2013 2HB  SER A 128      75.681  66.088 -70.903  1.00  0.00           H  
ATOM   2014  HG  SER A 128      75.481  68.312 -71.163  1.00  0.00           H  
TER                                                                             
HEADER                                            xx-MMM-xx                     
HETNAM     NPS X   1  NPS                                                       
HETATM    1  C7  NPS X   1      86.885  50.497 -75.327  1.00  0.00           C  
HETATM    2  C2  NPS X   1      88.039  49.941 -75.843  1.00  0.00           C  
HETATM    3  C4  NPS X   1      89.181  50.700 -75.999  1.00  0.00           C  
HETATM    4  C10 NPS X   1      89.179  52.022 -75.644  1.00  0.00           C  
HETATM    5  C6  NPS X   1      88.062  52.614 -75.131  1.00  0.00           C  
HETATM    6  C8  NPS X   1      86.922  51.905 -74.955  1.00  0.00           C  
HETATM    7  C1  NPS X   1      85.826  52.519 -74.445  1.00  0.00           C  
HETATM    8  C3  NPS X   1      84.687  51.789 -74.274  1.00  0.00           C  
HETATM    9  C9  NPS X   1      84.602  50.468 -74.619  1.00  0.00           C  
HETATM   10  C5  NPS X   1      85.706  49.804 -75.136  1.00  0.00           C  
HETATM   11  C14 NPS X   1      83.301  49.820 -74.339  1.00  0.00           C  
HETATM   12  C11 NPS X   1      82.168  49.983 -75.277  1.00  0.00           C  
HETATM   13  O1  NPS X   1      82.243  49.494 -76.387  1.00  0.00           O  
HETATM   14  O2  NPS X   1      81.200  50.649 -74.934  1.00  0.00           O  
HETATM   15  C12 NPS X   1      83.502  48.347 -74.079  1.00  0.00           C  
HETATM   16  O3  NPS X   1      90.262  52.813 -75.768  1.00  0.00           O  
HETATM   17  C13 NPS X   1      91.452  52.307 -76.273  1.00  0.00           C  
HETATM   18  H2  NPS X   1      88.049  48.900 -76.127  1.00  0.00           H  
HETATM   19  H4  NPS X   1      90.077  50.250 -76.403  1.00  0.00           H  
HETATM   20  H6  NPS X   1      88.087  53.659 -74.862  1.00  0.00           H  
HETATM   21  H1  NPS X   1      85.854  53.566 -74.178  1.00  0.00           H  
HETATM   22  H3  NPS X   1      83.819  52.272 -73.851  1.00  0.00           H  
HETATM   23  H5  NPS X   1      85.643  48.755 -75.388  1.00  0.00           H  
HETATM   24  H13 NPS X   1      82.969  50.398 -73.463  1.00  0.00           H  
HETATM   25  H7  NPS X   1      83.831  47.853 -75.005  1.00  0.00           H  
HETATM   26  H8  NPS X   1      84.267  48.213 -73.300  1.00  0.00           H  
HETATM   27  H9  NPS X   1      82.554  47.901 -73.743  1.00  0.00           H  
HETATM   28  H10 NPS X   1      92.209  53.103 -76.295  1.00  0.00           H  
HETATM   29  H11 NPS X   1      91.802  51.485 -75.633  1.00  0.00           H  
HETATM   30  H12 NPS X   1      91.286  51.931 -77.294  1.00  0.00           H  
TER                                                                             
CONECT    1    2    6   10                                                      
CONECT    2    1    3   18                                                      
CONECT    3    2    4   19                                                      
CONECT    4    3    5   16                                                      
CONECT    5    4    6   20                                                      
CONECT    6    1    5    7                                                      
CONECT    7    6    8   21                                                      
CONECT    8    7    9   22                                                      
CONECT    9    8   10   11                                                      
CONECT   10    1    9   23                                                      
CONECT   11    9   12   15   24                                                 
CONECT   12   11   13   14                                                      
CONECT   13   12                                                                
CONECT   14   12                                                                
CONECT   15   11   25   26   27                                                 
CONECT   16    4   17                                                           
CONECT   17   16   28   29   30                                                 
CONECT   18    2                                                                
CONECT   19    3                                                                
CONECT   20    5                                                                
CONECT   21    7                                                                
CONECT   22    8                                                                
CONECT   23   10                                                                
CONECT   24   11                                                                
CONECT   25   15                                                                
CONECT   26   15                                                                
CONECT   27   15                                                                
CONECT   28   17                                                                
CONECT   29   17                                                                
CONECT   30   17                                                                
