# Supplementary material for: New computational protein design methods for de novo small molecule binding sites
Source: PLoS Comput Biol. 2020 Oct 5;16(10):e1008178. doi: 10.1371/journal.pcbi.1008178 (PMC7575090; doi:10.1371/journal.pcbi.1008178)
Supplement: S4 File — PDB files for matches that were selected for forward design, the RosettaMatch constraint files (.cst) that yielded the match, and corresponding source composite binding site definition (.pdb) that was used to generate the RosettaMatch constraint file. (GZ) [file pcbi.1008178.s004.tar.gz › DesignMatchPDBs/IM4_3GZB.pdb]

HEADER                                            xx-MMM-xx                     
REMARK 666 MATCH TEMPLATE X IM4    0 MATCH MOTIF A PHE   51  1  1               
REMARK 666 MATCH TEMPLATE X IM4    0 MATCH MOTIF A PHE  138  2  1               
REMARK 666 MATCH TEMPLATE X IM4    0 MATCH MOTIF A TYR   33  3  1               
ATOM      1  N   GLY A   1      22.050 -16.968  82.918  1.00  0.00           N  
ATOM      2  CA  GLY A   1      22.732 -16.238  81.810  1.00  0.00           C  
ATOM      3  C   GLY A   1      23.726 -15.230  82.341  1.00  0.00           C  
ATOM      4  O   GLY A   1      23.620 -14.787  83.466  1.00  0.00           O  
ATOM      5 1H   GLY A   1      21.054 -16.808  82.865  1.00  0.00           H  
ATOM      6 2H   GLY A   1      22.236 -17.957  82.835  1.00  0.00           H  
ATOM      7 3H   GLY A   1      22.397 -16.634  83.806  1.00  0.00           H  
ATOM      8 1HA  GLY A   1      23.245 -16.952  81.165  1.00  0.00           H  
ATOM      9 2HA  GLY A   1      21.988 -15.729  81.198  1.00  0.00           H  
ATOM     10  N   MET A   2      24.650 -14.810  81.471  1.00  0.00           N  
ATOM     11  CA  MET A   2      25.628 -13.780  81.766  1.00  0.00           C  
ATOM     12  C   MET A   2      25.185 -12.431  81.168  1.00  0.00           C  
ATOM     13  O   MET A   2      25.052 -12.346  79.938  1.00  0.00           O  
ATOM     14  CB  MET A   2      26.999 -14.192  81.234  1.00  0.00           C  
ATOM     15  CG  MET A   2      28.110 -13.190  81.515  1.00  0.00           C  
ATOM     16  SD  MET A   2      29.727 -13.774  80.968  1.00  0.00           S  
ATOM     17  CE  MET A   2      30.773 -12.422  81.502  1.00  0.00           C  
ATOM     18  H   MET A   2      24.654 -15.246  80.560  1.00  0.00           H  
ATOM     19  HA  MET A   2      25.745 -13.714  82.848  1.00  0.00           H  
ATOM     20 1HB  MET A   2      27.289 -15.144  81.674  1.00  0.00           H  
ATOM     21 2HB  MET A   2      26.942 -14.334  80.154  1.00  0.00           H  
ATOM     22 1HG  MET A   2      27.892 -12.252  81.005  1.00  0.00           H  
ATOM     23 2HG  MET A   2      28.160 -12.993  82.585  1.00  0.00           H  
ATOM     24 1HE  MET A   2      31.808 -12.636  81.234  1.00  0.00           H  
ATOM     25 2HE  MET A   2      30.454 -11.500  81.014  1.00  0.00           H  
ATOM     26 3HE  MET A   2      30.694 -12.307  82.584  1.00  0.00           H  
ATOM     27  N   PHE A   3      25.009 -11.419  81.996  1.00  0.00           N  
ATOM     28  CA  PHE A   3      24.502 -10.127  81.528  1.00  0.00           C  
ATOM     29  C   PHE A   3      25.411  -9.000  81.956  1.00  0.00           C  
ATOM     30  O   PHE A   3      26.082  -9.077  82.989  1.00  0.00           O  
ATOM     31  CB  PHE A   3      23.104  -9.855  82.082  1.00  0.00           C  
ATOM     32  CG  PHE A   3      22.076 -10.830  81.587  1.00  0.00           C  
ATOM     33  CD1 PHE A   3      21.407 -10.599  80.395  1.00  0.00           C  
ATOM     34  CD2 PHE A   3      21.809 -11.971  82.291  1.00  0.00           C  
ATOM     35  CE1 PHE A   3      20.474 -11.505  79.929  1.00  0.00           C  
ATOM     36  CE2 PHE A   3      20.891 -12.870  81.853  1.00  0.00           C  
ATOM     37  CZ  PHE A   3      20.218 -12.641  80.645  1.00  0.00           C  
ATOM     38  H   PHE A   3      25.228 -11.537  82.975  1.00  0.00           H  
ATOM     39  HA  PHE A   3      24.442 -10.152  80.439  1.00  0.00           H  
ATOM     40 1HB  PHE A   3      23.129  -9.899  83.170  1.00  0.00           H  
ATOM     41 2HB  PHE A   3      22.791  -8.850  81.802  1.00  0.00           H  
ATOM     42  HD1 PHE A   3      21.626  -9.693  79.828  1.00  0.00           H  
ATOM     43  HD2 PHE A   3      22.336 -12.144  83.230  1.00  0.00           H  
ATOM     44  HE1 PHE A   3      19.947 -11.312  78.994  1.00  0.00           H  
ATOM     45  HE2 PHE A   3      20.675 -13.765  82.435  1.00  0.00           H  
ATOM     46  HZ  PHE A   3      19.491 -13.365  80.279  1.00  0.00           H  
ATOM     47  N   ALA A   4      25.408  -7.942  81.151  1.00  0.00           N  
ATOM     48  CA  ALA A   4      26.096  -6.678  81.457  1.00  0.00           C  
ATOM     49  C   ALA A   4      25.105  -5.525  81.397  1.00  0.00           C  
ATOM     50  O   ALA A   4      23.985  -5.674  80.930  1.00  0.00           O  
ATOM     51  CB  ALA A   4      27.206  -6.475  80.439  1.00  0.00           C  
ATOM     52  H   ALA A   4      24.900  -8.027  80.282  1.00  0.00           H  
ATOM     53  HA  ALA A   4      26.522  -6.759  82.457  1.00  0.00           H  
ATOM     54 1HB  ALA A   4      27.727  -5.541  80.651  1.00  0.00           H  
ATOM     55 2HB  ALA A   4      27.910  -7.305  80.498  1.00  0.00           H  
ATOM     56 3HB  ALA A   4      26.779  -6.432  79.439  1.00  0.00           H  
ATOM     57  N   SER A   5      25.498  -4.388  81.976  1.00  0.00           N  
ATOM     58  CA  SER A   5      24.646  -3.180  82.023  1.00  0.00           C  
ATOM     59  C   SER A   5      25.408  -2.069  81.321  1.00  0.00           C  
ATOM     60  O   SER A   5      26.629  -1.897  81.522  1.00  0.00           O  
ATOM     61  CB  SER A   5      24.320  -2.780  83.450  1.00  0.00           C  
ATOM     62  OG  SER A   5      23.495  -1.648  83.478  1.00  0.00           O  
ATOM     63  H   SER A   5      26.416  -4.360  82.397  1.00  0.00           H  
ATOM     64  HA  SER A   5      23.708  -3.396  81.509  1.00  0.00           H  
ATOM     65 1HB  SER A   5      23.824  -3.608  83.955  1.00  0.00           H  
ATOM     66 2HB  SER A   5      25.244  -2.574  83.989  1.00  0.00           H  
ATOM     67  HG  SER A   5      23.336  -1.460  84.406  1.00  0.00           H  
ATOM     68  N   LEU A   6      24.745  -1.436  80.363  1.00  0.00           N  
ATOM     69  CA  LEU A   6      25.321  -0.342  79.605  1.00  0.00           C  
ATOM     70  C   LEU A   6      24.650   0.951  80.051  1.00  0.00           C  
ATOM     71  O   LEU A   6      23.451   0.984  80.144  1.00  0.00           O  
ATOM     72  CB  LEU A   6      25.127  -0.558  78.099  1.00  0.00           C  
ATOM     73  CG  LEU A   6      25.780  -1.819  77.519  1.00  0.00           C  
ATOM     74  CD1 LEU A   6      25.490  -1.901  76.026  1.00  0.00           C  
ATOM     75  CD2 LEU A   6      27.277  -1.785  77.784  1.00  0.00           C  
ATOM     76  H   LEU A   6      23.802  -1.733  80.159  1.00  0.00           H  
ATOM     77  HA  LEU A   6      26.399  -0.342  79.762  1.00  0.00           H  
ATOM     78 1HB  LEU A   6      24.060  -0.611  77.890  1.00  0.00           H  
ATOM     79 2HB  LEU A   6      25.538   0.301  77.569  1.00  0.00           H  
ATOM     80  HG  LEU A   6      25.348  -2.702  77.991  1.00  0.00           H  
ATOM     81 1HD1 LEU A   6      25.953  -2.797  75.614  1.00  0.00           H  
ATOM     82 2HD1 LEU A   6      24.412  -1.944  75.867  1.00  0.00           H  
ATOM     83 3HD1 LEU A   6      25.896  -1.021  75.529  1.00  0.00           H  
ATOM     84 1HD2 LEU A   6      27.741  -2.682  77.372  1.00  0.00           H  
ATOM     85 2HD2 LEU A   6      27.710  -0.903  77.311  1.00  0.00           H  
ATOM     86 3HD2 LEU A   6      27.456  -1.745  78.859  1.00  0.00           H  
ATOM     87  N   VAL A   7      25.439   1.964  80.331  1.00  0.00           N  
ATOM     88  CA  VAL A   7      24.895   3.301  80.657  1.00  0.00           C  
ATOM     89  C   VAL A   7      24.791   4.049  79.326  1.00  0.00           C  
ATOM     90  O   VAL A   7      25.797   4.371  78.706  1.00  0.00           O  
ATOM     91  CB  VAL A   7      25.804   4.068  81.636  1.00  0.00           C  
ATOM     92  CG1 VAL A   7      25.248   5.460  81.898  1.00  0.00           C  
ATOM     93  CG2 VAL A   7      25.941   3.289  82.934  1.00  0.00           C  
ATOM     94  H   VAL A   7      26.440   1.828  80.323  1.00  0.00           H  
ATOM     95  HA  VAL A   7      23.928   3.171  81.144  1.00  0.00           H  
ATOM     96  HB  VAL A   7      26.787   4.195  81.181  1.00  0.00           H  
ATOM     97 1HG1 VAL A   7      25.903   5.989  82.591  1.00  0.00           H  
ATOM     98 2HG1 VAL A   7      25.192   6.012  80.960  1.00  0.00           H  
ATOM     99 3HG1 VAL A   7      24.252   5.378  82.332  1.00  0.00           H  
ATOM    100 1HG2 VAL A   7      26.585   3.837  83.621  1.00  0.00           H  
ATOM    101 2HG2 VAL A   7      24.958   3.157  83.386  1.00  0.00           H  
ATOM    102 3HG2 VAL A   7      26.379   2.312  82.728  1.00  0.00           H  
ATOM    103  N   ILE A   8      23.541   4.341  78.955  1.00  0.00           N  
ATOM    104  CA  ILE A   8      23.142   4.940  77.669  1.00  0.00           C  
ATOM    105  C   ILE A   8      22.513   6.325  77.984  1.00  0.00           C  
ATOM    106  O   ILE A   8      21.605   6.373  78.800  1.00  0.00           O  
ATOM    107  CB  ILE A   8      22.143   4.049  76.907  1.00  0.00           C  
ATOM    108  CG1 ILE A   8      22.738   2.658  76.675  1.00  0.00           C  
ATOM    109  CG2 ILE A   8      21.757   4.693  75.585  1.00  0.00           C  
ATOM    110  CD1 ILE A   8      24.005   2.664  75.851  1.00  0.00           C  
ATOM    111  H   ILE A   8      22.829   4.121  79.637  1.00  0.00           H  
ATOM    112  HA  ILE A   8      24.013   4.966  77.015  1.00  0.00           H  
ATOM    113  HB  ILE A   8      21.246   3.912  77.510  1.00  0.00           H  
ATOM    114 1HG1 ILE A   8      22.958   2.191  77.635  1.00  0.00           H  
ATOM    115 2HG1 ILE A   8      22.006   2.029  76.168  1.00  0.00           H  
ATOM    116 1HG2 ILE A   8      21.051   4.051  75.059  1.00  0.00           H  
ATOM    117 2HG2 ILE A   8      21.295   5.661  75.773  1.00  0.00           H  
ATOM    118 3HG2 ILE A   8      22.649   4.830  74.973  1.00  0.00           H  
ATOM    119 1HD1 ILE A   8      24.366   1.643  75.730  1.00  0.00           H  
ATOM    120 2HD1 ILE A   8      23.799   3.096  74.871  1.00  0.00           H  
ATOM    121 3HD1 ILE A   8      24.765   3.259  76.357  1.00  0.00           H  
ATOM    122  N   PRO A   9      22.933   7.419  77.329  1.00  0.00           N  
ATOM    123  CA  PRO A   9      22.176   8.645  77.516  1.00  0.00           C  
ATOM    124  C   PRO A   9      20.791   8.483  76.906  1.00  0.00           C  
ATOM    125  O   PRO A   9      20.658   7.937  75.811  1.00  0.00           O  
ATOM    126  CB  PRO A   9      23.010   9.695  76.775  1.00  0.00           C  
ATOM    127  CG  PRO A   9      23.721   8.918  75.719  1.00  0.00           C  
ATOM    128  CD  PRO A   9      24.043   7.602  76.376  1.00  0.00           C  
ATOM    129  HA  PRO A   9      22.147   8.893  78.588  1.00  0.00           H  
ATOM    130 1HB  PRO A   9      22.354  10.475  76.362  1.00  0.00           H  
ATOM    131 2HB  PRO A   9      23.698  10.191  77.475  1.00  0.00           H  
ATOM    132 1HG  PRO A   9      23.078   8.804  74.834  1.00  0.00           H  
ATOM    133 2HG  PRO A   9      24.620   9.459  75.391  1.00  0.00           H  
ATOM    134 1HD  PRO A   9      24.056   6.806  75.616  1.00  0.00           H  
ATOM    135 2HD  PRO A   9      25.017   7.672  76.882  1.00  0.00           H  
ATOM    136  N   VAL A  10      19.748   8.942  77.576  1.00  0.00           N  
ATOM    137  CA  VAL A  10      18.381   8.724  77.118  1.00  0.00           C  
ATOM    138  C   VAL A  10      18.164   9.437  75.740  1.00  0.00           C  
ATOM    139  O   VAL A  10      17.378   8.955  74.929  1.00  0.00           O  
ATOM    140  CB  VAL A  10      17.381   9.259  78.160  1.00  0.00           C  
ATOM    141  CG1 VAL A  10      15.955   9.122  77.650  1.00  0.00           C  
ATOM    142  CG2 VAL A  10      17.557   8.516  79.476  1.00  0.00           C  
ATOM    143  H   VAL A  10      19.904   9.457  78.430  1.00  0.00           H  
ATOM    144  HA  VAL A  10      18.253   7.662  76.901  1.00  0.00           H  
ATOM    145  HB  VAL A  10      17.566  10.322  78.315  1.00  0.00           H  
ATOM    146 1HG1 VAL A  10      15.261   9.505  78.399  1.00  0.00           H  
ATOM    147 2HG1 VAL A  10      15.842   9.691  76.727  1.00  0.00           H  
ATOM    148 3HG1 VAL A  10      15.736   8.071  77.458  1.00  0.00           H  
ATOM    149 1HG2 VAL A  10      16.848   8.900  80.208  1.00  0.00           H  
ATOM    150 2HG2 VAL A  10      17.378   7.452  79.319  1.00  0.00           H  
ATOM    151 3HG2 VAL A  10      18.573   8.662  79.843  1.00  0.00           H  
ATOM    152  N   SER A  11      18.866  10.528  75.500  1.00  0.00           N  
ATOM    153  CA  SER A  11      18.803  11.188  74.206  1.00  0.00           C  
ATOM    154  C   SER A  11      19.205  10.250  73.066  1.00  0.00           C  
ATOM    155  O   SER A  11      18.747  10.458  71.934  1.00  0.00           O  
ATOM    156  CB  SER A  11      19.701  12.410  74.209  1.00  0.00           C  
ATOM    157  OG  SER A  11      21.046  12.044  74.348  1.00  0.00           O  
ATOM    158  H   SER A  11      19.459  10.914  76.221  1.00  0.00           H  
ATOM    159  HA  SER A  11      17.774  11.507  74.031  1.00  0.00           H  
ATOM    160 1HB  SER A  11      19.566  12.962  73.279  1.00  0.00           H  
ATOM    161 2HB  SER A  11      19.414  13.070  75.026  1.00  0.00           H  
ATOM    162  HG  SER A  11      21.546  12.863  74.341  1.00  0.00           H  
ATOM    163  N   ALA A  12      20.045   9.244  73.347  1.00  0.00           N  
ATOM    164  CA  ALA A  12      20.370   8.244  72.309  1.00  0.00           C  
ATOM    165  C   ALA A  12      19.254   7.231  72.066  1.00  0.00           C  
ATOM    166  O   ALA A  12      19.315   6.536  71.071  1.00  0.00           O  
ATOM    167  CB  ALA A  12      21.699   7.468  72.640  1.00  0.00           C  
ATOM    168  H   ALA A  12      20.464   9.156  74.262  1.00  0.00           H  
ATOM    169  HA  ALA A  12      20.508   8.770  71.364  1.00  0.00           H  
ATOM    170 1HB  ALA A  12      21.902   6.742  71.853  1.00  0.00           H  
ATOM    171 2HB  ALA A  12      22.526   8.175  72.705  1.00  0.00           H  
ATOM    172 3HB  ALA A  12      21.590   6.950  73.591  1.00  0.00           H  
ATOM    173  N   GLN A  13      18.299   7.100  72.981  1.00  0.00           N  
ATOM    174  CA  GLN A  13      17.127   6.233  72.879  1.00  0.00           C  
ATOM    175  C   GLN A  13      15.897   6.946  72.340  1.00  0.00           C  
ATOM    176  O   GLN A  13      14.955   6.305  71.893  1.00  0.00           O  
ATOM    177  CB  GLN A  13      16.802   5.629  74.247  1.00  0.00           C  
ATOM    178  CG  GLN A  13      17.933   4.814  74.851  1.00  0.00           C  
ATOM    179  CD  GLN A  13      17.669   4.440  76.298  1.00  0.00           C  
ATOM    180  OE1 GLN A  13      16.787   5.007  76.948  1.00  0.00           O  
ATOM    181  NE2 GLN A  13      18.433   3.483  76.810  1.00  0.00           N  
ATOM    182  H   GLN A  13      18.423   7.664  73.809  1.00  0.00           H  
ATOM    183  HA  GLN A  13      17.355   5.423  72.187  1.00  0.00           H  
ATOM    184 1HB  GLN A  13      16.551   6.426  74.947  1.00  0.00           H  
ATOM    185 2HB  GLN A  13      15.930   4.981  74.161  1.00  0.00           H  
ATOM    186 1HG  GLN A  13      18.052   3.895  74.277  1.00  0.00           H  
ATOM    187 2HG  GLN A  13      18.851   5.400  74.812  1.00  0.00           H  
ATOM    188 1HE2 GLN A  13      18.305   3.194  77.759  1.00  0.00           H  
ATOM    189 2HE2 GLN A  13      19.138   3.050  76.247  1.00  0.00           H  
ATOM    190  N   ALA A  14      15.899   8.286  72.440  1.00  0.00           N  
ATOM    191  CA  ALA A  14      14.724   9.083  72.085  1.00  0.00           C  
ATOM    192  C   ALA A  14      14.252   8.853  70.685  1.00  0.00           C  
ATOM    193  O   ALA A  14      13.046   8.865  70.447  1.00  0.00           O  
ATOM    194  CB  ALA A  14      14.988  10.594  72.282  1.00  0.00           C  
ATOM    195  H   ALA A  14      16.731   8.756  72.768  1.00  0.00           H  
ATOM    196  HA  ALA A  14      13.904   8.788  72.741  1.00  0.00           H  
ATOM    197 1HB  ALA A  14      14.096  11.158  72.010  1.00  0.00           H  
ATOM    198 2HB  ALA A  14      15.235  10.788  73.326  1.00  0.00           H  
ATOM    199 3HB  ALA A  14      15.819  10.904  71.650  1.00  0.00           H  
ATOM    200  N   ASN A  15      15.167   8.592  69.783  1.00  0.00           N  
ATOM    201  CA  ASN A  15      14.818   8.468  68.375  1.00  0.00           C  
ATOM    202  C   ASN A  15      14.766   7.021  67.895  1.00  0.00           C  
ATOM    203  O   ASN A  15      14.805   6.790  66.693  1.00  0.00           O  
ATOM    204  CB  ASN A  15      15.769   9.357  67.518  1.00  0.00           C  
ATOM    205  CG  ASN A  15      15.540  10.834  67.775  1.00  0.00           C  
ATOM    206  OD1 ASN A  15      14.463  11.389  67.449  1.00  0.00           O  
ATOM    207  ND2 ASN A  15      16.477  11.457  68.462  1.00  0.00           N  
ATOM    208  H   ASN A  15      16.131   8.476  70.063  1.00  0.00           H  
ATOM    209  HA  ASN A  15      13.791   8.813  68.241  1.00  0.00           H  
ATOM    210 1HB  ASN A  15      16.805   9.109  67.749  1.00  0.00           H  
ATOM    211 2HB  ASN A  15      15.609   9.147  66.461  1.00  0.00           H  
ATOM    212 1HD2 ASN A  15      16.383  12.433  68.664  1.00  0.00           H  
ATOM    213 2HD2 ASN A  15      17.280  10.955  68.781  1.00  0.00           H  
ATOM    214  N   SER A  16      14.527   6.073  68.804  1.00  0.00           N  
ATOM    215  CA  SER A  16      14.422   4.659  68.484  1.00  0.00           C  
ATOM    216  C   SER A  16      13.207   4.358  67.618  1.00  0.00           C  
ATOM    217  O   SER A  16      13.153   3.322  66.974  1.00  0.00           O  
ATOM    218  CB  SER A  16      14.294   3.810  69.763  1.00  0.00           C  
ATOM    219  OG  SER A  16      13.047   4.066  70.388  1.00  0.00           O  
ATOM    220  H   SER A  16      14.414   6.370  69.763  1.00  0.00           H  
ATOM    221  HA  SER A  16      15.328   4.354  67.959  1.00  0.00           H  
ATOM    222 1HB  SER A  16      14.378   2.754  69.508  1.00  0.00           H  
ATOM    223 2HB  SER A  16      15.112   4.049  70.441  1.00  0.00           H  
ATOM    224  HG  SER A  16      13.142   3.773  71.297  1.00  0.00           H  
ATOM    225  N   GLY A  17      12.227   5.247  67.668  1.00  0.00           N  
ATOM    226  CA  GLY A  17      10.956   5.098  67.017  1.00  0.00           C  
ATOM    227  C   GLY A  17       9.867   4.585  67.919  1.00  0.00           C  
ATOM    228  O   GLY A  17       8.733   4.426  67.472  1.00  0.00           O  
ATOM    229  H   GLY A  17      12.409   6.081  68.207  1.00  0.00           H  
ATOM    230 1HA  GLY A  17      10.641   6.060  66.612  1.00  0.00           H  
ATOM    231 2HA  GLY A  17      11.056   4.413  66.176  1.00  0.00           H  
ATOM    232  N   GLU A  18      10.225   4.268  69.153  1.00  0.00           N  
ATOM    233  CA  GLU A  18       9.290   3.771  70.153  1.00  0.00           C  
ATOM    234  C   GLU A  18       8.994   4.743  71.304  1.00  0.00           C  
ATOM    235  O   GLU A  18       8.092   4.466  72.106  1.00  0.00           O  
ATOM    236  CB  GLU A  18       9.825   2.459  70.731  1.00  0.00           C  
ATOM    237  CG  GLU A  18       9.975   1.339  69.711  1.00  0.00           C  
ATOM    238  CD  GLU A  18      10.515   0.070  70.311  1.00  0.00           C  
ATOM    239  OE1 GLU A  18      10.784   0.060  71.489  1.00  0.00           O  
ATOM    240  OE2 GLU A  18      10.658  -0.890  69.591  1.00  0.00           O  
ATOM    241  H   GLU A  18      11.198   4.381  69.402  1.00  0.00           H  
ATOM    242  HA  GLU A  18       8.339   3.559  69.663  1.00  0.00           H  
ATOM    243 1HB  GLU A  18      10.801   2.632  71.184  1.00  0.00           H  
ATOM    244 2HB  GLU A  18       9.156   2.108  71.517  1.00  0.00           H  
ATOM    245 1HG  GLU A  18       9.002   1.132  69.267  1.00  0.00           H  
ATOM    246 2HG  GLU A  18      10.642   1.672  68.917  1.00  0.00           H  
ATOM    247  N   MET A  19       9.747   5.825  71.456  1.00  0.00           N  
ATOM    248  CA  MET A  19       9.498   6.733  72.564  1.00  0.00           C  
ATOM    249  C   MET A  19       8.430   7.741  72.192  1.00  0.00           C  
ATOM    250  O   MET A  19       8.516   8.384  71.150  1.00  0.00           O  
ATOM    251  CB  MET A  19      10.786   7.443  72.974  1.00  0.00           C  
ATOM    252  CG  MET A  19      10.663   8.296  74.229  1.00  0.00           C  
ATOM    253  SD  MET A  19      12.221   9.079  74.693  1.00  0.00           S  
ATOM    254  CE  MET A  19      13.148   7.664  75.279  1.00  0.00           C  
ATOM    255  H   MET A  19      10.496   6.031  70.811  1.00  0.00           H  
ATOM    256  HA  MET A  19       9.175   6.147  73.425  1.00  0.00           H  
ATOM    257 1HB  MET A  19      11.568   6.706  73.147  1.00  0.00           H  
ATOM    258 2HB  MET A  19      11.120   8.090  72.161  1.00  0.00           H  
ATOM    259 1HG  MET A  19       9.920   9.076  74.067  1.00  0.00           H  
ATOM    260 2HG  MET A  19      10.329   7.675  75.060  1.00  0.00           H  
ATOM    261 1HE  MET A  19      14.138   7.987  75.603  1.00  0.00           H  
ATOM    262 2HE  MET A  19      12.623   7.206  76.119  1.00  0.00           H  
ATOM    263 3HE  MET A  19      13.250   6.936  74.474  1.00  0.00           H  
ATOM    264  N   PRO A  20       7.396   7.907  73.017  1.00  0.00           N  
ATOM    265  CA  PRO A  20       6.389   8.902  72.733  1.00  0.00           C  
ATOM    266  C   PRO A  20       6.990  10.311  72.637  1.00  0.00           C  
ATOM    267  O   PRO A  20       7.984  10.621  73.311  1.00  0.00           O  
ATOM    268  CB  PRO A  20       5.503   8.808  73.969  1.00  0.00           C  
ATOM    269  CG  PRO A  20       5.674   7.406  74.433  1.00  0.00           C  
ATOM    270  CD  PRO A  20       7.114   7.168  74.236  1.00  0.00           C  
ATOM    271  HA  PRO A  20       5.843   8.614  71.822  1.00  0.00           H  
ATOM    272 1HB  PRO A  20       5.823   9.547  74.718  1.00  0.00           H  
ATOM    273 2HB  PRO A  20       4.462   9.046  73.705  1.00  0.00           H  
ATOM    274 1HG  PRO A  20       5.355   7.312  75.481  1.00  0.00           H  
ATOM    275 2HG  PRO A  20       5.035   6.731  73.844  1.00  0.00           H  
ATOM    276 1HD  PRO A  20       7.672   7.564  75.097  1.00  0.00           H  
ATOM    277 2HD  PRO A  20       7.294   6.089  74.120  1.00  0.00           H  
ATOM    278  N   GLN A  21       6.413  11.167  71.821  1.00  0.00           N  
ATOM    279  CA  GLN A  21       6.935  12.517  71.679  1.00  0.00           C  
ATOM    280  C   GLN A  21       6.982  13.304  73.013  1.00  0.00           C  
ATOM    281  O   GLN A  21       7.839  14.155  73.211  1.00  0.00           O  
ATOM    282  CB  GLN A  21       6.094  13.282  70.653  1.00  0.00           C  
ATOM    283  CG  GLN A  21       6.210  12.752  69.234  1.00  0.00           C  
ATOM    284  CD  GLN A  21       7.619  12.869  68.686  1.00  0.00           C  
ATOM    285  OE1 GLN A  21       8.328  13.842  68.958  1.00  0.00           O  
ATOM    286  NE2 GLN A  21       8.035  11.876  67.907  1.00  0.00           N  
ATOM    287  H   GLN A  21       5.600  10.895  71.287  1.00  0.00           H  
ATOM    288  HA  GLN A  21       7.975  12.454  71.358  1.00  0.00           H  
ATOM    289 1HB  GLN A  21       5.044  13.243  70.942  1.00  0.00           H  
ATOM    290 2HB  GLN A  21       6.394  14.330  70.646  1.00  0.00           H  
ATOM    291 1HG  GLN A  21       5.926  11.700  69.226  1.00  0.00           H  
ATOM    292 2HG  GLN A  21       5.543  13.324  68.588  1.00  0.00           H  
ATOM    293 1HE2 GLN A  21       8.956  11.898  67.516  1.00  0.00           H  
ATOM    294 2HE2 GLN A  21       7.427  11.106  67.712  1.00  0.00           H  
ATOM    295  N   GLU A  22       5.998  13.065  73.873  1.00  0.00           N  
ATOM    296  CA  GLU A  22       5.963  13.743  75.174  1.00  0.00           C  
ATOM    297  C   GLU A  22       7.201  13.385  75.998  1.00  0.00           C  
ATOM    298  O   GLU A  22       7.865  14.215  76.582  1.00  0.00           O  
ATOM    299  CB  GLU A  22       4.695  13.366  75.944  1.00  0.00           C  
ATOM    300  CG  GLU A  22       3.399  13.777  75.260  1.00  0.00           C  
ATOM    301  CD  GLU A  22       2.946  12.788  74.222  1.00  0.00           C  
ATOM    302  OE1 GLU A  22       3.673  11.862  73.955  1.00  0.00           O  
ATOM    303  OE2 GLU A  22       1.872  12.960  73.695  1.00  0.00           O  
ATOM    304  H   GLU A  22       5.263  12.413  73.638  1.00  0.00           H  
ATOM    305  HA  GLU A  22       5.959  14.820  75.003  1.00  0.00           H  
ATOM    306 1HB  GLU A  22       4.667  12.286  76.093  1.00  0.00           H  
ATOM    307 2HB  GLU A  22       4.716  13.832  76.929  1.00  0.00           H  
ATOM    308 1HG  GLU A  22       2.619  13.877  76.014  1.00  0.00           H  
ATOM    309 2HG  GLU A  22       3.540  14.750  74.792  1.00  0.00           H  
ATOM    310  N   GLN A  23       7.550  12.097  75.998  1.00  0.00           N  
ATOM    311  CA  GLN A  23       8.788  11.672  76.662  1.00  0.00           C  
ATOM    312  C   GLN A  23      10.047  12.254  76.001  1.00  0.00           C  
ATOM    313  O   GLN A  23      10.953  12.668  76.709  1.00  0.00           O  
ATOM    314  CB  GLN A  23       8.856  10.160  76.761  1.00  0.00           C  
ATOM    315  CG  GLN A  23       7.815   9.519  77.694  1.00  0.00           C  
ATOM    316  CD  GLN A  23       7.967   8.006  77.746  1.00  0.00           C  
ATOM    317  OE1 GLN A  23       9.051   7.470  77.542  1.00  0.00           O  
ATOM    318  NE2 GLN A  23       6.857   7.305  78.019  1.00  0.00           N  
ATOM    319  H   GLN A  23       6.972  11.404  75.545  1.00  0.00           H  
ATOM    320  HA  GLN A  23       8.799  12.085  77.671  1.00  0.00           H  
ATOM    321 1HB  GLN A  23       8.721   9.725  75.771  1.00  0.00           H  
ATOM    322 2HB  GLN A  23       9.843   9.863  77.117  1.00  0.00           H  
ATOM    323 1HG  GLN A  23       7.949   9.919  78.699  1.00  0.00           H  
ATOM    324 2HG  GLN A  23       6.817   9.758  77.326  1.00  0.00           H  
ATOM    325 1HE2 GLN A  23       6.896   6.306  78.067  1.00  0.00           H  
ATOM    326 2HE2 GLN A  23       5.991   7.779  78.176  1.00  0.00           H  
ATOM    327  N   GLN A  24      10.089  12.334  74.670  1.00  0.00           N  
ATOM    328  CA  GLN A  24      11.248  12.876  73.976  1.00  0.00           C  
ATOM    329  C   GLN A  24      11.442  14.327  74.377  1.00  0.00           C  
ATOM    330  O   GLN A  24      12.568  14.761  74.600  1.00  0.00           O  
ATOM    331  CB  GLN A  24      11.088  12.740  72.459  1.00  0.00           C  
ATOM    332  CG  GLN A  24      11.135  11.326  71.926  1.00  0.00           C  
ATOM    333  CD  GLN A  24      11.026  11.250  70.434  1.00  0.00           C  
ATOM    334  OE1 GLN A  24      11.776  11.954  69.714  1.00  0.00           O  
ATOM    335  NE2 GLN A  24      10.116  10.408  69.953  1.00  0.00           N  
ATOM    336  H   GLN A  24       9.299  12.012  74.129  1.00  0.00           H  
ATOM    337  HA  GLN A  24      12.129  12.312  74.282  1.00  0.00           H  
ATOM    338 1HB  GLN A  24      10.134  13.171  72.154  1.00  0.00           H  
ATOM    339 2HB  GLN A  24      11.876  13.303  71.958  1.00  0.00           H  
ATOM    340 1HG  GLN A  24      12.083  10.872  72.215  1.00  0.00           H  
ATOM    341 2HG  GLN A  24      10.306  10.761  72.351  1.00  0.00           H  
ATOM    342 1HE2 GLN A  24       9.996  10.313  68.963  1.00  0.00           H  
ATOM    343 2HE2 GLN A  24       9.552   9.869  70.578  1.00  0.00           H  
ATOM    344  N   LEU A  25      10.353  15.050  74.480  1.00  0.00           N  
ATOM    345  CA  LEU A  25      10.463  16.449  74.895  1.00  0.00           C  
ATOM    346  C   LEU A  25      10.969  16.584  76.332  1.00  0.00           C  
ATOM    347  O   LEU A  25      11.804  17.428  76.622  1.00  0.00           O  
ATOM    348  CB  LEU A  25       9.139  17.194  74.692  1.00  0.00           C  
ATOM    349  CG  LEU A  25       9.180  18.717  74.896  1.00  0.00           C  
ATOM    350  CD1 LEU A  25      10.152  19.406  73.884  1.00  0.00           C  
ATOM    351  CD2 LEU A  25       7.770  19.332  74.811  1.00  0.00           C  
ATOM    352  H   LEU A  25       9.440  14.667  74.281  1.00  0.00           H  
ATOM    353  HA  LEU A  25      11.224  16.932  74.282  1.00  0.00           H  
ATOM    354 1HB  LEU A  25       8.788  17.010  73.678  1.00  0.00           H  
ATOM    355 2HB  LEU A  25       8.403  16.791  75.388  1.00  0.00           H  
ATOM    356  HG  LEU A  25       9.597  18.941  75.878  1.00  0.00           H  
ATOM    357 1HD1 LEU A  25      10.155  20.482  74.059  1.00  0.00           H  
ATOM    358 2HD1 LEU A  25      11.159  19.014  74.023  1.00  0.00           H  
ATOM    359 3HD1 LEU A  25       9.820  19.205  72.867  1.00  0.00           H  
ATOM    360 1HD2 LEU A  25       7.833  20.410  74.960  1.00  0.00           H  
ATOM    361 2HD2 LEU A  25       7.341  19.126  73.829  1.00  0.00           H  
ATOM    362 3HD2 LEU A  25       7.135  18.896  75.582  1.00  0.00           H  
ATOM    363  N   ALA A  26      10.478  15.721  77.227  1.00  0.00           N  
ATOM    364  CA  ALA A  26      10.934  15.714  78.585  1.00  0.00           C  
ATOM    365  C   ALA A  26      12.422  15.454  78.642  1.00  0.00           C  
ATOM    366  O   ALA A  26      13.101  16.062  79.472  1.00  0.00           O  
ATOM    367  CB  ALA A  26      10.187  14.632  79.391  1.00  0.00           C  
ATOM    368  H   ALA A  26       9.770  15.059  76.943  1.00  0.00           H  
ATOM    369  HA  ALA A  26      10.721  16.691  79.019  1.00  0.00           H  
ATOM    370 1HB  ALA A  26      10.542  14.635  80.421  1.00  0.00           H  
ATOM    371 2HB  ALA A  26       9.117  14.840  79.375  1.00  0.00           H  
ATOM    372 3HB  ALA A  26      10.373  13.655  78.947  1.00  0.00           H  
ATOM    373  N   VAL A  27      12.945  14.548  77.810  1.00  0.00           N  
ATOM    374  CA  VAL A  27      14.374  14.287  77.791  1.00  0.00           C  
ATOM    375  C   VAL A  27      15.172  15.573  77.498  1.00  0.00           C  
ATOM    376  O   VAL A  27      16.183  15.882  78.173  1.00  0.00           O  
ATOM    377  CB  VAL A  27      14.700  13.220  76.729  1.00  0.00           C  
ATOM    378  CG1 VAL A  27      16.205  13.090  76.549  1.00  0.00           C  
ATOM    379  CG2 VAL A  27      14.087  11.887  77.129  1.00  0.00           C  
ATOM    380  H   VAL A  27      12.343  14.033  77.184  1.00  0.00           H  
ATOM    381  HA  VAL A  27      14.682  13.973  78.789  1.00  0.00           H  
ATOM    382  HB  VAL A  27      14.288  13.537  75.771  1.00  0.00           H  
ATOM    383 1HG1 VAL A  27      16.417  12.332  75.794  1.00  0.00           H  
ATOM    384 2HG1 VAL A  27      16.617  14.047  76.227  1.00  0.00           H  
ATOM    385 3HG1 VAL A  27      16.660  12.797  77.494  1.00  0.00           H  
ATOM    386 1HG2 VAL A  27      14.320  11.138  76.373  1.00  0.00           H  
ATOM    387 2HG2 VAL A  27      14.495  11.573  78.090  1.00  0.00           H  
ATOM    388 3HG2 VAL A  27      13.005  11.994  77.212  1.00  0.00           H  
ATOM    389  N   LYS A  28      14.764  16.333  76.500  1.00  0.00           N  
ATOM    390  CA  LYS A  28      15.455  17.589  76.137  1.00  0.00           C  
ATOM    391  C   LYS A  28      15.451  18.587  77.286  1.00  0.00           C  
ATOM    392  O   LYS A  28      16.463  19.238  77.577  1.00  0.00           O  
ATOM    393  CB  LYS A  28      14.811  18.224  74.903  1.00  0.00           C  
ATOM    394  CG  LYS A  28      15.027  17.447  73.611  1.00  0.00           C  
ATOM    395  CD  LYS A  28      14.480  18.206  72.412  1.00  0.00           C  
ATOM    396  CE  LYS A  28      14.767  17.471  71.112  1.00  0.00           C  
ATOM    397  NZ  LYS A  28      14.354  18.262  69.921  1.00  0.00           N  
ATOM    398  H   LYS A  28      13.954  16.046  75.970  1.00  0.00           H  
ATOM    399  HA  LYS A  28      16.494  17.357  75.900  1.00  0.00           H  
ATOM    400 1HB  LYS A  28      13.736  18.317  75.062  1.00  0.00           H  
ATOM    401 2HB  LYS A  28      15.210  19.228  74.761  1.00  0.00           H  
ATOM    402 1HG  LYS A  28      16.094  17.274  73.465  1.00  0.00           H  
ATOM    403 2HG  LYS A  28      14.527  16.482  73.679  1.00  0.00           H  
ATOM    404 1HD  LYS A  28      13.401  18.328  72.520  1.00  0.00           H  
ATOM    405 2HD  LYS A  28      14.937  19.195  72.367  1.00  0.00           H  
ATOM    406 1HE  LYS A  28      15.833  17.261  71.041  1.00  0.00           H  
ATOM    407 2HE  LYS A  28      14.231  16.522  71.104  1.00  0.00           H  
ATOM    408 1HZ  LYS A  28      14.560  17.741  69.081  1.00  0.00           H  
ATOM    409 2HZ  LYS A  28      13.361  18.447  69.967  1.00  0.00           H  
ATOM    410 3HZ  LYS A  28      14.858  19.137  69.906  1.00  0.00           H  
ATOM    411  N   TYR A  29      14.297  18.711  77.915  1.00  0.00           N  
ATOM    412  CA  TYR A  29      14.188  19.576  79.114  1.00  0.00           C  
ATOM    413  C   TYR A  29      15.138  19.176  80.234  1.00  0.00           C  
ATOM    414  O   TYR A  29      15.871  20.017  80.753  1.00  0.00           O  
ATOM    415  CB  TYR A  29      12.769  19.612  79.575  1.00  0.00           C  
ATOM    416  CG  TYR A  29      12.508  20.336  80.880  1.00  0.00           C  
ATOM    417  CD1 TYR A  29      12.373  21.700  80.923  1.00  0.00           C  
ATOM    418  CD2 TYR A  29      12.400  19.656  82.074  1.00  0.00           C  
ATOM    419  CE1 TYR A  29      12.050  22.337  82.121  1.00  0.00           C  
ATOM    420  CE2 TYR A  29      12.109  20.272  83.260  1.00  0.00           C  
ATOM    421  CZ  TYR A  29      11.963  21.624  83.293  1.00  0.00           C  
ATOM    422  OH  TYR A  29      11.626  22.295  84.453  1.00  0.00           O  
ATOM    423  H   TYR A  29      13.478  18.219  77.587  1.00  0.00           H  
ATOM    424  HA  TYR A  29      14.500  20.585  78.842  1.00  0.00           H  
ATOM    425 1HB  TYR A  29      12.151  20.094  78.816  1.00  0.00           H  
ATOM    426 2HB  TYR A  29      12.401  18.594  79.699  1.00  0.00           H  
ATOM    427  HD1 TYR A  29      12.517  22.291  80.019  1.00  0.00           H  
ATOM    428  HD2 TYR A  29      12.550  18.577  82.102  1.00  0.00           H  
ATOM    429  HE1 TYR A  29      11.944  23.421  82.151  1.00  0.00           H  
ATOM    430  HE2 TYR A  29      11.998  19.680  84.169  1.00  0.00           H  
ATOM    431  HH  TYR A  29      11.486  21.660  85.159  1.00  0.00           H  
ATOM    432  N   MET A  30      15.130  17.878  80.587  1.00  0.00           N  
ATOM    433  CA  MET A  30      15.946  17.426  81.694  1.00  0.00           C  
ATOM    434  C   MET A  30      17.445  17.511  81.372  1.00  0.00           C  
ATOM    435  O   MET A  30      18.249  17.705  82.284  1.00  0.00           O  
ATOM    436  CB  MET A  30      15.558  15.998  82.070  1.00  0.00           C  
ATOM    437  CG  MET A  30      14.167  15.862  82.673  1.00  0.00           C  
ATOM    438  SD  MET A  30      13.929  16.917  84.117  1.00  0.00           S  
ATOM    439  CE  MET A  30      15.086  16.181  85.268  1.00  0.00           C  
ATOM    440  H   MET A  30      14.560  17.208  80.091  1.00  0.00           H  
ATOM    441  HA  MET A  30      15.780  18.092  82.540  1.00  0.00           H  
ATOM    442 1HB  MET A  30      15.601  15.364  81.185  1.00  0.00           H  
ATOM    443 2HB  MET A  30      16.275  15.603  82.790  1.00  0.00           H  
ATOM    444 1HG  MET A  30      13.419  16.125  81.926  1.00  0.00           H  
ATOM    445 2HG  MET A  30      14.000  14.827  82.972  1.00  0.00           H  
ATOM    446 1HE  MET A  30      15.055  16.725  86.212  1.00  0.00           H  
ATOM    447 2HE  MET A  30      14.815  15.138  85.440  1.00  0.00           H  
ATOM    448 3HE  MET A  30      16.093  16.230  84.854  1.00  0.00           H  
ATOM    449  N   ASP A  31      17.834  17.269  80.130  1.00  0.00           N  
ATOM    450  CA  ASP A  31      19.247  17.451  79.761  1.00  0.00           C  
ATOM    451  C   ASP A  31      19.633  18.929  79.963  1.00  0.00           C  
ATOM    452  O   ASP A  31      20.659  19.211  80.606  1.00  0.00           O  
ATOM    453  CB  ASP A  31      19.495  17.031  78.310  1.00  0.00           C  
ATOM    454  CG  ASP A  31      19.578  15.521  78.136  1.00  0.00           C  
ATOM    455  OD1 ASP A  31      19.728  14.836  79.120  1.00  0.00           O  
ATOM    456  OD2 ASP A  31      19.492  15.066  77.020  1.00  0.00           O  
ATOM    457  H   ASP A  31      17.177  16.960  79.427  1.00  0.00           H  
ATOM    458  HA  ASP A  31      19.861  16.854  80.436  1.00  0.00           H  
ATOM    459 1HB  ASP A  31      18.691  17.411  77.679  1.00  0.00           H  
ATOM    460 2HB  ASP A  31      20.426  17.475  77.957  1.00  0.00           H  
ATOM    461  N   ALA A  32      18.828  19.859  79.484  1.00  0.00           N  
ATOM    462  CA  ALA A  32      19.100  21.298  79.725  1.00  0.00           C  
ATOM    463  C   ALA A  32      19.202  21.631  81.205  1.00  0.00           C  
ATOM    464  O   ALA A  32      20.099  22.344  81.648  1.00  0.00           O  
ATOM    465  CB  ALA A  32      18.041  22.198  79.036  1.00  0.00           C  
ATOM    466  H   ALA A  32      18.015  19.596  78.945  1.00  0.00           H  
ATOM    467  HA  ALA A  32      20.078  21.533  79.304  1.00  0.00           H  
ATOM    468 1HB  ALA A  32      18.270  23.246  79.232  1.00  0.00           H  
ATOM    469 2HB  ALA A  32      18.056  22.020  77.960  1.00  0.00           H  
ATOM    470 3HB  ALA A  32      17.053  21.964  79.429  1.00  0.00           H  
ATOM    471  N   TYR A  33      18.281  21.089  81.990  1.00  0.00           N  
ATOM    472  CA  TYR A  33      18.287  21.344  83.429  1.00  0.00           C  
ATOM    473  C   TYR A  33      19.569  20.849  84.094  1.00  0.00           C  
ATOM    474  O   TYR A  33      20.252  21.599  84.795  1.00  0.00           O  
ATOM    475  CB  TYR A  33      17.069  20.692  84.087  1.00  0.00           C  
ATOM    476  CG  TYR A  33      15.745  21.231  83.591  1.00  0.00           C  
ATOM    477  CD1 TYR A  33      15.717  22.342  82.761  1.00  0.00           C  
ATOM    478  CD2 TYR A  33      14.561  20.615  83.967  1.00  0.00           C  
ATOM    479  CE1 TYR A  33      14.508  22.835  82.308  1.00  0.00           C  
ATOM    480  CE2 TYR A  33      13.353  21.108  83.514  1.00  0.00           C  
ATOM    481  CZ  TYR A  33      13.324  22.213  82.688  1.00  0.00           C  
ATOM    482  OH  TYR A  33      12.120  22.704  82.237  1.00  0.00           O  
ATOM    483  H   TYR A  33      17.566  20.494  81.598  1.00  0.00           H  
ATOM    484  HA  TYR A  33      18.217  22.419  83.590  1.00  0.00           H  
ATOM    485 1HB  TYR A  33      17.088  19.617  83.904  1.00  0.00           H  
ATOM    486 2HB  TYR A  33      17.114  20.841  85.165  1.00  0.00           H  
ATOM    487  HD1 TYR A  33      16.648  22.827  82.466  1.00  0.00           H  
ATOM    488  HD2 TYR A  33      14.584  19.743  84.620  1.00  0.00           H  
ATOM    489  HE1 TYR A  33      14.485  23.708  81.656  1.00  0.00           H  
ATOM    490  HE2 TYR A  33      12.421  20.624  83.810  1.00  0.00           H  
ATOM    491  HH  TYR A  33      12.277  23.469  81.678  1.00  0.00           H  
ATOM    492  N   THR A  34      19.869  19.561  83.871  1.00  0.00           N  
ATOM    493  CA  THR A  34      20.979  18.943  84.562  1.00  0.00           C  
ATOM    494  C   THR A  34      22.338  19.423  84.078  1.00  0.00           C  
ATOM    495  O   THR A  34      23.313  19.284  84.813  1.00  0.00           O  
ATOM    496  CB  THR A  34      20.907  17.411  84.427  1.00  0.00           C  
ATOM    497  OG1 THR A  34      20.969  17.047  83.042  1.00  0.00           O  
ATOM    498  CG2 THR A  34      19.614  16.883  85.029  1.00  0.00           C  
ATOM    499  H   THR A  34      19.326  19.010  83.221  1.00  0.00           H  
ATOM    500  HA  THR A  34      20.968  19.275  85.601  1.00  0.00           H  
ATOM    501  HB  THR A  34      21.753  16.960  84.946  1.00  0.00           H  
ATOM    502  HG1 THR A  34      21.236  16.128  82.965  1.00  0.00           H  
ATOM    503 1HG2 THR A  34      19.580  15.799  84.925  1.00  0.00           H  
ATOM    504 2HG2 THR A  34      19.569  17.148  86.085  1.00  0.00           H  
ATOM    505 3HG2 THR A  34      18.764  17.323  84.508  1.00  0.00           H  
ATOM    506  N   GLU A  35      22.409  19.991  82.867  1.00  0.00           N  
ATOM    507  CA  GLU A  35      23.587  20.653  82.295  1.00  0.00           C  
ATOM    508  C   GLU A  35      23.673  22.145  82.659  1.00  0.00           C  
ATOM    509  O   GLU A  35      24.634  22.823  82.274  1.00  0.00           O  
ATOM    510  CB  GLU A  35      23.512  20.545  80.749  1.00  0.00           C  
ATOM    511  CG  GLU A  35      23.643  19.123  80.195  1.00  0.00           C  
ATOM    512  CD  GLU A  35      23.335  19.061  78.696  1.00  0.00           C  
ATOM    513  OE1 GLU A  35      23.054  20.142  78.076  1.00  0.00           O  
ATOM    514  OE2 GLU A  35      23.355  17.933  78.162  1.00  0.00           O  
ATOM    515  H   GLU A  35      21.560  19.942  82.324  1.00  0.00           H  
ATOM    516  HA  GLU A  35      24.480  20.141  82.654  1.00  0.00           H  
ATOM    517 1HB  GLU A  35      22.560  20.948  80.401  1.00  0.00           H  
ATOM    518 2HB  GLU A  35      24.303  21.148  80.303  1.00  0.00           H  
ATOM    519 1HG  GLU A  35      24.659  18.769  80.369  1.00  0.00           H  
ATOM    520 2HG  GLU A  35      22.962  18.468  80.737  1.00  0.00           H  
ATOM    521  N   HIS A  36      22.666  22.678  83.371  1.00  0.00           N  
ATOM    522  CA  HIS A  36      22.643  24.108  83.735  1.00  0.00           C  
ATOM    523  C   HIS A  36      22.598  24.986  82.487  1.00  0.00           C  
ATOM    524  O   HIS A  36      23.155  26.111  82.482  1.00  0.00           O  
ATOM    525  CB  HIS A  36      23.842  24.455  84.659  1.00  0.00           C  
ATOM    526  CG  HIS A  36      23.911  23.633  85.896  1.00  0.00           C  
ATOM    527  ND1 HIS A  36      24.784  22.577  86.026  1.00  0.00           N  
ATOM    528  CD2 HIS A  36      23.219  23.694  87.058  1.00  0.00           C  
ATOM    529  CE1 HIS A  36      24.657  22.057  87.237  1.00  0.00           C  
ATOM    530  NE2 HIS A  36      23.680  22.698  87.874  1.00  0.00           N  
ATOM    531  H   HIS A  36      21.904  22.083  83.664  1.00  0.00           H  
ATOM    532  HA  HIS A  36      21.724  24.331  84.276  1.00  0.00           H  
ATOM    533 1HB  HIS A  36      24.775  24.320  84.111  1.00  0.00           H  
ATOM    534 2HB  HIS A  36      23.784  25.502  84.953  1.00  0.00           H  
ATOM    535  HD2 HIS A  36      22.420  24.400  87.287  1.00  0.00           H  
ATOM    536  HE1 HIS A  36      25.251  21.240  87.646  1.00  0.00           H  
ATOM    537  HE2 HIS A  36      23.339  22.485  88.801  1.00  0.00           H  
ATOM    538  N   ASP A  37      21.914  24.512  81.438  1.00  0.00           N  
ATOM    539  CA  ASP A  37      21.728  25.289  80.211  1.00  0.00           C  
ATOM    540  C   ASP A  37      20.488  26.157  80.362  1.00  0.00           C  
ATOM    541  O   ASP A  37      19.388  25.784  79.924  1.00  0.00           O  
ATOM    542  CB  ASP A  37      21.679  24.380  78.994  1.00  0.00           C  
ATOM    543  CG  ASP A  37      21.500  25.126  77.668  1.00  0.00           C  
ATOM    544  OD1 ASP A  37      21.362  26.369  77.663  1.00  0.00           O  
ATOM    545  OD2 ASP A  37      21.464  24.396  76.652  1.00  0.00           O  
ATOM    546  H   ASP A  37      21.515  23.586  81.499  1.00  0.00           H  
ATOM    547  HA  ASP A  37      22.574  25.968  80.099  1.00  0.00           H  
ATOM    548 1HB  ASP A  37      22.601  23.800  78.935  1.00  0.00           H  
ATOM    549 2HB  ASP A  37      20.855  23.674  79.099  1.00  0.00           H  
ATOM    550  N   TYR A  38      20.656  27.306  81.013  1.00  0.00           N  
ATOM    551  CA  TYR A  38      19.524  28.185  81.325  1.00  0.00           C  
ATOM    552  C   TYR A  38      18.972  28.889  80.099  1.00  0.00           C  
ATOM    553  O   TYR A  38      17.784  29.190  80.085  1.00  0.00           O  
ATOM    554  CB  TYR A  38      19.877  29.209  82.394  1.00  0.00           C  
ATOM    555  CG  TYR A  38      20.306  28.569  83.674  1.00  0.00           C  
ATOM    556  CD1 TYR A  38      19.453  27.873  84.408  1.00  0.00           C  
ATOM    557  CD2 TYR A  38      21.631  28.637  84.083  1.00  0.00           C  
ATOM    558  CE1 TYR A  38      19.857  27.243  85.620  1.00  0.00           C  
ATOM    559  CE2 TYR A  38      22.046  28.053  85.229  1.00  0.00           C  
ATOM    560  CZ  TYR A  38      21.178  27.357  85.998  1.00  0.00           C  
ATOM    561  OH  TYR A  38      21.625  26.749  87.161  1.00  0.00           O  
ATOM    562  H   TYR A  38      21.585  27.579  81.300  1.00  0.00           H  
ATOM    563  HA  TYR A  38      18.705  27.573  81.704  1.00  0.00           H  
ATOM    564 1HB  TYR A  38      20.681  29.851  82.031  1.00  0.00           H  
ATOM    565 2HB  TYR A  38      19.013  29.844  82.588  1.00  0.00           H  
ATOM    566  HD1 TYR A  38      18.416  27.772  84.089  1.00  0.00           H  
ATOM    567  HD2 TYR A  38      22.362  29.172  83.476  1.00  0.00           H  
ATOM    568  HE1 TYR A  38      19.135  26.675  86.207  1.00  0.00           H  
ATOM    569  HE2 TYR A  38      23.087  28.141  85.541  1.00  0.00           H  
ATOM    570  HH  TYR A  38      20.892  26.299  87.588  1.00  0.00           H  
ATOM    571  N   LYS A  39      19.785  29.122  79.079  1.00  0.00           N  
ATOM    572  CA  LYS A  39      19.287  29.712  77.827  1.00  0.00           C  
ATOM    573  C   LYS A  39      18.232  28.817  77.187  1.00  0.00           C  
ATOM    574  O   LYS A  39      17.122  29.277  76.825  1.00  0.00           O  
ATOM    575  CB  LYS A  39      20.436  29.952  76.845  1.00  0.00           C  
ATOM    576  CG  LYS A  39      20.014  30.584  75.526  1.00  0.00           C  
ATOM    577  CD  LYS A  39      21.191  30.703  74.569  1.00  0.00           C  
ATOM    578  CE  LYS A  39      20.751  31.237  73.214  1.00  0.00           C  
ATOM    579  NZ  LYS A  39      21.826  31.113  72.191  1.00  0.00           N  
ATOM    580  H   LYS A  39      20.765  28.891  79.159  1.00  0.00           H  
ATOM    581  HA  LYS A  39      18.789  30.653  78.062  1.00  0.00           H  
ATOM    582 1HB  LYS A  39      21.178  30.604  77.306  1.00  0.00           H  
ATOM    583 2HB  LYS A  39      20.926  29.004  76.621  1.00  0.00           H  
ATOM    584 1HG  LYS A  39      19.239  29.974  75.061  1.00  0.00           H  
ATOM    585 2HG  LYS A  39      19.606  31.577  75.712  1.00  0.00           H  
ATOM    586 1HD  LYS A  39      21.937  31.376  74.991  1.00  0.00           H  
ATOM    587 2HD  LYS A  39      21.648  29.723  74.431  1.00  0.00           H  
ATOM    588 1HE  LYS A  39      19.876  30.687  72.872  1.00  0.00           H  
ATOM    589 2HE  LYS A  39      20.478  32.288  73.308  1.00  0.00           H  
ATOM    590 1HZ  LYS A  39      21.496  31.479  71.309  1.00  0.00           H  
ATOM    591 2HZ  LYS A  39      22.637  31.636  72.490  1.00  0.00           H  
ATOM    592 3HZ  LYS A  39      22.075  30.141  72.081  1.00  0.00           H  
ATOM    593  N   THR A  40      18.508  27.520  77.120  1.00  0.00           N  
ATOM    594  CA  THR A  40      17.528  26.573  76.596  1.00  0.00           C  
ATOM    595  C   THR A  40      16.403  26.394  77.576  1.00  0.00           C  
ATOM    596  O   THR A  40      15.235  26.388  77.204  1.00  0.00           O  
ATOM    597  CB  THR A  40      18.181  25.219  76.308  1.00  0.00           C  
ATOM    598  OG1 THR A  40      19.194  25.386  75.298  1.00  0.00           O  
ATOM    599  CG2 THR A  40      17.152  24.171  75.852  1.00  0.00           C  
ATOM    600  H   THR A  40      19.405  27.178  77.433  1.00  0.00           H  
ATOM    601  HA  THR A  40      17.127  26.969  75.663  1.00  0.00           H  
ATOM    602  HB  THR A  40      18.671  24.852  77.209  1.00  0.00           H  
ATOM    603  HG1 THR A  40      19.993  24.926  75.569  1.00  0.00           H  
ATOM    604 1HG2 THR A  40      17.657  23.225  75.658  1.00  0.00           H  
ATOM    605 2HG2 THR A  40      16.405  24.031  76.633  1.00  0.00           H  
ATOM    606 3HG2 THR A  40      16.663  24.514  74.941  1.00  0.00           H  
ATOM    607  N   LEU A  41      16.745  26.204  78.846  1.00  0.00           N  
ATOM    608  CA  LEU A  41      15.730  25.909  79.841  1.00  0.00           C  
ATOM    609  C   LEU A  41      14.657  26.981  79.913  1.00  0.00           C  
ATOM    610  O   LEU A  41      13.456  26.662  80.013  1.00  0.00           O  
ATOM    611  CB  LEU A  41      16.384  25.747  81.219  1.00  0.00           C  
ATOM    612  CG  LEU A  41      15.508  25.100  82.299  1.00  0.00           C  
ATOM    613  CD1 LEU A  41      15.218  23.654  81.920  1.00  0.00           C  
ATOM    614  CD2 LEU A  41      16.217  25.181  83.643  1.00  0.00           C  
ATOM    615  H   LEU A  41      17.712  26.264  79.133  1.00  0.00           H  
ATOM    616  HA  LEU A  41      15.216  24.994  79.548  1.00  0.00           H  
ATOM    617 1HB  LEU A  41      17.279  25.137  81.109  1.00  0.00           H  
ATOM    618 2HB  LEU A  41      16.683  26.731  81.579  1.00  0.00           H  
ATOM    619  HG  LEU A  41      14.555  25.627  82.359  1.00  0.00           H  
ATOM    620 1HD1 LEU A  41      14.595  23.195  82.687  1.00  0.00           H  
ATOM    621 2HD1 LEU A  41      14.694  23.627  80.964  1.00  0.00           H  
ATOM    622 3HD1 LEU A  41      16.155  23.105  81.836  1.00  0.00           H  
ATOM    623 1HD2 LEU A  41      15.594  24.722  84.411  1.00  0.00           H  
ATOM    624 2HD2 LEU A  41      17.169  24.653  83.585  1.00  0.00           H  
ATOM    625 3HD2 LEU A  41      16.396  26.226  83.898  1.00  0.00           H  
ATOM    626  N   ILE A  42      15.035  28.256  79.800  1.00  0.00           N  
ATOM    627  CA  ILE A  42      14.013  29.290  79.940  1.00  0.00           C  
ATOM    628  C   ILE A  42      13.000  29.230  78.785  1.00  0.00           C  
ATOM    629  O   ILE A  42      11.868  29.706  78.963  1.00  0.00           O  
ATOM    630  CB  ILE A  42      14.617  30.669  80.154  1.00  0.00           C  
ATOM    631  CG1 ILE A  42      13.558  31.642  80.714  1.00  0.00           C  
ATOM    632  CG2 ILE A  42      15.274  31.133  78.874  1.00  0.00           C  
ATOM    633  CD1 ILE A  42      14.141  32.978  81.221  1.00  0.00           C  
ATOM    634  H   ILE A  42      15.991  28.530  79.623  1.00  0.00           H  
ATOM    635  HA  ILE A  42      13.400  29.055  80.809  1.00  0.00           H  
ATOM    636  HB  ILE A  42      15.362  30.620  80.949  1.00  0.00           H  
ATOM    637 1HG1 ILE A  42      12.823  31.863  79.941  1.00  0.00           H  
ATOM    638 2HG1 ILE A  42      13.028  31.167  81.541  1.00  0.00           H  
ATOM    639 1HG2 ILE A  42      15.707  32.122  79.026  1.00  0.00           H  
ATOM    640 2HG2 ILE A  42      16.059  30.433  78.594  1.00  0.00           H  
ATOM    641 3HG2 ILE A  42      14.530  31.182  78.080  1.00  0.00           H  
ATOM    642 1HD1 ILE A  42      13.335  33.607  81.599  1.00  0.00           H  
ATOM    643 2HD1 ILE A  42      14.855  32.783  82.022  1.00  0.00           H  
ATOM    644 3HD1 ILE A  42      14.645  33.489  80.402  1.00  0.00           H  
ATOM    645  N   THR A  43      13.372  28.639  77.642  1.00  0.00           N  
ATOM    646  CA  THR A  43      12.419  28.497  76.504  1.00  0.00           C  
ATOM    647  C   THR A  43      11.268  27.549  76.808  1.00  0.00           C  
ATOM    648  O   THR A  43      10.258  27.549  76.095  1.00  0.00           O  
ATOM    649  CB  THR A  43      13.139  28.006  75.235  1.00  0.00           C  
ATOM    650  OG1 THR A  43      13.635  26.678  75.448  1.00  0.00           O  
ATOM    651  CG2 THR A  43      14.298  28.927  74.888  1.00  0.00           C  
ATOM    652  H   THR A  43      14.312  28.282  77.544  1.00  0.00           H  
ATOM    653  HA  THR A  43      11.950  29.465  76.323  1.00  0.00           H  
ATOM    654  HB  THR A  43      12.436  27.987  74.402  1.00  0.00           H  
ATOM    655  HG1 THR A  43      14.083  26.373  74.655  1.00  0.00           H  
ATOM    656 1HG2 THR A  43      14.795  28.564  73.988  1.00  0.00           H  
ATOM    657 2HG2 THR A  43      13.922  29.935  74.714  1.00  0.00           H  
ATOM    658 3HG2 THR A  43      15.009  28.943  75.713  1.00  0.00           H  
ATOM    659  N   PHE A  44      11.391  26.737  77.859  1.00  0.00           N  
ATOM    660  CA  PHE A  44      10.329  25.845  78.231  1.00  0.00           C  
ATOM    661  C   PHE A  44       9.375  26.480  79.252  1.00  0.00           C  
ATOM    662  O   PHE A  44       8.359  25.867  79.598  1.00  0.00           O  
ATOM    663  CB  PHE A  44      10.883  24.569  78.888  1.00  0.00           C  
ATOM    664  CG  PHE A  44      11.571  23.632  77.935  1.00  0.00           C  
ATOM    665  CD1 PHE A  44      12.938  23.724  77.705  1.00  0.00           C  
ATOM    666  CD2 PHE A  44      10.857  22.627  77.305  1.00  0.00           C  
ATOM    667  CE1 PHE A  44      13.554  22.811  76.826  1.00  0.00           C  
ATOM    668  CE2 PHE A  44      11.491  21.744  76.433  1.00  0.00           C  
ATOM    669  CZ  PHE A  44      12.810  21.842  76.201  1.00  0.00           C  
ATOM    670  H   PHE A  44      12.241  26.743  78.405  1.00  0.00           H  
ATOM    671  HA  PHE A  44       9.786  25.560  77.330  1.00  0.00           H  
ATOM    672 1HB  PHE A  44      11.597  24.840  79.665  1.00  0.00           H  
ATOM    673 2HB  PHE A  44      10.070  24.024  79.366  1.00  0.00           H  
ATOM    674  HD1 PHE A  44      13.511  24.502  78.210  1.00  0.00           H  
ATOM    675  HD2 PHE A  44       9.785  22.539  77.485  1.00  0.00           H  
ATOM    676  HE1 PHE A  44      14.626  22.873  76.640  1.00  0.00           H  
ATOM    677  HE2 PHE A  44      10.908  20.968  75.937  1.00  0.00           H  
ATOM    678  HZ  PHE A  44      13.287  21.147  75.512  1.00  0.00           H  
ATOM    679  N   TYR A  45       9.653  27.699  79.719  1.00  0.00           N  
ATOM    680  CA  TYR A  45       8.811  28.313  80.738  1.00  0.00           C  
ATOM    681  C   TYR A  45       8.085  29.541  80.202  1.00  0.00           C  
ATOM    682  O   TYR A  45       8.526  30.189  79.225  1.00  0.00           O  
ATOM    683  CB  TYR A  45       9.641  28.786  81.955  1.00  0.00           C  
ATOM    684  CG  TYR A  45      10.412  27.729  82.694  1.00  0.00           C  
ATOM    685  CD1 TYR A  45       9.809  26.578  83.158  1.00  0.00           C  
ATOM    686  CD2 TYR A  45      11.773  27.900  82.936  1.00  0.00           C  
ATOM    687  CE1 TYR A  45      10.526  25.630  83.875  1.00  0.00           C  
ATOM    688  CE2 TYR A  45      12.510  26.963  83.629  1.00  0.00           C  
ATOM    689  CZ  TYR A  45      11.887  25.803  84.087  1.00  0.00           C  
ATOM    690  OH  TYR A  45      12.657  24.900  84.804  1.00  0.00           O  
ATOM    691  H   TYR A  45      10.453  28.208  79.370  1.00  0.00           H  
ATOM    692  HA  TYR A  45       8.092  27.570  81.086  1.00  0.00           H  
ATOM    693 1HB  TYR A  45      10.365  29.536  81.633  1.00  0.00           H  
ATOM    694 2HB  TYR A  45       8.982  29.259  82.683  1.00  0.00           H  
ATOM    695  HD1 TYR A  45       8.752  26.400  82.963  1.00  0.00           H  
ATOM    696  HD2 TYR A  45      12.283  28.793  82.575  1.00  0.00           H  
ATOM    697  HE1 TYR A  45      10.031  24.728  84.232  1.00  0.00           H  
ATOM    698  HE2 TYR A  45      13.571  27.134  83.815  1.00  0.00           H  
ATOM    699  HH  TYR A  45      12.214  24.049  84.826  1.00  0.00           H  
ATOM    700  N   ASN A  46       6.979  29.877  80.835  1.00  0.00           N  
ATOM    701  CA  ASN A  46       6.382  31.215  80.717  1.00  0.00           C  
ATOM    702  C   ASN A  46       5.959  31.767  82.061  1.00  0.00           C  
ATOM    703  O   ASN A  46       6.375  31.226  83.098  1.00  0.00           O  
ATOM    704  CB  ASN A  46       5.197  31.193  79.768  1.00  0.00           C  
ATOM    705  CG  ASN A  46       4.008  30.477  80.345  1.00  0.00           C  
ATOM    706  OD1 ASN A  46       4.059  29.971  81.472  1.00  0.00           O  
ATOM    707  ND2 ASN A  46       2.937  30.425  79.595  1.00  0.00           N  
ATOM    708  H   ASN A  46       6.529  29.187  81.420  1.00  0.00           H  
ATOM    709  HA  ASN A  46       7.155  31.912  80.391  1.00  0.00           H  
ATOM    710 1HB  ASN A  46       4.908  32.216  79.524  1.00  0.00           H  
ATOM    711 2HB  ASN A  46       5.485  30.703  78.838  1.00  0.00           H  
ATOM    712 1HD2 ASN A  46       2.115  29.961  79.927  1.00  0.00           H  
ATOM    713 2HD2 ASN A  46       2.940  30.849  78.689  1.00  0.00           H  
ATOM    714  N   ARG A  47       5.204  32.859  82.095  1.00  0.00           N  
ATOM    715  CA  ARG A  47       4.856  33.490  83.356  1.00  0.00           C  
ATOM    716  C   ARG A  47       3.949  32.611  84.256  1.00  0.00           C  
ATOM    717  O   ARG A  47       3.827  32.896  85.443  1.00  0.00           O  
ATOM    718  CB  ARG A  47       4.165  34.847  83.097  1.00  0.00           C  
ATOM    719  CG  ARG A  47       2.760  34.749  82.582  1.00  0.00           C  
ATOM    720  CD  ARG A  47       2.226  36.159  82.323  1.00  0.00           C  
ATOM    721  NE  ARG A  47       0.845  36.238  81.873  1.00  0.00           N  
ATOM    722  CZ  ARG A  47       0.222  37.402  81.669  1.00  0.00           C  
ATOM    723  NH1 ARG A  47       0.879  38.546  81.874  1.00  0.00           N  
ATOM    724  NH2 ARG A  47      -1.046  37.441  81.266  1.00  0.00           N  
ATOM    725  H   ARG A  47       4.864  33.261  81.233  1.00  0.00           H  
ATOM    726  HA  ARG A  47       5.772  33.664  83.921  1.00  0.00           H  
ATOM    727 1HB  ARG A  47       4.139  35.424  84.021  1.00  0.00           H  
ATOM    728 2HB  ARG A  47       4.745  35.418  82.372  1.00  0.00           H  
ATOM    729 1HG  ARG A  47       2.751  34.177  81.654  1.00  0.00           H  
ATOM    730 2HG  ARG A  47       2.134  34.249  83.322  1.00  0.00           H  
ATOM    731 1HD  ARG A  47       2.282  36.744  83.240  1.00  0.00           H  
ATOM    732 2HD  ARG A  47       2.826  36.639  81.550  1.00  0.00           H  
ATOM    733  HE  ARG A  47       0.352  35.369  81.714  1.00  0.00           H  
ATOM    734 1HH1 ARG A  47       1.841  38.528  82.181  1.00  0.00           H  
ATOM    735 2HH1 ARG A  47       0.414  39.429  81.722  1.00  0.00           H  
ATOM    736 1HH2 ARG A  47      -1.553  36.581  81.110  1.00  0.00           H  
ATOM    737 2HH2 ARG A  47      -1.501  38.330  81.117  1.00  0.00           H  
ATOM    738  N   ASP A  48       3.356  31.562  83.691  1.00  0.00           N  
ATOM    739  CA  ASP A  48       2.460  30.684  84.431  1.00  0.00           C  
ATOM    740  C   ASP A  48       3.131  29.368  84.814  1.00  0.00           C  
ATOM    741  O   ASP A  48       2.507  28.569  85.502  1.00  0.00           O  
ATOM    742  CB  ASP A  48       1.202  30.397  83.607  1.00  0.00           C  
ATOM    743  CG  ASP A  48       0.399  31.653  83.295  1.00  0.00           C  
ATOM    744  OD1 ASP A  48       0.174  32.429  84.193  1.00  0.00           O  
ATOM    745  OD2 ASP A  48       0.018  31.823  82.162  1.00  0.00           O  
ATOM    746  H   ASP A  48       3.536  31.373  82.715  1.00  0.00           H  
ATOM    747  HA  ASP A  48       2.140  31.200  85.337  1.00  0.00           H  
ATOM    748 1HB  ASP A  48       1.483  29.921  82.667  1.00  0.00           H  
ATOM    749 2HB  ASP A  48       0.563  29.700  84.149  1.00  0.00           H  
ATOM    750  N   SER A  49       4.370  29.125  84.391  1.00  0.00           N  
ATOM    751  CA  SER A  49       4.987  27.815  84.666  1.00  0.00           C  
ATOM    752  C   SER A  49       5.277  27.666  86.163  1.00  0.00           C  
ATOM    753  O   SER A  49       5.705  28.621  86.794  1.00  0.00           O  
ATOM    754  CB  SER A  49       6.304  27.639  83.872  1.00  0.00           C  
ATOM    755  OG  SER A  49       6.095  27.582  82.473  1.00  0.00           O  
ATOM    756  H   SER A  49       4.898  29.822  83.885  1.00  0.00           H  
ATOM    757  HA  SER A  49       4.293  27.033  84.355  1.00  0.00           H  
ATOM    758 1HB  SER A  49       6.975  28.469  84.092  1.00  0.00           H  
ATOM    759 2HB  SER A  49       6.800  26.724  84.190  1.00  0.00           H  
ATOM    760  HG  SER A  49       6.085  26.649  82.246  1.00  0.00           H  
ATOM    761  N   ILE A  50       5.079  26.457  86.666  1.00  0.00           N  
ATOM    762  CA  ILE A  50       5.249  26.147  88.068  1.00  0.00           C  
ATOM    763  C   ILE A  50       6.401  25.159  88.226  1.00  0.00           C  
ATOM    764  O   ILE A  50       6.497  24.167  87.474  1.00  0.00           O  
ATOM    765  CB  ILE A  50       3.959  25.561  88.671  1.00  0.00           C  
ATOM    766  CG1 ILE A  50       2.823  26.584  88.597  1.00  0.00           C  
ATOM    767  CG2 ILE A  50       4.194  25.126  90.109  1.00  0.00           C  
ATOM    768  CD1 ILE A  50       1.459  26.004  88.894  1.00  0.00           C  
ATOM    769  H   ILE A  50       4.795  25.725  86.031  1.00  0.00           H  
ATOM    770  HA  ILE A  50       5.434  27.075  88.608  1.00  0.00           H  
ATOM    771  HB  ILE A  50       3.644  24.697  88.087  1.00  0.00           H  
ATOM    772 1HG1 ILE A  50       3.012  27.391  89.305  1.00  0.00           H  
ATOM    773 2HG1 ILE A  50       2.795  27.025  87.600  1.00  0.00           H  
ATOM    774 1HG2 ILE A  50       3.273  24.715  90.520  1.00  0.00           H  
ATOM    775 2HG2 ILE A  50       4.974  24.366  90.136  1.00  0.00           H  
ATOM    776 3HG2 ILE A  50       4.505  25.985  90.704  1.00  0.00           H  
ATOM    777 1HD1 ILE A  50       0.706  26.789  88.821  1.00  0.00           H  
ATOM    778 2HD1 ILE A  50       1.233  25.217  88.173  1.00  0.00           H  
ATOM    779 3HD1 ILE A  50       1.452  25.588  89.900  1.00  0.00           H  
ATOM    780  N   PHE A  51       7.307  25.426  89.182  1.00  0.00           N  
ATOM    781  CA  PHE A  51       8.348  24.493  89.609  1.00  0.00           C  
ATOM    782  C   PHE A  51       8.070  24.235  91.101  1.00  0.00           C  
ATOM    783  O   PHE A  51       8.234  25.167  91.920  1.00  0.00           O  
ATOM    784  CB  PHE A  51       9.751  25.064  89.395  1.00  0.00           C  
ATOM    785  CG  PHE A  51      10.849  24.194  89.939  1.00  0.00           C  
ATOM    786  CD1 PHE A  51      10.579  22.908  90.381  1.00  0.00           C  
ATOM    787  CD2 PHE A  51      12.152  24.661  90.011  1.00  0.00           C  
ATOM    788  CE1 PHE A  51      11.588  22.107  90.882  1.00  0.00           C  
ATOM    789  CE2 PHE A  51      13.163  23.863  90.509  1.00  0.00           C  
ATOM    790  CZ  PHE A  51      12.880  22.584  90.946  1.00  0.00           C  
ATOM    791  H   PHE A  51       7.249  26.333  89.623  1.00  0.00           H  
ATOM    792  HA  PHE A  51       8.263  23.584  89.012  1.00  0.00           H  
ATOM    793 1HB  PHE A  51       9.927  25.207  88.330  1.00  0.00           H  
ATOM    794 2HB  PHE A  51       9.823  26.040  89.872  1.00  0.00           H  
ATOM    795  HD1 PHE A  51       9.557  22.530  90.329  1.00  0.00           H  
ATOM    796  HD2 PHE A  51      12.376  25.671  89.666  1.00  0.00           H  
ATOM    797  HE1 PHE A  51      11.362  21.098  91.226  1.00  0.00           H  
ATOM    798  HE2 PHE A  51      14.184  24.241  90.560  1.00  0.00           H  
ATOM    799  HZ  PHE A  51      13.675  21.954  91.341  1.00  0.00           H  
ATOM    800  N   PHE A  52       7.621  23.046  91.467  1.00  0.00           N  
ATOM    801  CA  PHE A  52       7.171  22.760  92.842  1.00  0.00           C  
ATOM    802  C   PHE A  52       7.958  21.591  93.398  1.00  0.00           C  
ATOM    803  O   PHE A  52       7.759  20.444  92.980  1.00  0.00           O  
ATOM    804  CB  PHE A  52       5.659  22.472  92.819  1.00  0.00           C  
ATOM    805  CG  PHE A  52       4.998  22.363  94.172  1.00  0.00           C  
ATOM    806  CD1 PHE A  52       5.631  22.589  95.342  1.00  0.00           C  
ATOM    807  CD2 PHE A  52       3.637  22.058  94.216  1.00  0.00           C  
ATOM    808  CE1 PHE A  52       4.965  22.499  96.562  1.00  0.00           C  
ATOM    809  CE2 PHE A  52       2.965  21.993  95.422  1.00  0.00           C  
ATOM    810  CZ  PHE A  52       3.642  22.231  96.593  1.00  0.00           C  
ATOM    811  H   PHE A  52       7.589  22.311  90.776  1.00  0.00           H  
ATOM    812  HA  PHE A  52       7.364  23.639  93.460  1.00  0.00           H  
ATOM    813 1HB  PHE A  52       5.146  23.262  92.272  1.00  0.00           H  
ATOM    814 2HB  PHE A  52       5.475  21.537  92.292  1.00  0.00           H  
ATOM    815  HD1 PHE A  52       6.689  22.850  95.334  1.00  0.00           H  
ATOM    816  HD2 PHE A  52       3.103  21.870  93.284  1.00  0.00           H  
ATOM    817  HE1 PHE A  52       5.512  22.645  97.493  1.00  0.00           H  
ATOM    818  HE2 PHE A  52       1.902  21.754  95.448  1.00  0.00           H  
ATOM    819  HZ  PHE A  52       3.113  22.202  97.544  1.00  0.00           H  
ATOM    820  N   ASP A  53       8.849  21.843  94.350  1.00  0.00           N  
ATOM    821  CA  ASP A  53       9.467  20.758  95.105  1.00  0.00           C  
ATOM    822  C   ASP A  53       8.521  20.480  96.276  1.00  0.00           C  
ATOM    823  O   ASP A  53       8.426  21.251  97.247  1.00  0.00           O  
ATOM    824  CB  ASP A  53      10.867  21.129  95.601  1.00  0.00           C  
ATOM    825  CG  ASP A  53      11.590  19.962  96.260  1.00  0.00           C  
ATOM    826  OD1 ASP A  53      10.961  19.235  96.992  1.00  0.00           O  
ATOM    827  OD2 ASP A  53      12.765  19.809  96.025  1.00  0.00           O  
ATOM    828  H   ASP A  53       9.106  22.797  94.560  1.00  0.00           H  
ATOM    829  HA  ASP A  53       9.504  19.872  94.470  1.00  0.00           H  
ATOM    830 1HB  ASP A  53      11.468  21.483  94.764  1.00  0.00           H  
ATOM    831 2HB  ASP A  53      10.794  21.945  96.321  1.00  0.00           H  
ATOM    832  N   LYS A  54       7.768  19.396  96.136  1.00  0.00           N  
ATOM    833  CA  LYS A  54       6.721  19.101  97.110  1.00  0.00           C  
ATOM    834  C   LYS A  54       7.307  18.591  98.399  1.00  0.00           C  
ATOM    835  O   LYS A  54       6.724  18.806  99.467  1.00  0.00           O  
ATOM    836  CB  LYS A  54       5.668  18.133  96.589  1.00  0.00           C  
ATOM    837  CG  LYS A  54       4.775  18.733  95.603  1.00  0.00           C  
ATOM    838  CD  LYS A  54       3.718  17.753  95.221  1.00  0.00           C  
ATOM    839  CE  LYS A  54       2.679  17.515  96.302  1.00  0.00           C  
ATOM    840  NZ  LYS A  54       1.605  16.565  95.851  1.00  0.00           N  
ATOM    841  H   LYS A  54       7.910  18.766  95.360  1.00  0.00           H  
ATOM    842  HA  LYS A  54       6.209  20.031  97.360  1.00  0.00           H  
ATOM    843 1HB  LYS A  54       6.159  17.272  96.134  1.00  0.00           H  
ATOM    844 2HB  LYS A  54       5.068  17.766  97.422  1.00  0.00           H  
ATOM    845 1HG  LYS A  54       4.315  19.627  96.025  1.00  0.00           H  
ATOM    846 2HG  LYS A  54       5.348  19.021  94.722  1.00  0.00           H  
ATOM    847 1HD  LYS A  54       3.195  18.110  94.332  1.00  0.00           H  
ATOM    848 2HD  LYS A  54       4.178  16.793  94.988  1.00  0.00           H  
ATOM    849 1HE  LYS A  54       3.163  17.103  97.186  1.00  0.00           H  
ATOM    850 2HE  LYS A  54       2.216  18.462  96.577  1.00  0.00           H  
ATOM    851 1HZ  LYS A  54       0.936  16.434  96.597  1.00  0.00           H  
ATOM    852 2HZ  LYS A  54       1.136  16.946  95.041  1.00  0.00           H  
ATOM    853 3HZ  LYS A  54       2.020  15.676  95.612  1.00  0.00           H  
ATOM    854  N   THR A  55       8.450  17.920  98.337  1.00  0.00           N  
ATOM    855  CA  THR A  55       9.106  17.413  99.542  1.00  0.00           C  
ATOM    856  C   THR A  55       9.640  18.555 100.360  1.00  0.00           C  
ATOM    857  O   THR A  55       9.462  18.492 101.592  1.00  0.00           O  
ATOM    858  CB  THR A  55      10.076  16.274  99.175  1.00  0.00           C  
ATOM    859  OG1 THR A  55      10.935  16.667  98.091  1.00  0.00           O  
ATOM    860  CG2 THR A  55       9.299  15.048  98.765  1.00  0.00           C  
ATOM    861  H   THR A  55       8.879  17.756  97.437  1.00  0.00           H  
ATOM    862  HA  THR A  55       8.341  17.022 100.213  1.00  0.00           H  
ATOM    863  HB  THR A  55      10.701  16.037 100.036  1.00  0.00           H  
ATOM    864  HG1 THR A  55      10.907  17.622  97.992  1.00  0.00           H  
ATOM    865 1HG2 THR A  55       9.991  14.247  98.508  1.00  0.00           H  
ATOM    866 2HG2 THR A  55       8.663  14.727  99.591  1.00  0.00           H  
ATOM    867 3HG2 THR A  55       8.679  15.282  97.901  1.00  0.00           H  
ATOM    868  N   ALA A  56      10.136  19.624  99.692  1.00  0.00           N  
ATOM    869  CA  ALA A  56      10.638  20.840 100.367  1.00  0.00           C  
ATOM    870  C   ALA A  56       9.520  21.844 100.617  1.00  0.00           C  
ATOM    871  O   ALA A  56       9.745  22.835 101.355  1.00  0.00           O  
ATOM    872  CB  ALA A  56      11.726  21.462  99.546  1.00  0.00           C  
ATOM    873  H   ALA A  56      10.158  19.577  98.683  1.00  0.00           H  
ATOM    874  HA  ALA A  56      11.043  20.547 101.335  1.00  0.00           H  
ATOM    875 1HB  ALA A  56      12.093  22.357 100.047  1.00  0.00           H  
ATOM    876 2HB  ALA A  56      12.544  20.751  99.428  1.00  0.00           H  
ATOM    877 3HB  ALA A  56      11.334  21.729  98.566  1.00  0.00           H  
ATOM    878  N   ASN A  57       8.373  21.631 100.017  1.00  0.00           N  
ATOM    879  CA  ASN A  57       7.251  22.531 100.077  1.00  0.00           C  
ATOM    880  C   ASN A  57       7.611  23.934  99.596  1.00  0.00           C  
ATOM    881  O   ASN A  57       7.332  24.950 100.265  1.00  0.00           O  
ATOM    882  CB  ASN A  57       6.697  22.573 101.489  1.00  0.00           C  
ATOM    883  CG  ASN A  57       5.302  23.131 101.546  1.00  0.00           C  
ATOM    884  OD1 ASN A  57       4.537  23.021 100.581  1.00  0.00           O  
ATOM    885  ND2 ASN A  57       4.956  23.728 102.658  1.00  0.00           N  
ATOM    886  H   ASN A  57       8.290  20.777  99.485  1.00  0.00           H  
ATOM    887  HA  ASN A  57       6.494  22.188  99.370  1.00  0.00           H  
ATOM    888 1HB  ASN A  57       6.691  21.567 101.909  1.00  0.00           H  
ATOM    889 2HB  ASN A  57       7.346  23.185 102.117  1.00  0.00           H  
ATOM    890 1HD2 ASN A  57       4.040  24.118 102.753  1.00  0.00           H  
ATOM    891 2HD2 ASN A  57       5.608  23.794 103.413  1.00  0.00           H  
ATOM    892  N   ARG A  58       8.214  23.963  98.414  1.00  0.00           N  
ATOM    893  CA  ARG A  58       8.678  25.192  97.753  1.00  0.00           C  
ATOM    894  C   ARG A  58       8.064  25.265  96.337  1.00  0.00           C  
ATOM    895  O   ARG A  58       8.552  24.548  95.453  1.00  0.00           O  
ATOM    896  CB  ARG A  58      10.197  25.226  97.664  1.00  0.00           C  
ATOM    897  CG  ARG A  58      10.915  25.282  99.003  1.00  0.00           C  
ATOM    898  CD  ARG A  58      10.743  26.601  99.664  1.00  0.00           C  
ATOM    899  NE  ARG A  58      11.526  26.702 100.885  1.00  0.00           N  
ATOM    900  CZ  ARG A  58      11.094  26.325 102.104  1.00  0.00           C  
ATOM    901  NH1 ARG A  58       9.887  25.825 102.248  1.00  0.00           N  
ATOM    902  NH2 ARG A  58      11.885  26.458 103.155  1.00  0.00           N  
ATOM    903  H   ARG A  58       8.355  23.074  97.956  1.00  0.00           H  
ATOM    904  HA  ARG A  58       8.370  26.046  98.356  1.00  0.00           H  
ATOM    905 1HB  ARG A  58      10.550  24.340  97.138  1.00  0.00           H  
ATOM    906 2HB  ARG A  58      10.508  26.096  97.086  1.00  0.00           H  
ATOM    907 1HG  ARG A  58      10.514  24.513  99.664  1.00  0.00           H  
ATOM    908 2HG  ARG A  58      11.981  25.110  98.852  1.00  0.00           H  
ATOM    909 1HD  ARG A  58      11.064  27.391  98.986  1.00  0.00           H  
ATOM    910 2HD  ARG A  58       9.694  26.746  99.919  1.00  0.00           H  
ATOM    911  HE  ARG A  58      12.461  27.083 100.814  1.00  0.00           H  
ATOM    912 1HH1 ARG A  58       9.283  25.724 101.445  1.00  0.00           H  
ATOM    913 2HH1 ARG A  58       9.564  25.543 103.162  1.00  0.00           H  
ATOM    914 1HH2 ARG A  58      12.813  26.843 103.044  1.00  0.00           H  
ATOM    915 2HH2 ARG A  58      11.561  26.176 104.069  1.00  0.00           H  
ATOM    916  N   LYS A  59       7.059  26.098  96.145  1.00  0.00           N  
ATOM    917  CA  LYS A  59       6.386  26.276  94.868  1.00  0.00           C  
ATOM    918  C   LYS A  59       6.743  27.639  94.250  1.00  0.00           C  
ATOM    919  O   LYS A  59       6.410  28.674  94.829  1.00  0.00           O  
ATOM    920  CB  LYS A  59       4.872  26.147  95.042  1.00  0.00           C  
ATOM    921  CG  LYS A  59       4.080  26.222  93.743  1.00  0.00           C  
ATOM    922  CD  LYS A  59       2.584  26.128  94.001  1.00  0.00           C  
ATOM    923  CE  LYS A  59       1.789  26.255  92.710  1.00  0.00           C  
ATOM    924  NZ  LYS A  59       0.322  26.217  92.953  1.00  0.00           N  
ATOM    925  H   LYS A  59       6.752  26.635  96.942  1.00  0.00           H  
ATOM    926  HA  LYS A  59       6.731  25.501  94.183  1.00  0.00           H  
ATOM    927 1HB  LYS A  59       4.640  25.195  95.520  1.00  0.00           H  
ATOM    928 2HB  LYS A  59       4.512  26.939  95.699  1.00  0.00           H  
ATOM    929 1HG  LYS A  59       4.295  27.165  93.240  1.00  0.00           H  
ATOM    930 2HG  LYS A  59       4.379  25.405  93.087  1.00  0.00           H  
ATOM    931 1HD  LYS A  59       2.354  25.168  94.467  1.00  0.00           H  
ATOM    932 2HD  LYS A  59       2.281  26.923  94.682  1.00  0.00           H  
ATOM    933 1HE  LYS A  59       2.040  27.194  92.220  1.00  0.00           H  
ATOM    934 2HE  LYS A  59       2.054  25.438  92.038  1.00  0.00           H  
ATOM    935 1HZ  LYS A  59      -0.168  26.303  92.074  1.00  0.00           H  
ATOM    936 2HZ  LYS A  59       0.075  25.340  93.391  1.00  0.00           H  
ATOM    937 3HZ  LYS A  59       0.061  26.981  93.560  1.00  0.00           H  
ATOM    938  N   TYR A  60       7.415  27.616  93.106  1.00  0.00           N  
ATOM    939  CA  TYR A  60       7.836  28.836  92.367  1.00  0.00           C  
ATOM    940  C   TYR A  60       6.931  28.968  91.157  1.00  0.00           C  
ATOM    941  O   TYR A  60       6.753  27.983  90.396  1.00  0.00           O  
ATOM    942  CB  TYR A  60       9.279  28.732  91.904  1.00  0.00           C  
ATOM    943  CG  TYR A  60      10.291  28.791  93.017  1.00  0.00           C  
ATOM    944  CD1 TYR A  60      10.633  27.632  93.708  1.00  0.00           C  
ATOM    945  CD2 TYR A  60      10.885  30.004  93.417  1.00  0.00           C  
ATOM    946  CE1 TYR A  60      11.514  27.672  94.771  1.00  0.00           C  
ATOM    947  CE2 TYR A  60      11.772  30.070  94.480  1.00  0.00           C  
ATOM    948  CZ  TYR A  60      12.084  28.876  95.183  1.00  0.00           C  
ATOM    949  OH  TYR A  60      12.952  28.916  96.258  1.00  0.00           O  
ATOM    950  H   TYR A  60       7.647  26.708  92.729  1.00  0.00           H  
ATOM    951  HA  TYR A  60       7.755  29.692  93.037  1.00  0.00           H  
ATOM    952 1HB  TYR A  60       9.423  27.792  91.368  1.00  0.00           H  
ATOM    953 2HB  TYR A  60       9.497  29.541  91.208  1.00  0.00           H  
ATOM    954  HD1 TYR A  60      10.203  26.674  93.413  1.00  0.00           H  
ATOM    955  HD2 TYR A  60      10.650  30.927  92.887  1.00  0.00           H  
ATOM    956  HE1 TYR A  60      11.770  26.755  95.300  1.00  0.00           H  
ATOM    957  HE2 TYR A  60      12.215  31.026  94.761  1.00  0.00           H  
ATOM    958  HH  TYR A  60      13.054  28.032  96.618  1.00  0.00           H  
ATOM    959  N   THR A  61       6.417  30.167  90.915  1.00  0.00           N  
ATOM    960  CA  THR A  61       5.581  30.410  89.751  1.00  0.00           C  
ATOM    961  C   THR A  61       6.156  31.533  88.917  1.00  0.00           C  
ATOM    962  O   THR A  61       6.344  32.645  89.402  1.00  0.00           O  
ATOM    963  CB  THR A  61       4.127  30.719  90.086  1.00  0.00           C  
ATOM    964  OG1 THR A  61       3.537  29.637  90.819  1.00  0.00           O  
ATOM    965  CG2 THR A  61       3.315  30.924  88.808  1.00  0.00           C  
ATOM    966  H   THR A  61       6.609  30.928  91.551  1.00  0.00           H  
ATOM    967  HA  THR A  61       5.581  29.513  89.132  1.00  0.00           H  
ATOM    968  HB  THR A  61       4.077  31.624  90.691  1.00  0.00           H  
ATOM    969  HG1 THR A  61       3.798  29.697  91.742  1.00  0.00           H  
ATOM    970 1HG2 THR A  61       2.279  31.144  89.066  1.00  0.00           H  
ATOM    971 2HG2 THR A  61       3.732  31.757  88.242  1.00  0.00           H  
ATOM    972 3HG2 THR A  61       3.353  30.019  88.203  1.00  0.00           H  
ATOM    973  N   GLY A  62       6.312  31.260  87.628  1.00  0.00           N  
ATOM    974  CA  GLY A  62       6.904  32.198  86.684  1.00  0.00           C  
ATOM    975  C   GLY A  62       8.312  31.788  86.280  1.00  0.00           C  
ATOM    976  O   GLY A  62       9.221  31.738  87.088  1.00  0.00           O  
ATOM    977  H   GLY A  62       6.003  30.358  87.296  1.00  0.00           H  
ATOM    978 1HA  GLY A  62       6.279  32.262  85.794  1.00  0.00           H  
ATOM    979 2HA  GLY A  62       6.933  33.192  87.129  1.00  0.00           H  
ATOM    980  N   GLY A  63       8.524  31.562  84.988  1.00  0.00           N  
ATOM    981  CA  GLY A  63       9.844  31.176  84.498  1.00  0.00           C  
ATOM    982  C   GLY A  63      10.980  32.043  84.975  1.00  0.00           C  
ATOM    983  O   GLY A  63      12.067  31.537  85.245  1.00  0.00           O  
ATOM    984  H   GLY A  63       7.764  31.658  84.330  1.00  0.00           H  
ATOM    985 1HA  GLY A  63      10.059  30.151  84.802  1.00  0.00           H  
ATOM    986 2HA  GLY A  63       9.847  31.195  83.409  1.00  0.00           H  
ATOM    987  N   ARG A  64      10.786  33.366  85.088  1.00  0.00           N  
ATOM    988  CA  ARG A  64      11.880  34.213  85.549  1.00  0.00           C  
ATOM    989  C   ARG A  64      12.281  33.902  87.004  1.00  0.00           C  
ATOM    990  O   ARG A  64      13.450  33.853  87.347  1.00  0.00           O  
ATOM    991  CB  ARG A  64      11.592  35.697  85.346  1.00  0.00           C  
ATOM    992  CG  ARG A  64      11.516  36.041  83.893  1.00  0.00           C  
ATOM    993  CD  ARG A  64      11.261  37.528  83.697  1.00  0.00           C  
ATOM    994  NE  ARG A  64      10.962  37.772  82.284  1.00  0.00           N  
ATOM    995  CZ  ARG A  64      11.899  37.822  81.341  1.00  0.00           C  
ATOM    996  NH1 ARG A  64      13.185  37.664  81.644  1.00  0.00           N  
ATOM    997  NH2 ARG A  64      11.509  38.017  80.085  1.00  0.00           N  
ATOM    998  H   ARG A  64       9.898  33.789  84.860  1.00  0.00           H  
ATOM    999  HA  ARG A  64      12.774  33.967  84.975  1.00  0.00           H  
ATOM   1000 1HB  ARG A  64      10.650  35.953  85.830  1.00  0.00           H  
ATOM   1001 2HB  ARG A  64      12.375  36.288  85.819  1.00  0.00           H  
ATOM   1002 1HG  ARG A  64      12.457  35.781  83.408  1.00  0.00           H  
ATOM   1003 2HG  ARG A  64      10.701  35.483  83.429  1.00  0.00           H  
ATOM   1004 1HD  ARG A  64      10.416  37.836  84.312  1.00  0.00           H  
ATOM   1005 2HD  ARG A  64      12.147  38.090  83.990  1.00  0.00           H  
ATOM   1006  HE  ARG A  64       9.994  37.908  82.024  1.00  0.00           H  
ATOM   1007 1HH1 ARG A  64      13.462  37.504  82.602  1.00  0.00           H  
ATOM   1008 2HH1 ARG A  64      13.883  37.705  80.916  1.00  0.00           H  
ATOM   1009 1HH2 ARG A  64      10.526  38.123  79.872  1.00  0.00           H  
ATOM   1010 2HH2 ARG A  64      12.193  38.060  79.345  1.00  0.00           H  
ATOM   1011  N   PHE A  65      11.309  33.713  87.869  1.00  0.00           N  
ATOM   1012  CA  PHE A  65      11.601  33.369  89.259  1.00  0.00           C  
ATOM   1013  C   PHE A  65      12.201  31.953  89.354  1.00  0.00           C  
ATOM   1014  O   PHE A  65      13.065  31.712  90.213  1.00  0.00           O  
ATOM   1015  CB  PHE A  65      10.290  33.406  90.045  1.00  0.00           C  
ATOM   1016  CG  PHE A  65       9.645  34.770  90.199  1.00  0.00           C  
ATOM   1017  CD1 PHE A  65      10.219  35.951  89.795  1.00  0.00           C  
ATOM   1018  CD2 PHE A  65       8.377  34.853  90.728  1.00  0.00           C  
ATOM   1019  CE1 PHE A  65       9.583  37.191  89.955  1.00  0.00           C  
ATOM   1020  CE2 PHE A  65       7.730  36.078  90.874  1.00  0.00           C  
ATOM   1021  CZ  PHE A  65       8.329  37.244  90.486  1.00  0.00           C  
ATOM   1022  H   PHE A  65      10.347  33.806  87.577  1.00  0.00           H  
ATOM   1023  HA  PHE A  65      12.293  34.109  89.661  1.00  0.00           H  
ATOM   1024 1HB  PHE A  65       9.557  32.761  89.562  1.00  0.00           H  
ATOM   1025 2HB  PHE A  65      10.456  33.017  91.049  1.00  0.00           H  
ATOM   1026  HD1 PHE A  65      11.206  35.931  89.331  1.00  0.00           H  
ATOM   1027  HD2 PHE A  65       7.881  33.934  91.045  1.00  0.00           H  
ATOM   1028  HE1 PHE A  65      10.092  38.107  89.654  1.00  0.00           H  
ATOM   1029  HE2 PHE A  65       6.729  36.099  91.306  1.00  0.00           H  
ATOM   1030  HZ  PHE A  65       7.823  38.202  90.596  1.00  0.00           H  
ATOM   1031  N   ILE A  66      11.748  31.050  88.502  1.00  0.00           N  
ATOM   1032  CA  ILE A  66      12.257  29.678  88.511  1.00  0.00           C  
ATOM   1033  C   ILE A  66      13.747  29.691  88.113  1.00  0.00           C  
ATOM   1034  O   ILE A  66      14.577  29.106  88.799  1.00  0.00           O  
ATOM   1035  CB  ILE A  66      11.458  28.777  87.551  1.00  0.00           C  
ATOM   1036  CG1 ILE A  66      10.022  28.604  88.053  1.00  0.00           C  
ATOM   1037  CG2 ILE A  66      12.139  27.426  87.398  1.00  0.00           C  
ATOM   1038  CD1 ILE A  66       9.091  27.981  87.037  1.00  0.00           C  
ATOM   1039  H   ILE A  66      11.038  31.307  87.831  1.00  0.00           H  
ATOM   1040  HA  ILE A  66      12.185  29.289  89.526  1.00  0.00           H  
ATOM   1041  HB  ILE A  66      11.394  29.254  86.573  1.00  0.00           H  
ATOM   1042 1HG1 ILE A  66      10.022  27.978  88.945  1.00  0.00           H  
ATOM   1043 2HG1 ILE A  66       9.616  29.575  88.336  1.00  0.00           H  
ATOM   1044 1HG2 ILE A  66      11.561  26.802  86.717  1.00  0.00           H  
ATOM   1045 2HG2 ILE A  66      13.142  27.568  86.997  1.00  0.00           H  
ATOM   1046 3HG2 ILE A  66      12.203  26.938  88.371  1.00  0.00           H  
ATOM   1047 1HD1 ILE A  66       8.093  27.891  87.466  1.00  0.00           H  
ATOM   1048 2HD1 ILE A  66       9.049  28.611  86.148  1.00  0.00           H  
ATOM   1049 3HD1 ILE A  66       9.459  26.993  86.765  1.00  0.00           H  
ATOM   1050  N   ILE A  67      14.069  30.386  87.017  1.00  0.00           N  
ATOM   1051  CA  ILE A  67      15.462  30.420  86.543  1.00  0.00           C  
ATOM   1052  C   ILE A  67      16.373  31.066  87.578  1.00  0.00           C  
ATOM   1053  O   ILE A  67      17.487  30.608  87.844  1.00  0.00           O  
ATOM   1054  CB  ILE A  67      15.577  31.186  85.212  1.00  0.00           C  
ATOM   1055  CG1 ILE A  67      14.878  30.415  84.090  1.00  0.00           C  
ATOM   1056  CG2 ILE A  67      17.038  31.430  84.864  1.00  0.00           C  
ATOM   1057  CD1 ILE A  67      15.534  29.095  83.754  1.00  0.00           C  
ATOM   1058  H   ILE A  67      13.362  30.894  86.505  1.00  0.00           H  
ATOM   1059  HA  ILE A  67      15.821  29.396  86.450  1.00  0.00           H  
ATOM   1060  HB  ILE A  67      15.069  32.146  85.299  1.00  0.00           H  
ATOM   1061 1HG1 ILE A  67      13.844  30.221  84.372  1.00  0.00           H  
ATOM   1062 2HG1 ILE A  67      14.859  31.025  83.186  1.00  0.00           H  
ATOM   1063 1HG2 ILE A  67      17.101  31.972  83.921  1.00  0.00           H  
ATOM   1064 2HG2 ILE A  67      17.506  32.019  85.652  1.00  0.00           H  
ATOM   1065 3HG2 ILE A  67      17.554  30.475  84.769  1.00  0.00           H  
ATOM   1066 1HD1 ILE A  67      14.981  28.608  82.950  1.00  0.00           H  
ATOM   1067 2HD1 ILE A  67      16.561  29.270  83.434  1.00  0.00           H  
ATOM   1068 3HD1 ILE A  67      15.532  28.454  84.635  1.00  0.00           H  
ATOM   1069  N   ASP A  68      15.934  32.185  88.166  1.00  0.00           N  
ATOM   1070  CA  ASP A  68      16.769  32.779  89.211  1.00  0.00           C  
ATOM   1071  C   ASP A  68      16.983  31.843  90.402  1.00  0.00           C  
ATOM   1072  O   ASP A  68      18.105  31.733  90.886  1.00  0.00           O  
ATOM   1073  CB  ASP A  68      16.188  34.122  89.695  1.00  0.00           C  
ATOM   1074  CG  ASP A  68      17.142  34.877  90.549  1.00  0.00           C  
ATOM   1075  OD1 ASP A  68      18.164  35.331  89.988  1.00  0.00           O  
ATOM   1076  OD2 ASP A  68      16.907  35.047  91.763  1.00  0.00           O  
ATOM   1077  H   ASP A  68      15.062  32.631  87.921  1.00  0.00           H  
ATOM   1078  HA  ASP A  68      17.761  32.964  88.798  1.00  0.00           H  
ATOM   1079 1HB  ASP A  68      15.923  34.736  88.833  1.00  0.00           H  
ATOM   1080 2HB  ASP A  68      15.273  33.941  90.261  1.00  0.00           H  
ATOM   1081  N   PHE A  69      15.930  31.199  90.871  1.00  0.00           N  
ATOM   1082  CA  PHE A  69      16.034  30.177  91.902  1.00  0.00           C  
ATOM   1083  C   PHE A  69      17.081  29.114  91.533  1.00  0.00           C  
ATOM   1084  O   PHE A  69      17.995  28.842  92.330  1.00  0.00           O  
ATOM   1085  CB  PHE A  69      14.637  29.592  92.197  1.00  0.00           C  
ATOM   1086  CG  PHE A  69      14.639  28.166  92.678  1.00  0.00           C  
ATOM   1087  CD1 PHE A  69      15.116  27.833  93.907  1.00  0.00           C  
ATOM   1088  CD2 PHE A  69      14.140  27.184  91.872  1.00  0.00           C  
ATOM   1089  CE1 PHE A  69      15.111  26.502  94.325  1.00  0.00           C  
ATOM   1090  CE2 PHE A  69      14.154  25.836  92.275  1.00  0.00           C  
ATOM   1091  CZ  PHE A  69      14.632  25.518  93.494  1.00  0.00           C  
ATOM   1092  H   PHE A  69      15.020  31.429  90.497  1.00  0.00           H  
ATOM   1093  HA  PHE A  69      16.426  30.639  92.809  1.00  0.00           H  
ATOM   1094 1HB  PHE A  69      14.143  30.196  92.957  1.00  0.00           H  
ATOM   1095 2HB  PHE A  69      14.026  29.636  91.296  1.00  0.00           H  
ATOM   1096  HD1 PHE A  69      15.500  28.617  94.560  1.00  0.00           H  
ATOM   1097  HD2 PHE A  69      13.756  27.455  90.888  1.00  0.00           H  
ATOM   1098  HE1 PHE A  69      15.488  26.241  95.313  1.00  0.00           H  
ATOM   1099  HE2 PHE A  69      13.784  25.052  91.615  1.00  0.00           H  
ATOM   1100  HZ  PHE A  69      14.640  24.479  93.818  1.00  0.00           H  
ATOM   1101  N   LEU A  70      16.962  28.550  90.343  1.00  0.00           N  
ATOM   1102  CA  LEU A  70      17.852  27.425  89.922  1.00  0.00           C  
ATOM   1103  C   LEU A  70      19.289  27.899  89.816  1.00  0.00           C  
ATOM   1104  O   LEU A  70      20.200  27.214  90.311  1.00  0.00           O  
ATOM   1105  CB  LEU A  70      17.409  26.846  88.573  1.00  0.00           C  
ATOM   1106  CG  LEU A  70      16.065  26.108  88.574  1.00  0.00           C  
ATOM   1107  CD1 LEU A  70      15.644  25.815  87.141  1.00  0.00           C  
ATOM   1108  CD2 LEU A  70      16.191  24.824  89.381  1.00  0.00           C  
ATOM   1109  H   LEU A  70      16.256  28.885  89.703  1.00  0.00           H  
ATOM   1110  HA  LEU A  70      17.801  26.642  90.679  1.00  0.00           H  
ATOM   1111 1HB  LEU A  70      17.340  27.660  87.852  1.00  0.00           H  
ATOM   1112 2HB  LEU A  70      18.171  26.147  88.227  1.00  0.00           H  
ATOM   1113  HG  LEU A  70      15.301  26.744  89.022  1.00  0.00           H  
ATOM   1114 1HD1 LEU A  70      14.688  25.290  87.142  1.00  0.00           H  
ATOM   1115 2HD1 LEU A  70      15.542  26.751  86.592  1.00  0.00           H  
ATOM   1116 3HD1 LEU A  70      16.398  25.192  86.661  1.00  0.00           H  
ATOM   1117 1HD2 LEU A  70      15.235  24.300  89.383  1.00  0.00           H  
ATOM   1118 2HD2 LEU A  70      16.954  24.187  88.933  1.00  0.00           H  
ATOM   1119 3HD2 LEU A  70      16.475  25.065  90.405  1.00  0.00           H  
ATOM   1120  N   GLU A  71      19.483  29.063  89.199  1.00  0.00           N  
ATOM   1121  CA  GLU A  71      20.848  29.558  88.984  1.00  0.00           C  
ATOM   1122  C   GLU A  71      21.532  29.801  90.319  1.00  0.00           C  
ATOM   1123  O   GLU A  71      22.732  29.492  90.518  1.00  0.00           O  
ATOM   1124  CB  GLU A  71      20.879  30.809  88.089  1.00  0.00           C  
ATOM   1125  CG  GLU A  71      22.287  31.160  87.670  1.00  0.00           C  
ATOM   1126  CD  GLU A  71      22.360  32.342  86.710  1.00  0.00           C  
ATOM   1127  OE1 GLU A  71      21.336  33.040  86.535  1.00  0.00           O  
ATOM   1128  OE2 GLU A  71      23.466  32.572  86.153  1.00  0.00           O  
ATOM   1129  H   GLU A  71      18.703  29.616  88.873  1.00  0.00           H  
ATOM   1130  HA  GLU A  71      21.425  28.778  88.487  1.00  0.00           H  
ATOM   1131 1HB  GLU A  71      20.271  30.636  87.201  1.00  0.00           H  
ATOM   1132 2HB  GLU A  71      20.442  31.651  88.626  1.00  0.00           H  
ATOM   1133 1HG  GLU A  71      22.871  31.400  88.559  1.00  0.00           H  
ATOM   1134 2HG  GLU A  71      22.741  30.291  87.195  1.00  0.00           H  
ATOM   1135  N   ARG A  72      20.807  30.401  91.245  1.00  0.00           N  
ATOM   1136  CA  ARG A  72      21.345  30.620  92.599  1.00  0.00           C  
ATOM   1137  C   ARG A  72      21.631  29.298  93.355  1.00  0.00           C  
ATOM   1138  O   ARG A  72      22.713  29.118  93.920  1.00  0.00           O  
ATOM   1139  CB  ARG A  72      20.465  31.526  93.441  1.00  0.00           C  
ATOM   1140  CG  ARG A  72      20.443  32.950  92.977  1.00  0.00           C  
ATOM   1141  CD  ARG A  72      19.499  33.794  93.829  1.00  0.00           C  
ATOM   1142  NE  ARG A  72      19.372  35.150  93.355  1.00  0.00           N  
ATOM   1143  CZ  ARG A  72      20.241  36.127  93.599  1.00  0.00           C  
ATOM   1144  NH1 ARG A  72      21.353  35.896  94.295  1.00  0.00           N  
ATOM   1145  NH2 ARG A  72      20.011  37.374  93.140  1.00  0.00           N  
ATOM   1146  H   ARG A  72      19.872  30.716  91.030  1.00  0.00           H  
ATOM   1147  HA  ARG A  72      22.320  31.100  92.511  1.00  0.00           H  
ATOM   1148 1HB  ARG A  72      19.443  31.150  93.432  1.00  0.00           H  
ATOM   1149 2HB  ARG A  72      20.811  31.510  94.475  1.00  0.00           H  
ATOM   1150 1HG  ARG A  72      21.446  33.372  93.049  1.00  0.00           H  
ATOM   1151 2HG  ARG A  72      20.105  32.990  91.941  1.00  0.00           H  
ATOM   1152 1HD  ARG A  72      18.505  33.347  93.822  1.00  0.00           H  
ATOM   1153 2HD  ARG A  72      19.871  33.835  94.852  1.00  0.00           H  
ATOM   1154  HE  ARG A  72      18.561  35.378  92.795  1.00  0.00           H  
ATOM   1155 1HH1 ARG A  72      21.545  34.968  94.647  1.00  0.00           H  
ATOM   1156 2HH1 ARG A  72      22.004  36.647  94.472  1.00  0.00           H  
ATOM   1157 1HH2 ARG A  72      19.174  37.570  92.608  1.00  0.00           H  
ATOM   1158 2HH2 ARG A  72      20.674  38.111  93.328  1.00  0.00           H  
ATOM   1159  N   ALA A  73      20.688  28.381  93.332  1.00  0.00           N  
ATOM   1160  CA  ALA A  73      20.842  27.125  94.046  1.00  0.00           C  
ATOM   1161  C   ALA A  73      22.060  26.327  93.540  1.00  0.00           C  
ATOM   1162  O   ALA A  73      22.722  25.651  94.336  1.00  0.00           O  
ATOM   1163  CB  ALA A  73      19.540  26.306  93.941  1.00  0.00           C  
ATOM   1164  H   ALA A  73      19.840  28.548  92.809  1.00  0.00           H  
ATOM   1165  HA  ALA A  73      21.040  27.354  95.094  1.00  0.00           H  
ATOM   1166 1HB  ALA A  73      19.658  25.365  94.478  1.00  0.00           H  
ATOM   1167 2HB  ALA A  73      18.717  26.872  94.379  1.00  0.00           H  
ATOM   1168 3HB  ALA A  73      19.323  26.101  92.894  1.00  0.00           H  
ATOM   1169  N   HIS A  74      22.327  26.401  92.237  1.00  0.00           N  
ATOM   1170  CA  HIS A  74      23.425  25.646  91.632  1.00  0.00           C  
ATOM   1171  C   HIS A  74      24.727  26.389  91.440  1.00  0.00           C  
ATOM   1172  O   HIS A  74      25.543  25.985  90.603  1.00  0.00           O  
ATOM   1173  CB  HIS A  74      22.982  25.104  90.269  1.00  0.00           C  
ATOM   1174  CG  HIS A  74      21.976  23.998  90.359  1.00  0.00           C  
ATOM   1175  ND1 HIS A  74      22.334  22.683  90.567  1.00  0.00           N  
ATOM   1176  CD2 HIS A  74      20.626  24.012  90.269  1.00  0.00           C  
ATOM   1177  CE1 HIS A  74      21.245  21.934  90.602  1.00  0.00           C  
ATOM   1178  NE2 HIS A  74      20.197  22.716  90.423  1.00  0.00           N  
ATOM   1179  H   HIS A  74      21.756  26.993  91.651  1.00  0.00           H  
ATOM   1180  HA  HIS A  74      23.750  24.864  92.318  1.00  0.00           H  
ATOM   1181 1HB  HIS A  74      22.548  25.912  89.679  1.00  0.00           H  
ATOM   1182 2HB  HIS A  74      23.850  24.732  89.726  1.00  0.00           H  
ATOM   1183  HD2 HIS A  74      19.996  24.887  90.104  1.00  0.00           H  
ATOM   1184  HE1 HIS A  74      21.218  20.855  90.753  1.00  0.00           H  
ATOM   1185  HE2 HIS A  74      19.232  22.416  90.403  1.00  0.00           H  
ATOM   1186  N   GLN A  75      24.934  27.469  92.186  1.00  0.00           N  
ATOM   1187  CA  GLN A  75      26.209  28.173  92.116  1.00  0.00           C  
ATOM   1188  C   GLN A  75      27.327  27.240  92.487  1.00  0.00           C  
ATOM   1189  O   GLN A  75      27.351  26.727  93.601  1.00  0.00           O  
ATOM   1190  CB  GLN A  75      26.207  29.416  93.013  1.00  0.00           C  
ATOM   1191  CG  GLN A  75      27.558  30.117  92.985  1.00  0.00           C  
ATOM   1192  CD  GLN A  75      27.749  31.373  93.797  1.00  0.00           C  
ATOM   1193  OE1 GLN A  75      26.763  31.840  94.391  1.00  0.00           O  
ATOM   1194  NE2 GLN A  75      28.928  31.962  93.789  1.00  0.00           N  
ATOM   1195  H   GLN A  75      24.215  27.814  92.805  1.00  0.00           H  
ATOM   1196  HA  GLN A  75      26.372  28.494  91.087  1.00  0.00           H  
ATOM   1197 1HB  GLN A  75      25.431  30.105  92.677  1.00  0.00           H  
ATOM   1198 2HB  GLN A  75      25.967  29.127  94.036  1.00  0.00           H  
ATOM   1199 1HG  GLN A  75      28.320  29.429  93.351  1.00  0.00           H  
ATOM   1200 2HG  GLN A  75      27.782  30.411  91.959  1.00  0.00           H  
ATOM   1201 1HE2 GLN A  75      29.074  32.797  94.322  1.00  0.00           H  
ATOM   1202 2HE2 GLN A  75      29.677  31.576  93.251  1.00  0.00           H  
ATOM   1203  N   GLY A  76      28.216  27.024  91.529  1.00  0.00           N  
ATOM   1204  CA  GLY A  76      29.385  26.146  91.748  1.00  0.00           C  
ATOM   1205  C   GLY A  76      29.137  24.651  91.551  1.00  0.00           C  
ATOM   1206  O   GLY A  76      30.047  23.852  91.760  1.00  0.00           O  
ATOM   1207  H   GLY A  76      28.096  27.468  90.630  1.00  0.00           H  
ATOM   1208 1HA  GLY A  76      30.189  26.434  91.070  1.00  0.00           H  
ATOM   1209 2HA  GLY A  76      29.756  26.282  92.763  1.00  0.00           H  
ATOM   1210  N   VAL A  77      27.923  24.283  91.189  1.00  0.00           N  
ATOM   1211  CA  VAL A  77      27.572  22.881  91.013  1.00  0.00           C  
ATOM   1212  C   VAL A  77      27.910  22.482  89.590  1.00  0.00           C  
ATOM   1213  O   VAL A  77      27.484  23.125  88.625  1.00  0.00           O  
ATOM   1214  CB  VAL A  77      26.074  22.643  91.284  1.00  0.00           C  
ATOM   1215  CG1 VAL A  77      25.705  21.194  91.001  1.00  0.00           C  
ATOM   1216  CG2 VAL A  77      25.744  23.012  92.722  1.00  0.00           C  
ATOM   1217  H   VAL A  77      27.220  24.991  91.029  1.00  0.00           H  
ATOM   1218  HA  VAL A  77      28.179  22.284  91.693  1.00  0.00           H  
ATOM   1219  HB  VAL A  77      25.488  23.263  90.606  1.00  0.00           H  
ATOM   1220 1HG1 VAL A  77      24.643  21.044  91.198  1.00  0.00           H  
ATOM   1221 2HG1 VAL A  77      25.916  20.963  89.957  1.00  0.00           H  
ATOM   1222 3HG1 VAL A  77      26.289  20.537  91.645  1.00  0.00           H  
ATOM   1223 1HG2 VAL A  77      24.684  22.842  92.907  1.00  0.00           H  
ATOM   1224 2HG2 VAL A  77      26.335  22.396  93.401  1.00  0.00           H  
ATOM   1225 3HG2 VAL A  77      25.978  24.063  92.891  1.00  0.00           H  
ATOM   1226  N   LEU A  78      28.630  21.369  89.445  1.00  0.00           N  
ATOM   1227  CA  LEU A  78      29.002  20.845  88.143  1.00  0.00           C  
ATOM   1228  C   LEU A  78      27.829  20.106  87.507  1.00  0.00           C  
ATOM   1229  O   LEU A  78      26.889  19.711  88.230  1.00  0.00           O  
ATOM   1230  CB  LEU A  78      30.225  19.919  88.287  1.00  0.00           C  
ATOM   1231  CG  LEU A  78      31.493  20.570  88.858  1.00  0.00           C  
ATOM   1232  CD1 LEU A  78      32.597  19.463  89.038  1.00  0.00           C  
ATOM   1233  CD2 LEU A  78      31.947  21.726  87.987  1.00  0.00           C  
ATOM   1234  H   LEU A  78      28.926  20.878  90.276  1.00  0.00           H  
ATOM   1235  HA  LEU A  78      29.264  21.681  87.495  1.00  0.00           H  
ATOM   1236 1HB  LEU A  78      29.957  19.089  88.939  1.00  0.00           H  
ATOM   1237 2HB  LEU A  78      30.474  19.517  87.305  1.00  0.00           H  
ATOM   1238  HG  LEU A  78      31.288  20.946  89.861  1.00  0.00           H  
ATOM   1239 1HD1 LEU A  78      33.502  19.915  89.444  1.00  0.00           H  
ATOM   1240 2HD1 LEU A  78      32.236  18.697  89.724  1.00  0.00           H  
ATOM   1241 3HD1 LEU A  78      32.819  19.011  88.072  1.00  0.00           H  
ATOM   1242 1HD2 LEU A  78      32.846  22.172  88.412  1.00  0.00           H  
ATOM   1243 2HD2 LEU A  78      32.163  21.362  86.982  1.00  0.00           H  
ATOM   1244 3HD2 LEU A  78      31.158  22.477  87.938  1.00  0.00           H  
ATOM   1245  N   GLU A  79      27.873  19.854  86.208  1.00  0.00           N  
ATOM   1246  CA  GLU A  79      26.784  19.088  85.591  1.00  0.00           C  
ATOM   1247  C   GLU A  79      26.501  17.854  86.443  1.00  0.00           C  
ATOM   1248  O   GLU A  79      27.434  17.206  86.945  1.00  0.00           O  
ATOM   1249  CB  GLU A  79      27.140  18.676  84.161  1.00  0.00           C  
ATOM   1250  CG  GLU A  79      26.110  17.780  83.490  1.00  0.00           C  
ATOM   1251  CD  GLU A  79      26.498  17.387  82.091  1.00  0.00           C  
ATOM   1252  OE1 GLU A  79      27.513  17.846  81.626  1.00  0.00           O  
ATOM   1253  OE2 GLU A  79      25.778  16.627  81.488  1.00  0.00           O  
ATOM   1254  H   GLU A  79      28.637  20.175  85.631  1.00  0.00           H  
ATOM   1255  HA  GLU A  79      25.901  19.726  85.536  1.00  0.00           H  
ATOM   1256 1HB  GLU A  79      27.260  19.568  83.545  1.00  0.00           H  
ATOM   1257 2HB  GLU A  79      28.094  18.148  84.161  1.00  0.00           H  
ATOM   1258 1HG  GLU A  79      25.985  16.877  84.087  1.00  0.00           H  
ATOM   1259 2HG  GLU A  79      25.153  18.300  83.464  1.00  0.00           H  
ATOM   1260  N   TYR A  80      25.218  17.532  86.598  1.00  0.00           N  
ATOM   1261  CA  TYR A  80      24.778  16.388  87.373  1.00  0.00           C  
ATOM   1262  C   TYR A  80      23.938  15.476  86.492  1.00  0.00           C  
ATOM   1263  O   TYR A  80      23.580  15.845  85.390  1.00  0.00           O  
ATOM   1264  CB  TYR A  80      24.057  16.802  88.645  1.00  0.00           C  
ATOM   1265  CG  TYR A  80      22.779  17.584  88.486  1.00  0.00           C  
ATOM   1266  CD1 TYR A  80      22.787  18.963  88.279  1.00  0.00           C  
ATOM   1267  CD2 TYR A  80      21.553  16.947  88.623  1.00  0.00           C  
ATOM   1268  CE1 TYR A  80      21.605  19.695  88.168  1.00  0.00           C  
ATOM   1269  CE2 TYR A  80      20.355  17.671  88.531  1.00  0.00           C  
ATOM   1270  CZ  TYR A  80      20.404  19.058  88.342  1.00  0.00           C  
ATOM   1271  OH  TYR A  80      19.250  19.812  88.274  1.00  0.00           O  
ATOM   1272  H   TYR A  80      24.528  18.117  86.150  1.00  0.00           H  
ATOM   1273  HA  TYR A  80      25.655  15.807  87.661  1.00  0.00           H  
ATOM   1274 1HB  TYR A  80      23.804  15.914  89.226  1.00  0.00           H  
ATOM   1275 2HB  TYR A  80      24.719  17.415  89.256  1.00  0.00           H  
ATOM   1276  HD1 TYR A  80      23.734  19.497  88.200  1.00  0.00           H  
ATOM   1277  HD2 TYR A  80      21.514  15.873  88.806  1.00  0.00           H  
ATOM   1278  HE1 TYR A  80      21.644  20.772  88.007  1.00  0.00           H  
ATOM   1279  HE2 TYR A  80      19.398  17.154  88.607  1.00  0.00           H  
ATOM   1280  HH  TYR A  80      18.487  19.237  88.374  1.00  0.00           H  
ATOM   1281  N   ASP A  81      23.701  14.259  86.961  1.00  0.00           N  
ATOM   1282  CA  ASP A  81      22.982  13.276  86.146  1.00  0.00           C  
ATOM   1283  C   ASP A  81      21.666  12.904  86.767  1.00  0.00           C  
ATOM   1284  O   ASP A  81      21.521  12.937  88.003  1.00  0.00           O  
ATOM   1285  CB  ASP A  81      23.822  12.011  85.950  1.00  0.00           C  
ATOM   1286  CG  ASP A  81      25.064  12.250  85.103  1.00  0.00           C  
ATOM   1287  OD1 ASP A  81      25.104  13.238  84.408  1.00  0.00           O  
ATOM   1288  OD2 ASP A  81      25.961  11.443  85.158  1.00  0.00           O  
ATOM   1289  H   ASP A  81      24.015  13.997  87.884  1.00  0.00           H  
ATOM   1290  HA  ASP A  81      22.776  13.719  85.171  1.00  0.00           H  
ATOM   1291 1HB  ASP A  81      24.131  11.626  86.922  1.00  0.00           H  
ATOM   1292 2HB  ASP A  81      23.215  11.242  85.471  1.00  0.00           H  
ATOM   1293  N   PHE A  82      20.701  12.573  85.926  1.00  0.00           N  
ATOM   1294  CA  PHE A  82      19.469  11.992  86.381  1.00  0.00           C  
ATOM   1295  C   PHE A  82      19.436  10.576  85.808  1.00  0.00           C  
ATOM   1296  O   PHE A  82      19.164  10.414  84.616  1.00  0.00           O  
ATOM   1297  CB  PHE A  82      18.260  12.808  85.919  1.00  0.00           C  
ATOM   1298  CG  PHE A  82      16.958  12.347  86.509  1.00  0.00           C  
ATOM   1299  CD1 PHE A  82      16.933  11.622  87.691  1.00  0.00           C  
ATOM   1300  CD2 PHE A  82      15.755  12.637  85.882  1.00  0.00           C  
ATOM   1301  CE1 PHE A  82      15.735  11.197  88.234  1.00  0.00           C  
ATOM   1302  CE2 PHE A  82      14.556  12.214  86.423  1.00  0.00           C  
ATOM   1303  CZ  PHE A  82      14.547  11.494  87.600  1.00  0.00           C  
ATOM   1304  H   PHE A  82      20.835  12.732  84.938  1.00  0.00           H  
ATOM   1305  HA  PHE A  82      19.486  11.955  87.471  1.00  0.00           H  
ATOM   1306 1HB  PHE A  82      18.404  13.854  86.188  1.00  0.00           H  
ATOM   1307 2HB  PHE A  82      18.180  12.757  84.834  1.00  0.00           H  
ATOM   1308  HD1 PHE A  82      17.872  11.389  88.192  1.00  0.00           H  
ATOM   1309  HD2 PHE A  82      15.763  13.206  84.952  1.00  0.00           H  
ATOM   1310  HE1 PHE A  82      15.730  10.628  89.163  1.00  0.00           H  
ATOM   1311  HE2 PHE A  82      13.618  12.449  85.921  1.00  0.00           H  
ATOM   1312  HZ  PHE A  82      13.602  11.158  88.027  1.00  0.00           H  
ATOM   1313  N   ASN A  83      19.796   9.608  86.633  1.00  0.00           N  
ATOM   1314  CA  ASN A  83      19.870   8.210  86.226  1.00  0.00           C  
ATOM   1315  C   ASN A  83      18.502   7.643  86.456  1.00  0.00           C  
ATOM   1316  O   ASN A  83      18.032   7.498  87.600  1.00  0.00           O  
ATOM   1317  CB  ASN A  83      20.931   7.439  86.990  1.00  0.00           C  
ATOM   1318  CG  ASN A  83      22.328   7.853  86.617  1.00  0.00           C  
ATOM   1319  OD1 ASN A  83      22.564   8.364  85.516  1.00  0.00           O  
ATOM   1320  ND2 ASN A  83      23.258   7.644  87.513  1.00  0.00           N  
ATOM   1321  H   ASN A  83      20.027   9.856  87.584  1.00  0.00           H  
ATOM   1322  HA  ASN A  83      20.120   8.171  85.164  1.00  0.00           H  
ATOM   1323 1HB  ASN A  83      20.793   7.593  88.061  1.00  0.00           H  
ATOM   1324 2HB  ASN A  83      20.817   6.372  86.795  1.00  0.00           H  
ATOM   1325 1HD2 ASN A  83      24.206   7.900  87.319  1.00  0.00           H  
ATOM   1326 2HD2 ASN A  83      23.022   7.228  88.390  1.00  0.00           H  
ATOM   1327  N   ILE A  84      17.838   7.317  85.361  1.00  0.00           N  
ATOM   1328  CA  ILE A  84      16.460   6.855  85.490  1.00  0.00           C  
ATOM   1329  C   ILE A  84      16.299   5.354  85.493  1.00  0.00           C  
ATOM   1330  O   ILE A  84      17.034   4.603  84.791  1.00  0.00           O  
ATOM   1331  CB  ILE A  84      15.537   7.438  84.489  1.00  0.00           C  
ATOM   1332  CG1 ILE A  84      15.881   7.045  83.098  1.00  0.00           C  
ATOM   1333  CG2 ILE A  84      15.452   9.021  84.690  1.00  0.00           C  
ATOM   1334  CD1 ILE A  84      14.698   7.443  82.076  1.00  0.00           C  
ATOM   1335  H   ILE A  84      18.253   7.379  84.442  1.00  0.00           H  
ATOM   1336  HA  ILE A  84      16.089   7.144  86.473  1.00  0.00           H  
ATOM   1337  HB  ILE A  84      14.545   7.005  84.614  1.00  0.00           H  
ATOM   1338 1HG1 ILE A  84      16.806   7.537  82.799  1.00  0.00           H  
ATOM   1339 2HG1 ILE A  84      16.056   5.970  83.056  1.00  0.00           H  
ATOM   1340 1HG2 ILE A  84      14.773   9.445  83.951  1.00  0.00           H  
ATOM   1341 2HG2 ILE A  84      15.084   9.241  85.691  1.00  0.00           H  
ATOM   1342 3HG2 ILE A  84      16.443   9.457  84.564  1.00  0.00           H  
ATOM   1343 1HD1 ILE A  84      14.975   7.144  81.065  1.00  0.00           H  
ATOM   1344 2HD1 ILE A  84      13.779   6.932  82.367  1.00  0.00           H  
ATOM   1345 3HD1 ILE A  84      14.540   8.520  82.105  1.00  0.00           H  
ATOM   1346  N   GLU A  85      15.437   4.900  86.376  1.00  0.00           N  
ATOM   1347  CA  GLU A  85      15.055   3.500  86.459  1.00  0.00           C  
ATOM   1348  C   GLU A  85      13.827   3.175  85.625  1.00  0.00           C  
ATOM   1349  O   GLU A  85      13.680   2.038  85.100  1.00  0.00           O  
ATOM   1350  CB  GLU A  85      14.798   3.115  87.917  1.00  0.00           C  
ATOM   1351  CG  GLU A  85      16.029   3.175  88.810  1.00  0.00           C  
ATOM   1352  CD  GLU A  85      17.134   2.268  88.345  1.00  0.00           C  
ATOM   1353  OE1 GLU A  85      16.853   1.140  88.019  1.00  0.00           O  
ATOM   1354  OE2 GLU A  85      18.261   2.704  88.315  1.00  0.00           O  
ATOM   1355  H   GLU A  85      15.028   5.561  87.022  1.00  0.00           H  
ATOM   1356  HA  GLU A  85      15.873   2.894  86.067  1.00  0.00           H  
ATOM   1357 1HB  GLU A  85      14.045   3.779  88.342  1.00  0.00           H  
ATOM   1358 2HB  GLU A  85      14.402   2.100  87.961  1.00  0.00           H  
ATOM   1359 1HG  GLU A  85      16.401   4.199  88.831  1.00  0.00           H  
ATOM   1360 2HG  GLU A  85      15.743   2.901  89.825  1.00  0.00           H  
ATOM   1361  N   HIS A  86      12.916   4.130  85.491  1.00  0.00           N  
ATOM   1362  CA  HIS A  86      11.729   3.955  84.695  1.00  0.00           C  
ATOM   1363  C   HIS A  86      11.086   5.290  84.367  1.00  0.00           C  
ATOM   1364  O   HIS A  86      11.081   6.208  85.182  1.00  0.00           O  
ATOM   1365  CB  HIS A  86      10.723   3.056  85.421  1.00  0.00           C  
ATOM   1366  CG  HIS A  86       9.536   2.684  84.587  1.00  0.00           C  
ATOM   1367  ND1 HIS A  86       9.650   2.002  83.394  1.00  0.00           N  
ATOM   1368  CD2 HIS A  86       8.213   2.900  84.772  1.00  0.00           C  
ATOM   1369  CE1 HIS A  86       8.446   1.814  82.882  1.00  0.00           C  
ATOM   1370  NE2 HIS A  86       7.558   2.350  83.699  1.00  0.00           N  
ATOM   1371  H   HIS A  86      13.064   5.008  85.967  1.00  0.00           H  
ATOM   1372  HA  HIS A  86      11.998   3.519  83.733  1.00  0.00           H  
ATOM   1373 1HB  HIS A  86      11.218   2.137  85.738  1.00  0.00           H  
ATOM   1374 2HB  HIS A  86      10.365   3.561  86.318  1.00  0.00           H  
ATOM   1375  HD1 HIS A  86      10.492   1.627  83.005  1.00  0.00           H  
ATOM   1376  HD2 HIS A  86       7.647   3.394  85.563  1.00  0.00           H  
ATOM   1377  HE1 HIS A  86       8.322   1.289  81.935  1.00  0.00           H  
ATOM   1378  N   MET A  87      10.623   5.445  83.139  1.00  0.00           N  
ATOM   1379  CA  MET A  87       9.934   6.654  82.669  1.00  0.00           C  
ATOM   1380  C   MET A  87       8.682   6.211  81.915  1.00  0.00           C  
ATOM   1381  O   MET A  87       8.688   5.201  81.162  1.00  0.00           O  
ATOM   1382  CB  MET A  87      10.845   7.494  81.750  1.00  0.00           C  
ATOM   1383  CG  MET A  87      10.139   8.710  81.102  1.00  0.00           C  
ATOM   1384  SD  MET A  87      11.317   9.934  80.184  1.00  0.00           S  
ATOM   1385  CE  MET A  87      12.029   8.747  78.834  1.00  0.00           C  
ATOM   1386  H   MET A  87      10.760   4.676  82.498  1.00  0.00           H  
ATOM   1387  HA  MET A  87       9.670   7.260  83.535  1.00  0.00           H  
ATOM   1388 1HB  MET A  87      11.696   7.863  82.321  1.00  0.00           H  
ATOM   1389 2HB  MET A  87      11.236   6.865  80.950  1.00  0.00           H  
ATOM   1390 1HG  MET A  87       9.405   8.360  80.377  1.00  0.00           H  
ATOM   1391 2HG  MET A  87       9.615   9.279  81.870  1.00  0.00           H  
ATOM   1392 1HE  MET A  87      12.735   9.292  78.206  1.00  0.00           H  
ATOM   1393 2HE  MET A  87      12.540   7.913  79.317  1.00  0.00           H  
ATOM   1394 3HE  MET A  87      11.214   8.366  78.218  1.00  0.00           H  
ATOM   1395  N   TYR A  88       7.606   6.939  82.129  1.00  0.00           N  
ATOM   1396  CA  TYR A  88       6.349   6.662  81.464  1.00  0.00           C  
ATOM   1397  C   TYR A  88       5.528   7.918  81.348  1.00  0.00           C  
ATOM   1398  O   TYR A  88       5.934   9.004  81.835  1.00  0.00           O  
ATOM   1399  CB  TYR A  88       5.546   5.564  82.221  1.00  0.00           C  
ATOM   1400  CG  TYR A  88       5.279   5.783  83.708  1.00  0.00           C  
ATOM   1401  CD1 TYR A  88       6.279   5.607  84.663  1.00  0.00           C  
ATOM   1402  CD2 TYR A  88       4.015   6.179  84.153  1.00  0.00           C  
ATOM   1403  CE1 TYR A  88       5.977   5.719  86.043  1.00  0.00           C  
ATOM   1404  CE2 TYR A  88       3.739   6.337  85.528  1.00  0.00           C  
ATOM   1405  CZ  TYR A  88       4.699   6.095  86.429  1.00  0.00           C  
ATOM   1406  OH  TYR A  88       4.529   6.202  87.814  1.00  0.00           O  
ATOM   1407  H   TYR A  88       7.660   7.712  82.777  1.00  0.00           H  
ATOM   1408  HA  TYR A  88       6.563   6.299  80.458  1.00  0.00           H  
ATOM   1409 1HB  TYR A  88       4.569   5.440  81.752  1.00  0.00           H  
ATOM   1410 2HB  TYR A  88       6.069   4.612  82.144  1.00  0.00           H  
ATOM   1411  HD1 TYR A  88       7.298   5.381  84.351  1.00  0.00           H  
ATOM   1412  HD2 TYR A  88       3.219   6.370  83.433  1.00  0.00           H  
ATOM   1413  HE1 TYR A  88       6.763   5.580  86.786  1.00  0.00           H  
ATOM   1414  HE2 TYR A  88       2.748   6.655  85.852  1.00  0.00           H  
ATOM   1415  HH  TYR A  88       3.627   6.473  88.005  1.00  0.00           H  
ATOM   1416  N   ASN A  89       4.384   7.813  80.662  1.00  0.00           N  
ATOM   1417  CA  ASN A  89       3.575   8.999  80.442  1.00  0.00           C  
ATOM   1418  C   ASN A  89       2.106   8.657  80.304  1.00  0.00           C  
ATOM   1419  O   ASN A  89       1.747   7.545  79.885  1.00  0.00           O  
ATOM   1420  CB  ASN A  89       4.034   9.848  79.228  1.00  0.00           C  
ATOM   1421  CG  ASN A  89       3.718   9.225  77.874  1.00  0.00           C  
ATOM   1422  OD1 ASN A  89       4.232   8.160  77.582  1.00  0.00           O  
ATOM   1423  ND2 ASN A  89       2.796   9.831  77.109  1.00  0.00           N  
ATOM   1424  H   ASN A  89       4.069   6.927  80.293  1.00  0.00           H  
ATOM   1425  HA  ASN A  89       3.647   9.636  81.325  1.00  0.00           H  
ATOM   1426 1HB  ASN A  89       3.557  10.828  79.267  1.00  0.00           H  
ATOM   1427 2HB  ASN A  89       5.112  10.007  79.281  1.00  0.00           H  
ATOM   1428 1HD2 ASN A  89       2.561   9.452  76.213  1.00  0.00           H  
ATOM   1429 2HD2 ASN A  89       2.344  10.661  77.434  1.00  0.00           H  
ATOM   1430  N   ALA A  90       1.298   9.634  80.673  1.00  0.00           N  
ATOM   1431  CA  ALA A  90      -0.153   9.615  80.456  1.00  0.00           C  
ATOM   1432  C   ALA A  90      -0.480  10.874  79.701  1.00  0.00           C  
ATOM   1433  O   ALA A  90      -0.573  11.973  80.276  1.00  0.00           O  
ATOM   1434  CB  ALA A  90      -0.919   9.596  81.850  1.00  0.00           C  
ATOM   1435  H   ALA A  90       1.717  10.431  81.128  1.00  0.00           H  
ATOM   1436  HA  ALA A  90      -0.401   8.709  79.903  1.00  0.00           H  
ATOM   1437 1HB  ALA A  90      -1.995   9.582  81.674  1.00  0.00           H  
ATOM   1438 2HB  ALA A  90      -0.632   8.706  82.411  1.00  0.00           H  
ATOM   1439 3HB  ALA A  90      -0.657  10.485  82.421  1.00  0.00           H  
ATOM   1440  N   GLY A  91      -0.589  10.790  78.390  1.00  0.00           N  
ATOM   1441  CA  GLY A  91      -0.669  12.025  77.640  1.00  0.00           C  
ATOM   1442  C   GLY A  91       0.566  12.886  77.785  1.00  0.00           C  
ATOM   1443  O   GLY A  91       1.693  12.432  77.633  1.00  0.00           O  
ATOM   1444  H   GLY A  91      -0.618   9.911  77.895  1.00  0.00           H  
ATOM   1445 1HA  GLY A  91      -0.817  11.800  76.584  1.00  0.00           H  
ATOM   1446 2HA  GLY A  91      -1.535  12.596  77.972  1.00  0.00           H  
ATOM   1447  N   SER A  92       0.308  14.153  78.119  1.00  0.00           N  
ATOM   1448  CA  SER A  92       1.339  15.138  78.330  1.00  0.00           C  
ATOM   1449  C   SER A  92       1.904  15.151  79.754  1.00  0.00           C  
ATOM   1450  O   SER A  92       2.652  16.063  80.087  1.00  0.00           O  
ATOM   1451  CB  SER A  92       0.788  16.509  77.991  1.00  0.00           C  
ATOM   1452  OG  SER A  92       0.429  16.585  76.638  1.00  0.00           O  
ATOM   1453  H   SER A  92      -0.659  14.423  78.226  1.00  0.00           H  
ATOM   1454  HA  SER A  92       2.185  14.898  77.684  1.00  0.00           H  
ATOM   1455 1HB  SER A  92      -0.083  16.715  78.613  1.00  0.00           H  
ATOM   1456 2HB  SER A  92       1.536  17.268  78.214  1.00  0.00           H  
ATOM   1457  HG  SER A  92       0.092  17.474  76.504  1.00  0.00           H  
ATOM   1458  N   LEU A  93       1.602  14.154  80.614  1.00  0.00           N  
ATOM   1459  CA  LEU A  93       2.168  14.058  81.979  1.00  0.00           C  
ATOM   1460  C   LEU A  93       3.190  12.948  81.911  1.00  0.00           C  
ATOM   1461  O   LEU A  93       2.863  11.749  81.791  1.00  0.00           O  
ATOM   1462  CB  LEU A  93       1.098  13.746  83.032  1.00  0.00           C  
ATOM   1463  CG  LEU A  93       1.612  13.543  84.463  1.00  0.00           C  
ATOM   1464  CD1 LEU A  93       2.237  14.837  84.966  1.00  0.00           C  
ATOM   1465  CD2 LEU A  93       0.461  13.108  85.359  1.00  0.00           C  
ATOM   1466  H   LEU A  93       0.956  13.445  80.299  1.00  0.00           H  
ATOM   1467  HA  LEU A  93       2.580  15.029  82.252  1.00  0.00           H  
ATOM   1468 1HB  LEU A  93       0.379  14.564  83.051  1.00  0.00           H  
ATOM   1469 2HB  LEU A  93       0.574  12.837  82.736  1.00  0.00           H  
ATOM   1470  HG  LEU A  93       2.385  12.775  84.467  1.00  0.00           H  
ATOM   1471 1HD1 LEU A  93       2.603  14.693  85.983  1.00  0.00           H  
ATOM   1472 2HD1 LEU A  93       3.069  15.115  84.319  1.00  0.00           H  
ATOM   1473 3HD1 LEU A  93       1.490  15.630  84.958  1.00  0.00           H  
ATOM   1474 1HD2 LEU A  93       0.827  12.963  86.376  1.00  0.00           H  
ATOM   1475 2HD2 LEU A  93      -0.312  13.876  85.357  1.00  0.00           H  
ATOM   1476 3HD2 LEU A  93       0.044  12.172  84.987  1.00  0.00           H  
ATOM   1477  N   VAL A  94       4.462  13.316  82.008  1.00  0.00           N  
ATOM   1478  CA  VAL A  94       5.593  12.395  81.984  1.00  0.00           C  
ATOM   1479  C   VAL A  94       6.114  12.196  83.428  1.00  0.00           C  
ATOM   1480  O   VAL A  94       6.314  13.197  84.154  1.00  0.00           O  
ATOM   1481  CB  VAL A  94       6.717  12.942  81.083  1.00  0.00           C  
ATOM   1482  CG1 VAL A  94       7.912  12.001  81.093  1.00  0.00           C  
ATOM   1483  CG2 VAL A  94       6.196  13.138  79.668  1.00  0.00           C  
ATOM   1484  H   VAL A  94       4.635  14.307  82.103  1.00  0.00           H  
ATOM   1485  HA  VAL A  94       5.258  11.446  81.565  1.00  0.00           H  
ATOM   1486  HB  VAL A  94       7.057  13.898  81.482  1.00  0.00           H  
ATOM   1487 1HG1 VAL A  94       8.697  12.403  80.452  1.00  0.00           H  
ATOM   1488 2HG1 VAL A  94       8.290  11.904  82.110  1.00  0.00           H  
ATOM   1489 3HG1 VAL A  94       7.608  11.022  80.723  1.00  0.00           H  
ATOM   1490 1HG2 VAL A  94       6.996  13.526  79.037  1.00  0.00           H  
ATOM   1491 2HG2 VAL A  94       5.851  12.183  79.271  1.00  0.00           H  
ATOM   1492 3HG2 VAL A  94       5.368  13.847  79.679  1.00  0.00           H  
ATOM   1493  N   VAL A  95       6.292  10.930  83.840  1.00  0.00           N  
ATOM   1494  CA  VAL A  95       6.742  10.581  85.175  1.00  0.00           C  
ATOM   1495  C   VAL A  95       8.041   9.872  85.056  1.00  0.00           C  
ATOM   1496  O   VAL A  95       8.167   8.911  84.275  1.00  0.00           O  
ATOM   1497  CB  VAL A  95       5.724   9.678  85.898  1.00  0.00           C  
ATOM   1498  CG1 VAL A  95       6.226   9.316  87.287  1.00  0.00           C  
ATOM   1499  CG2 VAL A  95       4.376  10.378  85.977  1.00  0.00           C  
ATOM   1500  H   VAL A  95       6.098  10.193  83.177  1.00  0.00           H  
ATOM   1501  HA  VAL A  95       6.843  11.497  85.757  1.00  0.00           H  
ATOM   1502  HB  VAL A  95       5.619   8.747  85.341  1.00  0.00           H  
ATOM   1503 1HG1 VAL A  95       5.495   8.677  87.784  1.00  0.00           H  
ATOM   1504 2HG1 VAL A  95       7.174   8.784  87.205  1.00  0.00           H  
ATOM   1505 3HG1 VAL A  95       6.369  10.225  87.871  1.00  0.00           H  
ATOM   1506 1HG2 VAL A  95       3.661   9.735  86.488  1.00  0.00           H  
ATOM   1507 2HG2 VAL A  95       4.483  11.313  86.528  1.00  0.00           H  
ATOM   1508 3HG2 VAL A  95       4.017  10.591  84.970  1.00  0.00           H  
ATOM   1509  N   MET A  96       9.066  10.330  85.794  1.00  0.00           N  
ATOM   1510  CA  MET A  96      10.415   9.736  85.802  1.00  0.00           C  
ATOM   1511  C   MET A  96      10.796   9.365  87.205  1.00  0.00           C  
ATOM   1512  O   MET A  96      10.590  10.141  88.119  1.00  0.00           O  
ATOM   1513  CB  MET A  96      11.439  10.694  85.206  1.00  0.00           C  
ATOM   1514  CG  MET A  96      11.142  11.009  83.733  1.00  0.00           C  
ATOM   1515  SD  MET A  96      12.072  12.587  83.085  1.00  0.00           S  
ATOM   1516  CE  MET A  96      11.011  13.844  83.982  1.00  0.00           C  
ATOM   1517  H   MET A  96       8.880  11.135  86.375  1.00  0.00           H  
ATOM   1518  HA  MET A  96      10.398   8.831  85.196  1.00  0.00           H  
ATOM   1519 1HB  MET A  96      11.443  11.622  85.775  1.00  0.00           H  
ATOM   1520 2HB  MET A  96      12.435  10.257  85.284  1.00  0.00           H  
ATOM   1521 1HG  MET A  96      11.437  10.162  83.114  1.00  0.00           H  
ATOM   1522 2HG  MET A  96      10.072  11.169  83.604  1.00  0.00           H  
ATOM   1523 1HE  MET A  96      11.367  14.849  83.754  1.00  0.00           H  
ATOM   1524 2HE  MET A  96       9.975  13.743  83.657  1.00  0.00           H  
ATOM   1525 3HE  MET A  96      11.073  13.672  85.057  1.00  0.00           H  
ATOM   1526  N   ILE A  97      11.299   8.148  87.394  1.00  0.00           N  
ATOM   1527  CA  ILE A  97      11.710   7.599  88.669  1.00  0.00           C  
ATOM   1528  C   ILE A  97      13.185   7.284  88.552  1.00  0.00           C  
ATOM   1529  O   ILE A  97      13.583   6.550  87.629  1.00  0.00           O  
ATOM   1530  CB  ILE A  97      10.958   6.304  88.979  1.00  0.00           C  
ATOM   1531  CG1 ILE A  97       9.463   6.509  89.037  1.00  0.00           C  
ATOM   1532  CG2 ILE A  97      11.499   5.692  90.291  1.00  0.00           C  
ATOM   1533  CD1 ILE A  97       8.601   5.198  89.090  1.00  0.00           C  
ATOM   1534  H   ILE A  97      11.391   7.583  86.562  1.00  0.00           H  
ATOM   1535  HA  ILE A  97      11.480   8.325  89.448  1.00  0.00           H  
ATOM   1536  HB  ILE A  97      11.101   5.596  88.163  1.00  0.00           H  
ATOM   1537 1HG1 ILE A  97       9.211   7.099  89.917  1.00  0.00           H  
ATOM   1538 2HG1 ILE A  97       9.139   7.073  88.162  1.00  0.00           H  
ATOM   1539 1HG2 ILE A  97      10.961   4.769  90.511  1.00  0.00           H  
ATOM   1540 2HG2 ILE A  97      12.560   5.475  90.181  1.00  0.00           H  
ATOM   1541 3HG2 ILE A  97      11.356   6.398  91.109  1.00  0.00           H  
ATOM   1542 1HD1 ILE A  97       7.543   5.460  89.129  1.00  0.00           H  
ATOM   1543 2HD1 ILE A  97       8.794   4.599  88.200  1.00  0.00           H  
ATOM   1544 3HD1 ILE A  97       8.864   4.625  89.978  1.00  0.00           H  
ATOM   1545  N   GLY A  98      14.027   7.794  89.465  1.00  0.00           N  
ATOM   1546  CA  GLY A  98      15.425   7.472  89.419  1.00  0.00           C  
ATOM   1547  C   GLY A  98      16.219   8.094  90.541  1.00  0.00           C  
ATOM   1548  O   GLY A  98      15.708   8.240  91.639  1.00  0.00           O  
ATOM   1549  H   GLY A  98      13.687   8.408  90.191  1.00  0.00           H  
ATOM   1550 1HA  GLY A  98      15.551   6.390  89.463  1.00  0.00           H  
ATOM   1551 2HA  GLY A  98      15.844   7.805  88.471  1.00  0.00           H  
ATOM   1552  N   ASN A  99      17.508   8.354  90.299  1.00  0.00           N  
ATOM   1553  CA  ASN A  99      18.423   8.932  91.259  1.00  0.00           C  
ATOM   1554  C   ASN A  99      19.123  10.104  90.585  1.00  0.00           C  
ATOM   1555  O   ASN A  99      19.560   9.990  89.414  1.00  0.00           O  
ATOM   1556  CB  ASN A  99      19.417   7.903  91.767  1.00  0.00           C  
ATOM   1557  CG  ASN A  99      18.752   6.767  92.494  1.00  0.00           C  
ATOM   1558  OD1 ASN A  99      18.385   6.895  93.668  1.00  0.00           O  
ATOM   1559  ND2 ASN A  99      18.589   5.658  91.820  1.00  0.00           N  
ATOM   1560  H   ASN A  99      17.846   8.123  89.375  1.00  0.00           H  
ATOM   1561  HA  ASN A  99      17.852   9.249  92.133  1.00  0.00           H  
ATOM   1562 1HB  ASN A  99      19.984   7.499  90.928  1.00  0.00           H  
ATOM   1563 2HB  ASN A  99      20.126   8.384  92.441  1.00  0.00           H  
ATOM   1564 1HD2 ASN A  99      18.152   4.869  92.252  1.00  0.00           H  
ATOM   1565 2HD2 ASN A  99      18.901   5.599  90.872  1.00  0.00           H  
ATOM   1566  N   TYR A 100      19.257  11.216  91.303  1.00  0.00           N  
ATOM   1567  CA  TYR A 100      20.063  12.306  90.850  1.00  0.00           C  
ATOM   1568  C   TYR A 100      21.477  12.167  91.410  1.00  0.00           C  
ATOM   1569  O   TYR A 100      21.658  12.058  92.636  1.00  0.00           O  
ATOM   1570  CB  TYR A 100      19.505  13.662  91.258  1.00  0.00           C  
ATOM   1571  CG  TYR A 100      18.265  14.120  90.504  1.00  0.00           C  
ATOM   1572  CD1 TYR A 100      18.373  14.729  89.254  1.00  0.00           C  
ATOM   1573  CD2 TYR A 100      16.998  13.902  90.993  1.00  0.00           C  
ATOM   1574  CE1 TYR A 100      17.266  15.181  88.588  1.00  0.00           C  
ATOM   1575  CE2 TYR A 100      15.857  14.328  90.268  1.00  0.00           C  
ATOM   1576  CZ  TYR A 100      16.016  14.979  89.078  1.00  0.00           C  
ATOM   1577  OH  TYR A 100      14.896  15.452  88.416  1.00  0.00           O  
ATOM   1578  H   TYR A 100      18.779  11.292  92.189  1.00  0.00           H  
ATOM   1579  HA  TYR A 100      20.098  12.281  89.760  1.00  0.00           H  
ATOM   1580 1HB  TYR A 100      19.250  13.645  92.319  1.00  0.00           H  
ATOM   1581 2HB  TYR A 100      20.268  14.426  91.117  1.00  0.00           H  
ATOM   1582  HD1 TYR A 100      19.352  14.853  88.790  1.00  0.00           H  
ATOM   1583  HD2 TYR A 100      16.862  13.397  91.950  1.00  0.00           H  
ATOM   1584  HE1 TYR A 100      17.372  15.655  87.612  1.00  0.00           H  
ATOM   1585  HE2 TYR A 100      14.858  14.136  90.661  1.00  0.00           H  
ATOM   1586  HH  TYR A 100      14.113  15.022  88.766  1.00  0.00           H  
ATOM   1587  N   HIS A 101      22.447  12.130  90.522  1.00  0.00           N  
ATOM   1588  CA  HIS A 101      23.859  11.912  90.865  1.00  0.00           C  
ATOM   1589  C   HIS A 101      24.631  13.202  90.745  1.00  0.00           C  
ATOM   1590  O   HIS A 101      24.806  13.723  89.633  1.00  0.00           O  
ATOM   1591  CB  HIS A 101      24.494  10.849  89.964  1.00  0.00           C  
ATOM   1592  CG  HIS A 101      25.916  10.535  90.313  1.00  0.00           C  
ATOM   1593  ND1 HIS A 101      26.766   9.879  89.448  1.00  0.00           N  
ATOM   1594  CD2 HIS A 101      26.635  10.786  91.431  1.00  0.00           C  
ATOM   1595  CE1 HIS A 101      27.950   9.741  90.021  1.00  0.00           C  
ATOM   1596  NE2 HIS A 101      27.896  10.282  91.224  1.00  0.00           N  
ATOM   1597  H   HIS A 101      22.191  12.261  89.554  1.00  0.00           H  
ATOM   1598  HA  HIS A 101      23.934  11.568  91.897  1.00  0.00           H  
ATOM   1599 1HB  HIS A 101      23.916   9.926  90.025  1.00  0.00           H  
ATOM   1600 2HB  HIS A 101      24.463  11.185  88.928  1.00  0.00           H  
ATOM   1601  HD2 HIS A 101      26.281  11.292  92.329  1.00  0.00           H  
ATOM   1602  HE1 HIS A 101      28.821   9.262  89.575  1.00  0.00           H  
ATOM   1603  HE2 HIS A 101      28.656  10.322  91.888  1.00  0.00           H  
ATOM   1604  N   PHE A 102      25.112  13.675  91.903  1.00  0.00           N  
ATOM   1605  CA  PHE A 102      25.914  14.876  92.006  1.00  0.00           C  
ATOM   1606  C   PHE A 102      27.324  14.492  92.477  1.00  0.00           C  
ATOM   1607  O   PHE A 102      27.489  13.775  93.479  1.00  0.00           O  
ATOM   1608  CB  PHE A 102      25.359  15.865  93.027  1.00  0.00           C  
ATOM   1609  CG  PHE A 102      24.042  16.492  92.660  1.00  0.00           C  
ATOM   1610  CD1 PHE A 102      22.854  15.850  92.943  1.00  0.00           C  
ATOM   1611  CD2 PHE A 102      24.002  17.763  92.103  1.00  0.00           C  
ATOM   1612  CE1 PHE A 102      21.642  16.467  92.683  1.00  0.00           C  
ATOM   1613  CE2 PHE A 102      22.771  18.366  91.806  1.00  0.00           C  
ATOM   1614  CZ  PHE A 102      21.618  17.722  92.111  1.00  0.00           C  
ATOM   1615  H   PHE A 102      24.895  13.154  92.741  1.00  0.00           H  
ATOM   1616  HA  PHE A 102      25.920  15.372  91.035  1.00  0.00           H  
ATOM   1617 1HB  PHE A 102      25.227  15.364  93.985  1.00  0.00           H  
ATOM   1618 2HB  PHE A 102      26.075  16.673  93.176  1.00  0.00           H  
ATOM   1619  HD1 PHE A 102      22.879  14.850  93.376  1.00  0.00           H  
ATOM   1620  HD2 PHE A 102      24.933  18.277  91.860  1.00  0.00           H  
ATOM   1621  HE1 PHE A 102      20.710  15.960  92.930  1.00  0.00           H  
ATOM   1622  HE2 PHE A 102      22.737  19.347  91.332  1.00  0.00           H  
ATOM   1623  HZ  PHE A 102      20.666  18.206  91.897  1.00  0.00           H  
ATOM   1624  N   LYS A 103      28.322  15.006  91.778  1.00  0.00           N  
ATOM   1625  CA  LYS A 103      29.737  14.878  92.162  1.00  0.00           C  
ATOM   1626  C   LYS A 103      30.464  16.184  91.901  1.00  0.00           C  
ATOM   1627  O   LYS A 103      30.291  16.803  90.831  1.00  0.00           O  
ATOM   1628  CB  LYS A 103      30.414  13.738  91.400  1.00  0.00           C  
ATOM   1629  CG  LYS A 103      31.831  13.427  91.863  1.00  0.00           C  
ATOM   1630  CD  LYS A 103      32.420  12.255  91.092  1.00  0.00           C  
ATOM   1631  CE  LYS A 103      33.838  11.946  91.550  1.00  0.00           C  
ATOM   1632  NZ  LYS A 103      34.459  10.861  90.743  1.00  0.00           N  
ATOM   1633  H   LYS A 103      28.083  15.511  90.937  1.00  0.00           H  
ATOM   1634  HA  LYS A 103      29.788  14.683  93.233  1.00  0.00           H  
ATOM   1635 1HB  LYS A 103      29.821  12.828  91.504  1.00  0.00           H  
ATOM   1636 2HB  LYS A 103      30.455  13.982  90.339  1.00  0.00           H  
ATOM   1637 1HG  LYS A 103      32.463  14.303  91.715  1.00  0.00           H  
ATOM   1638 2HG  LYS A 103      31.821  13.183  92.925  1.00  0.00           H  
ATOM   1639 1HD  LYS A 103      31.798  11.371  91.242  1.00  0.00           H  
ATOM   1640 2HD  LYS A 103      32.435  12.490  90.028  1.00  0.00           H  
ATOM   1641 1HE  LYS A 103      34.450  12.842  91.464  1.00  0.00           H  
ATOM   1642 2HE  LYS A 103      33.824  11.641  92.596  1.00  0.00           H  
ATOM   1643 1HZ  LYS A 103      35.396  10.687  91.077  1.00  0.00           H  
ATOM   1644 2HZ  LYS A 103      33.909  10.018  90.830  1.00  0.00           H  
ATOM   1645 3HZ  LYS A 103      34.495  11.141  89.773  1.00  0.00           H  
ATOM   1646  N   GLY A 104      31.188  16.660  92.895  1.00  0.00           N  
ATOM   1647  CA  GLY A 104      31.907  17.930  92.753  1.00  0.00           C  
ATOM   1648  C   GLY A 104      32.029  18.699  94.026  1.00  0.00           C  
ATOM   1649  O   GLY A 104      31.819  18.166  95.102  1.00  0.00           O  
ATOM   1650  H   GLY A 104      31.253  16.152  93.765  1.00  0.00           H  
ATOM   1651 1HA  GLY A 104      32.910  17.739  92.371  1.00  0.00           H  
ATOM   1652 2HA  GLY A 104      31.399  18.556  92.022  1.00  0.00           H  
ATOM   1653  N   PRO A 105      32.387  19.984  93.923  1.00  0.00           N  
ATOM   1654  CA  PRO A 105      32.498  20.833  95.074  1.00  0.00           C  
ATOM   1655  C   PRO A 105      31.239  20.785  95.928  1.00  0.00           C  
ATOM   1656  O   PRO A 105      30.140  20.889  95.417  1.00  0.00           O  
ATOM   1657  CB  PRO A 105      32.674  22.231  94.449  1.00  0.00           C  
ATOM   1658  CG  PRO A 105      33.382  21.939  93.163  1.00  0.00           C  
ATOM   1659  CD  PRO A 105      32.722  20.670  92.677  1.00  0.00           C  
ATOM   1660  HA  PRO A 105      33.387  20.543  95.654  1.00  0.00           H  
ATOM   1661 1HB  PRO A 105      31.692  22.707  94.309  1.00  0.00           H  
ATOM   1662 2HB  PRO A 105      33.250  22.877  95.128  1.00  0.00           H  
ATOM   1663 1HG  PRO A 105      33.265  22.781  92.465  1.00  0.00           H  
ATOM   1664 2HG  PRO A 105      34.461  21.822  93.341  1.00  0.00           H  
ATOM   1665 1HD  PRO A 105      31.823  20.923  92.094  1.00  0.00           H  
ATOM   1666 2HD  PRO A 105      33.433  20.097  92.063  1.00  0.00           H  
ATOM   1667  N   GLY A 106      31.443  20.587  97.225  1.00  0.00           N  
ATOM   1668  CA  GLY A 106      30.316  20.383  98.128  1.00  0.00           C  
ATOM   1669  C   GLY A 106      29.815  21.608  98.872  1.00  0.00           C  
ATOM   1670  O   GLY A 106      29.045  21.474  99.835  1.00  0.00           O  
ATOM   1671  H   GLY A 106      32.381  20.577  97.599  1.00  0.00           H  
ATOM   1672 1HA  GLY A 106      29.470  19.982  97.570  1.00  0.00           H  
ATOM   1673 2HA  GLY A 106      30.583  19.642  98.881  1.00  0.00           H  
ATOM   1674  N   GLU A 107      30.234  22.811  98.468  1.00  0.00           N  
ATOM   1675  CA  GLU A 107      29.742  24.024  99.134  1.00  0.00           C  
ATOM   1676  C   GLU A 107      28.222  24.098  99.244  1.00  0.00           C  
ATOM   1677  O   GLU A 107      27.694  24.511 100.295  1.00  0.00           O  
ATOM   1678  CB  GLU A 107      30.264  25.287  98.432  1.00  0.00           C  
ATOM   1679  CG  GLU A 107      31.680  25.648  98.835  1.00  0.00           C  
ATOM   1680  CD  GLU A 107      32.764  24.821  98.184  1.00  0.00           C  
ATOM   1681  OE1 GLU A 107      32.449  24.021  97.273  1.00  0.00           O  
ATOM   1682  OE2 GLU A 107      33.939  25.004  98.595  1.00  0.00           O  
ATOM   1683  H   GLU A 107      30.889  22.900  97.705  1.00  0.00           H  
ATOM   1684  HA  GLU A 107      30.105  24.026 100.162  1.00  0.00           H  
ATOM   1685 1HB  GLU A 107      30.237  25.140  97.352  1.00  0.00           H  
ATOM   1686 2HB  GLU A 107      29.611  26.128  98.665  1.00  0.00           H  
ATOM   1687 1HG  GLU A 107      31.863  26.692  98.582  1.00  0.00           H  
ATOM   1688 2HG  GLU A 107      31.777  25.542  99.915  1.00  0.00           H  
ATOM   1689  N   GLN A 108      27.499  23.770  98.186  1.00  0.00           N  
ATOM   1690  CA  GLN A 108      26.020  23.795  98.206  1.00  0.00           C  
ATOM   1691  C   GLN A 108      25.415  22.686  99.048  1.00  0.00           C  
ATOM   1692  O   GLN A 108      24.219  22.709  99.366  1.00  0.00           O  
ATOM   1693  CB  GLN A 108      25.406  23.688  96.797  1.00  0.00           C  
ATOM   1694  CG  GLN A 108      25.683  24.842  95.888  1.00  0.00           C  
ATOM   1695  CD  GLN A 108      25.238  26.189  96.439  1.00  0.00           C  
ATOM   1696  OE1 GLN A 108      24.273  26.293  97.195  1.00  0.00           O  
ATOM   1697  NE2 GLN A 108      25.944  27.235  96.037  1.00  0.00           N  
ATOM   1698  H   GLN A 108      27.975  23.495  97.339  1.00  0.00           H  
ATOM   1699  HA  GLN A 108      25.696  24.743  98.636  1.00  0.00           H  
ATOM   1700 1HB  GLN A 108      25.778  22.790  96.305  1.00  0.00           H  
ATOM   1701 2HB  GLN A 108      24.323  23.592  96.879  1.00  0.00           H  
ATOM   1702 1HG  GLN A 108      26.757  24.902  95.709  1.00  0.00           H  
ATOM   1703 2HG  GLN A 108      25.157  24.684  94.946  1.00  0.00           H  
ATOM   1704 1HE2 GLN A 108      25.708  28.153  96.359  1.00  0.00           H  
ATOM   1705 2HE2 GLN A 108      26.713  27.108  95.411  1.00  0.00           H  
ATOM   1706  N   PHE A 109      26.212  21.674  99.362  1.00  0.00           N  
ATOM   1707  CA  PHE A 109      25.771  20.530 100.150  1.00  0.00           C  
ATOM   1708  C   PHE A 109      26.260  20.616 101.608  1.00  0.00           C  
ATOM   1709  O   PHE A 109      26.241  19.599 102.309  1.00  0.00           O  
ATOM   1710  CB  PHE A 109      26.285  19.236  99.506  1.00  0.00           C  
ATOM   1711  CG  PHE A 109      25.688  18.948  98.169  1.00  0.00           C  
ATOM   1712  CD1 PHE A 109      26.300  19.421  97.003  1.00  0.00           C  
ATOM   1713  CD2 PHE A 109      24.511  18.248  98.077  1.00  0.00           C  
ATOM   1714  CE1 PHE A 109      25.712  19.143  95.764  1.00  0.00           C  
ATOM   1715  CE2 PHE A 109      23.933  17.993  96.845  1.00  0.00           C  
ATOM   1716  CZ  PHE A 109      24.568  18.436  95.713  1.00  0.00           C  
ATOM   1717  H   PHE A 109      27.167  21.708  99.036  1.00  0.00           H  
ATOM   1718  HA  PHE A 109      24.681  20.516 100.160  1.00  0.00           H  
ATOM   1719 1HB  PHE A 109      27.367  19.292  99.390  1.00  0.00           H  
ATOM   1720 2HB  PHE A 109      26.070  18.393 100.162  1.00  0.00           H  
ATOM   1721  HD1 PHE A 109      27.223  19.997  97.082  1.00  0.00           H  
ATOM   1722  HD2 PHE A 109      24.022  17.905  98.989  1.00  0.00           H  
ATOM   1723  HE1 PHE A 109      26.182  19.499  94.847  1.00  0.00           H  
ATOM   1724  HE2 PHE A 109      22.991  17.451  96.763  1.00  0.00           H  
ATOM   1725  HZ  PHE A 109      24.115  18.200  94.751  1.00  0.00           H  
ATOM   1726  N   GLY A 110      26.711  21.786 102.051  1.00  0.00           N  
ATOM   1727  CA  GLY A 110      27.235  21.922 103.425  1.00  0.00           C  
ATOM   1728  C   GLY A 110      28.623  21.340 103.689  1.00  0.00           C  
ATOM   1729  O   GLY A 110      28.950  21.046 104.832  1.00  0.00           O  
ATOM   1730  H   GLY A 110      26.698  22.596 101.447  1.00  0.00           H  
ATOM   1731 1HA  GLY A 110      27.279  22.977 103.696  1.00  0.00           H  
ATOM   1732 2HA  GLY A 110      26.553  21.439 104.124  1.00  0.00           H  
ATOM   1733  N   LYS A 111      29.432  21.181 102.638  1.00  0.00           N  
ATOM   1734  CA  LYS A 111      30.772  20.604 102.715  1.00  0.00           C  
ATOM   1735  C   LYS A 111      31.781  21.513 102.010  1.00  0.00           C  
ATOM   1736  O   LYS A 111      32.372  21.149 101.004  1.00  0.00           O  
ATOM   1737  CB  LYS A 111      30.802  19.189 102.131  1.00  0.00           C  
ATOM   1738  CG  LYS A 111      29.854  18.215 102.821  1.00  0.00           C  
ATOM   1739  CD  LYS A 111      30.227  17.864 104.222  1.00  0.00           C  
ATOM   1740  CE  LYS A 111      29.142  16.973 104.817  1.00  0.00           C  
ATOM   1741  NZ  LYS A 111      29.453  16.499 106.187  1.00  0.00           N  
ATOM   1742  H   LYS A 111      29.079  21.484 101.742  1.00  0.00           H  
ATOM   1743  HA  LYS A 111      31.063  20.547 103.765  1.00  0.00           H  
ATOM   1744 1HB  LYS A 111      30.539  19.226 101.073  1.00  0.00           H  
ATOM   1745 2HB  LYS A 111      31.813  18.787 102.203  1.00  0.00           H  
ATOM   1746 1HG  LYS A 111      28.851  18.644 102.853  1.00  0.00           H  
ATOM   1747 2HG  LYS A 111      29.814  17.284 102.256  1.00  0.00           H  
ATOM   1748 1HD  LYS A 111      31.186  17.342 104.223  1.00  0.00           H  
ATOM   1749 2HD  LYS A 111      30.329  18.775 104.811  1.00  0.00           H  
ATOM   1750 1HE  LYS A 111      28.202  17.521 104.855  1.00  0.00           H  
ATOM   1751 2HE  LYS A 111      29.001  16.098 104.182  1.00  0.00           H  
ATOM   1752 1HZ  LYS A 111      28.699  15.917 106.522  1.00  0.00           H  
ATOM   1753 2HZ  LYS A 111      30.310  15.965 106.172  1.00  0.00           H  
ATOM   1754 3HZ  LYS A 111      29.562  17.293 106.801  1.00  0.00           H  
ATOM   1755  N   PRO A 112      31.961  22.732 102.536  1.00  0.00           N  
ATOM   1756  CA  PRO A 112      32.942  23.624 101.907  1.00  0.00           C  
ATOM   1757  C   PRO A 112      34.367  23.028 101.833  1.00  0.00           C  
ATOM   1758  O   PRO A 112      34.848  22.340 102.752  1.00  0.00           O  
ATOM   1759  CB  PRO A 112      32.899  24.849 102.826  1.00  0.00           C  
ATOM   1760  CG  PRO A 112      31.535  24.807 103.427  1.00  0.00           C  
ATOM   1761  CD  PRO A 112      31.282  23.344 103.678  1.00  0.00           C  
ATOM   1762  HA  PRO A 112      32.606  23.872 100.890  1.00  0.00           H  
ATOM   1763 1HB  PRO A 112      33.699  24.784 103.578  1.00  0.00           H  
ATOM   1764 2HB  PRO A 112      33.080  25.764 102.242  1.00  0.00           H  
ATOM   1765 1HG  PRO A 112      31.509  25.405 104.350  1.00  0.00           H  
ATOM   1766 2HG  PRO A 112      30.803  25.252 102.738  1.00  0.00           H  
ATOM   1767 1HD  PRO A 112      31.734  23.052 104.637  1.00  0.00           H  
ATOM   1768 2HD  PRO A 112      30.198  23.156 103.686  1.00  0.00           H  
ATOM   1769  N   GLY A 113      35.016  23.278 100.696  1.00  0.00           N  
ATOM   1770  CA  GLY A 113      36.381  22.853 100.466  1.00  0.00           C  
ATOM   1771  C   GLY A 113      36.565  21.366 100.240  1.00  0.00           C  
ATOM   1772  O   GLY A 113      37.692  20.889 100.203  1.00  0.00           O  
ATOM   1773  H   GLY A 113      34.530  23.786  99.971  1.00  0.00           H  
ATOM   1774 1HA  GLY A 113      36.781  23.371  99.595  1.00  0.00           H  
ATOM   1775 2HA  GLY A 113      36.998  23.135 101.319  1.00  0.00           H  
ATOM   1776  N   LYS A 114      35.455  20.640 100.102  1.00  0.00           N  
ATOM   1777  CA  LYS A 114      35.469  19.199  99.868  1.00  0.00           C  
ATOM   1778  C   LYS A 114      34.786  18.893  98.558  1.00  0.00           C  
ATOM   1779  O   LYS A 114      34.000  19.691  98.034  1.00  0.00           O  
ATOM   1780  CB  LYS A 114      34.682  18.475 100.973  1.00  0.00           C  
ATOM   1781  CG  LYS A 114      35.333  18.502 102.331  1.00  0.00           C  
ATOM   1782  CD  LYS A 114      34.446  17.765 103.336  1.00  0.00           C  
ATOM   1783  CE  LYS A 114      35.160  17.447 104.642  1.00  0.00           C  
ATOM   1784  NZ  LYS A 114      34.253  16.701 105.586  1.00  0.00           N  
ATOM   1785  H   LYS A 114      34.568  21.119 100.164  1.00  0.00           H  
ATOM   1786  HA  LYS A 114      36.504  18.855  99.891  1.00  0.00           H  
ATOM   1787 1HB  LYS A 114      33.693  18.926 101.070  1.00  0.00           H  
ATOM   1788 2HB  LYS A 114      34.539  17.431 100.694  1.00  0.00           H  
ATOM   1789 1HG  LYS A 114      36.310  18.021 102.276  1.00  0.00           H  
ATOM   1790 2HG  LYS A 114      35.473  19.535 102.647  1.00  0.00           H  
ATOM   1791 1HD  LYS A 114      33.572  18.375 103.567  1.00  0.00           H  
ATOM   1792 2HD  LYS A 114      34.105  16.825 102.901  1.00  0.00           H  
ATOM   1793 1HE  LYS A 114      36.042  16.843 104.437  1.00  0.00           H  
ATOM   1794 2HE  LYS A 114      35.484  18.375 105.114  1.00  0.00           H  
ATOM   1795 1HZ  LYS A 114      34.748  16.502 106.443  1.00  0.00           H  
ATOM   1796 2HZ  LYS A 114      33.440  17.265 105.789  1.00  0.00           H  
ATOM   1797 3HZ  LYS A 114      33.962  15.834 105.158  1.00  0.00           H  
ATOM   1798  N   ILE A 115      35.084  17.703  98.064  1.00  0.00           N  
ATOM   1799  CA  ILE A 115      34.392  17.104  96.926  1.00  0.00           C  
ATOM   1800  C   ILE A 115      33.435  16.053  97.489  1.00  0.00           C  
ATOM   1801  O   ILE A 115      33.835  15.197  98.300  1.00  0.00           O  
ATOM   1802  CB  ILE A 115      35.372  16.464  95.925  1.00  0.00           C  
ATOM   1803  CG1 ILE A 115      36.381  17.503  95.427  1.00  0.00           C  
ATOM   1804  CG2 ILE A 115      34.615  15.851  94.757  1.00  0.00           C  
ATOM   1805  CD1 ILE A 115      35.747  18.687  94.733  1.00  0.00           C  
ATOM   1806  H   ILE A 115      35.834  17.192  98.509  1.00  0.00           H  
ATOM   1807  HA  ILE A 115      33.845  17.888  96.402  1.00  0.00           H  
ATOM   1808  HB  ILE A 115      35.944  15.684  96.425  1.00  0.00           H  
ATOM   1809 1HG1 ILE A 115      36.966  17.874  96.268  1.00  0.00           H  
ATOM   1810 2HG1 ILE A 115      37.074  17.032  94.730  1.00  0.00           H  
ATOM   1811 1HG2 ILE A 115      35.322  15.404  94.059  1.00  0.00           H  
ATOM   1812 2HG2 ILE A 115      33.936  15.084  95.127  1.00  0.00           H  
ATOM   1813 3HG2 ILE A 115      34.043  16.627  94.247  1.00  0.00           H  
ATOM   1814 1HD1 ILE A 115      36.525  19.378  94.409  1.00  0.00           H  
ATOM   1815 2HD1 ILE A 115      35.184  18.341  93.866  1.00  0.00           H  
ATOM   1816 3HD1 ILE A 115      35.075  19.195  95.423  1.00  0.00           H  
ATOM   1817  N   ILE A 116      32.168  16.160  97.089  1.00  0.00           N  
ATOM   1818  CA  ILE A 116      31.117  15.240  97.535  1.00  0.00           C  
ATOM   1819  C   ILE A 116      30.630  14.410  96.358  1.00  0.00           C  
ATOM   1820  O   ILE A 116      30.862  14.723  95.179  1.00  0.00           O  
ATOM   1821  CB  ILE A 116      29.933  15.999  98.162  1.00  0.00           C  
ATOM   1822  CG1 ILE A 116      29.295  16.935  97.134  1.00  0.00           C  
ATOM   1823  CG2 ILE A 116      30.390  16.778  99.386  1.00  0.00           C  
ATOM   1824  CD1 ILE A 116      28.215  16.283  96.301  1.00  0.00           C  
ATOM   1825  H   ILE A 116      31.931  16.907  96.453  1.00  0.00           H  
ATOM   1826  HA  ILE A 116      31.558  14.520  98.224  1.00  0.00           H  
ATOM   1827  HB  ILE A 116      29.164  15.288  98.462  1.00  0.00           H  
ATOM   1828 1HG1 ILE A 116      28.860  17.794  97.644  1.00  0.00           H  
ATOM   1829 2HG1 ILE A 116      30.063  17.313  96.459  1.00  0.00           H  
ATOM   1830 1HG2 ILE A 116      29.541  17.309  99.816  1.00  0.00           H  
ATOM   1831 2HG2 ILE A 116      30.799  16.090 100.124  1.00  0.00           H  
ATOM   1832 3HG2 ILE A 116      31.156  17.496  99.095  1.00  0.00           H  
ATOM   1833 1HD1 ILE A 116      27.810  17.009  95.595  1.00  0.00           H  
ATOM   1834 2HD1 ILE A 116      28.638  15.440  95.753  1.00  0.00           H  
ATOM   1835 3HD1 ILE A 116      27.418  15.928  96.953  1.00  0.00           H  
ATOM   1836  N   ASP A 117      29.967  13.301  96.685  1.00  0.00           N  
ATOM   1837  CA  ASP A 117      29.464  12.360  95.680  1.00  0.00           C  
ATOM   1838  C   ASP A 117      28.212  11.727  96.272  1.00  0.00           C  
ATOM   1839  O   ASP A 117      28.299  10.889  97.191  1.00  0.00           O  
ATOM   1840  CB  ASP A 117      30.500  11.290  95.328  1.00  0.00           C  
ATOM   1841  CG  ASP A 117      30.061  10.395  94.177  1.00  0.00           C  
ATOM   1842  OD1 ASP A 117      28.922  10.485  93.782  1.00  0.00           O  
ATOM   1843  OD2 ASP A 117      30.868   9.632  93.703  1.00  0.00           O  
ATOM   1844  H   ASP A 117      29.809  13.108  97.663  1.00  0.00           H  
ATOM   1845  HA  ASP A 117      29.264  12.910  94.760  1.00  0.00           H  
ATOM   1846 1HB  ASP A 117      31.441  11.769  95.058  1.00  0.00           H  
ATOM   1847 2HB  ASP A 117      30.689  10.665  96.202  1.00  0.00           H  
ATOM   1848  N   VAL A 118      27.040  12.138  95.802  1.00  0.00           N  
ATOM   1849  CA  VAL A 118      25.779  11.666  96.348  1.00  0.00           C  
ATOM   1850  C   VAL A 118      24.856  11.202  95.230  1.00  0.00           C  
ATOM   1851  O   VAL A 118      24.912  11.737  94.111  1.00  0.00           O  
ATOM   1852  CB  VAL A 118      25.028  12.769  97.174  1.00  0.00           C  
ATOM   1853  CG1 VAL A 118      25.881  13.157  98.408  1.00  0.00           C  
ATOM   1854  CG2 VAL A 118      24.704  14.056  96.370  1.00  0.00           C  
ATOM   1855  H   VAL A 118      27.029  12.802  95.040  1.00  0.00           H  
ATOM   1856  HA  VAL A 118      25.983  10.832  97.020  1.00  0.00           H  
ATOM   1857  HB  VAL A 118      24.081  12.362  97.531  1.00  0.00           H  
ATOM   1858 1HG1 VAL A 118      25.361  13.923  98.984  1.00  0.00           H  
ATOM   1859 2HG1 VAL A 118      26.037  12.277  99.032  1.00  0.00           H  
ATOM   1860 3HG1 VAL A 118      26.844  13.544  98.077  1.00  0.00           H  
ATOM   1861 1HG2 VAL A 118      24.185  14.766  97.014  1.00  0.00           H  
ATOM   1862 2HG2 VAL A 118      25.631  14.502  96.010  1.00  0.00           H  
ATOM   1863 3HG2 VAL A 118      24.068  13.804  95.521  1.00  0.00           H  
ATOM   1864  N   ALA A 119      24.003  10.224  95.568  1.00  0.00           N  
ATOM   1865  CA  ALA A 119      23.006   9.689  94.638  1.00  0.00           C  
ATOM   1866  C   ALA A 119      21.666   9.736  95.348  1.00  0.00           C  
ATOM   1867  O   ALA A 119      21.454   9.024  96.349  1.00  0.00           O  
ATOM   1868  CB  ALA A 119      23.391   8.221  94.241  1.00  0.00           C  
ATOM   1869  H   ALA A 119      24.057   9.846  96.503  1.00  0.00           H  
ATOM   1870  HA  ALA A 119      23.006  10.315  93.746  1.00  0.00           H  
ATOM   1871 1HB  ALA A 119      22.648   7.825  93.549  1.00  0.00           H  
ATOM   1872 2HB  ALA A 119      24.371   8.219  93.762  1.00  0.00           H  
ATOM   1873 3HB  ALA A 119      23.423   7.599  95.134  1.00  0.00           H  
ATOM   1874  N   ILE A 120      20.790  10.616  94.886  1.00  0.00           N  
ATOM   1875  CA  ILE A 120      19.580  10.959  95.628  1.00  0.00           C  
ATOM   1876  C   ILE A 120      18.340  10.365  94.941  1.00  0.00           C  
ATOM   1877  O   ILE A 120      18.011  10.726  93.828  1.00  0.00           O  
ATOM   1878  CB  ILE A 120      19.427  12.485  95.755  1.00  0.00           C  
ATOM   1879  CG1 ILE A 120      20.680  13.097  96.388  1.00  0.00           C  
ATOM   1880  CG2 ILE A 120      18.192  12.830  96.572  1.00  0.00           C  
ATOM   1881  CD1 ILE A 120      20.746  14.603  96.279  1.00  0.00           C  
ATOM   1882  H   ILE A 120      20.964  11.061  93.996  1.00  0.00           H  
ATOM   1883  HA  ILE A 120      19.674  10.569  96.641  1.00  0.00           H  
ATOM   1884  HB  ILE A 120      19.329  12.925  94.763  1.00  0.00           H  
ATOM   1885 1HG1 ILE A 120      20.722  12.829  97.443  1.00  0.00           H  
ATOM   1886 2HG1 ILE A 120      21.568  12.682  95.911  1.00  0.00           H  
ATOM   1887 1HG2 ILE A 120      18.099  13.913  96.652  1.00  0.00           H  
ATOM   1888 2HG2 ILE A 120      17.307  12.426  96.082  1.00  0.00           H  
ATOM   1889 3HG2 ILE A 120      18.283  12.399  97.569  1.00  0.00           H  
ATOM   1890 1HD1 ILE A 120      21.662  14.962  96.749  1.00  0.00           H  
ATOM   1891 2HD1 ILE A 120      20.741  14.892  95.227  1.00  0.00           H  
ATOM   1892 3HD1 ILE A 120      19.885  15.042  96.780  1.00  0.00           H  
ATOM   1893  N   PRO A 121      17.661   9.410  95.595  1.00  0.00           N  
ATOM   1894  CA  PRO A 121      16.390   8.909  94.991  1.00  0.00           C  
ATOM   1895  C   PRO A 121      15.384  10.041  94.787  1.00  0.00           C  
ATOM   1896  O   PRO A 121      15.267  10.926  95.644  1.00  0.00           O  
ATOM   1897  CB  PRO A 121      15.900   7.867  96.013  1.00  0.00           C  
ATOM   1898  CG  PRO A 121      17.144   7.514  96.811  1.00  0.00           C  
ATOM   1899  CD  PRO A 121      17.956   8.783  96.891  1.00  0.00           C  
ATOM   1900  HA  PRO A 121      16.611   8.435  94.024  1.00  0.00           H  
ATOM   1901 1HB  PRO A 121      15.101   8.296  96.635  1.00  0.00           H  
ATOM   1902 2HB  PRO A 121      15.469   7.000  95.490  1.00  0.00           H  
ATOM   1903 1HG  PRO A 121      16.863   7.144  97.808  1.00  0.00           H  
ATOM   1904 2HG  PRO A 121      17.697   6.703  96.315  1.00  0.00           H  
ATOM   1905 1HD  PRO A 121      17.606   9.391  97.738  1.00  0.00           H  
ATOM   1906 2HD  PRO A 121      19.020   8.531  97.007  1.00  0.00           H  
ATOM   1907  N   ALA A 122      14.630   9.968  93.672  1.00  0.00           N  
ATOM   1908  CA  ALA A 122      13.632  10.978  93.322  1.00  0.00           C  
ATOM   1909  C   ALA A 122      12.634  10.505  92.325  1.00  0.00           C  
ATOM   1910  O   ALA A 122      12.873   9.572  91.573  1.00  0.00           O  
ATOM   1911  CB  ALA A 122      14.343  12.213  92.757  1.00  0.00           C  
ATOM   1912  H   ALA A 122      14.768   9.179  93.057  1.00  0.00           H  
ATOM   1913  HA  ALA A 122      13.095  11.251  94.230  1.00  0.00           H  
ATOM   1914 1HB  ALA A 122      13.603  12.970  92.494  1.00  0.00           H  
ATOM   1915 2HB  ALA A 122      15.024  12.616  93.507  1.00  0.00           H  
ATOM   1916 3HB  ALA A 122      14.907  11.934  91.868  1.00  0.00           H  
ATOM   1917  N   VAL A 123      11.487  11.181  92.339  1.00  0.00           N  
ATOM   1918  CA  VAL A 123      10.455  11.076  91.341  1.00  0.00           C  
ATOM   1919  C   VAL A 123      10.193  12.477  90.866  1.00  0.00           C  
ATOM   1920  O   VAL A 123       9.891  13.387  91.659  1.00  0.00           O  
ATOM   1921  CB  VAL A 123       9.170  10.448  91.914  1.00  0.00           C  
ATOM   1922  CG1 VAL A 123       8.085  10.392  90.849  1.00  0.00           C  
ATOM   1923  CG2 VAL A 123       9.469   9.058  92.453  1.00  0.00           C  
ATOM   1924  H   VAL A 123      11.355  11.808  93.120  1.00  0.00           H  
ATOM   1925  HA  VAL A 123      10.813  10.429  90.540  1.00  0.00           H  
ATOM   1926  HB  VAL A 123       8.797  11.079  92.720  1.00  0.00           H  
ATOM   1927 1HG1 VAL A 123       7.184   9.946  91.271  1.00  0.00           H  
ATOM   1928 2HG1 VAL A 123       7.862  11.401  90.504  1.00  0.00           H  
ATOM   1929 3HG1 VAL A 123       8.429   9.788  90.010  1.00  0.00           H  
ATOM   1930 1HG2 VAL A 123       8.556   8.620  92.857  1.00  0.00           H  
ATOM   1931 2HG2 VAL A 123       9.848   8.429  91.647  1.00  0.00           H  
ATOM   1932 3HG2 VAL A 123      10.218   9.127  93.242  1.00  0.00           H  
ATOM   1933  N   THR A 124      10.276  12.670  89.566  1.00  0.00           N  
ATOM   1934  CA  THR A 124      10.072  13.985  88.910  1.00  0.00           C  
ATOM   1935  C   THR A 124       8.975  13.816  87.856  1.00  0.00           C  
ATOM   1936  O   THR A 124       9.037  12.863  87.052  1.00  0.00           O  
ATOM   1937  CB  THR A 124      11.367  14.461  88.240  1.00  0.00           C  
ATOM   1938  OG1 THR A 124      12.309  14.712  89.290  1.00  0.00           O  
ATOM   1939  CG2 THR A 124      11.158  15.727  87.384  1.00  0.00           C  
ATOM   1940  H   THR A 124      10.492  11.864  88.997  1.00  0.00           H  
ATOM   1941  HA  THR A 124       9.789  14.712  89.672  1.00  0.00           H  
ATOM   1942  HB  THR A 124      11.752  13.674  87.592  1.00  0.00           H  
ATOM   1943  HG1 THR A 124      12.063  15.517  89.754  1.00  0.00           H  
ATOM   1944 1HG2 THR A 124      12.105  16.021  86.932  1.00  0.00           H  
ATOM   1945 2HG2 THR A 124      10.430  15.521  86.600  1.00  0.00           H  
ATOM   1946 3HG2 THR A 124      10.791  16.536  88.015  1.00  0.00           H  
ATOM   1947  N   SER A 125       7.972  14.696  87.840  1.00  0.00           N  
ATOM   1948  CA  SER A 125       6.945  14.651  86.830  1.00  0.00           C  
ATOM   1949  C   SER A 125       6.871  15.983  86.146  1.00  0.00           C  
ATOM   1950  O   SER A 125       7.041  17.055  86.745  1.00  0.00           O  
ATOM   1951  CB  SER A 125       5.589  14.243  87.394  1.00  0.00           C  
ATOM   1952  OG  SER A 125       5.110  15.200  88.354  1.00  0.00           O  
ATOM   1953  H   SER A 125       7.931  15.410  88.553  1.00  0.00           H  
ATOM   1954  HA  SER A 125       7.228  13.911  86.081  1.00  0.00           H  
ATOM   1955 1HB  SER A 125       4.869  14.155  86.581  1.00  0.00           H  
ATOM   1956 2HB  SER A 125       5.670  13.265  87.866  1.00  0.00           H  
ATOM   1957  HG  SER A 125       4.451  14.740  88.879  1.00  0.00           H  
ATOM   1958  N   LEU A 126       6.583  15.943  84.852  1.00  0.00           N  
ATOM   1959  CA  LEU A 126       6.459  17.129  84.000  1.00  0.00           C  
ATOM   1960  C   LEU A 126       5.109  17.104  83.316  1.00  0.00           C  
ATOM   1961  O   LEU A 126       4.754  16.104  82.676  1.00  0.00           O  
ATOM   1962  CB  LEU A 126       7.578  17.173  82.952  1.00  0.00           C  
ATOM   1963  CG  LEU A 126       9.009  17.165  83.505  1.00  0.00           C  
ATOM   1964  CD1 LEU A 126       9.999  17.076  82.352  1.00  0.00           C  
ATOM   1965  CD2 LEU A 126       9.242  18.421  84.330  1.00  0.00           C  
ATOM   1966  H   LEU A 126       6.444  15.029  84.447  1.00  0.00           H  
ATOM   1967  HA  LEU A 126       6.555  18.016  84.625  1.00  0.00           H  
ATOM   1968 1HB  LEU A 126       7.472  16.313  82.294  1.00  0.00           H  
ATOM   1969 2HB  LEU A 126       7.459  18.078  82.355  1.00  0.00           H  
ATOM   1970  HG  LEU A 126       9.150  16.286  84.134  1.00  0.00           H  
ATOM   1971 1HD1 LEU A 126      11.016  17.069  82.745  1.00  0.00           H  
ATOM   1972 2HD1 LEU A 126       9.822  16.158  81.790  1.00  0.00           H  
ATOM   1973 3HD1 LEU A 126       9.870  17.935  81.695  1.00  0.00           H  
ATOM   1974 1HD2 LEU A 126      10.259  18.414  84.724  1.00  0.00           H  
ATOM   1975 2HD2 LEU A 126       9.102  19.301  83.701  1.00  0.00           H  
ATOM   1976 3HD2 LEU A 126       8.533  18.450  85.157  1.00  0.00           H  
ATOM   1977  N   LYS A 127       4.382  18.199  83.407  1.00  0.00           N  
ATOM   1978  CA  LYS A 127       3.158  18.372  82.636  1.00  0.00           C  
ATOM   1979  C   LYS A 127       3.520  19.321  81.493  1.00  0.00           C  
ATOM   1980  O   LYS A 127       3.941  20.469  81.748  1.00  0.00           O  
ATOM   1981  CB  LYS A 127       2.017  18.930  83.489  1.00  0.00           C  
ATOM   1982  CG  LYS A 127       0.700  19.101  82.744  1.00  0.00           C  
ATOM   1983  CD  LYS A 127       0.104  17.756  82.357  1.00  0.00           C  
ATOM   1984  CE  LYS A 127      -1.301  17.913  81.795  1.00  0.00           C  
ATOM   1985  NZ  LYS A 127      -1.826  16.635  81.243  1.00  0.00           N  
ATOM   1986  H   LYS A 127       4.681  18.938  84.028  1.00  0.00           H  
ATOM   1987  HA  LYS A 127       2.838  17.396  82.270  1.00  0.00           H  
ATOM   1988 1HB  LYS A 127       1.838  18.266  84.336  1.00  0.00           H  
ATOM   1989 2HB  LYS A 127       2.304  19.902  83.890  1.00  0.00           H  
ATOM   1990 1HG  LYS A 127      -0.010  19.635  83.377  1.00  0.00           H  
ATOM   1991 2HG  LYS A 127       0.867  19.688  81.841  1.00  0.00           H  
ATOM   1992 1HD  LYS A 127       0.736  17.280  81.606  1.00  0.00           H  
ATOM   1993 2HD  LYS A 127       0.063  17.111  83.235  1.00  0.00           H  
ATOM   1994 1HE  LYS A 127      -1.971  18.257  82.581  1.00  0.00           H  
ATOM   1995 2HE  LYS A 127      -1.294  18.660  81.001  1.00  0.00           H  
ATOM   1996 1HZ  LYS A 127      -2.757  16.781  80.880  1.00  0.00           H  
ATOM   1997 2HZ  LYS A 127      -1.221  16.315  80.499  1.00  0.00           H  
ATOM   1998 3HZ  LYS A 127      -1.855  15.939  81.974  1.00  0.00           H  
ATOM   1999  N   LEU A 128       3.390  18.844  80.261  1.00  0.00           N  
ATOM   2000  CA  LEU A 128       3.847  19.512  79.084  1.00  0.00           C  
ATOM   2001  C   LEU A 128       2.692  20.141  78.317  1.00  0.00           C  
ATOM   2002  O   LEU A 128       1.590  19.576  78.239  1.00  0.00           O  
ATOM   2003  CB  LEU A 128       4.599  18.521  78.186  1.00  0.00           C  
ATOM   2004  CG  LEU A 128       5.768  17.778  78.847  1.00  0.00           C  
ATOM   2005  CD1 LEU A 128       6.337  16.757  77.872  1.00  0.00           C  
ATOM   2006  CD2 LEU A 128       6.830  18.781  79.272  1.00  0.00           C  
ATOM   2007  H   LEU A 128       2.934  17.947  80.173  1.00  0.00           H  
ATOM   2008  HA  LEU A 128       4.565  20.277  79.378  1.00  0.00           H  
ATOM   2009 1HB  LEU A 128       3.893  17.774  77.827  1.00  0.00           H  
ATOM   2010 2HB  LEU A 128       4.993  19.061  77.326  1.00  0.00           H  
ATOM   2011  HG  LEU A 128       5.407  17.238  79.723  1.00  0.00           H  
ATOM   2012 1HD1 LEU A 128       7.168  16.230  78.342  1.00  0.00           H  
ATOM   2013 2HD1 LEU A 128       5.561  16.041  77.600  1.00  0.00           H  
ATOM   2014 3HD1 LEU A 128       6.692  17.267  76.977  1.00  0.00           H  
ATOM   2015 1HD2 LEU A 128       7.661  18.253  79.742  1.00  0.00           H  
ATOM   2016 2HD2 LEU A 128       7.192  19.320  78.397  1.00  0.00           H  
ATOM   2017 3HD2 LEU A 128       6.401  19.488  79.982  1.00  0.00           H  
ATOM   2018  N   ASP A 129       2.976  21.314  77.755  1.00  0.00           N  
ATOM   2019  CA  ASP A 129       2.162  21.931  76.678  1.00  0.00           C  
ATOM   2020  C   ASP A 129       2.919  21.640  75.393  1.00  0.00           C  
ATOM   2021  O   ASP A 129       3.953  22.281  75.083  1.00  0.00           O  
ATOM   2022  CB  ASP A 129       2.019  23.426  76.993  1.00  0.00           C  
ATOM   2023  CG  ASP A 129       1.323  24.224  75.886  1.00  0.00           C  
ATOM   2024  OD1 ASP A 129       1.153  23.706  74.770  1.00  0.00           O  
ATOM   2025  OD2 ASP A 129       0.991  25.409  76.173  1.00  0.00           O  
ATOM   2026  H   ASP A 129       3.795  21.800  78.091  1.00  0.00           H  
ATOM   2027  HA  ASP A 129       1.180  21.457  76.673  1.00  0.00           H  
ATOM   2028 1HB  ASP A 129       1.448  23.551  77.914  1.00  0.00           H  
ATOM   2029 2HB  ASP A 129       3.006  23.859  77.158  1.00  0.00           H  
ATOM   2030  N   MET A 130       2.445  20.608  74.673  1.00  0.00           N  
ATOM   2031  CA  MET A 130       3.122  20.143  73.473  1.00  0.00           C  
ATOM   2032  C   MET A 130       3.047  21.194  72.349  1.00  0.00           C  
ATOM   2033  O   MET A 130       4.028  21.394  71.643  1.00  0.00           O  
ATOM   2034  CB  MET A 130       2.639  18.752  73.034  1.00  0.00           C  
ATOM   2035  CG  MET A 130       2.913  17.644  74.014  1.00  0.00           C  
ATOM   2036  SD  MET A 130       4.794  17.460  74.384  1.00  0.00           S  
ATOM   2037  CE  MET A 130       5.325  16.741  72.744  1.00  0.00           C  
ATOM   2038  H   MET A 130       1.599  20.144  74.973  1.00  0.00           H  
ATOM   2039  HA  MET A 130       4.189  20.074  73.682  1.00  0.00           H  
ATOM   2040 1HB  MET A 130       1.565  18.777  72.860  1.00  0.00           H  
ATOM   2041 2HB  MET A 130       3.117  18.481  72.091  1.00  0.00           H  
ATOM   2042 1HG  MET A 130       2.389  17.847  74.948  1.00  0.00           H  
ATOM   2043 2HG  MET A 130       2.540  16.702  73.612  1.00  0.00           H  
ATOM   2044 1HE  MET A 130       6.400  16.560  72.756  1.00  0.00           H  
ATOM   2045 2HE  MET A 130       4.800  15.800  72.572  1.00  0.00           H  
ATOM   2046 3HE  MET A 130       5.084  17.442  71.944  1.00  0.00           H  
ATOM   2047  N   LEU A 131       1.942  21.913  72.238  1.00  0.00           N  
ATOM   2048  CA  LEU A 131       1.800  22.951  71.185  1.00  0.00           C  
ATOM   2049  C   LEU A 131       2.879  24.023  71.320  1.00  0.00           C  
ATOM   2050  O   LEU A 131       3.533  24.373  70.348  1.00  0.00           O  
ATOM   2051  CB  LEU A 131       0.417  23.610  71.260  1.00  0.00           C  
ATOM   2052  CG  LEU A 131       0.169  24.749  70.262  1.00  0.00           C  
ATOM   2053  CD1 LEU A 131       0.250  24.207  68.842  1.00  0.00           C  
ATOM   2054  CD2 LEU A 131      -1.192  25.373  70.533  1.00  0.00           C  
ATOM   2055  H   LEU A 131       1.177  21.755  72.880  1.00  0.00           H  
ATOM   2056  HA  LEU A 131       1.921  22.476  70.213  1.00  0.00           H  
ATOM   2057 1HB  LEU A 131      -0.340  22.848  71.087  1.00  0.00           H  
ATOM   2058 2HB  LEU A 131       0.277  24.012  72.263  1.00  0.00           H  
ATOM   2059  HG  LEU A 131       0.944  25.507  70.375  1.00  0.00           H  
ATOM   2060 1HD1 LEU A 131       0.073  25.016  68.133  1.00  0.00           H  
ATOM   2061 2HD1 LEU A 131       1.240  23.785  68.669  1.00  0.00           H  
ATOM   2062 3HD1 LEU A 131      -0.505  23.433  68.704  1.00  0.00           H  
ATOM   2063 1HD2 LEU A 131      -1.369  26.183  69.824  1.00  0.00           H  
ATOM   2064 2HD2 LEU A 131      -1.969  24.616  70.419  1.00  0.00           H  
ATOM   2065 3HD2 LEU A 131      -1.216  25.767  71.549  1.00  0.00           H  
ATOM   2066  N   ASN A 132       3.072  24.529  72.538  1.00  0.00           N  
ATOM   2067  CA  ASN A 132       4.037  25.595  72.770  1.00  0.00           C  
ATOM   2068  C   ASN A 132       5.406  25.109  73.220  1.00  0.00           C  
ATOM   2069  O   ASN A 132       6.258  25.914  73.546  1.00  0.00           O  
ATOM   2070  CB  ASN A 132       3.481  26.578  73.784  1.00  0.00           C  
ATOM   2071  CG  ASN A 132       2.301  27.347  73.257  1.00  0.00           C  
ATOM   2072  OD1 ASN A 132       2.407  28.058  72.251  1.00  0.00           O  
ATOM   2073  ND2 ASN A 132       1.179  27.218  73.917  1.00  0.00           N  
ATOM   2074  H   ASN A 132       2.540  24.169  73.317  1.00  0.00           H  
ATOM   2075  HA  ASN A 132       4.219  26.110  71.825  1.00  0.00           H  
ATOM   2076 1HB  ASN A 132       3.178  26.041  74.684  1.00  0.00           H  
ATOM   2077 2HB  ASN A 132       4.261  27.284  74.072  1.00  0.00           H  
ATOM   2078 1HD2 ASN A 132       0.360  27.706  73.612  1.00  0.00           H  
ATOM   2079 2HD2 ASN A 132       1.138  26.631  74.725  1.00  0.00           H  
ATOM   2080  N   ARG A 133       5.606  23.784  73.268  1.00  0.00           N  
ATOM   2081  CA  ARG A 133       6.897  23.207  73.619  1.00  0.00           C  
ATOM   2082  C   ARG A 133       7.375  23.751  75.009  1.00  0.00           C  
ATOM   2083  O   ARG A 133       8.490  24.276  75.125  1.00  0.00           O  
ATOM   2084  CB  ARG A 133       7.929  23.494  72.524  1.00  0.00           C  
ATOM   2085  CG  ARG A 133       9.151  22.664  72.594  1.00  0.00           C  
ATOM   2086  CD  ARG A 133      10.051  22.908  71.366  1.00  0.00           C  
ATOM   2087  NE  ARG A 133      11.125  21.929  71.313  1.00  0.00           N  
ATOM   2088  CZ  ARG A 133      12.276  22.018  71.970  1.00  0.00           C  
ATOM   2089  NH1 ARG A 133      12.568  23.038  72.782  1.00  0.00           N  
ATOM   2090  NH2 ARG A 133      13.149  21.044  71.831  1.00  0.00           N  
ATOM   2091  H   ARG A 133       4.835  23.169  73.053  1.00  0.00           H  
ATOM   2092  HA  ARG A 133       6.779  22.127  73.712  1.00  0.00           H  
ATOM   2093 1HB  ARG A 133       7.476  23.335  71.546  1.00  0.00           H  
ATOM   2094 2HB  ARG A 133       8.234  24.540  72.577  1.00  0.00           H  
ATOM   2095 1HG  ARG A 133       9.711  22.916  73.495  1.00  0.00           H  
ATOM   2096 2HG  ARG A 133       8.874  21.610  72.622  1.00  0.00           H  
ATOM   2097 1HD  ARG A 133       9.456  22.827  70.457  1.00  0.00           H  
ATOM   2098 2HD  ARG A 133      10.486  23.905  71.427  1.00  0.00           H  
ATOM   2099  HE  ARG A 133      10.989  21.114  70.731  1.00  0.00           H  
ATOM   2100 1HH1 ARG A 133      11.899  23.783  72.918  1.00  0.00           H  
ATOM   2101 2HH1 ARG A 133      13.456  23.064  73.261  1.00  0.00           H  
ATOM   2102 1HH2 ARG A 133      12.934  20.254  71.237  1.00  0.00           H  
ATOM   2103 2HH2 ARG A 133      14.032  21.084  72.318  1.00  0.00           H  
ATOM   2104  N   ARG A 134       6.517  23.616  76.005  1.00  0.00           N  
ATOM   2105  CA  ARG A 134       6.595  24.302  77.312  1.00  0.00           C  
ATOM   2106  C   ARG A 134       6.309  23.304  78.443  1.00  0.00           C  
ATOM   2107  O   ARG A 134       5.436  22.439  78.274  1.00  0.00           O  
ATOM   2108  CB  ARG A 134       5.526  25.419  77.319  1.00  0.00           C  
ATOM   2109  CG  ARG A 134       5.418  26.258  78.572  1.00  0.00           C  
ATOM   2110  CD  ARG A 134       4.269  27.309  78.438  1.00  0.00           C  
ATOM   2111  NE  ARG A 134       4.527  28.283  77.370  1.00  0.00           N  
ATOM   2112  CZ  ARG A 134       3.603  28.942  76.678  1.00  0.00           C  
ATOM   2113  NH1 ARG A 134       2.320  28.757  76.919  1.00  0.00           N  
ATOM   2114  NH2 ARG A 134       3.969  29.785  75.725  1.00  0.00           N  
ATOM   2115  H   ARG A 134       5.752  22.981  75.827  1.00  0.00           H  
ATOM   2116  HA  ARG A 134       7.589  24.737  77.416  1.00  0.00           H  
ATOM   2117 1HB  ARG A 134       5.718  26.111  76.501  1.00  0.00           H  
ATOM   2118 2HB  ARG A 134       4.541  24.982  77.155  1.00  0.00           H  
ATOM   2119 1HG  ARG A 134       5.205  25.613  79.425  1.00  0.00           H  
ATOM   2120 2HG  ARG A 134       6.358  26.784  78.741  1.00  0.00           H  
ATOM   2121 1HD  ARG A 134       3.334  26.799  78.210  1.00  0.00           H  
ATOM   2122 2HD  ARG A 134       4.165  27.856  79.374  1.00  0.00           H  
ATOM   2123  HE  ARG A 134       5.491  28.476  77.133  1.00  0.00           H  
ATOM   2124 1HH1 ARG A 134       2.030  28.109  77.637  1.00  0.00           H  
ATOM   2125 2HH1 ARG A 134       1.629  29.264  76.386  1.00  0.00           H  
ATOM   2126 1HH2 ARG A 134       4.950  29.926  75.526  1.00  0.00           H  
ATOM   2127 2HH2 ARG A 134       3.270  30.286  75.199  1.00  0.00           H  
ATOM   2128  N   VAL A 135       6.958  23.497  79.585  1.00  0.00           N  
ATOM   2129  CA  VAL A 135       6.655  22.756  80.820  1.00  0.00           C  
ATOM   2130  C   VAL A 135       5.770  23.657  81.635  1.00  0.00           C  
ATOM   2131  O   VAL A 135       6.196  24.757  82.090  1.00  0.00           O  
ATOM   2132  CB  VAL A 135       7.928  22.402  81.612  1.00  0.00           C  
ATOM   2133  CG1 VAL A 135       7.567  21.716  82.921  1.00  0.00           C  
ATOM   2134  CG2 VAL A 135       8.832  21.515  80.769  1.00  0.00           C  
ATOM   2135  H   VAL A 135       7.694  24.188  79.594  1.00  0.00           H  
ATOM   2136  HA  VAL A 135       6.129  21.839  80.553  1.00  0.00           H  
ATOM   2137  HB  VAL A 135       8.455  23.322  81.865  1.00  0.00           H  
ATOM   2138 1HG1 VAL A 135       8.478  21.473  83.468  1.00  0.00           H  
ATOM   2139 2HG1 VAL A 135       6.950  22.383  83.523  1.00  0.00           H  
ATOM   2140 3HG1 VAL A 135       7.015  20.800  82.711  1.00  0.00           H  
ATOM   2141 1HG2 VAL A 135       9.730  21.269  81.335  1.00  0.00           H  
ATOM   2142 2HG2 VAL A 135       8.303  20.597  80.511  1.00  0.00           H  
ATOM   2143 3HG2 VAL A 135       9.111  22.042  79.857  1.00  0.00           H  
ATOM   2144  N   THR A 136       4.528  23.213  81.834  1.00  0.00           N  
ATOM   2145  CA  THR A 136       3.602  24.004  82.607  1.00  0.00           C  
ATOM   2146  C   THR A 136       3.785  23.747  84.115  1.00  0.00           C  
ATOM   2147  O   THR A 136       3.558  24.643  84.949  1.00  0.00           O  
ATOM   2148  CB  THR A 136       2.166  23.822  82.161  1.00  0.00           C  
ATOM   2149  OG1 THR A 136       1.749  22.495  82.333  1.00  0.00           O  
ATOM   2150  CG2 THR A 136       2.010  24.128  80.663  1.00  0.00           C  
ATOM   2151  H   THR A 136       4.222  22.330  81.453  1.00  0.00           H  
ATOM   2152  HA  THR A 136       3.855  25.057  82.479  1.00  0.00           H  
ATOM   2153  HB  THR A 136       1.521  24.493  82.728  1.00  0.00           H  
ATOM   2154  HG1 THR A 136       0.789  22.462  82.350  1.00  0.00           H  
ATOM   2155 1HG2 THR A 136       0.969  23.990  80.370  1.00  0.00           H  
ATOM   2156 2HG2 THR A 136       2.307  25.159  80.469  1.00  0.00           H  
ATOM   2157 3HG2 THR A 136       2.641  23.454  80.086  1.00  0.00           H  
ATOM   2158  N   GLU A 137       4.151  22.510  84.491  1.00  0.00           N  
ATOM   2159  CA  GLU A 137       4.398  22.190  85.903  1.00  0.00           C  
ATOM   2160  C   GLU A 137       5.428  21.102  86.012  1.00  0.00           C  
ATOM   2161  O   GLU A 137       5.321  20.053  85.373  1.00  0.00           O  
ATOM   2162  CB  GLU A 137       3.129  21.747  86.635  1.00  0.00           C  
ATOM   2163  CG  GLU A 137       3.301  21.636  88.151  1.00  0.00           C  
ATOM   2164  CD  GLU A 137       2.033  21.253  88.941  1.00  0.00           C  
ATOM   2165  OE1 GLU A 137       0.963  20.894  88.353  1.00  0.00           O  
ATOM   2166  OE2 GLU A 137       2.137  21.293  90.197  1.00  0.00           O  
ATOM   2167  H   GLU A 137       4.258  21.785  83.796  1.00  0.00           H  
ATOM   2168  HA  GLU A 137       4.772  23.086  86.400  1.00  0.00           H  
ATOM   2169 1HB  GLU A 137       2.326  22.456  86.433  1.00  0.00           H  
ATOM   2170 2HB  GLU A 137       2.811  20.776  86.256  1.00  0.00           H  
ATOM   2171 1HG  GLU A 137       4.059  20.884  88.366  1.00  0.00           H  
ATOM   2172 2HG  GLU A 137       3.657  22.591  88.536  1.00  0.00           H  
ATOM   2173  N   PHE A 138       6.425  21.359  86.851  1.00  0.00           N  
ATOM   2174  CA  PHE A 138       7.505  20.428  87.179  1.00  0.00           C  
ATOM   2175  C   PHE A 138       7.390  20.139  88.659  1.00  0.00           C  
ATOM   2176  O   PHE A 138       7.503  21.068  89.480  1.00  0.00           O  
ATOM   2177  CB  PHE A 138       8.881  21.009  86.849  1.00  0.00           C  
ATOM   2178  CG  PHE A 138      10.017  20.061  87.106  1.00  0.00           C  
ATOM   2179  CD1 PHE A 138      10.617  19.374  86.061  1.00  0.00           C  
ATOM   2180  CD2 PHE A 138      10.488  19.852  88.394  1.00  0.00           C  
ATOM   2181  CE1 PHE A 138      11.662  18.501  86.296  1.00  0.00           C  
ATOM   2182  CE2 PHE A 138      11.533  18.981  88.632  1.00  0.00           C  
ATOM   2183  CZ  PHE A 138      12.120  18.305  87.581  1.00  0.00           C  
ATOM   2184  H   PHE A 138       6.414  22.271  87.284  1.00  0.00           H  
ATOM   2185  HA  PHE A 138       7.387  19.515  86.596  1.00  0.00           H  
ATOM   2186 1HB  PHE A 138       8.911  21.299  85.800  1.00  0.00           H  
ATOM   2187 2HB  PHE A 138       9.048  21.908  87.442  1.00  0.00           H  
ATOM   2188  HD1 PHE A 138      10.255  19.531  85.044  1.00  0.00           H  
ATOM   2189  HD2 PHE A 138      10.024  20.386  89.224  1.00  0.00           H  
ATOM   2190  HE1 PHE A 138      12.124  17.968  85.466  1.00  0.00           H  
ATOM   2191  HE2 PHE A 138      11.895  18.826  89.649  1.00  0.00           H  
ATOM   2192  HZ  PHE A 138      12.943  17.616  87.768  1.00  0.00           H  
ATOM   2193  N   VAL A 139       7.068  18.884  89.015  1.00  0.00           N  
ATOM   2194  CA  VAL A 139       6.953  18.493  90.434  1.00  0.00           C  
ATOM   2195  C   VAL A 139       8.096  17.569  90.807  1.00  0.00           C  
ATOM   2196  O   VAL A 139       8.305  16.552  90.090  1.00  0.00           O  
ATOM   2197  CB  VAL A 139       5.644  17.794  90.742  1.00  0.00           C  
ATOM   2198  CG1 VAL A 139       5.615  17.348  92.215  1.00  0.00           C  
ATOM   2199  CG2 VAL A 139       4.437  18.712  90.439  1.00  0.00           C  
ATOM   2200  H   VAL A 139       6.900  18.192  88.299  1.00  0.00           H  
ATOM   2201  HA  VAL A 139       6.998  19.394  91.047  1.00  0.00           H  
ATOM   2202  HB  VAL A 139       5.568  16.897  90.127  1.00  0.00           H  
ATOM   2203 1HG1 VAL A 139       4.670  16.846  92.425  1.00  0.00           H  
ATOM   2204 2HG1 VAL A 139       6.440  16.660  92.402  1.00  0.00           H  
ATOM   2205 3HG1 VAL A 139       5.714  18.219  92.861  1.00  0.00           H  
ATOM   2206 1HG2 VAL A 139       3.512  18.184  90.668  1.00  0.00           H  
ATOM   2207 2HG2 VAL A 139       4.503  19.613  91.050  1.00  0.00           H  
ATOM   2208 3HG2 VAL A 139       4.446  18.987  89.384  1.00  0.00           H  
ATOM   2209  N   ASP A 140       8.826  17.888  91.880  1.00  0.00           N  
ATOM   2210  CA  ASP A 140       9.881  17.066  92.393  1.00  0.00           C  
ATOM   2211  C   ASP A 140       9.529  16.461  93.743  1.00  0.00           C  
ATOM   2212  O   ASP A 140       9.045  17.160  94.633  1.00  0.00           O  
ATOM   2213  CB  ASP A 140      11.180  17.832  92.569  1.00  0.00           C  
ATOM   2214  CG  ASP A 140      11.980  17.996  91.288  1.00  0.00           C  
ATOM   2215  OD1 ASP A 140      11.723  17.325  90.250  1.00  0.00           O  
ATOM   2216  OD2 ASP A 140      12.923  18.867  91.340  1.00  0.00           O  
ATOM   2217  H   ASP A 140       8.612  18.759  92.345  1.00  0.00           H  
ATOM   2218  HA  ASP A 140      10.067  16.258  91.684  1.00  0.00           H  
ATOM   2219 1HB  ASP A 140      10.966  18.826  92.963  1.00  0.00           H  
ATOM   2220 2HB  ASP A 140      11.810  17.319  93.297  1.00  0.00           H  
ATOM   2221  N   LEU A 141       9.768  15.161  93.858  1.00  0.00           N  
ATOM   2222  CA  LEU A 141       9.683  14.431  95.124  1.00  0.00           C  
ATOM   2223  C   LEU A 141      11.067  13.886  95.406  1.00  0.00           C  
ATOM   2224  O   LEU A 141      11.456  12.848  94.854  1.00  0.00           O  
ATOM   2225  CB  LEU A 141       8.659  13.292  95.053  1.00  0.00           C  
ATOM   2226  CG  LEU A 141       7.217  13.712  94.739  1.00  0.00           C  
ATOM   2227  CD1 LEU A 141       6.361  12.471  94.526  1.00  0.00           C  
ATOM   2228  CD2 LEU A 141       6.676  14.561  95.879  1.00  0.00           C  
ATOM   2229  H   LEU A 141      10.020  14.662  93.018  1.00  0.00           H  
ATOM   2230  HA  LEU A 141       9.368  15.124  95.903  1.00  0.00           H  
ATOM   2231 1HB  LEU A 141       8.974  12.589  94.283  1.00  0.00           H  
ATOM   2232 2HB  LEU A 141       8.651  12.771  96.010  1.00  0.00           H  
ATOM   2233  HG  LEU A 141       7.200  14.291  93.815  1.00  0.00           H  
ATOM   2234 1HD1 LEU A 141       5.336  12.770  94.303  1.00  0.00           H  
ATOM   2235 2HD1 LEU A 141       6.759  11.893  93.693  1.00  0.00           H  
ATOM   2236 3HD1 LEU A 141       6.372  11.862  95.430  1.00  0.00           H  
ATOM   2237 1HD2 LEU A 141       5.652  14.861  95.656  1.00  0.00           H  
ATOM   2238 2HD2 LEU A 141       6.692  13.982  96.803  1.00  0.00           H  
ATOM   2239 3HD2 LEU A 141       7.296  15.450  95.998  1.00  0.00           H  
ATOM   2240  N   ILE A 142      11.839  14.605  96.219  1.00  0.00           N  
ATOM   2241  CA  ILE A 142      13.262  14.308  96.457  1.00  0.00           C  
ATOM   2242  C   ILE A 142      13.421  13.623  97.792  1.00  0.00           C  
ATOM   2243  O   ILE A 142      12.886  14.098  98.812  1.00  0.00           O  
ATOM   2244  CB  ILE A 142      14.124  15.584  96.430  1.00  0.00           C  
ATOM   2245  CG1 ILE A 142      13.898  16.353  95.125  1.00  0.00           C  
ATOM   2246  CG2 ILE A 142      15.595  15.235  96.598  1.00  0.00           C  
ATOM   2247  CD1 ILE A 142      14.229  15.558  93.883  1.00  0.00           C  
ATOM   2248  H   ILE A 142      11.415  15.391  96.690  1.00  0.00           H  
ATOM   2249  HA  ILE A 142      13.627  13.686  95.640  1.00  0.00           H  
ATOM   2250  HB  ILE A 142      13.822  16.244  97.241  1.00  0.00           H  
ATOM   2251 1HG1 ILE A 142      12.856  16.665  95.063  1.00  0.00           H  
ATOM   2252 2HG1 ILE A 142      14.509  17.256  95.125  1.00  0.00           H  
ATOM   2253 1HG2 ILE A 142      16.190  16.148  96.575  1.00  0.00           H  
ATOM   2254 2HG2 ILE A 142      15.742  14.730  97.551  1.00  0.00           H  
ATOM   2255 3HG2 ILE A 142      15.908  14.578  95.786  1.00  0.00           H  
ATOM   2256 1HD1 ILE A 142      14.044  16.170  93.000  1.00  0.00           H  
ATOM   2257 2HD1 ILE A 142      15.280  15.265  93.907  1.00  0.00           H  
ATOM   2258 3HD1 ILE A 142      13.605  14.667  93.843  1.00  0.00           H  
ATOM   2259  N   ASP A 143      14.182  12.510  97.819  1.00  0.00           N  
ATOM   2260  CA  ASP A 143      14.515  11.828  99.082  1.00  0.00           C  
ATOM   2261  C   ASP A 143      15.710  12.514  99.766  1.00  0.00           C  
ATOM   2262  O   ASP A 143      16.870  12.083  99.686  1.00  0.00           O  
ATOM   2263  CB  ASP A 143      14.808  10.323  98.808  1.00  0.00           C  
ATOM   2264  CG  ASP A 143      15.091   9.514 100.042  1.00  0.00           C  
ATOM   2265  OD1 ASP A 143      15.205  10.059 101.150  1.00  0.00           O  
ATOM   2266  OD2 ASP A 143      15.234   8.292  99.835  1.00  0.00           O  
ATOM   2267  H   ASP A 143      14.533  12.135  96.949  1.00  0.00           H  
ATOM   2268  HA  ASP A 143      13.659  11.905  99.753  1.00  0.00           H  
ATOM   2269 1HB  ASP A 143      13.955   9.872  98.300  1.00  0.00           H  
ATOM   2270 2HB  ASP A 143      15.669  10.234  98.144  1.00  0.00           H  
ATOM   2271  N   TYR A 144      15.410  13.598 100.479  1.00  0.00           N  
ATOM   2272  CA  TYR A 144      16.453  14.371 101.165  1.00  0.00           C  
ATOM   2273  C   TYR A 144      17.077  13.611 102.326  1.00  0.00           C  
ATOM   2274  O   TYR A 144      18.230  13.845 102.644  1.00  0.00           O  
ATOM   2275  CB  TYR A 144      15.881  15.690 101.694  1.00  0.00           C  
ATOM   2276  CG  TYR A 144      15.630  16.700 100.618  1.00  0.00           C  
ATOM   2277  CD1 TYR A 144      16.665  17.241  99.920  1.00  0.00           C  
ATOM   2278  CD2 TYR A 144      14.333  17.101 100.268  1.00  0.00           C  
ATOM   2279  CE1 TYR A 144      16.463  18.157  98.919  1.00  0.00           C  
ATOM   2280  CE2 TYR A 144      14.125  18.010  99.240  1.00  0.00           C  
ATOM   2281  CZ  TYR A 144      15.166  18.539  98.611  1.00  0.00           C  
ATOM   2282  OH  TYR A 144      14.987  19.477  97.599  1.00  0.00           O  
ATOM   2283  H   TYR A 144      14.448  13.898 100.552  1.00  0.00           H  
ATOM   2284  HA  TYR A 144      17.244  14.596 100.449  1.00  0.00           H  
ATOM   2285 1HB  TYR A 144      14.941  15.497 102.213  1.00  0.00           H  
ATOM   2286 2HB  TYR A 144      16.571  16.122 102.418  1.00  0.00           H  
ATOM   2287  HD1 TYR A 144      17.690  16.948 100.149  1.00  0.00           H  
ATOM   2288  HD2 TYR A 144      13.474  16.700 100.806  1.00  0.00           H  
ATOM   2289  HE1 TYR A 144      17.315  18.571  98.380  1.00  0.00           H  
ATOM   2290  HE2 TYR A 144      13.110  18.286  98.953  1.00  0.00           H  
ATOM   2291  HH  TYR A 144      14.066  19.482  97.328  1.00  0.00           H  
ATOM   2292  N   GLN A 145      16.353  12.698 102.973  1.00  0.00           N  
ATOM   2293  CA  GLN A 145      16.951  11.965 104.073  1.00  0.00           C  
ATOM   2294  C   GLN A 145      18.075  11.060 103.596  1.00  0.00           C  
ATOM   2295  O   GLN A 145      19.127  10.994 104.268  1.00  0.00           O  
ATOM   2296  CB  GLN A 145      15.923  11.153 104.853  1.00  0.00           C  
ATOM   2297  CG  GLN A 145      16.531  10.451 106.095  1.00  0.00           C  
ATOM   2298  CD  GLN A 145      17.074  11.450 107.121  1.00  0.00           C  
ATOM   2299  OE1 GLN A 145      16.380  12.396 107.492  1.00  0.00           O  
ATOM   2300  NE2 GLN A 145      18.352  11.276 107.541  1.00  0.00           N  
ATOM   2301  H   GLN A 145      15.396  12.503 102.715  1.00  0.00           H  
ATOM   2302  HA  GLN A 145      17.401  12.681 104.761  1.00  0.00           H  
ATOM   2303 1HB  GLN A 145      15.115  11.807 105.181  1.00  0.00           H  
ATOM   2304 2HB  GLN A 145      15.487  10.396 104.202  1.00  0.00           H  
ATOM   2305 1HG  GLN A 145      15.758   9.852 106.576  1.00  0.00           H  
ATOM   2306 2HG  GLN A 145      17.352   9.811 105.772  1.00  0.00           H  
ATOM   2307 1HE2 GLN A 145      18.749  11.905 108.210  1.00  0.00           H  
ATOM   2308 2HE2 GLN A 145      18.898  10.519 107.181  1.00  0.00           H  
ATOM   2309  N   THR A 146      17.902  10.409 102.456  1.00  0.00           N  
ATOM   2310  CA  THR A 146      18.976   9.592 101.905  1.00  0.00           C  
ATOM   2311  C   THR A 146      20.175  10.466 101.558  1.00  0.00           C  
ATOM   2312  O   THR A 146      21.345  10.083 101.785  1.00  0.00           O  
ATOM   2313  CB  THR A 146      18.504   8.736 100.738  1.00  0.00           C  
ATOM   2314  OG1 THR A 146      17.530   7.792 101.237  1.00  0.00           O  
ATOM   2315  CG2 THR A 146      19.654   7.974 100.067  1.00  0.00           C  
ATOM   2316  H   THR A 146      17.027  10.471 101.957  1.00  0.00           H  
ATOM   2317  HA  THR A 146      19.336   8.923 102.687  1.00  0.00           H  
ATOM   2318  HB  THR A 146      18.034   9.372  99.988  1.00  0.00           H  
ATOM   2319  HG1 THR A 146      16.832   7.679 100.587  1.00  0.00           H  
ATOM   2320 1HG2 THR A 146      19.264   7.379  99.241  1.00  0.00           H  
ATOM   2321 2HG2 THR A 146      20.389   8.684  99.688  1.00  0.00           H  
ATOM   2322 3HG2 THR A 146      20.128   7.316 100.794  1.00  0.00           H  
ATOM   2323  N   MET A 147      19.929  11.617 100.971  1.00  0.00           N  
ATOM   2324  CA  MET A 147      20.989  12.572 100.687  1.00  0.00           C  
ATOM   2325  C   MET A 147      21.760  12.881 101.976  1.00  0.00           C  
ATOM   2326  O   MET A 147      23.015  12.788 102.023  1.00  0.00           O  
ATOM   2327  CB  MET A 147      20.411  13.847 100.076  1.00  0.00           C  
ATOM   2328  CG  MET A 147      21.447  14.911  99.742  1.00  0.00           C  
ATOM   2329  SD  MET A 147      20.707  16.523  99.413  1.00  0.00           S  
ATOM   2330  CE  MET A 147      20.286  17.047 101.072  1.00  0.00           C  
ATOM   2331  H   MET A 147      18.980  11.844 100.710  1.00  0.00           H  
ATOM   2332  HA  MET A 147      21.671  12.127  99.964  1.00  0.00           H  
ATOM   2333 1HB  MET A 147      19.878  13.601  99.158  1.00  0.00           H  
ATOM   2334 2HB  MET A 147      19.690  14.287 100.766  1.00  0.00           H  
ATOM   2335 1HG  MET A 147      22.143  15.015 100.574  1.00  0.00           H  
ATOM   2336 2HG  MET A 147      22.012  14.606  98.862  1.00  0.00           H  
ATOM   2337 1HE  MET A 147      19.817  18.031 101.035  1.00  0.00           H  
ATOM   2338 2HE  MET A 147      19.593  16.330 101.516  1.00  0.00           H  
ATOM   2339 3HE  MET A 147      21.191  17.099 101.679  1.00  0.00           H  
ATOM   2340  N   SER A 148      21.076  13.289 103.033  1.00  0.00           N  
ATOM   2341  CA  SER A 148      21.723  13.607 104.304  1.00  0.00           C  
ATOM   2342  C   SER A 148      22.516  12.412 104.876  1.00  0.00           C  
ATOM   2343  O   SER A 148      23.641  12.578 105.407  1.00  0.00           O  
ATOM   2344  CB  SER A 148      20.678  14.056 105.307  1.00  0.00           C  
ATOM   2345  OG  SER A 148      20.099  15.271 104.918  1.00  0.00           O  
ATOM   2346  H   SER A 148      20.074  13.382 102.954  1.00  0.00           H  
ATOM   2347  HA  SER A 148      22.425  14.426 104.140  1.00  0.00           H  
ATOM   2348 1HB  SER A 148      19.905  13.293 105.393  1.00  0.00           H  
ATOM   2349 2HB  SER A 148      21.139  14.167 106.287  1.00  0.00           H  
ATOM   2350  HG  SER A 148      19.455  15.487 105.597  1.00  0.00           H  
ATOM   2351  N   ASP A 149      21.961  11.213 104.782  1.00  0.00           N  
ATOM   2352  CA  ASP A 149      22.655  10.000 105.230  1.00  0.00           C  
ATOM   2353  C   ASP A 149      24.019   9.823 104.540  1.00  0.00           C  
ATOM   2354  O   ASP A 149      25.039   9.507 105.158  1.00  0.00           O  
ATOM   2355  CB  ASP A 149      21.785   8.768 104.969  1.00  0.00           C  
ATOM   2356  CG  ASP A 149      20.567   8.699 105.879  1.00  0.00           C  
ATOM   2357  OD1 ASP A 149      20.511   9.452 106.822  1.00  0.00           O  
ATOM   2358  OD2 ASP A 149      19.704   7.894 105.623  1.00  0.00           O  
ATOM   2359  H   ASP A 149      21.034  11.133 104.390  1.00  0.00           H  
ATOM   2360  HA  ASP A 149      22.822  10.074 106.305  1.00  0.00           H  
ATOM   2361 1HB  ASP A 149      21.447   8.774 103.932  1.00  0.00           H  
ATOM   2362 2HB  ASP A 149      22.380   7.865 105.113  1.00  0.00           H  
ATOM   2363  N   GLN A 150      24.046  10.055 103.238  1.00  0.00           N  
ATOM   2364  CA  GLN A 150      25.286   9.951 102.483  1.00  0.00           C  
ATOM   2365  C   GLN A 150      26.244  11.067 102.858  1.00  0.00           C  
ATOM   2366  O   GLN A 150      27.459  10.818 103.030  1.00  0.00           O  
ATOM   2367  CB  GLN A 150      24.995   9.991 100.973  1.00  0.00           C  
ATOM   2368  CG  GLN A 150      24.264   8.793 100.474  1.00  0.00           C  
ATOM   2369  CD  GLN A 150      23.748   8.957  99.041  1.00  0.00           C  
ATOM   2370  OE1 GLN A 150      24.043   9.943  98.400  1.00  0.00           O  
ATOM   2371  NE2 GLN A 150      22.931   8.030  98.571  1.00  0.00           N  
ATOM   2372  H   GLN A 150      23.196  10.308 102.755  1.00  0.00           H  
ATOM   2373  HA  GLN A 150      25.759   8.999 102.724  1.00  0.00           H  
ATOM   2374 1HB  GLN A 150      24.402  10.876 100.740  1.00  0.00           H  
ATOM   2375 2HB  GLN A 150      25.933  10.073 100.424  1.00  0.00           H  
ATOM   2376 1HG  GLN A 150      24.936   7.935 100.492  1.00  0.00           H  
ATOM   2377 2HG  GLN A 150      23.406   8.608 101.120  1.00  0.00           H  
ATOM   2378 1HE2 GLN A 150      22.573   8.103  97.639  1.00  0.00           H  
ATOM   2379 2HE2 GLN A 150      22.670   7.255  99.147  1.00  0.00           H  
ATOM   2380  N   LEU A 151      25.748  12.296 102.970  1.00  0.00           N  
ATOM   2381  CA  LEU A 151      26.604  13.444 103.319  1.00  0.00           C  
ATOM   2382  C   LEU A 151      27.200  13.324 104.704  1.00  0.00           C  
ATOM   2383  O   LEU A 151      28.303  13.849 104.960  1.00  0.00           O  
ATOM   2384  CB  LEU A 151      25.803  14.749 103.232  1.00  0.00           C  
ATOM   2385  CG  LEU A 151      25.419  15.201 101.817  1.00  0.00           C  
ATOM   2386  CD1 LEU A 151      24.458  16.379 101.903  1.00  0.00           C  
ATOM   2387  CD2 LEU A 151      26.676  15.576 101.045  1.00  0.00           C  
ATOM   2388  H   LEU A 151      24.762  12.447 102.812  1.00  0.00           H  
ATOM   2389  HA  LEU A 151      27.422  13.496 102.600  1.00  0.00           H  
ATOM   2390 1HB  LEU A 151      24.883  14.630 103.802  1.00  0.00           H  
ATOM   2391 2HB  LEU A 151      26.388  15.547 103.687  1.00  0.00           H  
ATOM   2392  HG  LEU A 151      24.906  14.388 101.302  1.00  0.00           H  
ATOM   2393 1HD1 LEU A 151      24.185  16.700 100.898  1.00  0.00           H  
ATOM   2394 2HD1 LEU A 151      23.560  16.077 102.443  1.00  0.00           H  
ATOM   2395 3HD1 LEU A 151      24.939  17.203 102.429  1.00  0.00           H  
ATOM   2396 1HD2 LEU A 151      26.403  15.896 100.039  1.00  0.00           H  
ATOM   2397 2HD2 LEU A 151      27.189  16.389 101.559  1.00  0.00           H  
ATOM   2398 3HD2 LEU A 151      27.337  14.711 100.984  1.00  0.00           H  
ATOM   2399  N   ALA A 152      26.488  12.634 105.583  1.00  0.00           N  
ATOM   2400  CA  ALA A 152      26.970  12.417 106.961  1.00  0.00           C  
ATOM   2401  C   ALA A 152      28.294  11.683 106.967  1.00  0.00           C  
ATOM   2402  O   ALA A 152      29.073  11.836 107.920  1.00  0.00           O  
ATOM   2403  CB  ALA A 152      25.930  11.648 107.754  1.00  0.00           C  
ATOM   2404  H   ALA A 152      25.596  12.248 105.307  1.00  0.00           H  
ATOM   2405  HA  ALA A 152      27.124  13.391 107.424  1.00  0.00           H  
ATOM   2406 1HB  ALA A 152      26.292  11.491 108.771  1.00  0.00           H  
ATOM   2407 2HB  ALA A 152      25.001  12.218 107.784  1.00  0.00           H  
ATOM   2408 3HB  ALA A 152      25.750  10.685 107.280  1.00  0.00           H  
ATOM   2409  N   MET A 153      28.549  10.895 105.932  1.00  0.00           N  
ATOM   2410  CA  MET A 153      29.786  10.123 105.833  1.00  0.00           C  
ATOM   2411  C   MET A 153      30.852  10.858 105.017  1.00  0.00           C  
ATOM   2412  O   MET A 153      31.939  10.317 104.756  1.00  0.00           O  
ATOM   2413  CB  MET A 153      29.499   8.754 105.220  1.00  0.00           C  
ATOM   2414  CG  MET A 153      28.544   7.889 106.031  1.00  0.00           C  
ATOM   2415  SD  MET A 153      29.132   7.590 107.710  1.00  0.00           S  
ATOM   2416  CE  MET A 153      30.650   6.699 107.383  1.00  0.00           C  
ATOM   2417  H   MET A 153      27.867  10.828 105.191  1.00  0.00           H  
ATOM   2418  HA  MET A 153      30.192   9.991 106.836  1.00  0.00           H  
ATOM   2419 1HB  MET A 153      29.071   8.883 104.227  1.00  0.00           H  
ATOM   2420 2HB  MET A 153      30.433   8.203 105.105  1.00  0.00           H  
ATOM   2421 1HG  MET A 153      27.571   8.377 106.088  1.00  0.00           H  
ATOM   2422 2HG  MET A 153      28.414   6.928 105.535  1.00  0.00           H  
ATOM   2423 1HE  MET A 153      31.132   6.443 108.327  1.00  0.00           H  
ATOM   2424 2HE  MET A 153      30.424   5.786 106.830  1.00  0.00           H  
ATOM   2425 3HE  MET A 153      31.319   7.325 106.792  1.00  0.00           H  
ATOM   2426  N   GLN A 154      30.568  12.091 104.637  1.00  0.00           N  
ATOM   2427  CA  GLN A 154      31.496  12.876 103.806  1.00  0.00           C  
ATOM   2428  C   GLN A 154      31.876  14.196 104.451  1.00  0.00           C  
ATOM   2429  O   GLN A 154      31.439  14.538 105.554  1.00  0.00           O  
ATOM   2430  OXT GLN A 154      32.644  14.965 103.852  1.00  0.00           O  
ATOM   2431  CB  GLN A 154      30.857  13.126 102.432  1.00  0.00           C  
ATOM   2432  CG  GLN A 154      30.601  11.850 101.665  1.00  0.00           C  
ATOM   2433  CD  GLN A 154      29.976  12.075 100.309  1.00  0.00           C  
ATOM   2434  OE1 GLN A 154      30.550  12.734  99.461  1.00  0.00           O  
ATOM   2435  NE2 GLN A 154      28.829  11.486 100.096  1.00  0.00           N  
ATOM   2436  H   GLN A 154      29.693  12.506 104.924  1.00  0.00           H  
ATOM   2437  HA  GLN A 154      32.413  12.302 103.676  1.00  0.00           H  
ATOM   2438 1HB  GLN A 154      29.912  13.652 102.561  1.00  0.00           H  
ATOM   2439 2HB  GLN A 154      31.510  13.766 101.839  1.00  0.00           H  
ATOM   2440 1HG  GLN A 154      31.549  11.334 101.510  1.00  0.00           H  
ATOM   2441 2HG  GLN A 154      29.924  11.220 102.242  1.00  0.00           H  
ATOM   2442 1HE2 GLN A 154      28.365  11.597  99.217  1.00  0.00           H  
ATOM   2443 2HE2 GLN A 154      28.415  10.923 100.812  1.00  0.00           H  
TER                                                                             
HEADER                                            xx-MMM-xx                     
HETNAM     IM4 X   1  IM4                                                       
HETATM    1  C9  IM4 X   1      16.793  21.296  88.009  1.00  0.00           C  
HETATM    2  C4  IM4 X   1      15.543  21.852  87.383  1.00  0.00           C  
HETATM    3  C1  IM4 X   1      14.285  21.295  87.639  1.00  0.00           C  
HETATM    4  C2  IM4 X   1      13.151  21.848  87.050  1.00  0.00           C  
HETATM    5  C5  IM4 X   1      13.321  22.944  86.224  1.00  0.00           C  
HETATM    6  N1  IM4 X   1      14.512  23.515  85.950  1.00  0.00           N  
HETATM    7  C3  IM4 X   1      15.593  22.955  86.534  1.00  0.00           C  
HETATM    8 CL1  IM4 X   1      11.978  23.690  85.462  1.00  0.00          CL  
HETATM    9  N4  IM4 X   1      16.912  21.730  89.383  1.00  0.00           N  
HETATM   10  C6  IM4 X   1      16.995  20.898  90.484  1.00  0.00           C  
HETATM   11  N2  IM4 X   1      16.858  19.617  90.434  1.00  0.00           N  
HETATM   12  N5  IM4 X   1      16.980  18.962  91.599  1.00  0.00           N  
HETATM   13  O1  IM4 X   1      16.206  19.222  92.537  1.00  0.00           O  
HETATM   14  O2  IM4 X   1      17.848  18.083  91.676  1.00  0.00           O  
HETATM   15  N3  IM4 X   1      17.222  21.738  91.557  1.00  0.00           N  
HETATM   16  C7  IM4 X   1      16.989  23.137  91.231  1.00  0.00           C  
HETATM   17  C8  IM4 X   1      17.106  23.139  89.703  1.00  0.00           C  
HETATM   18  H8  IM4 X   1      16.775  20.201  87.933  1.00  0.00           H  
HETATM   19  H9  IM4 X   1      17.677  21.614  87.443  1.00  0.00           H  
HETATM   20  H1  IM4 X   1      14.187  20.436  88.300  1.00  0.00           H  
HETATM   21  H2  IM4 X   1      12.168  21.432  87.236  1.00  0.00           H  
HETATM   22  H3  IM4 X   1      16.536  23.441  86.292  1.00  0.00           H  
HETATM   23  H10 IM4 X   1      16.922  21.411  92.473  1.00  0.00           H  
HETATM   24  H4  IM4 X   1      17.719  23.797  91.706  1.00  0.00           H  
HETATM   25  H5  IM4 X   1      15.980  23.427  91.543  1.00  0.00           H  
HETATM   26  H6  IM4 X   1      18.106  23.460  89.389  1.00  0.00           H  
HETATM   27  H7  IM4 X   1      16.357  23.790  89.243  1.00  0.00           H  
TER                                                                             
CONECT    1    2    9   18   19                                                 
CONECT    2    1    3    7                                                      
CONECT    3    2    4   20                                                      
CONECT    4    3    5   21                                                      
CONECT    5    4    6    8                                                      
CONECT    6    5    7                                                           
CONECT    7    2    6   22                                                      
CONECT    8    5                                                                
CONECT    9    1   10   17                                                      
CONECT   10    9   11   15                                                      
CONECT   11   10   12                                                           
CONECT   12   11   13   14                                                      
CONECT   13   12                                                                
CONECT   14   12                                                                
CONECT   15   10   16   23                                                      
CONECT   16   15   17   24   25                                                 
CONECT   17    9   16   26   27                                                 
CONECT   18    1                                                                
CONECT   19    1                                                                
CONECT   20    3                                                                
CONECT   21    4                                                                
CONECT   22    7                                                                
CONECT   23   15                                                                
CONECT   24   16                                                                
CONECT   25   16                                                                
CONECT   26   17                                                                
CONECT   27   17                                                                
