# Supplementary material for: New computational protein design methods for de novo small molecule binding sites
Source: PLoS Comput Biol. 2020 Oct 5;16(10):e1008178. doi: 10.1371/journal.pcbi.1008178 (PMC7575090; doi:10.1371/journal.pcbi.1008178)
Supplement: S4 File — PDB files for matches that were selected for forward design, the RosettaMatch constraint files (.cst) that yielded the match, and corresponding source composite binding site definition (.pdb) that was used to generate the RosettaMatch constraint file. (GZ) [file pcbi.1008178.s004.tar.gz › DesignMatchPDBs/IM4_1Z1S.pdb]

HEADER                                            xx-MMM-xx                     
REMARK 666 MATCH TEMPLATE X IM4    0 MATCH MOTIF A LEU   21  1  1               
REMARK 666 MATCH TEMPLATE X IM4    0 MATCH MOTIF A TRP   41  2  1               
REMARK 666 MATCH TEMPLATE X IM4    0 MATCH MOTIF A PHE  124  3  1               
ATOM      1  N   ASN A   1      34.665 -10.986  45.183  1.00  0.00           N  
ATOM      2  CA  ASN A   1      35.432  -9.754  44.816  1.00  0.00           C  
ATOM      3  C   ASN A   1      34.951  -8.401  45.371  1.00  0.00           C  
ATOM      4  O   ASN A   1      35.800  -7.662  45.837  1.00  0.00           O  
ATOM      5  CB  ASN A   1      35.503  -9.652  43.303  1.00  0.00           C  
ATOM      6  CG  ASN A   1      36.251 -10.798  42.681  1.00  0.00           C  
ATOM      7  OD1 ASN A   1      36.932 -11.561  43.376  1.00  0.00           O  
ATOM      8  ND2 ASN A   1      36.138 -10.933  41.385  1.00  0.00           N  
ATOM      9 1H   ASN A   1      34.316 -11.422  44.353  1.00  0.00           H  
ATOM     10 2H   ASN A   1      35.267 -11.622  45.666  1.00  0.00           H  
ATOM     11 3H   ASN A   1      33.899 -10.738  45.776  1.00  0.00           H  
ATOM     12  HA  ASN A   1      36.381  -9.763  45.355  1.00  0.00           H  
ATOM     13 1HB  ASN A   1      34.492  -9.627  42.893  1.00  0.00           H  
ATOM     14 2HB  ASN A   1      35.993  -8.719  43.024  1.00  0.00           H  
ATOM     15 1HD2 ASN A   1      36.614 -11.678  40.916  1.00  0.00           H  
ATOM     16 2HD2 ASN A   1      35.576 -10.293  40.862  1.00  0.00           H  
ATOM     17  N   LEU A   2      33.652  -8.045  45.339  1.00  0.00           N  
ATOM     18  CA  LEU A   2      33.266  -6.740  45.960  1.00  0.00           C  
ATOM     19  C   LEU A   2      33.393  -6.765  47.486  1.00  0.00           C  
ATOM     20  O   LEU A   2      33.438  -5.704  48.129  1.00  0.00           O  
ATOM     21  CB  LEU A   2      31.893  -6.192  45.519  1.00  0.00           C  
ATOM     22  CG  LEU A   2      30.600  -6.964  45.806  1.00  0.00           C  
ATOM     23  CD1 LEU A   2      30.071  -6.723  47.189  1.00  0.00           C  
ATOM     24  CD2 LEU A   2      29.571  -6.520  44.778  1.00  0.00           C  
ATOM     25  H   LEU A   2      32.937  -8.620  44.916  1.00  0.00           H  
ATOM     26  HA  LEU A   2      34.003  -5.990  45.676  1.00  0.00           H  
ATOM     27 1HB  LEU A   2      31.743  -5.218  45.982  1.00  0.00           H  
ATOM     28 2HB  LEU A   2      31.902  -6.060  44.437  1.00  0.00           H  
ATOM     29  HG  LEU A   2      30.788  -8.035  45.721  1.00  0.00           H  
ATOM     30 1HD1 LEU A   2      29.155  -7.296  47.334  1.00  0.00           H  
ATOM     31 2HD1 LEU A   2      30.813  -7.038  47.923  1.00  0.00           H  
ATOM     32 3HD1 LEU A   2      29.858  -5.663  47.318  1.00  0.00           H  
ATOM     33 1HD2 LEU A   2      28.633  -7.050  44.950  1.00  0.00           H  
ATOM     34 2HD2 LEU A   2      29.404  -5.447  44.871  1.00  0.00           H  
ATOM     35 3HD2 LEU A   2      29.937  -6.746  43.777  1.00  0.00           H  
ATOM     36  N   TYR A   3      33.465  -7.969  48.054  1.00  0.00           N  
ATOM     37  CA  TYR A   3      33.745  -8.107  49.487  1.00  0.00           C  
ATOM     38  C   TYR A   3      35.229  -8.332  49.744  1.00  0.00           C  
ATOM     39  O   TYR A   3      35.660  -8.383  50.893  1.00  0.00           O  
ATOM     40  CB  TYR A   3      32.897  -9.223  50.129  1.00  0.00           C  
ATOM     41  CG  TYR A   3      31.441  -8.870  50.248  1.00  0.00           C  
ATOM     42  CD1 TYR A   3      30.477  -9.509  49.474  1.00  0.00           C  
ATOM     43  CD2 TYR A   3      31.020  -7.885  51.134  1.00  0.00           C  
ATOM     44  CE1 TYR A   3      29.129  -9.174  49.592  1.00  0.00           C  
ATOM     45  CE2 TYR A   3      29.679  -7.547  51.254  1.00  0.00           C  
ATOM     46  CZ  TYR A   3      28.739  -8.191  50.468  1.00  0.00           C  
ATOM     47  OH  TYR A   3      27.405  -7.833  50.586  1.00  0.00           O  
ATOM     48  H   TYR A   3      33.326  -8.801  47.498  1.00  0.00           H  
ATOM     49  HA  TYR A   3      33.495  -7.167  49.980  1.00  0.00           H  
ATOM     50 1HB  TYR A   3      32.983 -10.134  49.535  1.00  0.00           H  
ATOM     51 2HB  TYR A   3      33.280  -9.444  51.125  1.00  0.00           H  
ATOM     52  HD1 TYR A   3      30.772 -10.282  48.764  1.00  0.00           H  
ATOM     53  HD2 TYR A   3      31.748  -7.359  51.751  1.00  0.00           H  
ATOM     54  HE1 TYR A   3      28.385  -9.682  48.980  1.00  0.00           H  
ATOM     55  HE2 TYR A   3      29.371  -6.779  51.963  1.00  0.00           H  
ATOM     56  HH  TYR A   3      26.878  -8.362  49.982  1.00  0.00           H  
ATOM     57  N   PHE A   4      36.001  -8.514  48.671  1.00  0.00           N  
ATOM     58  CA  PHE A   4      37.428  -8.796  48.795  1.00  0.00           C  
ATOM     59  C   PHE A   4      38.184  -7.927  47.821  1.00  0.00           C  
ATOM     60  O   PHE A   4      38.976  -8.398  47.004  1.00  0.00           O  
ATOM     61  CB  PHE A   4      37.689 -10.297  48.590  1.00  0.00           C  
ATOM     62  CG  PHE A   4      37.008 -11.141  49.615  1.00  0.00           C  
ATOM     63  CD1 PHE A   4      35.740 -11.673  49.372  1.00  0.00           C  
ATOM     64  CD2 PHE A   4      37.600 -11.347  50.855  1.00  0.00           C  
ATOM     65  CE1 PHE A   4      35.074 -12.420  50.351  1.00  0.00           C  
ATOM     66  CE2 PHE A   4      36.954 -12.094  51.838  1.00  0.00           C  
ATOM     67  CZ  PHE A   4      35.682 -12.636  51.585  1.00  0.00           C  
ATOM     68  H   PHE A   4      35.589  -8.455  47.751  1.00  0.00           H  
ATOM     69  HA  PHE A   4      37.750  -8.517  49.799  1.00  0.00           H  
ATOM     70 1HB  PHE A   4      37.341 -10.595  47.601  1.00  0.00           H  
ATOM     71 2HB  PHE A   4      38.760 -10.489  48.631  1.00  0.00           H  
ATOM     72  HD1 PHE A   4      35.267 -11.503  48.404  1.00  0.00           H  
ATOM     73  HD2 PHE A   4      38.587 -10.927  51.052  1.00  0.00           H  
ATOM     74  HE1 PHE A   4      34.085 -12.829  50.145  1.00  0.00           H  
ATOM     75  HE2 PHE A   4      37.433 -12.258  52.803  1.00  0.00           H  
ATOM     76  HZ  PHE A   4      35.172 -13.220  52.350  1.00  0.00           H  
ATOM     77  N   GLN A   5      37.905  -6.633  47.901  1.00  0.00           N  
ATOM     78  CA  GLN A   5      38.444  -5.690  46.941  1.00  0.00           C  
ATOM     79  C   GLN A   5      39.884  -5.376  47.235  1.00  0.00           C  
ATOM     80  O   GLN A   5      40.325  -5.415  48.392  1.00  0.00           O  
ATOM     81  CB  GLN A   5      37.634  -4.392  46.935  1.00  0.00           C  
ATOM     82  CG  GLN A   5      36.194  -4.565  46.488  1.00  0.00           C  
ATOM     83  CD  GLN A   5      35.468  -3.241  46.427  1.00  0.00           C  
ATOM     84  OE1 GLN A   5      36.093  -2.189  46.234  1.00  0.00           O  
ATOM     85  NE2 GLN A   5      34.139  -3.272  46.612  1.00  0.00           N  
ATOM     86  H   GLN A   5      37.308  -6.294  48.642  1.00  0.00           H  
ATOM     87  HA  GLN A   5      38.386  -6.137  45.948  1.00  0.00           H  
ATOM     88 1HB  GLN A   5      37.627  -3.963  47.937  1.00  0.00           H  
ATOM     89 2HB  GLN A   5      38.109  -3.669  46.272  1.00  0.00           H  
ATOM     90 1HG  GLN A   5      36.184  -5.014  45.495  1.00  0.00           H  
ATOM     91 2HG  GLN A   5      35.679  -5.213  47.196  1.00  0.00           H  
ATOM     92 1HE2 GLN A   5      33.610  -2.423  46.582  1.00  0.00           H  
ATOM     93 2HE2 GLN A   5      33.677  -4.142  46.780  1.00  0.00           H  
ATOM     94  N   GLY A   6      40.610  -5.152  46.148  1.00  0.00           N  
ATOM     95  CA  GLY A   6      41.857  -4.422  46.174  1.00  0.00           C  
ATOM     96  C   GLY A   6      41.445  -2.967  46.037  1.00  0.00           C  
ATOM     97  O   GLY A   6      40.298  -2.645  45.677  1.00  0.00           O  
ATOM     98  H   GLY A   6      40.269  -5.512  45.267  1.00  0.00           H  
ATOM     99 1HA  GLY A   6      42.382  -4.633  47.106  1.00  0.00           H  
ATOM    100 2HA  GLY A   6      42.496  -4.764  45.361  1.00  0.00           H  
ATOM    101  N   HIS A   7      42.409  -2.097  46.301  1.00  0.00           N  
ATOM    102  CA  HIS A   7      42.213  -0.662  46.234  1.00  0.00           C  
ATOM    103  C   HIS A   7      41.853  -0.224  44.809  1.00  0.00           C  
ATOM    104  O   HIS A   7      42.446  -0.703  43.837  1.00  0.00           O  
ATOM    105  CB  HIS A   7      43.470   0.075  46.708  1.00  0.00           C  
ATOM    106  CG  HIS A   7      43.777  -0.132  48.158  1.00  0.00           C  
ATOM    107  ND1 HIS A   7      42.886   0.189  49.161  1.00  0.00           N  
ATOM    108  CD2 HIS A   7      44.876  -0.627  48.775  1.00  0.00           C  
ATOM    109  CE1 HIS A   7      43.425  -0.100  50.333  1.00  0.00           C  
ATOM    110  NE2 HIS A   7      44.631  -0.596  50.126  1.00  0.00           N  
ATOM    111  H   HIS A   7      43.317  -2.458  46.558  1.00  0.00           H  
ATOM    112  HA  HIS A   7      41.386  -0.377  46.885  1.00  0.00           H  
ATOM    113 1HB  HIS A   7      44.329  -0.260  46.125  1.00  0.00           H  
ATOM    114 2HB  HIS A   7      43.352   1.144  46.533  1.00  0.00           H  
ATOM    115  HD2 HIS A   7      45.786  -0.983  48.290  1.00  0.00           H  
ATOM    116  HE1 HIS A   7      42.953   0.045  51.304  1.00  0.00           H  
ATOM    117  HE2 HIS A   7      45.274  -0.904  50.841  1.00  0.00           H  
ATOM    118  N   MET A   8      40.862   0.661  44.692  1.00  0.00           N  
ATOM    119  CA  MET A   8      40.448   1.190  43.387  1.00  0.00           C  
ATOM    120  C   MET A   8      41.596   1.960  42.742  1.00  0.00           C  
ATOM    121  O   MET A   8      42.390   2.600  43.435  1.00  0.00           O  
ATOM    122  CB  MET A   8      39.219   2.084  43.536  1.00  0.00           C  
ATOM    123  CG  MET A   8      37.949   1.348  43.937  1.00  0.00           C  
ATOM    124  SD  MET A   8      36.553   2.460  44.200  1.00  0.00           S  
ATOM    125  CE  MET A   8      35.979   2.685  42.519  1.00  0.00           C  
ATOM    126  H   MET A   8      40.384   0.975  45.524  1.00  0.00           H  
ATOM    127  HA  MET A   8      40.173   0.353  42.746  1.00  0.00           H  
ATOM    128 1HB  MET A   8      39.414   2.848  44.288  1.00  0.00           H  
ATOM    129 2HB  MET A   8      39.025   2.596  42.592  1.00  0.00           H  
ATOM    130 1HG  MET A   8      37.680   0.635  43.158  1.00  0.00           H  
ATOM    131 2HG  MET A   8      38.126   0.793  44.859  1.00  0.00           H  
ATOM    132 1HE  MET A   8      35.116   3.351  42.515  1.00  0.00           H  
ATOM    133 2HE  MET A   8      36.777   3.120  41.916  1.00  0.00           H  
ATOM    134 3HE  MET A   8      35.694   1.719  42.099  1.00  0.00           H  
ATOM    135  N   ASN A   9      41.703   1.886  41.414  1.00  0.00           N  
ATOM    136  CA  ASN A   9      42.718   2.676  40.705  1.00  0.00           C  
ATOM    137  C   ASN A   9      42.098   4.009  40.304  1.00  0.00           C  
ATOM    138  O   ASN A   9      40.895   4.239  40.523  1.00  0.00           O  
ATOM    139  CB  ASN A   9      43.256   1.936  39.494  1.00  0.00           C  
ATOM    140  CG  ASN A   9      42.237   1.809  38.396  1.00  0.00           C  
ATOM    141  OD1 ASN A   9      41.195   2.473  38.419  1.00  0.00           O  
ATOM    142  ND2 ASN A   9      42.519   0.967  37.434  1.00  0.00           N  
ATOM    143  H   ASN A   9      41.088   1.285  40.884  1.00  0.00           H  
ATOM    144  HA  ASN A   9      43.535   2.891  41.396  1.00  0.00           H  
ATOM    145 1HB  ASN A   9      44.129   2.462  39.105  1.00  0.00           H  
ATOM    146 2HB  ASN A   9      43.579   0.939  39.792  1.00  0.00           H  
ATOM    147 1HD2 ASN A   9      41.877   0.841  36.676  1.00  0.00           H  
ATOM    148 2HD2 ASN A   9      43.374   0.450  37.456  1.00  0.00           H  
ATOM    149  N   ALA A  10      42.908   4.895  39.736  1.00  0.00           N  
ATOM    150  CA  ALA A  10      42.423   6.260  39.498  1.00  0.00           C  
ATOM    151  C   ALA A  10      41.262   6.324  38.486  1.00  0.00           C  
ATOM    152  O   ALA A  10      40.353   7.118  38.651  1.00  0.00           O  
ATOM    153  CB  ALA A  10      43.561   7.155  39.072  1.00  0.00           C  
ATOM    154  H   ALA A  10      43.850   4.653  39.462  1.00  0.00           H  
ATOM    155  HA  ALA A  10      42.007   6.639  40.432  1.00  0.00           H  
ATOM    156 1HB  ALA A  10      43.186   8.164  38.899  1.00  0.00           H  
ATOM    157 2HB  ALA A  10      44.319   7.179  39.855  1.00  0.00           H  
ATOM    158 3HB  ALA A  10      44.002   6.771  38.153  1.00  0.00           H  
ATOM    159  N   LYS A  11      41.292   5.492  37.445  1.00  0.00           N  
ATOM    160  CA  LYS A  11      40.176   5.466  36.484  1.00  0.00           C  
ATOM    161  C   LYS A  11      38.857   5.101  37.152  1.00  0.00           C  
ATOM    162  O   LYS A  11      37.828   5.763  36.968  1.00  0.00           O  
ATOM    163  CB  LYS A  11      40.455   4.462  35.373  1.00  0.00           C  
ATOM    164  CG  LYS A  11      41.516   4.863  34.380  1.00  0.00           C  
ATOM    165  CD  LYS A  11      41.563   3.776  33.305  1.00  0.00           C  
ATOM    166  CE  LYS A  11      42.494   4.116  32.194  1.00  0.00           C  
ATOM    167  NZ  LYS A  11      42.440   2.975  31.220  1.00  0.00           N  
ATOM    168  H   LYS A  11      42.077   4.873  37.304  1.00  0.00           H  
ATOM    169  HA  LYS A  11      40.076   6.457  36.041  1.00  0.00           H  
ATOM    170 1HB  LYS A  11      40.766   3.513  35.810  1.00  0.00           H  
ATOM    171 2HB  LYS A  11      39.540   4.279  34.809  1.00  0.00           H  
ATOM    172 1HG  LYS A  11      41.262   5.831  33.947  1.00  0.00           H  
ATOM    173 2HG  LYS A  11      42.475   4.952  34.889  1.00  0.00           H  
ATOM    174 1HD  LYS A  11      41.889   2.836  33.752  1.00  0.00           H  
ATOM    175 2HD  LYS A  11      40.567   3.634  32.887  1.00  0.00           H  
ATOM    176 1HE  LYS A  11      42.181   5.050  31.730  1.00  0.00           H  
ATOM    177 2HE  LYS A  11      43.500   4.252  32.590  1.00  0.00           H  
ATOM    178 1HZ  LYS A  11      43.060   3.164  30.445  1.00  0.00           H  
ATOM    179 2HZ  LYS A  11      42.728   2.124  31.682  1.00  0.00           H  
ATOM    180 3HZ  LYS A  11      41.496   2.869  30.877  1.00  0.00           H  
ATOM    181  N   GLU A  12      38.898   4.036  37.951  1.00  0.00           N  
ATOM    182  CA  GLU A  12      37.714   3.566  38.663  1.00  0.00           C  
ATOM    183  C   GLU A  12      37.154   4.641  39.610  1.00  0.00           C  
ATOM    184  O   GLU A  12      35.945   4.843  39.696  1.00  0.00           O  
ATOM    185  CB  GLU A  12      38.073   2.297  39.448  1.00  0.00           C  
ATOM    186  CG  GLU A  12      38.353   1.110  38.506  1.00  0.00           C  
ATOM    187  CD  GLU A  12      39.134  -0.060  39.142  1.00  0.00           C  
ATOM    188  OE1 GLU A  12      39.171  -1.119  38.491  1.00  0.00           O  
ATOM    189  OE2 GLU A  12      39.699   0.046  40.252  1.00  0.00           O  
ATOM    190  H   GLU A  12      39.770   3.541  38.068  1.00  0.00           H  
ATOM    191  HA  GLU A  12      36.941   3.331  37.930  1.00  0.00           H  
ATOM    192 1HB  GLU A  12      38.952   2.486  40.064  1.00  0.00           H  
ATOM    193 2HB  GLU A  12      37.252   2.040  40.119  1.00  0.00           H  
ATOM    194 1HG  GLU A  12      37.404   0.716  38.142  1.00  0.00           H  
ATOM    195 2HG  GLU A  12      38.920   1.467  37.647  1.00  0.00           H  
ATOM    196  N   ILE A  13      38.050   5.332  40.311  1.00  0.00           N  
ATOM    197  CA  ILE A  13      37.616   6.356  41.256  1.00  0.00           C  
ATOM    198  C   ILE A  13      36.976   7.529  40.523  1.00  0.00           C  
ATOM    199  O   ILE A  13      35.948   8.069  40.966  1.00  0.00           O  
ATOM    200  CB  ILE A  13      38.797   6.859  42.107  1.00  0.00           C  
ATOM    201  CG1 ILE A  13      39.302   5.747  43.030  1.00  0.00           C  
ATOM    202  CG2 ILE A  13      38.388   8.081  42.915  1.00  0.00           C  
ATOM    203  CD1 ILE A  13      40.642   6.043  43.666  1.00  0.00           C  
ATOM    204  H   ILE A  13      39.038   5.155  40.196  1.00  0.00           H  
ATOM    205  HA  ILE A  13      36.872   5.919  41.921  1.00  0.00           H  
ATOM    206  HB  ILE A  13      39.627   7.128  41.454  1.00  0.00           H  
ATOM    207 1HG1 ILE A  13      38.577   5.577  43.825  1.00  0.00           H  
ATOM    208 2HG1 ILE A  13      39.392   4.818  42.466  1.00  0.00           H  
ATOM    209 1HG2 ILE A  13      39.233   8.423  43.511  1.00  0.00           H  
ATOM    210 2HG2 ILE A  13      38.075   8.875  42.239  1.00  0.00           H  
ATOM    211 3HG2 ILE A  13      37.560   7.820  43.575  1.00  0.00           H  
ATOM    212 1HD1 ILE A  13      40.933   5.209  44.305  1.00  0.00           H  
ATOM    213 2HD1 ILE A  13      41.392   6.182  42.886  1.00  0.00           H  
ATOM    214 3HD1 ILE A  13      40.567   6.949  44.265  1.00  0.00           H  
ATOM    215  N   LEU A  14      37.570   7.943  39.404  1.00  0.00           N  
ATOM    216  CA  LEU A  14      36.948   9.052  38.697  1.00  0.00           C  
ATOM    217  C   LEU A  14      35.534   8.704  38.225  1.00  0.00           C  
ATOM    218  O   LEU A  14      34.605   9.465  38.430  1.00  0.00           O  
ATOM    219  CB  LEU A  14      37.814   9.563  37.532  1.00  0.00           C  
ATOM    220  CG  LEU A  14      37.147  10.719  36.722  1.00  0.00           C  
ATOM    221  CD1 LEU A  14      36.808  11.969  37.570  1.00  0.00           C  
ATOM    222  CD2 LEU A  14      37.977  11.111  35.521  1.00  0.00           C  
ATOM    223  H   LEU A  14      38.413   7.533  39.029  1.00  0.00           H  
ATOM    224  HA  LEU A  14      36.813   9.876  39.397  1.00  0.00           H  
ATOM    225 1HB  LEU A  14      38.762   9.917  37.933  1.00  0.00           H  
ATOM    226 2HB  LEU A  14      38.015   8.731  36.858  1.00  0.00           H  
ATOM    227  HG  LEU A  14      36.166  10.399  36.370  1.00  0.00           H  
ATOM    228 1HD1 LEU A  14      36.348  12.727  36.935  1.00  0.00           H  
ATOM    229 2HD1 LEU A  14      36.115  11.693  38.365  1.00  0.00           H  
ATOM    230 3HD1 LEU A  14      37.722  12.370  38.008  1.00  0.00           H  
ATOM    231 1HD2 LEU A  14      37.479  11.918  34.982  1.00  0.00           H  
ATOM    232 2HD2 LEU A  14      38.959  11.448  35.852  1.00  0.00           H  
ATOM    233 3HD2 LEU A  14      38.091  10.251  34.861  1.00  0.00           H  
ATOM    234  N   VAL A  15      35.368   7.539  37.604  1.00  0.00           N  
ATOM    235  CA  VAL A  15      34.053   7.143  37.098  1.00  0.00           C  
ATOM    236  C   VAL A  15      33.038   7.052  38.239  1.00  0.00           C  
ATOM    237  O   VAL A  15      31.925   7.581  38.130  1.00  0.00           O  
ATOM    238  CB  VAL A  15      34.134   5.837  36.306  1.00  0.00           C  
ATOM    239  CG1 VAL A  15      32.724   5.337  35.962  1.00  0.00           C  
ATOM    240  CG2 VAL A  15      34.945   6.065  35.038  1.00  0.00           C  
ATOM    241  H   VAL A  15      36.152   6.915  37.477  1.00  0.00           H  
ATOM    242  HA  VAL A  15      33.689   7.926  36.432  1.00  0.00           H  
ATOM    243  HB  VAL A  15      34.617   5.078  36.921  1.00  0.00           H  
ATOM    244 1HG1 VAL A  15      32.795   4.407  35.398  1.00  0.00           H  
ATOM    245 2HG1 VAL A  15      32.166   5.161  36.882  1.00  0.00           H  
ATOM    246 3HG1 VAL A  15      32.209   6.086  35.361  1.00  0.00           H  
ATOM    247 1HG2 VAL A  15      35.004   5.136  34.472  1.00  0.00           H  
ATOM    248 2HG2 VAL A  15      34.462   6.831  34.430  1.00  0.00           H  
ATOM    249 3HG2 VAL A  15      35.950   6.393  35.303  1.00  0.00           H  
ATOM    250  N   HIS A  16      33.444   6.422  39.348  1.00  0.00           N  
ATOM    251  CA  HIS A  16      32.554   6.249  40.498  1.00  0.00           C  
ATOM    252  C   HIS A  16      32.167   7.612  41.071  1.00  0.00           C  
ATOM    253  O   HIS A  16      30.995   7.880  41.384  1.00  0.00           O  
ATOM    254  CB  HIS A  16      33.218   5.395  41.583  1.00  0.00           C  
ATOM    255  CG  HIS A  16      32.338   5.133  42.766  1.00  0.00           C  
ATOM    256  ND1 HIS A  16      31.211   4.342  42.693  1.00  0.00           N  
ATOM    257  CD2 HIS A  16      32.418   5.558  44.049  1.00  0.00           C  
ATOM    258  CE1 HIS A  16      30.636   4.291  43.883  1.00  0.00           C  
ATOM    259  NE2 HIS A  16      31.349   5.021  44.721  1.00  0.00           N  
ATOM    260  H   HIS A  16      34.384   6.057  39.395  1.00  0.00           H  
ATOM    261  HA  HIS A  16      31.647   5.735  40.182  1.00  0.00           H  
ATOM    262 1HB  HIS A  16      33.515   4.435  41.160  1.00  0.00           H  
ATOM    263 2HB  HIS A  16      34.123   5.891  41.934  1.00  0.00           H  
ATOM    264  HD1 HIS A  16      30.909   3.814  41.899  1.00  0.00           H  
ATOM    265  HD2 HIS A  16      33.129   6.197  44.574  1.00  0.00           H  
ATOM    266  HE1 HIS A  16      29.725   3.712  44.035  1.00  0.00           H  
ATOM    267  N   SER A  17      33.158   8.492  41.189  1.00  0.00           N  
ATOM    268  CA  SER A  17      32.917   9.805  41.750  1.00  0.00           C  
ATOM    269  C   SER A  17      31.900  10.627  40.929  1.00  0.00           C  
ATOM    270  O   SER A  17      31.044  11.341  41.487  1.00  0.00           O  
ATOM    271  CB  SER A  17      34.231  10.556  41.845  1.00  0.00           C  
ATOM    272  OG  SER A  17      34.702  10.908  40.573  1.00  0.00           O  
ATOM    273  H   SER A  17      34.091   8.249  40.888  1.00  0.00           H  
ATOM    274  HA  SER A  17      32.445   9.684  42.726  1.00  0.00           H  
ATOM    275 1HB  SER A  17      34.094  11.455  42.446  1.00  0.00           H  
ATOM    276 2HB  SER A  17      34.969   9.935  42.350  1.00  0.00           H  
ATOM    277  HG  SER A  17      35.528  11.375  40.717  1.00  0.00           H  
ATOM    278  N   LEU A  18      31.981  10.533  39.597  1.00  0.00           N  
ATOM    279  CA  LEU A  18      31.020  11.240  38.743  1.00  0.00           C  
ATOM    280  C   LEU A  18      29.595  10.682  38.914  1.00  0.00           C  
ATOM    281  O   LEU A  18      28.624  11.451  38.892  1.00  0.00           O  
ATOM    282  CB  LEU A  18      31.445  11.134  37.273  1.00  0.00           C  
ATOM    283  CG  LEU A  18      32.725  11.890  36.895  1.00  0.00           C  
ATOM    284  CD1 LEU A  18      33.083  11.589  35.446  1.00  0.00           C  
ATOM    285  CD2 LEU A  18      32.516  13.382  37.108  1.00  0.00           C  
ATOM    286  H   LEU A  18      32.704   9.975  39.165  1.00  0.00           H  
ATOM    287  HA  LEU A  18      30.974  12.281  39.063  1.00  0.00           H  
ATOM    288 1HB  LEU A  18      31.597  10.083  37.031  1.00  0.00           H  
ATOM    289 2HB  LEU A  18      30.637  11.516  36.649  1.00  0.00           H  
ATOM    290  HG  LEU A  18      33.549  11.546  37.520  1.00  0.00           H  
ATOM    291 1HD1 LEU A  18      33.993  12.126  35.177  1.00  0.00           H  
ATOM    292 2HD1 LEU A  18      33.246  10.518  35.326  1.00  0.00           H  
ATOM    293 3HD1 LEU A  18      32.268  11.908  34.796  1.00  0.00           H  
ATOM    294 1HD2 LEU A  18      33.426  13.919  36.840  1.00  0.00           H  
ATOM    295 2HD2 LEU A  18      31.693  13.727  36.482  1.00  0.00           H  
ATOM    296 3HD2 LEU A  18      32.279  13.570  38.156  1.00  0.00           H  
ATOM    297  N   ARG A  19      29.469   9.366  39.092  1.00  0.00           N  
ATOM    298  CA  ARG A  19      28.155   8.782  39.348  1.00  0.00           C  
ATOM    299  C   ARG A  19      27.582   9.302  40.664  1.00  0.00           C  
ATOM    300  O   ARG A  19      26.381   9.599  40.761  1.00  0.00           O  
ATOM    301  CB  ARG A  19      28.239   7.264  39.395  1.00  0.00           C  
ATOM    302  CG  ARG A  19      26.936   6.561  39.742  1.00  0.00           C  
ATOM    303  CD  ARG A  19      25.858   6.892  38.775  1.00  0.00           C  
ATOM    304  NE  ARG A  19      24.570   6.367  39.197  1.00  0.00           N  
ATOM    305  CZ  ARG A  19      23.390   6.690  38.633  1.00  0.00           C  
ATOM    306  NH1 ARG A  19      23.352   7.536  37.627  1.00  0.00           N  
ATOM    307  NH2 ARG A  19      22.271   6.157  39.091  1.00  0.00           N  
ATOM    308  H   ARG A  19      30.277   8.760  39.051  1.00  0.00           H  
ATOM    309  HA  ARG A  19      27.474   9.105  38.560  1.00  0.00           H  
ATOM    310 1HB  ARG A  19      28.568   6.888  38.427  1.00  0.00           H  
ATOM    311 2HB  ARG A  19      28.983   6.963  40.133  1.00  0.00           H  
ATOM    312 1HG  ARG A  19      27.089   5.482  39.728  1.00  0.00           H  
ATOM    313 2HG  ARG A  19      26.610   6.869  40.736  1.00  0.00           H  
ATOM    314 1HD  ARG A  19      25.772   7.975  38.683  1.00  0.00           H  
ATOM    315 2HD  ARG A  19      26.099   6.464  37.802  1.00  0.00           H  
ATOM    316  HE  ARG A  19      24.559   5.714  39.969  1.00  0.00           H  
ATOM    317 1HH1 ARG A  19      24.208   7.943  37.277  1.00  0.00           H  
ATOM    318 2HH1 ARG A  19      22.468   7.778  37.204  1.00  0.00           H  
ATOM    319 1HH2 ARG A  19      22.300   5.507  39.864  1.00  0.00           H  
ATOM    320 2HH2 ARG A  19      21.387   6.399  38.668  1.00  0.00           H  
ATOM    321  N   LEU A  20      28.445   9.438  41.669  1.00  0.00           N  
ATOM    322  CA  LEU A  20      27.997   9.959  42.978  1.00  0.00           C  
ATOM    323  C   LEU A  20      27.520  11.393  42.850  1.00  0.00           C  
ATOM    324  O   LEU A  20      26.524  11.792  43.476  1.00  0.00           O  
ATOM    325  CB  LEU A  20      29.131   9.888  44.008  1.00  0.00           C  
ATOM    326  CG  LEU A  20      29.580   8.476  44.407  1.00  0.00           C  
ATOM    327  CD1 LEU A  20      30.751   8.570  45.376  1.00  0.00           C  
ATOM    328  CD2 LEU A  20      28.411   7.729  45.033  1.00  0.00           C  
ATOM    329  H   LEU A  20      29.416   9.186  41.546  1.00  0.00           H  
ATOM    330  HA  LEU A  20      27.119   9.395  43.292  1.00  0.00           H  
ATOM    331 1HB  LEU A  20      29.998  10.410  43.607  1.00  0.00           H  
ATOM    332 2HB  LEU A  20      28.810  10.402  44.914  1.00  0.00           H  
ATOM    333  HG  LEU A  20      29.922   7.939  43.522  1.00  0.00           H  
ATOM    334 1HD1 LEU A  20      31.070   7.567  45.660  1.00  0.00           H  
ATOM    335 2HD1 LEU A  20      31.579   9.091  44.896  1.00  0.00           H  
ATOM    336 3HD1 LEU A  20      30.443   9.118  46.266  1.00  0.00           H  
ATOM    337 1HD2 LEU A  20      28.730   6.726  45.316  1.00  0.00           H  
ATOM    338 2HD2 LEU A  20      28.069   8.265  45.919  1.00  0.00           H  
ATOM    339 3HD2 LEU A  20      27.595   7.662  44.313  1.00  0.00           H  
ATOM    340  N   LEU A  21      28.188  12.186  42.020  1.00  0.00           N  
ATOM    341  CA  LEU A  21      27.688  13.543  41.788  1.00  0.00           C  
ATOM    342  C   LEU A  21      26.331  13.528  41.074  1.00  0.00           C  
ATOM    343  O   LEU A  21      25.432  14.314  41.407  1.00  0.00           O  
ATOM    344  CB  LEU A  21      28.700  14.342  40.958  1.00  0.00           C  
ATOM    345  CG  LEU A  21      28.254  15.749  40.539  1.00  0.00           C  
ATOM    346  CD1 LEU A  21      27.949  16.576  41.781  1.00  0.00           C  
ATOM    347  CD2 LEU A  21      29.345  16.400  39.702  1.00  0.00           C  
ATOM    348  H   LEU A  21      29.027  11.883  41.546  1.00  0.00           H  
ATOM    349  HA  LEU A  21      27.528  14.022  42.753  1.00  0.00           H  
ATOM    350 1HB  LEU A  21      29.619  14.444  41.533  1.00  0.00           H  
ATOM    351 2HB  LEU A  21      28.925  13.782  40.050  1.00  0.00           H  
ATOM    352  HG  LEU A  21      27.338  15.680  39.951  1.00  0.00           H  
ATOM    353 1HD1 LEU A  21      27.632  17.576  41.483  1.00  0.00           H  
ATOM    354 2HD1 LEU A  21      27.152  16.098  42.350  1.00  0.00           H  
ATOM    355 3HD1 LEU A  21      28.844  16.648  42.398  1.00  0.00           H  
ATOM    356 1HD2 LEU A  21      29.028  17.400  39.404  1.00  0.00           H  
ATOM    357 2HD2 LEU A  21      30.261  16.470  40.290  1.00  0.00           H  
ATOM    358 3HD2 LEU A  21      29.530  15.798  38.813  1.00  0.00           H  
ATOM    359  N   GLU A  22      26.170  12.623  40.108  1.00  0.00           N  
ATOM    360  CA  GLU A  22      24.871  12.443  39.429  1.00  0.00           C  
ATOM    361  C   GLU A  22      23.772  12.130  40.447  1.00  0.00           C  
ATOM    362  O   GLU A  22      22.650  12.625  40.333  1.00  0.00           O  
ATOM    363  CB  GLU A  22      24.951  11.323  38.390  1.00  0.00           C  
ATOM    364  CG  GLU A  22      25.770  11.668  37.155  1.00  0.00           C  
ATOM    365  CD  GLU A  22      25.846  10.537  36.168  1.00  0.00           C  
ATOM    366  OE1 GLU A  22      25.390   9.465  36.485  1.00  0.00           O  
ATOM    367  OE2 GLU A  22      26.361  10.745  35.094  1.00  0.00           O  
ATOM    368  H   GLU A  22      26.952  12.046  39.834  1.00  0.00           H  
ATOM    369  HA  GLU A  22      24.614  13.374  38.922  1.00  0.00           H  
ATOM    370 1HB  GLU A  22      25.392  10.435  38.846  1.00  0.00           H  
ATOM    371 2HB  GLU A  22      23.946  11.058  38.062  1.00  0.00           H  
ATOM    372 1HG  GLU A  22      25.323  12.533  36.665  1.00  0.00           H  
ATOM    373 2HG  GLU A  22      26.778  11.942  37.465  1.00  0.00           H  
ATOM    374  N   ASN A  23      24.113  11.325  41.447  1.00  0.00           N  
ATOM    375  CA  ASN A  23      23.185  10.971  42.511  1.00  0.00           C  
ATOM    376  C   ASN A  23      22.962  12.043  43.563  1.00  0.00           C  
ATOM    377  O   ASN A  23      22.129  11.861  44.456  1.00  0.00           O  
ATOM    378  CB  ASN A  23      23.651   9.692  43.183  1.00  0.00           C  
ATOM    379  CG  ASN A  23      23.520   8.490  42.290  1.00  0.00           C  
ATOM    380  OD1 ASN A  23      22.782   8.515  41.298  1.00  0.00           O  
ATOM    381  ND2 ASN A  23      24.221   7.436  42.622  1.00  0.00           N  
ATOM    382  H   ASN A  23      25.050  10.948  41.466  1.00  0.00           H  
ATOM    383  HA  ASN A  23      22.216  10.745  42.064  1.00  0.00           H  
ATOM    384 1HB  ASN A  23      24.695   9.797  43.481  1.00  0.00           H  
ATOM    385 2HB  ASN A  23      23.067   9.523  44.088  1.00  0.00           H  
ATOM    386 1HD2 ASN A  23      24.174   6.607  42.065  1.00  0.00           H  
ATOM    387 2HD2 ASN A  23      24.805   7.460  43.433  1.00  0.00           H  
ATOM    388  N   GLY A  24      23.738  13.124  43.513  1.00  0.00           N  
ATOM    389  CA  GLY A  24      23.655  14.141  44.552  1.00  0.00           C  
ATOM    390  C   GLY A  24      24.307  13.736  45.859  1.00  0.00           C  
ATOM    391  O   GLY A  24      24.039  14.346  46.906  1.00  0.00           O  
ATOM    392  H   GLY A  24      24.391  13.249  42.753  1.00  0.00           H  
ATOM    393 1HA  GLY A  24      24.130  15.058  44.202  1.00  0.00           H  
ATOM    394 2HA  GLY A  24      22.610  14.376  44.749  1.00  0.00           H  
ATOM    395  N   ASP A  25      25.144  12.700  45.821  1.00  0.00           N  
ATOM    396  CA  ASP A  25      25.730  12.155  47.042  1.00  0.00           C  
ATOM    397  C   ASP A  25      27.016  12.900  47.337  1.00  0.00           C  
ATOM    398  O   ASP A  25      28.115  12.369  47.154  1.00  0.00           O  
ATOM    399  CB  ASP A  25      26.007  10.656  46.907  1.00  0.00           C  
ATOM    400  CG  ASP A  25      26.445  10.014  48.217  1.00  0.00           C  
ATOM    401  OD1 ASP A  25      26.505  10.708  49.205  1.00  0.00           O  
ATOM    402  OD2 ASP A  25      26.716   8.837  48.217  1.00  0.00           O  
ATOM    403  H   ASP A  25      25.380  12.281  44.933  1.00  0.00           H  
ATOM    404  HA  ASP A  25      25.046  12.346  47.869  1.00  0.00           H  
ATOM    405 1HB  ASP A  25      25.108  10.150  46.554  1.00  0.00           H  
ATOM    406 2HB  ASP A  25      26.787  10.496  46.162  1.00  0.00           H  
ATOM    407  N   ALA A  26      26.871  14.146  47.799  1.00  0.00           N  
ATOM    408  CA  ALA A  26      28.044  14.959  48.110  1.00  0.00           C  
ATOM    409  C   ALA A  26      28.928  14.318  49.191  1.00  0.00           C  
ATOM    410  O   ALA A  26      30.158  14.363  49.069  1.00  0.00           O  
ATOM    411  CB  ALA A  26      27.618  16.353  48.533  1.00  0.00           C  
ATOM    412  H   ALA A  26      25.950  14.537  47.939  1.00  0.00           H  
ATOM    413  HA  ALA A  26      28.652  15.033  47.208  1.00  0.00           H  
ATOM    414 1HB  ALA A  26      28.501  16.950  48.762  1.00  0.00           H  
ATOM    415 2HB  ALA A  26      27.060  16.825  47.724  1.00  0.00           H  
ATOM    416 3HB  ALA A  26      26.986  16.287  49.418  1.00  0.00           H  
ATOM    417  N   ARG A  27      28.305  13.765  50.238  1.00  0.00           N  
ATOM    418  CA  ARG A  27      29.085  13.139  51.304  1.00  0.00           C  
ATOM    419  C   ARG A  27      29.855  11.950  50.777  1.00  0.00           C  
ATOM    420  O   ARG A  27      31.044  11.806  51.088  1.00  0.00           O  
ATOM    421  CB  ARG A  27      28.190  12.712  52.471  1.00  0.00           C  
ATOM    422  CG  ARG A  27      28.934  12.031  53.617  1.00  0.00           C  
ATOM    423  CD  ARG A  27      29.825  12.994  54.363  1.00  0.00           C  
ATOM    424  NE  ARG A  27      31.240  12.750  54.091  1.00  0.00           N  
ATOM    425  CZ  ARG A  27      32.262  13.361  54.689  1.00  0.00           C  
ATOM    426  NH1 ARG A  27      33.503  12.964  54.425  1.00  0.00           N  
ATOM    427  NH2 ARG A  27      32.061  14.349  55.556  1.00  0.00           N  
ATOM    428  H   ARG A  27      27.297  13.774  50.306  1.00  0.00           H  
ATOM    429  HA  ARG A  27      29.808  13.865  51.676  1.00  0.00           H  
ATOM    430 1HB  ARG A  27      27.679  13.584  52.876  1.00  0.00           H  
ATOM    431 2HB  ARG A  27      27.426  12.022  52.112  1.00  0.00           H  
ATOM    432 1HG  ARG A  27      28.214  11.617  54.324  1.00  0.00           H  
ATOM    433 2HG  ARG A  27      29.556  11.228  53.221  1.00  0.00           H  
ATOM    434 1HD  ARG A  27      29.591  14.015  54.060  1.00  0.00           H  
ATOM    435 2HD  ARG A  27      29.660  12.887  55.434  1.00  0.00           H  
ATOM    436  HE  ARG A  27      31.472  12.058  53.391  1.00  0.00           H  
ATOM    437 1HH1 ARG A  27      33.663  12.206  53.776  1.00  0.00           H  
ATOM    438 2HH1 ARG A  27      34.285  13.419  54.872  1.00  0.00           H  
ATOM    439 1HH2 ARG A  27      31.120  14.648  55.773  1.00  0.00           H  
ATOM    440 2HH2 ARG A  27      32.848  14.799  55.999  1.00  0.00           H  
ATOM    441  N   GLY A  28      29.210  11.115  49.957  1.00  0.00           N  
ATOM    442  CA  GLY A  28      29.894   9.936  49.399  1.00  0.00           C  
ATOM    443  C   GLY A  28      31.065  10.329  48.518  1.00  0.00           C  
ATOM    444  O   GLY A  28      32.109   9.670  48.507  1.00  0.00           O  
ATOM    445  H   GLY A  28      28.245  11.286  49.713  1.00  0.00           H  
ATOM    446 1HA  GLY A  28      30.249   9.303  50.213  1.00  0.00           H  
ATOM    447 2HA  GLY A  28      29.186   9.346  48.819  1.00  0.00           H  
ATOM    448  N   TRP A  29      30.865  11.407  47.764  1.00  0.00           N  
ATOM    449  CA  TRP A  29      31.916  11.926  46.890  1.00  0.00           C  
ATOM    450  C   TRP A  29      33.125  12.388  47.728  1.00  0.00           C  
ATOM    451  O   TRP A  29      34.271  12.002  47.468  1.00  0.00           O  
ATOM    452  CB  TRP A  29      31.351  13.067  46.055  1.00  0.00           C  
ATOM    453  CG  TRP A  29      32.267  13.641  44.992  1.00  0.00           C  
ATOM    454  CD1 TRP A  29      32.488  13.140  43.735  1.00  0.00           C  
ATOM    455  CD2 TRP A  29      33.035  14.849  45.086  1.00  0.00           C  
ATOM    456  NE1 TRP A  29      33.352  13.970  43.033  1.00  0.00           N  
ATOM    457  CE2 TRP A  29      33.712  15.013  43.847  1.00  0.00           C  
ATOM    458  CE3 TRP A  29      33.234  15.796  46.103  1.00  0.00           C  
ATOM    459  CZ2 TRP A  29      34.557  16.098  43.593  1.00  0.00           C  
ATOM    460  CZ3 TRP A  29      34.070  16.879  45.845  1.00  0.00           C  
ATOM    461  CH2 TRP A  29      34.722  17.021  44.594  1.00  0.00           C  
ATOM    462  H   TRP A  29      29.972  11.878  47.794  1.00  0.00           H  
ATOM    463  HA  TRP A  29      32.243  11.124  46.229  1.00  0.00           H  
ATOM    464 1HB  TRP A  29      30.448  12.732  45.546  1.00  0.00           H  
ATOM    465 2HB  TRP A  29      31.072  13.892  46.710  1.00  0.00           H  
ATOM    466  HD1 TRP A  29      32.049  12.224  43.344  1.00  0.00           H  
ATOM    467  HE1 TRP A  29      33.663  13.826  42.083  1.00  0.00           H  
ATOM    468  HE3 TRP A  29      32.744  15.689  47.071  1.00  0.00           H  
ATOM    469  HZ2 TRP A  29      35.072  16.221  42.640  1.00  0.00           H  
ATOM    470  HZ3 TRP A  29      34.211  17.618  46.634  1.00  0.00           H  
ATOM    471  HH2 TRP A  29      35.369  17.882  44.427  1.00  0.00           H  
ATOM    472  N   CYS A  30      32.853  13.167  48.768  1.00  0.00           N  
ATOM    473  CA  CYS A  30      33.931  13.627  49.658  1.00  0.00           C  
ATOM    474  C   CYS A  30      34.645  12.433  50.303  1.00  0.00           C  
ATOM    475  O   CYS A  30      35.875  12.472  50.486  1.00  0.00           O  
ATOM    476  CB  CYS A  30      33.379  14.540  50.754  1.00  0.00           C  
ATOM    477  SG  CYS A  30      32.785  16.140  50.153  1.00  0.00           S  
ATOM    478  H   CYS A  30      31.902  13.451  48.959  1.00  0.00           H  
ATOM    479  HA  CYS A  30      34.658  14.179  49.063  1.00  0.00           H  
ATOM    480 1HB  CYS A  30      32.551  14.042  51.260  1.00  0.00           H  
ATOM    481 2HB  CYS A  30      34.153  14.725  51.497  1.00  0.00           H  
ATOM    482  HG  CYS A  30      32.205  15.668  49.054  1.00  0.00           H  
ATOM    483  N   ASP A  31      33.877  11.388  50.638  1.00  0.00           N  
ATOM    484  CA  ASP A  31      34.447  10.186  51.272  1.00  0.00           C  
ATOM    485  C   ASP A  31      35.550   9.560  50.428  1.00  0.00           C  
ATOM    486  O   ASP A  31      36.401   8.858  50.958  1.00  0.00           O  
ATOM    487  CB  ASP A  31      33.355   9.145  51.527  1.00  0.00           C  
ATOM    488  CG  ASP A  31      32.405   9.544  52.648  1.00  0.00           C  
ATOM    489  OD1 ASP A  31      32.704  10.484  53.346  1.00  0.00           O  
ATOM    490  OD2 ASP A  31      31.391   8.905  52.796  1.00  0.00           O  
ATOM    491  H   ASP A  31      32.885  11.422  50.453  1.00  0.00           H  
ATOM    492  HA  ASP A  31      34.862  10.469  52.240  1.00  0.00           H  
ATOM    493 1HB  ASP A  31      32.775   8.995  50.615  1.00  0.00           H  
ATOM    494 2HB  ASP A  31      33.815   8.190  51.782  1.00  0.00           H  
ATOM    495  N   LEU A  32      35.535   9.811  49.115  1.00  0.00           N  
ATOM    496  CA  LEU A  32      36.538   9.222  48.226  1.00  0.00           C  
ATOM    497  C   LEU A  32      37.902   9.852  48.386  1.00  0.00           C  
ATOM    498  O   LEU A  32      38.901   9.308  47.913  1.00  0.00           O  
ATOM    499  CB  LEU A  32      36.092   9.359  46.765  1.00  0.00           C  
ATOM    500  CG  LEU A  32      34.805   8.612  46.390  1.00  0.00           C  
ATOM    501  CD1 LEU A  32      34.479   8.866  44.924  1.00  0.00           C  
ATOM    502  CD2 LEU A  32      34.983   7.126  46.662  1.00  0.00           C  
ATOM    503  H   LEU A  32      34.825  10.414  48.725  1.00  0.00           H  
ATOM    504  HA  LEU A  32      36.626   8.161  48.458  1.00  0.00           H  
ATOM    505 1HB  LEU A  32      35.937  10.415  46.547  1.00  0.00           H  
ATOM    506 2HB  LEU A  32      36.889   8.989  46.122  1.00  0.00           H  
ATOM    507  HG  LEU A  32      33.976   8.993  46.987  1.00  0.00           H  
ATOM    508 1HD1 LEU A  32      33.565   8.335  44.658  1.00  0.00           H  
ATOM    509 2HD1 LEU A  32      34.338   9.934  44.763  1.00  0.00           H  
ATOM    510 3HD1 LEU A  32      35.300   8.509  44.303  1.00  0.00           H  
ATOM    511 1HD2 LEU A  32      34.069   6.595  46.396  1.00  0.00           H  
ATOM    512 2HD2 LEU A  32      35.812   6.744  46.064  1.00  0.00           H  
ATOM    513 3HD2 LEU A  32      35.198   6.972  47.719  1.00  0.00           H  
ATOM    514  N   PHE A  33      37.939  11.027  49.011  1.00  0.00           N  
ATOM    515  CA  PHE A  33      39.202  11.713  49.239  1.00  0.00           C  
ATOM    516  C   PHE A  33      40.012  11.164  50.405  1.00  0.00           C  
ATOM    517  O   PHE A  33      39.471  10.707  51.402  1.00  0.00           O  
ATOM    518  CB  PHE A  33      38.973  13.220  49.424  1.00  0.00           C  
ATOM    519  CG  PHE A  33      38.664  13.942  48.126  1.00  0.00           C  
ATOM    520  CD1 PHE A  33      39.667  14.600  47.417  1.00  0.00           C  
ATOM    521  CD2 PHE A  33      37.362  13.960  47.627  1.00  0.00           C  
ATOM    522  CE1 PHE A  33      39.368  15.267  46.207  1.00  0.00           C  
ATOM    523  CE2 PHE A  33      37.049  14.628  46.440  1.00  0.00           C  
ATOM    524  CZ  PHE A  33      38.075  15.286  45.732  1.00  0.00           C  
ATOM    525  H   PHE A  33      37.083  11.452  49.335  1.00  0.00           H  
ATOM    526  HA  PHE A  33      39.839  11.564  48.366  1.00  0.00           H  
ATOM    527 1HB  PHE A  33      38.145  13.379  50.114  1.00  0.00           H  
ATOM    528 2HB  PHE A  33      39.860  13.670  49.868  1.00  0.00           H  
ATOM    529  HD1 PHE A  33      40.686  14.594  47.806  1.00  0.00           H  
ATOM    530  HD2 PHE A  33      36.579  13.447  48.186  1.00  0.00           H  
ATOM    531  HE1 PHE A  33      40.161  15.766  45.650  1.00  0.00           H  
ATOM    532  HE2 PHE A  33      36.028  14.645  46.059  1.00  0.00           H  
ATOM    533  HZ  PHE A  33      37.841  15.812  44.807  1.00  0.00           H  
ATOM    534  N   HIS A  34      41.335  11.201  50.254  1.00  0.00           N  
ATOM    535  CA  HIS A  34      42.236  10.963  51.386  1.00  0.00           C  
ATOM    536  C   HIS A  34      41.961  12.062  52.415  1.00  0.00           C  
ATOM    537  O   HIS A  34      41.614  13.178  52.055  1.00  0.00           O  
ATOM    538  CB  HIS A  34      43.669  11.084  50.874  1.00  0.00           C  
ATOM    539  CG  HIS A  34      44.728  10.721  51.877  1.00  0.00           C  
ATOM    540  ND1 HIS A  34      45.183  11.602  52.832  1.00  0.00           N  
ATOM    541  CD2 HIS A  34      45.380   9.554  52.102  1.00  0.00           C  
ATOM    542  CE1 HIS A  34      46.094  11.006  53.583  1.00  0.00           C  
ATOM    543  NE2 HIS A  34      46.233   9.763  53.160  1.00  0.00           N  
ATOM    544  H   HIS A  34      41.729  11.397  49.344  1.00  0.00           H  
ATOM    545  HA  HIS A  34      42.072   9.958  51.776  1.00  0.00           H  
ATOM    546 1HB  HIS A  34      43.801  10.438  50.005  1.00  0.00           H  
ATOM    547 2HB  HIS A  34      43.855  12.108  50.552  1.00  0.00           H  
ATOM    548  HD2 HIS A  34      45.264   8.629  51.538  1.00  0.00           H  
ATOM    549  HE1 HIS A  34      46.636  11.463  54.411  1.00  0.00           H  
ATOM    550  HE2 HIS A  34      46.861   9.074  53.548  1.00  0.00           H  
ATOM    551  N   PRO A  35      42.112  11.760  53.711  1.00  0.00           N  
ATOM    552  CA  PRO A  35      41.979  12.831  54.711  1.00  0.00           C  
ATOM    553  C   PRO A  35      42.691  14.148  54.345  1.00  0.00           C  
ATOM    554  O   PRO A  35      42.158  15.244  54.608  1.00  0.00           O  
ATOM    555  CB  PRO A  35      42.613  12.190  55.949  1.00  0.00           C  
ATOM    556  CG  PRO A  35      42.284  10.742  55.821  1.00  0.00           C  
ATOM    557  CD  PRO A  35      42.438  10.452  54.351  1.00  0.00           C  
ATOM    558  HA  PRO A  35      40.912  13.041  54.876  1.00  0.00           H  
ATOM    559 1HB  PRO A  35      43.696  12.382  55.960  1.00  0.00           H  
ATOM    560 2HB  PRO A  35      42.197  12.643  56.862  1.00  0.00           H  
ATOM    561 1HG  PRO A  35      42.963  10.141  56.444  1.00  0.00           H  
ATOM    562 2HG  PRO A  35      41.264  10.550  56.185  1.00  0.00           H  
ATOM    563 1HD  PRO A  35      43.474  10.144  54.144  1.00  0.00           H  
ATOM    564 2HD  PRO A  35      41.732   9.662  54.057  1.00  0.00           H  
ATOM    565  N   GLU A  36      43.851  14.025  53.707  1.00  0.00           N  
ATOM    566  CA  GLU A  36      44.671  15.180  53.313  1.00  0.00           C  
ATOM    567  C   GLU A  36      44.540  15.492  51.819  1.00  0.00           C  
ATOM    568  O   GLU A  36      45.357  16.226  51.259  1.00  0.00           O  
ATOM    569  CB  GLU A  36      46.140  14.920  53.645  1.00  0.00           C  
ATOM    570  CG  GLU A  36      46.432  14.699  55.119  1.00  0.00           C  
ATOM    571  CD  GLU A  36      47.875  14.286  55.367  1.00  0.00           C  
ATOM    572  OE1 GLU A  36      48.783  15.046  54.980  1.00  0.00           O  
ATOM    573  OE2 GLU A  36      48.102  13.200  55.946  1.00  0.00           O  
ATOM    574  H   GLU A  36      44.174  13.094  53.488  1.00  0.00           H  
ATOM    575  HA  GLU A  36      44.333  16.052  53.874  1.00  0.00           H  
ATOM    576 1HB  GLU A  36      46.484  14.038  53.104  1.00  0.00           H  
ATOM    577 2HB  GLU A  36      46.743  15.765  53.311  1.00  0.00           H  
ATOM    578 1HG  GLU A  36      46.226  15.621  55.661  1.00  0.00           H  
ATOM    579 2HG  GLU A  36      45.762  13.929  55.499  1.00  0.00           H  
ATOM    580  N   GLY A  37      43.507  14.936  51.183  1.00  0.00           N  
ATOM    581  CA  GLY A  37      43.299  15.105  49.724  1.00  0.00           C  
ATOM    582  C   GLY A  37      42.972  16.535  49.355  1.00  0.00           C  
ATOM    583  O   GLY A  37      42.389  17.290  50.154  1.00  0.00           O  
ATOM    584  H   GLY A  37      42.848  14.384  51.714  1.00  0.00           H  
ATOM    585 1HA  GLY A  37      44.197  14.794  49.190  1.00  0.00           H  
ATOM    586 2HA  GLY A  37      42.489  14.456  49.394  1.00  0.00           H  
ATOM    587  N   VAL A  38      43.329  16.900  48.121  1.00  0.00           N  
ATOM    588  CA  VAL A  38      43.164  18.264  47.648  1.00  0.00           C  
ATOM    589  C   VAL A  38      42.258  18.292  46.412  1.00  0.00           C  
ATOM    590  O   VAL A  38      42.349  17.420  45.547  1.00  0.00           O  
ATOM    591  CB  VAL A  38      44.532  18.882  47.304  1.00  0.00           C  
ATOM    592  CG1 VAL A  38      44.358  20.290  46.755  1.00  0.00           C  
ATOM    593  CG2 VAL A  38      45.422  18.890  48.538  1.00  0.00           C  
ATOM    594  H   VAL A  38      43.724  16.208  47.501  1.00  0.00           H  
ATOM    595  HA  VAL A  38      42.723  18.858  48.449  1.00  0.00           H  
ATOM    596  HB  VAL A  38      45.002  18.287  46.520  1.00  0.00           H  
ATOM    597 1HG1 VAL A  38      45.336  20.711  46.517  1.00  0.00           H  
ATOM    598 2HG1 VAL A  38      43.749  20.256  45.852  1.00  0.00           H  
ATOM    599 3HG1 VAL A  38      43.868  20.914  47.502  1.00  0.00           H  
ATOM    600 1HG2 VAL A  38      46.388  19.327  48.287  1.00  0.00           H  
ATOM    601 2HG2 VAL A  38      44.949  19.480  49.323  1.00  0.00           H  
ATOM    602 3HG2 VAL A  38      45.566  17.868  48.889  1.00  0.00           H  
ATOM    603  N   LEU A  39      41.381  19.286  46.370  1.00  0.00           N  
ATOM    604  CA  LEU A  39      40.565  19.575  45.174  1.00  0.00           C  
ATOM    605  C   LEU A  39      40.972  20.948  44.635  1.00  0.00           C  
ATOM    606  O   LEU A  39      40.994  21.944  45.392  1.00  0.00           O  
ATOM    607  CB  LEU A  39      39.083  19.590  45.564  1.00  0.00           C  
ATOM    608  CG  LEU A  39      38.106  20.036  44.473  1.00  0.00           C  
ATOM    609  CD1 LEU A  39      38.019  18.988  43.363  1.00  0.00           C  
ATOM    610  CD2 LEU A  39      36.735  20.226  45.083  1.00  0.00           C  
ATOM    611  H   LEU A  39      41.273  19.864  47.191  1.00  0.00           H  
ATOM    612  HA  LEU A  39      40.735  18.787  44.441  1.00  0.00           H  
ATOM    613 1HB  LEU A  39      38.795  18.587  45.873  1.00  0.00           H  
ATOM    614 2HB  LEU A  39      38.954  20.261  46.414  1.00  0.00           H  
ATOM    615  HG  LEU A  39      38.448  20.976  44.040  1.00  0.00           H  
ATOM    616 1HD1 LEU A  39      37.320  19.325  42.598  1.00  0.00           H  
ATOM    617 2HD1 LEU A  39      39.004  18.849  42.917  1.00  0.00           H  
ATOM    618 3HD1 LEU A  39      37.673  18.044  43.781  1.00  0.00           H  
ATOM    619 1HD2 LEU A  39      36.034  20.544  44.311  1.00  0.00           H  
ATOM    620 2HD2 LEU A  39      36.395  19.284  45.516  1.00  0.00           H  
ATOM    621 3HD2 LEU A  39      36.786  20.986  45.862  1.00  0.00           H  
ATOM    622  N   GLU A  40      41.268  21.017  43.338  1.00  0.00           N  
ATOM    623  CA  GLU A  40      41.755  22.251  42.690  1.00  0.00           C  
ATOM    624  C   GLU A  40      40.879  22.545  41.487  1.00  0.00           C  
ATOM    625  O   GLU A  40      40.488  21.604  40.771  1.00  0.00           O  
ATOM    626  CB  GLU A  40      43.185  22.042  42.152  1.00  0.00           C  
ATOM    627  CG  GLU A  40      44.193  21.880  43.206  1.00  0.00           C  
ATOM    628  CD  GLU A  40      45.574  21.966  42.689  1.00  0.00           C  
ATOM    629  OE1 GLU A  40      45.962  21.179  41.775  1.00  0.00           O  
ATOM    630  OE2 GLU A  40      46.290  22.811  43.244  1.00  0.00           O  
ATOM    631  H   GLU A  40      41.151  20.183  42.782  1.00  0.00           H  
ATOM    632  HA  GLU A  40      41.774  23.048  43.434  1.00  0.00           H  
ATOM    633 1HB  GLU A  40      43.209  21.156  41.517  1.00  0.00           H  
ATOM    634 2HB  GLU A  40      43.469  22.895  41.535  1.00  0.00           H  
ATOM    635 1HG  GLU A  40      44.046  22.655  43.957  1.00  0.00           H  
ATOM    636 2HG  GLU A  40      44.048  20.914  43.687  1.00  0.00           H  
ATOM    637  N   TRP A  41      40.634  23.833  41.232  1.00  0.00           N  
ATOM    638  CA  TRP A  41      39.973  24.265  40.001  1.00  0.00           C  
ATOM    639  C   TRP A  41      40.905  25.188  39.253  1.00  0.00           C  
ATOM    640  O   TRP A  41      40.853  26.407  39.455  1.00  0.00           O  
ATOM    641  CB  TRP A  41      38.654  24.981  40.298  1.00  0.00           C  
ATOM    642  CG  TRP A  41      37.627  24.100  40.943  1.00  0.00           C  
ATOM    643  CD1 TRP A  41      37.848  23.162  41.907  1.00  0.00           C  
ATOM    644  CD2 TRP A  41      36.205  24.071  40.674  1.00  0.00           C  
ATOM    645  NE1 TRP A  41      36.667  22.553  42.254  1.00  0.00           N  
ATOM    646  CE2 TRP A  41      35.651  23.098  41.510  1.00  0.00           C  
ATOM    647  CE3 TRP A  41      35.370  24.783  39.804  1.00  0.00           C  
ATOM    648  CZ2 TRP A  41      34.295  22.812  41.504  1.00  0.00           C  
ATOM    649  CZ3 TRP A  41      34.010  24.497  39.799  1.00  0.00           C  
ATOM    650  CH2 TRP A  41      33.487  23.537  40.628  1.00  0.00           C  
ATOM    651  H   TRP A  41      40.914  24.527  41.910  1.00  0.00           H  
ATOM    652  HA  TRP A  41      39.635  23.380  39.461  1.00  0.00           H  
ATOM    653 1HB  TRP A  41      38.841  25.829  40.956  1.00  0.00           H  
ATOM    654 2HB  TRP A  41      38.236  25.372  39.371  1.00  0.00           H  
ATOM    655  HD1 TRP A  41      38.820  22.930  42.339  1.00  0.00           H  
ATOM    656  HE1 TRP A  41      36.562  21.823  42.943  1.00  0.00           H  
ATOM    657  HE3 TRP A  41      35.779  25.548  39.145  1.00  0.00           H  
ATOM    658  HZ2 TRP A  41      33.861  22.052  42.155  1.00  0.00           H  
ATOM    659  HZ3 TRP A  41      33.367  25.055  39.118  1.00  0.00           H  
ATOM    660  HH2 TRP A  41      32.415  23.337  40.599  1.00  0.00           H  
ATOM    661  N   PRO A  42      41.777  24.647  38.395  1.00  0.00           N  
ATOM    662  CA  PRO A  42      42.741  25.546  37.747  1.00  0.00           C  
ATOM    663  C   PRO A  42      42.123  26.719  37.010  1.00  0.00           C  
ATOM    664  O   PRO A  42      42.761  27.780  36.928  1.00  0.00           O  
ATOM    665  CB  PRO A  42      43.468  24.651  36.750  1.00  0.00           C  
ATOM    666  CG  PRO A  42      43.384  23.241  37.394  1.00  0.00           C  
ATOM    667  CD  PRO A  42      42.022  23.213  38.064  1.00  0.00           C  
ATOM    668  HA  PRO A  42      43.442  25.931  38.502  1.00  0.00           H  
ATOM    669 1HB  PRO A  42      42.977  24.706  35.767  1.00  0.00           H  
ATOM    670 2HB  PRO A  42      44.501  25.002  36.612  1.00  0.00           H  
ATOM    671 1HG  PRO A  42      43.493  22.463  36.623  1.00  0.00           H  
ATOM    672 2HG  PRO A  42      44.210  23.099  38.107  1.00  0.00           H  
ATOM    673 1HD  PRO A  42      41.272  22.829  37.356  1.00  0.00           H  
ATOM    674 2HD  PRO A  42      42.067  22.580  38.963  1.00  0.00           H  
ATOM    675  N   TYR A  43      40.940  26.533  36.431  1.00  0.00           N  
ATOM    676  CA  TYR A  43      40.246  27.608  35.712  1.00  0.00           C  
ATOM    677  C   TYR A  43      38.947  27.865  36.443  1.00  0.00           C  
ATOM    678  O   TYR A  43      38.121  26.934  36.597  1.00  0.00           O  
ATOM    679  CB  TYR A  43      39.918  27.190  34.265  1.00  0.00           C  
ATOM    680  CG  TYR A  43      41.095  26.770  33.402  1.00  0.00           C  
ATOM    681  CD1 TYR A  43      42.401  27.251  33.620  1.00  0.00           C  
ATOM    682  CD2 TYR A  43      40.879  25.885  32.348  1.00  0.00           C  
ATOM    683  CE1 TYR A  43      43.473  26.867  32.784  1.00  0.00           C  
ATOM    684  CE2 TYR A  43      41.911  25.501  31.503  1.00  0.00           C  
ATOM    685  CZ  TYR A  43      43.203  25.993  31.726  1.00  0.00           C  
ATOM    686  OH  TYR A  43      44.217  25.576  30.900  1.00  0.00           O  
ATOM    687  H   TYR A  43      40.508  25.622  36.490  1.00  0.00           H  
ATOM    688  HA  TYR A  43      40.901  28.479  35.676  1.00  0.00           H  
ATOM    689 1HB  TYR A  43      39.220  26.352  34.277  1.00  0.00           H  
ATOM    690 2HB  TYR A  43      39.428  28.017  33.751  1.00  0.00           H  
ATOM    691  HD1 TYR A  43      42.600  27.933  34.447  1.00  0.00           H  
ATOM    692  HD2 TYR A  43      39.882  25.480  32.172  1.00  0.00           H  
ATOM    693  HE1 TYR A  43      44.475  27.251  32.972  1.00  0.00           H  
ATOM    694  HE2 TYR A  43      41.712  24.823  30.673  1.00  0.00           H  
ATOM    695  HH  TYR A  43      45.039  25.991  31.169  1.00  0.00           H  
ATOM    696  N   ALA A  44      38.743  29.075  36.917  1.00  0.00           N  
ATOM    697  CA  ALA A  44      37.534  29.352  37.673  1.00  0.00           C  
ATOM    698  C   ALA A  44      37.224  30.821  37.568  1.00  0.00           C  
ATOM    699  O   ALA A  44      38.098  31.638  37.223  1.00  0.00           O  
ATOM    700  CB  ALA A  44      37.644  28.895  39.140  1.00  0.00           C  
ATOM    701  H   ALA A  44      39.410  29.819  36.766  1.00  0.00           H  
ATOM    702  HA  ALA A  44      36.712  28.804  37.211  1.00  0.00           H  
ATOM    703 1HB  ALA A  44      36.716  29.123  39.663  1.00  0.00           H  
ATOM    704 2HB  ALA A  44      37.824  27.820  39.173  1.00  0.00           H  
ATOM    705 3HB  ALA A  44      38.470  29.416  39.622  1.00  0.00           H  
ATOM    706  N   PRO A  45      35.975  31.189  37.806  1.00  0.00           N  
ATOM    707  CA  PRO A  45      35.714  32.636  37.758  1.00  0.00           C  
ATOM    708  C   PRO A  45      36.636  33.389  38.752  1.00  0.00           C  
ATOM    709  O   PRO A  45      37.047  32.814  39.770  1.00  0.00           O  
ATOM    710  CB  PRO A  45      34.239  32.733  38.161  1.00  0.00           C  
ATOM    711  CG  PRO A  45      33.673  31.401  37.804  1.00  0.00           C  
ATOM    712  CD  PRO A  45      34.772  30.427  38.135  1.00  0.00           C  
ATOM    713  HA  PRO A  45      35.846  32.994  36.727  1.00  0.00           H  
ATOM    714 1HB  PRO A  45      34.156  32.958  39.235  1.00  0.00           H  
ATOM    715 2HB  PRO A  45      33.755  33.561  37.621  1.00  0.00           H  
ATOM    716 1HG  PRO A  45      32.753  31.213  38.376  1.00  0.00           H  
ATOM    717 2HG  PRO A  45      33.395  31.380  36.740  1.00  0.00           H  
ATOM    718 1HD  PRO A  45      34.724  30.169  39.203  1.00  0.00           H  
ATOM    719 2HD  PRO A  45      34.665  29.526  37.513  1.00  0.00           H  
ATOM    720  N   PRO A  46      36.973  34.667  38.453  1.00  0.00           N  
ATOM    721  CA  PRO A  46      37.862  35.357  39.400  1.00  0.00           C  
ATOM    722  C   PRO A  46      37.120  35.636  40.695  1.00  0.00           C  
ATOM    723  O   PRO A  46      35.898  35.791  40.700  1.00  0.00           O  
ATOM    724  CB  PRO A  46      38.216  36.662  38.671  1.00  0.00           C  
ATOM    725  CG  PRO A  46      37.069  36.887  37.770  1.00  0.00           C  
ATOM    726  CD  PRO A  46      36.665  35.509  37.295  1.00  0.00           C  
ATOM    727  HA  PRO A  46      38.762  34.746  39.563  1.00  0.00           H  
ATOM    728 1HB  PRO A  46      38.355  37.474  39.400  1.00  0.00           H  
ATOM    729 2HB  PRO A  46      39.168  36.547  38.134  1.00  0.00           H  
ATOM    730 1HG  PRO A  46      36.257  37.397  38.309  1.00  0.00           H  
ATOM    731 2HG  PRO A  46      37.362  37.546  36.939  1.00  0.00           H  
ATOM    732 1HD  PRO A  46      35.590  35.501  37.061  1.00  0.00           H  
ATOM    733 2HD  PRO A  46      37.257  35.238  36.408  1.00  0.00           H  
ATOM    734  N   GLY A  47      37.848  35.626  41.800  1.00  0.00           N  
ATOM    735  CA  GLY A  47      37.213  35.869  43.088  1.00  0.00           C  
ATOM    736  C   GLY A  47      36.806  34.620  43.827  1.00  0.00           C  
ATOM    737  O   GLY A  47      36.319  34.697  44.963  1.00  0.00           O  
ATOM    738  H   GLY A  47      38.842  35.452  41.767  1.00  0.00           H  
ATOM    739 1HA  GLY A  47      37.892  36.434  43.727  1.00  0.00           H  
ATOM    740 2HA  GLY A  47      36.323  36.481  42.945  1.00  0.00           H  
ATOM    741  N   TRP A  48      36.977  33.468  43.183  1.00  0.00           N  
ATOM    742  CA  TRP A  48      36.590  32.209  43.789  1.00  0.00           C  
ATOM    743  C   TRP A  48      37.743  31.570  44.546  1.00  0.00           C  
ATOM    744  O   TRP A  48      38.919  31.881  44.262  1.00  0.00           O  
ATOM    745  CB  TRP A  48      36.095  31.267  42.699  1.00  0.00           C  
ATOM    746  CG  TRP A  48      34.712  31.591  42.229  1.00  0.00           C  
ATOM    747  CD1 TRP A  48      34.135  32.829  42.119  1.00  0.00           C  
ATOM    748  CD2 TRP A  48      33.730  30.647  41.803  1.00  0.00           C  
ATOM    749  NE1 TRP A  48      32.837  32.707  41.655  1.00  0.00           N  
ATOM    750  CE2 TRP A  48      32.568  31.379  41.458  1.00  0.00           C  
ATOM    751  CE3 TRP A  48      33.716  29.255  41.691  1.00  0.00           C  
ATOM    752  CZ2 TRP A  48      31.397  30.756  40.997  1.00  0.00           C  
ATOM    753  CZ3 TRP A  48      32.544  28.629  41.217  1.00  0.00           C  
ATOM    754  CH2 TRP A  48      31.410  29.388  40.887  1.00  0.00           C  
ATOM    755  H   TRP A  48      37.381  33.465  42.257  1.00  0.00           H  
ATOM    756  HA  TRP A  48      35.783  32.399  44.496  1.00  0.00           H  
ATOM    757 1HB  TRP A  48      36.772  31.310  41.845  1.00  0.00           H  
ATOM    758 2HB  TRP A  48      36.104  30.243  43.072  1.00  0.00           H  
ATOM    759  HD1 TRP A  48      34.627  33.769  42.363  1.00  0.00           H  
ATOM    760  HE1 TRP A  48      32.197  33.471  41.490  1.00  0.00           H  
ATOM    761  HE3 TRP A  48      34.591  28.664  41.962  1.00  0.00           H  
ATOM    762  HZ2 TRP A  48      30.505  31.323  40.732  1.00  0.00           H  
ATOM    763  HZ3 TRP A  48      32.538  27.544  41.112  1.00  0.00           H  
ATOM    764  HH2 TRP A  48      30.517  28.871  40.535  1.00  0.00           H  
ATOM    765  N   LYS A  49      37.437  30.693  45.502  1.00  0.00           N  
ATOM    766  CA  LYS A  49      38.478  29.886  46.135  1.00  0.00           C  
ATOM    767  C   LYS A  49      38.674  28.638  45.303  1.00  0.00           C  
ATOM    768  O   LYS A  49      37.720  27.873  45.102  1.00  0.00           O  
ATOM    769  CB  LYS A  49      38.113  29.525  47.575  1.00  0.00           C  
ATOM    770  CG  LYS A  49      39.130  28.635  48.278  1.00  0.00           C  
ATOM    771  CD  LYS A  49      38.744  28.393  49.729  1.00  0.00           C  
ATOM    772  CE  LYS A  49      39.553  27.257  50.337  1.00  0.00           C  
ATOM    773  NZ  LYS A  49      40.993  27.608  50.469  1.00  0.00           N  
ATOM    774  H   LYS A  49      36.478  30.578  45.798  1.00  0.00           H  
ATOM    775  HA  LYS A  49      39.399  30.471  46.164  1.00  0.00           H  
ATOM    776 1HB  LYS A  49      38.005  30.437  48.163  1.00  0.00           H  
ATOM    777 2HB  LYS A  49      37.152  29.011  47.589  1.00  0.00           H  
ATOM    778 1HG  LYS A  49      39.191  27.675  47.763  1.00  0.00           H  
ATOM    779 2HG  LYS A  49      40.111  29.107  48.245  1.00  0.00           H  
ATOM    780 1HD  LYS A  49      38.917  29.302  50.308  1.00  0.00           H  
ATOM    781 2HD  LYS A  49      37.684  28.143  49.787  1.00  0.00           H  
ATOM    782 1HE  LYS A  49      39.158  27.017  51.323  1.00  0.00           H  
ATOM    783 2HE  LYS A  49      39.464  26.371  49.709  1.00  0.00           H  
ATOM    784 1HZ  LYS A  49      41.494  26.830  50.874  1.00  0.00           H  
ATOM    785 2HZ  LYS A  49      41.374  27.815  49.556  1.00  0.00           H  
ATOM    786 3HZ  LYS A  49      41.090  28.417  51.065  1.00  0.00           H  
ATOM    787  N   THR A  50      39.900  28.433  44.819  1.00  0.00           N  
ATOM    788  CA  THR A  50      40.179  27.405  43.808  1.00  0.00           C  
ATOM    789  C   THR A  50      41.022  26.213  44.273  1.00  0.00           C  
ATOM    790  O   THR A  50      41.397  25.340  43.478  1.00  0.00           O  
ATOM    791  CB  THR A  50      40.876  28.047  42.594  1.00  0.00           C  
ATOM    792  OG1 THR A  50      42.111  28.645  43.010  1.00  0.00           O  
ATOM    793  CG2 THR A  50      39.987  29.111  41.970  1.00  0.00           C  
ATOM    794  H   THR A  50      40.659  29.005  45.161  1.00  0.00           H  
ATOM    795  HA  THR A  50      39.237  26.936  43.523  1.00  0.00           H  
ATOM    796  HB  THR A  50      41.092  27.280  41.851  1.00  0.00           H  
ATOM    797  HG1 THR A  50      42.544  29.044  42.251  1.00  0.00           H  
ATOM    798 1HG2 THR A  50      40.495  29.554  41.113  1.00  0.00           H  
ATOM    799 2HG2 THR A  50      39.052  28.658  41.643  1.00  0.00           H  
ATOM    800 3HG2 THR A  50      39.776  29.886  42.706  1.00  0.00           H  
ATOM    801  N   ARG A  51      41.333  26.172  45.557  1.00  0.00           N  
ATOM    802  CA  ARG A  51      42.059  25.034  46.111  1.00  0.00           C  
ATOM    803  C   ARG A  51      41.513  24.761  47.498  1.00  0.00           C  
ATOM    804  O   ARG A  51      41.456  25.656  48.315  1.00  0.00           O  
ATOM    805  CB  ARG A  51      43.568  25.314  46.173  1.00  0.00           C  
ATOM    806  CG  ARG A  51      44.395  24.155  46.719  1.00  0.00           C  
ATOM    807  CD  ARG A  51      45.897  24.466  46.667  1.00  0.00           C  
ATOM    808  NE  ARG A  51      46.697  23.534  47.470  1.00  0.00           N  
ATOM    809  CZ  ARG A  51      47.340  22.471  46.994  1.00  0.00           C  
ATOM    810  NH1 ARG A  51      47.297  22.182  45.690  1.00  0.00           N  
ATOM    811  NH2 ARG A  51      48.051  21.711  47.809  1.00  0.00           N  
ATOM    812  H   ARG A  51      41.069  26.931  46.168  1.00  0.00           H  
ATOM    813  HA  ARG A  51      41.898  24.172  45.463  1.00  0.00           H  
ATOM    814 1HB  ARG A  51      43.936  25.549  45.176  1.00  0.00           H  
ATOM    815 2HB  ARG A  51      43.751  26.184  46.804  1.00  0.00           H  
ATOM    816 1HG  ARG A  51      44.116  23.966  47.756  1.00  0.00           H  
ATOM    817 2HG  ARG A  51      44.206  23.261  46.123  1.00  0.00           H  
ATOM    818 1HD  ARG A  51      46.246  24.403  45.637  1.00  0.00           H  
ATOM    819 2HD  ARG A  51      46.073  25.471  47.049  1.00  0.00           H  
ATOM    820  HE  ARG A  51      46.767  23.710  48.464  1.00  0.00           H  
ATOM    821 1HH1 ARG A  51      46.773  22.772  45.059  1.00  0.00           H  
ATOM    822 2HH1 ARG A  51      47.787  21.374  45.336  1.00  0.00           H  
ATOM    823 1HH2 ARG A  51      48.105  21.937  48.793  1.00  0.00           H  
ATOM    824 2HH2 ARG A  51      48.540  20.904  47.449  1.00  0.00           H  
ATOM    825  N   PHE A  52      41.117  23.512  47.743  1.00  0.00           N  
ATOM    826  CA  PHE A  52      40.552  23.070  49.021  1.00  0.00           C  
ATOM    827  C   PHE A  52      41.408  21.934  49.529  1.00  0.00           C  
ATOM    828  O   PHE A  52      41.539  20.900  48.852  1.00  0.00           O  
ATOM    829  CB  PHE A  52      39.108  22.583  48.805  1.00  0.00           C  
ATOM    830  CG  PHE A  52      38.210  23.652  48.289  1.00  0.00           C  
ATOM    831  CD1 PHE A  52      38.134  23.920  46.923  1.00  0.00           C  
ATOM    832  CD2 PHE A  52      37.488  24.441  49.168  1.00  0.00           C  
ATOM    833  CE1 PHE A  52      37.328  24.983  46.452  1.00  0.00           C  
ATOM    834  CE2 PHE A  52      36.677  25.489  48.698  1.00  0.00           C  
ATOM    835  CZ  PHE A  52      36.619  25.747  47.337  1.00  0.00           C  
ATOM    836  H   PHE A  52      41.221  22.843  46.993  1.00  0.00           H  
ATOM    837  HA  PHE A  52      40.543  23.918  49.708  1.00  0.00           H  
ATOM    838 1HB  PHE A  52      39.106  21.754  48.099  1.00  0.00           H  
ATOM    839 2HB  PHE A  52      38.705  22.212  49.746  1.00  0.00           H  
ATOM    840  HD1 PHE A  52      38.702  23.302  46.227  1.00  0.00           H  
ATOM    841  HD2 PHE A  52      37.540  24.231  50.237  1.00  0.00           H  
ATOM    842  HE1 PHE A  52      37.272  25.191  45.384  1.00  0.00           H  
ATOM    843  HE2 PHE A  52      36.098  26.097  49.392  1.00  0.00           H  
ATOM    844  HZ  PHE A  52      36.002  26.569  46.977  1.00  0.00           H  
ATOM    845  N   GLU A  53      42.032  22.133  50.686  1.00  0.00           N  
ATOM    846  CA  GLU A  53      42.890  21.104  51.247  1.00  0.00           C  
ATOM    847  C   GLU A  53      42.191  20.418  52.389  1.00  0.00           C  
ATOM    848  O   GLU A  53      41.723  21.078  53.334  1.00  0.00           O  
ATOM    849  CB  GLU A  53      44.198  21.698  51.731  1.00  0.00           C  
ATOM    850  CG  GLU A  53      44.977  22.329  50.617  1.00  0.00           C  
ATOM    851  CD  GLU A  53      46.258  22.961  51.089  1.00  0.00           C  
ATOM    852  OE1 GLU A  53      46.589  22.814  52.288  1.00  0.00           O  
ATOM    853  OE2 GLU A  53      46.916  23.612  50.255  1.00  0.00           O  
ATOM    854  H   GLU A  53      41.915  23.003  51.186  1.00  0.00           H  
ATOM    855  HA  GLU A  53      43.110  20.374  50.467  1.00  0.00           H  
ATOM    856 1HB  GLU A  53      43.996  22.449  52.495  1.00  0.00           H  
ATOM    857 2HB  GLU A  53      44.803  20.917  52.192  1.00  0.00           H  
ATOM    858 1HG  GLU A  53      45.212  21.566  49.875  1.00  0.00           H  
ATOM    859 2HG  GLU A  53      44.358  23.085  50.137  1.00  0.00           H  
ATOM    860  N   GLY A  54      42.119  19.099  52.277  1.00  0.00           N  
ATOM    861  CA  GLY A  54      41.566  18.230  53.321  1.00  0.00           C  
ATOM    862  C   GLY A  54      40.187  17.759  52.936  1.00  0.00           C  
ATOM    863  O   GLY A  54      39.385  18.525  52.432  1.00  0.00           O  
ATOM    864  H   GLY A  54      42.466  18.683  51.424  1.00  0.00           H  
ATOM    865 1HA  GLY A  54      42.226  17.375  53.471  1.00  0.00           H  
ATOM    866 2HA  GLY A  54      41.527  18.774  54.264  1.00  0.00           H  
ATOM    867  N   ARG A  55      39.911  16.483  53.207  1.00  0.00           N  
ATOM    868  CA  ARG A  55      38.613  15.907  52.882  1.00  0.00           C  
ATOM    869  C   ARG A  55      37.477  16.635  53.571  1.00  0.00           C  
ATOM    870  O   ARG A  55      36.466  16.911  52.954  1.00  0.00           O  
ATOM    871  CB  ARG A  55      38.569  14.438  53.279  1.00  0.00           C  
ATOM    872  CG  ARG A  55      37.197  13.837  53.005  1.00  0.00           C  
ATOM    873  CD  ARG A  55      37.215  12.374  53.262  1.00  0.00           C  
ATOM    874  NE  ARG A  55      37.449  12.049  54.645  1.00  0.00           N  
ATOM    875  CZ  ARG A  55      38.204  11.022  55.061  1.00  0.00           C  
ATOM    876  NH1 ARG A  55      38.883  10.261  54.207  1.00  0.00           N  
ATOM    877  NH2 ARG A  55      38.320  10.783  56.354  1.00  0.00           N  
ATOM    878  H   ARG A  55      40.611  15.902  53.645  1.00  0.00           H  
ATOM    879  HA  ARG A  55      38.461  15.981  51.805  1.00  0.00           H  
ATOM    880 1HB  ARG A  55      39.326  13.888  52.723  1.00  0.00           H  
ATOM    881 2HB  ARG A  55      38.805  14.341  54.339  1.00  0.00           H  
ATOM    882 1HG  ARG A  55      36.458  14.304  53.657  1.00  0.00           H  
ATOM    883 2HG  ARG A  55      36.925  14.012  51.963  1.00  0.00           H  
ATOM    884 1HD  ARG A  55      36.255  11.943  52.980  1.00  0.00           H  
ATOM    885 2HD  ARG A  55      38.007  11.911  52.675  1.00  0.00           H  
ATOM    886  HE  ARG A  55      37.015  12.634  55.346  1.00  0.00           H  
ATOM    887 1HH1 ARG A  55      38.838  10.450  53.216  1.00  0.00           H  
ATOM    888 2HH1 ARG A  55      39.443   9.494  54.550  1.00  0.00           H  
ATOM    889 1HH2 ARG A  55      37.842  11.373  57.022  1.00  0.00           H  
ATOM    890 2HH2 ARG A  55      38.886  10.013  56.677  1.00  0.00           H  
ATOM    891  N   GLU A  56      37.653  16.938  54.854  1.00  0.00           N  
ATOM    892  CA  GLU A  56      36.574  17.582  55.572  1.00  0.00           C  
ATOM    893  C   GLU A  56      36.416  19.046  55.206  1.00  0.00           C  
ATOM    894  O   GLU A  56      35.313  19.580  55.275  1.00  0.00           O  
ATOM    895  CB  GLU A  56      36.686  17.330  57.078  1.00  0.00           C  
ATOM    896  CG  GLU A  56      36.630  15.844  57.411  1.00  0.00           C  
ATOM    897  CD  GLU A  56      35.457  15.146  56.728  1.00  0.00           C  
ATOM    898  OE1 GLU A  56      35.646  14.085  56.093  1.00  0.00           O  
ATOM    899  OE2 GLU A  56      34.318  15.661  56.840  1.00  0.00           O  
ATOM    900  H   GLU A  56      38.514  16.733  55.341  1.00  0.00           H  
ATOM    901  HA  GLU A  56      35.629  17.164  55.223  1.00  0.00           H  
ATOM    902 1HB  GLU A  56      37.624  17.744  57.448  1.00  0.00           H  
ATOM    903 2HB  GLU A  56      35.875  17.843  57.595  1.00  0.00           H  
ATOM    904 1HG  GLU A  56      37.561  15.375  57.094  1.00  0.00           H  
ATOM    905 2HG  GLU A  56      36.547  15.727  58.491  1.00  0.00           H  
ATOM    906  N   THR A  57      37.517  19.688  54.809  1.00  0.00           N  
ATOM    907  CA  THR A  57      37.441  21.030  54.239  1.00  0.00           C  
ATOM    908  C   THR A  57      36.592  21.037  52.966  1.00  0.00           C  
ATOM    909  O   THR A  57      35.715  21.887  52.800  1.00  0.00           O  
ATOM    910  CB  THR A  57      38.829  21.553  53.916  1.00  0.00           C  
ATOM    911  OG1 THR A  57      39.600  21.626  55.130  1.00  0.00           O  
ATOM    912  CG2 THR A  57      38.740  22.944  53.293  1.00  0.00           C  
ATOM    913  H   THR A  57      38.418  19.243  54.902  1.00  0.00           H  
ATOM    914  HA  THR A  57      36.983  21.692  54.973  1.00  0.00           H  
ATOM    915  HB  THR A  57      39.319  20.877  53.216  1.00  0.00           H  
ATOM    916  HG1 THR A  57      40.531  21.520  54.923  1.00  0.00           H  
ATOM    917 1HG2 THR A  57      39.743  23.306  53.067  1.00  0.00           H  
ATOM    918 2HG2 THR A  57      38.155  22.895  52.375  1.00  0.00           H  
ATOM    919 3HG2 THR A  57      38.258  23.626  53.993  1.00  0.00           H  
ATOM    920  N   ILE A  58      36.830  20.063  52.088  1.00  0.00           N  
ATOM    921  CA  ILE A  58      36.023  19.910  50.878  1.00  0.00           C  
ATOM    922  C   ILE A  58      34.549  19.679  51.226  1.00  0.00           C  
ATOM    923  O   ILE A  58      33.655  20.349  50.681  1.00  0.00           O  
ATOM    924  CB  ILE A  58      36.539  18.743  50.017  1.00  0.00           C  
ATOM    925  CG1 ILE A  58      37.926  19.066  49.455  1.00  0.00           C  
ATOM    926  CG2 ILE A  58      35.563  18.439  48.891  1.00  0.00           C  
ATOM    927  CD1 ILE A  58      38.640  17.872  48.864  1.00  0.00           C  
ATOM    928  H   ILE A  58      37.585  19.414  52.260  1.00  0.00           H  
ATOM    929  HA  ILE A  58      36.033  20.854  50.334  1.00  0.00           H  
ATOM    930  HB  ILE A  58      36.651  17.854  50.638  1.00  0.00           H  
ATOM    931 1HG1 ILE A  58      37.836  19.827  48.680  1.00  0.00           H  
ATOM    932 2HG1 ILE A  58      38.552  19.479  50.246  1.00  0.00           H  
ATOM    933 1HG2 ILE A  58      35.943  17.612  48.292  1.00  0.00           H  
ATOM    934 2HG2 ILE A  58      34.596  18.167  49.312  1.00  0.00           H  
ATOM    935 3HG2 ILE A  58      35.449  19.321  48.261  1.00  0.00           H  
ATOM    936 1HD1 ILE A  58      39.615  18.180  48.487  1.00  0.00           H  
ATOM    937 2HD1 ILE A  58      38.772  17.110  49.633  1.00  0.00           H  
ATOM    938 3HD1 ILE A  58      38.048  17.463  48.046  1.00  0.00           H  
ATOM    939  N   TRP A  59      34.280  18.794  52.187  1.00  0.00           N  
ATOM    940  CA  TRP A  59      32.908  18.576  52.620  1.00  0.00           C  
ATOM    941  C   TRP A  59      32.252  19.853  53.129  1.00  0.00           C  
ATOM    942  O   TRP A  59      31.080  20.104  52.866  1.00  0.00           O  
ATOM    943  CB  TRP A  59      32.888  17.506  53.714  1.00  0.00           C  
ATOM    944  CG  TRP A  59      31.588  17.363  54.450  1.00  0.00           C  
ATOM    945  CD1 TRP A  59      31.409  17.500  55.793  1.00  0.00           C  
ATOM    946  CD2 TRP A  59      30.311  16.993  53.905  1.00  0.00           C  
ATOM    947  NE1 TRP A  59      30.101  17.253  56.127  1.00  0.00           N  
ATOM    948  CE2 TRP A  59      29.395  16.966  54.986  1.00  0.00           C  
ATOM    949  CE3 TRP A  59      29.839  16.744  52.610  1.00  0.00           C  
ATOM    950  CZ2 TRP A  59      28.036  16.640  54.822  1.00  0.00           C  
ATOM    951  CZ3 TRP A  59      28.490  16.440  52.439  1.00  0.00           C  
ATOM    952  CH2 TRP A  59      27.601  16.388  53.544  1.00  0.00           C  
ATOM    953  H   TRP A  59      35.023  18.267  52.623  1.00  0.00           H  
ATOM    954  HA  TRP A  59      32.327  18.228  51.767  1.00  0.00           H  
ATOM    955 1HB  TRP A  59      33.124  16.536  53.277  1.00  0.00           H  
ATOM    956 2HB  TRP A  59      33.658  17.728  54.453  1.00  0.00           H  
ATOM    957  HD1 TRP A  59      32.191  17.767  56.502  1.00  0.00           H  
ATOM    958  HE1 TRP A  59      29.718  17.277  57.060  1.00  0.00           H  
ATOM    959  HE3 TRP A  59      30.512  16.790  51.754  1.00  0.00           H  
ATOM    960  HZ2 TRP A  59      27.347  16.588  55.665  1.00  0.00           H  
ATOM    961  HZ3 TRP A  59      28.134  16.242  51.428  1.00  0.00           H  
ATOM    962  HH2 TRP A  59      26.552  16.142  53.374  1.00  0.00           H  
ATOM    963  N   ALA A  60      33.000  20.654  53.881  1.00  0.00           N  
ATOM    964  CA  ALA A  60      32.423  21.895  54.418  1.00  0.00           C  
ATOM    965  C   ALA A  60      31.845  22.752  53.309  1.00  0.00           C  
ATOM    966  O   ALA A  60      30.903  23.524  53.529  1.00  0.00           O  
ATOM    967  CB  ALA A  60      33.479  22.692  55.170  1.00  0.00           C  
ATOM    968  H   ALA A  60      33.961  20.427  54.092  1.00  0.00           H  
ATOM    969  HA  ALA A  60      31.626  21.625  55.111  1.00  0.00           H  
ATOM    970 1HB  ALA A  60      33.034  23.607  55.560  1.00  0.00           H  
ATOM    971 2HB  ALA A  60      33.865  22.095  55.996  1.00  0.00           H  
ATOM    972 3HB  ALA A  60      34.293  22.945  54.493  1.00  0.00           H  
ATOM    973  N   HIS A  61      32.448  22.632  52.135  1.00  0.00           N  
ATOM    974  CA  HIS A  61      32.049  23.398  50.965  1.00  0.00           C  
ATOM    975  C   HIS A  61      31.200  22.620  49.943  1.00  0.00           C  
ATOM    976  O   HIS A  61      30.889  23.149  48.888  1.00  0.00           O  
ATOM    977  CB  HIS A  61      33.297  23.946  50.265  1.00  0.00           C  
ATOM    978  CG  HIS A  61      34.029  24.979  51.063  1.00  0.00           C  
ATOM    979  ND1 HIS A  61      35.040  24.659  51.945  1.00  0.00           N  
ATOM    980  CD2 HIS A  61      33.897  26.325  51.114  1.00  0.00           C  
ATOM    981  CE1 HIS A  61      35.499  25.766  52.504  1.00  0.00           C  
ATOM    982  NE2 HIS A  61      34.822  26.790  52.016  1.00  0.00           N  
ATOM    983  H   HIS A  61      33.216  21.980  52.058  1.00  0.00           H  
ATOM    984  HA  HIS A  61      31.414  24.228  51.273  1.00  0.00           H  
ATOM    985 1HB  HIS A  61      33.985  23.126  50.054  1.00  0.00           H  
ATOM    986 2HB  HIS A  61      33.014  24.389  49.311  1.00  0.00           H  
ATOM    987  HD2 HIS A  61      33.189  26.928  50.545  1.00  0.00           H  
ATOM    988  HE1 HIS A  61      36.300  25.823  53.240  1.00  0.00           H  
ATOM    989  HE2 HIS A  61      34.958  27.759  52.264  1.00  0.00           H  
ATOM    990  N   MET A  62      30.835  21.378  50.265  1.00  0.00           N  
ATOM    991  CA  MET A  62      30.011  20.540  49.368  1.00  0.00           C  
ATOM    992  C   MET A  62      28.676  20.081  49.925  1.00  0.00           C  
ATOM    993  O   MET A  62      27.942  19.359  49.243  1.00  0.00           O  
ATOM    994  CB  MET A  62      30.816  19.311  48.948  1.00  0.00           C  
ATOM    995  CG  MET A  62      31.809  19.563  47.823  1.00  0.00           C  
ATOM    996  SD  MET A  62      31.001  19.955  46.258  1.00  0.00           S  
ATOM    997  CE  MET A  62      32.422  20.249  45.209  1.00  0.00           C  
ATOM    998  H   MET A  62      31.134  21.002  51.153  1.00  0.00           H  
ATOM    999  HA  MET A  62      29.762  21.123  48.482  1.00  0.00           H  
ATOM   1000 1HB  MET A  62      31.371  18.930  49.804  1.00  0.00           H  
ATOM   1001 2HB  MET A  62      30.135  18.524  48.623  1.00  0.00           H  
ATOM   1002 1HG  MET A  62      32.460  20.394  48.092  1.00  0.00           H  
ATOM   1003 2HG  MET A  62      32.428  18.678  47.678  1.00  0.00           H  
ATOM   1004 1HE  MET A  62      32.085  20.504  44.203  1.00  0.00           H  
ATOM   1005 2HE  MET A  62      33.010  21.073  45.615  1.00  0.00           H  
ATOM   1006 3HE  MET A  62      33.037  19.350  45.168  1.00  0.00           H  
ATOM   1007  N   ARG A  63      28.371  20.472  51.158  1.00  0.00           N  
ATOM   1008  CA  ARG A  63      27.182  19.977  51.875  1.00  0.00           C  
ATOM   1009  C   ARG A  63      25.872  20.130  51.089  1.00  0.00           C  
ATOM   1010  O   ARG A  63      25.033  19.228  51.097  1.00  0.00           O  
ATOM   1011  CB  ARG A  63      27.005  20.678  53.230  1.00  0.00           C  
ATOM   1012  CG  ARG A  63      28.184  20.598  54.173  1.00  0.00           C  
ATOM   1013  CD  ARG A  63      27.881  21.342  55.438  1.00  0.00           C  
ATOM   1014  NE  ARG A  63      26.993  20.580  56.311  1.00  0.00           N  
ATOM   1015  CZ  ARG A  63      27.413  19.797  57.299  1.00  0.00           C  
ATOM   1016  NH1 ARG A  63      26.532  19.142  58.039  1.00  0.00           N  
ATOM   1017  NH2 ARG A  63      28.708  19.669  57.545  1.00  0.00           N  
ATOM   1018  H   ARG A  63      28.981  21.135  51.615  1.00  0.00           H  
ATOM   1019  HA  ARG A  63      27.309  18.910  52.060  1.00  0.00           H  
ATOM   1020 1HB  ARG A  63      26.796  21.734  53.068  1.00  0.00           H  
ATOM   1021 2HB  ARG A  63      26.149  20.251  53.751  1.00  0.00           H  
ATOM   1022 1HG  ARG A  63      28.389  19.554  54.412  1.00  0.00           H  
ATOM   1023 2HG  ARG A  63      29.061  21.040  53.698  1.00  0.00           H  
ATOM   1024 1HD  ARG A  63      28.807  21.538  55.976  1.00  0.00           H  
ATOM   1025 2HD  ARG A  63      27.395  22.287  55.196  1.00  0.00           H  
ATOM   1026  HE  ARG A  63      25.998  20.654  56.150  1.00  0.00           H  
ATOM   1027 1HH1 ARG A  63      25.544  19.237  57.852  1.00  0.00           H  
ATOM   1028 2HH1 ARG A  63      26.848  18.547  58.791  1.00  0.00           H  
ATOM   1029 1HH2 ARG A  63      29.382  20.167  56.980  1.00  0.00           H  
ATOM   1030 2HH2 ARG A  63      29.022  19.074  58.297  1.00  0.00           H  
ATOM   1031  N   LEU A  64      25.702  21.267  50.423  1.00  0.00           N  
ATOM   1032  CA  LEU A  64      24.433  21.568  49.759  1.00  0.00           C  
ATOM   1033  C   LEU A  64      24.492  21.402  48.228  1.00  0.00           C  
ATOM   1034  O   LEU A  64      23.676  21.958  47.494  1.00  0.00           O  
ATOM   1035  CB  LEU A  64      24.006  23.002  50.098  1.00  0.00           C  
ATOM   1036  CG  LEU A  64      23.895  23.326  51.594  1.00  0.00           C  
ATOM   1037  CD1 LEU A  64      23.500  24.786  51.769  1.00  0.00           C  
ATOM   1038  CD2 LEU A  64      22.873  22.402  52.239  1.00  0.00           C  
ATOM   1039  H   LEU A  64      26.456  21.937  50.371  1.00  0.00           H  
ATOM   1040  HA  LEU A  64      23.694  20.831  50.073  1.00  0.00           H  
ATOM   1041 1HB  LEU A  64      24.728  23.691  49.663  1.00  0.00           H  
ATOM   1042 2HB  LEU A  64      23.034  23.192  49.645  1.00  0.00           H  
ATOM   1043  HG  LEU A  64      24.865  23.183  52.070  1.00  0.00           H  
ATOM   1044 1HD1 LEU A  64      23.421  25.016  52.832  1.00  0.00           H  
ATOM   1045 2HD1 LEU A  64      24.258  25.425  51.316  1.00  0.00           H  
ATOM   1046 3HD1 LEU A  64      22.539  24.963  51.288  1.00  0.00           H  
ATOM   1047 1HD2 LEU A  64      22.794  22.632  53.302  1.00  0.00           H  
ATOM   1048 2HD2 LEU A  64      21.902  22.545  51.764  1.00  0.00           H  
ATOM   1049 3HD2 LEU A  64      23.189  21.366  52.114  1.00  0.00           H  
ATOM   1050  N   PHE A  65      25.458  20.626  47.750  1.00  0.00           N  
ATOM   1051  CA  PHE A  65      25.631  20.431  46.308  1.00  0.00           C  
ATOM   1052  C   PHE A  65      24.333  20.051  45.612  1.00  0.00           C  
ATOM   1053  O   PHE A  65      23.997  20.666  44.606  1.00  0.00           O  
ATOM   1054  CB  PHE A  65      26.736  19.409  46.034  1.00  0.00           C  
ATOM   1055  CG  PHE A  65      26.894  19.043  44.583  1.00  0.00           C  
ATOM   1056  CD1 PHE A  65      27.646  19.844  43.733  1.00  0.00           C  
ATOM   1057  CD2 PHE A  65      26.303  17.886  44.076  1.00  0.00           C  
ATOM   1058  CE1 PHE A  65      27.816  19.508  42.406  1.00  0.00           C  
ATOM   1059  CE2 PHE A  65      26.456  17.547  42.731  1.00  0.00           C  
ATOM   1060  CZ  PHE A  65      27.210  18.349  41.899  1.00  0.00           C  
ATOM   1061  H   PHE A  65      26.086  20.159  48.389  1.00  0.00           H  
ATOM   1062  HA  PHE A  65      25.920  21.384  45.863  1.00  0.00           H  
ATOM   1063 1HB  PHE A  65      27.689  19.800  46.387  1.00  0.00           H  
ATOM   1064 2HB  PHE A  65      26.531  18.494  46.589  1.00  0.00           H  
ATOM   1065  HD1 PHE A  65      28.107  20.751  44.125  1.00  0.00           H  
ATOM   1066  HD2 PHE A  65      25.707  17.252  44.734  1.00  0.00           H  
ATOM   1067  HE1 PHE A  65      28.419  20.141  41.757  1.00  0.00           H  
ATOM   1068  HE2 PHE A  65      25.979  16.650  42.337  1.00  0.00           H  
ATOM   1069  HZ  PHE A  65      27.333  18.082  40.851  1.00  0.00           H  
ATOM   1070  N   PRO A  66      23.602  19.034  46.122  1.00  0.00           N  
ATOM   1071  CA  PRO A  66      22.395  18.646  45.387  1.00  0.00           C  
ATOM   1072  C   PRO A  66      21.300  19.708  45.340  1.00  0.00           C  
ATOM   1073  O   PRO A  66      20.401  19.624  44.498  1.00  0.00           O  
ATOM   1074  CB  PRO A  66      21.907  17.395  46.126  1.00  0.00           C  
ATOM   1075  CG  PRO A  66      22.526  17.460  47.460  1.00  0.00           C  
ATOM   1076  CD  PRO A  66      23.854  18.117  47.278  1.00  0.00           C  
ATOM   1077  HA  PRO A  66      22.666  18.403  44.349  1.00  0.00           H  
ATOM   1078 1HB  PRO A  66      20.808  17.393  46.178  1.00  0.00           H  
ATOM   1079 2HB  PRO A  66      22.204  16.491  45.574  1.00  0.00           H  
ATOM   1080 1HG  PRO A  66      21.885  18.029  48.149  1.00  0.00           H  
ATOM   1081 2HG  PRO A  66      22.628  16.450  47.882  1.00  0.00           H  
ATOM   1082 1HD  PRO A  66      24.120  18.667  48.192  1.00  0.00           H  
ATOM   1083 2HD  PRO A  66      24.612  17.353  47.049  1.00  0.00           H  
ATOM   1084  N   GLU A  67      21.386  20.701  46.221  1.00  0.00           N  
ATOM   1085  CA  GLU A  67      20.444  21.821  46.234  1.00  0.00           C  
ATOM   1086  C   GLU A  67      20.858  22.956  45.291  1.00  0.00           C  
ATOM   1087  O   GLU A  67      20.175  23.978  45.183  1.00  0.00           O  
ATOM   1088  CB  GLU A  67      20.302  22.366  47.657  1.00  0.00           C  
ATOM   1089  CG  GLU A  67      19.549  21.449  48.610  1.00  0.00           C  
ATOM   1090  CD  GLU A  67      19.413  22.025  49.992  1.00  0.00           C  
ATOM   1091  OE1 GLU A  67      19.040  23.168  50.105  1.00  0.00           O  
ATOM   1092  OE2 GLU A  67      19.683  21.321  50.936  1.00  0.00           O  
ATOM   1093  H   GLU A  67      22.131  20.675  46.903  1.00  0.00           H  
ATOM   1094  HA  GLU A  67      19.474  21.462  45.889  1.00  0.00           H  
ATOM   1095 1HB  GLU A  67      21.292  22.546  48.078  1.00  0.00           H  
ATOM   1096 2HB  GLU A  67      19.780  23.323  47.630  1.00  0.00           H  
ATOM   1097 1HG  GLU A  67      18.553  21.263  48.207  1.00  0.00           H  
ATOM   1098 2HG  GLU A  67      20.071  20.495  48.668  1.00  0.00           H  
ATOM   1099  N   HIS A  68      21.985  22.777  44.611  1.00  0.00           N  
ATOM   1100  CA  HIS A  68      22.480  23.785  43.670  1.00  0.00           C  
ATOM   1101  C   HIS A  68      22.624  23.303  42.234  1.00  0.00           C  
ATOM   1102  O   HIS A  68      22.522  24.103  41.298  1.00  0.00           O  
ATOM   1103  CB  HIS A  68      23.854  24.277  44.111  1.00  0.00           C  
ATOM   1104  CG  HIS A  68      23.822  25.223  45.271  1.00  0.00           C  
ATOM   1105  ND1 HIS A  68      23.809  24.793  46.581  1.00  0.00           N  
ATOM   1106  CD2 HIS A  68      23.780  26.576  45.317  1.00  0.00           C  
ATOM   1107  CE1 HIS A  68      23.775  25.842  47.384  1.00  0.00           C  
ATOM   1108  NE2 HIS A  68      23.750  26.934  46.642  1.00  0.00           N  
ATOM   1109  H   HIS A  68      22.513  21.926  44.744  1.00  0.00           H  
ATOM   1110  HA  HIS A  68      21.798  24.635  43.656  1.00  0.00           H  
ATOM   1111 1HB  HIS A  68      24.474  23.424  44.388  1.00  0.00           H  
ATOM   1112 2HB  HIS A  68      24.344  24.781  43.279  1.00  0.00           H  
ATOM   1113  HD2 HIS A  68      23.770  27.253  44.463  1.00  0.00           H  
ATOM   1114  HE1 HIS A  68      23.767  25.811  48.473  1.00  0.00           H  
ATOM   1115  HE2 HIS A  68      23.716  27.883  46.988  1.00  0.00           H  
ATOM   1116  N   LEU A  69      22.889  22.010  42.062  1.00  0.00           N  
ATOM   1117  CA  LEU A  69      23.137  21.456  40.732  1.00  0.00           C  
ATOM   1118  C   LEU A  69      22.608  20.041  40.621  1.00  0.00           C  
ATOM   1119  O   LEU A  69      22.781  19.233  41.537  1.00  0.00           O  
ATOM   1120  CB  LEU A  69      24.639  21.467  40.420  1.00  0.00           C  
ATOM   1121  CG  LEU A  69      25.040  20.883  39.059  1.00  0.00           C  
ATOM   1122  CD1 LEU A  69      24.502  21.772  37.946  1.00  0.00           C  
ATOM   1123  CD2 LEU A  69      26.555  20.768  38.983  1.00  0.00           C  
ATOM   1124  H   LEU A  69      22.919  21.396  42.864  1.00  0.00           H  
ATOM   1125  HA  LEU A  69      22.627  22.078  39.998  1.00  0.00           H  
ATOM   1126 1HB  LEU A  69      24.993  22.496  40.456  1.00  0.00           H  
ATOM   1127 2HB  LEU A  69      25.159  20.899  41.191  1.00  0.00           H  
ATOM   1128  HG  LEU A  69      24.594  19.895  38.942  1.00  0.00           H  
ATOM   1129 1HD1 LEU A  69      24.786  21.357  36.979  1.00  0.00           H  
ATOM   1130 2HD1 LEU A  69      23.415  21.821  38.013  1.00  0.00           H  
ATOM   1131 3HD1 LEU A  69      24.918  22.774  38.047  1.00  0.00           H  
ATOM   1132 1HD2 LEU A  69      26.840  20.352  38.016  1.00  0.00           H  
ATOM   1133 2HD2 LEU A  69      27.001  21.756  39.099  1.00  0.00           H  
ATOM   1134 3HD2 LEU A  69      26.910  20.113  39.778  1.00  0.00           H  
ATOM   1135  N   THR A  70      21.934  19.767  39.510  1.00  0.00           N  
ATOM   1136  CA  THR A  70      21.622  18.411  39.090  1.00  0.00           C  
ATOM   1137  C   THR A  70      22.379  18.261  37.772  1.00  0.00           C  
ATOM   1138  O   THR A  70      22.371  19.173  36.931  1.00  0.00           O  
ATOM   1139  CB  THR A  70      20.113  18.166  38.910  1.00  0.00           C  
ATOM   1140  OG1 THR A  70      19.896  16.827  38.446  1.00  0.00           O  
ATOM   1141  CG2 THR A  70      19.529  19.148  37.906  1.00  0.00           C  
ATOM   1142  H   THR A  70      21.629  20.541  38.938  1.00  0.00           H  
ATOM   1143  HA  THR A  70      21.979  17.721  39.855  1.00  0.00           H  
ATOM   1144  HB  THR A  70      19.607  18.290  39.867  1.00  0.00           H  
ATOM   1145  HG1 THR A  70      20.246  16.205  39.088  1.00  0.00           H  
ATOM   1146 1HG2 THR A  70      18.461  18.960  37.791  1.00  0.00           H  
ATOM   1147 2HG2 THR A  70      19.682  20.166  38.261  1.00  0.00           H  
ATOM   1148 3HG2 THR A  70      20.024  19.021  36.944  1.00  0.00           H  
ATOM   1149  N   VAL A  71      23.067  17.142  37.608  1.00  0.00           N  
ATOM   1150  CA  VAL A  71      23.992  16.998  36.490  1.00  0.00           C  
ATOM   1151  C   VAL A  71      24.126  15.544  36.077  1.00  0.00           C  
ATOM   1152  O   VAL A  71      24.042  14.631  36.922  1.00  0.00           O  
ATOM   1153  CB  VAL A  71      25.381  17.637  36.822  1.00  0.00           C  
ATOM   1154  CG1 VAL A  71      26.051  16.926  37.996  1.00  0.00           C  
ATOM   1155  CG2 VAL A  71      26.302  17.684  35.583  1.00  0.00           C  
ATOM   1156  H   VAL A  71      22.957  16.376  38.257  1.00  0.00           H  
ATOM   1157  HA  VAL A  71      23.573  17.516  35.626  1.00  0.00           H  
ATOM   1158  HB  VAL A  71      25.227  18.656  37.178  1.00  0.00           H  
ATOM   1159 1HG1 VAL A  71      27.014  17.393  38.204  1.00  0.00           H  
ATOM   1160 2HG1 VAL A  71      25.415  17.001  38.878  1.00  0.00           H  
ATOM   1161 3HG1 VAL A  71      26.203  15.876  37.747  1.00  0.00           H  
ATOM   1162 1HG2 VAL A  71      27.256  18.134  35.855  1.00  0.00           H  
ATOM   1163 2HG2 VAL A  71      26.470  16.671  35.217  1.00  0.00           H  
ATOM   1164 3HG2 VAL A  71      25.829  18.278  34.801  1.00  0.00           H  
ATOM   1165  N   ARG A  72      24.301  15.333  34.777  1.00  0.00           N  
ATOM   1166  CA  ARG A  72      24.541  14.017  34.193  1.00  0.00           C  
ATOM   1167  C   ARG A  72      25.807  14.097  33.341  1.00  0.00           C  
ATOM   1168  O   ARG A  72      25.980  15.049  32.586  1.00  0.00           O  
ATOM   1169  CB  ARG A  72      23.370  13.617  33.296  1.00  0.00           C  
ATOM   1170  CG  ARG A  72      22.070  13.388  34.045  1.00  0.00           C  
ATOM   1171  CD  ARG A  72      20.903  13.277  33.078  1.00  0.00           C  
ATOM   1172  NE  ARG A  72      19.635  13.024  33.763  1.00  0.00           N  
ATOM   1173  CZ  ARG A  72      18.871  13.965  34.318  1.00  0.00           C  
ATOM   1174  NH1 ARG A  72      19.246  15.241  34.301  1.00  0.00           N  
ATOM   1175  NH2 ARG A  72      17.740  13.627  34.917  1.00  0.00           N  
ATOM   1176  H   ARG A  72      24.264  16.141  34.171  1.00  0.00           H  
ATOM   1177  HA  ARG A  72      24.630  13.290  35.001  1.00  0.00           H  
ATOM   1178 1HB  ARG A  72      23.199  14.394  32.553  1.00  0.00           H  
ATOM   1179 2HB  ARG A  72      23.617  12.700  32.761  1.00  0.00           H  
ATOM   1180 1HG  ARG A  72      22.138  12.465  34.620  1.00  0.00           H  
ATOM   1181 2HG  ARG A  72      21.887  14.224  34.721  1.00  0.00           H  
ATOM   1182 1HD  ARG A  72      20.804  14.206  32.519  1.00  0.00           H  
ATOM   1183 2HD  ARG A  72      21.082  12.454  32.387  1.00  0.00           H  
ATOM   1184  HE  ARG A  72      19.313  12.067  33.819  1.00  0.00           H  
ATOM   1185 1HH1 ARG A  72      20.118  15.506  33.864  1.00  0.00           H  
ATOM   1186 2HH1 ARG A  72      18.660  15.945  34.725  1.00  0.00           H  
ATOM   1187 1HH2 ARG A  72      17.456  12.657  34.952  1.00  0.00           H  
ATOM   1188 2HH2 ARG A  72      17.160  14.338  35.338  1.00  0.00           H  
ATOM   1189  N   PHE A  73      26.684  13.109  33.460  1.00  0.00           N  
ATOM   1190  CA  PHE A  73      27.962  13.135  32.726  1.00  0.00           C  
ATOM   1191  C   PHE A  73      28.033  12.067  31.636  1.00  0.00           C  
ATOM   1192  O   PHE A  73      27.453  10.972  31.769  1.00  0.00           O  
ATOM   1193  CB  PHE A  73      29.141  12.937  33.673  1.00  0.00           C  
ATOM   1194  CG  PHE A  73      29.235  13.976  34.755  1.00  0.00           C  
ATOM   1195  CD1 PHE A  73      29.792  15.227  34.518  1.00  0.00           C  
ATOM   1196  CD2 PHE A  73      28.756  13.692  36.033  1.00  0.00           C  
ATOM   1197  CE1 PHE A  73      29.898  16.167  35.531  1.00  0.00           C  
ATOM   1198  CE2 PHE A  73      28.854  14.657  37.052  1.00  0.00           C  
ATOM   1199  CZ  PHE A  73      29.431  15.879  36.807  1.00  0.00           C  
ATOM   1200  H   PHE A  73      26.478  12.325  34.062  1.00  0.00           H  
ATOM   1201  HA  PHE A  73      28.066  14.108  32.245  1.00  0.00           H  
ATOM   1202 1HB  PHE A  73      29.066  11.959  34.148  1.00  0.00           H  
ATOM   1203 2HB  PHE A  73      30.071  12.954  33.105  1.00  0.00           H  
ATOM   1204  HD1 PHE A  73      30.151  15.470  33.517  1.00  0.00           H  
ATOM   1205  HD2 PHE A  73      28.296  12.726  36.241  1.00  0.00           H  
ATOM   1206  HE1 PHE A  73      30.349  17.138  35.328  1.00  0.00           H  
ATOM   1207  HE2 PHE A  73      28.468  14.426  38.044  1.00  0.00           H  
ATOM   1208  HZ  PHE A  73      29.526  16.617  37.603  1.00  0.00           H  
ATOM   1209  N   THR A  74      28.762  12.383  30.574  1.00  0.00           N  
ATOM   1210  CA  THR A  74      28.988  11.417  29.496  1.00  0.00           C  
ATOM   1211  C   THR A  74      30.076  10.425  29.901  1.00  0.00           C  
ATOM   1212  O   THR A  74      30.760  10.636  30.913  1.00  0.00           O  
ATOM   1213  CB  THR A  74      29.399  12.131  28.198  1.00  0.00           C  
ATOM   1214  OG1 THR A  74      30.652  12.805  28.393  1.00  0.00           O  
ATOM   1215  CG2 THR A  74      28.341  13.140  27.780  1.00  0.00           C  
ATOM   1216  H   THR A  74      29.169  13.305  30.502  1.00  0.00           H  
ATOM   1217  HA  THR A  74      28.059  10.878  29.313  1.00  0.00           H  
ATOM   1218  HB  THR A  74      29.524  11.396  27.403  1.00  0.00           H  
ATOM   1219  HG1 THR A  74      31.372  12.183  28.267  1.00  0.00           H  
ATOM   1220 1HG2 THR A  74      28.653  13.633  26.859  1.00  0.00           H  
ATOM   1221 2HG2 THR A  74      27.394  12.626  27.615  1.00  0.00           H  
ATOM   1222 3HG2 THR A  74      28.218  13.884  28.566  1.00  0.00           H  
ATOM   1223  N   ASP A  75      30.223   9.326  29.147  1.00  0.00           N  
ATOM   1224  CA  ASP A  75      31.256   8.333  29.446  1.00  0.00           C  
ATOM   1225  C   ASP A  75      32.641   8.985  29.391  1.00  0.00           C  
ATOM   1226  O   ASP A  75      32.927   9.751  28.462  1.00  0.00           O  
ATOM   1227  CB  ASP A  75      31.188   7.163  28.461  1.00  0.00           C  
ATOM   1228  CG  ASP A  75      29.954   6.294  28.659  1.00  0.00           C  
ATOM   1229  OD1 ASP A  75      29.313   6.429  29.674  1.00  0.00           O  
ATOM   1230  OD2 ASP A  75      29.664   5.503  27.794  1.00  0.00           O  
ATOM   1231  H   ASP A  75      29.611   9.178  28.358  1.00  0.00           H  
ATOM   1232  HA  ASP A  75      31.079   7.939  30.447  1.00  0.00           H  
ATOM   1233 1HB  ASP A  75      31.185   7.546  27.441  1.00  0.00           H  
ATOM   1234 2HB  ASP A  75      32.076   6.540  28.574  1.00  0.00           H  
ATOM   1235  N   VAL A  76      33.485   8.686  30.371  1.00  0.00           N  
ATOM   1236  CA  VAL A  76      34.806   9.327  30.424  1.00  0.00           C  
ATOM   1237  C   VAL A  76      35.756   8.683  29.415  1.00  0.00           C  
ATOM   1238  O   VAL A  76      35.886   7.437  29.363  1.00  0.00           O  
ATOM   1239  CB  VAL A  76      35.407   9.212  31.838  1.00  0.00           C  
ATOM   1240  CG1 VAL A  76      36.787   9.851  31.883  1.00  0.00           C  
ATOM   1241  CG2 VAL A  76      34.478   9.864  32.850  1.00  0.00           C  
ATOM   1242  H   VAL A  76      33.232   8.019  31.087  1.00  0.00           H  
ATOM   1243  HA  VAL A  76      34.690  10.381  30.169  1.00  0.00           H  
ATOM   1244  HB  VAL A  76      35.533   8.158  32.085  1.00  0.00           H  
ATOM   1245 1HG1 VAL A  76      37.197   9.761  32.890  1.00  0.00           H  
ATOM   1246 2HG1 VAL A  76      37.446   9.346  31.177  1.00  0.00           H  
ATOM   1247 3HG1 VAL A  76      36.709  10.905  31.618  1.00  0.00           H  
ATOM   1248 1HG2 VAL A  76      34.908   9.779  33.847  1.00  0.00           H  
ATOM   1249 2HG2 VAL A  76      34.347  10.917  32.600  1.00  0.00           H  
ATOM   1250 3HG2 VAL A  76      33.509   9.364  32.830  1.00  0.00           H  
ATOM   1251  N   GLN A  77      36.382   9.528  28.595  1.00  0.00           N  
ATOM   1252  CA  GLN A  77      37.432   9.084  27.675  1.00  0.00           C  
ATOM   1253  C   GLN A  77      38.783   9.283  28.350  1.00  0.00           C  
ATOM   1254  O   GLN A  77      39.227  10.414  28.559  1.00  0.00           O  
ATOM   1255  CB  GLN A  77      37.375   9.852  26.352  1.00  0.00           C  
ATOM   1256  CG  GLN A  77      36.158   9.535  25.500  1.00  0.00           C  
ATOM   1257  CD  GLN A  77      36.131  10.331  24.209  1.00  0.00           C  
ATOM   1258  OE1 GLN A  77      37.035  10.219  23.376  1.00  0.00           O  
ATOM   1259  NE2 GLN A  77      35.094  11.142  24.036  1.00  0.00           N  
ATOM   1260  H   GLN A  77      36.121  10.504  28.610  1.00  0.00           H  
ATOM   1261  HA  GLN A  77      37.288   8.023  27.472  1.00  0.00           H  
ATOM   1262 1HB  GLN A  77      37.375  10.924  26.553  1.00  0.00           H  
ATOM   1263 2HB  GLN A  77      38.265   9.630  25.764  1.00  0.00           H  
ATOM   1264 1HG  GLN A  77      36.170   8.475  25.248  1.00  0.00           H  
ATOM   1265 2HG  GLN A  77      35.258   9.774  26.067  1.00  0.00           H  
ATOM   1266 1HE2 GLN A  77      35.022  11.693  23.204  1.00  0.00           H  
ATOM   1267 2HE2 GLN A  77      34.384  11.202  24.738  1.00  0.00           H  
ATOM   1268  N   PHE A  78      39.429   8.181  28.720  1.00  0.00           N  
ATOM   1269  CA  PHE A  78      40.705   8.238  29.428  1.00  0.00           C  
ATOM   1270  C   PHE A  78      41.922   8.226  28.520  1.00  0.00           C  
ATOM   1271  O   PHE A  78      41.942   7.523  27.496  1.00  0.00           O  
ATOM   1272  CB  PHE A  78      40.812   7.074  30.393  1.00  0.00           C  
ATOM   1273  CG  PHE A  78      39.954   7.230  31.610  1.00  0.00           C  
ATOM   1274  CD1 PHE A  78      40.352   8.071  32.637  1.00  0.00           C  
ATOM   1275  CD2 PHE A  78      38.770   6.494  31.760  1.00  0.00           C  
ATOM   1276  CE1 PHE A  78      39.577   8.211  33.796  1.00  0.00           C  
ATOM   1277  CE2 PHE A  78      37.986   6.623  32.903  1.00  0.00           C  
ATOM   1278  CZ  PHE A  78      38.388   7.492  33.923  1.00  0.00           C  
ATOM   1279  H   PHE A  78      39.024   7.280  28.507  1.00  0.00           H  
ATOM   1280  HA  PHE A  78      40.748   9.171  29.991  1.00  0.00           H  
ATOM   1281 1HB  PHE A  78      40.525   6.154  29.886  1.00  0.00           H  
ATOM   1282 2HB  PHE A  78      41.846   6.962  30.714  1.00  0.00           H  
ATOM   1283  HD1 PHE A  78      41.282   8.631  32.537  1.00  0.00           H  
ATOM   1284  HD2 PHE A  78      38.462   5.818  30.961  1.00  0.00           H  
ATOM   1285  HE1 PHE A  78      39.905   8.880  34.591  1.00  0.00           H  
ATOM   1286  HE2 PHE A  78      37.063   6.052  33.007  1.00  0.00           H  
ATOM   1287  HZ  PHE A  78      37.774   7.605  34.815  1.00  0.00           H  
ATOM   1288  N   TYR A  79      42.943   8.979  28.900  1.00  0.00           N  
ATOM   1289  CA  TYR A  79      44.251   8.829  28.276  1.00  0.00           C  
ATOM   1290  C   TYR A  79      45.000   7.757  29.023  1.00  0.00           C  
ATOM   1291  O   TYR A  79      44.893   7.664  30.240  1.00  0.00           O  
ATOM   1292  CB  TYR A  79      45.011  10.148  28.355  1.00  0.00           C  
ATOM   1293  CG  TYR A  79      44.362  11.206  27.518  1.00  0.00           C  
ATOM   1294  CD1 TYR A  79      44.531  11.231  26.133  1.00  0.00           C  
ATOM   1295  CD2 TYR A  79      43.564  12.191  28.100  1.00  0.00           C  
ATOM   1296  CE1 TYR A  79      43.906  12.195  25.342  1.00  0.00           C  
ATOM   1297  CE2 TYR A  79      42.929  13.185  27.314  1.00  0.00           C  
ATOM   1298  CZ  TYR A  79      43.113  13.178  25.936  1.00  0.00           C  
ATOM   1299  OH  TYR A  79      42.515  14.130  25.124  1.00  0.00           O  
ATOM   1300  H   TYR A  79      42.822   9.667  29.630  1.00  0.00           H  
ATOM   1301  HA  TYR A  79      44.106   8.565  27.228  1.00  0.00           H  
ATOM   1302 1HB  TYR A  79      45.054  10.482  29.392  1.00  0.00           H  
ATOM   1303 2HB  TYR A  79      46.036   9.997  28.017  1.00  0.00           H  
ATOM   1304  HD1 TYR A  79      45.162  10.487  25.647  1.00  0.00           H  
ATOM   1305  HD2 TYR A  79      43.419  12.207  29.180  1.00  0.00           H  
ATOM   1306  HE1 TYR A  79      44.053  12.193  24.263  1.00  0.00           H  
ATOM   1307  HE2 TYR A  79      42.307  13.943  27.791  1.00  0.00           H  
ATOM   1308  HH  TYR A  79      42.051  14.769  25.670  1.00  0.00           H  
ATOM   1309  N   GLU A  80      45.783   6.958  28.312  1.00  0.00           N  
ATOM   1310  CA  GLU A  80      46.517   5.879  28.963  1.00  0.00           C  
ATOM   1311  C   GLU A  80      47.802   6.369  29.664  1.00  0.00           C  
ATOM   1312  O   GLU A  80      48.709   6.889  29.010  1.00  0.00           O  
ATOM   1313  CB  GLU A  80      46.869   4.802  27.934  1.00  0.00           C  
ATOM   1314  CG  GLU A  80      45.691   3.942  27.497  1.00  0.00           C  
ATOM   1315  CD  GLU A  80      44.957   3.323  28.653  1.00  0.00           C  
ATOM   1316  OE1 GLU A  80      45.578   2.633  29.426  1.00  0.00           O  
ATOM   1317  OE2 GLU A  80      43.773   3.540  28.764  1.00  0.00           O  
ATOM   1318  H   GLU A  80      45.879   7.088  27.315  1.00  0.00           H  
ATOM   1319  HA  GLU A  80      45.900   5.476  29.767  1.00  0.00           H  
ATOM   1320 1HB  GLU A  80      47.289   5.271  27.045  1.00  0.00           H  
ATOM   1321 2HB  GLU A  80      47.631   4.140  28.346  1.00  0.00           H  
ATOM   1322 1HG  GLU A  80      44.996   4.559  26.928  1.00  0.00           H  
ATOM   1323 2HG  GLU A  80      46.055   3.154  26.839  1.00  0.00           H  
ATOM   1324  N   THR A  81      47.878   6.172  30.984  1.00  0.00           N  
ATOM   1325  CA  THR A  81      49.016   6.623  31.783  1.00  0.00           C  
ATOM   1326  C   THR A  81      49.931   5.448  32.152  1.00  0.00           C  
ATOM   1327  O   THR A  81      49.519   4.293  32.034  1.00  0.00           O  
ATOM   1328  CB  THR A  81      48.545   7.285  33.103  1.00  0.00           C  
ATOM   1329  OG1 THR A  81      47.891   6.298  33.914  1.00  0.00           O  
ATOM   1330  CG2 THR A  81      47.568   8.463  32.832  1.00  0.00           C  
ATOM   1331  H   THR A  81      47.116   5.692  31.441  1.00  0.00           H  
ATOM   1332  HA  THR A  81      49.571   7.365  31.207  1.00  0.00           H  
ATOM   1333  HB  THR A  81      49.408   7.666  33.648  1.00  0.00           H  
ATOM   1334  HG1 THR A  81      47.365   6.735  34.588  1.00  0.00           H  
ATOM   1335 1HG2 THR A  81      47.257   8.904  33.779  1.00  0.00           H  
ATOM   1336 2HG2 THR A  81      48.068   9.218  32.226  1.00  0.00           H  
ATOM   1337 3HG2 THR A  81      46.692   8.094  32.300  1.00  0.00           H  
ATOM   1338  N   ALA A  82      51.152   5.745  32.610  1.00  0.00           N  
ATOM   1339  CA  ALA A  82      52.118   4.723  33.035  1.00  0.00           C  
ATOM   1340  C   ALA A  82      51.761   4.152  34.404  1.00  0.00           C  
ATOM   1341  O   ALA A  82      52.053   2.988  34.694  1.00  0.00           O  
ATOM   1342  CB  ALA A  82      53.519   5.307  33.066  1.00  0.00           C  
ATOM   1343  H   ALA A  82      51.411   6.720  32.662  1.00  0.00           H  
ATOM   1344  HA  ALA A  82      52.089   3.908  32.311  1.00  0.00           H  
ATOM   1345 1HB  ALA A  82      54.225   4.539  33.382  1.00  0.00           H  
ATOM   1346 2HB  ALA A  82      53.788   5.660  32.070  1.00  0.00           H  
ATOM   1347 3HB  ALA A  82      53.550   6.140  33.767  1.00  0.00           H  
ATOM   1348  N   ASP A  83      51.154   4.987  35.246  1.00  0.00           N  
ATOM   1349  CA  ASP A  83      50.843   4.656  36.647  1.00  0.00           C  
ATOM   1350  C   ASP A  83      49.323   4.539  36.861  1.00  0.00           C  
ATOM   1351  O   ASP A  83      48.604   5.499  36.628  1.00  0.00           O  
ATOM   1352  CB  ASP A  83      51.434   5.761  37.551  1.00  0.00           C  
ATOM   1353  CG  ASP A  83      51.266   5.488  39.055  1.00  0.00           C  
ATOM   1354  OD1 ASP A  83      50.577   4.541  39.463  1.00  0.00           O  
ATOM   1355  OD2 ASP A  83      51.838   6.272  39.839  1.00  0.00           O  
ATOM   1356  H   ASP A  83      50.898   5.896  34.887  1.00  0.00           H  
ATOM   1357  HA  ASP A  83      51.308   3.699  36.887  1.00  0.00           H  
ATOM   1358 1HB  ASP A  83      52.498   5.873  37.342  1.00  0.00           H  
ATOM   1359 2HB  ASP A  83      50.954   6.713  37.322  1.00  0.00           H  
ATOM   1360  N   PRO A  84      48.834   3.375  37.333  1.00  0.00           N  
ATOM   1361  CA  PRO A  84      47.396   3.197  37.615  1.00  0.00           C  
ATOM   1362  C   PRO A  84      46.835   4.239  38.581  1.00  0.00           C  
ATOM   1363  O   PRO A  84      45.630   4.484  38.576  1.00  0.00           O  
ATOM   1364  CB  PRO A  84      47.347   1.794  38.229  1.00  0.00           C  
ATOM   1365  CG  PRO A  84      48.516   1.090  37.628  1.00  0.00           C  
ATOM   1366  CD  PRO A  84      49.595   2.139  37.571  1.00  0.00           C  
ATOM   1367  HA  PRO A  84      46.837   3.214  36.668  1.00  0.00           H  
ATOM   1368 1HB  PRO A  84      47.406   1.861  39.325  1.00  0.00           H  
ATOM   1369 2HB  PRO A  84      46.388   1.311  37.988  1.00  0.00           H  
ATOM   1370 1HG  PRO A  84      48.798   0.226  38.247  1.00  0.00           H  
ATOM   1371 2HG  PRO A  84      48.254   0.698  36.635  1.00  0.00           H  
ATOM   1372 1HD  PRO A  84      50.132   2.166  38.530  1.00  0.00           H  
ATOM   1373 2HD  PRO A  84      50.285   1.910  36.746  1.00  0.00           H  
ATOM   1374  N   ASP A  85      47.708   4.811  39.410  1.00  0.00           N  
ATOM   1375  CA  ASP A  85      47.309   5.819  40.401  1.00  0.00           C  
ATOM   1376  C   ASP A  85      47.212   7.237  39.811  1.00  0.00           C  
ATOM   1377  O   ASP A  85      47.031   8.215  40.551  1.00  0.00           O  
ATOM   1378  CB  ASP A  85      48.299   5.823  41.568  1.00  0.00           C  
ATOM   1379  CG  ASP A  85      48.108   4.642  42.511  1.00  0.00           C  
ATOM   1380  OD1 ASP A  85      47.062   4.039  42.471  1.00  0.00           O  
ATOM   1381  OD2 ASP A  85      49.010   4.355  43.261  1.00  0.00           O  
ATOM   1382  H   ASP A  85      48.678   4.537  39.350  1.00  0.00           H  
ATOM   1383  HA  ASP A  85      46.309   5.575  40.760  1.00  0.00           H  
ATOM   1384 1HB  ASP A  85      49.318   5.799  41.181  1.00  0.00           H  
ATOM   1385 2HB  ASP A  85      48.186   6.746  42.138  1.00  0.00           H  
ATOM   1386  N   LEU A  86      47.391   7.347  38.495  1.00  0.00           N  
ATOM   1387  CA  LEU A  86      47.180   8.614  37.781  1.00  0.00           C  
ATOM   1388  C   LEU A  86      46.143   8.348  36.712  1.00  0.00           C  
ATOM   1389  O   LEU A  86      46.267   7.385  35.964  1.00  0.00           O  
ATOM   1390  CB  LEU A  86      48.479   9.134  37.152  1.00  0.00           C  
ATOM   1391  CG  LEU A  86      48.337  10.375  36.262  1.00  0.00           C  
ATOM   1392  CD1 LEU A  86      47.953  11.574  37.120  1.00  0.00           C  
ATOM   1393  CD2 LEU A  86      49.645  10.626  35.527  1.00  0.00           C  
ATOM   1394  H   LEU A  86      47.681   6.532  37.974  1.00  0.00           H  
ATOM   1395  HA  LEU A  86      46.839   9.361  38.497  1.00  0.00           H  
ATOM   1396 1HB  LEU A  86      49.178   9.377  37.950  1.00  0.00           H  
ATOM   1397 2HB  LEU A  86      48.914   8.339  36.545  1.00  0.00           H  
ATOM   1398  HG  LEU A  86      47.538  10.214  35.538  1.00  0.00           H  
ATOM   1399 1HD1 LEU A  86      47.851  12.456  36.487  1.00  0.00           H  
ATOM   1400 2HD1 LEU A  86      47.004  11.375  37.619  1.00  0.00           H  
ATOM   1401 3HD1 LEU A  86      48.726  11.750  37.866  1.00  0.00           H  
ATOM   1402 1HD2 LEU A  86      49.543  11.508  34.894  1.00  0.00           H  
ATOM   1403 2HD2 LEU A  86      50.444  10.788  36.251  1.00  0.00           H  
ATOM   1404 3HD2 LEU A  86      49.886   9.761  34.909  1.00  0.00           H  
ATOM   1405  N   ALA A  87      45.114   9.194  36.651  1.00  0.00           N  
ATOM   1406  CA  ALA A  87      44.142   9.114  35.565  1.00  0.00           C  
ATOM   1407  C   ALA A  87      43.884  10.495  35.009  1.00  0.00           C  
ATOM   1408  O   ALA A  87      43.813  11.471  35.756  1.00  0.00           O  
ATOM   1409  CB  ALA A  87      42.865   8.521  36.036  1.00  0.00           C  
ATOM   1410  H   ALA A  87      45.000   9.902  37.362  1.00  0.00           H  
ATOM   1411  HA  ALA A  87      44.557   8.474  34.786  1.00  0.00           H  
ATOM   1412 1HB  ALA A  87      42.159   8.473  35.207  1.00  0.00           H  
ATOM   1413 2HB  ALA A  87      43.049   7.515  36.414  1.00  0.00           H  
ATOM   1414 3HB  ALA A  87      42.449   9.137  36.831  1.00  0.00           H  
ATOM   1415  N   ILE A  88      43.791  10.585  33.685  1.00  0.00           N  
ATOM   1416  CA  ILE A  88      43.456  11.827  33.018  1.00  0.00           C  
ATOM   1417  C   ILE A  88      42.349  11.481  32.058  1.00  0.00           C  
ATOM   1418  O   ILE A  88      42.519  10.616  31.188  1.00  0.00           O  
ATOM   1419  CB  ILE A  88      44.655  12.442  32.273  1.00  0.00           C  
ATOM   1420  CG1 ILE A  88      45.812  12.698  33.243  1.00  0.00           C  
ATOM   1421  CG2 ILE A  88      44.245  13.730  31.577  1.00  0.00           C  
ATOM   1422  CD1 ILE A  88      47.085  13.153  32.567  1.00  0.00           C  
ATOM   1423  H   ILE A  88      43.960   9.759  33.129  1.00  0.00           H  
ATOM   1424  HA  ILE A  88      43.124  12.544  33.769  1.00  0.00           H  
ATOM   1425  HB  ILE A  88      45.019  11.737  31.527  1.00  0.00           H  
ATOM   1426 1HG1 ILE A  88      45.519  13.458  33.966  1.00  0.00           H  
ATOM   1427 2HG1 ILE A  88      46.029  11.785  33.799  1.00  0.00           H  
ATOM   1428 1HG2 ILE A  88      45.104  14.151  31.055  1.00  0.00           H  
ATOM   1429 2HG2 ILE A  88      43.453  13.519  30.859  1.00  0.00           H  
ATOM   1430 3HG2 ILE A  88      43.883  14.445  32.316  1.00  0.00           H  
ATOM   1431 1HD1 ILE A  88      47.859  13.313  33.319  1.00  0.00           H  
ATOM   1432 2HD1 ILE A  88      47.416  12.389  31.863  1.00  0.00           H  
ATOM   1433 3HD1 ILE A  88      46.901  14.084  32.033  1.00  0.00           H  
ATOM   1434  N   GLY A  89      41.191  12.091  32.273  1.00  0.00           N  
ATOM   1435  CA  GLY A  89      39.999  11.790  31.485  1.00  0.00           C  
ATOM   1436  C   GLY A  89      39.189  13.008  31.058  1.00  0.00           C  
ATOM   1437  O   GLY A  89      39.111  13.978  31.806  1.00  0.00           O  
ATOM   1438  H   GLY A  89      41.134  12.784  33.006  1.00  0.00           H  
ATOM   1439 1HA  GLY A  89      40.286  11.249  30.583  1.00  0.00           H  
ATOM   1440 2HA  GLY A  89      39.340  11.136  32.055  1.00  0.00           H  
ATOM   1441  N   GLU A  90      38.590  12.945  29.864  1.00  0.00           N  
ATOM   1442  CA  GLU A  90      37.711  14.004  29.378  1.00  0.00           C  
ATOM   1443  C   GLU A  90      36.281  13.498  29.357  1.00  0.00           C  
ATOM   1444  O   GLU A  90      36.010  12.308  29.128  1.00  0.00           O  
ATOM   1445  CB  GLU A  90      38.128  14.467  27.981  1.00  0.00           C  
ATOM   1446  CG  GLU A  90      39.515  15.091  27.914  1.00  0.00           C  
ATOM   1447  CD  GLU A  90      39.778  15.792  26.610  1.00  0.00           C  
ATOM   1448  OE1 GLU A  90      38.848  15.994  25.867  1.00  0.00           O  
ATOM   1449  OE2 GLU A  90      40.912  16.127  26.357  1.00  0.00           O  
ATOM   1450  H   GLU A  90      38.754  12.136  29.281  1.00  0.00           H  
ATOM   1451  HA  GLU A  90      37.812  14.867  30.038  1.00  0.00           H  
ATOM   1452 1HB  GLU A  90      38.109  13.620  27.296  1.00  0.00           H  
ATOM   1453 2HB  GLU A  90      37.412  15.202  27.613  1.00  0.00           H  
ATOM   1454 1HG  GLU A  90      39.619  15.810  28.726  1.00  0.00           H  
ATOM   1455 2HG  GLU A  90      40.260  14.310  28.058  1.00  0.00           H  
ATOM   1456  N   PHE A  91      35.358  14.399  29.654  1.00  0.00           N  
ATOM   1457  CA  PHE A  91      33.924  14.095  29.638  1.00  0.00           C  
ATOM   1458  C   PHE A  91      33.132  15.393  29.612  1.00  0.00           C  
ATOM   1459  O   PHE A  91      33.687  16.487  29.769  1.00  0.00           O  
ATOM   1460  CB  PHE A  91      33.497  13.242  30.848  1.00  0.00           C  
ATOM   1461  CG  PHE A  91      33.894  13.859  32.172  1.00  0.00           C  
ATOM   1462  CD1 PHE A  91      33.000  14.622  32.898  1.00  0.00           C  
ATOM   1463  CD2 PHE A  91      35.181  13.655  32.681  1.00  0.00           C  
ATOM   1464  CE1 PHE A  91      33.393  15.196  34.106  1.00  0.00           C  
ATOM   1465  CE2 PHE A  91      35.594  14.233  33.863  1.00  0.00           C  
ATOM   1466  CZ  PHE A  91      34.694  14.993  34.592  1.00  0.00           C  
ATOM   1467  H   PHE A  91      35.661  15.330  29.900  1.00  0.00           H  
ATOM   1468  HA  PHE A  91      33.701  13.526  28.734  1.00  0.00           H  
ATOM   1469 1HB  PHE A  91      32.416  13.109  30.836  1.00  0.00           H  
ATOM   1470 2HB  PHE A  91      33.949  12.254  30.774  1.00  0.00           H  
ATOM   1471  HD1 PHE A  91      31.990  14.766  32.516  1.00  0.00           H  
ATOM   1472  HD2 PHE A  91      35.878  13.054  32.095  1.00  0.00           H  
ATOM   1473  HE1 PHE A  91      32.690  15.805  34.674  1.00  0.00           H  
ATOM   1474  HE2 PHE A  91      36.613  14.100  34.226  1.00  0.00           H  
ATOM   1475  HZ  PHE A  91      34.996  15.433  35.541  1.00  0.00           H  
ATOM   1476  N   HIS A  92      31.817  15.263  29.389  1.00  0.00           N  
ATOM   1477  CA  HIS A  92      30.944  16.381  29.218  1.00  0.00           C  
ATOM   1478  C   HIS A  92      29.824  16.255  30.259  1.00  0.00           C  
ATOM   1479  O   HIS A  92      29.358  15.137  30.545  1.00  0.00           O  
ATOM   1480  CB  HIS A  92      30.376  16.426  27.795  1.00  0.00           C  
ATOM   1481  CG  HIS A  92      29.351  17.497  27.591  1.00  0.00           C  
ATOM   1482  ND1 HIS A  92      29.684  18.826  27.432  1.00  0.00           N  
ATOM   1483  CD2 HIS A  92      28.000  17.437  27.521  1.00  0.00           C  
ATOM   1484  CE1 HIS A  92      28.582  19.537  27.271  1.00  0.00           C  
ATOM   1485  NE2 HIS A  92      27.547  18.718  27.322  1.00  0.00           N  
ATOM   1486  H   HIS A  92      31.436  14.329  29.341  1.00  0.00           H  
ATOM   1487  HA  HIS A  92      31.500  17.304  29.379  1.00  0.00           H  
ATOM   1488 1HB  HIS A  92      31.187  16.590  27.085  1.00  0.00           H  
ATOM   1489 2HB  HIS A  92      29.920  15.466  27.555  1.00  0.00           H  
ATOM   1490  HD2 HIS A  92      27.387  16.540  27.607  1.00  0.00           H  
ATOM   1491  HE1 HIS A  92      28.534  20.615  27.122  1.00  0.00           H  
ATOM   1492  HE2 HIS A  92      26.577  18.985  27.229  1.00  0.00           H  
ATOM   1493  N   GLY A  93      29.439  17.374  30.865  1.00  0.00           N  
ATOM   1494  CA  GLY A  93      28.328  17.361  31.810  1.00  0.00           C  
ATOM   1495  C   GLY A  93      27.195  18.254  31.358  1.00  0.00           C  
ATOM   1496  O   GLY A  93      27.403  19.380  30.900  1.00  0.00           O  
ATOM   1497  H   GLY A  93      29.914  18.245  30.677  1.00  0.00           H  
ATOM   1498 1HA  GLY A  93      27.960  16.341  31.925  1.00  0.00           H  
ATOM   1499 2HA  GLY A  93      28.678  17.688  32.788  1.00  0.00           H  
ATOM   1500  N   ASP A  94      25.974  17.726  31.479  1.00  0.00           N  
ATOM   1501  CA  ASP A  94      24.751  18.488  31.210  1.00  0.00           C  
ATOM   1502  C   ASP A  94      23.967  18.558  32.498  1.00  0.00           C  
ATOM   1503  O   ASP A  94      23.746  17.541  33.143  1.00  0.00           O  
ATOM   1504  CB  ASP A  94      23.908  17.841  30.109  1.00  0.00           C  
ATOM   1505  CG  ASP A  94      24.608  17.828  28.757  1.00  0.00           C  
ATOM   1506  OD1 ASP A  94      24.951  18.882  28.277  1.00  0.00           O  
ATOM   1507  OD2 ASP A  94      24.793  16.763  28.217  1.00  0.00           O  
ATOM   1508  H   ASP A  94      25.899  16.761  31.767  1.00  0.00           H  
ATOM   1509  HA  ASP A  94      25.032  19.483  30.867  1.00  0.00           H  
ATOM   1510 1HB  ASP A  94      23.669  16.814  30.388  1.00  0.00           H  
ATOM   1511 2HB  ASP A  94      22.965  18.380  30.008  1.00  0.00           H  
ATOM   1512  N   GLY A  95      23.559  19.754  32.872  1.00  0.00           N  
ATOM   1513  CA  GLY A  95      22.826  19.907  34.114  1.00  0.00           C  
ATOM   1514  C   GLY A  95      22.040  21.184  34.169  1.00  0.00           C  
ATOM   1515  O   GLY A  95      21.967  21.946  33.194  1.00  0.00           O  
ATOM   1516  H   GLY A  95      23.746  20.571  32.308  1.00  0.00           H  
ATOM   1517 1HA  GLY A  95      22.144  19.066  34.240  1.00  0.00           H  
ATOM   1518 2HA  GLY A  95      23.522  19.884  34.952  1.00  0.00           H  
ATOM   1519  N   VAL A  96      21.442  21.410  35.325  1.00  0.00           N  
ATOM   1520  CA  VAL A  96      20.663  22.604  35.565  1.00  0.00           C  
ATOM   1521  C   VAL A  96      21.101  23.152  36.902  1.00  0.00           C  
ATOM   1522  O   VAL A  96      21.118  22.417  37.896  1.00  0.00           O  
ATOM   1523  CB  VAL A  96      19.154  22.299  35.577  1.00  0.00           C  
ATOM   1524  CG1 VAL A  96      18.358  23.559  35.885  1.00  0.00           C  
ATOM   1525  CG2 VAL A  96      18.734  21.709  34.239  1.00  0.00           C  
ATOM   1526  H   VAL A  96      21.534  20.726  36.062  1.00  0.00           H  
ATOM   1527  HA  VAL A  96      20.831  23.298  34.741  1.00  0.00           H  
ATOM   1528  HB  VAL A  96      18.943  21.583  36.372  1.00  0.00           H  
ATOM   1529 1HG1 VAL A  96      17.293  23.325  35.890  1.00  0.00           H  
ATOM   1530 2HG1 VAL A  96      18.649  23.943  36.863  1.00  0.00           H  
ATOM   1531 3HG1 VAL A  96      18.560  24.312  35.123  1.00  0.00           H  
ATOM   1532 1HG2 VAL A  96      17.665  21.496  34.255  1.00  0.00           H  
ATOM   1533 2HG2 VAL A  96      18.950  22.423  33.443  1.00  0.00           H  
ATOM   1534 3HG2 VAL A  96      19.286  20.787  34.058  1.00  0.00           H  
ATOM   1535  N   ALA A  97      21.492  24.423  36.917  1.00  0.00           N  
ATOM   1536  CA  ALA A  97      21.803  25.117  38.158  1.00  0.00           C  
ATOM   1537  C   ALA A  97      20.467  25.486  38.783  1.00  0.00           C  
ATOM   1538  O   ALA A  97      19.704  26.240  38.192  1.00  0.00           O  
ATOM   1539  CB  ALA A  97      22.634  26.363  37.879  1.00  0.00           C  
ATOM   1540  H   ALA A  97      21.575  24.920  36.041  1.00  0.00           H  
ATOM   1541  HA  ALA A  97      22.382  24.442  38.788  1.00  0.00           H  
ATOM   1542 1HB  ALA A  97      22.857  26.870  38.818  1.00  0.00           H  
ATOM   1543 2HB  ALA A  97      23.565  26.077  37.390  1.00  0.00           H  
ATOM   1544 3HB  ALA A  97      22.075  27.035  37.229  1.00  0.00           H  
ATOM   1545  N   THR A  98      20.184  24.926  39.959  1.00  0.00           N  
ATOM   1546  CA  THR A  98      18.872  25.050  40.620  1.00  0.00           C  
ATOM   1547  C   THR A  98      18.437  26.487  40.947  1.00  0.00           C  
ATOM   1548  O   THR A  98      17.299  26.873  40.669  1.00  0.00           O  
ATOM   1549  CB  THR A  98      18.858  24.227  41.922  1.00  0.00           C  
ATOM   1550  OG1 THR A  98      19.087  22.845  41.618  1.00  0.00           O  
ATOM   1551  CG2 THR A  98      17.520  24.372  42.630  1.00  0.00           C  
ATOM   1552  H   THR A  98      20.914  24.393  40.410  1.00  0.00           H  
ATOM   1553  HA  THR A  98      18.107  24.664  39.946  1.00  0.00           H  
ATOM   1554  HB  THR A  98      19.652  24.576  42.582  1.00  0.00           H  
ATOM   1555  HG1 THR A  98      19.078  22.334  42.431  1.00  0.00           H  
ATOM   1556 1HG2 THR A  98      17.528  23.783  43.547  1.00  0.00           H  
ATOM   1557 2HG2 THR A  98      17.348  25.420  42.872  1.00  0.00           H  
ATOM   1558 3HG2 THR A  98      16.723  24.015  41.978  1.00  0.00           H  
ATOM   1559  N   VAL A  99      19.336  27.276  41.531  1.00  0.00           N  
ATOM   1560  CA  VAL A  99      18.988  28.639  41.958  1.00  0.00           C  
ATOM   1561  C   VAL A  99      18.704  29.578  40.775  1.00  0.00           C  
ATOM   1562  O   VAL A  99      17.708  30.313  40.781  1.00  0.00           O  
ATOM   1563  CB  VAL A  99      20.132  29.230  42.803  1.00  0.00           C  
ATOM   1564  CG1 VAL A  99      19.873  30.701  43.095  1.00  0.00           C  
ATOM   1565  CG2 VAL A  99      20.281  28.442  44.095  1.00  0.00           C  
ATOM   1566  H   VAL A  99      20.274  26.936  41.685  1.00  0.00           H  
ATOM   1567  HA  VAL A  99      18.037  28.603  42.491  1.00  0.00           H  
ATOM   1568  HB  VAL A  99      21.059  29.174  42.233  1.00  0.00           H  
ATOM   1569 1HG1 VAL A  99      20.691  31.103  43.693  1.00  0.00           H  
ATOM   1570 2HG1 VAL A  99      19.805  31.252  42.157  1.00  0.00           H  
ATOM   1571 3HG1 VAL A  99      18.938  30.803  43.646  1.00  0.00           H  
ATOM   1572 1HG2 VAL A  99      21.092  28.865  44.688  1.00  0.00           H  
ATOM   1573 2HG2 VAL A  99      19.352  28.493  44.662  1.00  0.00           H  
ATOM   1574 3HG2 VAL A  99      20.507  27.401  43.862  1.00  0.00           H  
ATOM   1575  N   SER A 100      19.563  29.550  39.761  1.00  0.00           N  
ATOM   1576  CA  SER A 100      19.368  30.409  38.582  1.00  0.00           C  
ATOM   1577  C   SER A 100      18.417  29.817  37.534  1.00  0.00           C  
ATOM   1578  O   SER A 100      17.809  30.561  36.757  1.00  0.00           O  
ATOM   1579  CB  SER A 100      20.710  30.688  37.934  1.00  0.00           C  
ATOM   1580  OG  SER A 100      21.222  29.535  37.323  1.00  0.00           O  
ATOM   1581  H   SER A 100      20.363  28.933  39.793  1.00  0.00           H  
ATOM   1582  HA  SER A 100      18.902  31.341  38.906  1.00  0.00           H  
ATOM   1583 1HB  SER A 100      20.599  31.477  37.191  1.00  0.00           H  
ATOM   1584 2HB  SER A 100      21.411  31.045  38.688  1.00  0.00           H  
ATOM   1585  HG  SER A 100      22.032  29.806  36.884  1.00  0.00           H  
ATOM   1586  N   GLY A 101      18.302  28.488  37.503  1.00  0.00           N  
ATOM   1587  CA  GLY A 101      17.545  27.789  36.458  1.00  0.00           C  
ATOM   1588  C   GLY A 101      18.337  27.647  35.164  1.00  0.00           C  
ATOM   1589  O   GLY A 101      17.848  27.080  34.178  1.00  0.00           O  
ATOM   1590  H   GLY A 101      18.754  27.949  38.227  1.00  0.00           H  
ATOM   1591 1HA  GLY A 101      17.264  26.798  36.814  1.00  0.00           H  
ATOM   1592 2HA  GLY A 101      16.623  28.331  36.254  1.00  0.00           H  
ATOM   1593  N   GLY A 102      19.575  28.144  35.171  1.00  0.00           N  
ATOM   1594  CA  GLY A 102      20.424  28.152  33.978  1.00  0.00           C  
ATOM   1595  C   GLY A 102      20.895  26.750  33.623  1.00  0.00           C  
ATOM   1596  O   GLY A 102      21.143  25.921  34.500  1.00  0.00           O  
ATOM   1597  H   GLY A 102      19.934  28.528  36.033  1.00  0.00           H  
ATOM   1598 1HA  GLY A 102      19.870  28.575  33.140  1.00  0.00           H  
ATOM   1599 2HA  GLY A 102      21.286  28.795  34.150  1.00  0.00           H  
ATOM   1600  N   LYS A 103      20.989  26.480  32.330  1.00  0.00           N  
ATOM   1601  CA  LYS A 103      21.487  25.197  31.877  1.00  0.00           C  
ATOM   1602  C   LYS A 103      22.999  25.209  31.951  1.00  0.00           C  
ATOM   1603  O   LYS A 103      23.640  26.242  31.709  1.00  0.00           O  
ATOM   1604  CB  LYS A 103      21.017  24.892  30.453  1.00  0.00           C  
ATOM   1605  CG  LYS A 103      19.530  24.586  30.334  1.00  0.00           C  
ATOM   1606  CD  LYS A 103      19.163  24.172  28.917  1.00  0.00           C  
ATOM   1607  CE  LYS A 103      17.671  23.901  28.787  1.00  0.00           C  
ATOM   1608  NZ  LYS A 103      17.299  23.485  27.407  1.00  0.00           N  
ATOM   1609  H   LYS A 103      20.714  27.170  31.646  1.00  0.00           H  
ATOM   1610  HA  LYS A 103      21.101  24.422  32.540  1.00  0.00           H  
ATOM   1611 1HB  LYS A 103      21.236  25.743  29.808  1.00  0.00           H  
ATOM   1612 2HB  LYS A 103      21.567  24.035  30.064  1.00  0.00           H  
ATOM   1613 1HG  LYS A 103      19.268  23.779  31.019  1.00  0.00           H  
ATOM   1614 2HG  LYS A 103      18.953  25.470  30.606  1.00  0.00           H  
ATOM   1615 1HD  LYS A 103      19.442  24.965  28.222  1.00  0.00           H  
ATOM   1616 2HD  LYS A 103      19.711  23.269  28.648  1.00  0.00           H  
ATOM   1617 1HE  LYS A 103      17.383  23.114  29.481  1.00  0.00           H  
ATOM   1618 2HE  LYS A 103      17.114  24.803  29.043  1.00  0.00           H  
ATOM   1619 1HZ  LYS A 103      16.304  23.315  27.363  1.00  0.00           H  
ATOM   1620 2HZ  LYS A 103      17.545  24.217  26.756  1.00  0.00           H  
ATOM   1621 3HZ  LYS A 103      17.795  22.639  27.166  1.00  0.00           H  
ATOM   1622  N   LEU A 104      23.564  24.063  32.311  1.00  0.00           N  
ATOM   1623  CA  LEU A 104      25.016  23.905  32.359  1.00  0.00           C  
ATOM   1624  C   LEU A 104      25.419  22.882  31.315  1.00  0.00           C  
ATOM   1625  O   LEU A 104      24.931  21.752  31.327  1.00  0.00           O  
ATOM   1626  CB  LEU A 104      25.449  23.410  33.751  1.00  0.00           C  
ATOM   1627  CG  LEU A 104      26.947  23.097  33.895  1.00  0.00           C  
ATOM   1628  CD1 LEU A 104      27.784  24.359  33.754  1.00  0.00           C  
ATOM   1629  CD2 LEU A 104      27.218  22.435  35.249  1.00  0.00           C  
ATOM   1630  H   LEU A 104      22.976  23.280  32.559  1.00  0.00           H  
ATOM   1631  HA  LEU A 104      25.475  24.875  32.172  1.00  0.00           H  
ATOM   1632 1HB  LEU A 104      25.191  24.172  34.486  1.00  0.00           H  
ATOM   1633 2HB  LEU A 104      24.891  22.504  33.987  1.00  0.00           H  
ATOM   1634  HG  LEU A 104      27.256  22.421  33.098  1.00  0.00           H  
ATOM   1635 1HD1 LEU A 104      28.839  24.110  33.860  1.00  0.00           H  
ATOM   1636 2HD1 LEU A 104      27.613  24.801  32.772  1.00  0.00           H  
ATOM   1637 3HD1 LEU A 104      27.500  25.072  34.527  1.00  0.00           H  
ATOM   1638 1HD2 LEU A 104      28.282  22.217  35.341  1.00  0.00           H  
ATOM   1639 2HD2 LEU A 104      26.915  23.109  36.051  1.00  0.00           H  
ATOM   1640 3HD2 LEU A 104      26.650  21.508  35.321  1.00  0.00           H  
ATOM   1641  N   ALA A 105      26.295  23.294  30.403  1.00  0.00           N  
ATOM   1642  CA  ALA A 105      26.850  22.398  29.416  1.00  0.00           C  
ATOM   1643  C   ALA A 105      28.359  22.607  29.539  1.00  0.00           C  
ATOM   1644  O   ALA A 105      28.932  23.549  28.964  1.00  0.00           O  
ATOM   1645  CB  ALA A 105      26.380  22.760  28.032  1.00  0.00           C  
ATOM   1646  H   ALA A 105      26.579  24.263  30.402  1.00  0.00           H  
ATOM   1647  HA  ALA A 105      26.508  21.388  29.645  1.00  0.00           H  
ATOM   1648 1HB  ALA A 105      26.813  22.069  27.308  1.00  0.00           H  
ATOM   1649 2HB  ALA A 105      25.293  22.697  27.989  1.00  0.00           H  
ATOM   1650 3HB  ALA A 105      26.694  23.776  27.796  1.00  0.00           H  
ATOM   1651  N   GLN A 106      28.976  21.734  30.320  1.00  0.00           N  
ATOM   1652  CA  GLN A 106      30.392  21.911  30.675  1.00  0.00           C  
ATOM   1653  C   GLN A 106      31.263  20.819  30.083  1.00  0.00           C  
ATOM   1654  O   GLN A 106      30.847  19.658  29.929  1.00  0.00           O  
ATOM   1655  CB  GLN A 106      30.514  21.940  32.198  1.00  0.00           C  
ATOM   1656  CG  GLN A 106      31.915  22.292  32.741  1.00  0.00           C  
ATOM   1657  CD  GLN A 106      32.393  23.643  32.249  1.00  0.00           C  
ATOM   1658  OE1 GLN A 106      32.920  23.778  31.125  1.00  0.00           O  
ATOM   1659  NE2 GLN A 106      32.189  24.668  33.066  1.00  0.00           N  
ATOM   1660  H   GLN A 106      28.475  20.935  30.680  1.00  0.00           H  
ATOM   1661  HA  GLN A 106      30.736  22.860  30.264  1.00  0.00           H  
ATOM   1662 1HB  GLN A 106      29.814  22.670  32.605  1.00  0.00           H  
ATOM   1663 2HB  GLN A 106      30.243  20.966  32.604  1.00  0.00           H  
ATOM   1664 1HG  GLN A 106      31.875  22.315  33.830  1.00  0.00           H  
ATOM   1665 2HG  GLN A 106      32.623  21.532  32.409  1.00  0.00           H  
ATOM   1666 1HE2 GLN A 106      32.482  25.588  32.799  1.00  0.00           H  
ATOM   1667 2HE2 GLN A 106      31.741  24.523  33.948  1.00  0.00           H  
ATOM   1668  N   ASP A 107      32.491  21.184  29.736  1.00  0.00           N  
ATOM   1669  CA  ASP A 107      33.472  20.246  29.209  1.00  0.00           C  
ATOM   1670  C   ASP A 107      34.628  20.174  30.168  1.00  0.00           C  
ATOM   1671  O   ASP A 107      35.160  21.204  30.586  1.00  0.00           O  
ATOM   1672  CB  ASP A 107      33.943  20.727  27.839  1.00  0.00           C  
ATOM   1673  CG  ASP A 107      32.825  20.688  26.826  1.00  0.00           C  
ATOM   1674  OD1 ASP A 107      32.394  21.767  26.361  1.00  0.00           O  
ATOM   1675  OD2 ASP A 107      32.330  19.578  26.566  1.00  0.00           O  
ATOM   1676  H   ASP A 107      32.747  22.155  29.844  1.00  0.00           H  
ATOM   1677  HA  ASP A 107      32.996  19.271  29.104  1.00  0.00           H  
ATOM   1678 1HB  ASP A 107      34.323  21.746  27.921  1.00  0.00           H  
ATOM   1679 2HB  ASP A 107      34.765  20.098  27.496  1.00  0.00           H  
ATOM   1680  N   TYR A 108      34.967  18.940  30.541  1.00  0.00           N  
ATOM   1681  CA  TYR A 108      35.927  18.699  31.617  1.00  0.00           C  
ATOM   1682  C   TYR A 108      37.145  17.939  31.154  1.00  0.00           C  
ATOM   1683  O   TYR A 108      37.047  17.091  30.276  1.00  0.00           O  
ATOM   1684  CB  TYR A 108      35.252  17.812  32.664  1.00  0.00           C  
ATOM   1685  CG  TYR A 108      34.034  18.419  33.327  1.00  0.00           C  
ATOM   1686  CD1 TYR A 108      34.156  19.154  34.504  1.00  0.00           C  
ATOM   1687  CD2 TYR A 108      32.772  18.247  32.780  1.00  0.00           C  
ATOM   1688  CE1 TYR A 108      33.037  19.699  35.129  1.00  0.00           C  
ATOM   1689  CE2 TYR A 108      31.653  18.769  33.394  1.00  0.00           C  
ATOM   1690  CZ  TYR A 108      31.784  19.471  34.570  1.00  0.00           C  
ATOM   1691  OH  TYR A 108      30.621  19.981  35.129  1.00  0.00           O  
ATOM   1692  H   TYR A 108      34.550  18.152  30.068  1.00  0.00           H  
ATOM   1693  HA  TYR A 108      36.196  19.657  32.063  1.00  0.00           H  
ATOM   1694 1HB  TYR A 108      34.942  16.874  32.202  1.00  0.00           H  
ATOM   1695 2HB  TYR A 108      35.967  17.569  33.450  1.00  0.00           H  
ATOM   1696  HD1 TYR A 108      35.139  19.309  34.950  1.00  0.00           H  
ATOM   1697  HD2 TYR A 108      32.653  17.691  31.850  1.00  0.00           H  
ATOM   1698  HE1 TYR A 108      33.151  20.271  36.049  1.00  0.00           H  
ATOM   1699  HE2 TYR A 108      30.669  18.624  32.948  1.00  0.00           H  
ATOM   1700  HH  TYR A 108      30.835  20.447  35.941  1.00  0.00           H  
ATOM   1701  N   ILE A 109      38.285  18.215  31.786  1.00  0.00           N  
ATOM   1702  CA  ILE A 109      39.420  17.302  31.742  1.00  0.00           C  
ATOM   1703  C   ILE A 109      39.921  17.205  33.174  1.00  0.00           C  
ATOM   1704  O   ILE A 109      40.319  18.206  33.782  1.00  0.00           O  
ATOM   1705  CB  ILE A 109      40.515  17.685  30.698  1.00  0.00           C  
ATOM   1706  CG1 ILE A 109      41.645  16.647  30.700  1.00  0.00           C  
ATOM   1707  CG2 ILE A 109      41.049  19.080  30.927  1.00  0.00           C  
ATOM   1708  CD1 ILE A 109      42.602  16.791  29.484  1.00  0.00           C  
ATOM   1709  H   ILE A 109      38.366  19.076  32.308  1.00  0.00           H  
ATOM   1710  HA  ILE A 109      39.058  16.313  31.466  1.00  0.00           H  
ATOM   1711  HB  ILE A 109      40.092  17.643  29.695  1.00  0.00           H  
ATOM   1712 1HG1 ILE A 109      42.226  16.744  31.616  1.00  0.00           H  
ATOM   1713 2HG1 ILE A 109      41.217  15.644  30.689  1.00  0.00           H  
ATOM   1714 1HG2 ILE A 109      41.809  19.306  30.179  1.00  0.00           H  
ATOM   1715 2HG2 ILE A 109      40.235  19.799  30.846  1.00  0.00           H  
ATOM   1716 3HG2 ILE A 109      41.489  19.142  31.922  1.00  0.00           H  
ATOM   1717 1HD1 ILE A 109      43.380  16.029  29.541  1.00  0.00           H  
ATOM   1718 2HD1 ILE A 109      42.038  16.665  28.559  1.00  0.00           H  
ATOM   1719 3HD1 ILE A 109      43.062  17.778  29.498  1.00  0.00           H  
ATOM   1720  N   SER A 110      39.821  16.002  33.727  1.00  0.00           N  
ATOM   1721  CA  SER A 110      40.175  15.765  35.132  1.00  0.00           C  
ATOM   1722  C   SER A 110      41.463  15.009  35.250  1.00  0.00           C  
ATOM   1723  O   SER A 110      41.637  13.948  34.626  1.00  0.00           O  
ATOM   1724  CB  SER A 110      39.075  14.995  35.837  1.00  0.00           C  
ATOM   1725  OG  SER A 110      37.897  15.749  35.904  1.00  0.00           O  
ATOM   1726  H   SER A 110      39.493  15.229  33.166  1.00  0.00           H  
ATOM   1727  HA  SER A 110      40.243  16.729  35.639  1.00  0.00           H  
ATOM   1728 1HB  SER A 110      38.884  14.064  35.303  1.00  0.00           H  
ATOM   1729 2HB  SER A 110      39.401  14.734  36.843  1.00  0.00           H  
ATOM   1730  HG  SER A 110      37.255  15.199  36.359  1.00  0.00           H  
ATOM   1731  N   VAL A 111      42.363  15.530  36.084  1.00  0.00           N  
ATOM   1732  CA  VAL A 111      43.642  14.865  36.399  1.00  0.00           C  
ATOM   1733  C   VAL A 111      43.537  14.408  37.853  1.00  0.00           C  
ATOM   1734  O   VAL A 111      43.471  15.266  38.749  1.00  0.00           O  
ATOM   1735  CB  VAL A 111      44.840  15.816  36.220  1.00  0.00           C  
ATOM   1736  CG1 VAL A 111      46.139  15.109  36.578  1.00  0.00           C  
ATOM   1737  CG2 VAL A 111      44.883  16.330  34.789  1.00  0.00           C  
ATOM   1738  H   VAL A 111      42.152  16.418  36.515  1.00  0.00           H  
ATOM   1739  HA  VAL A 111      43.784  14.040  35.700  1.00  0.00           H  
ATOM   1740  HB  VAL A 111      44.732  16.656  36.906  1.00  0.00           H  
ATOM   1741 1HG1 VAL A 111      46.976  15.795  36.446  1.00  0.00           H  
ATOM   1742 2HG1 VAL A 111      46.100  14.781  37.617  1.00  0.00           H  
ATOM   1743 3HG1 VAL A 111      46.274  14.244  35.928  1.00  0.00           H  
ATOM   1744 1HG2 VAL A 111      45.733  17.002  34.669  1.00  0.00           H  
ATOM   1745 2HG2 VAL A 111      44.986  15.489  34.103  1.00  0.00           H  
ATOM   1746 3HG2 VAL A 111      43.962  16.869  34.568  1.00  0.00           H  
ATOM   1747  N   LEU A 112      43.467  13.092  38.084  1.00  0.00           N  
ATOM   1748  CA  LEU A 112      43.390  12.584  39.457  1.00  0.00           C  
ATOM   1749  C   LEU A 112      44.630  11.809  39.822  1.00  0.00           C  
ATOM   1750  O   LEU A 112      45.076  10.949  39.040  1.00  0.00           O  
ATOM   1751  CB  LEU A 112      42.187  11.646  39.663  1.00  0.00           C  
ATOM   1752  CG  LEU A 112      40.866  12.287  40.103  1.00  0.00           C  
ATOM   1753  CD1 LEU A 112      40.306  13.041  38.903  1.00  0.00           C  
ATOM   1754  CD2 LEU A 112      39.851  11.236  40.579  1.00  0.00           C  
ATOM   1755  H   LEU A 112      43.467  12.435  37.316  1.00  0.00           H  
ATOM   1756  HA  LEU A 112      43.272  13.431  40.133  1.00  0.00           H  
ATOM   1757 1HB  LEU A 112      41.989  11.125  38.727  1.00  0.00           H  
ATOM   1758 2HB  LEU A 112      42.448  10.906  40.419  1.00  0.00           H  
ATOM   1759  HG  LEU A 112      41.053  12.978  40.926  1.00  0.00           H  
ATOM   1760 1HD1 LEU A 112      39.362  13.513  39.178  1.00  0.00           H  
ATOM   1761 2HD1 LEU A 112      41.016  13.807  38.591  1.00  0.00           H  
ATOM   1762 3HD1 LEU A 112      40.137  12.345  38.082  1.00  0.00           H  
ATOM   1763 1HD2 LEU A 112      38.929  11.733  40.884  1.00  0.00           H  
ATOM   1764 2HD2 LEU A 112      39.638  10.542  39.767  1.00  0.00           H  
ATOM   1765 3HD2 LEU A 112      40.264  10.688  41.426  1.00  0.00           H  
ATOM   1766  N   ARG A 113      45.204  12.123  40.982  1.00  0.00           N  
ATOM   1767  CA  ARG A 113      46.260  11.294  41.573  1.00  0.00           C  
ATOM   1768  C   ARG A 113      45.677  10.622  42.795  1.00  0.00           C  
ATOM   1769  O   ARG A 113      45.030  11.265  43.606  1.00  0.00           O  
ATOM   1770  CB  ARG A 113      47.482  12.127  41.970  1.00  0.00           C  
ATOM   1771  CG  ARG A 113      48.294  12.660  40.781  1.00  0.00           C  
ATOM   1772  CD  ARG A 113      49.624  13.264  41.213  1.00  0.00           C  
ATOM   1773  NE  ARG A 113      50.538  13.504  40.089  1.00  0.00           N  
ATOM   1774  CZ  ARG A 113      50.861  14.702  39.593  1.00  0.00           C  
ATOM   1775  NH1 ARG A 113      50.346  15.824  40.090  1.00  0.00           N  
ATOM   1776  NH2 ARG A 113      51.709  14.780  38.575  1.00  0.00           N  
ATOM   1777  H   ARG A 113      44.902  12.956  41.468  1.00  0.00           H  
ATOM   1778  HA  ARG A 113      46.578  10.560  40.832  1.00  0.00           H  
ATOM   1779 1HB  ARG A 113      47.162  12.979  42.568  1.00  0.00           H  
ATOM   1780 2HB  ARG A 113      48.147  11.524  42.589  1.00  0.00           H  
ATOM   1781 1HG  ARG A 113      48.503  11.845  40.088  1.00  0.00           H  
ATOM   1782 2HG  ARG A 113      47.722  13.434  40.268  1.00  0.00           H  
ATOM   1783 1HD  ARG A 113      49.447  14.221  41.704  1.00  0.00           H  
ATOM   1784 2HD  ARG A 113      50.123  12.588  41.905  1.00  0.00           H  
ATOM   1785  HE  ARG A 113      50.963  12.699  39.648  1.00  0.00           H  
ATOM   1786 1HH1 ARG A 113      49.693  15.783  40.860  1.00  0.00           H  
ATOM   1787 2HH1 ARG A 113      50.607  16.717  39.696  1.00  0.00           H  
ATOM   1788 1HH2 ARG A 113      52.105  13.938  38.181  1.00  0.00           H  
ATOM   1789 2HH2 ARG A 113      51.959  15.681  38.195  1.00  0.00           H  
ATOM   1790  N   THR A 114      45.908   9.326  42.922  1.00  0.00           N  
ATOM   1791  CA  THR A 114      45.293   8.554  44.009  1.00  0.00           C  
ATOM   1792  C   THR A 114      46.363   7.704  44.665  1.00  0.00           C  
ATOM   1793  O   THR A 114      47.485   7.630  44.165  1.00  0.00           O  
ATOM   1794  CB  THR A 114      44.121   7.683  43.497  1.00  0.00           C  
ATOM   1795  OG1 THR A 114      44.637   6.656  42.638  1.00  0.00           O  
ATOM   1796  CG2 THR A 114      43.095   8.566  42.713  1.00  0.00           C  
ATOM   1797  H   THR A 114      46.514   8.855  42.266  1.00  0.00           H  
ATOM   1798  HA  THR A 114      44.898   9.251  44.749  1.00  0.00           H  
ATOM   1799  HB  THR A 114      43.620   7.213  44.343  1.00  0.00           H  
ATOM   1800  HG1 THR A 114      45.254   6.108  43.130  1.00  0.00           H  
ATOM   1801 1HG2 THR A 114      42.275   7.942  42.358  1.00  0.00           H  
ATOM   1802 2HG2 THR A 114      42.703   9.340  43.373  1.00  0.00           H  
ATOM   1803 3HG2 THR A 114      43.591   9.031  41.863  1.00  0.00           H  
ATOM   1804  N   ARG A 115      46.026   7.108  45.800  1.00  0.00           N  
ATOM   1805  CA  ARG A 115      46.945   6.194  46.492  1.00  0.00           C  
ATOM   1806  C   ARG A 115      46.114   5.307  47.382  1.00  0.00           C  
ATOM   1807  O   ARG A 115      45.287   5.798  48.156  1.00  0.00           O  
ATOM   1808  CB  ARG A 115      47.978   6.948  47.323  1.00  0.00           C  
ATOM   1809  CG  ARG A 115      49.001   6.028  48.015  1.00  0.00           C  
ATOM   1810  CD  ARG A 115      50.022   6.853  48.772  1.00  0.00           C  
ATOM   1811  NE  ARG A 115      49.419   7.500  49.937  1.00  0.00           N  
ATOM   1812  CZ  ARG A 115      49.808   8.671  50.435  1.00  0.00           C  
ATOM   1813  NH1 ARG A 115      50.797   9.355  49.870  1.00  0.00           N  
ATOM   1814  NH2 ARG A 115      49.195   9.165  51.502  1.00  0.00           N  
ATOM   1815  H   ARG A 115      45.116   7.286  46.200  1.00  0.00           H  
ATOM   1816  HA  ARG A 115      47.478   5.607  45.744  1.00  0.00           H  
ATOM   1817 1HB  ARG A 115      48.520   7.643  46.684  1.00  0.00           H  
ATOM   1818 2HB  ARG A 115      47.471   7.534  48.089  1.00  0.00           H  
ATOM   1819 1HG  ARG A 115      48.484   5.372  48.716  1.00  0.00           H  
ATOM   1820 2HG  ARG A 115      49.515   5.426  47.265  1.00  0.00           H  
ATOM   1821 1HD  ARG A 115      50.831   6.208  49.112  1.00  0.00           H  
ATOM   1822 2HD  ARG A 115      50.425   7.624  48.116  1.00  0.00           H  
ATOM   1823  HE  ARG A 115      48.654   7.024  50.395  1.00  0.00           H  
ATOM   1824 1HH1 ARG A 115      51.263   8.988  49.052  1.00  0.00           H  
ATOM   1825 2HH1 ARG A 115      51.083  10.243  50.257  1.00  0.00           H  
ATOM   1826 1HH2 ARG A 115      48.437   8.653  51.932  1.00  0.00           H  
ATOM   1827 2HH2 ARG A 115      49.486  10.053  51.884  1.00  0.00           H  
ATOM   1828  N   ASP A 116      46.314   4.001  47.248  1.00  0.00           N  
ATOM   1829  CA  ASP A 116      45.550   3.030  48.038  1.00  0.00           C  
ATOM   1830  C   ASP A 116      44.040   3.291  47.971  1.00  0.00           C  
ATOM   1831  O   ASP A 116      43.308   3.162  48.966  1.00  0.00           O  
ATOM   1832  CB  ASP A 116      46.008   3.057  49.498  1.00  0.00           C  
ATOM   1833  CG  ASP A 116      47.475   2.682  49.666  1.00  0.00           C  
ATOM   1834  OD1 ASP A 116      47.895   1.724  49.062  1.00  0.00           O  
ATOM   1835  OD2 ASP A 116      48.160   3.359  50.395  1.00  0.00           O  
ATOM   1836  H   ASP A 116      47.005   3.667  46.591  1.00  0.00           H  
ATOM   1837  HA  ASP A 116      45.693   2.041  47.603  1.00  0.00           H  
ATOM   1838 1HB  ASP A 116      45.854   4.054  49.910  1.00  0.00           H  
ATOM   1839 2HB  ASP A 116      45.402   2.364  50.083  1.00  0.00           H  
ATOM   1840  N   GLY A 117      43.572   3.645  46.775  1.00  0.00           N  
ATOM   1841  CA  GLY A 117      42.147   3.805  46.549  1.00  0.00           C  
ATOM   1842  C   GLY A 117      41.549   5.114  47.026  1.00  0.00           C  
ATOM   1843  O   GLY A 117      40.345   5.274  46.971  1.00  0.00           O  
ATOM   1844  H   GLY A 117      44.213   3.806  46.010  1.00  0.00           H  
ATOM   1845 1HA  GLY A 117      41.935   3.720  45.483  1.00  0.00           H  
ATOM   1846 2HA  GLY A 117      41.608   3.001  47.048  1.00  0.00           H  
ATOM   1847  N   GLN A 118      42.383   6.056  47.477  1.00  0.00           N  
ATOM   1848  CA  GLN A 118      41.892   7.353  47.964  1.00  0.00           C  
ATOM   1849  C   GLN A 118      42.440   8.483  47.087  1.00  0.00           C  
ATOM   1850  O   GLN A 118      43.585   8.407  46.622  1.00  0.00           O  
ATOM   1851  CB  GLN A 118      42.293   7.576  49.424  1.00  0.00           C  
ATOM   1852  CG  GLN A 118      41.701   6.567  50.393  1.00  0.00           C  
ATOM   1853  CD  GLN A 118      42.134   6.816  51.825  1.00  0.00           C  
ATOM   1854  OE1 GLN A 118      43.252   6.472  52.219  1.00  0.00           O  
ATOM   1855  NE2 GLN A 118      41.251   7.417  52.614  1.00  0.00           N  
ATOM   1856  H   GLN A 118      43.376   5.872  47.483  1.00  0.00           H  
ATOM   1857  HA  GLN A 118      40.802   7.343  47.936  1.00  0.00           H  
ATOM   1858 1HB  GLN A 118      43.379   7.531  49.514  1.00  0.00           H  
ATOM   1859 2HB  GLN A 118      41.979   8.570  49.740  1.00  0.00           H  
ATOM   1860 1HG  GLN A 118      40.613   6.631  50.349  1.00  0.00           H  
ATOM   1861 2HG  GLN A 118      42.028   5.567  50.106  1.00  0.00           H  
ATOM   1862 1HE2 GLN A 118      41.480   7.608  53.569  1.00  0.00           H  
ATOM   1863 2HE2 GLN A 118      40.355   7.679  52.254  1.00  0.00           H  
ATOM   1864  N   ILE A 119      41.643   9.536  46.897  1.00  0.00           N  
ATOM   1865  CA  ILE A 119      42.074  10.665  46.055  1.00  0.00           C  
ATOM   1866  C   ILE A 119      43.050  11.553  46.816  1.00  0.00           C  
ATOM   1867  O   ILE A 119      42.734  12.024  47.920  1.00  0.00           O  
ATOM   1868  CB  ILE A 119      40.873  11.507  45.588  1.00  0.00           C  
ATOM   1869  CG1 ILE A 119      39.898  10.646  44.781  1.00  0.00           C  
ATOM   1870  CG2 ILE A 119      41.344  12.696  44.765  1.00  0.00           C  
ATOM   1871  CD1 ILE A 119      38.571  11.316  44.509  1.00  0.00           C  
ATOM   1872  H   ILE A 119      40.732   9.566  47.333  1.00  0.00           H  
ATOM   1873  HA  ILE A 119      42.579  10.268  45.175  1.00  0.00           H  
ATOM   1874  HB  ILE A 119      40.325  11.873  46.456  1.00  0.00           H  
ATOM   1875 1HG1 ILE A 119      40.351  10.383  43.825  1.00  0.00           H  
ATOM   1876 2HG1 ILE A 119      39.706   9.716  45.316  1.00  0.00           H  
ATOM   1877 1HG2 ILE A 119      40.482  13.280  44.443  1.00  0.00           H  
ATOM   1878 2HG2 ILE A 119      41.999  13.321  45.371  1.00  0.00           H  
ATOM   1879 3HG2 ILE A 119      41.889  12.340  43.890  1.00  0.00           H  
ATOM   1880 1HD1 ILE A 119      37.935  10.644  43.933  1.00  0.00           H  
ATOM   1881 2HD1 ILE A 119      38.084  11.556  45.454  1.00  0.00           H  
ATOM   1882 3HD1 ILE A 119      38.736  12.232  43.943  1.00  0.00           H  
ATOM   1883  N   LEU A 120      44.232  11.761  46.239  1.00  0.00           N  
ATOM   1884  CA  LEU A 120      45.208  12.694  46.773  1.00  0.00           C  
ATOM   1885  C   LEU A 120      45.025  14.077  46.138  1.00  0.00           C  
ATOM   1886  O   LEU A 120      45.107  15.088  46.832  1.00  0.00           O  
ATOM   1887  CB  LEU A 120      46.630  12.179  46.517  1.00  0.00           C  
ATOM   1888  CG  LEU A 120      46.986  10.847  47.190  1.00  0.00           C  
ATOM   1889  CD1 LEU A 120      48.419  10.469  46.842  1.00  0.00           C  
ATOM   1890  CD2 LEU A 120      46.804  10.974  48.695  1.00  0.00           C  
ATOM   1891  H   LEU A 120      44.451  11.247  45.397  1.00  0.00           H  
ATOM   1892  HA  LEU A 120      45.074  12.754  47.852  1.00  0.00           H  
ATOM   1893 1HB  LEU A 120      46.766  12.054  45.444  1.00  0.00           H  
ATOM   1894 2HB  LEU A 120      47.339  12.928  46.868  1.00  0.00           H  
ATOM   1895  HG  LEU A 120      46.332  10.061  46.811  1.00  0.00           H  
ATOM   1896 1HD1 LEU A 120      48.672   9.522  47.320  1.00  0.00           H  
ATOM   1897 2HD1 LEU A 120      48.516  10.365  45.761  1.00  0.00           H  
ATOM   1898 3HD1 LEU A 120      49.096  11.246  47.195  1.00  0.00           H  
ATOM   1899 1HD2 LEU A 120      47.057  10.027  49.174  1.00  0.00           H  
ATOM   1900 2HD2 LEU A 120      47.459  11.759  49.076  1.00  0.00           H  
ATOM   1901 3HD2 LEU A 120      45.768  11.227  48.917  1.00  0.00           H  
ATOM   1902  N   LEU A 121      44.811  14.118  44.817  1.00  0.00           N  
ATOM   1903  CA  LEU A 121      44.644  15.381  44.101  1.00  0.00           C  
ATOM   1904  C   LEU A 121      43.596  15.178  43.036  1.00  0.00           C  
ATOM   1905  O   LEU A 121      43.683  14.215  42.264  1.00  0.00           O  
ATOM   1906  CB  LEU A 121      45.945  15.788  43.428  1.00  0.00           C  
ATOM   1907  CG  LEU A 121      45.807  17.049  42.580  1.00  0.00           C  
ATOM   1908  CD1 LEU A 121      45.464  18.257  43.431  1.00  0.00           C  
ATOM   1909  CD2 LEU A 121      47.135  17.264  41.885  1.00  0.00           C  
ATOM   1910  H   LEU A 121      44.765  13.251  44.302  1.00  0.00           H  
ATOM   1911  HA  LEU A 121      44.368  16.152  44.820  1.00  0.00           H  
ATOM   1912 1HB  LEU A 121      46.697  15.956  44.198  1.00  0.00           H  
ATOM   1913 2HB  LEU A 121      46.281  14.967  42.795  1.00  0.00           H  
ATOM   1914  HG  LEU A 121      45.009  16.912  41.850  1.00  0.00           H  
ATOM   1915 1HD1 LEU A 121      45.374  19.137  42.793  1.00  0.00           H  
ATOM   1916 2HD1 LEU A 121      44.519  18.083  43.945  1.00  0.00           H  
ATOM   1917 3HD1 LEU A 121      46.253  18.420  44.164  1.00  0.00           H  
ATOM   1918 1HD2 LEU A 121      47.081  18.159  41.264  1.00  0.00           H  
ATOM   1919 2HD2 LEU A 121      47.921  17.387  42.631  1.00  0.00           H  
ATOM   1920 3HD2 LEU A 121      47.362  16.401  41.258  1.00  0.00           H  
ATOM   1921  N   TYR A 122      42.567  16.026  43.051  1.00  0.00           N  
ATOM   1922  CA  TYR A 122      41.551  16.047  41.984  1.00  0.00           C  
ATOM   1923  C   TYR A 122      41.717  17.438  41.366  1.00  0.00           C  
ATOM   1924  O   TYR A 122      41.270  18.450  41.918  1.00  0.00           O  
ATOM   1925  CB  TYR A 122      40.163  15.877  42.591  1.00  0.00           C  
ATOM   1926  CG  TYR A 122      39.005  15.604  41.632  1.00  0.00           C  
ATOM   1927  CD1 TYR A 122      38.175  14.497  41.817  1.00  0.00           C  
ATOM   1928  CD2 TYR A 122      38.703  16.470  40.582  1.00  0.00           C  
ATOM   1929  CE1 TYR A 122      37.097  14.249  40.983  1.00  0.00           C  
ATOM   1930  CE2 TYR A 122      37.620  16.221  39.726  1.00  0.00           C  
ATOM   1931  CZ  TYR A 122      36.829  15.105  39.936  1.00  0.00           C  
ATOM   1932  OH  TYR A 122      35.741  14.823  39.129  1.00  0.00           O  
ATOM   1933  H   TYR A 122      42.485  16.675  43.821  1.00  0.00           H  
ATOM   1934  HA  TYR A 122      41.745  15.216  41.305  1.00  0.00           H  
ATOM   1935 1HB  TYR A 122      40.174  15.048  43.300  1.00  0.00           H  
ATOM   1936 2HB  TYR A 122      39.895  16.777  43.144  1.00  0.00           H  
ATOM   1937  HD1 TYR A 122      38.368  13.801  42.634  1.00  0.00           H  
ATOM   1938  HD2 TYR A 122      39.314  17.358  40.416  1.00  0.00           H  
ATOM   1939  HE1 TYR A 122      36.467  13.376  41.152  1.00  0.00           H  
ATOM   1940  HE2 TYR A 122      37.409  16.903  38.902  1.00  0.00           H  
ATOM   1941  HH  TYR A 122      35.659  15.502  38.455  1.00  0.00           H  
ATOM   1942  N   ARG A 123      42.365  17.492  40.208  1.00  0.00           N  
ATOM   1943  CA  ARG A 123      42.610  18.734  39.535  1.00  0.00           C  
ATOM   1944  C   ARG A 123      41.573  18.816  38.415  1.00  0.00           C  
ATOM   1945  O   ARG A 123      41.659  18.106  37.399  1.00  0.00           O  
ATOM   1946  CB  ARG A 123      44.062  18.737  39.045  1.00  0.00           C  
ATOM   1947  CG  ARG A 123      44.514  20.004  38.477  1.00  0.00           C  
ATOM   1948  CD  ARG A 123      46.068  19.900  38.257  1.00  0.00           C  
ATOM   1949  NE  ARG A 123      46.504  21.050  37.518  1.00  0.00           N  
ATOM   1950  CZ  ARG A 123      46.712  22.246  38.053  1.00  0.00           C  
ATOM   1951  NH1 ARG A 123      46.592  22.432  39.378  1.00  0.00           N  
ATOM   1952  NH2 ARG A 123      47.047  23.261  37.274  1.00  0.00           N  
ATOM   1953  H   ARG A 123      42.693  16.633  39.791  1.00  0.00           H  
ATOM   1954  HA  ARG A 123      42.459  19.548  40.245  1.00  0.00           H  
ATOM   1955 1HB  ARG A 123      44.725  18.492  39.873  1.00  0.00           H  
ATOM   1956 2HB  ARG A 123      44.191  17.969  38.283  1.00  0.00           H  
ATOM   1957 1HG  ARG A 123      44.007  20.178  37.528  1.00  0.00           H  
ATOM   1958 2HG  ARG A 123      44.282  20.816  39.167  1.00  0.00           H  
ATOM   1959 1HD  ARG A 123      46.571  19.868  39.222  1.00  0.00           H  
ATOM   1960 2HD  ARG A 123      46.296  18.993  37.698  1.00  0.00           H  
ATOM   1961  HE  ARG A 123      46.662  20.939  36.525  1.00  0.00           H  
ATOM   1962 1HH1 ARG A 123      46.343  21.656  39.976  1.00  0.00           H  
ATOM   1963 2HH1 ARG A 123      46.752  23.345  39.777  1.00  0.00           H  
ATOM   1964 1HH2 ARG A 123      47.144  23.123  36.277  1.00  0.00           H  
ATOM   1965 2HH2 ARG A 123      47.206  24.174  37.674  1.00  0.00           H  
ATOM   1966  N   PHE A 124      40.546  19.633  38.657  1.00  0.00           N  
ATOM   1967  CA  PHE A 124      39.308  19.624  37.889  1.00  0.00           C  
ATOM   1968  C   PHE A 124      39.330  20.819  36.933  1.00  0.00           C  
ATOM   1969  O   PHE A 124      39.036  21.943  37.329  1.00  0.00           O  
ATOM   1970  CB  PHE A 124      38.087  19.694  38.808  1.00  0.00           C  
ATOM   1971  CG  PHE A 124      36.779  19.762  38.073  1.00  0.00           C  
ATOM   1972  CD1 PHE A 124      36.305  18.666  37.368  1.00  0.00           C  
ATOM   1973  CD2 PHE A 124      36.019  20.923  38.085  1.00  0.00           C  
ATOM   1974  CE1 PHE A 124      35.101  18.728  36.692  1.00  0.00           C  
ATOM   1975  CE2 PHE A 124      34.815  20.987  37.411  1.00  0.00           C  
ATOM   1976  CZ  PHE A 124      34.356  19.887  36.713  1.00  0.00           C  
ATOM   1977  H   PHE A 124      40.647  20.288  39.419  1.00  0.00           H  
ATOM   1978  HA  PHE A 124      39.246  18.681  37.344  1.00  0.00           H  
ATOM   1979 1HB  PHE A 124      38.068  18.819  39.455  1.00  0.00           H  
ATOM   1980 2HB  PHE A 124      38.164  20.573  39.448  1.00  0.00           H  
ATOM   1981  HD1 PHE A 124      36.894  17.748  37.352  1.00  0.00           H  
ATOM   1982  HD2 PHE A 124      36.382  21.791  38.636  1.00  0.00           H  
ATOM   1983  HE1 PHE A 124      34.741  17.859  36.142  1.00  0.00           H  
ATOM   1984  HE2 PHE A 124      34.228  21.904  37.428  1.00  0.00           H  
ATOM   1985  HZ  PHE A 124      33.408  19.937  36.179  1.00  0.00           H  
ATOM   1986  N   PHE A 125      39.721  20.573  35.673  1.00  0.00           N  
ATOM   1987  CA  PHE A 125      39.721  21.641  34.664  1.00  0.00           C  
ATOM   1988  C   PHE A 125      38.369  21.674  33.993  1.00  0.00           C  
ATOM   1989  O   PHE A 125      37.809  20.623  33.627  1.00  0.00           O  
ATOM   1990  CB  PHE A 125      40.724  21.340  33.552  1.00  0.00           C  
ATOM   1991  CG  PHE A 125      42.176  21.440  33.936  1.00  0.00           C  
ATOM   1992  CD1 PHE A 125      42.875  22.637  33.696  1.00  0.00           C  
ATOM   1993  CD2 PHE A 125      42.858  20.330  34.438  1.00  0.00           C  
ATOM   1994  CE1 PHE A 125      44.246  22.735  34.004  1.00  0.00           C  
ATOM   1995  CE2 PHE A 125      44.222  20.417  34.724  1.00  0.00           C  
ATOM   1996  CZ  PHE A 125      44.906  21.613  34.517  1.00  0.00           C  
ATOM   1997  H   PHE A 125      40.019  19.645  35.408  1.00  0.00           H  
ATOM   1998  HA  PHE A 125      40.012  22.574  35.148  1.00  0.00           H  
ATOM   1999 1HB  PHE A 125      40.560  20.330  33.179  1.00  0.00           H  
ATOM   2000 2HB  PHE A 125      40.563  22.025  32.722  1.00  0.00           H  
ATOM   2001  HD1 PHE A 125      42.342  23.488  33.269  1.00  0.00           H  
ATOM   2002  HD2 PHE A 125      42.326  19.393  34.600  1.00  0.00           H  
ATOM   2003  HE1 PHE A 125      44.775  23.674  33.841  1.00  0.00           H  
ATOM   2004  HE2 PHE A 125      44.753  19.546  35.108  1.00  0.00           H  
ATOM   2005  HZ  PHE A 125      45.966  21.667  34.759  1.00  0.00           H  
ATOM   2006  N   TRP A 126      37.855  22.886  33.807  1.00  0.00           N  
ATOM   2007  CA  TRP A 126      36.568  23.127  33.149  1.00  0.00           C  
ATOM   2008  C   TRP A 126      36.538  24.555  32.655  1.00  0.00           C  
ATOM   2009  O   TRP A 126      37.383  25.396  33.033  1.00  0.00           O  
ATOM   2010  CB  TRP A 126      35.353  22.784  34.034  1.00  0.00           C  
ATOM   2011  CG  TRP A 126      35.447  23.163  35.485  1.00  0.00           C  
ATOM   2012  CD1 TRP A 126      35.823  22.332  36.522  1.00  0.00           C  
ATOM   2013  CD2 TRP A 126      35.158  24.445  36.082  1.00  0.00           C  
ATOM   2014  NE1 TRP A 126      35.752  23.005  37.722  1.00  0.00           N  
ATOM   2015  CE2 TRP A 126      35.361  24.306  37.480  1.00  0.00           C  
ATOM   2016  CE3 TRP A 126      34.703  25.680  35.585  1.00  0.00           C  
ATOM   2017  CZ2 TRP A 126      35.133  25.373  38.379  1.00  0.00           C  
ATOM   2018  CZ3 TRP A 126      34.506  26.755  36.477  1.00  0.00           C  
ATOM   2019  CH2 TRP A 126      34.708  26.575  37.866  1.00  0.00           C  
ATOM   2020  H   TRP A 126      38.391  23.674  34.142  1.00  0.00           H  
ATOM   2021  HA  TRP A 126      36.509  22.497  32.262  1.00  0.00           H  
ATOM   2022 1HB  TRP A 126      34.464  23.277  33.639  1.00  0.00           H  
ATOM   2023 2HB  TRP A 126      35.172  21.710  34.002  1.00  0.00           H  
ATOM   2024  HD1 TRP A 126      36.132  21.295  36.407  1.00  0.00           H  
ATOM   2025  HE1 TRP A 126      35.952  22.611  38.630  1.00  0.00           H  
ATOM   2026  HE3 TRP A 126      34.508  25.799  34.519  1.00  0.00           H  
ATOM   2027  HZ2 TRP A 126      35.286  25.268  39.454  1.00  0.00           H  
ATOM   2028  HZ3 TRP A 126      34.197  27.722  36.079  1.00  0.00           H  
ATOM   2029  HH2 TRP A 126      34.521  27.410  38.542  1.00  0.00           H  
ATOM   2030  N   ASN A 127      35.574  24.822  31.771  1.00  0.00           N  
ATOM   2031  CA  ASN A 127      35.493  26.118  31.136  1.00  0.00           C  
ATOM   2032  C   ASN A 127      34.752  27.114  32.037  1.00  0.00           C  
ATOM   2033  O   ASN A 127      33.546  26.953  32.267  1.00  0.00           O  
ATOM   2034  CB  ASN A 127      34.822  26.004  29.780  1.00  0.00           C  
ATOM   2035  CG  ASN A 127      34.869  27.289  29.001  1.00  0.00           C  
ATOM   2036  OD1 ASN A 127      35.075  28.367  29.571  1.00  0.00           O  
ATOM   2037  ND2 ASN A 127      34.683  27.197  27.709  1.00  0.00           N  
ATOM   2038  H   ASN A 127      34.890  24.116  31.537  1.00  0.00           H  
ATOM   2039  HA  ASN A 127      36.507  26.484  30.965  1.00  0.00           H  
ATOM   2040 1HB  ASN A 127      35.310  25.221  29.197  1.00  0.00           H  
ATOM   2041 2HB  ASN A 127      33.780  25.711  29.913  1.00  0.00           H  
ATOM   2042 1HD2 ASN A 127      34.703  28.020  27.141  1.00  0.00           H  
ATOM   2043 2HD2 ASN A 127      34.519  26.304  27.291  1.00  0.00           H  
ATOM   2044  N   PRO A 128      35.462  28.127  32.560  1.00  0.00           N  
ATOM   2045  CA  PRO A 128      34.797  29.062  33.464  1.00  0.00           C  
ATOM   2046  C   PRO A 128      33.707  29.881  32.750  1.00  0.00           C  
ATOM   2047  O   PRO A 128      32.759  30.330  33.411  1.00  0.00           O  
ATOM   2048  CB  PRO A 128      35.956  29.934  33.974  1.00  0.00           C  
ATOM   2049  CG  PRO A 128      37.023  29.813  32.912  1.00  0.00           C  
ATOM   2050  CD  PRO A 128      36.903  28.396  32.420  1.00  0.00           C  
ATOM   2051  HA  PRO A 128      34.333  28.501  34.288  1.00  0.00           H  
ATOM   2052 1HB  PRO A 128      35.614  30.971  34.113  1.00  0.00           H  
ATOM   2053 2HB  PRO A 128      36.294  29.573  34.957  1.00  0.00           H  
ATOM   2054 1HG  PRO A 128      36.853  30.553  32.117  1.00  0.00           H  
ATOM   2055 2HG  PRO A 128      38.013  30.029  33.342  1.00  0.00           H  
ATOM   2056 1HD  PRO A 128      37.229  28.343  31.371  1.00  0.00           H  
ATOM   2057 2HD  PRO A 128      37.515  27.735  33.051  1.00  0.00           H  
ATOM   2058  N   LEU A 129      33.802  30.044  31.425  1.00  0.00           N  
ATOM   2059  CA  LEU A 129      32.742  30.781  30.712  1.00  0.00           C  
ATOM   2060  C   LEU A 129      31.412  30.033  30.698  1.00  0.00           C  
ATOM   2061  O   LEU A 129      30.352  30.633  30.894  1.00  0.00           O  
ATOM   2062  CB  LEU A 129      33.158  31.121  29.275  1.00  0.00           C  
ATOM   2063  CG  LEU A 129      34.266  32.154  29.140  1.00  0.00           C  
ATOM   2064  CD1 LEU A 129      34.668  32.242  27.673  1.00  0.00           C  
ATOM   2065  CD2 LEU A 129      33.771  33.507  29.600  1.00  0.00           C  
ATOM   2066  H   LEU A 129      34.582  29.674  30.900  1.00  0.00           H  
ATOM   2067  HA  LEU A 129      32.556  31.716  31.240  1.00  0.00           H  
ATOM   2068 1HB  LEU A 129      33.493  30.208  28.786  1.00  0.00           H  
ATOM   2069 2HB  LEU A 129      32.286  31.496  28.740  1.00  0.00           H  
ATOM   2070  HG  LEU A 129      35.117  31.856  29.754  1.00  0.00           H  
ATOM   2071 1HD1 LEU A 129      35.463  32.979  27.558  1.00  0.00           H  
ATOM   2072 2HD1 LEU A 129      35.024  31.270  27.334  1.00  0.00           H  
ATOM   2073 3HD1 LEU A 129      33.806  32.542  27.078  1.00  0.00           H  
ATOM   2074 1HD2 LEU A 129      34.571  34.241  29.501  1.00  0.00           H  
ATOM   2075 2HD2 LEU A 129      32.922  33.812  28.987  1.00  0.00           H  
ATOM   2076 3HD2 LEU A 129      33.462  33.446  30.644  1.00  0.00           H  
ATOM   2077  N   ARG A 130      31.459  28.728  30.459  1.00  0.00           N  
ATOM   2078  CA  ARG A 130      30.256  27.904  30.523  1.00  0.00           C  
ATOM   2079  C   ARG A 130      29.691  27.856  31.921  1.00  0.00           C  
ATOM   2080  O   ARG A 130      28.466  27.858  32.113  1.00  0.00           O  
ATOM   2081  CB  ARG A 130      30.515  26.497  29.984  1.00  0.00           C  
ATOM   2082  CG  ARG A 130      30.706  26.467  28.508  1.00  0.00           C  
ATOM   2083  CD  ARG A 130      29.357  26.812  27.848  1.00  0.00           C  
ATOM   2084  NE  ARG A 130      29.479  26.737  26.405  1.00  0.00           N  
ATOM   2085  CZ  ARG A 130      29.347  25.622  25.698  1.00  0.00           C  
ATOM   2086  NH1 ARG A 130      29.068  24.461  26.294  1.00  0.00           N  
ATOM   2087  NH2 ARG A 130      29.481  25.666  24.383  1.00  0.00           N  
ATOM   2088  H   ARG A 130      32.341  28.294  30.228  1.00  0.00           H  
ATOM   2089  HA  ARG A 130      29.486  28.368  29.906  1.00  0.00           H  
ATOM   2090 1HB  ARG A 130      31.403  26.083  30.459  1.00  0.00           H  
ATOM   2091 2HB  ARG A 130      29.676  25.849  30.240  1.00  0.00           H  
ATOM   2092 1HG  ARG A 130      31.463  27.198  28.224  1.00  0.00           H  
ATOM   2093 2HG  ARG A 130      31.031  25.471  28.203  1.00  0.00           H  
ATOM   2094 1HD  ARG A 130      28.598  26.106  28.181  1.00  0.00           H  
ATOM   2095 2HD  ARG A 130      29.062  27.822  28.131  1.00  0.00           H  
ATOM   2096  HE  ARG A 130      29.678  27.593  25.905  1.00  0.00           H  
ATOM   2097 1HH1 ARG A 130      28.953  24.422  27.297  1.00  0.00           H  
ATOM   2098 2HH1 ARG A 130      28.970  23.621  25.742  1.00  0.00           H  
ATOM   2099 1HH2 ARG A 130      29.681  26.544  23.924  1.00  0.00           H  
ATOM   2100 2HH2 ARG A 130      29.382  24.822  23.838  1.00  0.00           H  
ATOM   2101  N   HIS A 131      30.567  27.819  32.921  1.00  0.00           N  
ATOM   2102  CA  HIS A 131      30.061  27.776  34.261  1.00  0.00           C  
ATOM   2103  C   HIS A 131      29.351  29.073  34.610  1.00  0.00           C  
ATOM   2104  O   HIS A 131      28.289  29.033  35.219  1.00  0.00           O  
ATOM   2105  CB  HIS A 131      31.196  27.511  35.255  1.00  0.00           C  
ATOM   2106  CG  HIS A 131      30.721  27.133  36.624  1.00  0.00           C  
ATOM   2107  ND1 HIS A 131      30.116  25.924  36.894  1.00  0.00           N  
ATOM   2108  CD2 HIS A 131      30.762  27.804  37.799  1.00  0.00           C  
ATOM   2109  CE1 HIS A 131      29.805  25.868  38.177  1.00  0.00           C  
ATOM   2110  NE2 HIS A 131      30.186  26.996  38.748  1.00  0.00           N  
ATOM   2111  H   HIS A 131      31.566  27.820  32.772  1.00  0.00           H  
ATOM   2112  HA  HIS A 131      29.298  27.001  34.337  1.00  0.00           H  
ATOM   2113 1HB  HIS A 131      31.829  26.707  34.879  1.00  0.00           H  
ATOM   2114 2HB  HIS A 131      31.817  28.402  35.344  1.00  0.00           H  
ATOM   2115  HD1 HIS A 131      29.999  25.165  36.253  1.00  0.00           H  
ATOM   2116  HD2 HIS A 131      31.142  28.788  38.077  1.00  0.00           H  
ATOM   2117  HE1 HIS A 131      29.316  24.986  38.592  1.00  0.00           H  
ATOM   2118  N   LEU A 132      29.920  30.198  34.193  1.00  0.00           N  
ATOM   2119  CA  LEU A 132      29.294  31.505  34.410  1.00  0.00           C  
ATOM   2120  C   LEU A 132      27.966  31.624  33.671  1.00  0.00           C  
ATOM   2121  O   LEU A 132      27.015  32.186  34.205  1.00  0.00           O  
ATOM   2122  CB  LEU A 132      30.236  32.626  33.952  1.00  0.00           C  
ATOM   2123  CG  LEU A 132      31.448  32.887  34.856  1.00  0.00           C  
ATOM   2124  CD1 LEU A 132      32.400  33.851  34.163  1.00  0.00           C  
ATOM   2125  CD2 LEU A 132      30.976  33.447  36.189  1.00  0.00           C  
ATOM   2126  H   LEU A 132      30.807  30.151  33.712  1.00  0.00           H  
ATOM   2127  HA  LEU A 132      29.053  31.602  35.468  1.00  0.00           H  
ATOM   2128 1HB  LEU A 132      30.609  32.381  32.959  1.00  0.00           H  
ATOM   2129 2HB  LEU A 132      29.667  33.553  33.886  1.00  0.00           H  
ATOM   2130  HG  LEU A 132      31.984  31.952  35.024  1.00  0.00           H  
ATOM   2131 1HD1 LEU A 132      33.261  34.036  34.805  1.00  0.00           H  
ATOM   2132 2HD1 LEU A 132      32.737  33.417  33.222  1.00  0.00           H  
ATOM   2133 3HD1 LEU A 132      31.886  34.791  33.966  1.00  0.00           H  
ATOM   2134 1HD2 LEU A 132      31.837  33.632  36.832  1.00  0.00           H  
ATOM   2135 2HD2 LEU A 132      30.441  34.382  36.022  1.00  0.00           H  
ATOM   2136 3HD2 LEU A 132      30.311  32.730  36.671  1.00  0.00           H  
ATOM   2137  N   GLU A 133      27.892  31.081  32.458  1.00  0.00           N  
ATOM   2138  CA  GLU A 133      26.609  31.042  31.722  1.00  0.00           C  
ATOM   2139  C   GLU A 133      25.522  30.313  32.508  1.00  0.00           C  
ATOM   2140  O   GLU A 133      24.397  30.801  32.608  1.00  0.00           O  
ATOM   2141  CB  GLU A 133      26.779  30.458  30.309  1.00  0.00           C  
ATOM   2142  CG  GLU A 133      27.456  31.416  29.306  1.00  0.00           C  
ATOM   2143  CD  GLU A 133      27.533  30.853  27.864  1.00  0.00           C  
ATOM   2144  OE1 GLU A 133      27.154  29.681  27.643  1.00  0.00           O  
ATOM   2145  OE2 GLU A 133      27.983  31.592  26.951  1.00  0.00           O  
ATOM   2146  H   GLU A 133      28.718  30.689  32.029  1.00  0.00           H  
ATOM   2147  HA  GLU A 133      26.236  32.062  31.622  1.00  0.00           H  
ATOM   2148 1HB  GLU A 133      27.376  29.548  30.361  1.00  0.00           H  
ATOM   2149 2HB  GLU A 133      25.802  30.186  29.908  1.00  0.00           H  
ATOM   2150 1HG  GLU A 133      26.900  32.353  29.282  1.00  0.00           H  
ATOM   2151 2HG  GLU A 133      28.466  31.634  29.653  1.00  0.00           H  
ATOM   2152  N   ALA A 134      25.857  29.159  33.095  1.00  0.00           N  
ATOM   2153  CA  ALA A 134      24.912  28.421  33.948  1.00  0.00           C  
ATOM   2154  C   ALA A 134      24.488  29.241  35.166  1.00  0.00           C  
ATOM   2155  O   ALA A 134      23.306  29.286  35.514  1.00  0.00           O  
ATOM   2156  CB  ALA A 134      25.514  27.098  34.406  1.00  0.00           C  
ATOM   2157  H   ALA A 134      26.784  28.785  32.948  1.00  0.00           H  
ATOM   2158  HA  ALA A 134      24.018  28.212  33.361  1.00  0.00           H  
ATOM   2159 1HB  ALA A 134      24.797  26.570  35.035  1.00  0.00           H  
ATOM   2160 2HB  ALA A 134      25.753  26.486  33.536  1.00  0.00           H  
ATOM   2161 3HB  ALA A 134      26.423  27.290  34.974  1.00  0.00           H  
ATOM   2162  N   LEU A 135      25.457  29.884  35.811  1.00  0.00           N  
ATOM   2163  CA  LEU A 135      25.161  30.682  37.007  1.00  0.00           C  
ATOM   2164  C   LEU A 135      24.308  31.912  36.709  1.00  0.00           C  
ATOM   2165  O   LEU A 135      23.547  32.372  37.572  1.00  0.00           O  
ATOM   2166  CB  LEU A 135      26.439  31.033  37.764  1.00  0.00           C  
ATOM   2167  CG  LEU A 135      26.878  29.990  38.811  1.00  0.00           C  
ATOM   2168  CD1 LEU A 135      26.772  28.540  38.323  1.00  0.00           C  
ATOM   2169  CD2 LEU A 135      28.290  30.305  39.257  1.00  0.00           C  
ATOM   2170  H   LEU A 135      26.410  29.828  35.481  1.00  0.00           H  
ATOM   2171  HA  LEU A 135      24.523  30.093  37.666  1.00  0.00           H  
ATOM   2172 1HB  LEU A 135      27.247  31.153  37.045  1.00  0.00           H  
ATOM   2173 2HB  LEU A 135      26.290  31.984  38.275  1.00  0.00           H  
ATOM   2174  HG  LEU A 135      26.204  30.028  39.667  1.00  0.00           H  
ATOM   2175 1HD1 LEU A 135      27.098  27.865  39.114  1.00  0.00           H  
ATOM   2176 2HD1 LEU A 135      25.737  28.318  38.062  1.00  0.00           H  
ATOM   2177 3HD1 LEU A 135      27.405  28.404  37.447  1.00  0.00           H  
ATOM   2178 1HD2 LEU A 135      28.610  29.573  39.998  1.00  0.00           H  
ATOM   2179 2HD2 LEU A 135      28.959  30.268  38.397  1.00  0.00           H  
ATOM   2180 3HD2 LEU A 135      28.318  31.303  39.696  1.00  0.00           H  
ATOM   2181  N   GLY A 136      24.420  32.425  35.486  1.00  0.00           N  
ATOM   2182  CA  GLY A 136      23.589  33.541  35.048  1.00  0.00           C  
ATOM   2183  C   GLY A 136      22.389  33.084  34.231  1.00  0.00           C  
ATOM   2184  O   GLY A 136      21.726  32.091  34.567  1.00  0.00           O  
ATOM   2185  OXT GLY A 136      22.071  33.686  33.244  1.00  0.00           O  
ATOM   2186  H   GLY A 136      25.095  32.034  34.845  1.00  0.00           H  
ATOM   2187 1HA  GLY A 136      23.238  34.096  35.919  1.00  0.00           H  
ATOM   2188 2HA  GLY A 136      24.188  34.227  34.450  1.00  0.00           H  
TER                                                                             
HEADER                                            xx-MMM-xx                     
HETNAM     IM4 X   1  IM4                                                       
HETATM    1  C9  IM4 X   1      29.001  20.968  41.089  1.00  0.00           C  
HETATM    2  C4  IM4 X   1      30.237  20.117  41.205  1.00  0.00           C  
HETATM    3  C1  IM4 X   1      31.268  20.192  40.262  1.00  0.00           C  
HETATM    4  C2  IM4 X   1      32.401  19.397  40.411  1.00  0.00           C  
HETATM    5  C5  IM4 X   1      32.460  18.555  41.507  1.00  0.00           C  
HETATM    6  N1  IM4 X   1      31.493  18.451  42.441  1.00  0.00           N  
HETATM    7  C3  IM4 X   1      30.405  19.233  42.267  1.00  0.00           C  
HETATM    8 CL1  IM4 X   1      33.821  17.546  41.771  1.00  0.00          CL  
HETATM    9  N4  IM4 X   1      29.268  22.318  41.531  1.00  0.00           N  
HETATM   10  C6  IM4 X   1      29.681  23.360  40.721  1.00  0.00           C  
HETATM   11  N2  IM4 X   1      29.995  23.230  39.478  1.00  0.00           N  
HETATM   12  N5  IM4 X   1      30.364  24.350  38.839  1.00  0.00           N  
HETATM   13  O1  IM4 X   1      29.893  25.446  39.191  1.00  0.00           O  
HETATM   14  O2  IM4 X   1      31.205  24.247  37.936  1.00  0.00           O  
HETATM   15  N3  IM4 X   1      29.686  24.474  41.540  1.00  0.00           N  
HETATM   16  C7  IM4 X   1      29.576  24.132  42.949  1.00  0.00           C  
HETATM   17  C8  IM4 X   1      28.968  22.726  42.897  1.00  0.00           C  
HETATM   18  H8  IM4 X   1      28.647  20.945  40.051  1.00  0.00           H  
HETATM   19  H9  IM4 X   1      28.186  20.538  41.685  1.00  0.00           H  
HETATM   20  H1  IM4 X   1      31.192  20.871  39.415  1.00  0.00           H  
HETATM   21  H2  IM4 X   1      33.211  19.440  39.693  1.00  0.00           H  
HETATM   22  H3  IM4 X   1      29.646  19.124  43.038  1.00  0.00           H  
HETATM   23  H10 IM4 X   1      30.316  25.232  41.285  1.00  0.00           H  
HETATM   24  H4  IM4 X   1      28.945  24.839  43.495  1.00  0.00           H  
HETATM   25  H5  IM4 X   1      30.572  24.109  43.404  1.00  0.00           H  
HETATM   26  H6  IM4 X   1      27.884  22.764  43.047  1.00  0.00           H  
HETATM   27  H7  IM4 X   1      29.414  22.067  43.649  1.00  0.00           H  
TER                                                                             
CONECT    1    2    9   18   19                                                 
CONECT    2    1    3    7                                                      
CONECT    3    2    4   20                                                      
CONECT    4    3    5   21                                                      
CONECT    5    4    6    8                                                      
CONECT    6    5    7                                                           
CONECT    7    2    6   22                                                      
CONECT    8    5                                                                
CONECT    9    1   10   17                                                      
CONECT   10    9   11   15                                                      
CONECT   11   10   12                                                           
CONECT   12   11   13   14                                                      
CONECT   13   12                                                                
CONECT   14   12                                                                
CONECT   15   10   16   23                                                      
CONECT   16   15   17   24   25                                                 
CONECT   17    9   16   26   27                                                 
CONECT   18    1                                                                
CONECT   19    1                                                                
CONECT   20    3                                                                
CONECT   21    4                                                                
CONECT   22    7                                                                
CONECT   23   15                                                                
CONECT   24   16                                                                
CONECT   25   16                                                                
CONECT   26   17                                                                
CONECT   27   17                                                                
