# Supplementary material for: New computational protein design methods for de novo small molecule binding sites
Source: PLoS Comput Biol. 2020 Oct 5;16(10):e1008178. doi: 10.1371/journal.pcbi.1008178 (PMC7575090; doi:10.1371/journal.pcbi.1008178)
Supplement: S4 File — PDB files for matches that were selected for forward design, the RosettaMatch constraint files (.cst) that yielded the match, and corresponding source composite binding site definition (.pdb) that was used to generate the RosettaMatch constraint file. (GZ) [file pcbi.1008178.s004.tar.gz › DesignMatchPDBs/ATZ_1TP6.pdb]

HEADER                                            xx-MMM-xx                     
REMARK 666 MATCH TEMPLATE X ATZ    0 MATCH MOTIF A LEU   11  1  1               
REMARK 666 MATCH TEMPLATE X ATZ    0 MATCH MOTIF A TRP   14  2  1               
REMARK 666 MATCH TEMPLATE X ATZ    0 MATCH MOTIF A PHE   18  3  1               
ATOM      1  N   CYS A   1       6.627   3.274  16.123  1.00  0.00           N  
ATOM      2  CA  CYS A   1       6.858   2.261  15.057  1.00  0.00           C  
ATOM      3  C   CYS A   1       7.990   2.706  14.132  1.00  0.00           C  
ATOM      4  O   CYS A   1       8.532   3.806  14.275  1.00  0.00           O  
ATOM      5  CB  CYS A   1       5.594   2.035  14.227  1.00  0.00           C  
ATOM      6  SG  CYS A   1       5.086   3.471  13.250  1.00  0.00           S  
ATOM      7 1H   CYS A   1       5.689   3.615  16.062  1.00  0.00           H  
ATOM      8 2H   CYS A   1       6.771   2.854  17.019  1.00  0.00           H  
ATOM      9 3H   CYS A   1       7.266   4.034  16.005  1.00  0.00           H  
ATOM     10  HA  CYS A   1       7.131   1.318  15.530  1.00  0.00           H  
ATOM     11 1HB  CYS A   1       5.752   1.201  13.543  1.00  0.00           H  
ATOM     12 2HB  CYS A   1       4.769   1.766  14.886  1.00  0.00           H  
ATOM     13  HG  CYS A   1       4.016   2.898  12.708  1.00  0.00           H  
ATOM     14  N   ALA A   2       8.333   1.843  13.181  1.00  0.00           N  
ATOM     15  CA  ALA A   2       9.405   2.107  12.226  1.00  0.00           C  
ATOM     16  C   ALA A   2       9.116   3.294  11.305  1.00  0.00           C  
ATOM     17  O   ALA A   2      10.013   4.083  11.000  1.00  0.00           O  
ATOM     18  CB  ALA A   2       9.674   0.855  11.387  1.00  0.00           C  
ATOM     19  H   ALA A   2       7.826   0.971  13.122  1.00  0.00           H  
ATOM     20  HA  ALA A   2      10.304   2.360  12.789  1.00  0.00           H  
ATOM     21 1HB  ALA A   2      10.475   1.058  10.676  1.00  0.00           H  
ATOM     22 2HB  ALA A   2       9.968   0.034  12.041  1.00  0.00           H  
ATOM     23 3HB  ALA A   2       8.770   0.580  10.845  1.00  0.00           H  
ATOM     24  N   TYR A   3       7.869   3.415  10.854  1.00  0.00           N  
ATOM     25  CA  TYR A   3       7.514   4.492   9.940  1.00  0.00           C  
ATOM     26  C   TYR A   3       7.600   5.835  10.644  1.00  0.00           C  
ATOM     27  O   TYR A   3       8.164   6.788  10.101  1.00  0.00           O  
ATOM     28  CB  TYR A   3       6.115   4.269   9.365  1.00  0.00           C  
ATOM     29  CG  TYR A   3       6.023   3.061   8.450  1.00  0.00           C  
ATOM     30  CD1 TYR A   3       6.757   3.003   7.263  1.00  0.00           C  
ATOM     31  CD2 TYR A   3       5.203   1.972   8.773  1.00  0.00           C  
ATOM     32  CE1 TYR A   3       6.679   1.895   6.422  1.00  0.00           C  
ATOM     33  CE2 TYR A   3       5.119   0.857   7.938  1.00  0.00           C  
ATOM     34  CZ  TYR A   3       5.860   0.826   6.766  1.00  0.00           C  
ATOM     35  OH  TYR A   3       5.788  -0.276   5.932  1.00  0.00           O  
ATOM     36  H   TYR A   3       7.157   2.760  11.143  1.00  0.00           H  
ATOM     37  HA  TYR A   3       8.230   4.500   9.119  1.00  0.00           H  
ATOM     38 1HB  TYR A   3       5.402   4.137  10.180  1.00  0.00           H  
ATOM     39 2HB  TYR A   3       5.808   5.150   8.802  1.00  0.00           H  
ATOM     40  HD1 TYR A   3       7.403   3.835   6.981  1.00  0.00           H  
ATOM     41  HD2 TYR A   3       4.615   1.987   9.691  1.00  0.00           H  
ATOM     42  HE1 TYR A   3       7.259   1.869   5.500  1.00  0.00           H  
ATOM     43  HE2 TYR A   3       4.474   0.021   8.208  1.00  0.00           H  
ATOM     44  HH  TYR A   3       5.186  -0.922   6.309  1.00  0.00           H  
ATOM     45  N   ARG A   4       7.052   5.903  11.855  1.00  0.00           N  
ATOM     46  CA  ARG A   4       7.129   7.121  12.659  1.00  0.00           C  
ATOM     47  C   ARG A   4       8.606   7.463  12.888  1.00  0.00           C  
ATOM     48  O   ARG A   4       9.039   8.590  12.664  1.00  0.00           O  
ATOM     49  CB  ARG A   4       6.435   6.918  14.010  1.00  0.00           C  
ATOM     50  CG  ARG A   4       6.503   8.143  14.920  1.00  0.00           C  
ATOM     51  CD  ARG A   4       5.888   7.884  16.290  1.00  0.00           C  
ATOM     52  NE  ARG A   4       5.938   9.080  17.136  1.00  0.00           N  
ATOM     53  CZ  ARG A   4       7.033   9.540  17.742  1.00  0.00           C  
ATOM     54  NH1 ARG A   4       8.196   8.905  17.610  1.00  0.00           N  
ATOM     55  NH2 ARG A   4       6.968  10.649  18.474  1.00  0.00           N  
ATOM     56  H   ARG A   4       6.572   5.097  12.228  1.00  0.00           H  
ATOM     57  HA  ARG A   4       6.621   7.923  12.123  1.00  0.00           H  
ATOM     58 1HB  ARG A   4       5.387   6.670  13.846  1.00  0.00           H  
ATOM     59 2HB  ARG A   4       6.892   6.077  14.532  1.00  0.00           H  
ATOM     60 1HG  ARG A   4       7.544   8.429  15.067  1.00  0.00           H  
ATOM     61 2HG  ARG A   4       5.961   8.970  14.458  1.00  0.00           H  
ATOM     62 1HD  ARG A   4       4.845   7.590  16.171  1.00  0.00           H  
ATOM     63 2HD  ARG A   4       6.435   7.085  16.789  1.00  0.00           H  
ATOM     64  HE  ARG A   4       5.080   9.597  17.271  1.00  0.00           H  
ATOM     65 1HH1 ARG A   4       8.254   8.068  17.047  1.00  0.00           H  
ATOM     66 2HH1 ARG A   4       9.021   9.260  18.073  1.00  0.00           H  
ATOM     67 1HH2 ARG A   4       6.090  11.140  18.569  1.00  0.00           H  
ATOM     68 2HH2 ARG A   4       7.795  10.999  18.934  1.00  0.00           H  
ATOM     69  N   ARG A   5       9.376   6.472  13.320  1.00  0.00           N  
ATOM     70  CA  ARG A   5      10.801   6.649  13.551  1.00  0.00           C  
ATOM     71  C   ARG A   5      11.525   7.203  12.321  1.00  0.00           C  
ATOM     72  O   ARG A   5      12.373   8.092  12.444  1.00  0.00           O  
ATOM     73  CB  ARG A   5      11.423   5.316  13.977  1.00  0.00           C  
ATOM     74  CG  ARG A   5      12.916   5.382  14.236  1.00  0.00           C  
ATOM     75  CD  ARG A   5      13.462   4.012  14.604  1.00  0.00           C  
ATOM     76  NE  ARG A   5      12.988   3.570  15.913  1.00  0.00           N  
ATOM     77  CZ  ARG A   5      13.199   2.355  16.410  1.00  0.00           C  
ATOM     78  NH1 ARG A   5      13.869   1.453  15.705  1.00  0.00           N  
ATOM     79  NH2 ARG A   5      12.750   2.044  17.618  1.00  0.00           N  
ATOM     80  H   ARG A   5       8.958   5.569  13.494  1.00  0.00           H  
ATOM     81  HA  ARG A   5      10.934   7.376  14.353  1.00  0.00           H  
ATOM     82 1HB  ARG A   5      10.939   4.963  14.886  1.00  0.00           H  
ATOM     83 2HB  ARG A   5      11.248   4.569  13.202  1.00  0.00           H  
ATOM     84 1HG  ARG A   5      13.426   5.733  13.339  1.00  0.00           H  
ATOM     85 2HG  ARG A   5      13.113   6.070  15.059  1.00  0.00           H  
ATOM     86 1HD  ARG A   5      13.142   3.281  13.862  1.00  0.00           H  
ATOM     87 2HD  ARG A   5      14.550   4.049  14.631  1.00  0.00           H  
ATOM     88  HE  ARG A   5      12.469   4.233  16.473  1.00  0.00           H  
ATOM     89 1HH1 ARG A   5      14.222   1.688  14.788  1.00  0.00           H  
ATOM     90 2HH1 ARG A   5      14.027   0.531  16.085  1.00  0.00           H  
ATOM     91 1HH2 ARG A   5      12.247   2.732  18.163  1.00  0.00           H  
ATOM     92 2HH2 ARG A   5      12.910   1.122  17.994  1.00  0.00           H  
ATOM     93  N   GLU A   6      11.203   6.684  11.136  1.00  0.00           N  
ATOM     94  CA  GLU A   6      11.829   7.168   9.905  1.00  0.00           C  
ATOM     95  C   GLU A   6      11.526   8.653   9.673  1.00  0.00           C  
ATOM     96  O   GLU A   6      12.419   9.438   9.341  1.00  0.00           O  
ATOM     97  CB  GLU A   6      11.349   6.345   8.707  1.00  0.00           C  
ATOM     98  CG  GLU A   6      11.883   6.822   7.364  1.00  0.00           C  
ATOM     99  CD  GLU A   6      13.381   6.937   7.337  1.00  0.00           C  
ATOM    100  OE1 GLU A   6      14.037   6.018   7.764  1.00  0.00           O  
ATOM    101  OE2 GLU A   6      13.871   7.947   6.888  1.00  0.00           O  
ATOM    102  H   GLU A   6      10.517   5.945  11.081  1.00  0.00           H  
ATOM    103  HA  GLU A   6      12.909   7.049   9.996  1.00  0.00           H  
ATOM    104 1HB  GLU A   6      11.649   5.305   8.836  1.00  0.00           H  
ATOM    105 2HB  GLU A   6      10.260   6.369   8.662  1.00  0.00           H  
ATOM    106 1HG  GLU A   6      11.570   6.120   6.591  1.00  0.00           H  
ATOM    107 2HG  GLU A   6      11.444   7.792   7.134  1.00  0.00           H  
ATOM    108  N   ILE A   7      10.263   9.034   9.836  1.00  0.00           N  
ATOM    109  CA  ILE A   7       9.869  10.425   9.636  1.00  0.00           C  
ATOM    110  C   ILE A   7      10.679  11.315  10.578  1.00  0.00           C  
ATOM    111  O   ILE A   7      11.269  12.310  10.151  1.00  0.00           O  
ATOM    112  CB  ILE A   7       8.363  10.625   9.885  1.00  0.00           C  
ATOM    113  CG1 ILE A   7       7.544   9.896   8.817  1.00  0.00           C  
ATOM    114  CG2 ILE A   7       8.019  12.106   9.906  1.00  0.00           C  
ATOM    115  CD1 ILE A   7       6.071   9.794   9.141  1.00  0.00           C  
ATOM    116  H   ILE A   7       9.562   8.357  10.101  1.00  0.00           H  
ATOM    117  HA  ILE A   7      10.079  10.698   8.603  1.00  0.00           H  
ATOM    118  HB  ILE A   7       8.092  10.185  10.844  1.00  0.00           H  
ATOM    119 1HG1 ILE A   7       7.649  10.412   7.863  1.00  0.00           H  
ATOM    120 2HG1 ILE A   7       7.934   8.886   8.685  1.00  0.00           H  
ATOM    121 1HG2 ILE A   7       6.951  12.229  10.082  1.00  0.00           H  
ATOM    122 2HG2 ILE A   7       8.577  12.598  10.701  1.00  0.00           H  
ATOM    123 3HG2 ILE A   7       8.282  12.554   8.947  1.00  0.00           H  
ATOM    124 1HD1 ILE A   7       5.557   9.265   8.338  1.00  0.00           H  
ATOM    125 2HD1 ILE A   7       5.941   9.249  10.076  1.00  0.00           H  
ATOM    126 3HD1 ILE A   7       5.651  10.794   9.242  1.00  0.00           H  
ATOM    127  N   HIS A   8      10.723  10.948  11.858  1.00  0.00           N  
ATOM    128  CA  HIS A   8      11.448  11.752  12.837  1.00  0.00           C  
ATOM    129  C   HIS A   8      12.951  11.824  12.559  1.00  0.00           C  
ATOM    130  O   HIS A   8      13.526  12.911  12.515  1.00  0.00           O  
ATOM    131  CB  HIS A   8      11.219  11.196  14.246  1.00  0.00           C  
ATOM    132  CG  HIS A   8       9.932  11.643  14.867  1.00  0.00           C  
ATOM    133  ND1 HIS A   8       9.862  12.688  15.764  1.00  0.00           N  
ATOM    134  CD2 HIS A   8       8.666  11.185  14.722  1.00  0.00           C  
ATOM    135  CE1 HIS A   8       8.607  12.855  16.143  1.00  0.00           C  
ATOM    136  NE2 HIS A   8       7.862  11.956  15.526  1.00  0.00           N  
ATOM    137  H   HIS A   8      10.254  10.108  12.162  1.00  0.00           H  
ATOM    138  HA  HIS A   8      11.090  12.781  12.800  1.00  0.00           H  
ATOM    139 1HB  HIS A   8      11.222  10.106  14.212  1.00  0.00           H  
ATOM    140 2HB  HIS A   8      12.037  11.506  14.896  1.00  0.00           H  
ATOM    141  HD1 HIS A   8      10.615  13.290  16.030  1.00  0.00           H  
ATOM    142  HD2 HIS A   8       8.233  10.381  14.127  1.00  0.00           H  
ATOM    143  HE1 HIS A   8       8.341  13.638  16.853  1.00  0.00           H  
ATOM    144  N   HIS A   9      13.585  10.670  12.366  1.00  0.00           N  
ATOM    145  CA  HIS A   9      15.028  10.625  12.118  1.00  0.00           C  
ATOM    146  C   HIS A   9      15.472  11.365  10.860  1.00  0.00           C  
ATOM    147  O   HIS A   9      16.538  11.985  10.847  1.00  0.00           O  
ATOM    148  CB  HIS A   9      15.515   9.174  12.069  1.00  0.00           C  
ATOM    149  CG  HIS A   9      15.549   8.513  13.409  1.00  0.00           C  
ATOM    150  ND1 HIS A   9      15.957   7.209  13.590  1.00  0.00           N  
ATOM    151  CD2 HIS A   9      15.242   8.986  14.641  1.00  0.00           C  
ATOM    152  CE1 HIS A   9      15.905   6.909  14.876  1.00  0.00           C  
ATOM    153  NE2 HIS A   9      15.475   7.971  15.535  1.00  0.00           N  
ATOM    154  H   HIS A   9      13.063   9.806  12.390  1.00  0.00           H  
ATOM    155  HA  HIS A   9      15.552  11.132  12.928  1.00  0.00           H  
ATOM    156 1HB  HIS A   9      14.863   8.593  11.415  1.00  0.00           H  
ATOM    157 2HB  HIS A   9      16.517   9.141  11.644  1.00  0.00           H  
ATOM    158  HD2 HIS A   9      14.881   9.987  14.878  1.00  0.00           H  
ATOM    159  HE1 HIS A   9      16.170   5.950  15.318  1.00  0.00           H  
ATOM    160  HE2 HIS A   9      15.339   8.030  16.534  1.00  0.00           H  
ATOM    161  N   ALA A  10      14.666  11.298   9.803  1.00  0.00           N  
ATOM    162  CA  ALA A  10      14.987  12.023   8.579  1.00  0.00           C  
ATOM    163  C   ALA A  10      15.024  13.521   8.884  1.00  0.00           C  
ATOM    164  O   ALA A  10      15.926  14.240   8.442  1.00  0.00           O  
ATOM    165  CB  ALA A  10      13.941  11.741   7.503  1.00  0.00           C  
ATOM    166  H   ALA A  10      13.823  10.742   9.839  1.00  0.00           H  
ATOM    167  HA  ALA A  10      15.958  11.678   8.225  1.00  0.00           H  
ATOM    168 1HB  ALA A  10      14.195  12.290   6.596  1.00  0.00           H  
ATOM    169 2HB  ALA A  10      13.920  10.673   7.287  1.00  0.00           H  
ATOM    170 3HB  ALA A  10      12.961  12.059   7.857  1.00  0.00           H  
ATOM    171  N   LEU A  11      14.045  13.991   9.650  1.00  0.00           N  
ATOM    172  CA  LEU A  11      13.981  15.413   9.961  1.00  0.00           C  
ATOM    173  C   LEU A  11      15.000  15.859  11.002  1.00  0.00           C  
ATOM    174  O   LEU A  11      15.339  17.039  11.061  1.00  0.00           O  
ATOM    175  CB  LEU A  11      12.572  15.766  10.454  1.00  0.00           C  
ATOM    176  CG  LEU A  11      12.183  17.246  10.353  1.00  0.00           C  
ATOM    177  CD1 LEU A  11      12.471  17.752   8.946  1.00  0.00           C  
ATOM    178  CD2 LEU A  11      10.712  17.410  10.703  1.00  0.00           C  
ATOM    179  H   LEU A  11      13.339  13.373  10.023  1.00  0.00           H  
ATOM    180  HA  LEU A  11      14.269  15.990   9.083  1.00  0.00           H  
ATOM    181 1HB  LEU A  11      11.848  15.193   9.876  1.00  0.00           H  
ATOM    182 2HB  LEU A  11      12.486  15.471  11.500  1.00  0.00           H  
ATOM    183  HG  LEU A  11      12.788  17.830  11.047  1.00  0.00           H  
ATOM    184 1HD1 LEU A  11      12.194  18.804   8.874  1.00  0.00           H  
ATOM    185 2HD1 LEU A  11      13.533  17.641   8.729  1.00  0.00           H  
ATOM    186 3HD1 LEU A  11      11.891  17.175   8.226  1.00  0.00           H  
ATOM    187 1HD2 LEU A  11      10.435  18.462  10.632  1.00  0.00           H  
ATOM    188 2HD2 LEU A  11      10.105  16.828  10.008  1.00  0.00           H  
ATOM    189 3HD2 LEU A  11      10.538  17.057  11.720  1.00  0.00           H  
ATOM    190  N   VAL A  12      15.499  14.924  11.809  1.00  0.00           N  
ATOM    191  CA  VAL A  12      16.600  15.235  12.720  1.00  0.00           C  
ATOM    192  C   VAL A  12      17.829  15.485  11.832  1.00  0.00           C  
ATOM    193  O   VAL A  12      18.565  16.454  12.028  1.00  0.00           O  
ATOM    194  CB  VAL A  12      16.865  14.079  13.703  1.00  0.00           C  
ATOM    195  CG1 VAL A  12      18.175  14.300  14.444  1.00  0.00           C  
ATOM    196  CG2 VAL A  12      15.706  13.957  14.682  1.00  0.00           C  
ATOM    197  H   VAL A  12      15.119  13.989  11.797  1.00  0.00           H  
ATOM    198  HA  VAL A  12      16.323  16.107  13.313  1.00  0.00           H  
ATOM    199  HB  VAL A  12      16.966  13.151  13.141  1.00  0.00           H  
ATOM    200 1HG1 VAL A  12      18.347  13.474  15.135  1.00  0.00           H  
ATOM    201 2HG1 VAL A  12      18.995  14.349  13.727  1.00  0.00           H  
ATOM    202 3HG1 VAL A  12      18.124  15.235  15.003  1.00  0.00           H  
ATOM    203 1HG2 VAL A  12      15.900  13.138  15.374  1.00  0.00           H  
ATOM    204 2HG2 VAL A  12      15.602  14.887  15.240  1.00  0.00           H  
ATOM    205 3HG2 VAL A  12      14.786  13.758  14.132  1.00  0.00           H  
ATOM    206  N   ALA A  13      18.035  14.614  10.847  1.00  0.00           N  
ATOM    207  CA  ALA A  13      19.175  14.745   9.940  1.00  0.00           C  
ATOM    208  C   ALA A  13      19.062  16.055   9.158  1.00  0.00           C  
ATOM    209  O   ALA A  13      20.048  16.776   8.989  1.00  0.00           O  
ATOM    210  CB  ALA A  13      19.224  13.559   8.979  1.00  0.00           C  
ATOM    211  H   ALA A  13      17.391  13.845  10.721  1.00  0.00           H  
ATOM    212  HA  ALA A  13      20.086  14.752  10.540  1.00  0.00           H  
ATOM    213 1HB  ALA A  13      20.078  13.669   8.309  1.00  0.00           H  
ATOM    214 2HB  ALA A  13      19.325  12.634   9.546  1.00  0.00           H  
ATOM    215 3HB  ALA A  13      18.307  13.528   8.394  1.00  0.00           H  
ATOM    216  N   TRP A  14      17.854  16.358   8.683  1.00  0.00           N  
ATOM    217  CA  TRP A  14      17.620  17.586   7.934  1.00  0.00           C  
ATOM    218  C   TRP A  14      17.903  18.793   8.824  1.00  0.00           C  
ATOM    219  O   TRP A  14      18.604  19.727   8.426  1.00  0.00           O  
ATOM    220  CB  TRP A  14      16.181  17.641   7.418  1.00  0.00           C  
ATOM    221  CG  TRP A  14      15.916  16.699   6.283  1.00  0.00           C  
ATOM    222  CD1 TRP A  14      15.012  15.679   6.265  1.00  0.00           C  
ATOM    223  CD2 TRP A  14      16.562  16.685   4.987  1.00  0.00           C  
ATOM    224  NE1 TRP A  14      15.052  15.033   5.054  1.00  0.00           N  
ATOM    225  CE2 TRP A  14      15.994  15.636   4.259  1.00  0.00           C  
ATOM    226  CE3 TRP A  14      17.562  17.467   4.396  1.00  0.00           C  
ATOM    227  CZ2 TRP A  14      16.392  15.342   2.965  1.00  0.00           C  
ATOM    228  CZ3 TRP A  14      17.960  17.173   3.098  1.00  0.00           C  
ATOM    229  CH2 TRP A  14      17.389  16.138   2.401  1.00  0.00           C  
ATOM    230  H   TRP A  14      17.084  15.725   8.843  1.00  0.00           H  
ATOM    231  HA  TRP A  14      18.295  17.604   7.078  1.00  0.00           H  
ATOM    232 1HB  TRP A  14      15.494  17.402   8.230  1.00  0.00           H  
ATOM    233 2HB  TRP A  14      15.953  18.653   7.084  1.00  0.00           H  
ATOM    234  HD1 TRP A  14      14.354  15.415   7.091  1.00  0.00           H  
ATOM    235  HE1 TRP A  14      14.482  14.242   4.790  1.00  0.00           H  
ATOM    236  HE3 TRP A  14      18.017  18.291   4.944  1.00  0.00           H  
ATOM    237  HZ2 TRP A  14      15.950  14.525   2.394  1.00  0.00           H  
ATOM    238  HZ3 TRP A  14      18.740  17.786   2.645  1.00  0.00           H  
ATOM    239  HH2 TRP A  14      17.724  15.936   1.383  1.00  0.00           H  
ATOM    240  N   ARG A  15      17.360  18.768  10.038  1.00  0.00           N  
ATOM    241  CA  ARG A  15      17.595  19.847  10.986  1.00  0.00           C  
ATOM    242  C   ARG A  15      19.096  20.096  11.166  1.00  0.00           C  
ATOM    243  O   ARG A  15      19.562  21.228  11.034  1.00  0.00           O  
ATOM    244  CB  ARG A  15      16.973  19.505  12.333  1.00  0.00           C  
ATOM    245  CG  ARG A  15      17.086  20.609  13.368  1.00  0.00           C  
ATOM    246  CD  ARG A  15      16.923  20.020  14.748  1.00  0.00           C  
ATOM    247  NE  ARG A  15      18.039  19.132  15.061  1.00  0.00           N  
ATOM    248  CZ  ARG A  15      18.036  18.248  16.052  1.00  0.00           C  
ATOM    249  NH1 ARG A  15      16.966  18.127  16.831  1.00  0.00           N  
ATOM    250  NH2 ARG A  15      19.108  17.495  16.275  1.00  0.00           N  
ATOM    251  H   ARG A  15      16.775  17.992  10.312  1.00  0.00           H  
ATOM    252  HA  ARG A  15      17.126  20.753  10.602  1.00  0.00           H  
ATOM    253 1HB  ARG A  15      15.917  19.276  12.198  1.00  0.00           H  
ATOM    254 2HB  ARG A  15      17.452  18.613  12.738  1.00  0.00           H  
ATOM    255 1HG  ARG A  15      18.064  21.085  13.288  1.00  0.00           H  
ATOM    256 2HG  ARG A  15      16.306  21.351  13.194  1.00  0.00           H  
ATOM    257 1HD  ARG A  15      16.892  20.822  15.485  1.00  0.00           H  
ATOM    258 2HD  ARG A  15      15.995  19.450  14.793  1.00  0.00           H  
ATOM    259  HE  ARG A  15      18.867  19.197  14.483  1.00  0.00           H  
ATOM    260 1HH1 ARG A  15      16.155  18.707  16.670  1.00  0.00           H  
ATOM    261 2HH1 ARG A  15      16.964  17.454  17.585  1.00  0.00           H  
ATOM    262 1HH2 ARG A  15      19.926  17.594  15.690  1.00  0.00           H  
ATOM    263 2HH2 ARG A  15      19.105  16.823  17.029  1.00  0.00           H  
ATOM    264  N   ASP A  16      19.850  19.038  11.464  1.00  0.00           N  
ATOM    265  CA  ASP A  16      21.285  19.185  11.708  1.00  0.00           C  
ATOM    266  C   ASP A  16      22.007  19.760  10.499  1.00  0.00           C  
ATOM    267  O   ASP A  16      22.865  20.638  10.639  1.00  0.00           O  
ATOM    268  CB  ASP A  16      21.905  17.836  12.079  1.00  0.00           C  
ATOM    269  CG  ASP A  16      21.517  17.369  13.476  1.00  0.00           C  
ATOM    270  OD1 ASP A  16      20.980  18.158  14.217  1.00  0.00           O  
ATOM    271  OD2 ASP A  16      21.762  16.229  13.788  1.00  0.00           O  
ATOM    272  H   ASP A  16      19.432  18.120  11.523  1.00  0.00           H  
ATOM    273  HA  ASP A  16      21.425  19.873  12.543  1.00  0.00           H  
ATOM    274 1HB  ASP A  16      21.591  17.080  11.359  1.00  0.00           H  
ATOM    275 2HB  ASP A  16      22.992  17.908  12.025  1.00  0.00           H  
ATOM    276  N   TRP A  17      21.657  19.270   9.313  1.00  0.00           N  
ATOM    277  CA  TRP A  17      22.252  19.778   8.085  1.00  0.00           C  
ATOM    278  C   TRP A  17      21.986  21.280   7.921  1.00  0.00           C  
ATOM    279  O   TRP A  17      22.911  22.062   7.695  1.00  0.00           O  
ATOM    280  CB  TRP A  17      21.710  19.005   6.873  1.00  0.00           C  
ATOM    281  CG  TRP A  17      22.240  19.540   5.576  1.00  0.00           C  
ATOM    282  CD1 TRP A  17      21.562  20.299   4.661  1.00  0.00           C  
ATOM    283  CD2 TRP A  17      23.591  19.460   5.107  1.00  0.00           C  
ATOM    284  NE1 TRP A  17      22.410  20.702   3.659  1.00  0.00           N  
ATOM    285  CE2 TRP A  17      23.661  20.201   3.908  1.00  0.00           C  
ATOM    286  CE3 TRP A  17      24.752  18.835   5.587  1.00  0.00           C  
ATOM    287  CZ2 TRP A  17      24.847  20.337   3.179  1.00  0.00           C  
ATOM    288  CZ3 TRP A  17      25.928  18.969   4.861  1.00  0.00           C  
ATOM    289  CH2 TRP A  17      25.966  19.716   3.670  1.00  0.00           C  
ATOM    290  H   TRP A  17      20.968  18.533   9.258  1.00  0.00           H  
ATOM    291  HA  TRP A  17      23.331  19.634   8.138  1.00  0.00           H  
ATOM    292 1HB  TRP A  17      21.981  17.953   6.961  1.00  0.00           H  
ATOM    293 2HB  TRP A  17      20.622  19.063   6.862  1.00  0.00           H  
ATOM    294  HD1 TRP A  17      20.503  20.547   4.719  1.00  0.00           H  
ATOM    295  HE1 TRP A  17      22.155  21.273   2.866  1.00  0.00           H  
ATOM    296  HE3 TRP A  17      24.731  18.259   6.511  1.00  0.00           H  
ATOM    297  HZ2 TRP A  17      24.897  20.913   2.255  1.00  0.00           H  
ATOM    298  HZ3 TRP A  17      26.825  18.479   5.240  1.00  0.00           H  
ATOM    299  HH2 TRP A  17      26.907  19.801   3.125  1.00  0.00           H  
ATOM    300  N   PHE A  18      20.725  21.684   8.046  1.00  0.00           N  
ATOM    301  CA  PHE A  18      20.358  23.083   7.848  1.00  0.00           C  
ATOM    302  C   PHE A  18      20.949  23.995   8.922  1.00  0.00           C  
ATOM    303  O   PHE A  18      21.283  25.144   8.649  1.00  0.00           O  
ATOM    304  CB  PHE A  18      18.835  23.230   7.837  1.00  0.00           C  
ATOM    305  CG  PHE A  18      18.208  22.934   6.504  1.00  0.00           C  
ATOM    306  CD1 PHE A  18      18.220  21.647   5.987  1.00  0.00           C  
ATOM    307  CD2 PHE A  18      17.605  23.940   5.766  1.00  0.00           C  
ATOM    308  CE1 PHE A  18      17.643  21.373   4.761  1.00  0.00           C  
ATOM    309  CE2 PHE A  18      17.026  23.669   4.541  1.00  0.00           C  
ATOM    310  CZ  PHE A  18      17.046  22.384   4.038  1.00  0.00           C  
ATOM    311  H   PHE A  18      20.006  21.015   8.281  1.00  0.00           H  
ATOM    312  HA  PHE A  18      20.759  23.414   6.891  1.00  0.00           H  
ATOM    313 1HB  PHE A  18      18.400  22.558   8.575  1.00  0.00           H  
ATOM    314 2HB  PHE A  18      18.566  24.247   8.120  1.00  0.00           H  
ATOM    315  HD1 PHE A  18      18.692  20.848   6.559  1.00  0.00           H  
ATOM    316  HD2 PHE A  18      17.589  24.956   6.163  1.00  0.00           H  
ATOM    317  HE1 PHE A  18      17.661  20.358   4.366  1.00  0.00           H  
ATOM    318  HE2 PHE A  18      16.555  24.470   3.971  1.00  0.00           H  
ATOM    319  HZ  PHE A  18      16.592  22.169   3.072  1.00  0.00           H  
ATOM    320  N   ALA A  19      21.083  23.478  10.139  1.00  0.00           N  
ATOM    321  CA  ALA A  19      21.650  24.254  11.242  1.00  0.00           C  
ATOM    322  C   ALA A  19      23.178  24.261  11.274  1.00  0.00           C  
ATOM    323  O   ALA A  19      23.783  25.000  12.048  1.00  0.00           O  
ATOM    324  CB  ALA A  19      21.109  23.731  12.572  1.00  0.00           C  
ATOM    325  H   ALA A  19      20.788  22.527  10.307  1.00  0.00           H  
ATOM    326  HA  ALA A  19      21.346  25.293  11.116  1.00  0.00           H  
ATOM    327 1HB  ALA A  19      21.533  24.311  13.391  1.00  0.00           H  
ATOM    328 2HB  ALA A  19      20.023  23.824  12.585  1.00  0.00           H  
ATOM    329 3HB  ALA A  19      21.384  22.684  12.690  1.00  0.00           H  
ATOM    330  N   GLY A  20      23.805  23.437  10.442  1.00  0.00           N  
ATOM    331  CA  GLY A  20      25.254  23.383  10.428  1.00  0.00           C  
ATOM    332  C   GLY A  20      25.817  22.534  11.554  1.00  0.00           C  
ATOM    333  O   GLY A  20      26.983  22.685  11.907  1.00  0.00           O  
ATOM    334  H   GLY A  20      23.284  22.842   9.813  1.00  0.00           H  
ATOM    335 1HA  GLY A  20      25.594  22.979   9.474  1.00  0.00           H  
ATOM    336 2HA  GLY A  20      25.656  24.393  10.511  1.00  0.00           H  
ATOM    337  N   ASP A  21      24.994  21.654  12.128  1.00  0.00           N  
ATOM    338  CA  ASP A  21      25.413  20.786  13.239  1.00  0.00           C  
ATOM    339  C   ASP A  21      25.422  19.340  12.759  1.00  0.00           C  
ATOM    340  O   ASP A  21      24.996  18.442  13.484  1.00  0.00           O  
ATOM    341  CB  ASP A  21      24.433  20.862  14.416  1.00  0.00           C  
ATOM    342  CG  ASP A  21      24.370  22.228  15.054  1.00  0.00           C  
ATOM    343  OD1 ASP A  21      25.437  22.777  15.385  1.00  0.00           O  
ATOM    344  OD2 ASP A  21      23.248  22.745  15.244  1.00  0.00           O  
ATOM    345  H   ASP A  21      24.048  21.586  11.781  1.00  0.00           H  
ATOM    346  HA  ASP A  21      26.390  21.121  13.590  1.00  0.00           H  
ATOM    347 1HB  ASP A  21      23.433  20.594  14.075  1.00  0.00           H  
ATOM    348 2HB  ASP A  21      24.723  20.138  15.179  1.00  0.00           H  
ATOM    349  N   SER A  22      25.907  19.107  11.549  1.00  0.00           N  
ATOM    350  CA  SER A  22      25.855  17.772  10.973  1.00  0.00           C  
ATOM    351  C   SER A  22      27.154  16.981  11.039  1.00  0.00           C  
ATOM    352  O   SER A  22      28.241  17.540  11.205  1.00  0.00           O  
ATOM    353  CB  SER A  22      25.420  17.878   9.525  1.00  0.00           C  
ATOM    354  OG  SER A  22      26.379  18.554   8.760  1.00  0.00           O  
ATOM    355  H   SER A  22      26.319  19.858  11.013  1.00  0.00           H  
ATOM    356  HA  SER A  22      25.135  17.179  11.539  1.00  0.00           H  
ATOM    357 1HB  SER A  22      25.264  16.879   9.118  1.00  0.00           H  
ATOM    358 2HB  SER A  22      24.469  18.406   9.469  1.00  0.00           H  
ATOM    359  HG  SER A  22      26.241  19.489   8.928  1.00  0.00           H  
ATOM    360  N   ARG A  23      27.015  15.665  10.898  1.00  0.00           N  
ATOM    361  CA  ARG A  23      28.134  14.733  10.947  1.00  0.00           C  
ATOM    362  C   ARG A  23      28.960  14.863   9.668  1.00  0.00           C  
ATOM    363  O   ARG A  23      28.623  15.644   8.774  1.00  0.00           O  
ATOM    364  CB  ARG A  23      27.601  13.305  11.059  1.00  0.00           C  
ATOM    365  CG  ARG A  23      26.788  12.878   9.841  1.00  0.00           C  
ATOM    366  CD  ARG A  23      26.362  11.424   9.915  1.00  0.00           C  
ATOM    367  NE  ARG A  23      27.519  10.533   9.909  1.00  0.00           N  
ATOM    368  CZ  ARG A  23      28.028   9.959  10.995  1.00  0.00           C  
ATOM    369  NH1 ARG A  23      27.476  10.175  12.182  1.00  0.00           N  
ATOM    370  NH2 ARG A  23      29.102   9.182  10.897  1.00  0.00           N  
ATOM    371  H   ARG A  23      26.082  15.308  10.750  1.00  0.00           H  
ATOM    372  HA  ARG A  23      28.735  14.960  11.828  1.00  0.00           H  
ATOM    373 1HB  ARG A  23      28.435  12.615  11.181  1.00  0.00           H  
ATOM    374 2HB  ARG A  23      26.973  13.220  11.946  1.00  0.00           H  
ATOM    375 1HG  ARG A  23      25.888  13.490   9.772  1.00  0.00           H  
ATOM    376 2HG  ARG A  23      27.386  13.009   8.939  1.00  0.00           H  
ATOM    377 1HD  ARG A  23      25.800  11.255  10.833  1.00  0.00           H  
ATOM    378 2HD  ARG A  23      25.736  11.184   9.057  1.00  0.00           H  
ATOM    379  HE  ARG A  23      27.960  10.340   9.020  1.00  0.00           H  
ATOM    380 1HH1 ARG A  23      26.667  10.775  12.261  1.00  0.00           H  
ATOM    381 2HH1 ARG A  23      27.863   9.739  13.006  1.00  0.00           H  
ATOM    382 1HH2 ARG A  23      29.533   9.027   9.996  1.00  0.00           H  
ATOM    383 2HH2 ARG A  23      29.488   8.748  11.722  1.00  0.00           H  
ATOM    384  N   ALA A  24      30.034  14.089   9.579  1.00  0.00           N  
ATOM    385  CA  ALA A  24      30.864  14.073   8.378  1.00  0.00           C  
ATOM    386  C   ALA A  24      30.157  13.372   7.218  1.00  0.00           C  
ATOM    387  O   ALA A  24      29.607  12.282   7.391  1.00  0.00           O  
ATOM    388  CB  ALA A  24      32.189  13.379   8.674  1.00  0.00           C  
ATOM    389  H   ALA A  24      30.285  13.497  10.358  1.00  0.00           H  
ATOM    390  HA  ALA A  24      31.058  15.106   8.087  1.00  0.00           H  
ATOM    391 1HB  ALA A  24      32.804  13.370   7.774  1.00  0.00           H  
ATOM    392 2HB  ALA A  24      32.712  13.916   9.466  1.00  0.00           H  
ATOM    393 3HB  ALA A  24      32.000  12.356   8.994  1.00  0.00           H  
ATOM    394  N   ASP A  25      30.172  14.000   6.041  1.00  0.00           N  
ATOM    395  CA  ASP A  25      29.564  13.409   4.850  1.00  0.00           C  
ATOM    396  C   ASP A  25      28.052  13.298   5.069  1.00  0.00           C  
ATOM    397  O   ASP A  25      27.394  12.382   4.570  1.00  0.00           O  
ATOM    398  CB  ASP A  25      30.162  12.033   4.551  1.00  0.00           C  
ATOM    399  CG  ASP A  25      29.896  11.568   3.125  1.00  0.00           C  
ATOM    400  OD1 ASP A  25      30.104  12.342   2.220  1.00  0.00           O  
ATOM    401  OD2 ASP A  25      29.488  10.444   2.954  1.00  0.00           O  
ATOM    402  H   ASP A  25      30.613  14.905   5.971  1.00  0.00           H  
ATOM    403  HA  ASP A  25      29.774  14.056   3.998  1.00  0.00           H  
ATOM    404 1HB  ASP A  25      31.240  12.061   4.713  1.00  0.00           H  
ATOM    405 2HB  ASP A  25      29.747  11.297   5.240  1.00  0.00           H  
ATOM    406  N   ALA A  26      27.514  14.264   5.805  1.00  0.00           N  
ATOM    407  CA  ALA A  26      26.108  14.271   6.180  1.00  0.00           C  
ATOM    408  C   ALA A  26      25.092  14.329   5.045  1.00  0.00           C  
ATOM    409  O   ALA A  26      24.110  13.584   5.055  1.00  0.00           O  
ATOM    410  CB  ALA A  26      25.849  15.415   7.153  1.00  0.00           C  
ATOM    411  H   ALA A  26      28.109  15.020   6.112  1.00  0.00           H  
ATOM    412  HA  ALA A  26      25.883  13.323   6.668  1.00  0.00           H  
ATOM    413 1HB  ALA A  26      24.796  15.421   7.435  1.00  0.00           H  
ATOM    414 2HB  ALA A  26      26.462  15.280   8.044  1.00  0.00           H  
ATOM    415 3HB  ALA A  26      26.103  16.361   6.678  1.00  0.00           H  
ATOM    416  N   LEU A  27      25.310  15.201   4.070  1.00  0.00           N  
ATOM    417  CA  LEU A  27      24.323  15.350   3.010  1.00  0.00           C  
ATOM    418  C   LEU A  27      24.102  14.096   2.160  1.00  0.00           C  
ATOM    419  O   LEU A  27      22.961  13.784   1.801  1.00  0.00           O  
ATOM    420  CB  LEU A  27      24.671  16.540   2.112  1.00  0.00           C  
ATOM    421  CG  LEU A  27      23.661  16.833   0.992  1.00  0.00           C  
ATOM    422  CD1 LEU A  27      22.270  17.097   1.564  1.00  0.00           C  
ATOM    423  CD2 LEU A  27      24.146  18.027   0.201  1.00  0.00           C  
ATOM    424  H   LEU A  27      26.147  15.766   4.045  1.00  0.00           H  
ATOM    425  HA  LEU A  27      23.350  15.531   3.466  1.00  0.00           H  
ATOM    426 1HB  LEU A  27      24.751  17.431   2.733  1.00  0.00           H  
ATOM    427 2HB  LEU A  27      25.641  16.355   1.651  1.00  0.00           H  
ATOM    428  HG  LEU A  27      23.582  15.964   0.338  1.00  0.00           H  
ATOM    429 1HD1 LEU A  27      21.575  17.302   0.750  1.00  0.00           H  
ATOM    430 2HD1 LEU A  27      21.932  16.221   2.118  1.00  0.00           H  
ATOM    431 3HD1 LEU A  27      22.309  17.957   2.232  1.00  0.00           H  
ATOM    432 1HD2 LEU A  27      23.438  18.245  -0.599  1.00  0.00           H  
ATOM    433 2HD2 LEU A  27      24.226  18.892   0.860  1.00  0.00           H  
ATOM    434 3HD2 LEU A  27      25.123  17.806  -0.229  1.00  0.00           H  
ATOM    435  N   ASP A  28      25.176  13.376   1.837  1.00  0.00           N  
ATOM    436  CA  ASP A  28      25.033  12.133   1.074  1.00  0.00           C  
ATOM    437  C   ASP A  28      24.241  11.094   1.864  1.00  0.00           C  
ATOM    438  O   ASP A  28      23.391  10.394   1.308  1.00  0.00           O  
ATOM    439  CB  ASP A  28      26.406  11.565   0.707  1.00  0.00           C  
ATOM    440  CG  ASP A  28      27.088  12.340  -0.413  1.00  0.00           C  
ATOM    441  OD1 ASP A  28      26.434  13.139  -1.039  1.00  0.00           O  
ATOM    442  OD2 ASP A  28      28.257  12.126  -0.630  1.00  0.00           O  
ATOM    443  H   ASP A  28      26.099  13.679   2.115  1.00  0.00           H  
ATOM    444  HA  ASP A  28      24.491  12.352   0.154  1.00  0.00           H  
ATOM    445 1HB  ASP A  28      27.053  11.578   1.585  1.00  0.00           H  
ATOM    446 2HB  ASP A  28      26.299  10.525   0.396  1.00  0.00           H  
ATOM    447  N   ALA A  29      24.525  10.993   3.161  1.00  0.00           N  
ATOM    448  CA  ALA A  29      23.799  10.073   4.023  1.00  0.00           C  
ATOM    449  C   ALA A  29      22.319  10.460   4.046  1.00  0.00           C  
ATOM    450  O   ALA A  29      21.441   9.600   4.011  1.00  0.00           O  
ATOM    451  CB  ALA A  29      24.374  10.116   5.432  1.00  0.00           C  
ATOM    452  H   ALA A  29      25.258  11.564   3.557  1.00  0.00           H  
ATOM    453  HA  ALA A  29      23.918   9.067   3.621  1.00  0.00           H  
ATOM    454 1HB  ALA A  29      23.824   9.425   6.070  1.00  0.00           H  
ATOM    455 2HB  ALA A  29      25.425   9.828   5.405  1.00  0.00           H  
ATOM    456 3HB  ALA A  29      24.285  11.126   5.830  1.00  0.00           H  
ATOM    457  N   LEU A  30      22.044  11.760   4.106  1.00  0.00           N  
ATOM    458  CA  LEU A  30      20.662  12.228   4.095  1.00  0.00           C  
ATOM    459  C   LEU A  30      19.999  11.872   2.772  1.00  0.00           C  
ATOM    460  O   LEU A  30      18.890  11.346   2.751  1.00  0.00           O  
ATOM    461  CB  LEU A  30      20.605  13.744   4.319  1.00  0.00           C  
ATOM    462  CG  LEU A  30      19.209  14.375   4.247  1.00  0.00           C  
ATOM    463  CD1 LEU A  30      18.323  13.773   5.329  1.00  0.00           C  
ATOM    464  CD2 LEU A  30      19.325  15.884   4.412  1.00  0.00           C  
ATOM    465  H   LEU A  30      22.792  12.436   4.160  1.00  0.00           H  
ATOM    466  HA  LEU A  30      20.125  11.740   4.908  1.00  0.00           H  
ATOM    467 1HB  LEU A  30      21.019  13.966   5.301  1.00  0.00           H  
ATOM    468 2HB  LEU A  30      21.228  14.230   3.568  1.00  0.00           H  
ATOM    469  HG  LEU A  30      18.757  14.150   3.281  1.00  0.00           H  
ATOM    470 1HD1 LEU A  30      17.330  14.222   5.277  1.00  0.00           H  
ATOM    471 2HD1 LEU A  30      18.242  12.697   5.175  1.00  0.00           H  
ATOM    472 3HD1 LEU A  30      18.759  13.969   6.307  1.00  0.00           H  
ATOM    473 1HD2 LEU A  30      18.332  16.333   4.360  1.00  0.00           H  
ATOM    474 2HD2 LEU A  30      19.776  16.111   5.378  1.00  0.00           H  
ATOM    475 3HD2 LEU A  30      19.949  16.290   3.616  1.00  0.00           H  
ATOM    476  N   MET A  31      20.683  12.137   1.662  1.00  0.00           N  
ATOM    477  CA  MET A  31      20.078  11.875   0.357  1.00  0.00           C  
ATOM    478  C   MET A  31      19.888  10.386   0.073  1.00  0.00           C  
ATOM    479  O   MET A  31      19.000  10.005  -0.702  1.00  0.00           O  
ATOM    480  CB  MET A  31      20.929  12.510  -0.741  1.00  0.00           C  
ATOM    481  CG  MET A  31      20.909  14.032  -0.752  1.00  0.00           C  
ATOM    482  SD  MET A  31      19.249  14.704  -0.973  1.00  0.00           S  
ATOM    483  CE  MET A  31      18.732  14.893   0.731  1.00  0.00           C  
ATOM    484  H   MET A  31      21.618  12.516   1.704  1.00  0.00           H  
ATOM    485  HA  MET A  31      19.070  12.289   0.354  1.00  0.00           H  
ATOM    486 1HB  MET A  31      21.964  12.191  -0.629  1.00  0.00           H  
ATOM    487 2HB  MET A  31      20.583  12.164  -1.716  1.00  0.00           H  
ATOM    488 1HG  MET A  31      21.311  14.408   0.188  1.00  0.00           H  
ATOM    489 2HG  MET A  31      21.538  14.399  -1.563  1.00  0.00           H  
ATOM    490 1HE  MET A  31      17.721  15.300   0.761  1.00  0.00           H  
ATOM    491 2HE  MET A  31      18.747  13.921   1.226  1.00  0.00           H  
ATOM    492 3HE  MET A  31      19.412  15.573   1.245  1.00  0.00           H  
ATOM    493  N   ALA A  32      20.700   9.546   0.714  1.00  0.00           N  
ATOM    494  CA  ALA A  32      20.564   8.102   0.577  1.00  0.00           C  
ATOM    495  C   ALA A  32      19.212   7.623   1.129  1.00  0.00           C  
ATOM    496  O   ALA A  32      18.760   6.513   0.818  1.00  0.00           O  
ATOM    497  CB  ALA A  32      21.712   7.395   1.300  1.00  0.00           C  
ATOM    498  H   ALA A  32      21.427   9.917   1.309  1.00  0.00           H  
ATOM    499  HA  ALA A  32      20.608   7.857  -0.484  1.00  0.00           H  
ATOM    500 1HB  ALA A  32      21.600   6.317   1.191  1.00  0.00           H  
ATOM    501 2HB  ALA A  32      22.662   7.708   0.866  1.00  0.00           H  
ATOM    502 3HB  ALA A  32      21.692   7.657   2.356  1.00  0.00           H  
ATOM    503  N   ARG A  33      18.565   8.451   1.946  1.00  0.00           N  
ATOM    504  CA  ARG A  33      17.276   8.072   2.534  1.00  0.00           C  
ATOM    505  C   ARG A  33      16.181   8.167   1.473  1.00  0.00           C  
ATOM    506  O   ARG A  33      15.081   7.637   1.657  1.00  0.00           O  
ATOM    507  CB  ARG A  33      16.904   9.002   3.701  1.00  0.00           C  
ATOM    508  CG  ARG A  33      17.978   9.131   4.776  1.00  0.00           C  
ATOM    509  CD  ARG A  33      17.570  10.094   5.880  1.00  0.00           C  
ATOM    510  NE  ARG A  33      16.645   9.457   6.804  1.00  0.00           N  
ATOM    511  CZ  ARG A  33      17.000   8.866   7.944  1.00  0.00           C  
ATOM    512  NH1 ARG A  33      18.272   8.832   8.324  1.00  0.00           N  
ATOM    513  NH2 ARG A  33      16.074   8.290   8.698  1.00  0.00           N  
ATOM    514  H   ARG A  33      18.961   9.353   2.169  1.00  0.00           H  
ATOM    515  HA  ARG A  33      17.357   7.054   2.918  1.00  0.00           H  
ATOM    516 1HB  ARG A  33      16.696  10.000   3.318  1.00  0.00           H  
ATOM    517 2HB  ARG A  33      15.995   8.639   4.180  1.00  0.00           H  
ATOM    518 1HG  ARG A  33      18.160   8.155   5.227  1.00  0.00           H  
ATOM    519 2HG  ARG A  33      18.901   9.501   4.326  1.00  0.00           H  
ATOM    520 1HD  ARG A  33      18.455  10.411   6.431  1.00  0.00           H  
ATOM    521 2HD  ARG A  33      17.085  10.965   5.441  1.00  0.00           H  
ATOM    522  HE  ARG A  33      15.663   9.464   6.564  1.00  0.00           H  
ATOM    523 1HH1 ARG A  33      18.984   9.257   7.746  1.00  0.00           H  
ATOM    524 2HH1 ARG A  33      18.528   8.381   9.190  1.00  0.00           H  
ATOM    525 1HH2 ARG A  33      15.106   8.301   8.406  1.00  0.00           H  
ATOM    526 2HH2 ARG A  33      16.335   7.840   9.562  1.00  0.00           H  
ATOM    527  N   PHE A  34      16.488   8.839   0.364  1.00  0.00           N  
ATOM    528  CA  PHE A  34      15.505   9.066  -0.694  1.00  0.00           C  
ATOM    529  C   PHE A  34      15.634   8.115  -1.866  1.00  0.00           C  
ATOM    530  O   PHE A  34      16.740   7.782  -2.300  1.00  0.00           O  
ATOM    531  CB  PHE A  34      15.603  10.518  -1.168  1.00  0.00           C  
ATOM    532  CG  PHE A  34      15.275  11.512  -0.091  1.00  0.00           C  
ATOM    533  CD1 PHE A  34      13.980  11.996   0.060  1.00  0.00           C  
ATOM    534  CD2 PHE A  34      16.246  11.902   0.826  1.00  0.00           C  
ATOM    535  CE1 PHE A  34      13.654  12.849   1.111  1.00  0.00           C  
ATOM    536  CE2 PHE A  34      15.935  12.754   1.882  1.00  0.00           C  
ATOM    537  CZ  PHE A  34      14.634  13.229   2.031  1.00  0.00           C  
ATOM    538  H   PHE A  34      17.424   9.201   0.252  1.00  0.00           H  
ATOM    539  HA  PHE A  34      14.510   8.887  -0.287  1.00  0.00           H  
ATOM    540 1HB  PHE A  34      16.612  10.716  -1.527  1.00  0.00           H  
ATOM    541 2HB  PHE A  34      14.922  10.674  -2.003  1.00  0.00           H  
ATOM    542  HD1 PHE A  34      13.214  11.699  -0.658  1.00  0.00           H  
ATOM    543  HD2 PHE A  34      17.264  11.530   0.708  1.00  0.00           H  
ATOM    544  HE1 PHE A  34      12.634  13.219   1.216  1.00  0.00           H  
ATOM    545  HE2 PHE A  34      16.707  13.051   2.591  1.00  0.00           H  
ATOM    546  HZ  PHE A  34      14.381  13.894   2.856  1.00  0.00           H  
ATOM    547  N   ALA A  35      14.488   7.670  -2.373  1.00  0.00           N  
ATOM    548  CA  ALA A  35      14.460   6.708  -3.464  1.00  0.00           C  
ATOM    549  C   ALA A  35      14.906   7.382  -4.763  1.00  0.00           C  
ATOM    550  O   ALA A  35      14.780   8.600  -4.925  1.00  0.00           O  
ATOM    551  CB  ALA A  35      13.050   6.139  -3.625  1.00  0.00           C  
ATOM    552  H   ALA A  35      13.615   8.007  -1.993  1.00  0.00           H  
ATOM    553  HA  ALA A  35      15.146   5.897  -3.218  1.00  0.00           H  
ATOM    554 1HB  ALA A  35      13.039   5.420  -4.444  1.00  0.00           H  
ATOM    555 2HB  ALA A  35      12.751   5.642  -2.702  1.00  0.00           H  
ATOM    556 3HB  ALA A  35      12.354   6.948  -3.843  1.00  0.00           H  
ATOM    557  N   GLU A  36      15.431   6.578  -5.681  1.00  0.00           N  
ATOM    558  CA  GLU A  36      15.886   7.078  -6.970  1.00  0.00           C  
ATOM    559  C   GLU A  36      14.775   7.880  -7.645  1.00  0.00           C  
ATOM    560  O   GLU A  36      15.017   8.952  -8.209  1.00  0.00           O  
ATOM    561  CB  GLU A  36      16.326   5.922  -7.871  1.00  0.00           C  
ATOM    562  CG  GLU A  36      16.745   6.343  -9.273  1.00  0.00           C  
ATOM    563  CD  GLU A  36      17.133   5.178 -10.141  1.00  0.00           C  
ATOM    564  OE1 GLU A  36      17.253   4.092  -9.627  1.00  0.00           O  
ATOM    565  OE2 GLU A  36      17.310   5.375 -11.320  1.00  0.00           O  
ATOM    566  H   GLU A  36      15.516   5.592  -5.479  1.00  0.00           H  
ATOM    567  HA  GLU A  36      16.758   7.712  -6.807  1.00  0.00           H  
ATOM    568 1HB  GLU A  36      17.168   5.403  -7.412  1.00  0.00           H  
ATOM    569 2HB  GLU A  36      15.512   5.204  -7.967  1.00  0.00           H  
ATOM    570 1HG  GLU A  36      15.918   6.873  -9.744  1.00  0.00           H  
ATOM    571 2HG  GLU A  36      17.586   7.030  -9.198  1.00  0.00           H  
ATOM    572  N   ASP A  37      13.554   7.356  -7.574  1.00  0.00           N  
ATOM    573  CA  ASP A  37      12.403   8.004  -8.196  1.00  0.00           C  
ATOM    574  C   ASP A  37      11.597   8.917  -7.267  1.00  0.00           C  
ATOM    575  O   ASP A  37      10.420   9.181  -7.514  1.00  0.00           O  
ATOM    576  CB  ASP A  37      11.489   6.937  -8.825  1.00  0.00           C  
ATOM    577  CG  ASP A  37      10.973   5.911  -7.811  1.00  0.00           C  
ATOM    578  OD1 ASP A  37      11.434   5.899  -6.644  1.00  0.00           O  
ATOM    579  OD2 ASP A  37      10.104   5.097  -8.196  1.00  0.00           O  
ATOM    580  H   ASP A  37      13.421   6.488  -7.076  1.00  0.00           H  
ATOM    581  HA  ASP A  37      12.763   8.672  -8.979  1.00  0.00           H  
ATOM    582 1HB  ASP A  37      10.632   7.423  -9.293  1.00  0.00           H  
ATOM    583 2HB  ASP A  37      12.033   6.408  -9.608  1.00  0.00           H  
ATOM    584  N   PHE A  38      12.238   9.404  -6.207  1.00  0.00           N  
ATOM    585  CA  PHE A  38      11.594  10.319  -5.266  1.00  0.00           C  
ATOM    586  C   PHE A  38      11.129  11.602  -5.949  1.00  0.00           C  
ATOM    587  O   PHE A  38      11.824  12.161  -6.804  1.00  0.00           O  
ATOM    588  CB  PHE A  38      12.551  10.666  -4.124  1.00  0.00           C  
ATOM    589  CG  PHE A  38      12.030  11.727  -3.197  1.00  0.00           C  
ATOM    590  CD1 PHE A  38      11.110  11.412  -2.208  1.00  0.00           C  
ATOM    591  CD2 PHE A  38      12.456  13.041  -3.313  1.00  0.00           C  
ATOM    592  CE1 PHE A  38      10.629  12.388  -1.354  1.00  0.00           C  
ATOM    593  CE2 PHE A  38      11.978  14.018  -2.461  1.00  0.00           C  
ATOM    594  CZ  PHE A  38      11.063  13.690  -1.481  1.00  0.00           C  
ATOM    595  H   PHE A  38      13.198   9.131  -6.050  1.00  0.00           H  
ATOM    596  HA  PHE A  38      10.734   9.813  -4.825  1.00  0.00           H  
ATOM    597 1HB  PHE A  38      12.757   9.772  -3.537  1.00  0.00           H  
ATOM    598 2HB  PHE A  38      13.499  11.011  -4.537  1.00  0.00           H  
ATOM    599  HD1 PHE A  38      10.768  10.382  -2.107  1.00  0.00           H  
ATOM    600  HD2 PHE A  38      13.179  13.300  -4.088  1.00  0.00           H  
ATOM    601  HE1 PHE A  38       9.907  12.126  -0.581  1.00  0.00           H  
ATOM    602  HE2 PHE A  38      12.322  15.047  -2.562  1.00  0.00           H  
ATOM    603  HZ  PHE A  38      10.684  14.459  -0.809  1.00  0.00           H  
ATOM    604  N   SER A  39       9.950  12.064  -5.551  1.00  0.00           N  
ATOM    605  CA  SER A  39       9.413  13.338  -6.014  1.00  0.00           C  
ATOM    606  C   SER A  39       8.753  14.005  -4.817  1.00  0.00           C  
ATOM    607  O   SER A  39       8.263  13.325  -3.918  1.00  0.00           O  
ATOM    608  CB  SER A  39       8.414  13.138  -7.138  1.00  0.00           C  
ATOM    609  OG  SER A  39       7.274  12.463  -6.683  1.00  0.00           O  
ATOM    610  H   SER A  39       9.411  11.509  -4.902  1.00  0.00           H  
ATOM    611  HA  SER A  39      10.231  13.931  -6.424  1.00  0.00           H  
ATOM    612 1HB  SER A  39       8.128  14.107  -7.546  1.00  0.00           H  
ATOM    613 2HB  SER A  39       8.880  12.570  -7.942  1.00  0.00           H  
ATOM    614  HG  SER A  39       6.870  12.071  -7.461  1.00  0.00           H  
ATOM    615  N   MET A  40       8.761  15.332  -4.784  1.00  0.00           N  
ATOM    616  CA  MET A  40       8.008  16.024  -3.757  1.00  0.00           C  
ATOM    617  C   MET A  40       7.403  17.315  -4.286  1.00  0.00           C  
ATOM    618  O   MET A  40       7.839  17.859  -5.299  1.00  0.00           O  
ATOM    619  CB  MET A  40       8.903  16.309  -2.553  1.00  0.00           C  
ATOM    620  CG  MET A  40       9.989  17.345  -2.807  1.00  0.00           C  
ATOM    621  SD  MET A  40      10.912  17.764  -1.315  1.00  0.00           S  
ATOM    622  CE  MET A  40       9.666  18.652  -0.385  1.00  0.00           C  
ATOM    623  H   MET A  40       9.282  15.872  -5.461  1.00  0.00           H  
ATOM    624  HA  MET A  40       7.171  15.394  -3.458  1.00  0.00           H  
ATOM    625 1HB  MET A  40       8.293  16.662  -1.722  1.00  0.00           H  
ATOM    626 2HB  MET A  40       9.389  15.386  -2.234  1.00  0.00           H  
ATOM    627 1HG  MET A  40      10.689  16.963  -3.550  1.00  0.00           H  
ATOM    628 2HG  MET A  40       9.539  18.256  -3.201  1.00  0.00           H  
ATOM    629 1HE  MET A  40      10.086  18.978   0.567  1.00  0.00           H  
ATOM    630 2HE  MET A  40       9.338  19.522  -0.954  1.00  0.00           H  
ATOM    631 3HE  MET A  40       8.814  17.997  -0.200  1.00  0.00           H  
ATOM    632  N   VAL A  41       6.357  17.764  -3.608  1.00  0.00           N  
ATOM    633  CA  VAL A  41       5.682  19.011  -3.931  1.00  0.00           C  
ATOM    634  C   VAL A  41       5.901  19.864  -2.689  1.00  0.00           C  
ATOM    635  O   VAL A  41       5.459  19.498  -1.593  1.00  0.00           O  
ATOM    636  CB  VAL A  41       4.181  18.809  -4.214  1.00  0.00           C  
ATOM    637  CG1 VAL A  41       3.508  20.144  -4.495  1.00  0.00           C  
ATOM    638  CG2 VAL A  41       3.999  17.855  -5.386  1.00  0.00           C  
ATOM    639  H   VAL A  41       6.021  17.209  -2.833  1.00  0.00           H  
ATOM    640  HA  VAL A  41       6.103  19.402  -4.858  1.00  0.00           H  
ATOM    641  HB  VAL A  41       3.707  18.390  -3.327  1.00  0.00           H  
ATOM    642 1HG1 VAL A  41       2.448  19.982  -4.693  1.00  0.00           H  
ATOM    643 2HG1 VAL A  41       3.620  20.797  -3.630  1.00  0.00           H  
ATOM    644 3HG1 VAL A  41       3.971  20.609  -5.365  1.00  0.00           H  
ATOM    645 1HG2 VAL A  41       2.936  17.717  -5.580  1.00  0.00           H  
ATOM    646 2HG2 VAL A  41       4.479  18.272  -6.272  1.00  0.00           H  
ATOM    647 3HG2 VAL A  41       4.453  16.893  -5.146  1.00  0.00           H  
ATOM    648  N   THR A  42       6.602  20.984  -2.849  1.00  0.00           N  
ATOM    649  CA  THR A  42       6.874  21.883  -1.728  1.00  0.00           C  
ATOM    650  C   THR A  42       5.612  22.693  -1.390  1.00  0.00           C  
ATOM    651  O   THR A  42       4.639  22.685  -2.144  1.00  0.00           O  
ATOM    652  CB  THR A  42       8.013  22.875  -2.077  1.00  0.00           C  
ATOM    653  OG1 THR A  42       7.554  23.788  -3.083  1.00  0.00           O  
ATOM    654  CG2 THR A  42       9.239  22.124  -2.606  1.00  0.00           C  
ATOM    655  H   THR A  42       6.956  21.219  -3.765  1.00  0.00           H  
ATOM    656  HA  THR A  42       7.187  21.285  -0.872  1.00  0.00           H  
ATOM    657  HB  THR A  42       8.294  23.434  -1.185  1.00  0.00           H  
ATOM    658  HG1 THR A  42       8.302  24.280  -3.431  1.00  0.00           H  
ATOM    659 1HG2 THR A  42      10.027  22.837  -2.845  1.00  0.00           H  
ATOM    660 2HG2 THR A  42       9.596  21.429  -1.846  1.00  0.00           H  
ATOM    661 3HG2 THR A  42       8.967  21.570  -3.504  1.00  0.00           H  
ATOM    662  N   PRO A  43       5.614  23.406  -0.247  1.00  0.00           N  
ATOM    663  CA  PRO A  43       4.479  24.274   0.095  1.00  0.00           C  
ATOM    664  C   PRO A  43       4.241  25.357  -0.966  1.00  0.00           C  
ATOM    665  O   PRO A  43       3.188  25.990  -0.994  1.00  0.00           O  
ATOM    666  CB  PRO A  43       4.911  24.885   1.433  1.00  0.00           C  
ATOM    667  CG  PRO A  43       5.896  23.909   1.979  1.00  0.00           C  
ATOM    668  CD  PRO A  43       6.654  23.426   0.771  1.00  0.00           C  
ATOM    669  HA  PRO A  43       3.572  23.660   0.201  1.00  0.00           H  
ATOM    670 1HB  PRO A  43       5.344  25.882   1.268  1.00  0.00           H  
ATOM    671 2HB  PRO A  43       4.035  25.018   2.085  1.00  0.00           H  
ATOM    672 1HG  PRO A  43       6.546  24.399   2.719  1.00  0.00           H  
ATOM    673 2HG  PRO A  43       5.374  23.096   2.505  1.00  0.00           H  
ATOM    674 1HD  PRO A  43       7.459  24.137   0.534  1.00  0.00           H  
ATOM    675 2HD  PRO A  43       7.066  22.426   0.972  1.00  0.00           H  
ATOM    676  N   HIS A  44       5.231  25.573  -1.829  1.00  0.00           N  
ATOM    677  CA  HIS A  44       5.119  26.575  -2.885  1.00  0.00           C  
ATOM    678  C   HIS A  44       4.486  25.971  -4.129  1.00  0.00           C  
ATOM    679  O   HIS A  44       4.287  26.666  -5.125  1.00  0.00           O  
ATOM    680  CB  HIS A  44       6.492  27.159  -3.233  1.00  0.00           C  
ATOM    681  CG  HIS A  44       7.141  27.888  -2.098  1.00  0.00           C  
ATOM    682  ND1 HIS A  44       6.714  29.128  -1.669  1.00  0.00           N  
ATOM    683  CD2 HIS A  44       8.184  27.553  -1.303  1.00  0.00           C  
ATOM    684  CE1 HIS A  44       7.469  29.524  -0.658  1.00  0.00           C  
ATOM    685  NE2 HIS A  44       8.367  28.586  -0.417  1.00  0.00           N  
ATOM    686  H   HIS A  44       6.081  25.031  -1.753  1.00  0.00           H  
ATOM    687  HA  HIS A  44       4.510  27.407  -2.533  1.00  0.00           H  
ATOM    688 1HB  HIS A  44       7.159  26.357  -3.550  1.00  0.00           H  
ATOM    689 2HB  HIS A  44       6.391  27.851  -4.069  1.00  0.00           H  
ATOM    690  HD2 HIS A  44       8.770  26.635  -1.356  1.00  0.00           H  
ATOM    691  HE1 HIS A  44       7.366  30.463  -0.116  1.00  0.00           H  
ATOM    692  HE2 HIS A  44       9.076  28.619   0.301  1.00  0.00           H  
ATOM    693  N   GLY A  45       4.181  24.678  -4.076  1.00  0.00           N  
ATOM    694  CA  GLY A  45       3.566  24.024  -5.216  1.00  0.00           C  
ATOM    695  C   GLY A  45       4.604  23.679  -6.273  1.00  0.00           C  
ATOM    696  O   GLY A  45       4.259  23.463  -7.436  1.00  0.00           O  
ATOM    697  H   GLY A  45       4.373  24.138  -3.244  1.00  0.00           H  
ATOM    698 1HA  GLY A  45       3.061  23.117  -4.886  1.00  0.00           H  
ATOM    699 2HA  GLY A  45       2.807  24.678  -5.644  1.00  0.00           H  
ATOM    700  N   VAL A  46       5.872  23.636  -5.865  1.00  0.00           N  
ATOM    701  CA  VAL A  46       6.990  23.339  -6.765  1.00  0.00           C  
ATOM    702  C   VAL A  46       7.341  21.856  -6.683  1.00  0.00           C  
ATOM    703  O   VAL A  46       7.426  21.294  -5.591  1.00  0.00           O  
ATOM    704  CB  VAL A  46       8.225  24.183  -6.399  1.00  0.00           C  
ATOM    705  CG1 VAL A  46       9.410  23.802  -7.274  1.00  0.00           C  
ATOM    706  CG2 VAL A  46       7.903  25.663  -6.542  1.00  0.00           C  
ATOM    707  H   VAL A  46       6.060  23.818  -4.889  1.00  0.00           H  
ATOM    708  HA  VAL A  46       6.699  23.612  -7.780  1.00  0.00           H  
ATOM    709  HB  VAL A  46       8.506  23.970  -5.367  1.00  0.00           H  
ATOM    710 1HG1 VAL A  46      10.274  24.408  -7.001  1.00  0.00           H  
ATOM    711 2HG1 VAL A  46       9.646  22.748  -7.128  1.00  0.00           H  
ATOM    712 3HG1 VAL A  46       9.160  23.978  -8.320  1.00  0.00           H  
ATOM    713 1HG2 VAL A  46       8.780  26.254  -6.281  1.00  0.00           H  
ATOM    714 2HG2 VAL A  46       7.616  25.874  -7.573  1.00  0.00           H  
ATOM    715 3HG2 VAL A  46       7.079  25.922  -5.876  1.00  0.00           H  
ATOM    716  N   VAL A  47       7.546  21.230  -7.840  1.00  0.00           N  
ATOM    717  CA  VAL A  47       7.904  19.816  -7.902  1.00  0.00           C  
ATOM    718  C   VAL A  47       9.418  19.648  -7.952  1.00  0.00           C  
ATOM    719  O   VAL A  47      10.087  20.231  -8.808  1.00  0.00           O  
ATOM    720  CB  VAL A  47       7.271  19.154  -9.140  1.00  0.00           C  
ATOM    721  CG1 VAL A  47       7.688  17.694  -9.234  1.00  0.00           C  
ATOM    722  CG2 VAL A  47       5.756  19.279  -9.077  1.00  0.00           C  
ATOM    723  H   VAL A  47       7.451  21.752  -8.700  1.00  0.00           H  
ATOM    724  HA  VAL A  47       7.510  19.321  -7.013  1.00  0.00           H  
ATOM    725  HB  VAL A  47       7.641  19.652 -10.036  1.00  0.00           H  
ATOM    726 1HG1 VAL A  47       7.232  17.241 -10.115  1.00  0.00           H  
ATOM    727 2HG1 VAL A  47       8.773  17.629  -9.314  1.00  0.00           H  
ATOM    728 3HG1 VAL A  47       7.357  17.162  -8.342  1.00  0.00           H  
ATOM    729 1HG2 VAL A  47       5.316  18.809  -9.956  1.00  0.00           H  
ATOM    730 2HG2 VAL A  47       5.387  18.786  -8.178  1.00  0.00           H  
ATOM    731 3HG2 VAL A  47       5.479  20.333  -9.052  1.00  0.00           H  
ATOM    732  N   LEU A  48       9.956  18.861  -7.024  1.00  0.00           N  
ATOM    733  CA  LEU A  48      11.388  18.579  -6.998  1.00  0.00           C  
ATOM    734  C   LEU A  48      11.631  17.082  -7.073  1.00  0.00           C  
ATOM    735  O   LEU A  48      10.937  16.315  -6.401  1.00  0.00           O  
ATOM    736  CB  LEU A  48      12.019  19.073  -5.697  1.00  0.00           C  
ATOM    737  CG  LEU A  48      11.916  20.535  -5.289  1.00  0.00           C  
ATOM    738  CD1 LEU A  48      12.532  20.693  -3.900  1.00  0.00           C  
ATOM    739  CD2 LEU A  48      12.625  21.412  -6.315  1.00  0.00           C  
ATOM    740  H   LEU A  48       9.360  18.449  -6.320  1.00  0.00           H  
ATOM    741  HA  LEU A  48      11.859  19.103  -7.829  1.00  0.00           H  
ATOM    742 1HB  LEU A  48      11.584  18.518  -4.867  1.00  0.00           H  
ATOM    743 2HB  LEU A  48      13.088  18.863  -5.727  1.00  0.00           H  
ATOM    744  HG  LEU A  48      10.867  20.824  -5.232  1.00  0.00           H  
ATOM    745 1HD1 LEU A  48      12.467  21.736  -3.590  1.00  0.00           H  
ATOM    746 2HD1 LEU A  48      11.989  20.069  -3.189  1.00  0.00           H  
ATOM    747 3HD1 LEU A  48      13.577  20.387  -3.929  1.00  0.00           H  
ATOM    748 1HD2 LEU A  48      12.547  22.457  -6.016  1.00  0.00           H  
ATOM    749 2HD2 LEU A  48      13.676  21.128  -6.372  1.00  0.00           H  
ATOM    750 3HD2 LEU A  48      12.159  21.278  -7.292  1.00  0.00           H  
ATOM    751  N   ASP A  49      12.593  16.657  -7.889  1.00  0.00           N  
ATOM    752  CA  ASP A  49      12.935  15.241  -7.912  1.00  0.00           C  
ATOM    753  C   ASP A  49      14.146  15.072  -6.995  1.00  0.00           C  
ATOM    754  O   ASP A  49      14.590  16.041  -6.375  1.00  0.00           O  
ATOM    755  CB  ASP A  49      13.250  14.757  -9.329  1.00  0.00           C  
ATOM    756  CG  ASP A  49      14.469  15.441  -9.933  1.00  0.00           C  
ATOM    757  OD1 ASP A  49      15.169  16.109  -9.210  1.00  0.00           O  
ATOM    758  OD2 ASP A  49      14.688  15.289 -11.111  1.00  0.00           O  
ATOM    759  H   ASP A  49      13.092  17.294  -8.494  1.00  0.00           H  
ATOM    760  HA  ASP A  49      12.087  14.674  -7.528  1.00  0.00           H  
ATOM    761 1HB  ASP A  49      13.425  13.681  -9.316  1.00  0.00           H  
ATOM    762 2HB  ASP A  49      12.391  14.941  -9.976  1.00  0.00           H  
ATOM    763  N   LYS A  50      14.681  13.862  -6.888  1.00  0.00           N  
ATOM    764  CA  LYS A  50      15.779  13.636  -5.950  1.00  0.00           C  
ATOM    765  C   LYS A  50      16.980  14.541  -6.213  1.00  0.00           C  
ATOM    766  O   LYS A  50      17.564  15.097  -5.285  1.00  0.00           O  
ATOM    767  CB  LYS A  50      16.227  12.172  -5.978  1.00  0.00           C  
ATOM    768  CG  LYS A  50      17.346  11.876  -4.983  1.00  0.00           C  
ATOM    769  CD  LYS A  50      17.651  10.395  -4.901  1.00  0.00           C  
ATOM    770  CE  LYS A  50      18.843  10.149  -3.982  1.00  0.00           C  
ATOM    771  NZ  LYS A  50      19.100   8.700  -3.728  1.00  0.00           N  
ATOM    772  H   LYS A  50      14.342  13.091  -7.444  1.00  0.00           H  
ATOM    773  HA  LYS A  50      15.429  13.871  -4.944  1.00  0.00           H  
ATOM    774 1HB  LYS A  50      15.378  11.527  -5.750  1.00  0.00           H  
ATOM    775 2HB  LYS A  50      16.573  11.916  -6.979  1.00  0.00           H  
ATOM    776 1HG  LYS A  50      18.252  12.403  -5.287  1.00  0.00           H  
ATOM    777 2HG  LYS A  50      17.056  12.228  -3.994  1.00  0.00           H  
ATOM    778 1HD  LYS A  50      16.779   9.864  -4.518  1.00  0.00           H  
ATOM    779 2HD  LYS A  50      17.877  10.014  -5.897  1.00  0.00           H  
ATOM    780 1HE  LYS A  50      19.739  10.580  -4.425  1.00  0.00           H  
ATOM    781 2HE  LYS A  50      18.668  10.635  -3.022  1.00  0.00           H  
ATOM    782 1HZ  LYS A  50      19.897   8.602  -3.115  1.00  0.00           H  
ATOM    783 2HZ  LYS A  50      18.288   8.284  -3.294  1.00  0.00           H  
ATOM    784 3HZ  LYS A  50      19.290   8.233  -4.604  1.00  0.00           H  
ATOM    785  N   THR A  51      17.352  14.694  -7.478  1.00  0.00           N  
ATOM    786  CA  THR A  51      18.486  15.538  -7.820  1.00  0.00           C  
ATOM    787  C   THR A  51      18.262  16.988  -7.400  1.00  0.00           C  
ATOM    788  O   THR A  51      19.142  17.614  -6.801  1.00  0.00           O  
ATOM    789  CB  THR A  51      18.777  15.478  -9.331  1.00  0.00           C  
ATOM    790  OG1 THR A  51      19.125  14.138  -9.701  1.00  0.00           O  
ATOM    791  CG2 THR A  51      19.921  16.413  -9.692  1.00  0.00           C  
ATOM    792  H   THR A  51      16.848  14.223  -8.216  1.00  0.00           H  
ATOM    793  HA  THR A  51      19.364  15.171  -7.288  1.00  0.00           H  
ATOM    794  HB  THR A  51      17.886  15.774  -9.885  1.00  0.00           H  
ATOM    795  HG1 THR A  51      19.305  14.103 -10.644  1.00  0.00           H  
ATOM    796 1HG2 THR A  51      20.112  16.358 -10.763  1.00  0.00           H  
ATOM    797 2HG2 THR A  51      19.655  17.435  -9.422  1.00  0.00           H  
ATOM    798 3HG2 THR A  51      20.818  16.116  -9.148  1.00  0.00           H  
ATOM    799  N   ALA A  52      17.082  17.513  -7.709  1.00  0.00           N  
ATOM    800  CA  ALA A  52      16.740  18.887  -7.354  1.00  0.00           C  
ATOM    801  C   ALA A  52      16.738  19.106  -5.842  1.00  0.00           C  
ATOM    802  O   ALA A  52      17.187  20.151  -5.364  1.00  0.00           O  
ATOM    803  CB  ALA A  52      15.379  19.255  -7.945  1.00  0.00           C  
ATOM    804  H   ALA A  52      16.404  16.949  -8.201  1.00  0.00           H  
ATOM    805  HA  ALA A  52      17.501  19.545  -7.774  1.00  0.00           H  
ATOM    806 1HB  ALA A  52      15.131  20.281  -7.675  1.00  0.00           H  
ATOM    807 2HB  ALA A  52      15.417  19.164  -9.030  1.00  0.00           H  
ATOM    808 3HB  ALA A  52      14.618  18.583  -7.551  1.00  0.00           H  
ATOM    809  N   LEU A  53      16.228  18.131  -5.088  1.00  0.00           N  
ATOM    810  CA  LEU A  53      16.195  18.254  -3.632  1.00  0.00           C  
ATOM    811  C   LEU A  53      17.629  18.274  -3.099  1.00  0.00           C  
ATOM    812  O   LEU A  53      17.960  19.053  -2.199  1.00  0.00           O  
ATOM    813  CB  LEU A  53      15.424  17.088  -3.003  1.00  0.00           C  
ATOM    814  CG  LEU A  53      15.347  17.142  -1.471  1.00  0.00           C  
ATOM    815  CD1 LEU A  53      14.633  18.416  -1.033  1.00  0.00           C  
ATOM    816  CD2 LEU A  53      14.631  15.906  -0.945  1.00  0.00           C  
ATOM    817  H   LEU A  53      15.859  17.296  -5.520  1.00  0.00           H  
ATOM    818  HA  LEU A  53      15.686  19.182  -3.375  1.00  0.00           H  
ATOM    819 1HB  LEU A  53      14.410  17.088  -3.400  1.00  0.00           H  
ATOM    820 2HB  LEU A  53      15.907  16.155  -3.293  1.00  0.00           H  
ATOM    821  HG  LEU A  53      16.355  17.176  -1.057  1.00  0.00           H  
ATOM    822 1HD1 LEU A  53      14.582  18.448   0.056  1.00  0.00           H  
ATOM    823 2HD1 LEU A  53      15.183  19.284  -1.395  1.00  0.00           H  
ATOM    824 3HD1 LEU A  53      13.624  18.427  -1.443  1.00  0.00           H  
ATOM    825 1HD2 LEU A  53      14.581  15.950   0.144  1.00  0.00           H  
ATOM    826 2HD2 LEU A  53      13.621  15.869  -1.353  1.00  0.00           H  
ATOM    827 3HD2 LEU A  53      15.177  15.012  -1.247  1.00  0.00           H  
ATOM    828  N   GLY A  54      18.476  17.412  -3.658  1.00  0.00           N  
ATOM    829  CA  GLY A  54      19.874  17.382  -3.258  1.00  0.00           C  
ATOM    830  C   GLY A  54      20.554  18.720  -3.511  1.00  0.00           C  
ATOM    831  O   GLY A  54      21.312  19.202  -2.668  1.00  0.00           O  
ATOM    832  H   GLY A  54      18.154  16.769  -4.366  1.00  0.00           H  
ATOM    833 1HA  GLY A  54      19.944  17.131  -2.199  1.00  0.00           H  
ATOM    834 2HA  GLY A  54      20.393  16.598  -3.809  1.00  0.00           H  
ATOM    835  N   GLU A  55      20.293  19.321  -4.672  1.00  0.00           N  
ATOM    836  CA  GLU A  55      20.846  20.637  -4.998  1.00  0.00           C  
ATOM    837  C   GLU A  55      20.350  21.678  -3.989  1.00  0.00           C  
ATOM    838  O   GLU A  55      21.120  22.516  -3.512  1.00  0.00           O  
ATOM    839  CB  GLU A  55      20.455  21.051  -6.419  1.00  0.00           C  
ATOM    840  CG  GLU A  55      21.139  20.250  -7.518  1.00  0.00           C  
ATOM    841  CD  GLU A  55      20.566  20.519  -8.881  1.00  0.00           C  
ATOM    842  OE1 GLU A  55      19.533  21.139  -8.959  1.00  0.00           O  
ATOM    843  OE2 GLU A  55      21.162  20.104  -9.847  1.00  0.00           O  
ATOM    844  H   GLU A  55      19.699  18.856  -5.344  1.00  0.00           H  
ATOM    845  HA  GLU A  55      21.934  20.574  -4.962  1.00  0.00           H  
ATOM    846 1HB  GLU A  55      19.378  20.942  -6.547  1.00  0.00           H  
ATOM    847 2HB  GLU A  55      20.698  22.103  -6.571  1.00  0.00           H  
ATOM    848 1HG  GLU A  55      22.200  20.498  -7.527  1.00  0.00           H  
ATOM    849 2HG  GLU A  55      21.044  19.189  -7.292  1.00  0.00           H  
ATOM    850  N   LEU A  56      19.058  21.626  -3.676  1.00  0.00           N  
ATOM    851  CA  LEU A  56      18.474  22.566  -2.731  1.00  0.00           C  
ATOM    852  C   LEU A  56      19.169  22.451  -1.371  1.00  0.00           C  
ATOM    853  O   LEU A  56      19.614  23.452  -0.807  1.00  0.00           O  
ATOM    854  CB  LEU A  56      16.971  22.303  -2.580  1.00  0.00           C  
ATOM    855  CG  LEU A  56      16.242  23.182  -1.555  1.00  0.00           C  
ATOM    856  CD1 LEU A  56      16.388  24.647  -1.947  1.00  0.00           C  
ATOM    857  CD2 LEU A  56      14.776  22.778  -1.490  1.00  0.00           C  
ATOM    858  H   LEU A  56      18.469  20.924  -4.099  1.00  0.00           H  
ATOM    859  HA  LEU A  56      18.613  23.575  -3.117  1.00  0.00           H  
ATOM    860 1HB  LEU A  56      16.493  22.455  -3.546  1.00  0.00           H  
ATOM    861 2HB  LEU A  56      16.827  21.264  -2.285  1.00  0.00           H  
ATOM    862  HG  LEU A  56      16.698  23.052  -0.574  1.00  0.00           H  
ATOM    863 1HD1 LEU A  56      15.870  25.271  -1.219  1.00  0.00           H  
ATOM    864 2HD1 LEU A  56      17.445  24.914  -1.967  1.00  0.00           H  
ATOM    865 3HD1 LEU A  56      15.955  24.804  -2.934  1.00  0.00           H  
ATOM    866 1HD2 LEU A  56      14.258  23.402  -0.762  1.00  0.00           H  
ATOM    867 2HD2 LEU A  56      14.319  22.909  -2.471  1.00  0.00           H  
ATOM    868 3HD2 LEU A  56      14.701  21.732  -1.191  1.00  0.00           H  
ATOM    869  N   PHE A  57      19.260  21.233  -0.841  1.00  0.00           N  
ATOM    870  CA  PHE A  57      19.870  21.036   0.468  1.00  0.00           C  
ATOM    871  C   PHE A  57      21.339  21.456   0.467  1.00  0.00           C  
ATOM    872  O   PHE A  57      21.823  22.039   1.440  1.00  0.00           O  
ATOM    873  CB  PHE A  57      19.744  19.575   0.919  1.00  0.00           C  
ATOM    874  CG  PHE A  57      18.424  19.253   1.576  1.00  0.00           C  
ATOM    875  CD1 PHE A  57      17.907  20.073   2.579  1.00  0.00           C  
ATOM    876  CD2 PHE A  57      17.724  18.107   1.229  1.00  0.00           C  
ATOM    877  CE1 PHE A  57      16.711  19.751   3.224  1.00  0.00           C  
ATOM    878  CE2 PHE A  57      16.528  17.777   1.870  1.00  0.00           C  
ATOM    879  CZ  PHE A  57      16.023  18.601   2.868  1.00  0.00           C  
ATOM    880  H   PHE A  57      18.906  20.432  -1.345  1.00  0.00           H  
ATOM    881  HA  PHE A  57      19.350  21.666   1.190  1.00  0.00           H  
ATOM    882 1HB  PHE A  57      19.865  18.917   0.060  1.00  0.00           H  
ATOM    883 2HB  PHE A  57      20.540  19.342   1.625  1.00  0.00           H  
ATOM    884  HD1 PHE A  57      18.448  20.977   2.859  1.00  0.00           H  
ATOM    885  HD2 PHE A  57      18.120  17.459   0.446  1.00  0.00           H  
ATOM    886  HE1 PHE A  57      16.321  20.403   4.005  1.00  0.00           H  
ATOM    887  HE2 PHE A  57      15.991  16.871   1.588  1.00  0.00           H  
ATOM    888  HZ  PHE A  57      15.091  18.346   3.369  1.00  0.00           H  
ATOM    889  N   ARG A  58      22.046  21.161  -0.618  1.00  0.00           N  
ATOM    890  CA  ARG A  58      23.450  21.562  -0.731  1.00  0.00           C  
ATOM    891  C   ARG A  58      23.574  23.076  -0.536  1.00  0.00           C  
ATOM    892  O   ARG A  58      24.396  23.556   0.252  1.00  0.00           O  
ATOM    893  CB  ARG A  58      24.002  21.164  -2.111  1.00  0.00           C  
ATOM    894  CG  ARG A  58      25.348  21.789  -2.471  1.00  0.00           C  
ATOM    895  CD  ARG A  58      26.426  21.449  -1.459  1.00  0.00           C  
ATOM    896  NE  ARG A  58      26.762  20.029  -1.473  1.00  0.00           N  
ATOM    897  CZ  ARG A  58      27.571  19.439  -0.593  1.00  0.00           C  
ATOM    898  NH1 ARG A  58      28.137  20.149   0.379  1.00  0.00           N  
ATOM    899  NH2 ARG A  58      27.804  18.134  -0.678  1.00  0.00           N  
ATOM    900  H   ARG A  58      21.616  20.655  -1.379  1.00  0.00           H  
ATOM    901  HA  ARG A  58      24.021  21.043   0.040  1.00  0.00           H  
ATOM    902 1HB  ARG A  58      24.119  20.082  -2.158  1.00  0.00           H  
ATOM    903 2HB  ARG A  58      23.289  21.450  -2.884  1.00  0.00           H  
ATOM    904 1HG  ARG A  58      25.670  21.422  -3.446  1.00  0.00           H  
ATOM    905 2HG  ARG A  58      25.247  22.874  -2.507  1.00  0.00           H  
ATOM    906 1HD  ARG A  58      27.329  22.015  -1.686  1.00  0.00           H  
ATOM    907 2HD  ARG A  58      26.079  21.706  -0.459  1.00  0.00           H  
ATOM    908  HE  ARG A  58      26.353  19.456  -2.199  1.00  0.00           H  
ATOM    909 1HH1 ARG A  58      27.955  21.140   0.453  1.00  0.00           H  
ATOM    910 2HH1 ARG A  58      28.750  19.697   1.043  1.00  0.00           H  
ATOM    911 1HH2 ARG A  58      27.367  17.589  -1.410  1.00  0.00           H  
ATOM    912 2HH2 ARG A  58      28.416  17.686  -0.013  1.00  0.00           H  
ATOM    913  N   SER A  59      22.739  23.832  -1.237  1.00  0.00           N  
ATOM    914  CA  SER A  59      22.786  25.281  -1.123  1.00  0.00           C  
ATOM    915  C   SER A  59      22.317  25.817   0.235  1.00  0.00           C  
ATOM    916  O   SER A  59      22.658  26.942   0.615  1.00  0.00           O  
ATOM    917  CB  SER A  59      21.942  25.894  -2.223  1.00  0.00           C  
ATOM    918  OG  SER A  59      20.578  25.661  -1.998  1.00  0.00           O  
ATOM    919  H   SER A  59      22.062  23.410  -1.857  1.00  0.00           H  
ATOM    920  HA  SER A  59      23.825  25.602  -1.215  1.00  0.00           H  
ATOM    921 1HB  SER A  59      22.127  26.967  -2.269  1.00  0.00           H  
ATOM    922 2HB  SER A  59      22.232  25.470  -3.183  1.00  0.00           H  
ATOM    923  HG  SER A  59      20.470  24.707  -1.994  1.00  0.00           H  
ATOM    924  N   LYS A  60      21.559  25.007   0.972  1.00  0.00           N  
ATOM    925  CA  LYS A  60      21.020  25.430   2.261  1.00  0.00           C  
ATOM    926  C   LYS A  60      21.736  24.893   3.498  1.00  0.00           C  
ATOM    927  O   LYS A  60      21.259  25.072   4.616  1.00  0.00           O  
ATOM    928  CB  LYS A  60      19.530  25.073   2.336  1.00  0.00           C  
ATOM    929  CG  LYS A  60      18.703  25.711   1.226  1.00  0.00           C  
ATOM    930  CD  LYS A  60      18.648  27.221   1.390  1.00  0.00           C  
ATOM    931  CE  LYS A  60      17.936  27.889   0.227  1.00  0.00           C  
ATOM    932  NZ  LYS A  60      18.819  27.971  -0.959  1.00  0.00           N  
ATOM    933  H   LYS A  60      21.351  24.079   0.633  1.00  0.00           H  
ATOM    934  HA  LYS A  60      21.133  26.512   2.345  1.00  0.00           H  
ATOM    935 1HB  LYS A  60      19.412  23.991   2.277  1.00  0.00           H  
ATOM    936 2HB  LYS A  60      19.127  25.394   3.297  1.00  0.00           H  
ATOM    937 1HG  LYS A  60      19.145  25.472   0.259  1.00  0.00           H  
ATOM    938 2HG  LYS A  60      17.690  25.311   1.252  1.00  0.00           H  
ATOM    939 1HD  LYS A  60      18.121  27.469   2.312  1.00  0.00           H  
ATOM    940 2HD  LYS A  60      19.661  27.618   1.453  1.00  0.00           H  
ATOM    941 1HE  LYS A  60      17.043  27.320  -0.027  1.00  0.00           H  
ATOM    942 2HE  LYS A  60      17.629  28.894   0.517  1.00  0.00           H  
ATOM    943 1HZ  LYS A  60      18.323  28.419  -1.718  1.00  0.00           H  
ATOM    944 2HZ  LYS A  60      19.642  28.511  -0.731  1.00  0.00           H  
ATOM    945 3HZ  LYS A  60      19.093  27.041  -1.240  1.00  0.00           H  
ATOM    946  N   GLY A  61      22.874  24.241   3.306  1.00  0.00           N  
ATOM    947  CA  GLY A  61      23.611  23.731   4.448  1.00  0.00           C  
ATOM    948  C   GLY A  61      24.120  24.827   5.372  1.00  0.00           C  
ATOM    949  O   GLY A  61      24.764  25.777   4.919  1.00  0.00           O  
ATOM    950  H   GLY A  61      23.240  24.091   2.377  1.00  0.00           H  
ATOM    951 1HA  GLY A  61      22.973  23.059   5.023  1.00  0.00           H  
ATOM    952 2HA  GLY A  61      24.461  23.146   4.100  1.00  0.00           H  
ATOM    953  N   GLY A  62      23.815  24.706   6.664  1.00  0.00           N  
ATOM    954  CA  GLY A  62      24.245  25.696   7.640  1.00  0.00           C  
ATOM    955  C   GLY A  62      23.583  27.065   7.572  1.00  0.00           C  
ATOM    956  O   GLY A  62      24.013  27.992   8.266  1.00  0.00           O  
ATOM    957  H   GLY A  62      23.275  23.911   6.975  1.00  0.00           H  
ATOM    958 1HA  GLY A  62      24.070  25.314   8.647  1.00  0.00           H  
ATOM    959 2HA  GLY A  62      25.317  25.862   7.542  1.00  0.00           H  
ATOM    960  N   THR A  63      22.534  27.199   6.765  1.00  0.00           N  
ATOM    961  CA  THR A  63      21.866  28.490   6.589  1.00  0.00           C  
ATOM    962  C   THR A  63      20.826  28.835   7.642  1.00  0.00           C  
ATOM    963  O   THR A  63      20.293  29.938   7.634  1.00  0.00           O  
ATOM    964  CB  THR A  63      21.195  28.552   5.204  1.00  0.00           C  
ATOM    965  OG1 THR A  63      20.232  27.496   5.089  1.00  0.00           O  
ATOM    966  CG2 THR A  63      22.233  28.408   4.101  1.00  0.00           C  
ATOM    967  H   THR A  63      22.189  26.394   6.261  1.00  0.00           H  
ATOM    968  HA  THR A  63      22.617  29.278   6.649  1.00  0.00           H  
ATOM    969  HB  THR A  63      20.683  29.507   5.091  1.00  0.00           H  
ATOM    970  HG1 THR A  63      19.815  27.537   4.225  1.00  0.00           H  
ATOM    971 1HG2 THR A  63      21.741  28.455   3.130  1.00  0.00           H  
ATOM    972 2HG2 THR A  63      22.961  29.216   4.179  1.00  0.00           H  
ATOM    973 3HG2 THR A  63      22.742  27.451   4.204  1.00  0.00           H  
ATOM    974  N   ARG A  64      20.530  27.909   8.549  1.00  0.00           N  
ATOM    975  CA  ARG A  64      19.537  28.193   9.578  1.00  0.00           C  
ATOM    976  C   ARG A  64      20.016  27.831  10.975  1.00  0.00           C  
ATOM    977  O   ARG A  64      19.574  26.846  11.564  1.00  0.00           O  
ATOM    978  CB  ARG A  64      18.238  27.460   9.246  1.00  0.00           C  
ATOM    979  CG  ARG A  64      17.661  27.903   7.907  1.00  0.00           C  
ATOM    980  CD  ARG A  64      16.411  27.133   7.520  1.00  0.00           C  
ATOM    981  NE  ARG A  64      15.286  27.429   8.398  1.00  0.00           N  
ATOM    982  CZ  ARG A  64      14.112  26.811   8.332  1.00  0.00           C  
ATOM    983  NH1 ARG A  64      13.909  25.864   7.424  1.00  0.00           N  
ATOM    984  NH2 ARG A  64      13.142  27.133   9.176  1.00  0.00           N  
ATOM    985  H   ARG A  64      20.983  27.007   8.538  1.00  0.00           H  
ATOM    986  HA  ARG A  64      19.349  29.267   9.591  1.00  0.00           H  
ATOM    987 1HB  ARG A  64      18.423  26.387   9.218  1.00  0.00           H  
ATOM    988 2HB  ARG A  64      17.505  27.645  10.031  1.00  0.00           H  
ATOM    989 1HG  ARG A  64      17.398  28.960   7.956  1.00  0.00           H  
ATOM    990 2HG  ARG A  64      18.402  27.749   7.122  1.00  0.00           H  
ATOM    991 1HD  ARG A  64      16.123  27.397   6.502  1.00  0.00           H  
ATOM    992 2HD  ARG A  64      16.611  26.064   7.575  1.00  0.00           H  
ATOM    993  HE  ARG A  64      15.412  28.147   9.098  1.00  0.00           H  
ATOM    994 1HH1 ARG A  64      14.648  25.613   6.782  1.00  0.00           H  
ATOM    995 2HH1 ARG A  64      13.016  25.395   7.374  1.00  0.00           H  
ATOM    996 1HH2 ARG A  64      13.296  27.850   9.872  1.00  0.00           H  
ATOM    997 2HH2 ARG A  64      12.251  26.663   9.124  1.00  0.00           H  
ATOM    998  N   PRO A  65      20.928  28.641  11.532  1.00  0.00           N  
ATOM    999  CA  PRO A  65      21.452  28.389  12.879  1.00  0.00           C  
ATOM   1000  C   PRO A  65      20.370  28.272  13.952  1.00  0.00           C  
ATOM   1001  O   PRO A  65      19.416  29.053  13.980  1.00  0.00           O  
ATOM   1002  CB  PRO A  65      22.337  29.616  13.121  1.00  0.00           C  
ATOM   1003  CG  PRO A  65      22.776  30.025  11.756  1.00  0.00           C  
ATOM   1004  CD  PRO A  65      21.566  29.798  10.890  1.00  0.00           C  
ATOM   1005  HA  PRO A  65      22.009  27.441  12.879  1.00  0.00           H  
ATOM   1006 1HB  PRO A  65      21.762  30.399  13.636  1.00  0.00           H  
ATOM   1007 2HB  PRO A  65      23.178  29.349  13.778  1.00  0.00           H  
ATOM   1008 1HG  PRO A  65      23.102  31.075  11.761  1.00  0.00           H  
ATOM   1009 2HG  PRO A  65      23.642  29.424  11.440  1.00  0.00           H  
ATOM   1010 1HD  PRO A  65      20.922  30.689  10.917  1.00  0.00           H  
ATOM   1011 2HD  PRO A  65      21.887  29.582   9.860  1.00  0.00           H  
ATOM   1012  N   GLY A  66      20.522  27.273  14.818  1.00  0.00           N  
ATOM   1013  CA  GLY A  66      19.577  27.067  15.903  1.00  0.00           C  
ATOM   1014  C   GLY A  66      18.230  26.479  15.519  1.00  0.00           C  
ATOM   1015  O   GLY A  66      17.314  26.429  16.341  1.00  0.00           O  
ATOM   1016  H   GLY A  66      21.307  26.644  14.723  1.00  0.00           H  
ATOM   1017 1HA  GLY A  66      20.015  26.400  16.646  1.00  0.00           H  
ATOM   1018 2HA  GLY A  66      19.381  28.016  16.399  1.00  0.00           H  
ATOM   1019  N   LEU A  67      18.107  26.026  14.277  1.00  0.00           N  
ATOM   1020  CA  LEU A  67      16.867  25.425  13.799  1.00  0.00           C  
ATOM   1021  C   LEU A  67      16.366  24.257  14.644  1.00  0.00           C  
ATOM   1022  O   LEU A  67      17.122  23.346  14.988  1.00  0.00           O  
ATOM   1023  CB  LEU A  67      17.044  24.946  12.354  1.00  0.00           C  
ATOM   1024  CG  LEU A  67      15.810  24.277  11.738  1.00  0.00           C  
ATOM   1025  CD1 LEU A  67      14.676  25.299  11.631  1.00  0.00           C  
ATOM   1026  CD2 LEU A  67      16.158  23.724  10.366  1.00  0.00           C  
ATOM   1027  H   LEU A  67      18.893  26.099  13.647  1.00  0.00           H  
ATOM   1028  HA  LEU A  67      16.083  26.181  13.828  1.00  0.00           H  
ATOM   1029 1HB  LEU A  67      17.309  25.801  11.735  1.00  0.00           H  
ATOM   1030 2HB  LEU A  67      17.866  24.231  12.323  1.00  0.00           H  
ATOM   1031  HG  LEU A  67      15.478  23.462  12.382  1.00  0.00           H  
ATOM   1032 1HD1 LEU A  67      13.799  24.823  11.193  1.00  0.00           H  
ATOM   1033 2HD1 LEU A  67      14.428  25.672  12.624  1.00  0.00           H  
ATOM   1034 3HD1 LEU A  67      14.992  26.128  10.999  1.00  0.00           H  
ATOM   1035 1HD2 LEU A  67      15.278  23.249   9.932  1.00  0.00           H  
ATOM   1036 2HD2 LEU A  67      16.487  24.537   9.719  1.00  0.00           H  
ATOM   1037 3HD2 LEU A  67      16.957  22.989  10.462  1.00  0.00           H  
ATOM   1038  N   ARG A  68      15.079  24.298  14.976  1.00  0.00           N  
ATOM   1039  CA  ARG A  68      14.422  23.208  15.685  1.00  0.00           C  
ATOM   1040  C   ARG A  68      13.261  22.731  14.815  1.00  0.00           C  
ATOM   1041  O   ARG A  68      12.554  23.541  14.218  1.00  0.00           O  
ATOM   1042  CB  ARG A  68      13.894  23.680  17.043  1.00  0.00           C  
ATOM   1043  CG  ARG A  68      14.993  24.054  18.022  1.00  0.00           C  
ATOM   1044  CD  ARG A  68      14.444  24.441  19.392  1.00  0.00           C  
ATOM   1045  NE  ARG A  68      15.529  24.764  20.320  1.00  0.00           N  
ATOM   1046  CZ  ARG A  68      15.360  25.104  21.596  1.00  0.00           C  
ATOM   1047  NH1 ARG A  68      14.141  25.174  22.119  1.00  0.00           N  
ATOM   1048  NH2 ARG A  68      16.418  25.360  22.357  1.00  0.00           N  
ATOM   1049  H   ARG A  68      14.543  25.116  14.725  1.00  0.00           H  
ATOM   1050  HA  ARG A  68      15.151  22.416  15.855  1.00  0.00           H  
ATOM   1051 1HB  ARG A  68      13.250  24.548  16.901  1.00  0.00           H  
ATOM   1052 2HB  ARG A  68      13.287  22.893  17.491  1.00  0.00           H  
ATOM   1053 1HG  ARG A  68      15.665  23.207  18.156  1.00  0.00           H  
ATOM   1054 2HG  ARG A  68      15.554  24.904  17.632  1.00  0.00           H  
ATOM   1055 1HD  ARG A  68      13.799  25.314  19.292  1.00  0.00           H  
ATOM   1056 2HD  ARG A  68      13.870  23.611  19.802  1.00  0.00           H  
ATOM   1057  HE  ARG A  68      16.476  24.726  19.967  1.00  0.00           H  
ATOM   1058 1HH1 ARG A  68      13.334  24.969  21.547  1.00  0.00           H  
ATOM   1059 2HH1 ARG A  68      14.021  25.433  23.088  1.00  0.00           H  
ATOM   1060 1HH2 ARG A  68      17.348  25.297  21.967  1.00  0.00           H  
ATOM   1061 2HH2 ARG A  68      16.293  25.618  23.324  1.00  0.00           H  
ATOM   1062  N   ILE A  69      13.090  21.416  14.722  1.00  0.00           N  
ATOM   1063  CA  ILE A  69      11.996  20.840  13.948  1.00  0.00           C  
ATOM   1064  C   ILE A  69      11.193  19.890  14.829  1.00  0.00           C  
ATOM   1065  O   ILE A  69      11.742  18.958  15.430  1.00  0.00           O  
ATOM   1066  CB  ILE A  69      12.519  20.090  12.709  1.00  0.00           C  
ATOM   1067  CG1 ILE A  69      13.264  21.051  11.779  1.00  0.00           C  
ATOM   1068  CG2 ILE A  69      11.372  19.414  11.973  1.00  0.00           C  
ATOM   1069  CD1 ILE A  69      13.811  20.393  10.533  1.00  0.00           C  
ATOM   1070  H   ILE A  69      13.733  20.800  15.198  1.00  0.00           H  
ATOM   1071  HA  ILE A  69      11.357  21.649  13.596  1.00  0.00           H  
ATOM   1072  HB  ILE A  69      13.237  19.332  13.019  1.00  0.00           H  
ATOM   1073 1HG1 ILE A  69      12.595  21.855  11.475  1.00  0.00           H  
ATOM   1074 2HG1 ILE A  69      14.096  21.506  12.317  1.00  0.00           H  
ATOM   1075 1HG2 ILE A  69      11.759  18.889  11.100  1.00  0.00           H  
ATOM   1076 2HG2 ILE A  69      10.884  18.702  12.637  1.00  0.00           H  
ATOM   1077 3HG2 ILE A  69      10.651  20.166  11.654  1.00  0.00           H  
ATOM   1078 1HD1 ILE A  69      14.326  21.137   9.925  1.00  0.00           H  
ATOM   1079 2HD1 ILE A  69      14.513  19.606  10.815  1.00  0.00           H  
ATOM   1080 3HD1 ILE A  69      12.992  19.961   9.960  1.00  0.00           H  
ATOM   1081  N   GLU A  70       9.893  20.153  14.908  1.00  0.00           N  
ATOM   1082  CA  GLU A  70       8.954  19.361  15.687  1.00  0.00           C  
ATOM   1083  C   GLU A  70       8.079  18.563  14.725  1.00  0.00           C  
ATOM   1084  O   GLU A  70       7.529  19.109  13.771  1.00  0.00           O  
ATOM   1085  CB  GLU A  70       8.093  20.253  16.585  1.00  0.00           C  
ATOM   1086  CG  GLU A  70       6.823  19.591  17.097  1.00  0.00           C  
ATOM   1087  CD  GLU A  70       7.095  18.483  18.077  1.00  0.00           C  
ATOM   1088  OE1 GLU A  70       7.879  18.687  18.972  1.00  0.00           O  
ATOM   1089  OE2 GLU A  70       6.517  17.432  17.930  1.00  0.00           O  
ATOM   1090  H   GLU A  70       9.552  20.952  14.391  1.00  0.00           H  
ATOM   1091  HA  GLU A  70       9.521  18.691  16.335  1.00  0.00           H  
ATOM   1092 1HB  GLU A  70       8.677  20.571  17.449  1.00  0.00           H  
ATOM   1093 2HB  GLU A  70       7.805  21.151  16.037  1.00  0.00           H  
ATOM   1094 1HG  GLU A  70       6.202  20.344  17.581  1.00  0.00           H  
ATOM   1095 2HG  GLU A  70       6.267  19.191  16.250  1.00  0.00           H  
ATOM   1096  N   ILE A  71       7.974  17.263  14.963  1.00  0.00           N  
ATOM   1097  CA  ILE A  71       7.129  16.406  14.149  1.00  0.00           C  
ATOM   1098  C   ILE A  71       6.073  15.796  15.070  1.00  0.00           C  
ATOM   1099  O   ILE A  71       6.404  15.232  16.115  1.00  0.00           O  
ATOM   1100  CB  ILE A  71       7.941  15.300  13.450  1.00  0.00           C  
ATOM   1101  CG1 ILE A  71       9.002  15.915  12.534  1.00  0.00           C  
ATOM   1102  CG2 ILE A  71       7.020  14.381  12.662  1.00  0.00           C  
ATOM   1103  CD1 ILE A  71       8.428  16.727  11.395  1.00  0.00           C  
ATOM   1104  H   ILE A  71       8.494  16.858  15.728  1.00  0.00           H  
ATOM   1105  HA  ILE A  71       6.693  17.006  13.352  1.00  0.00           H  
ATOM   1106  HB  ILE A  71       8.473  14.712  14.197  1.00  0.00           H  
ATOM   1107 1HG1 ILE A  71       9.657  16.560  13.117  1.00  0.00           H  
ATOM   1108 2HG1 ILE A  71       9.619  15.123  12.109  1.00  0.00           H  
ATOM   1109 1HG2 ILE A  71       7.610  13.606  12.174  1.00  0.00           H  
ATOM   1110 2HG2 ILE A  71       6.302  13.919  13.339  1.00  0.00           H  
ATOM   1111 3HG2 ILE A  71       6.487  14.960  11.908  1.00  0.00           H  
ATOM   1112 1HD1 ILE A  71       9.241  17.130  10.790  1.00  0.00           H  
ATOM   1113 2HD1 ILE A  71       7.796  16.090  10.776  1.00  0.00           H  
ATOM   1114 3HD1 ILE A  71       7.835  17.548  11.797  1.00  0.00           H  
ATOM   1115  N   ASP A  72       4.806  15.934  14.698  1.00  0.00           N  
ATOM   1116  CA  ASP A  72       3.720  15.337  15.469  1.00  0.00           C  
ATOM   1117  C   ASP A  72       2.512  15.098  14.575  1.00  0.00           C  
ATOM   1118  O   ASP A  72       2.591  15.277  13.358  1.00  0.00           O  
ATOM   1119  CB  ASP A  72       3.330  16.235  16.645  1.00  0.00           C  
ATOM   1120  CG  ASP A  72       2.950  17.646  16.213  1.00  0.00           C  
ATOM   1121  OD1 ASP A  72       2.233  17.778  15.250  1.00  0.00           O  
ATOM   1122  OD2 ASP A  72       3.381  18.576  16.851  1.00  0.00           O  
ATOM   1123  H   ASP A  72       4.586  16.462  13.866  1.00  0.00           H  
ATOM   1124  HA  ASP A  72       4.054  14.369  15.844  1.00  0.00           H  
ATOM   1125 1HB  ASP A  72       2.486  15.794  17.176  1.00  0.00           H  
ATOM   1126 2HB  ASP A  72       4.162  16.298  17.347  1.00  0.00           H  
ATOM   1127  N   GLY A  73       1.404  14.669  15.174  1.00  0.00           N  
ATOM   1128  CA  GLY A  73       0.190  14.444  14.411  1.00  0.00           C  
ATOM   1129  C   GLY A  73       0.319  13.345  13.369  1.00  0.00           C  
ATOM   1130  O   GLY A  73      -0.360  13.376  12.336  1.00  0.00           O  
ATOM   1131  H   GLY A  73       1.399  14.495  16.169  1.00  0.00           H  
ATOM   1132 1HA  GLY A  73      -0.623  14.182  15.088  1.00  0.00           H  
ATOM   1133 2HA  GLY A  73      -0.098  15.365  13.905  1.00  0.00           H  
ATOM   1134  N   GLU A  74       1.180  12.366  13.634  1.00  0.00           N  
ATOM   1135  CA  GLU A  74       1.417  11.291  12.677  1.00  0.00           C  
ATOM   1136  C   GLU A  74       0.206  10.375  12.568  1.00  0.00           C  
ATOM   1137  O   GLU A  74      -0.426  10.036  13.568  1.00  0.00           O  
ATOM   1138  CB  GLU A  74       2.640  10.468  13.084  1.00  0.00           C  
ATOM   1139  CG  GLU A  74       3.859  11.303  13.431  1.00  0.00           C  
ATOM   1140  CD  GLU A  74       3.962  11.606  14.917  1.00  0.00           C  
ATOM   1141  OE1 GLU A  74       2.954  12.032  15.528  1.00  0.00           O  
ATOM   1142  OE2 GLU A  74       5.059  11.425  15.479  1.00  0.00           O  
ATOM   1143  H   GLU A  74       1.680  12.363  14.511  1.00  0.00           H  
ATOM   1144  HA  GLU A  74       1.607  11.735  11.698  1.00  0.00           H  
ATOM   1145 1HB  GLU A  74       2.394   9.854  13.950  1.00  0.00           H  
ATOM   1146 2HB  GLU A  74       2.912   9.794  12.272  1.00  0.00           H  
ATOM   1147 1HG  GLU A  74       4.755  10.767  13.118  1.00  0.00           H  
ATOM   1148 2HG  GLU A  74       3.816  12.238  12.875  1.00  0.00           H  
ATOM   1149  N   SER A  75      -0.119   9.982  11.343  1.00  0.00           N  
ATOM   1150  CA  SER A  75      -1.251   9.101  11.097  1.00  0.00           C  
ATOM   1151  C   SER A  75      -0.942   8.151   9.940  1.00  0.00           C  
ATOM   1152  O   SER A  75      -0.543   8.588   8.864  1.00  0.00           O  
ATOM   1153  CB  SER A  75      -2.492   9.915  10.788  1.00  0.00           C  
ATOM   1154  OG  SER A  75      -3.587   9.081  10.526  1.00  0.00           O  
ATOM   1155  H   SER A  75       0.434  10.303  10.560  1.00  0.00           H  
ATOM   1156  HA  SER A  75      -1.437   8.517  11.999  1.00  0.00           H  
ATOM   1157 1HB  SER A  75      -2.721  10.565  11.632  1.00  0.00           H  
ATOM   1158 2HB  SER A  75      -2.303  10.553   9.925  1.00  0.00           H  
ATOM   1159  HG  SER A  75      -4.327   9.665  10.341  1.00  0.00           H  
ATOM   1160  N   LEU A  76      -1.108   6.853  10.186  1.00  0.00           N  
ATOM   1161  CA  LEU A  76      -0.863   5.823   9.181  1.00  0.00           C  
ATOM   1162  C   LEU A  76      -2.109   5.759   8.293  1.00  0.00           C  
ATOM   1163  O   LEU A  76      -3.181   5.370   8.745  1.00  0.00           O  
ATOM   1164  CB  LEU A  76      -0.612   4.478   9.875  1.00  0.00           C  
ATOM   1165  CG  LEU A  76      -0.154   3.248   9.078  1.00  0.00           C  
ATOM   1166  CD1 LEU A  76      -1.308   2.704   8.271  1.00  0.00           C  
ATOM   1167  CD2 LEU A  76       1.020   3.598   8.180  1.00  0.00           C  
ATOM   1168  H   LEU A  76      -1.416   6.577  11.108  1.00  0.00           H  
ATOM   1169  HA  LEU A  76       0.023   6.101   8.611  1.00  0.00           H  
ATOM   1170 1HB  LEU A  76       0.154   4.618  10.636  1.00  0.00           H  
ATOM   1171 2HB  LEU A  76      -1.532   4.164  10.368  1.00  0.00           H  
ATOM   1172  HG  LEU A  76       0.152   2.461   9.768  1.00  0.00           H  
ATOM   1173 1HD1 LEU A  76      -0.978   1.831   7.708  1.00  0.00           H  
ATOM   1174 2HD1 LEU A  76      -2.118   2.417   8.942  1.00  0.00           H  
ATOM   1175 3HD1 LEU A  76      -1.661   3.469   7.581  1.00  0.00           H  
ATOM   1176 1HD2 LEU A  76       1.330   2.713   7.624  1.00  0.00           H  
ATOM   1177 2HD2 LEU A  76       0.723   4.380   7.480  1.00  0.00           H  
ATOM   1178 3HD2 LEU A  76       1.851   3.954   8.789  1.00  0.00           H  
ATOM   1179  N   LEU A  77      -1.952   6.136   7.028  1.00  0.00           N  
ATOM   1180  CA  LEU A  77      -3.063   6.180   6.077  1.00  0.00           C  
ATOM   1181  C   LEU A  77      -3.283   4.879   5.314  1.00  0.00           C  
ATOM   1182  O   LEU A  77      -4.424   4.484   5.039  1.00  0.00           O  
ATOM   1183  CB  LEU A  77      -2.819   7.316   5.087  1.00  0.00           C  
ATOM   1184  CG  LEU A  77      -2.636   8.699   5.723  1.00  0.00           C  
ATOM   1185  CD1 LEU A  77      -2.313   9.727   4.647  1.00  0.00           C  
ATOM   1186  CD2 LEU A  77      -3.901   9.091   6.471  1.00  0.00           C  
ATOM   1187  H   LEU A  77      -1.028   6.400   6.717  1.00  0.00           H  
ATOM   1188  HA  LEU A  77      -3.983   6.371   6.629  1.00  0.00           H  
ATOM   1189 1HB  LEU A  77      -1.924   7.088   4.511  1.00  0.00           H  
ATOM   1190 2HB  LEU A  77      -3.664   7.368   4.401  1.00  0.00           H  
ATOM   1191  HG  LEU A  77      -1.798   8.671   6.420  1.00  0.00           H  
ATOM   1192 1HD1 LEU A  77      -2.184  10.707   5.108  1.00  0.00           H  
ATOM   1193 2HD1 LEU A  77      -1.392   9.443   4.137  1.00  0.00           H  
ATOM   1194 3HD1 LEU A  77      -3.129   9.769   3.927  1.00  0.00           H  
ATOM   1195 1HD2 LEU A  77      -3.766  10.075   6.922  1.00  0.00           H  
ATOM   1196 2HD2 LEU A  77      -4.740   9.122   5.776  1.00  0.00           H  
ATOM   1197 3HD2 LEU A  77      -4.104   8.358   7.252  1.00  0.00           H  
ATOM   1198  N   ALA A  78      -2.183   4.225   4.966  1.00  0.00           N  
ATOM   1199  CA  ALA A  78      -2.222   2.939   4.297  1.00  0.00           C  
ATOM   1200  C   ALA A  78      -0.891   2.244   4.551  1.00  0.00           C  
ATOM   1201  O   ALA A  78       0.131   2.900   4.770  1.00  0.00           O  
ATOM   1202  CB  ALA A  78      -2.441   3.133   2.795  1.00  0.00           C  
ATOM   1203  H   ALA A  78      -1.288   4.643   5.177  1.00  0.00           H  
ATOM   1204  HA  ALA A  78      -3.056   2.369   4.707  1.00  0.00           H  
ATOM   1205 1HB  ALA A  78      -2.468   2.160   2.303  1.00  0.00           H  
ATOM   1206 2HB  ALA A  78      -3.386   3.650   2.628  1.00  0.00           H  
ATOM   1207 3HB  ALA A  78      -1.626   3.725   2.382  1.00  0.00           H  
ATOM   1208  N   SER A  79      -0.902   0.917   4.549  1.00  0.00           N  
ATOM   1209  CA  SER A  79       0.335   0.170   4.718  1.00  0.00           C  
ATOM   1210  C   SER A  79       0.204  -1.187   4.048  1.00  0.00           C  
ATOM   1211  O   SER A  79      -0.903  -1.695   3.858  1.00  0.00           O  
ATOM   1212  CB  SER A  79       0.677  -0.005   6.201  1.00  0.00           C  
ATOM   1213  OG  SER A  79      -0.273  -0.828   6.851  1.00  0.00           O  
ATOM   1214  H   SER A  79      -1.769   0.412   4.430  1.00  0.00           H  
ATOM   1215  HA  SER A  79       1.143   0.728   4.243  1.00  0.00           H  
ATOM   1216 1HB  SER A  79       1.668  -0.447   6.296  1.00  0.00           H  
ATOM   1217 2HB  SER A  79       0.706   0.970   6.685  1.00  0.00           H  
ATOM   1218  HG  SER A  79       0.011  -0.886   7.767  1.00  0.00           H  
ATOM   1219  N   GLY A  80       1.343  -1.763   3.688  1.00  0.00           N  
ATOM   1220  CA  GLY A  80       1.344  -3.054   3.027  1.00  0.00           C  
ATOM   1221  C   GLY A  80       2.757  -3.580   2.904  1.00  0.00           C  
ATOM   1222  O   GLY A  80       3.701  -2.968   3.407  1.00  0.00           O  
ATOM   1223  H   GLY A  80       2.224  -1.304   3.872  1.00  0.00           H  
ATOM   1224 1HA  GLY A  80       0.730  -3.753   3.595  1.00  0.00           H  
ATOM   1225 2HA  GLY A  80       0.891  -2.958   2.041  1.00  0.00           H  
ATOM   1226  N   VAL A  81       2.902  -4.706   2.215  1.00  0.00           N  
ATOM   1227  CA  VAL A  81       4.192  -5.363   2.059  1.00  0.00           C  
ATOM   1228  C   VAL A  81       5.275  -4.485   1.419  1.00  0.00           C  
ATOM   1229  O   VAL A  81       6.468  -4.699   1.646  1.00  0.00           O  
ATOM   1230  CB  VAL A  81       4.014  -6.632   1.204  1.00  0.00           C  
ATOM   1231  CG1 VAL A  81       3.711  -6.263  -0.241  1.00  0.00           C  
ATOM   1232  CG2 VAL A  81       5.265  -7.494   1.289  1.00  0.00           C  
ATOM   1233  H   VAL A  81       2.085  -5.117   1.787  1.00  0.00           H  
ATOM   1234  HA  VAL A  81       4.573  -5.618   3.048  1.00  0.00           H  
ATOM   1235  HB  VAL A  81       3.159  -7.195   1.579  1.00  0.00           H  
ATOM   1236 1HG1 VAL A  81       3.588  -7.172  -0.830  1.00  0.00           H  
ATOM   1237 2HG1 VAL A  81       2.792  -5.678  -0.281  1.00  0.00           H  
ATOM   1238 3HG1 VAL A  81       4.534  -5.677  -0.647  1.00  0.00           H  
ATOM   1239 1HG2 VAL A  81       5.132  -8.389   0.683  1.00  0.00           H  
ATOM   1240 2HG2 VAL A  81       6.121  -6.929   0.920  1.00  0.00           H  
ATOM   1241 3HG2 VAL A  81       5.439  -7.780   2.327  1.00  0.00           H  
ATOM   1242  N   ASP A  82       4.860  -3.491   0.635  1.00  0.00           N  
ATOM   1243  CA  ASP A  82       5.804  -2.591  -0.023  1.00  0.00           C  
ATOM   1244  C   ASP A  82       6.033  -1.248   0.660  1.00  0.00           C  
ATOM   1245  O   ASP A  82       6.864  -0.461   0.208  1.00  0.00           O  
ATOM   1246  CB  ASP A  82       5.335  -2.333  -1.457  1.00  0.00           C  
ATOM   1247  CG  ASP A  82       5.381  -3.580  -2.330  1.00  0.00           C  
ATOM   1248  OD1 ASP A  82       6.392  -4.241  -2.333  1.00  0.00           O  
ATOM   1249  OD2 ASP A  82       4.405  -3.858  -2.985  1.00  0.00           O  
ATOM   1250  H   ASP A  82       3.869  -3.355   0.492  1.00  0.00           H  
ATOM   1251  HA  ASP A  82       6.787  -3.062  -0.024  1.00  0.00           H  
ATOM   1252 1HB  ASP A  82       4.312  -1.954  -1.443  1.00  0.00           H  
ATOM   1253 2HB  ASP A  82       5.962  -1.565  -1.912  1.00  0.00           H  
ATOM   1254  N   GLY A  83       5.304  -0.974   1.739  1.00  0.00           N  
ATOM   1255  CA  GLY A  83       5.526   0.274   2.450  1.00  0.00           C  
ATOM   1256  C   GLY A  83       4.274   0.870   3.055  1.00  0.00           C  
ATOM   1257  O   GLY A  83       3.332   0.153   3.384  1.00  0.00           O  
ATOM   1258  H   GLY A  83       4.600  -1.615   2.076  1.00  0.00           H  
ATOM   1259 1HA  GLY A  83       6.247   0.113   3.251  1.00  0.00           H  
ATOM   1260 2HA  GLY A  83       5.958   1.008   1.771  1.00  0.00           H  
ATOM   1261  N   ALA A  84       4.260   2.193   3.193  1.00  0.00           N  
ATOM   1262  CA  ALA A  84       3.137   2.874   3.826  1.00  0.00           C  
ATOM   1263  C   ALA A  84       2.999   4.317   3.373  1.00  0.00           C  
ATOM   1264  O   ALA A  84       3.923   4.901   2.804  1.00  0.00           O  
ATOM   1265  CB  ALA A  84       3.298   2.833   5.340  1.00  0.00           C  
ATOM   1266  H   ALA A  84       5.040   2.740   2.856  1.00  0.00           H  
ATOM   1267  HA  ALA A  84       2.223   2.348   3.548  1.00  0.00           H  
ATOM   1268 1HB  ALA A  84       2.456   3.342   5.809  1.00  0.00           H  
ATOM   1269 2HB  ALA A  84       3.327   1.796   5.675  1.00  0.00           H  
ATOM   1270 3HB  ALA A  84       4.225   3.330   5.621  1.00  0.00           H  
ATOM   1271  N   THR A  85       1.824   4.880   3.617  1.00  0.00           N  
ATOM   1272  CA  THR A  85       1.561   6.280   3.311  1.00  0.00           C  
ATOM   1273  C   THR A  85       1.108   6.865   4.642  1.00  0.00           C  
ATOM   1274  O   THR A  85       0.236   6.301   5.310  1.00  0.00           O  
ATOM   1275  CB  THR A  85       0.492   6.471   2.219  1.00  0.00           C  
ATOM   1276  OG1 THR A  85       0.919   5.827   1.012  1.00  0.00           O  
ATOM   1277  CG2 THR A  85       0.265   7.950   1.947  1.00  0.00           C  
ATOM   1278  H   THR A  85       1.091   4.320   4.027  1.00  0.00           H  
ATOM   1279  HA  THR A  85       2.465   6.718   2.887  1.00  0.00           H  
ATOM   1280  HB  THR A  85      -0.445   6.020   2.544  1.00  0.00           H  
ATOM   1281  HG1 THR A  85       0.746   4.884   1.074  1.00  0.00           H  
ATOM   1282 1HG2 THR A  85      -0.493   8.066   1.173  1.00  0.00           H  
ATOM   1283 2HG2 THR A  85      -0.070   8.441   2.861  1.00  0.00           H  
ATOM   1284 3HG2 THR A  85       1.197   8.406   1.613  1.00  0.00           H  
ATOM   1285  N   LEU A  86       1.709   7.980   5.033  1.00  0.00           N  
ATOM   1286  CA  LEU A  86       1.378   8.600   6.303  1.00  0.00           C  
ATOM   1287  C   LEU A  86       1.185  10.100   6.175  1.00  0.00           C  
ATOM   1288  O   LEU A  86       1.595  10.713   5.187  1.00  0.00           O  
ATOM   1289  CB  LEU A  86       2.495   8.334   7.325  1.00  0.00           C  
ATOM   1290  CG  LEU A  86       2.821   6.876   7.664  1.00  0.00           C  
ATOM   1291  CD1 LEU A  86       3.976   6.379   6.799  1.00  0.00           C  
ATOM   1292  CD2 LEU A  86       3.203   6.781   9.131  1.00  0.00           C  
ATOM   1293  H   LEU A  86       2.407   8.409   4.443  1.00  0.00           H  
ATOM   1294  HA  LEU A  86       0.452   8.160   6.672  1.00  0.00           H  
ATOM   1295 1HB  LEU A  86       3.416   8.781   6.956  1.00  0.00           H  
ATOM   1296 2HB  LEU A  86       2.230   8.820   8.264  1.00  0.00           H  
ATOM   1297  HG  LEU A  86       1.947   6.253   7.471  1.00  0.00           H  
ATOM   1298 1HD1 LEU A  86       4.198   5.342   7.049  1.00  0.00           H  
ATOM   1299 2HD1 LEU A  86       3.698   6.447   5.747  1.00  0.00           H  
ATOM   1300 3HD1 LEU A  86       4.857   6.993   6.982  1.00  0.00           H  
ATOM   1301 1HD2 LEU A  86       3.435   5.746   9.380  1.00  0.00           H  
ATOM   1302 2HD2 LEU A  86       4.076   7.405   9.320  1.00  0.00           H  
ATOM   1303 3HD2 LEU A  86       2.371   7.124   9.746  1.00  0.00           H  
ATOM   1304  N   ALA A  87       0.552  10.677   7.188  1.00  0.00           N  
ATOM   1305  CA  ALA A  87       0.351  12.117   7.265  1.00  0.00           C  
ATOM   1306  C   ALA A  87       0.999  12.577   8.576  1.00  0.00           C  
ATOM   1307  O   ALA A  87       1.053  11.824   9.549  1.00  0.00           O  
ATOM   1308  CB  ALA A  87      -1.141  12.451   7.286  1.00  0.00           C  
ATOM   1309  H   ALA A  87       0.198  10.090   7.931  1.00  0.00           H  
ATOM   1310  HA  ALA A  87       0.800  12.569   6.381  1.00  0.00           H  
ATOM   1311 1HB  ALA A  87      -1.271  13.532   7.344  1.00  0.00           H  
ATOM   1312 2HB  ALA A  87      -1.610  12.078   6.376  1.00  0.00           H  
ATOM   1313 3HB  ALA A  87      -1.606  11.984   8.152  1.00  0.00           H  
ATOM   1314  N   TYR A  88       1.505  13.803   8.595  1.00  0.00           N  
ATOM   1315  CA  TYR A  88       2.062  14.367   9.817  1.00  0.00           C  
ATOM   1316  C   TYR A  88       2.132  15.882   9.717  1.00  0.00           C  
ATOM   1317  O   TYR A  88       1.903  16.461   8.651  1.00  0.00           O  
ATOM   1318  CB  TYR A  88       3.448  13.779  10.116  1.00  0.00           C  
ATOM   1319  CG  TYR A  88       4.520  14.086   9.093  1.00  0.00           C  
ATOM   1320  CD1 TYR A  88       5.358  15.197   9.242  1.00  0.00           C  
ATOM   1321  CD2 TYR A  88       4.714  13.254   7.985  1.00  0.00           C  
ATOM   1322  CE1 TYR A  88       6.366  15.471   8.314  1.00  0.00           C  
ATOM   1323  CE2 TYR A  88       5.714  13.517   7.054  1.00  0.00           C  
ATOM   1324  CZ  TYR A  88       6.540  14.624   7.222  1.00  0.00           C  
ATOM   1325  OH  TYR A  88       7.546  14.875   6.307  1.00  0.00           O  
ATOM   1326  H   TYR A  88       1.508  14.359   7.751  1.00  0.00           H  
ATOM   1327  HA  TYR A  88       1.398  14.119  10.646  1.00  0.00           H  
ATOM   1328 1HB  TYR A  88       3.802  14.151  11.078  1.00  0.00           H  
ATOM   1329 2HB  TYR A  88       3.375  12.694  10.191  1.00  0.00           H  
ATOM   1330  HD1 TYR A  88       5.230  15.867  10.092  1.00  0.00           H  
ATOM   1331  HD2 TYR A  88       4.075  12.383   7.839  1.00  0.00           H  
ATOM   1332  HE1 TYR A  88       7.008  16.341   8.449  1.00  0.00           H  
ATOM   1333  HE2 TYR A  88       5.847  12.858   6.196  1.00  0.00           H  
ATOM   1334  HH  TYR A  88       7.556  14.180   5.644  1.00  0.00           H  
ATOM   1335  N   ARG A  89       2.430  16.514  10.845  1.00  0.00           N  
ATOM   1336  CA  ARG A  89       2.564  17.958  10.913  1.00  0.00           C  
ATOM   1337  C   ARG A  89       4.017  18.278  11.256  1.00  0.00           C  
ATOM   1338  O   ARG A  89       4.612  17.639  12.132  1.00  0.00           O  
ATOM   1339  CB  ARG A  89       1.620  18.519  11.991  1.00  0.00           C  
ATOM   1340  CG  ARG A  89       1.610  20.037  12.074  1.00  0.00           C  
ATOM   1341  CD  ARG A  89       0.690  20.556  13.175  1.00  0.00           C  
ATOM   1342  NE  ARG A  89       1.230  20.320  14.513  1.00  0.00           N  
ATOM   1343  CZ  ARG A  89       0.893  21.024  15.592  1.00  0.00           C  
ATOM   1344  NH1 ARG A  89       0.014  22.018  15.493  1.00  0.00           N  
ATOM   1345  NH2 ARG A  89       1.436  20.737  16.769  1.00  0.00           N  
ATOM   1346  H   ARG A  89       2.568  15.967  11.683  1.00  0.00           H  
ATOM   1347  HA  ARG A  89       2.286  18.377   9.946  1.00  0.00           H  
ATOM   1348 1HB  ARG A  89       0.603  18.184  11.793  1.00  0.00           H  
ATOM   1349 2HB  ARG A  89       1.909  18.128  12.967  1.00  0.00           H  
ATOM   1350 1HG  ARG A  89       2.618  20.397  12.282  1.00  0.00           H  
ATOM   1351 2HG  ARG A  89       1.265  20.451  11.125  1.00  0.00           H  
ATOM   1352 1HD  ARG A  89       0.548  21.630  13.055  1.00  0.00           H  
ATOM   1353 2HD  ARG A  89      -0.275  20.053  13.109  1.00  0.00           H  
ATOM   1354  HE  ARG A  89       1.904  19.573  14.623  1.00  0.00           H  
ATOM   1355 1HH1 ARG A  89      -0.399  22.240  14.599  1.00  0.00           H  
ATOM   1356 2HH1 ARG A  89      -0.240  22.550  16.313  1.00  0.00           H  
ATOM   1357 1HH2 ARG A  89       2.106  19.984  16.847  1.00  0.00           H  
ATOM   1358 2HH2 ARG A  89       1.180  21.271  17.586  1.00  0.00           H  
ATOM   1359  N   GLU A  90       4.593  19.245  10.547  1.00  0.00           N  
ATOM   1360  CA  GLU A  90       5.950  19.688  10.835  1.00  0.00           C  
ATOM   1361  C   GLU A  90       5.974  21.158  11.232  1.00  0.00           C  
ATOM   1362  O   GLU A  90       5.369  21.999  10.573  1.00  0.00           O  
ATOM   1363  CB  GLU A  90       6.854  19.460   9.621  1.00  0.00           C  
ATOM   1364  CG  GLU A  90       8.278  19.970   9.794  1.00  0.00           C  
ATOM   1365  CD  GLU A  90       9.142  19.711   8.591  1.00  0.00           C  
ATOM   1366  OE1 GLU A  90       8.652  19.148   7.641  1.00  0.00           O  
ATOM   1367  OE2 GLU A  90      10.294  20.075   8.622  1.00  0.00           O  
ATOM   1368  H   GLU A  90       4.082  19.683   9.794  1.00  0.00           H  
ATOM   1369  HA  GLU A  90       6.340  19.094  11.662  1.00  0.00           H  
ATOM   1370 1HB  GLU A  90       6.905  18.394   9.400  1.00  0.00           H  
ATOM   1371 2HB  GLU A  90       6.425  19.955   8.750  1.00  0.00           H  
ATOM   1372 1HG  GLU A  90       8.248  21.044   9.980  1.00  0.00           H  
ATOM   1373 2HG  GLU A  90       8.721  19.490  10.665  1.00  0.00           H  
ATOM   1374  N   ILE A  91       6.683  21.452  12.316  1.00  0.00           N  
ATOM   1375  CA  ILE A  91       6.847  22.821  12.790  1.00  0.00           C  
ATOM   1376  C   ILE A  91       8.335  23.141  12.776  1.00  0.00           C  
ATOM   1377  O   ILE A  91       9.135  22.389  13.339  1.00  0.00           O  
ATOM   1378  CB  ILE A  91       6.271  23.010  14.205  1.00  0.00           C  
ATOM   1379  CG1 ILE A  91       4.768  22.723  14.213  1.00  0.00           C  
ATOM   1380  CG2 ILE A  91       6.550  24.418  14.709  1.00  0.00           C  
ATOM   1381  CD1 ILE A  91       4.159  22.692  15.596  1.00  0.00           C  
ATOM   1382  H   ILE A  91       7.122  20.699  12.826  1.00  0.00           H  
ATOM   1383  HA  ILE A  91       6.249  23.479  12.161  1.00  0.00           H  
ATOM   1384  HB  ILE A  91       6.732  22.293  14.884  1.00  0.00           H  
ATOM   1385 1HG1 ILE A  91       4.249  23.482  13.629  1.00  0.00           H  
ATOM   1386 2HG1 ILE A  91       4.578  21.760  13.737  1.00  0.00           H  
ATOM   1387 1HG2 ILE A  91       6.136  24.535  15.710  1.00  0.00           H  
ATOM   1388 2HG2 ILE A  91       7.626  24.586  14.740  1.00  0.00           H  
ATOM   1389 3HG2 ILE A  91       6.088  25.142  14.039  1.00  0.00           H  
ATOM   1390 1HD1 ILE A  91       3.091  22.483  15.520  1.00  0.00           H  
ATOM   1391 2HD1 ILE A  91       4.640  21.913  16.189  1.00  0.00           H  
ATOM   1392 3HD1 ILE A  91       4.304  23.657  16.079  1.00  0.00           H  
ATOM   1393  N   GLN A  92       8.703  24.247  12.136  1.00  0.00           N  
ATOM   1394  CA  GLN A  92      10.095  24.689  12.108  1.00  0.00           C  
ATOM   1395  C   GLN A  92      10.208  26.010  12.859  1.00  0.00           C  
ATOM   1396  O   GLN A  92       9.356  26.887  12.715  1.00  0.00           O  
ATOM   1397  CB  GLN A  92      10.597  24.845  10.670  1.00  0.00           C  
ATOM   1398  CG  GLN A  92      10.569  23.561   9.858  1.00  0.00           C  
ATOM   1399  CD  GLN A  92      11.019  23.772   8.425  1.00  0.00           C  
ATOM   1400  OE1 GLN A  92      11.297  24.900   8.007  1.00  0.00           O  
ATOM   1401  NE2 GLN A  92      11.093  22.687   7.663  1.00  0.00           N  
ATOM   1402  H   GLN A  92       8.002  24.796  11.658  1.00  0.00           H  
ATOM   1403  HA  GLN A  92      10.713  23.913  12.560  1.00  0.00           H  
ATOM   1404 1HB  GLN A  92       9.988  25.585  10.150  1.00  0.00           H  
ATOM   1405 2HB  GLN A  92      11.622  25.214  10.680  1.00  0.00           H  
ATOM   1406 1HG  GLN A  92      11.236  22.835  10.322  1.00  0.00           H  
ATOM   1407 2HG  GLN A  92       9.549  23.175   9.842  1.00  0.00           H  
ATOM   1408 1HE2 GLN A  92      11.385  22.765   6.708  1.00  0.00           H  
ATOM   1409 2HE2 GLN A  92      10.859  21.792   8.042  1.00  0.00           H  
ATOM   1410  N   SER A  93      11.261  26.157  13.656  1.00  0.00           N  
ATOM   1411  CA  SER A  93      11.504  27.426  14.328  1.00  0.00           C  
ATOM   1412  C   SER A  93      12.990  27.771  14.401  1.00  0.00           C  
ATOM   1413  O   SER A  93      13.835  26.900  14.605  1.00  0.00           O  
ATOM   1414  CB  SER A  93      10.922  27.383  15.727  1.00  0.00           C  
ATOM   1415  OG  SER A  93      11.563  26.413  16.508  1.00  0.00           O  
ATOM   1416  H   SER A  93      11.903  25.391  13.804  1.00  0.00           H  
ATOM   1417  HA  SER A  93      11.016  28.218  13.758  1.00  0.00           H  
ATOM   1418 1HB  SER A  93      11.029  28.361  16.196  1.00  0.00           H  
ATOM   1419 2HB  SER A  93       9.856  27.163  15.671  1.00  0.00           H  
ATOM   1420  HG  SER A  93      11.142  26.447  17.371  1.00  0.00           H  
ATOM   1421  N   ASP A  94      13.292  29.053  14.213  1.00  0.00           N  
ATOM   1422  CA  ASP A  94      14.660  29.558  14.254  1.00  0.00           C  
ATOM   1423  C   ASP A  94      14.594  31.063  14.500  1.00  0.00           C  
ATOM   1424  O   ASP A  94      13.527  31.592  14.811  1.00  0.00           O  
ATOM   1425  CB  ASP A  94      15.407  29.258  12.951  1.00  0.00           C  
ATOM   1426  CG  ASP A  94      14.654  29.728  11.714  1.00  0.00           C  
ATOM   1427  OD1 ASP A  94      14.044  30.769  11.775  1.00  0.00           O  
ATOM   1428  OD2 ASP A  94      14.696  29.042  10.722  1.00  0.00           O  
ATOM   1429  H   ASP A  94      12.536  29.698  14.034  1.00  0.00           H  
ATOM   1430  HA  ASP A  94      15.185  29.068  15.074  1.00  0.00           H  
ATOM   1431 1HB  ASP A  94      16.383  29.743  12.971  1.00  0.00           H  
ATOM   1432 2HB  ASP A  94      15.578  28.184  12.869  1.00  0.00           H  
ATOM   1433  N   ALA A  95      15.723  31.750  14.375  1.00  0.00           N  
ATOM   1434  CA  ALA A  95      15.762  33.188  14.641  1.00  0.00           C  
ATOM   1435  C   ALA A  95      14.820  33.965  13.721  1.00  0.00           C  
ATOM   1436  O   ALA A  95      14.213  34.954  14.136  1.00  0.00           O  
ATOM   1437  CB  ALA A  95      17.192  33.710  14.488  1.00  0.00           C  
ATOM   1438  H   ALA A  95      16.571  31.279  14.094  1.00  0.00           H  
ATOM   1439  HA  ALA A  95      15.430  33.352  15.666  1.00  0.00           H  
ATOM   1440 1HB  ALA A  95      17.211  34.782  14.688  1.00  0.00           H  
ATOM   1441 2HB  ALA A  95      17.844  33.198  15.196  1.00  0.00           H  
ATOM   1442 3HB  ALA A  95      17.541  33.524  13.474  1.00  0.00           H  
ATOM   1443  N   ALA A  96      14.701  33.509  12.475  1.00  0.00           N  
ATOM   1444  CA  ALA A  96      13.848  34.162  11.485  1.00  0.00           C  
ATOM   1445  C   ALA A  96      12.357  33.976  11.758  1.00  0.00           C  
ATOM   1446  O   ALA A  96      11.523  34.673  11.184  1.00  0.00           O  
ATOM   1447  CB  ALA A  96      14.188  33.652  10.087  1.00  0.00           C  
ATOM   1448  H   ALA A  96      15.220  32.684  12.210  1.00  0.00           H  
ATOM   1449  HA  ALA A  96      14.037  35.235  11.529  1.00  0.00           H  
ATOM   1450 1HB  ALA A  96      13.547  34.144   9.355  1.00  0.00           H  
ATOM   1451 2HB  ALA A  96      15.231  33.873   9.863  1.00  0.00           H  
ATOM   1452 3HB  ALA A  96      14.028  32.576  10.044  1.00  0.00           H  
ATOM   1453  N   GLY A  97      12.015  33.033  12.627  1.00  0.00           N  
ATOM   1454  CA  GLY A  97      10.613  32.818  12.936  1.00  0.00           C  
ATOM   1455  C   GLY A  97      10.174  31.367  12.997  1.00  0.00           C  
ATOM   1456  O   GLY A  97      10.992  30.456  13.104  1.00  0.00           O  
ATOM   1457  H   GLY A  97      12.712  32.458  13.079  1.00  0.00           H  
ATOM   1458 1HA  GLY A  97      10.379  33.272  13.900  1.00  0.00           H  
ATOM   1459 2HA  GLY A  97       9.996  33.316  12.189  1.00  0.00           H  
ATOM   1460  N   ARG A  98       8.863  31.165  12.923  1.00  0.00           N  
ATOM   1461  CA  ARG A  98       8.262  29.841  13.001  1.00  0.00           C  
ATOM   1462  C   ARG A  98       7.367  29.582  11.781  1.00  0.00           C  
ATOM   1463  O   ARG A  98       6.743  30.500  11.247  1.00  0.00           O  
ATOM   1464  CB  ARG A  98       7.444  29.751  14.285  1.00  0.00           C  
ATOM   1465  CG  ARG A  98       6.653  28.477  14.487  1.00  0.00           C  
ATOM   1466  CD  ARG A  98       5.807  28.616  15.750  1.00  0.00           C  
ATOM   1467  NE  ARG A  98       4.956  27.457  16.007  1.00  0.00           N  
ATOM   1468  CZ  ARG A  98       3.826  27.195  15.357  1.00  0.00           C  
ATOM   1469  NH1 ARG A  98       3.400  28.010  14.399  1.00  0.00           N  
ATOM   1470  NH2 ARG A  98       3.117  26.116  15.667  1.00  0.00           N  
ATOM   1471  H   ARG A  98       8.265  31.971  12.807  1.00  0.00           H  
ATOM   1472  HA  ARG A  98       9.061  29.099  13.025  1.00  0.00           H  
ATOM   1473 1HB  ARG A  98       8.105  29.852  15.145  1.00  0.00           H  
ATOM   1474 2HB  ARG A  98       6.732  30.575  14.322  1.00  0.00           H  
ATOM   1475 1HG  ARG A  98       6.006  28.311  13.626  1.00  0.00           H  
ATOM   1476 2HG  ARG A  98       7.339  27.636  14.593  1.00  0.00           H  
ATOM   1477 1HD  ARG A  98       6.459  28.741  16.613  1.00  0.00           H  
ATOM   1478 2HD  ARG A  98       5.156  29.485  15.658  1.00  0.00           H  
ATOM   1479  HE  ARG A  98       5.247  26.811  16.729  1.00  0.00           H  
ATOM   1480 1HH1 ARG A  98       3.935  28.834  14.162  1.00  0.00           H  
ATOM   1481 2HH1 ARG A  98       2.542  27.807  13.908  1.00  0.00           H  
ATOM   1482 1HH2 ARG A  98       3.437  25.494  16.397  1.00  0.00           H  
ATOM   1483 2HH2 ARG A  98       2.260  25.917  15.173  1.00  0.00           H  
ATOM   1484  N   SER A  99       7.325  28.332  11.331  1.00  0.00           N  
ATOM   1485  CA  SER A  99       6.438  27.954  10.242  1.00  0.00           C  
ATOM   1486  C   SER A  99       5.834  26.598  10.571  1.00  0.00           C  
ATOM   1487  O   SER A  99       6.413  25.811  11.316  1.00  0.00           O  
ATOM   1488  CB  SER A  99       7.189  27.899   8.926  1.00  0.00           C  
ATOM   1489  OG  SER A  99       8.141  26.871   8.933  1.00  0.00           O  
ATOM   1490  H   SER A  99       7.917  27.630  11.750  1.00  0.00           H  
ATOM   1491  HA  SER A  99       5.660  28.713  10.150  1.00  0.00           H  
ATOM   1492 1HB  SER A  99       6.483  27.738   8.111  1.00  0.00           H  
ATOM   1493 2HB  SER A  99       7.682  28.854   8.748  1.00  0.00           H  
ATOM   1494  HG  SER A  99       8.570  26.901   8.075  1.00  0.00           H  
ATOM   1495  N   GLU A 100       4.660  26.336  10.020  1.00  0.00           N  
ATOM   1496  CA  GLU A 100       3.950  25.097  10.273  1.00  0.00           C  
ATOM   1497  C   GLU A 100       3.383  24.581   8.959  1.00  0.00           C  
ATOM   1498  O   GLU A 100       2.861  25.354   8.160  1.00  0.00           O  
ATOM   1499  CB  GLU A 100       2.819  25.352  11.270  1.00  0.00           C  
ATOM   1500  CG  GLU A 100       2.046  24.108  11.656  1.00  0.00           C  
ATOM   1501  CD  GLU A 100       0.955  24.406  12.656  1.00  0.00           C  
ATOM   1502  OE1 GLU A 100       1.269  25.017  13.702  1.00  0.00           O  
ATOM   1503  OE2 GLU A 100      -0.209  24.024  12.408  1.00  0.00           O  
ATOM   1504  H   GLU A 100       4.247  27.022   9.404  1.00  0.00           H  
ATOM   1505  HA  GLU A 100       4.650  24.380  10.703  1.00  0.00           H  
ATOM   1506 1HB  GLU A 100       3.228  25.792  12.179  1.00  0.00           H  
ATOM   1507 2HB  GLU A 100       2.116  26.070  10.846  1.00  0.00           H  
ATOM   1508 1HG  GLU A 100       1.603  23.676  10.759  1.00  0.00           H  
ATOM   1509 2HG  GLU A 100       2.738  23.379  12.074  1.00  0.00           H  
ATOM   1510  N   ARG A 101       3.494  23.279   8.727  1.00  0.00           N  
ATOM   1511  CA  ARG A 101       2.989  22.691   7.494  1.00  0.00           C  
ATOM   1512  C   ARG A 101       2.446  21.298   7.774  1.00  0.00           C  
ATOM   1513  O   ARG A 101       2.830  20.653   8.759  1.00  0.00           O  
ATOM   1514  CB  ARG A 101       4.104  22.588   6.450  1.00  0.00           C  
ATOM   1515  CG  ARG A 101       5.221  21.616   6.817  1.00  0.00           C  
ATOM   1516  CD  ARG A 101       6.438  21.851   5.941  1.00  0.00           C  
ATOM   1517  NE  ARG A 101       7.091  23.107   6.296  1.00  0.00           N  
ATOM   1518  CZ  ARG A 101       8.109  23.641   5.631  1.00  0.00           C  
ATOM   1519  NH1 ARG A 101       8.603  23.034   4.560  1.00  0.00           N  
ATOM   1520  NH2 ARG A 101       8.638  24.788   6.038  1.00  0.00           N  
ATOM   1521  H   ARG A 101       3.935  22.682   9.412  1.00  0.00           H  
ATOM   1522  HA  ARG A 101       2.203  23.335   7.100  1.00  0.00           H  
ATOM   1523 1HB  ARG A 101       3.683  22.270   5.498  1.00  0.00           H  
ATOM   1524 2HB  ARG A 101       4.552  23.571   6.298  1.00  0.00           H  
ATOM   1525 1HG  ARG A 101       5.502  21.762   7.860  1.00  0.00           H  
ATOM   1526 2HG  ARG A 101       4.874  20.592   6.674  1.00  0.00           H  
ATOM   1527 1HD  ARG A 101       7.146  21.034   6.076  1.00  0.00           H  
ATOM   1528 2HD  ARG A 101       6.131  21.896   4.897  1.00  0.00           H  
ATOM   1529  HE  ARG A 101       6.744  23.605   7.105  1.00  0.00           H  
ATOM   1530 1HH1 ARG A 101       8.206  22.160   4.246  1.00  0.00           H  
ATOM   1531 2HH1 ARG A 101       9.377  23.445   4.059  1.00  0.00           H  
ATOM   1532 1HH2 ARG A 101       8.266  25.255   6.854  1.00  0.00           H  
ATOM   1533 2HH2 ARG A 101       9.411  25.194   5.533  1.00  0.00           H  
ATOM   1534  N   LEU A 102       1.543  20.852   6.908  1.00  0.00           N  
ATOM   1535  CA  LEU A 102       0.987  19.506   6.990  1.00  0.00           C  
ATOM   1536  C   LEU A 102       1.615  18.742   5.838  1.00  0.00           C  
ATOM   1537  O   LEU A 102       1.814  19.298   4.753  1.00  0.00           O  
ATOM   1538  CB  LEU A 102      -0.543  19.511   6.881  1.00  0.00           C  
ATOM   1539  CG  LEU A 102      -1.289  20.214   8.023  1.00  0.00           C  
ATOM   1540  CD1 LEU A 102      -2.779  20.243   7.714  1.00  0.00           C  
ATOM   1541  CD2 LEU A 102      -1.016  19.487   9.331  1.00  0.00           C  
ATOM   1542  H   LEU A 102       1.233  21.468   6.170  1.00  0.00           H  
ATOM   1543  HA  LEU A 102       1.249  19.083   7.959  1.00  0.00           H  
ATOM   1544 1HB  LEU A 102      -0.823  20.003   5.951  1.00  0.00           H  
ATOM   1545 2HB  LEU A 102      -0.892  18.480   6.843  1.00  0.00           H  
ATOM   1546  HG  LEU A 102      -0.945  21.245   8.102  1.00  0.00           H  
ATOM   1547 1HD1 LEU A 102      -3.310  20.742   8.525  1.00  0.00           H  
ATOM   1548 2HD1 LEU A 102      -2.948  20.785   6.783  1.00  0.00           H  
ATOM   1549 3HD1 LEU A 102      -3.150  19.223   7.612  1.00  0.00           H  
ATOM   1550 1HD2 LEU A 102      -1.545  19.987  10.143  1.00  0.00           H  
ATOM   1551 2HD2 LEU A 102      -1.361  18.456   9.253  1.00  0.00           H  
ATOM   1552 3HD2 LEU A 102       0.055  19.497   9.536  1.00  0.00           H  
ATOM   1553  N   SER A 103       1.935  17.473   6.074  1.00  0.00           N  
ATOM   1554  CA  SER A 103       2.589  16.680   5.048  1.00  0.00           C  
ATOM   1555  C   SER A 103       2.022  15.284   4.859  1.00  0.00           C  
ATOM   1556  O   SER A 103       1.455  14.699   5.778  1.00  0.00           O  
ATOM   1557  CB  SER A 103       4.066  16.572   5.374  1.00  0.00           C  
ATOM   1558  OG  SER A 103       4.630  17.839   5.576  1.00  0.00           O  
ATOM   1559  H   SER A 103       1.726  17.048   6.966  1.00  0.00           H  
ATOM   1560  HA  SER A 103       2.480  17.194   4.092  1.00  0.00           H  
ATOM   1561 1HB  SER A 103       4.197  15.965   6.270  1.00  0.00           H  
ATOM   1562 2HB  SER A 103       4.582  16.067   4.558  1.00  0.00           H  
ATOM   1563  HG  SER A 103       5.557  17.687   5.775  1.00  0.00           H  
ATOM   1564  N   THR A 104       2.190  14.775   3.642  1.00  0.00           N  
ATOM   1565  CA  THR A 104       1.787  13.419   3.276  1.00  0.00           C  
ATOM   1566  C   THR A 104       3.047  12.794   2.691  1.00  0.00           C  
ATOM   1567  O   THR A 104       3.703  13.387   1.823  1.00  0.00           O  
ATOM   1568  CB  THR A 104       0.627  13.388   2.264  1.00  0.00           C  
ATOM   1569  OG1 THR A 104      -0.514  14.054   2.822  1.00  0.00           O  
ATOM   1570  CG2 THR A 104       0.255  11.954   1.923  1.00  0.00           C  
ATOM   1571  H   THR A 104       2.620  15.366   2.945  1.00  0.00           H  
ATOM   1572  HA  THR A 104       1.387  12.926   4.161  1.00  0.00           H  
ATOM   1573  HB  THR A 104       0.924  13.908   1.353  1.00  0.00           H  
ATOM   1574  HG1 THR A 104      -1.237  14.034   2.189  1.00  0.00           H  
ATOM   1575 1HG2 THR A 104      -0.567  11.952   1.206  1.00  0.00           H  
ATOM   1576 2HG2 THR A 104       1.117  11.448   1.488  1.00  0.00           H  
ATOM   1577 3HG2 THR A 104      -0.053  11.432   2.828  1.00  0.00           H  
ATOM   1578  N   VAL A 105       3.389  11.605   3.174  1.00  0.00           N  
ATOM   1579  CA  VAL A 105       4.600  10.932   2.736  1.00  0.00           C  
ATOM   1580  C   VAL A 105       4.359   9.472   2.378  1.00  0.00           C  
ATOM   1581  O   VAL A 105       3.591   8.780   3.042  1.00  0.00           O  
ATOM   1582  CB  VAL A 105       5.670  11.009   3.842  1.00  0.00           C  
ATOM   1583  CG1 VAL A 105       5.177  10.327   5.109  1.00  0.00           C  
ATOM   1584  CG2 VAL A 105       6.963  10.373   3.356  1.00  0.00           C  
ATOM   1585  H   VAL A 105       2.797  11.158   3.858  1.00  0.00           H  
ATOM   1586  HA  VAL A 105       4.981  11.444   1.852  1.00  0.00           H  
ATOM   1587  HB  VAL A 105       5.849  12.056   4.088  1.00  0.00           H  
ATOM   1588 1HG1 VAL A 105       5.945  10.392   5.880  1.00  0.00           H  
ATOM   1589 2HG1 VAL A 105       4.271  10.822   5.459  1.00  0.00           H  
ATOM   1590 3HG1 VAL A 105       4.962   9.280   4.899  1.00  0.00           H  
ATOM   1591 1HG2 VAL A 105       7.716  10.432   4.142  1.00  0.00           H  
ATOM   1592 2HG2 VAL A 105       6.783   9.328   3.104  1.00  0.00           H  
ATOM   1593 3HG2 VAL A 105       7.320  10.903   2.472  1.00  0.00           H  
ATOM   1594  N   VAL A 106       5.005   9.024   1.307  1.00  0.00           N  
ATOM   1595  CA  VAL A 106       4.916   7.637   0.873  1.00  0.00           C  
ATOM   1596  C   VAL A 106       6.310   7.055   1.129  1.00  0.00           C  
ATOM   1597  O   VAL A 106       7.302   7.541   0.575  1.00  0.00           O  
ATOM   1598  CB  VAL A 106       4.535   7.524  -0.615  1.00  0.00           C  
ATOM   1599  CG1 VAL A 106       4.497   6.065  -1.046  1.00  0.00           C  
ATOM   1600  CG2 VAL A 106       3.190   8.193  -0.857  1.00  0.00           C  
ATOM   1601  H   VAL A 106       5.575   9.669   0.778  1.00  0.00           H  
ATOM   1602  HA  VAL A 106       4.109   7.154   1.424  1.00  0.00           H  
ATOM   1603  HB  VAL A 106       5.300   8.017  -1.215  1.00  0.00           H  
ATOM   1604 1HG1 VAL A 106       4.226   6.004  -2.100  1.00  0.00           H  
ATOM   1605 2HG1 VAL A 106       5.480   5.617  -0.897  1.00  0.00           H  
ATOM   1606 3HG1 VAL A 106       3.759   5.529  -0.450  1.00  0.00           H  
ATOM   1607 1HG2 VAL A 106       2.927   8.109  -1.911  1.00  0.00           H  
ATOM   1608 2HG2 VAL A 106       2.426   7.703  -0.252  1.00  0.00           H  
ATOM   1609 3HG2 VAL A 106       3.252   9.245  -0.581  1.00  0.00           H  
ATOM   1610  N   LEU A 107       6.384   6.036   1.982  1.00  0.00           N  
ATOM   1611  CA  LEU A 107       7.650   5.369   2.274  1.00  0.00           C  
ATOM   1612  C   LEU A 107       7.658   3.961   1.684  1.00  0.00           C  
ATOM   1613  O   LEU A 107       6.688   3.211   1.821  1.00  0.00           O  
ATOM   1614  CB  LEU A 107       7.882   5.302   3.789  1.00  0.00           C  
ATOM   1615  CG  LEU A 107       7.967   6.654   4.509  1.00  0.00           C  
ATOM   1616  CD1 LEU A 107       8.092   6.424   6.009  1.00  0.00           C  
ATOM   1617  CD2 LEU A 107       9.154   7.441   3.975  1.00  0.00           C  
ATOM   1618  H   LEU A 107       5.542   5.716   2.440  1.00  0.00           H  
ATOM   1619  HA  LEU A 107       8.458   5.953   1.836  1.00  0.00           H  
ATOM   1620 1HB  LEU A 107       7.069   4.737   4.241  1.00  0.00           H  
ATOM   1621 2HB  LEU A 107       8.815   4.769   3.974  1.00  0.00           H  
ATOM   1622  HG  LEU A 107       7.050   7.218   4.334  1.00  0.00           H  
ATOM   1623 1HD1 LEU A 107       8.152   7.385   6.521  1.00  0.00           H  
ATOM   1624 2HD1 LEU A 107       7.221   5.876   6.367  1.00  0.00           H  
ATOM   1625 3HD1 LEU A 107       8.994   5.847   6.214  1.00  0.00           H  
ATOM   1626 1HD2 LEU A 107       9.214   8.402   4.486  1.00  0.00           H  
ATOM   1627 2HD2 LEU A 107      10.072   6.879   4.151  1.00  0.00           H  
ATOM   1628 3HD2 LEU A 107       9.030   7.606   2.905  1.00  0.00           H  
ATOM   1629  N   HIS A 108       8.744   3.607   1.008  1.00  0.00           N  
ATOM   1630  CA  HIS A 108       8.853   2.271   0.447  1.00  0.00           C  
ATOM   1631  C   HIS A 108       9.756   1.445   1.360  1.00  0.00           C  
ATOM   1632  O   HIS A 108      10.799   1.927   1.810  1.00  0.00           O  
ATOM   1633  CB  HIS A 108       9.415   2.306  -0.978  1.00  0.00           C  
ATOM   1634  CG  HIS A 108       9.721   0.951  -1.537  1.00  0.00           C  
ATOM   1635  ND1 HIS A 108       8.737   0.060  -1.910  1.00  0.00           N  
ATOM   1636  CD2 HIS A 108      10.901   0.335  -1.786  1.00  0.00           C  
ATOM   1637  CE1 HIS A 108       9.299  -1.046  -2.365  1.00  0.00           C  
ATOM   1638  NE2 HIS A 108      10.610  -0.905  -2.300  1.00  0.00           N  
ATOM   1639  H   HIS A 108       9.504   4.259   0.877  1.00  0.00           H  
ATOM   1640  HA  HIS A 108       7.863   1.821   0.384  1.00  0.00           H  
ATOM   1641 1HB  HIS A 108       8.699   2.794  -1.640  1.00  0.00           H  
ATOM   1642 2HB  HIS A 108      10.330   2.896  -0.994  1.00  0.00           H  
ATOM   1643  HD2 HIS A 108      11.895   0.746  -1.611  1.00  0.00           H  
ATOM   1644  HE1 HIS A 108       8.770  -1.926  -2.732  1.00  0.00           H  
ATOM   1645  HE2 HIS A 108      11.293  -1.593  -2.581  1.00  0.00           H  
ATOM   1646  N   ARG A 109       9.348   0.213   1.647  1.00  0.00           N  
ATOM   1647  CA  ARG A 109      10.161  -0.672   2.471  1.00  0.00           C  
ATOM   1648  C   ARG A 109      10.676  -1.830   1.638  1.00  0.00           C  
ATOM   1649  O   ARG A 109      10.015  -2.259   0.696  1.00  0.00           O  
ATOM   1650  CB  ARG A 109       9.362  -1.209   3.649  1.00  0.00           C  
ATOM   1651  CG  ARG A 109       8.261  -2.191   3.281  1.00  0.00           C  
ATOM   1652  CD  ARG A 109       7.607  -2.760   4.487  1.00  0.00           C  
ATOM   1653  NE  ARG A 109       8.486  -3.671   5.202  1.00  0.00           N  
ATOM   1654  CZ  ARG A 109       8.648  -4.974   4.899  1.00  0.00           C  
ATOM   1655  NH1 ARG A 109       7.983  -5.503   3.896  1.00  0.00           N  
ATOM   1656  NH2 ARG A 109       9.473  -5.721   5.612  1.00  0.00           N  
ATOM   1657  H   ARG A 109       8.462  -0.120   1.293  1.00  0.00           H  
ATOM   1658  HA  ARG A 109      10.987  -0.095   2.888  1.00  0.00           H  
ATOM   1659 1HB  ARG A 109      10.032  -1.712   4.345  1.00  0.00           H  
ATOM   1660 2HB  ARG A 109       8.899  -0.379   4.183  1.00  0.00           H  
ATOM   1661 1HG  ARG A 109       7.502  -1.680   2.688  1.00  0.00           H  
ATOM   1662 2HG  ARG A 109       8.684  -3.011   2.700  1.00  0.00           H  
ATOM   1663 1HD  ARG A 109       7.328  -1.954   5.164  1.00  0.00           H  
ATOM   1664 2HD  ARG A 109       6.714  -3.310   4.191  1.00  0.00           H  
ATOM   1665  HE  ARG A 109       9.015  -3.300   5.981  1.00  0.00           H  
ATOM   1666 1HH1 ARG A 109       7.352  -4.932   3.351  1.00  0.00           H  
ATOM   1667 2HH1 ARG A 109       8.104  -6.480   3.669  1.00  0.00           H  
ATOM   1668 1HH2 ARG A 109       9.984  -5.314   6.384  1.00  0.00           H  
ATOM   1669 2HH2 ARG A 109       9.594  -6.697   5.386  1.00  0.00           H  
ATOM   1670  N   ASP A 110      11.866  -2.319   1.964  1.00  0.00           N  
ATOM   1671  CA  ASP A 110      12.352  -3.526   1.311  1.00  0.00           C  
ATOM   1672  C   ASP A 110      12.149  -4.621   2.353  1.00  0.00           C  
ATOM   1673  O   ASP A 110      11.681  -4.341   3.463  1.00  0.00           O  
ATOM   1674  CB  ASP A 110      13.820  -3.413   0.893  1.00  0.00           C  
ATOM   1675  CG  ASP A 110      14.763  -3.259   2.079  1.00  0.00           C  
ATOM   1676  OD1 ASP A 110      14.338  -3.490   3.185  1.00  0.00           O  
ATOM   1677  OD2 ASP A 110      15.900  -2.910   1.866  1.00  0.00           O  
ATOM   1678  H   ASP A 110      12.445  -1.870   2.660  1.00  0.00           H  
ATOM   1679  HA  ASP A 110      11.761  -3.693   0.410  1.00  0.00           H  
ATOM   1680 1HB  ASP A 110      14.108  -4.303   0.332  1.00  0.00           H  
ATOM   1681 2HB  ASP A 110      13.946  -2.555   0.233  1.00  0.00           H  
ATOM   1682  N   ASP A 111      12.494  -5.857   2.013  1.00  0.00           N  
ATOM   1683  CA  ASP A 111      12.273  -6.971   2.928  1.00  0.00           C  
ATOM   1684  C   ASP A 111      13.135  -7.010   4.186  1.00  0.00           C  
ATOM   1685  O   ASP A 111      12.891  -7.820   5.079  1.00  0.00           O  
ATOM   1686  CB  ASP A 111      12.473  -8.284   2.166  1.00  0.00           C  
ATOM   1687  CG  ASP A 111      11.417  -8.514   1.093  1.00  0.00           C  
ATOM   1688  OD1 ASP A 111      10.257  -8.337   1.382  1.00  0.00           O  
ATOM   1689  OD2 ASP A 111      11.781  -8.863  -0.004  1.00  0.00           O  
ATOM   1690  H   ASP A 111      12.914  -6.036   1.112  1.00  0.00           H  
ATOM   1691  HA  ASP A 111      11.268  -6.885   3.342  1.00  0.00           H  
ATOM   1692 1HB  ASP A 111      13.456  -8.285   1.695  1.00  0.00           H  
ATOM   1693 2HB  ASP A 111      12.446  -9.119   2.867  1.00  0.00           H  
ATOM   1694  N   GLU A 112      14.133  -6.139   4.265  1.00  0.00           N  
ATOM   1695  CA  GLU A 112      14.981  -6.085   5.451  1.00  0.00           C  
ATOM   1696  C   GLU A 112      14.496  -4.976   6.375  1.00  0.00           C  
ATOM   1697  O   GLU A 112      15.117  -4.689   7.400  1.00  0.00           O  
ATOM   1698  CB  GLU A 112      16.443  -5.851   5.065  1.00  0.00           C  
ATOM   1699  CG  GLU A 112      17.123  -7.049   4.418  1.00  0.00           C  
ATOM   1700  CD  GLU A 112      16.509  -7.428   3.099  1.00  0.00           C  
ATOM   1701  OE1 GLU A 112      16.396  -6.575   2.251  1.00  0.00           O  
ATOM   1702  OE2 GLU A 112      16.154  -8.571   2.937  1.00  0.00           O  
ATOM   1703  H   GLU A 112      14.314  -5.503   3.501  1.00  0.00           H  
ATOM   1704  HA  GLU A 112      14.910  -7.041   5.971  1.00  0.00           H  
ATOM   1705 1HB  GLU A 112      16.507  -5.014   4.368  1.00  0.00           H  
ATOM   1706 2HB  GLU A 112      17.015  -5.581   5.953  1.00  0.00           H  
ATOM   1707 1HG  GLU A 112      18.176  -6.817   4.263  1.00  0.00           H  
ATOM   1708 2HG  GLU A 112      17.063  -7.898   5.098  1.00  0.00           H  
ATOM   1709  N   GLY A 113      13.377  -4.357   6.002  1.00  0.00           N  
ATOM   1710  CA  GLY A 113      12.791  -3.318   6.827  1.00  0.00           C  
ATOM   1711  C   GLY A 113      13.330  -1.929   6.558  1.00  0.00           C  
ATOM   1712  O   GLY A 113      12.890  -0.967   7.190  1.00  0.00           O  
ATOM   1713  H   GLY A 113      12.925  -4.611   5.135  1.00  0.00           H  
ATOM   1714 1HA  GLY A 113      11.712  -3.296   6.673  1.00  0.00           H  
ATOM   1715 2HA  GLY A 113      12.961  -3.548   7.878  1.00  0.00           H  
ATOM   1716  N   ARG A 114      14.282  -1.813   5.634  1.00  0.00           N  
ATOM   1717  CA  ARG A 114      14.873  -0.518   5.304  1.00  0.00           C  
ATOM   1718  C   ARG A 114      13.867   0.352   4.547  1.00  0.00           C  
ATOM   1719  O   ARG A 114      13.187  -0.122   3.640  1.00  0.00           O  
ATOM   1720  CB  ARG A 114      16.142  -0.717   4.472  1.00  0.00           C  
ATOM   1721  CG  ARG A 114      17.265  -1.381   5.257  1.00  0.00           C  
ATOM   1722  CD  ARG A 114      18.445  -1.771   4.377  1.00  0.00           C  
ATOM   1723  NE  ARG A 114      18.115  -2.906   3.520  1.00  0.00           N  
ATOM   1724  CZ  ARG A 114      19.008  -3.736   2.990  1.00  0.00           C  
ATOM   1725  NH1 ARG A 114      20.304  -3.567   3.224  1.00  0.00           N  
ATOM   1726  NH2 ARG A 114      18.600  -4.747   2.231  1.00  0.00           N  
ATOM   1727  H   ARG A 114      14.603  -2.639   5.149  1.00  0.00           H  
ATOM   1728  HA  ARG A 114      15.137  -0.011   6.233  1.00  0.00           H  
ATOM   1729 1HB  ARG A 114      15.914  -1.332   3.603  1.00  0.00           H  
ATOM   1730 2HB  ARG A 114      16.494   0.248   4.108  1.00  0.00           H  
ATOM   1731 1HG  ARG A 114      17.630  -0.694   6.021  1.00  0.00           H  
ATOM   1732 2HG  ARG A 114      16.889  -2.288   5.733  1.00  0.00           H  
ATOM   1733 1HD  ARG A 114      18.721  -0.927   3.744  1.00  0.00           H  
ATOM   1734 2HD  ARG A 114      19.292  -2.045   5.004  1.00  0.00           H  
ATOM   1735  HE  ARG A 114      17.138  -3.072   3.316  1.00  0.00           H  
ATOM   1736 1HH1 ARG A 114      20.616  -2.804   3.809  1.00  0.00           H  
ATOM   1737 2HH1 ARG A 114      20.978  -4.201   2.819  1.00  0.00           H  
ATOM   1738 1HH2 ARG A 114      17.614  -4.883   2.058  1.00  0.00           H  
ATOM   1739 2HH2 ARG A 114      19.275  -5.379   1.827  1.00  0.00           H  
ATOM   1740  N   LEU A 115      13.786   1.626   4.927  1.00  0.00           N  
ATOM   1741  CA  LEU A 115      12.810   2.544   4.350  1.00  0.00           C  
ATOM   1742  C   LEU A 115      13.429   3.625   3.465  1.00  0.00           C  
ATOM   1743  O   LEU A 115      14.502   4.162   3.764  1.00  0.00           O  
ATOM   1744  CB  LEU A 115      12.011   3.213   5.475  1.00  0.00           C  
ATOM   1745  CG  LEU A 115      11.186   2.268   6.357  1.00  0.00           C  
ATOM   1746  CD1 LEU A 115      10.553   3.058   7.496  1.00  0.00           C  
ATOM   1747  CD2 LEU A 115      10.123   1.582   5.512  1.00  0.00           C  
ATOM   1748  H   LEU A 115      14.419   1.964   5.637  1.00  0.00           H  
ATOM   1749  HA  LEU A 115      12.141   1.976   3.704  1.00  0.00           H  
ATOM   1750 1HB  LEU A 115      12.703   3.750   6.121  1.00  0.00           H  
ATOM   1751 2HB  LEU A 115      11.326   3.936   5.032  1.00  0.00           H  
ATOM   1752  HG  LEU A 115      11.841   1.516   6.797  1.00  0.00           H  
ATOM   1753 1HD1 LEU A 115       9.967   2.386   8.123  1.00  0.00           H  
ATOM   1754 2HD1 LEU A 115      11.337   3.522   8.095  1.00  0.00           H  
ATOM   1755 3HD1 LEU A 115       9.904   3.830   7.085  1.00  0.00           H  
ATOM   1756 1HD2 LEU A 115       9.537   0.910   6.139  1.00  0.00           H  
ATOM   1757 2HD2 LEU A 115       9.466   2.333   5.073  1.00  0.00           H  
ATOM   1758 3HD2 LEU A 115      10.603   1.011   4.717  1.00  0.00           H  
ATOM   1759  N   TYR A 116      12.737   3.936   2.370  1.00  0.00           N  
ATOM   1760  CA  TYR A 116      13.178   4.961   1.429  1.00  0.00           C  
ATOM   1761  C   TYR A 116      12.003   5.881   1.117  1.00  0.00           C  
ATOM   1762  O   TYR A 116      10.871   5.426   0.945  1.00  0.00           O  
ATOM   1763  CB  TYR A 116      13.669   4.317   0.133  1.00  0.00           C  
ATOM   1764  CG  TYR A 116      14.743   3.283   0.342  1.00  0.00           C  
ATOM   1765  CD1 TYR A 116      16.093   3.638   0.356  1.00  0.00           C  
ATOM   1766  CD2 TYR A 116      14.410   1.943   0.536  1.00  0.00           C  
ATOM   1767  CE1 TYR A 116      17.091   2.675   0.551  1.00  0.00           C  
ATOM   1768  CE2 TYR A 116      15.393   0.974   0.734  1.00  0.00           C  
ATOM   1769  CZ  TYR A 116      16.730   1.346   0.739  1.00  0.00           C  
ATOM   1770  OH  TYR A 116      17.696   0.383   0.919  1.00  0.00           O  
ATOM   1771  H   TYR A 116      11.875   3.440   2.190  1.00  0.00           H  
ATOM   1772  HA  TYR A 116      14.004   5.512   1.880  1.00  0.00           H  
ATOM   1773 1HB  TYR A 116      12.830   3.841  -0.377  1.00  0.00           H  
ATOM   1774 2HB  TYR A 116      14.060   5.088  -0.530  1.00  0.00           H  
ATOM   1775  HD1 TYR A 116      16.384   4.679   0.214  1.00  0.00           H  
ATOM   1776  HD2 TYR A 116      13.364   1.635   0.532  1.00  0.00           H  
ATOM   1777  HE1 TYR A 116      18.140   2.971   0.559  1.00  0.00           H  
ATOM   1778  HE2 TYR A 116      15.109  -0.068   0.884  1.00  0.00           H  
ATOM   1779  HH  TYR A 116      17.276  -0.474   1.023  1.00  0.00           H  
ATOM   1780  N   TRP A 117      12.275   7.177   1.048  1.00  0.00           N  
ATOM   1781  CA  TRP A 117      11.231   8.145   0.757  1.00  0.00           C  
ATOM   1782  C   TRP A 117      10.907   8.102  -0.732  1.00  0.00           C  
ATOM   1783  O   TRP A 117      11.796   8.245  -1.576  1.00  0.00           O  
ATOM   1784  CB  TRP A 117      11.695   9.546   1.176  1.00  0.00           C  
ATOM   1785  CG  TRP A 117      11.818   9.691   2.671  1.00  0.00           C  
ATOM   1786  CD1 TRP A 117      12.553   8.903   3.519  1.00  0.00           C  
ATOM   1787  CD2 TRP A 117      11.132  10.643   3.502  1.00  0.00           C  
ATOM   1788  NE1 TRP A 117      12.360   9.303   4.827  1.00  0.00           N  
ATOM   1789  CE2 TRP A 117      11.494  10.366   4.844  1.00  0.00           C  
ATOM   1790  CE3 TRP A 117      10.244  11.701   3.243  1.00  0.00           C  
ATOM   1791  CZ2 TRP A 117      10.995  11.109   5.926  1.00  0.00           C  
ATOM   1792  CZ3 TRP A 117       9.747  12.440   4.323  1.00  0.00           C  
ATOM   1793  CH2 TRP A 117      10.125  12.137   5.648  1.00  0.00           C  
ATOM   1794  H   TRP A 117      13.219   7.503   1.198  1.00  0.00           H  
ATOM   1795  HA  TRP A 117      10.343   7.878   1.331  1.00  0.00           H  
ATOM   1796 1HB  TRP A 117      12.663   9.759   0.721  1.00  0.00           H  
ATOM   1797 2HB  TRP A 117      10.989  10.289   0.806  1.00  0.00           H  
ATOM   1798  HD1 TRP A 117      13.196   8.082   3.205  1.00  0.00           H  
ATOM   1799  HE1 TRP A 117      12.785   8.881   5.640  1.00  0.00           H  
ATOM   1800  HE3 TRP A 117       9.951  11.943   2.222  1.00  0.00           H  
ATOM   1801  HZ2 TRP A 117      11.278  10.894   6.957  1.00  0.00           H  
ATOM   1802  HZ3 TRP A 117       9.057  13.258   4.114  1.00  0.00           H  
ATOM   1803  HH2 TRP A 117       9.718  12.730   6.467  1.00  0.00           H  
ATOM   1804  N   ARG A 118       9.632   7.889  -1.048  1.00  0.00           N  
ATOM   1805  CA  ARG A 118       9.172   7.846  -2.433  1.00  0.00           C  
ATOM   1806  C   ARG A 118       8.492   9.153  -2.847  1.00  0.00           C  
ATOM   1807  O   ARG A 118       8.746   9.689  -3.928  1.00  0.00           O  
ATOM   1808  CB  ARG A 118       8.190   6.680  -2.624  1.00  0.00           C  
ATOM   1809  CG  ARG A 118       7.470   6.660  -3.981  1.00  0.00           C  
ATOM   1810  CD  ARG A 118       8.445   6.596  -5.152  1.00  0.00           C  
ATOM   1811  NE  ARG A 118       7.766   6.637  -6.446  1.00  0.00           N  
ATOM   1812  CZ  ARG A 118       7.344   7.748  -7.043  1.00  0.00           C  
ATOM   1813  NH1 ARG A 118       7.525   8.929  -6.472  1.00  0.00           N  
ATOM   1814  NH2 ARG A 118       6.745   7.680  -8.224  1.00  0.00           N  
ATOM   1815  H   ARG A 118       8.964   7.753  -0.303  1.00  0.00           H  
ATOM   1816  HA  ARG A 118      10.035   7.690  -3.080  1.00  0.00           H  
ATOM   1817 1HB  ARG A 118       8.722   5.736  -2.518  1.00  0.00           H  
ATOM   1818 2HB  ARG A 118       7.427   6.715  -1.845  1.00  0.00           H  
ATOM   1819 1HG  ARG A 118       6.819   5.788  -4.036  1.00  0.00           H  
ATOM   1820 2HG  ARG A 118       6.873   7.566  -4.089  1.00  0.00           H  
ATOM   1821 1HD  ARG A 118       9.128   7.443  -5.103  1.00  0.00           H  
ATOM   1822 2HD  ARG A 118       9.013   5.668  -5.100  1.00  0.00           H  
ATOM   1823  HE  ARG A 118       7.605   5.759  -6.921  1.00  0.00           H  
ATOM   1824 1HH1 ARG A 118       7.987   8.991  -5.576  1.00  0.00           H  
ATOM   1825 2HH1 ARG A 118       7.202   9.768  -6.932  1.00  0.00           H  
ATOM   1826 1HH2 ARG A 118       6.609   6.783  -8.670  1.00  0.00           H  
ATOM   1827 2HH2 ARG A 118       6.425   8.523  -8.677  1.00  0.00           H  
ATOM   1828  N   HIS A 119       7.619   9.664  -1.985  1.00  0.00           N  
ATOM   1829  CA  HIS A 119       6.894  10.882  -2.306  1.00  0.00           C  
ATOM   1830  C   HIS A 119       6.615  11.693  -1.059  1.00  0.00           C  
ATOM   1831  O   HIS A 119       6.351  11.137   0.010  1.00  0.00           O  
ATOM   1832  CB  HIS A 119       5.575  10.558  -3.017  1.00  0.00           C  
ATOM   1833  CG  HIS A 119       4.796  11.770  -3.420  1.00  0.00           C  
ATOM   1834  ND1 HIS A 119       5.190  12.599  -4.450  1.00  0.00           N  
ATOM   1835  CD2 HIS A 119       3.647  12.295  -2.933  1.00  0.00           C  
ATOM   1836  CE1 HIS A 119       4.315  13.581  -4.579  1.00  0.00           C  
ATOM   1837  NE2 HIS A 119       3.370  13.420  -3.670  1.00  0.00           N  
ATOM   1838  H   HIS A 119       7.452   9.211  -1.098  1.00  0.00           H  
ATOM   1839  HA  HIS A 119       7.487  11.490  -2.989  1.00  0.00           H  
ATOM   1840 1HB  HIS A 119       5.779   9.969  -3.912  1.00  0.00           H  
ATOM   1841 2HB  HIS A 119       4.949   9.952  -2.362  1.00  0.00           H  
ATOM   1842  HD1 HIS A 119       5.963  12.449  -5.067  1.00  0.00           H  
ATOM   1843  HD2 HIS A 119       2.978  11.992  -2.127  1.00  0.00           H  
ATOM   1844  HE1 HIS A 119       4.448  14.346  -5.344  1.00  0.00           H  
ATOM   1845  N   LEU A 120       6.676  13.012  -1.206  1.00  0.00           N  
ATOM   1846  CA  LEU A 120       6.357  13.925  -0.119  1.00  0.00           C  
ATOM   1847  C   LEU A 120       5.631  15.143  -0.659  1.00  0.00           C  
ATOM   1848  O   LEU A 120       6.025  15.701  -1.677  1.00  0.00           O  
ATOM   1849  CB  LEU A 120       7.633  14.359   0.613  1.00  0.00           C  
ATOM   1850  CG  LEU A 120       7.444  15.409   1.715  1.00  0.00           C  
ATOM   1851  CD1 LEU A 120       6.636  14.808   2.857  1.00  0.00           C  
ATOM   1852  CD2 LEU A 120       8.804  15.887   2.201  1.00  0.00           C  
ATOM   1853  H   LEU A 120       6.952  13.390  -2.101  1.00  0.00           H  
ATOM   1854  HA  LEU A 120       5.733  13.399   0.603  1.00  0.00           H  
ATOM   1855 1HB  LEU A 120       8.088  13.480   1.068  1.00  0.00           H  
ATOM   1856 2HB  LEU A 120       8.331  14.767  -0.117  1.00  0.00           H  
ATOM   1857  HG  LEU A 120       6.882  16.255   1.319  1.00  0.00           H  
ATOM   1858 1HD1 LEU A 120       6.501  15.554   3.640  1.00  0.00           H  
ATOM   1859 2HD1 LEU A 120       5.660  14.492   2.486  1.00  0.00           H  
ATOM   1860 3HD1 LEU A 120       7.166  13.947   3.264  1.00  0.00           H  
ATOM   1861 1HD2 LEU A 120       8.670  16.634   2.983  1.00  0.00           H  
ATOM   1862 2HD2 LEU A 120       9.366  15.041   2.598  1.00  0.00           H  
ATOM   1863 3HD2 LEU A 120       9.353  16.328   1.368  1.00  0.00           H  
ATOM   1864  N   GLN A 121       4.561  15.539   0.022  1.00  0.00           N  
ATOM   1865  CA  GLN A 121       3.835  16.756  -0.333  1.00  0.00           C  
ATOM   1866  C   GLN A 121       3.618  17.559   0.948  1.00  0.00           C  
ATOM   1867  O   GLN A 121       3.221  17.004   1.980  1.00  0.00           O  
ATOM   1868  CB  GLN A 121       2.498  16.434  -1.007  1.00  0.00           C  
ATOM   1869  CG  GLN A 121       1.681  17.657  -1.385  1.00  0.00           C  
ATOM   1870  CD  GLN A 121       0.484  17.310  -2.250  1.00  0.00           C  
ATOM   1871  OE1 GLN A 121       0.360  16.183  -2.738  1.00  0.00           O  
ATOM   1872  NE2 GLN A 121      -0.405  18.277  -2.444  1.00  0.00           N  
ATOM   1873  H   GLN A 121       4.242  14.986   0.805  1.00  0.00           H  
ATOM   1874  HA  GLN A 121       4.429  17.315  -1.055  1.00  0.00           H  
ATOM   1875 1HB  GLN A 121       2.678  15.856  -1.913  1.00  0.00           H  
ATOM   1876 2HB  GLN A 121       1.894  15.818  -0.341  1.00  0.00           H  
ATOM   1877 1HG  GLN A 121       1.318  18.135  -0.475  1.00  0.00           H  
ATOM   1878 2HG  GLN A 121       2.315  18.348  -1.941  1.00  0.00           H  
ATOM   1879 1HE2 GLN A 121      -1.216  18.106  -3.006  1.00  0.00           H  
ATOM   1880 2HE2 GLN A 121      -0.266  19.176  -2.029  1.00  0.00           H  
ATOM   1881  N   GLU A 122       3.881  18.859   0.873  1.00  0.00           N  
ATOM   1882  CA  GLU A 122       3.747  19.741   2.025  1.00  0.00           C  
ATOM   1883  C   GLU A 122       2.818  20.912   1.701  1.00  0.00           C  
ATOM   1884  O   GLU A 122       2.832  21.444   0.585  1.00  0.00           O  
ATOM   1885  CB  GLU A 122       5.118  20.263   2.462  1.00  0.00           C  
ATOM   1886  CG  GLU A 122       6.105  19.176   2.865  1.00  0.00           C  
ATOM   1887  CD  GLU A 122       7.466  19.718   3.204  1.00  0.00           C  
ATOM   1888  OE1 GLU A 122       7.703  20.876   2.953  1.00  0.00           O  
ATOM   1889  OE2 GLU A 122       8.269  18.974   3.714  1.00  0.00           O  
ATOM   1890  H   GLU A 122       4.183  19.246  -0.010  1.00  0.00           H  
ATOM   1891  HA  GLU A 122       3.337  19.166   2.856  1.00  0.00           H  
ATOM   1892 1HB  GLU A 122       5.565  20.837   1.650  1.00  0.00           H  
ATOM   1893 2HB  GLU A 122       4.997  20.936   3.311  1.00  0.00           H  
ATOM   1894 1HG  GLU A 122       5.712  18.646   3.731  1.00  0.00           H  
ATOM   1895 2HG  GLU A 122       6.197  18.462   2.047  1.00  0.00           H  
ATOM   1896  N   THR A 123       2.015  21.303   2.686  1.00  0.00           N  
ATOM   1897  CA  THR A 123       1.096  22.428   2.547  1.00  0.00           C  
ATOM   1898  C   THR A 123       1.275  23.342   3.762  1.00  0.00           C  
ATOM   1899  O   THR A 123       1.146  22.904   4.904  1.00  0.00           O  
ATOM   1900  CB  THR A 123      -0.368  21.963   2.432  1.00  0.00           C  
ATOM   1901  OG1 THR A 123      -0.512  21.107   1.292  1.00  0.00           O  
ATOM   1902  CG2 THR A 123      -1.297  23.158   2.285  1.00  0.00           C  
ATOM   1903  H   THR A 123       2.047  20.799   3.561  1.00  0.00           H  
ATOM   1904  HA  THR A 123       1.319  22.944   1.613  1.00  0.00           H  
ATOM   1905  HB  THR A 123      -0.643  21.404   3.327  1.00  0.00           H  
ATOM   1906  HG1 THR A 123      -1.426  20.818   1.223  1.00  0.00           H  
ATOM   1907 1HG2 THR A 123      -2.327  22.810   2.206  1.00  0.00           H  
ATOM   1908 2HG2 THR A 123      -1.199  23.806   3.156  1.00  0.00           H  
ATOM   1909 3HG2 THR A 123      -1.033  23.716   1.387  1.00  0.00           H  
ATOM   1910  N   PHE A 124       1.580  24.606   3.495  1.00  0.00           N  
ATOM   1911  CA  PHE A 124       1.783  25.639   4.515  1.00  0.00           C  
ATOM   1912  C   PHE A 124       0.494  25.935   5.305  1.00  0.00           C  
ATOM   1913  O   PHE A 124      -0.597  25.958   4.738  1.00  0.00           O  
ATOM   1914  CB  PHE A 124       2.274  26.904   3.800  1.00  0.00           C  
ATOM   1915  CG  PHE A 124       2.548  28.072   4.701  1.00  0.00           C  
ATOM   1916  CD1 PHE A 124       3.730  28.143   5.431  1.00  0.00           C  
ATOM   1917  CD2 PHE A 124       1.639  29.127   4.781  1.00  0.00           C  
ATOM   1918  CE1 PHE A 124       4.011  29.255   6.228  1.00  0.00           C  
ATOM   1919  CE2 PHE A 124       1.903  30.245   5.574  1.00  0.00           C  
ATOM   1920  CZ  PHE A 124       3.094  30.311   6.300  1.00  0.00           C  
ATOM   1921  H   PHE A 124       1.673  24.853   2.520  1.00  0.00           H  
ATOM   1922  HA  PHE A 124       2.540  25.287   5.217  1.00  0.00           H  
ATOM   1923 1HB  PHE A 124       3.194  26.681   3.260  1.00  0.00           H  
ATOM   1924 2HB  PHE A 124       1.533  27.218   3.067  1.00  0.00           H  
ATOM   1925  HD1 PHE A 124       4.441  27.319   5.375  1.00  0.00           H  
ATOM   1926  HD2 PHE A 124       0.711  29.070   4.212  1.00  0.00           H  
ATOM   1927  HE1 PHE A 124       4.942  29.300   6.792  1.00  0.00           H  
ATOM   1928  HE2 PHE A 124       1.186  31.064   5.630  1.00  0.00           H  
ATOM   1929  HZ  PHE A 124       3.308  31.180   6.921  1.00  0.00           H  
ATOM   1930  N   CYS A 125       0.618  26.147   6.612  1.00  0.00           N  
ATOM   1931  CA  CYS A 125      -0.541  26.487   7.438  1.00  0.00           C  
ATOM   1932  C   CYS A 125      -0.404  27.925   7.933  1.00  0.00           C  
ATOM   1933  O   CYS A 125       0.699  28.467   7.977  1.00  0.00           O  
ATOM   1934  CB  CYS A 125      -0.631  25.576   8.669  1.00  0.00           C  
ATOM   1935  SG  CYS A 125      -0.746  23.812   8.334  1.00  0.00           S  
ATOM   1936  H   CYS A 125       1.528  26.074   7.046  1.00  0.00           H  
ATOM   1937  HA  CYS A 125      -1.443  26.347   6.843  1.00  0.00           H  
ATOM   1938 1HB  CYS A 125       0.247  25.726   9.297  1.00  0.00           H  
ATOM   1939 2HB  CYS A 125      -1.506  25.847   9.259  1.00  0.00           H  
ATOM   1940  HG  CYS A 125      -1.249  23.479   9.518  1.00  0.00           H  
ATOM   1941  N   GLY A 126      -1.529  28.536   8.295  1.00  0.00           N  
ATOM   1942  CA  GLY A 126      -1.510  29.890   8.828  1.00  0.00           C  
ATOM   1943  C   GLY A 126      -1.665  31.066   7.881  1.00  0.00           C  
ATOM   1944  O   GLY A 126      -1.537  32.209   8.365  1.00  0.00           O  
ATOM   1945  OXT GLY A 126      -1.922  30.864   6.673  1.00  0.00           O  
ATOM   1946  H   GLY A 126      -2.413  28.056   8.200  1.00  0.00           H  
ATOM   1947 1HA  GLY A 126      -2.310  30.004   9.561  1.00  0.00           H  
ATOM   1948 2HA  GLY A 126      -0.570  30.062   9.350  1.00  0.00           H  
TER                                                                             
HEADER                                            xx-MMM-xx                     
HETNAM     ATZ X   1  ATZ                                                       
HETATM    1  N1  ATZ X   1      11.269  18.546   5.095  1.00  0.00           N  
HETATM    2  C1  ATZ X   1      10.278  17.874   5.686  1.00  0.00           C  
HETATM    3  N2  ATZ X   1       9.140  18.426   6.201  1.00  0.00           N  
HETATM    4  C3  ATZ X   1       9.124  19.734   6.050  1.00  0.00           C  
HETATM    5  N3  ATZ X   1      10.012  20.557   5.501  1.00  0.00           N  
HETATM    6  C2  ATZ X   1      11.100  19.868   5.023  1.00  0.00           C  
HETATM    7  N5  ATZ X   1      12.094  20.564   4.417  1.00  0.00           N  
HETATM    8  C8  ATZ X   1      13.506  20.218   4.255  1.00  0.00           C  
HETATM    9  C5  ATZ X   1      14.285  20.193   5.587  1.00  0.00           C  
HETATM   10  C6  ATZ X   1      13.660  19.000   3.385  1.00  0.00           C  
HETATM   11 CL1  ATZ X   1       7.678  20.502   6.663  1.00  0.00          CL  
HETATM   12  N4  ATZ X   1      10.390  16.530   5.793  1.00  0.00           N  
HETATM   13  C7  ATZ X   1      11.260  15.678   4.993  1.00  0.00           C  
HETATM   14  C4  ATZ X   1      11.746  14.579   5.862  1.00  0.00           C  
HETATM   15  H14 ATZ X   1      12.092  21.480   4.866  1.00  0.00           H  
HETATM   16  H12 ATZ X   1      14.010  21.044   3.700  1.00  0.00           H  
HETATM   17  H4  ATZ X   1      13.921  19.412   6.296  1.00  0.00           H  
HETATM   18  H5  ATZ X   1      15.379  20.083   5.405  1.00  0.00           H  
HETATM   19  H6  ATZ X   1      14.279  21.198   6.069  1.00  0.00           H  
HETATM   20  H7  ATZ X   1      13.183  18.111   3.861  1.00  0.00           H  
HETATM   21  H8  ATZ X   1      13.269  19.175   2.355  1.00  0.00           H  
HETATM   22  H9  ATZ X   1      14.728  18.808   3.129  1.00  0.00           H  
HETATM   23  H13 ATZ X   1       9.446  16.155   5.693  1.00  0.00           H  
HETATM   24  H10 ATZ X   1      10.766  15.308   4.063  1.00  0.00           H  
HETATM   25  H11 ATZ X   1      12.088  16.243   4.506  1.00  0.00           H  
HETATM   26  H1  ATZ X   1      12.221  15.038   6.759  1.00  0.00           H  
HETATM   27  H2  ATZ X   1      10.945  13.849   6.122  1.00  0.00           H  
HETATM   28  H3  ATZ X   1      12.424  13.875   5.327  1.00  0.00           H  
TER                                                                             
CONECT    1    2    6                                                           
CONECT    2    1    3   12                                                      
CONECT    3    2    4                                                           
CONECT    4    3    5   11                                                      
CONECT    5    4    6                                                           
CONECT    6    1    5    7                                                      
CONECT    7    6    8   15                                                      
CONECT    8    7    9   10   16                                                 
CONECT    9    8   17   18   19                                                 
CONECT   10    8   20   21   22                                                 
CONECT   11    4                                                                
CONECT   12    2   13   23                                                      
CONECT   13   12   14   24   25                                                 
CONECT   14   13   26   27   28                                                 
CONECT   15    7                                                                
CONECT   16    8                                                                
CONECT   17    9                                                                
CONECT   18    9                                                                
CONECT   19    9                                                                
CONECT   20   10                                                                
CONECT   21   10                                                                
CONECT   22   10                                                                
CONECT   23   12                                                                
CONECT   24   13                                                                
CONECT   25   13                                                                
CONECT   26   14                                                                
CONECT   27   14                                                                
CONECT   28   14                                                                
