# Supplementary material for: New computational protein design methods for de novo small molecule binding sites
Source: PLoS Comput Biol. 2020 Oct 5;16(10):e1008178. doi: 10.1371/journal.pcbi.1008178 (PMC7575090; doi:10.1371/journal.pcbi.1008178)
Supplement: S4 File — PDB files for matches that were selected for forward design, the RosettaMatch constraint files (.cst) that yielded the match, and corresponding source composite binding site definition (.pdb) that was used to generate the RosettaMatch constraint file. (GZ) [file pcbi.1008178.s004.tar.gz › DesignMatchPDBs/IBP_1TUH.pdb]

HEADER                                            xx-MMM-xx                     
REMARK 666 MATCH TEMPLATE X IBP    0 MATCH MOTIF A LYS  104  1  1               
REMARK 666 MATCH TEMPLATE X IBP    0 MATCH MOTIF A PHE   89  2  1               
REMARK 666 MATCH TEMPLATE X IBP    0 MATCH MOTIF A PHE   60  3  1               
ATOM      1  N   ASN A   1      19.006  29.278  41.491  1.00  0.00           N  
ATOM      2  CA  ASN A   1      18.950  28.383  40.292  1.00  0.00           C  
ATOM      3  C   ASN A   1      17.533  27.937  39.875  1.00  0.00           C  
ATOM      4  O   ASN A   1      16.558  28.173  40.576  1.00  0.00           O  
ATOM      5  CB  ASN A   1      19.813  27.156  40.525  1.00  0.00           C  
ATOM      6  CG  ASN A   1      19.346  26.336  41.696  1.00  0.00           C  
ATOM      7  OD1 ASN A   1      18.331  26.652  42.326  1.00  0.00           O  
ATOM      8  ND2 ASN A   1      20.069  25.288  42.000  1.00  0.00           N  
ATOM      9 1H   ASN A   1      19.551  28.843  42.207  1.00  0.00           H  
ATOM     10 2H   ASN A   1      19.425  30.150  41.237  1.00  0.00           H  
ATOM     11 3H   ASN A   1      18.079  29.440  41.830  1.00  0.00           H  
ATOM     12  HA  ASN A   1      19.221  28.967  39.411  1.00  0.00           H  
ATOM     13 1HB  ASN A   1      19.805  26.531  39.632  1.00  0.00           H  
ATOM     14 2HB  ASN A   1      20.844  27.465  40.700  1.00  0.00           H  
ATOM     15 1HD2 ASN A   1      19.807  24.706  42.770  1.00  0.00           H  
ATOM     16 2HD2 ASN A   1      20.884  25.070  41.463  1.00  0.00           H  
ATOM     17  N   GLU A   2      17.457  27.342  38.698  1.00  0.00           N  
ATOM     18  CA  GLU A   2      16.234  26.819  38.157  1.00  0.00           C  
ATOM     19  C   GLU A   2      15.642  25.781  39.095  1.00  0.00           C  
ATOM     20  O   GLU A   2      14.428  25.787  39.342  1.00  0.00           O  
ATOM     21  CB  GLU A   2      16.507  26.122  36.811  1.00  0.00           C  
ATOM     22  CG  GLU A   2      15.291  25.470  36.152  1.00  0.00           C  
ATOM     23  CD  GLU A   2      15.606  24.820  34.775  1.00  0.00           C  
ATOM     24  OE1 GLU A   2      16.526  23.964  34.632  1.00  0.00           O  
ATOM     25  OE2 GLU A   2      14.914  25.203  33.806  1.00  0.00           O  
ATOM     26  H   GLU A   2      18.308  27.257  38.161  1.00  0.00           H  
ATOM     27  HA  GLU A   2      15.546  27.649  37.990  1.00  0.00           H  
ATOM     28 1HB  GLU A   2      16.913  26.844  36.103  1.00  0.00           H  
ATOM     29 2HB  GLU A   2      17.257  25.343  36.951  1.00  0.00           H  
ATOM     30 1HG  GLU A   2      14.899  24.701  36.817  1.00  0.00           H  
ATOM     31 2HG  GLU A   2      14.517  26.224  36.017  1.00  0.00           H  
ATOM     32  N   ALA A   3      16.487  24.881  39.570  1.00  0.00           N  
ATOM     33  CA  ALA A   3      15.987  23.779  40.394  1.00  0.00           C  
ATOM     34  C   ALA A   3      15.333  24.344  41.655  1.00  0.00           C  
ATOM     35  O   ALA A   3      14.239  23.931  42.027  1.00  0.00           O  
ATOM     36  CB  ALA A   3      17.059  22.840  40.753  1.00  0.00           C  
ATOM     37  H   ALA A   3      17.477  24.940  39.375  1.00  0.00           H  
ATOM     38  HA  ALA A   3      15.238  23.238  39.817  1.00  0.00           H  
ATOM     39 1HB  ALA A   3      16.650  22.036  41.364  1.00  0.00           H  
ATOM     40 2HB  ALA A   3      17.494  22.421  39.845  1.00  0.00           H  
ATOM     41 3HB  ALA A   3      17.830  23.366  41.314  1.00  0.00           H  
ATOM     42  N   GLU A   4      15.966  25.319  42.313  1.00  0.00           N  
ATOM     43  CA  GLU A   4      15.339  25.872  43.497  1.00  0.00           C  
ATOM     44  C   GLU A   4      14.110  26.688  43.224  1.00  0.00           C  
ATOM     45  O   GLU A   4      13.159  26.645  43.984  1.00  0.00           O  
ATOM     46  CB  GLU A   4      16.354  26.659  44.385  1.00  0.00           C  
ATOM     47  CG  GLU A   4      15.720  27.124  45.684  1.00  0.00           C  
ATOM     48  CD  GLU A   4      15.098  26.013  46.560  1.00  0.00           C  
ATOM     49  OE1 GLU A   4      15.773  24.934  46.755  1.00  0.00           O  
ATOM     50  OE2 GLU A   4      13.949  26.235  47.074  1.00  0.00           O  
ATOM     51  H   GLU A   4      16.861  25.681  42.016  1.00  0.00           H  
ATOM     52  HA  GLU A   4      14.939  25.051  44.093  1.00  0.00           H  
ATOM     53 1HB  GLU A   4      17.210  26.022  44.610  1.00  0.00           H  
ATOM     54 2HB  GLU A   4      16.726  27.523  43.835  1.00  0.00           H  
ATOM     55 1HG  GLU A   4      16.476  27.629  46.285  1.00  0.00           H  
ATOM     56 2HG  GLU A   4      14.937  27.846  45.455  1.00  0.00           H  
ATOM     57  N   GLN A   5      14.060  27.412  42.108  1.00  0.00           N  
ATOM     58  CA  GLN A   5      12.817  28.102  41.741  1.00  0.00           C  
ATOM     59  C   GLN A   5      11.674  27.093  41.549  1.00  0.00           C  
ATOM     60  O   GLN A   5      10.594  27.291  42.002  1.00  0.00           O  
ATOM     61  CB  GLN A   5      13.014  28.924  40.464  1.00  0.00           C  
ATOM     62  CG  GLN A   5      11.817  29.779  40.083  1.00  0.00           C  
ATOM     63  CD  GLN A   5      11.527  30.858  41.109  1.00  0.00           C  
ATOM     64  OE1 GLN A   5      12.385  31.690  41.415  1.00  0.00           O  
ATOM     65  NE2 GLN A   5      10.312  30.850  41.647  1.00  0.00           N  
ATOM     66  H   GLN A   5      14.866  27.496  41.506  1.00  0.00           H  
ATOM     67  HA  GLN A   5      12.596  28.848  42.504  1.00  0.00           H  
ATOM     68 1HB  GLN A   5      13.874  29.583  40.585  1.00  0.00           H  
ATOM     69 2HB  GLN A   5      13.229  28.256  39.630  1.00  0.00           H  
ATOM     70 1HG  GLN A   5      12.018  30.262  39.127  1.00  0.00           H  
ATOM     71 2HG  GLN A   5      10.938  29.139  40.001  1.00  0.00           H  
ATOM     72 1HE2 GLN A   5      10.063  31.538  42.329  1.00  0.00           H  
ATOM     73 2HE2 GLN A   5       9.647  30.157  41.370  1.00  0.00           H  
ATOM     74  N   ASN A   6      11.996  25.975  40.943  1.00  0.00           N  
ATOM     75  CA  ASN A   6      10.962  24.925  40.763  1.00  0.00           C  
ATOM     76  C   ASN A   6      10.555  24.341  42.098  1.00  0.00           C  
ATOM     77  O   ASN A   6       9.380  24.112  42.331  1.00  0.00           O  
ATOM     78  CB  ASN A   6      11.449  23.825  39.837  1.00  0.00           C  
ATOM     79  CG  ASN A   6      11.580  24.285  38.412  1.00  0.00           C  
ATOM     80  OD1 ASN A   6      11.089  25.359  38.045  1.00  0.00           O  
ATOM     81  ND2 ASN A   6      12.234  23.493  37.601  1.00  0.00           N  
ATOM     82  H   ASN A   6      12.930  25.810  40.595  1.00  0.00           H  
ATOM     83  HA  ASN A   6      10.076  25.384  40.323  1.00  0.00           H  
ATOM     84 1HB  ASN A   6      12.419  23.463  40.181  1.00  0.00           H  
ATOM     85 2HB  ASN A   6      10.755  22.985  39.873  1.00  0.00           H  
ATOM     86 1HD2 ASN A   6      12.353  23.748  36.640  1.00  0.00           H  
ATOM     87 2HD2 ASN A   6      12.615  22.634  37.940  1.00  0.00           H  
ATOM     88  N   ALA A   7      11.507  24.157  43.030  1.00  0.00           N  
ATOM     89  CA  ALA A   7      11.195  23.695  44.370  1.00  0.00           C  
ATOM     90  C   ALA A   7      10.256  24.668  45.066  1.00  0.00           C  
ATOM     91  O   ALA A   7       9.314  24.242  45.744  1.00  0.00           O  
ATOM     92  CB  ALA A   7      12.489  23.401  45.190  1.00  0.00           C  
ATOM     93  H   ALA A   7      12.469  24.346  42.787  1.00  0.00           H  
ATOM     94  HA  ALA A   7      10.624  22.770  44.285  1.00  0.00           H  
ATOM     95 1HB  ALA A   7      12.217  23.057  46.188  1.00  0.00           H  
ATOM     96 2HB  ALA A   7      13.071  22.629  44.686  1.00  0.00           H  
ATOM     97 3HB  ALA A   7      13.084  24.309  45.269  1.00  0.00           H  
ATOM     98  N   GLU A   8      10.524  25.991  44.957  1.00  0.00           N  
ATOM     99  CA  GLU A   8       9.649  26.988  45.516  1.00  0.00           C  
ATOM    100  C   GLU A   8       8.255  26.945  44.899  1.00  0.00           C  
ATOM    101  O   GLU A   8       7.254  27.121  45.572  1.00  0.00           O  
ATOM    102  CB  GLU A   8      10.215  28.395  45.363  1.00  0.00           C  
ATOM    103  CG  GLU A   8      11.403  28.616  46.238  1.00  0.00           C  
ATOM    104  CD  GLU A   8      11.974  30.009  46.145  1.00  0.00           C  
ATOM    105  OE1 GLU A   8      11.464  30.831  45.331  1.00  0.00           O  
ATOM    106  OE2 GLU A   8      12.900  30.242  46.935  1.00  0.00           O  
ATOM    107  H   GLU A   8      11.359  26.286  44.471  1.00  0.00           H  
ATOM    108  HA  GLU A   8       9.533  26.788  46.582  1.00  0.00           H  
ATOM    109 1HB  GLU A   8      10.500  28.561  44.324  1.00  0.00           H  
ATOM    110 2HB  GLU A   8       9.446  29.126  45.612  1.00  0.00           H  
ATOM    111 1HG  GLU A   8      11.118  28.429  47.273  1.00  0.00           H  
ATOM    112 2HG  GLU A   8      12.178  27.900  45.968  1.00  0.00           H  
ATOM    113  N   THR A   9       8.207  26.733  43.595  1.00  0.00           N  
ATOM    114  CA  THR A   9       6.912  26.609  42.912  1.00  0.00           C  
ATOM    115  C   THR A   9       6.123  25.419  43.546  1.00  0.00           C  
ATOM    116  O   THR A   9       4.932  25.536  43.827  1.00  0.00           O  
ATOM    117  CB  THR A   9       7.092  26.395  41.397  1.00  0.00           C  
ATOM    118  OG1 THR A   9       7.664  27.572  40.811  1.00  0.00           O  
ATOM    119  CG2 THR A   9       5.754  26.103  40.737  1.00  0.00           C  
ATOM    120  H   THR A   9       9.057  26.653  43.056  1.00  0.00           H  
ATOM    121  HA  THR A   9       6.364  27.544  43.036  1.00  0.00           H  
ATOM    122  HB  THR A   9       7.766  25.556  41.226  1.00  0.00           H  
ATOM    123  HG1 THR A   9       8.612  27.577  40.965  1.00  0.00           H  
ATOM    124 1HG2 THR A   9       5.901  25.955  39.667  1.00  0.00           H  
ATOM    125 2HG2 THR A   9       5.321  25.203  41.172  1.00  0.00           H  
ATOM    126 3HG2 THR A   9       5.079  26.943  40.896  1.00  0.00           H  
ATOM    127  N   VAL A  10       6.818  24.291  43.770  1.00  0.00           N  
ATOM    128  CA  VAL A  10       6.122  23.104  44.371  1.00  0.00           C  
ATOM    129  C   VAL A  10       5.623  23.457  45.756  1.00  0.00           C  
ATOM    130  O   VAL A  10       4.498  23.099  46.134  1.00  0.00           O  
ATOM    131  CB  VAL A  10       7.063  21.889  44.471  1.00  0.00           C  
ATOM    132  CG1 VAL A  10       6.437  20.799  45.329  1.00  0.00           C  
ATOM    133  CG2 VAL A  10       7.381  21.364  43.080  1.00  0.00           C  
ATOM    134  H   VAL A  10       7.800  24.222  43.544  1.00  0.00           H  
ATOM    135  HA  VAL A  10       5.214  22.909  43.798  1.00  0.00           H  
ATOM    136  HB  VAL A  10       7.986  22.195  44.965  1.00  0.00           H  
ATOM    137 1HG1 VAL A  10       7.116  19.948  45.389  1.00  0.00           H  
ATOM    138 2HG1 VAL A  10       6.251  21.187  46.331  1.00  0.00           H  
ATOM    139 3HG1 VAL A  10       5.495  20.481  44.882  1.00  0.00           H  
ATOM    140 1HG2 VAL A  10       8.047  20.506  43.158  1.00  0.00           H  
ATOM    141 2HG2 VAL A  10       6.458  21.063  42.584  1.00  0.00           H  
ATOM    142 3HG2 VAL A  10       7.866  22.147  42.497  1.00  0.00           H  
ATOM    143  N   ARG A  11       6.461  24.131  46.568  1.00  0.00           N  
ATOM    144  CA  ARG A  11       6.004  24.505  47.887  1.00  0.00           C  
ATOM    145  C   ARG A  11       4.751  25.394  47.870  1.00  0.00           C  
ATOM    146  O   ARG A  11       3.815  25.179  48.671  1.00  0.00           O  
ATOM    147  CB  ARG A  11       7.129  25.164  48.628  1.00  0.00           C  
ATOM    148  CG  ARG A  11       8.276  24.211  48.984  1.00  0.00           C  
ATOM    149  CD  ARG A  11       9.318  24.856  49.918  1.00  0.00           C  
ATOM    150  NE  ARG A  11      10.505  24.023  50.029  1.00  0.00           N  
ATOM    151  CZ  ARG A  11      11.604  24.169  49.326  1.00  0.00           C  
ATOM    152  NH1 ARG A  11      11.757  25.097  48.382  1.00  0.00           N  
ATOM    153  NH2 ARG A  11      12.592  23.368  49.600  1.00  0.00           N  
ATOM    154  H   ARG A  11       7.397  24.382  46.283  1.00  0.00           H  
ATOM    155  HA  ARG A  11       5.702  23.602  48.417  1.00  0.00           H  
ATOM    156 1HB  ARG A  11       7.535  25.975  48.026  1.00  0.00           H  
ATOM    157 2HB  ARG A  11       6.750  25.600  49.552  1.00  0.00           H  
ATOM    158 1HG  ARG A  11       7.876  23.331  49.488  1.00  0.00           H  
ATOM    159 2HG  ARG A  11       8.791  23.904  48.072  1.00  0.00           H  
ATOM    160 1HD  ARG A  11       9.609  25.828  49.522  1.00  0.00           H  
ATOM    161 2HD  ARG A  11       8.886  24.984  50.910  1.00  0.00           H  
ATOM    162  HE  ARG A  11      10.488  23.268  50.702  1.00  0.00           H  
ATOM    163 1HH1 ARG A  11      11.003  25.737  48.175  1.00  0.00           H  
ATOM    164 2HH1 ARG A  11      12.627  25.161  47.873  1.00  0.00           H  
ATOM    165 1HH2 ARG A  11      12.493  22.672  50.327  1.00  0.00           H  
ATOM    166 2HH2 ARG A  11      13.458  23.441  49.087  1.00  0.00           H  
ATOM    167  N   ARG A  12       4.749  26.360  46.972  1.00  0.00           N  
ATOM    168  CA  ARG A  12       3.621  27.267  46.749  1.00  0.00           C  
ATOM    169  C   ARG A  12       2.397  26.472  46.322  1.00  0.00           C  
ATOM    170  O   ARG A  12       1.297  26.752  46.759  1.00  0.00           O  
ATOM    171  CB  ARG A  12       3.936  28.269  45.661  1.00  0.00           C  
ATOM    172  CG  ARG A  12       4.851  29.290  46.045  1.00  0.00           C  
ATOM    173  CD  ARG A  12       5.186  30.227  44.942  1.00  0.00           C  
ATOM    174  NE  ARG A  12       4.011  30.963  44.521  1.00  0.00           N  
ATOM    175  CZ  ARG A  12       3.911  31.631  43.381  1.00  0.00           C  
ATOM    176  NH1 ARG A  12       4.904  31.631  42.455  1.00  0.00           N  
ATOM    177  NH2 ARG A  12       2.793  32.278  43.149  1.00  0.00           N  
ATOM    178  H   ARG A  12       5.584  26.467  46.414  1.00  0.00           H  
ATOM    179  HA  ARG A  12       3.427  27.813  47.673  1.00  0.00           H  
ATOM    180 1HB  ARG A  12       4.358  27.750  44.801  1.00  0.00           H  
ATOM    181 2HB  ARG A  12       3.015  28.752  45.333  1.00  0.00           H  
ATOM    182 1HG  ARG A  12       4.419  29.879  46.855  1.00  0.00           H  
ATOM    183 2HG  ARG A  12       5.783  28.836  46.383  1.00  0.00           H  
ATOM    184 1HD  ARG A  12       5.941  30.935  45.283  1.00  0.00           H  
ATOM    185 2HD  ARG A  12       5.572  29.666  44.093  1.00  0.00           H  
ATOM    186  HE  ARG A  12       3.211  30.966  45.141  1.00  0.00           H  
ATOM    187 1HH1 ARG A  12       5.753  31.110  42.625  1.00  0.00           H  
ATOM    188 2HH1 ARG A  12       4.795  32.152  41.596  1.00  0.00           H  
ATOM    189 1HH2 ARG A  12       2.045  32.255  43.829  1.00  0.00           H  
ATOM    190 2HH2 ARG A  12       2.679  32.799  42.292  1.00  0.00           H  
ATOM    191  N   GLY A  13       2.605  25.476  45.465  1.00  0.00           N  
ATOM    192  CA  GLY A  13       1.495  24.627  45.040  1.00  0.00           C  
ATOM    193  C   GLY A  13       0.898  23.775  46.128  1.00  0.00           C  
ATOM    194  O   GLY A  13      -0.306  23.674  46.232  1.00  0.00           O  
ATOM    195  H   GLY A  13       3.529  25.296  45.101  1.00  0.00           H  
ATOM    196 1HA  GLY A  13       0.699  25.247  44.629  1.00  0.00           H  
ATOM    197 2HA  GLY A  13       1.829  23.963  44.243  1.00  0.00           H  
ATOM    198  N   TYR A  14       1.717  23.198  47.007  1.00  0.00           N  
ATOM    199  CA  TYR A  14       1.102  22.427  48.101  1.00  0.00           C  
ATOM    200  C   TYR A  14       0.272  23.366  49.034  1.00  0.00           C  
ATOM    201  O   TYR A  14      -0.814  22.997  49.518  1.00  0.00           O  
ATOM    202  CB  TYR A  14       2.154  21.716  48.949  1.00  0.00           C  
ATOM    203  CG  TYR A  14       2.569  20.329  48.493  1.00  0.00           C  
ATOM    204  CD1 TYR A  14       3.662  20.185  47.608  1.00  0.00           C  
ATOM    205  CD2 TYR A  14       1.927  19.198  48.959  1.00  0.00           C  
ATOM    206  CE1 TYR A  14       4.101  18.934  47.150  1.00  0.00           C  
ATOM    207  CE2 TYR A  14       2.365  17.882  48.536  1.00  0.00           C  
ATOM    208  CZ  TYR A  14       3.435  17.761  47.643  1.00  0.00           C  
ATOM    209  OH  TYR A  14       3.884  16.521  47.210  1.00  0.00           O  
ATOM    210  H   TYR A  14       2.723  23.265  46.958  1.00  0.00           H  
ATOM    211  HA  TYR A  14       0.449  21.670  47.666  1.00  0.00           H  
ATOM    212 1HB  TYR A  14       3.063  22.319  48.984  1.00  0.00           H  
ATOM    213 2HB  TYR A  14       1.790  21.614  49.971  1.00  0.00           H  
ATOM    214  HD1 TYR A  14       4.199  21.067  47.257  1.00  0.00           H  
ATOM    215  HD2 TYR A  14       1.088  19.293  49.648  1.00  0.00           H  
ATOM    216  HE1 TYR A  14       4.948  18.870  46.469  1.00  0.00           H  
ATOM    217  HE2 TYR A  14       1.859  16.993  48.912  1.00  0.00           H  
ATOM    218  HH  TYR A  14       3.439  15.830  47.706  1.00  0.00           H  
ATOM    219  N   ALA A  15       0.834  24.553  49.309  1.00  0.00           N  
ATOM    220  CA  ALA A  15       0.136  25.581  50.138  1.00  0.00           C  
ATOM    221  C   ALA A  15      -1.178  25.984  49.498  1.00  0.00           C  
ATOM    222  O   ALA A  15      -2.221  25.909  50.132  1.00  0.00           O  
ATOM    223  CB  ALA A  15       1.024  26.796  50.355  1.00  0.00           C  
ATOM    224  H   ALA A  15       1.754  24.756  48.945  1.00  0.00           H  
ATOM    225  HA  ALA A  15      -0.090  25.137  51.108  1.00  0.00           H  
ATOM    226 1HB  ALA A  15       0.494  27.530  50.962  1.00  0.00           H  
ATOM    227 2HB  ALA A  15       1.937  26.493  50.868  1.00  0.00           H  
ATOM    228 3HB  ALA A  15       1.278  27.236  49.392  1.00  0.00           H  
ATOM    229  N   ALA A  16      -1.129  26.317  48.226  1.00  0.00           N  
ATOM    230  CA  ALA A  16      -2.344  26.681  47.460  1.00  0.00           C  
ATOM    231  C   ALA A  16      -3.381  25.540  47.385  1.00  0.00           C  
ATOM    232  O   ALA A  16      -4.575  25.759  47.581  1.00  0.00           O  
ATOM    233  CB  ALA A  16      -1.958  27.181  46.071  1.00  0.00           C  
ATOM    234  H   ALA A  16      -0.233  26.323  47.760  1.00  0.00           H  
ATOM    235  HA  ALA A  16      -2.856  27.481  47.996  1.00  0.00           H  
ATOM    236 1HB  ALA A  16      -2.858  27.446  45.516  1.00  0.00           H  
ATOM    237 2HB  ALA A  16      -1.318  28.058  46.165  1.00  0.00           H  
ATOM    238 3HB  ALA A  16      -1.422  26.397  45.539  1.00  0.00           H  
ATOM    239  N   PHE A  17      -2.915  24.313  47.206  1.00  0.00           N  
ATOM    240  CA  PHE A  17      -3.799  23.175  47.205  1.00  0.00           C  
ATOM    241  C   PHE A  17      -4.482  23.036  48.545  1.00  0.00           C  
ATOM    242  O   PHE A  17      -5.695  22.958  48.597  1.00  0.00           O  
ATOM    243  CB  PHE A  17      -3.047  21.880  46.875  1.00  0.00           C  
ATOM    244  CG  PHE A  17      -3.930  20.660  46.945  1.00  0.00           C  
ATOM    245  CD1 PHE A  17      -4.748  20.344  45.883  1.00  0.00           C  
ATOM    246  CD2 PHE A  17      -3.994  19.873  48.084  1.00  0.00           C  
ATOM    247  CE1 PHE A  17      -5.623  19.230  45.929  1.00  0.00           C  
ATOM    248  CE2 PHE A  17      -4.849  18.774  48.146  1.00  0.00           C  
ATOM    249  CZ  PHE A  17      -5.671  18.451  47.068  1.00  0.00           C  
ATOM    250  H   PHE A  17      -1.925  24.166  47.068  1.00  0.00           H  
ATOM    251  HA  PHE A  17      -4.562  23.330  46.440  1.00  0.00           H  
ATOM    252 1HB  PHE A  17      -2.625  21.950  45.873  1.00  0.00           H  
ATOM    253 2HB  PHE A  17      -2.218  21.753  47.570  1.00  0.00           H  
ATOM    254  HD1 PHE A  17      -4.721  20.966  44.987  1.00  0.00           H  
ATOM    255  HD2 PHE A  17      -3.356  20.116  48.934  1.00  0.00           H  
ATOM    256  HE1 PHE A  17      -6.249  18.994  45.069  1.00  0.00           H  
ATOM    257  HE2 PHE A  17      -4.872  18.165  49.050  1.00  0.00           H  
ATOM    258  HZ  PHE A  17      -6.345  17.597  47.118  1.00  0.00           H  
ATOM    259  N   ASN A  18      -3.711  23.021  49.629  1.00  0.00           N  
ATOM    260  CA  ASN A  18      -4.294  22.803  50.945  1.00  0.00           C  
ATOM    261  C   ASN A  18      -5.274  23.938  51.321  1.00  0.00           C  
ATOM    262  O   ASN A  18      -6.278  23.680  51.998  1.00  0.00           O  
ATOM    263  CB  ASN A  18      -3.201  22.659  52.002  1.00  0.00           C  
ATOM    264  CG  ASN A  18      -2.539  21.312  51.954  1.00  0.00           C  
ATOM    265  OD1 ASN A  18      -3.137  20.350  51.501  1.00  0.00           O  
ATOM    266  ND2 ASN A  18      -1.281  21.238  52.368  1.00  0.00           N  
ATOM    267  H   ASN A  18      -2.714  23.159  49.550  1.00  0.00           H  
ATOM    268  HA  ASN A  18      -4.875  21.880  50.917  1.00  0.00           H  
ATOM    269 1HB  ASN A  18      -2.445  23.431  51.852  1.00  0.00           H  
ATOM    270 2HB  ASN A  18      -3.630  22.808  52.992  1.00  0.00           H  
ATOM    271 1HD2 ASN A  18      -0.801  20.360  52.354  1.00  0.00           H  
ATOM    272 2HD2 ASN A  18      -0.814  22.059  52.694  1.00  0.00           H  
ATOM    273  N   SER A  19      -5.028  25.153  50.829  1.00  0.00           N  
ATOM    274  CA  SER A  19      -5.915  26.274  51.156  1.00  0.00           C  
ATOM    275  C   SER A  19      -7.048  26.457  50.163  1.00  0.00           C  
ATOM    276  O   SER A  19      -7.914  27.307  50.363  1.00  0.00           O  
ATOM    277  CB  SER A  19      -5.111  27.558  51.231  1.00  0.00           C  
ATOM    278  OG  SER A  19      -4.614  27.913  49.970  1.00  0.00           O  
ATOM    279  H   SER A  19      -4.232  25.314  50.229  1.00  0.00           H  
ATOM    280  HA  SER A  19      -6.420  26.054  52.098  1.00  0.00           H  
ATOM    281 1HB  SER A  19      -5.741  28.360  51.615  1.00  0.00           H  
ATOM    282 2HB  SER A  19      -4.284  27.429  51.928  1.00  0.00           H  
ATOM    283  HG  SER A  19      -4.121  28.727  50.099  1.00  0.00           H  
ATOM    284  N   GLY A  20      -7.069  25.653  49.100  1.00  0.00           N  
ATOM    285  CA  GLY A  20      -8.082  25.772  48.045  1.00  0.00           C  
ATOM    286  C   GLY A  20      -7.902  26.936  47.109  1.00  0.00           C  
ATOM    287  O   GLY A  20      -8.856  27.368  46.455  1.00  0.00           O  
ATOM    288  H   GLY A  20      -6.359  24.939  49.023  1.00  0.00           H  
ATOM    289 1HA  GLY A  20      -8.087  24.863  47.442  1.00  0.00           H  
ATOM    290 2HA  GLY A  20      -9.069  25.863  48.497  1.00  0.00           H  
ATOM    291  N   ASP A  21      -6.696  27.461  47.033  1.00  0.00           N  
ATOM    292  CA  ASP A  21      -6.412  28.634  46.249  1.00  0.00           C  
ATOM    293  C   ASP A  21      -6.125  28.194  44.831  1.00  0.00           C  
ATOM    294  O   ASP A  21      -5.010  28.108  44.398  1.00  0.00           O  
ATOM    295  CB  ASP A  21      -5.224  29.411  46.822  1.00  0.00           C  
ATOM    296  CG  ASP A  21      -4.926  30.691  46.053  1.00  0.00           C  
ATOM    297  OD1 ASP A  21      -5.569  30.926  45.057  1.00  0.00           O  
ATOM    298  OD2 ASP A  21      -4.059  31.422  46.470  1.00  0.00           O  
ATOM    299  H   ASP A  21      -5.947  27.020  47.548  1.00  0.00           H  
ATOM    300  HA  ASP A  21      -7.305  29.259  46.225  1.00  0.00           H  
ATOM    301 1HB  ASP A  21      -5.425  29.667  47.863  1.00  0.00           H  
ATOM    302 2HB  ASP A  21      -4.335  28.780  46.807  1.00  0.00           H  
ATOM    303  N   MET A  22      -7.207  27.943  44.100  1.00  0.00           N  
ATOM    304  CA  MET A  22      -7.111  27.479  42.713  1.00  0.00           C  
ATOM    305  C   MET A  22      -6.608  28.576  41.797  1.00  0.00           C  
ATOM    306  O   MET A  22      -5.905  28.314  40.817  1.00  0.00           O  
ATOM    307  CB  MET A  22      -8.456  26.821  42.278  1.00  0.00           C  
ATOM    308  CG  MET A  22      -8.843  25.499  43.046  1.00  0.00           C  
ATOM    309  SD  MET A  22      -7.886  23.917  43.189  1.00  0.00           S  
ATOM    310  CE  MET A  22      -7.036  23.951  44.768  1.00  0.00           C  
ATOM    311  H   MET A  22      -8.119  28.077  44.512  1.00  0.00           H  
ATOM    312  HA  MET A  22      -6.318  26.735  42.652  1.00  0.00           H  
ATOM    313 1HB  MET A  22      -9.271  27.530  42.422  1.00  0.00           H  
ATOM    314 2HB  MET A  22      -8.416  26.580  41.215  1.00  0.00           H  
ATOM    315 1HG  MET A  22      -8.986  25.721  44.103  1.00  0.00           H  
ATOM    316 2HG  MET A  22      -9.780  25.109  42.650  1.00  0.00           H  
ATOM    317 1HE  MET A  22      -6.460  23.034  44.891  1.00  0.00           H  
ATOM    318 2HE  MET A  22      -6.364  24.810  44.802  1.00  0.00           H  
ATOM    319 3HE  MET A  22      -7.767  24.031  45.574  1.00  0.00           H  
ATOM    320  N   LYS A  23      -6.861  29.837  42.125  1.00  0.00           N  
ATOM    321  CA  LYS A  23      -6.299  30.913  41.321  1.00  0.00           C  
ATOM    322  C   LYS A  23      -4.744  30.962  41.292  1.00  0.00           C  
ATOM    323  O   LYS A  23      -4.101  31.156  40.230  1.00  0.00           O  
ATOM    324  CB  LYS A  23      -6.848  32.249  41.825  1.00  0.00           C  
ATOM    325  CG  LYS A  23      -6.378  33.462  41.033  1.00  0.00           C  
ATOM    326  CD  LYS A  23      -7.257  34.673  41.305  1.00  0.00           C  
ATOM    327  CE  LYS A  23      -6.542  35.968  40.946  1.00  0.00           C  
ATOM    328  NZ  LYS A  23      -6.176  36.021  39.505  1.00  0.00           N  
ATOM    329  H   LYS A  23      -7.436  30.068  42.923  1.00  0.00           H  
ATOM    330  HA  LYS A  23      -6.604  30.766  40.284  1.00  0.00           H  
ATOM    331 1HB  LYS A  23      -7.938  32.229  41.792  1.00  0.00           H  
ATOM    332 2HB  LYS A  23      -6.555  32.394  42.865  1.00  0.00           H  
ATOM    333 1HG  LYS A  23      -5.350  33.700  41.309  1.00  0.00           H  
ATOM    334 2HG  LYS A  23      -6.407  33.234  39.968  1.00  0.00           H  
ATOM    335 1HD  LYS A  23      -8.172  34.598  40.716  1.00  0.00           H  
ATOM    336 2HD  LYS A  23      -7.526  34.698  42.361  1.00  0.00           H  
ATOM    337 1HE  LYS A  23      -7.187  36.815  41.176  1.00  0.00           H  
ATOM    338 2HE  LYS A  23      -5.634  36.059  41.542  1.00  0.00           H  
ATOM    339 1HZ  LYS A  23      -5.705  36.893  39.309  1.00  0.00           H  
ATOM    340 2HZ  LYS A  23      -5.562  35.250  39.285  1.00  0.00           H  
ATOM    341 3HZ  LYS A  23      -7.012  35.957  38.942  1.00  0.00           H  
ATOM    342  N   THR A  24      -4.112  30.831  42.466  1.00  0.00           N  
ATOM    343  CA  THR A  24      -2.667  30.718  42.470  1.00  0.00           C  
ATOM    344  C   THR A  24      -2.248  29.416  41.813  1.00  0.00           C  
ATOM    345  O   THR A  24      -1.359  29.365  40.984  1.00  0.00           O  
ATOM    346  CB  THR A  24      -2.102  30.792  43.901  1.00  0.00           C  
ATOM    347  OG1 THR A  24      -2.389  32.077  44.465  1.00  0.00           O  
ATOM    348  CG2 THR A  24      -0.597  30.571  43.891  1.00  0.00           C  
ATOM    349  H   THR A  24      -4.610  30.809  43.344  1.00  0.00           H  
ATOM    350  HA  THR A  24      -2.252  31.573  41.936  1.00  0.00           H  
ATOM    351  HB  THR A  24      -2.571  30.026  44.517  1.00  0.00           H  
ATOM    352  HG1 THR A  24      -3.336  32.235  44.436  1.00  0.00           H  
ATOM    353 1HG2 THR A  24      -0.215  30.626  44.910  1.00  0.00           H  
ATOM    354 2HG2 THR A  24      -0.375  29.589  43.473  1.00  0.00           H  
ATOM    355 3HG2 THR A  24      -0.120  31.339  43.284  1.00  0.00           H  
ATOM    356  N   LEU A  25      -2.901  28.336  42.194  1.00  0.00           N  
ATOM    357  CA  LEU A  25      -2.518  27.016  41.673  1.00  0.00           C  
ATOM    358  C   LEU A  25      -2.504  27.006  40.113  1.00  0.00           C  
ATOM    359  O   LEU A  25      -1.587  26.468  39.460  1.00  0.00           O  
ATOM    360  CB  LEU A  25      -3.485  25.947  42.198  1.00  0.00           C  
ATOM    361  CG  LEU A  25      -2.975  24.502  42.141  1.00  0.00           C  
ATOM    362  CD1 LEU A  25      -1.714  24.375  42.985  1.00  0.00           C  
ATOM    363  CD2 LEU A  25      -4.062  23.560  42.637  1.00  0.00           C  
ATOM    364  H   LEU A  25      -3.670  28.404  42.846  1.00  0.00           H  
ATOM    365  HA  LEU A  25      -1.466  26.847  41.900  1.00  0.00           H  
ATOM    366 1HB  LEU A  25      -3.723  26.174  43.236  1.00  0.00           H  
ATOM    367 2HB  LEU A  25      -4.406  25.997  41.616  1.00  0.00           H  
ATOM    368  HG  LEU A  25      -2.715  24.248  41.113  1.00  0.00           H  
ATOM    369 1HD1 LEU A  25      -1.351  23.348  42.944  1.00  0.00           H  
ATOM    370 2HD1 LEU A  25      -0.947  25.045  42.596  1.00  0.00           H  
ATOM    371 3HD1 LEU A  25      -1.939  24.639  44.017  1.00  0.00           H  
ATOM    372 1HD2 LEU A  25      -3.699  22.532  42.596  1.00  0.00           H  
ATOM    373 2HD2 LEU A  25      -4.321  23.812  43.665  1.00  0.00           H  
ATOM    374 3HD2 LEU A  25      -4.945  23.658  42.005  1.00  0.00           H  
ATOM    375  N   THR A  26      -3.448  27.715  39.481  1.00  0.00           N  
ATOM    376  CA  THR A  26      -3.438  27.982  38.005  1.00  0.00           C  
ATOM    377  C   THR A  26      -2.243  28.575  37.373  1.00  0.00           C  
ATOM    378  O   THR A  26      -1.878  28.243  36.232  1.00  0.00           O  
ATOM    379  CB  THR A  26      -4.612  28.904  37.624  1.00  0.00           C  
ATOM    380  OG1 THR A  26      -5.852  28.249  37.919  1.00  0.00           O  
ATOM    381  CG2 THR A  26      -4.563  29.245  36.142  1.00  0.00           C  
ATOM    382  H   THR A  26      -4.201  28.085  40.042  1.00  0.00           H  
ATOM    383  HA  THR A  26      -3.596  27.039  37.482  1.00  0.00           H  
ATOM    384  HB  THR A  26      -4.555  29.824  38.205  1.00  0.00           H  
ATOM    385  HG1 THR A  26      -6.582  28.825  37.681  1.00  0.00           H  
ATOM    386 1HG2 THR A  26      -5.400  29.897  35.892  1.00  0.00           H  
ATOM    387 2HG2 THR A  26      -3.626  29.753  35.917  1.00  0.00           H  
ATOM    388 3HG2 THR A  26      -4.629  28.329  35.556  1.00  0.00           H  
ATOM    389  N   GLU A  27      -1.661  29.508  38.077  1.00  0.00           N  
ATOM    390  CA  GLU A  27      -0.491  30.171  37.610  1.00  0.00           C  
ATOM    391  C   GLU A  27       0.660  29.187  37.592  1.00  0.00           C  
ATOM    392  O   GLU A  27       1.654  29.454  36.955  1.00  0.00           O  
ATOM    393  CB  GLU A  27      -0.164  31.374  38.498  1.00  0.00           C  
ATOM    394  CG  GLU A  27      -1.190  32.496  38.440  1.00  0.00           C  
ATOM    395  CD  GLU A  27      -1.031  33.493  39.553  1.00  0.00           C  
ATOM    396  OE1 GLU A  27      -0.148  33.319  40.359  1.00  0.00           O  
ATOM    397  OE2 GLU A  27      -1.792  34.431  39.598  1.00  0.00           O  
ATOM    398  H   GLU A  27      -2.048  29.767  38.973  1.00  0.00           H  
ATOM    399  HA  GLU A  27      -0.693  30.568  36.615  1.00  0.00           H  
ATOM    400 1HB  GLU A  27      -0.082  31.049  39.535  1.00  0.00           H  
ATOM    401 2HB  GLU A  27       0.802  31.788  38.207  1.00  0.00           H  
ATOM    402 1HG  GLU A  27      -1.093  33.015  37.486  1.00  0.00           H  
ATOM    403 2HG  GLU A  27      -2.189  32.064  38.486  1.00  0.00           H  
ATOM    404  N   LEU A  28       0.595  28.121  38.384  1.00  0.00           N  
ATOM    405  CA  LEU A  28       1.788  27.245  38.534  1.00  0.00           C  
ATOM    406  C   LEU A  28       1.846  26.068  37.592  1.00  0.00           C  
ATOM    407  O   LEU A  28       2.875  25.363  37.564  1.00  0.00           O  
ATOM    408  CB  LEU A  28       1.833  26.683  39.979  1.00  0.00           C  
ATOM    409  CG  LEU A  28       1.727  27.746  41.118  1.00  0.00           C  
ATOM    410  CD1 LEU A  28       1.789  27.140  42.493  1.00  0.00           C  
ATOM    411  CD2 LEU A  28       2.735  28.761  40.878  1.00  0.00           C  
ATOM    412  H   LEU A  28      -0.250  27.892  38.889  1.00  0.00           H  
ATOM    413  HA  LEU A  28       2.680  27.844  38.353  1.00  0.00           H  
ATOM    414 1HB  LEU A  28       1.012  25.979  40.104  1.00  0.00           H  
ATOM    415 2HB  LEU A  28       2.770  26.144  40.113  1.00  0.00           H  
ATOM    416  HG  LEU A  28       0.733  28.193  41.107  1.00  0.00           H  
ATOM    417 1HD1 LEU A  28       1.711  27.928  43.242  1.00  0.00           H  
ATOM    418 2HD1 LEU A  28       0.965  26.437  42.618  1.00  0.00           H  
ATOM    419 3HD1 LEU A  28       2.736  26.616  42.616  1.00  0.00           H  
ATOM    420 1HD2 LEU A  28       2.683  29.518  41.661  1.00  0.00           H  
ATOM    421 2HD2 LEU A  28       3.723  28.301  40.884  1.00  0.00           H  
ATOM    422 3HD2 LEU A  28       2.558  29.228  39.909  1.00  0.00           H  
ATOM    423  N   PHE A  29       0.735  25.766  36.918  1.00  0.00           N  
ATOM    424  CA  PHE A  29       0.654  24.635  35.975  1.00  0.00           C  
ATOM    425  C   PHE A  29       0.521  25.154  34.539  1.00  0.00           C  
ATOM    426  O   PHE A  29      -0.170  26.140  34.312  1.00  0.00           O  
ATOM    427  CB  PHE A  29      -0.604  23.785  36.215  1.00  0.00           C  
ATOM    428  CG  PHE A  29      -0.504  22.844  37.379  1.00  0.00           C  
ATOM    429  CD1 PHE A  29      -0.177  21.505  37.198  1.00  0.00           C  
ATOM    430  CD2 PHE A  29      -0.736  23.330  38.688  1.00  0.00           C  
ATOM    431  CE1 PHE A  29      -0.107  20.645  38.288  1.00  0.00           C  
ATOM    432  CE2 PHE A  29      -0.639  22.448  39.806  1.00  0.00           C  
ATOM    433  CZ  PHE A  29      -0.317  21.113  39.572  1.00  0.00           C  
ATOM    434  H   PHE A  29      -0.081  26.343  37.066  1.00  0.00           H  
ATOM    435  HA  PHE A  29       1.526  23.997  36.124  1.00  0.00           H  
ATOM    436 1HB  PHE A  29      -1.458  24.440  36.387  1.00  0.00           H  
ATOM    437 2HB  PHE A  29      -0.819  23.194  35.326  1.00  0.00           H  
ATOM    438  HD1 PHE A  29       0.024  21.138  36.191  1.00  0.00           H  
ATOM    439  HD2 PHE A  29      -0.986  24.380  38.841  1.00  0.00           H  
ATOM    440  HE1 PHE A  29       0.115  19.589  38.134  1.00  0.00           H  
ATOM    441  HE2 PHE A  29      -0.810  22.797  40.824  1.00  0.00           H  
ATOM    442  HZ  PHE A  29      -0.234  20.435  40.421  1.00  0.00           H  
ATOM    443  N   ASP A  30       1.151  24.471  33.624  1.00  0.00           N  
ATOM    444  CA  ASP A  30       1.019  24.735  32.210  1.00  0.00           C  
ATOM    445  C   ASP A  30      -0.388  24.260  31.830  1.00  0.00           C  
ATOM    446  O   ASP A  30      -0.845  23.243  32.309  1.00  0.00           O  
ATOM    447  CB  ASP A  30       2.085  23.909  31.498  1.00  0.00           C  
ATOM    448  CG  ASP A  30       2.145  24.190  29.998  1.00  0.00           C  
ATOM    449  OD1 ASP A  30       1.211  23.758  29.250  1.00  0.00           O  
ATOM    450  OD2 ASP A  30       3.126  24.761  29.496  1.00  0.00           O  
ATOM    451  H   ASP A  30       1.758  23.724  33.930  1.00  0.00           H  
ATOM    452  HA  ASP A  30       1.189  25.798  32.039  1.00  0.00           H  
ATOM    453 1HB  ASP A  30       3.062  24.123  31.933  1.00  0.00           H  
ATOM    454 2HB  ASP A  30       1.884  22.848  31.648  1.00  0.00           H  
ATOM    455  N   GLU A  31      -1.048  24.991  30.922  1.00  0.00           N  
ATOM    456  CA  GLU A  31      -2.392  24.613  30.512  1.00  0.00           C  
ATOM    457  C   GLU A  31      -2.531  23.194  29.917  1.00  0.00           C  
ATOM    458  O   GLU A  31      -3.645  22.711  29.862  1.00  0.00           O  
ATOM    459  CB  GLU A  31      -2.953  25.696  29.526  1.00  0.00           C  
ATOM    460  CG  GLU A  31      -2.220  25.759  28.222  1.00  0.00           C  
ATOM    461  CD  GLU A  31      -0.971  26.614  28.227  1.00  0.00           C  
ATOM    462  OE1 GLU A  31      -0.519  27.065  29.315  1.00  0.00           O  
ATOM    463  OE2 GLU A  31      -0.433  26.800  27.105  1.00  0.00           O  
ATOM    464  H   GLU A  31      -0.621  25.811  30.513  1.00  0.00           H  
ATOM    465  HA  GLU A  31      -3.025  24.571  31.399  1.00  0.00           H  
ATOM    466 1HB  GLU A  31      -4.003  25.490  29.318  1.00  0.00           H  
ATOM    467 2HB  GLU A  31      -2.900  26.678  29.996  1.00  0.00           H  
ATOM    468 1HG  GLU A  31      -1.929  24.750  27.931  1.00  0.00           H  
ATOM    469 2HG  GLU A  31      -2.892  26.147  27.458  1.00  0.00           H  
ATOM    470  N   ASN A  32      -1.439  22.617  29.371  1.00  0.00           N  
ATOM    471  CA  ASN A  32      -1.383  21.249  28.823  1.00  0.00           C  
ATOM    472  C   ASN A  32      -0.664  20.221  29.722  1.00  0.00           C  
ATOM    473  O   ASN A  32      -0.342  19.141  29.248  1.00  0.00           O  
ATOM    474  CB  ASN A  32      -0.728  21.279  27.454  1.00  0.00           C  
ATOM    475  CG  ASN A  32      -1.613  21.891  26.404  1.00  0.00           C  
ATOM    476  OD1 ASN A  32      -2.844  21.826  26.496  1.00  0.00           O  
ATOM    477  ND2 ASN A  32      -1.009  22.485  25.406  1.00  0.00           N  
ATOM    478  H   ASN A  32      -0.608  23.190  29.350  1.00  0.00           H  
ATOM    479  HA  ASN A  32      -2.402  20.871  28.730  1.00  0.00           H  
ATOM    480 1HB  ASN A  32       0.201  21.848  27.507  1.00  0.00           H  
ATOM    481 2HB  ASN A  32      -0.473  20.263  27.151  1.00  0.00           H  
ATOM    482 1HD2 ASN A  32      -1.547  22.910  24.677  1.00  0.00           H  
ATOM    483 2HD2 ASN A  32      -0.011  22.513  25.371  1.00  0.00           H  
ATOM    484  N   ALA A  33      -0.558  20.538  31.026  1.00  0.00           N  
ATOM    485  CA  ALA A  33       0.071  19.627  32.027  1.00  0.00           C  
ATOM    486  C   ALA A  33      -0.794  18.365  32.200  1.00  0.00           C  
ATOM    487  O   ALA A  33      -2.021  18.405  31.981  1.00  0.00           O  
ATOM    488  CB  ALA A  33       0.231  20.311  33.345  1.00  0.00           C  
ATOM    489  H   ALA A  33      -0.919  21.431  31.331  1.00  0.00           H  
ATOM    490  HA  ALA A  33       1.058  19.348  31.658  1.00  0.00           H  
ATOM    491 1HB  ALA A  33       0.691  19.626  34.057  1.00  0.00           H  
ATOM    492 2HB  ALA A  33       0.865  21.190  33.225  1.00  0.00           H  
ATOM    493 3HB  ALA A  33      -0.746  20.617  33.716  1.00  0.00           H  
ATOM    494  N   SER A  34      -0.158  17.309  32.683  1.00  0.00           N  
ATOM    495  CA  SER A  34      -0.812  16.053  33.046  1.00  0.00           C  
ATOM    496  C   SER A  34      -0.573  15.642  34.491  1.00  0.00           C  
ATOM    497  O   SER A  34       0.498  15.895  35.076  1.00  0.00           O  
ATOM    498  CB  SER A  34      -0.278  14.940  32.171  1.00  0.00           C  
ATOM    499  OG  SER A  34      -0.560  15.151  30.790  1.00  0.00           O  
ATOM    500  H   SER A  34       0.842  17.395  32.802  1.00  0.00           H  
ATOM    501  HA  SER A  34      -1.884  16.160  32.878  1.00  0.00           H  
ATOM    502 1HB  SER A  34       0.800  14.859  32.303  1.00  0.00           H  
ATOM    503 2HB  SER A  34      -0.718  13.992  32.480  1.00  0.00           H  
ATOM    504  HG  SER A  34      -0.185  14.399  30.326  1.00  0.00           H  
ATOM    505  N   TRP A  35      -1.553  14.965  35.062  1.00  0.00           N  
ATOM    506  CA  TRP A  35      -1.495  14.433  36.391  1.00  0.00           C  
ATOM    507  C   TRP A  35      -1.804  12.935  36.387  1.00  0.00           C  
ATOM    508  O   TRP A  35      -2.781  12.490  35.780  1.00  0.00           O  
ATOM    509  CB  TRP A  35      -2.447  15.189  37.289  1.00  0.00           C  
ATOM    510  CG  TRP A  35      -2.174  15.022  38.745  1.00  0.00           C  
ATOM    511  CD1 TRP A  35      -2.786  14.159  39.633  1.00  0.00           C  
ATOM    512  CD2 TRP A  35      -1.245  15.789  39.503  1.00  0.00           C  
ATOM    513  NE1 TRP A  35      -2.261  14.335  40.894  1.00  0.00           N  
ATOM    514  CE2 TRP A  35      -1.317  15.330  40.843  1.00  0.00           C  
ATOM    515  CE3 TRP A  35      -0.324  16.817  39.178  1.00  0.00           C  
ATOM    516  CZ2 TRP A  35      -0.509  15.852  41.857  1.00  0.00           C  
ATOM    517  CZ3 TRP A  35       0.429  17.368  40.193  1.00  0.00           C  
ATOM    518  CH2 TRP A  35       0.335  16.883  41.515  1.00  0.00           C  
ATOM    519  H   TRP A  35      -2.387  14.823  34.511  1.00  0.00           H  
ATOM    520  HA  TRP A  35      -0.480  14.555  36.768  1.00  0.00           H  
ATOM    521 1HB  TRP A  35      -2.400  16.253  37.057  1.00  0.00           H  
ATOM    522 2HB  TRP A  35      -3.468  14.858  37.098  1.00  0.00           H  
ATOM    523  HD1 TRP A  35      -3.567  13.447  39.371  1.00  0.00           H  
ATOM    524  HE1 TRP A  35      -2.527  13.818  41.719  1.00  0.00           H  
ATOM    525  HE3 TRP A  35      -0.210  17.162  38.151  1.00  0.00           H  
ATOM    526  HZ2 TRP A  35      -0.536  15.465  42.876  1.00  0.00           H  
ATOM    527  HZ3 TRP A  35       1.100  18.192  39.948  1.00  0.00           H  
ATOM    528  HH2 TRP A  35       0.954  17.346  42.284  1.00  0.00           H  
ATOM    529  N   HIS A  36      -0.912  12.139  36.958  1.00  0.00           N  
ATOM    530  CA  HIS A  36      -1.023  10.699  36.902  1.00  0.00           C  
ATOM    531  C   HIS A  36      -1.318  10.137  38.290  1.00  0.00           C  
ATOM    532  O   HIS A  36      -0.557  10.276  39.214  1.00  0.00           O  
ATOM    533  CB  HIS A  36       0.262  10.077  36.343  1.00  0.00           C  
ATOM    534  CG  HIS A  36       0.696  10.666  35.036  1.00  0.00           C  
ATOM    535  ND1 HIS A  36       0.116  10.317  33.835  1.00  0.00           N  
ATOM    536  CD2 HIS A  36       1.652  11.578  34.743  1.00  0.00           C  
ATOM    537  CE1 HIS A  36       0.698  10.992  32.857  1.00  0.00           C  
ATOM    538  NE2 HIS A  36       1.632  11.763  33.382  1.00  0.00           N  
ATOM    539  H   HIS A  36      -0.131  12.554  37.447  1.00  0.00           H  
ATOM    540  HA  HIS A  36      -1.861  10.423  36.262  1.00  0.00           H  
ATOM    541 1HB  HIS A  36       1.072  10.207  37.062  1.00  0.00           H  
ATOM    542 2HB  HIS A  36       0.117   9.007  36.203  1.00  0.00           H  
ATOM    543  HD2 HIS A  36       2.314  12.074  35.454  1.00  0.00           H  
ATOM    544  HE1 HIS A  36       0.448  10.923  31.799  1.00  0.00           H  
ATOM    545  HE2 HIS A  36       2.238  12.389  32.871  1.00  0.00           H  
ATOM    546  N   THR A  37      -2.494   9.547  38.440  1.00  0.00           N  
ATOM    547  CA  THR A  37      -2.873   8.863  39.636  1.00  0.00           C  
ATOM    548  C   THR A  37      -2.895   7.355  39.394  1.00  0.00           C  
ATOM    549  O   THR A  37      -3.651   6.837  38.510  1.00  0.00           O  
ATOM    550  CB  THR A  37      -4.277   9.341  40.063  1.00  0.00           C  
ATOM    551  OG1 THR A  37      -4.270  10.706  40.392  1.00  0.00           O  
ATOM    552  CG2 THR A  37      -4.789   8.687  41.310  1.00  0.00           C  
ATOM    553  H   THR A  37      -3.146   9.587  37.669  1.00  0.00           H  
ATOM    554  HA  THR A  37      -2.154   9.109  40.418  1.00  0.00           H  
ATOM    555  HB  THR A  37      -4.991   9.131  39.268  1.00  0.00           H  
ATOM    556  HG1 THR A  37      -3.613  10.867  41.074  1.00  0.00           H  
ATOM    557 1HG2 THR A  37      -5.780   9.075  41.544  1.00  0.00           H  
ATOM    558 2HG2 THR A  37      -4.848   7.609  41.157  1.00  0.00           H  
ATOM    559 3HG2 THR A  37      -4.113   8.899  42.136  1.00  0.00           H  
ATOM    560  N   PRO A  38      -2.109   6.624  40.153  1.00  0.00           N  
ATOM    561  CA  PRO A  38      -2.045   5.201  39.953  1.00  0.00           C  
ATOM    562  C   PRO A  38      -3.254   4.522  40.635  1.00  0.00           C  
ATOM    563  O   PRO A  38      -4.025   5.158  41.377  1.00  0.00           O  
ATOM    564  CB  PRO A  38      -0.715   4.825  40.615  1.00  0.00           C  
ATOM    565  CG  PRO A  38      -0.569   5.808  41.726  1.00  0.00           C  
ATOM    566  CD  PRO A  38      -1.125   7.090  41.167  1.00  0.00           C  
ATOM    567  HA  PRO A  38      -2.011   4.988  38.874  1.00  0.00           H  
ATOM    568 1HB  PRO A  38      -0.752   3.784  40.968  1.00  0.00           H  
ATOM    569 2HB  PRO A  38       0.101   4.886  39.881  1.00  0.00           H  
ATOM    570 1HG  PRO A  38      -1.117   5.461  42.615  1.00  0.00           H  
ATOM    571 2HG  PRO A  38       0.488   5.896  42.018  1.00  0.00           H  
ATOM    572 1HD  PRO A  38      -1.613   7.660  41.971  1.00  0.00           H  
ATOM    573 2HD  PRO A  38      -0.312   7.676  40.714  1.00  0.00           H  
ATOM    574  N   GLY A  39      -3.335   3.215  40.428  1.00  0.00           N  
ATOM    575  CA  GLY A  39      -4.341   2.423  41.116  1.00  0.00           C  
ATOM    576  C   GLY A  39      -5.520   2.046  40.256  1.00  0.00           C  
ATOM    577  O   GLY A  39      -5.542   2.301  39.062  1.00  0.00           O  
ATOM    578  H   GLY A  39      -2.700   2.757  39.790  1.00  0.00           H  
ATOM    579 1HA  GLY A  39      -3.887   1.506  41.492  1.00  0.00           H  
ATOM    580 2HA  GLY A  39      -4.712   2.976  41.978  1.00  0.00           H  
ATOM    581  N   ARG A  40      -6.479   1.416  40.905  1.00  0.00           N  
ATOM    582  CA  ARG A  40      -7.665   0.953  40.193  1.00  0.00           C  
ATOM    583  C   ARG A  40      -8.936   1.607  40.669  1.00  0.00           C  
ATOM    584  O   ARG A  40      -9.993   1.108  40.390  1.00  0.00           O  
ATOM    585  CB  ARG A  40      -7.731  -0.569  40.300  1.00  0.00           C  
ATOM    586  CG  ARG A  40      -6.520  -1.189  39.596  1.00  0.00           C  
ATOM    587  CD  ARG A  40      -6.434  -2.685  39.651  1.00  0.00           C  
ATOM    588  NE  ARG A  40      -5.288  -3.165  38.871  1.00  0.00           N  
ATOM    589  CZ  ARG A  40      -4.891  -4.437  38.821  1.00  0.00           C  
ATOM    590  NH1 ARG A  40      -5.566  -5.366  39.478  1.00  0.00           N  
ATOM    591  NH2 ARG A  40      -3.819  -4.777  38.117  1.00  0.00           N  
ATOM    592  H   ARG A  40      -6.404   1.248  41.898  1.00  0.00           H  
ATOM    593  HA  ARG A  40      -7.575   1.242  39.146  1.00  0.00           H  
ATOM    594 1HB  ARG A  40      -7.747  -0.859  41.350  1.00  0.00           H  
ATOM    595 2HB  ARG A  40      -8.656  -0.926  39.848  1.00  0.00           H  
ATOM    596 1HG  ARG A  40      -6.539  -0.923  38.538  1.00  0.00           H  
ATOM    597 2HG  ARG A  40      -5.603  -0.813  40.049  1.00  0.00           H  
ATOM    598 1HD  ARG A  40      -6.314  -3.004  40.686  1.00  0.00           H  
ATOM    599 2HD  ARG A  40      -7.345  -3.118  39.241  1.00  0.00           H  
ATOM    600  HE  ARG A  40      -4.766  -2.485  38.336  1.00  0.00           H  
ATOM    601 1HH1 ARG A  40      -6.382  -5.111  40.017  1.00  0.00           H  
ATOM    602 2HH1 ARG A  40      -5.266  -6.330  39.441  1.00  0.00           H  
ATOM    603 1HH2 ARG A  40      -3.299  -4.070  37.615  1.00  0.00           H  
ATOM    604 2HH2 ARG A  40      -3.522  -5.741  38.082  1.00  0.00           H  
ATOM    605  N   SER A  41      -8.859   2.724  41.361  1.00  0.00           N  
ATOM    606  CA  SER A  41     -10.028   3.419  41.835  1.00  0.00           C  
ATOM    607  C   SER A  41     -10.703   4.169  40.690  1.00  0.00           C  
ATOM    608  O   SER A  41     -10.111   4.397  39.599  1.00  0.00           O  
ATOM    609  CB  SER A  41      -9.645   4.381  42.943  1.00  0.00           C  
ATOM    610  OG  SER A  41      -8.968   5.495  42.430  1.00  0.00           O  
ATOM    611  H   SER A  41      -7.945   3.103  41.564  1.00  0.00           H  
ATOM    612  HA  SER A  41     -10.717   2.688  42.259  1.00  0.00           H  
ATOM    613 1HB  SER A  41     -10.543   4.708  43.467  1.00  0.00           H  
ATOM    614 2HB  SER A  41      -9.012   3.869  43.667  1.00  0.00           H  
ATOM    615  HG  SER A  41      -8.190   5.149  41.985  1.00  0.00           H  
ATOM    616  N   ARG A  42     -11.922   4.606  40.969  1.00  0.00           N  
ATOM    617  CA  ARG A  42     -12.694   5.375  39.998  1.00  0.00           C  
ATOM    618  C   ARG A  42     -11.984   6.703  39.657  1.00  0.00           C  
ATOM    619  O   ARG A  42     -12.229   7.280  38.587  1.00  0.00           O  
ATOM    620  CB  ARG A  42     -14.102   5.669  40.515  1.00  0.00           C  
ATOM    621  CG  ARG A  42     -15.042   6.262  39.395  1.00  0.00           C  
ATOM    622  CD  ARG A  42     -16.565   5.976  39.585  1.00  0.00           C  
ATOM    623  NE  ARG A  42     -17.423   6.616  38.569  1.00  0.00           N  
ATOM    624  CZ  ARG A  42     -17.657   6.116  37.355  1.00  0.00           C  
ATOM    625  NH1 ARG A  42     -17.075   4.985  36.964  1.00  0.00           N  
ATOM    626  NH2 ARG A  42     -18.443   6.752  36.522  1.00  0.00           N  
ATOM    627  H   ARG A  42     -12.327   4.404  41.872  1.00  0.00           H  
ATOM    628  HA  ARG A  42     -12.783   4.787  39.084  1.00  0.00           H  
ATOM    629 1HB  ARG A  42     -14.546   4.754  40.901  1.00  0.00           H  
ATOM    630 2HB  ARG A  42     -14.045   6.379  41.340  1.00  0.00           H  
ATOM    631 1HG  ARG A  42     -14.932   7.346  39.363  1.00  0.00           H  
ATOM    632 2HG  ARG A  42     -14.766   5.840  38.427  1.00  0.00           H  
ATOM    633 1HD  ARG A  42     -16.744   4.903  39.528  1.00  0.00           H  
ATOM    634 2HD  ARG A  42     -16.886   6.346  40.558  1.00  0.00           H  
ATOM    635  HE  ARG A  42     -17.863   7.494  38.812  1.00  0.00           H  
ATOM    636 1HH1 ARG A  42     -16.450   4.496  37.589  1.00  0.00           H  
ATOM    637 2HH1 ARG A  42     -17.259   4.615  36.043  1.00  0.00           H  
ATOM    638 1HH2 ARG A  42     -18.874   7.623  36.800  1.00  0.00           H  
ATOM    639 2HH2 ARG A  42     -18.619   6.372  35.604  1.00  0.00           H  
ATOM    640  N   ILE A  43     -11.110   7.181  40.534  1.00  0.00           N  
ATOM    641  CA  ILE A  43     -10.377   8.429  40.199  1.00  0.00           C  
ATOM    642  C   ILE A  43      -8.951   8.276  39.646  1.00  0.00           C  
ATOM    643  O   ILE A  43      -8.290   9.285  39.359  1.00  0.00           O  
ATOM    644  CB  ILE A  43     -10.303   9.330  41.445  1.00  0.00           C  
ATOM    645  CG1 ILE A  43      -9.553   8.619  42.574  1.00  0.00           C  
ATOM    646  CG2 ILE A  43     -11.699   9.728  41.897  1.00  0.00           C  
ATOM    647  CD1 ILE A  43      -9.209   9.518  43.740  1.00  0.00           C  
ATOM    648  H   ILE A  43     -10.927   6.725  41.416  1.00  0.00           H  
ATOM    649  HA  ILE A  43     -10.806   8.849  39.290  1.00  0.00           H  
ATOM    650  HB  ILE A  43      -9.737  10.231  41.210  1.00  0.00           H  
ATOM    651 1HG1 ILE A  43     -10.156   7.792  42.948  1.00  0.00           H  
ATOM    652 2HG1 ILE A  43      -8.626   8.197  42.186  1.00  0.00           H  
ATOM    653 1HG2 ILE A  43     -11.628  10.364  42.780  1.00  0.00           H  
ATOM    654 2HG2 ILE A  43     -12.199  10.272  41.097  1.00  0.00           H  
ATOM    655 3HG2 ILE A  43     -12.272   8.833  42.141  1.00  0.00           H  
ATOM    656 1HD1 ILE A  43      -8.678   8.943  44.499  1.00  0.00           H  
ATOM    657 2HD1 ILE A  43      -8.574  10.335  43.395  1.00  0.00           H  
ATOM    658 3HD1 ILE A  43     -10.124   9.925  44.168  1.00  0.00           H  
ATOM    659  N   ALA A  44      -8.534   7.039  39.386  1.00  0.00           N  
ATOM    660  CA  ALA A  44      -7.254   6.767  38.794  1.00  0.00           C  
ATOM    661  C   ALA A  44      -7.175   7.111  37.325  1.00  0.00           C  
ATOM    662  O   ALA A  44      -8.194   7.216  36.654  1.00  0.00           O  
ATOM    663  CB  ALA A  44      -6.910   5.317  38.950  1.00  0.00           C  
ATOM    664  H   ALA A  44      -9.144   6.268  39.615  1.00  0.00           H  
ATOM    665  HA  ALA A  44      -6.506   7.367  39.313  1.00  0.00           H  
ATOM    666 1HB  ALA A  44      -5.937   5.123  38.497  1.00  0.00           H  
ATOM    667 2HB  ALA A  44      -6.873   5.064  40.010  1.00  0.00           H  
ATOM    668 3HB  ALA A  44      -7.666   4.708  38.458  1.00  0.00           H  
ATOM    669  N   GLY A  45      -5.948   7.206  36.822  1.00  0.00           N  
ATOM    670  CA  GLY A  45      -5.680   7.429  35.417  1.00  0.00           C  
ATOM    671  C   GLY A  45      -4.782   8.604  35.132  1.00  0.00           C  
ATOM    672  O   GLY A  45      -4.271   9.244  36.064  1.00  0.00           O  
ATOM    673  H   GLY A  45      -5.172   7.116  37.463  1.00  0.00           H  
ATOM    674 1HA  GLY A  45      -5.217   6.540  34.989  1.00  0.00           H  
ATOM    675 2HA  GLY A  45      -6.620   7.587  34.889  1.00  0.00           H  
ATOM    676  N   ASP A  46      -4.678   8.896  33.853  1.00  0.00           N  
ATOM    677  CA  ASP A  46      -3.853   9.955  33.320  1.00  0.00           C  
ATOM    678  C   ASP A  46      -4.802  11.079  32.990  1.00  0.00           C  
ATOM    679  O   ASP A  46      -5.651  10.940  32.100  1.00  0.00           O  
ATOM    680  CB  ASP A  46      -3.093   9.441  32.136  1.00  0.00           C  
ATOM    681  CG  ASP A  46      -2.286   8.204  32.469  1.00  0.00           C  
ATOM    682  OD1 ASP A  46      -1.588   8.115  33.564  1.00  0.00           O  
ATOM    683  OD2 ASP A  46      -2.273   7.268  31.637  1.00  0.00           O  
ATOM    684  H   ASP A  46      -5.220   8.327  33.217  1.00  0.00           H  
ATOM    685  HA  ASP A  46      -3.149  10.266  34.092  1.00  0.00           H  
ATOM    686 1HB  ASP A  46      -3.789   9.206  31.331  1.00  0.00           H  
ATOM    687 2HB  ASP A  46      -2.419  10.217  31.771  1.00  0.00           H  
ATOM    688  N   HIS A  47      -4.758  12.126  33.790  1.00  0.00           N  
ATOM    689  CA  HIS A  47      -5.622  13.295  33.599  1.00  0.00           C  
ATOM    690  C   HIS A  47      -4.809  14.330  32.789  1.00  0.00           C  
ATOM    691  O   HIS A  47      -3.925  15.003  33.347  1.00  0.00           O  
ATOM    692  CB  HIS A  47      -6.095  13.753  34.937  1.00  0.00           C  
ATOM    693  CG  HIS A  47      -6.870  12.671  35.670  1.00  0.00           C  
ATOM    694  ND1 HIS A  47      -8.178  12.344  35.374  1.00  0.00           N  
ATOM    695  CD2 HIS A  47      -6.552  11.965  36.781  1.00  0.00           C  
ATOM    696  CE1 HIS A  47      -8.604  11.418  36.223  1.00  0.00           C  
ATOM    697  NE2 HIS A  47      -7.628  11.165  37.083  1.00  0.00           N  
ATOM    698  H   HIS A  47      -4.105  12.118  34.560  1.00  0.00           H  
ATOM    699  HA  HIS A  47      -6.483  13.016  32.992  1.00  0.00           H  
ATOM    700 1HB  HIS A  47      -5.239  14.052  35.543  1.00  0.00           H  
ATOM    701 2HB  HIS A  47      -6.732  14.629  34.818  1.00  0.00           H  
ATOM    702  HD2 HIS A  47      -5.597  11.991  37.307  1.00  0.00           H  
ATOM    703  HE1 HIS A  47      -9.586  10.947  36.212  1.00  0.00           H  
ATOM    704  HE2 HIS A  47      -7.666  10.495  37.839  1.00  0.00           H  
ATOM    705  N   LYS A  48      -5.118  14.462  31.501  1.00  0.00           N  
ATOM    706  CA  LYS A  48      -4.378  15.347  30.583  1.00  0.00           C  
ATOM    707  C   LYS A  48      -5.076  16.683  30.415  1.00  0.00           C  
ATOM    708  O   LYS A  48      -6.310  16.748  30.073  1.00  0.00           O  
ATOM    709  CB  LYS A  48      -4.205  14.647  29.244  1.00  0.00           C  
ATOM    710  CG  LYS A  48      -3.662  15.560  28.113  1.00  0.00           C  
ATOM    711  CD  LYS A  48      -2.218  15.952  28.258  1.00  0.00           C  
ATOM    712  CE  LYS A  48      -1.744  16.931  27.125  1.00  0.00           C  
ATOM    713  NZ  LYS A  48      -1.699  16.213  25.811  1.00  0.00           N  
ATOM    714  H   LYS A  48      -5.898  13.927  31.147  1.00  0.00           H  
ATOM    715  HA  LYS A  48      -3.396  15.549  31.013  1.00  0.00           H  
ATOM    716 1HB  LYS A  48      -3.517  13.808  29.358  1.00  0.00           H  
ATOM    717 2HB  LYS A  48      -5.163  14.242  28.918  1.00  0.00           H  
ATOM    718 1HG  LYS A  48      -3.763  15.051  27.154  1.00  0.00           H  
ATOM    719 2HG  LYS A  48      -4.244  16.481  28.078  1.00  0.00           H  
ATOM    720 1HD  LYS A  48      -2.069  16.442  29.222  1.00  0.00           H  
ATOM    721 2HD  LYS A  48      -1.594  15.059  28.224  1.00  0.00           H  
ATOM    722 1HE  LYS A  48      -2.432  17.773  27.061  1.00  0.00           H  
ATOM    723 2HE  LYS A  48      -0.754  17.317  27.368  1.00  0.00           H  
ATOM    724 1HZ  LYS A  48      -1.393  16.850  25.089  1.00  0.00           H  
ATOM    725 2HZ  LYS A  48      -1.053  15.438  25.872  1.00  0.00           H  
ATOM    726 3HZ  LYS A  48      -2.620  15.865  25.585  1.00  0.00           H  
ATOM    727  N   GLY A  49      -4.312  17.759  30.623  1.00  0.00           N  
ATOM    728  CA  GLY A  49      -4.785  19.123  30.541  1.00  0.00           C  
ATOM    729  C   GLY A  49      -5.040  19.676  31.909  1.00  0.00           C  
ATOM    730  O   GLY A  49      -5.652  19.021  32.772  1.00  0.00           O  
ATOM    731  H   GLY A  49      -3.344  17.587  30.851  1.00  0.00           H  
ATOM    732 1HA  GLY A  49      -4.044  19.734  30.024  1.00  0.00           H  
ATOM    733 2HA  GLY A  49      -5.699  19.156  29.950  1.00  0.00           H  
ATOM    734  N   ARG A  50      -4.609  20.910  32.120  1.00  0.00           N  
ATOM    735  CA  ARG A  50      -4.768  21.570  33.401  1.00  0.00           C  
ATOM    736  C   ARG A  50      -6.200  21.564  33.938  1.00  0.00           C  
ATOM    737  O   ARG A  50      -6.469  21.390  35.115  1.00  0.00           O  
ATOM    738  CB  ARG A  50      -4.237  22.982  33.269  1.00  0.00           C  
ATOM    739  CG  ARG A  50      -4.130  23.737  34.568  1.00  0.00           C  
ATOM    740  CD  ARG A  50      -3.435  25.094  34.399  1.00  0.00           C  
ATOM    741  NE  ARG A  50      -4.217  26.025  33.562  1.00  0.00           N  
ATOM    742  CZ  ARG A  50      -3.699  27.090  32.967  1.00  0.00           C  
ATOM    743  NH1 ARG A  50      -2.434  27.402  33.124  1.00  0.00           N  
ATOM    744  NH2 ARG A  50      -4.452  27.876  32.217  1.00  0.00           N  
ATOM    745  H   ARG A  50      -4.157  21.406  31.364  1.00  0.00           H  
ATOM    746  HA  ARG A  50      -4.187  21.024  34.146  1.00  0.00           H  
ATOM    747 1HB  ARG A  50      -3.247  22.957  32.817  1.00  0.00           H  
ATOM    748 2HB  ARG A  50      -4.886  23.554  32.605  1.00  0.00           H  
ATOM    749 1HG  ARG A  50      -5.128  23.918  34.967  1.00  0.00           H  
ATOM    750 2HG  ARG A  50      -3.553  23.151  35.284  1.00  0.00           H  
ATOM    751 1HD  ARG A  50      -3.296  25.556  35.376  1.00  0.00           H  
ATOM    752 2HD  ARG A  50      -2.465  24.949  33.925  1.00  0.00           H  
ATOM    753  HE  ARG A  50      -5.202  25.833  33.440  1.00  0.00           H  
ATOM    754 1HH1 ARG A  50      -1.841  26.827  33.705  1.00  0.00           H  
ATOM    755 2HH1 ARG A  50      -2.054  28.216  32.664  1.00  0.00           H  
ATOM    756 1HH2 ARG A  50      -5.433  27.667  32.092  1.00  0.00           H  
ATOM    757 2HH2 ARG A  50      -4.047  28.685  31.768  1.00  0.00           H  
ATOM    758  N   GLU A  51      -7.164  21.699  33.036  1.00  0.00           N  
ATOM    759  CA  GLU A  51      -8.575  21.605  33.468  1.00  0.00           C  
ATOM    760  C   GLU A  51      -8.952  20.238  34.079  1.00  0.00           C  
ATOM    761  O   GLU A  51      -9.758  20.194  35.023  1.00  0.00           O  
ATOM    762  CB  GLU A  51      -9.533  22.039  32.307  1.00  0.00           C  
ATOM    763  CG  GLU A  51      -9.722  21.045  31.171  1.00  0.00           C  
ATOM    764  CD  GLU A  51      -8.571  20.923  30.189  1.00  0.00           C  
ATOM    765  OE1 GLU A  51      -7.585  21.690  30.282  1.00  0.00           O  
ATOM    766  OE2 GLU A  51      -8.639  19.997  29.352  1.00  0.00           O  
ATOM    767  H   GLU A  51      -6.959  21.865  32.061  1.00  0.00           H  
ATOM    768  HA  GLU A  51      -8.724  22.278  34.313  1.00  0.00           H  
ATOM    769 1HB  GLU A  51     -10.525  22.244  32.711  1.00  0.00           H  
ATOM    770 2HB  GLU A  51      -9.166  22.961  31.858  1.00  0.00           H  
ATOM    771 1HG  GLU A  51      -9.890  20.054  31.592  1.00  0.00           H  
ATOM    772 2HG  GLU A  51     -10.609  21.323  30.603  1.00  0.00           H  
ATOM    773  N   ALA A  52      -8.371  19.146  33.552  1.00  0.00           N  
ATOM    774  CA  ALA A  52      -8.624  17.777  34.011  1.00  0.00           C  
ATOM    775  C   ALA A  52      -7.866  17.573  35.317  1.00  0.00           C  
ATOM    776  O   ALA A  52      -8.360  16.945  36.240  1.00  0.00           O  
ATOM    777  CB  ALA A  52      -8.150  16.807  32.991  1.00  0.00           C  
ATOM    778  H   ALA A  52      -7.722  19.298  32.794  1.00  0.00           H  
ATOM    779  HA  ALA A  52      -9.699  17.657  34.144  1.00  0.00           H  
ATOM    780 1HB  ALA A  52      -8.341  15.791  33.338  1.00  0.00           H  
ATOM    781 2HB  ALA A  52      -8.680  16.976  32.054  1.00  0.00           H  
ATOM    782 3HB  ALA A  52      -7.081  16.940  32.832  1.00  0.00           H  
ATOM    783  N   ILE A  53      -6.714  18.233  35.441  1.00  0.00           N  
ATOM    784  CA  ILE A  53      -5.943  18.166  36.719  1.00  0.00           C  
ATOM    785  C   ILE A  53      -6.749  18.790  37.812  1.00  0.00           C  
ATOM    786  O   ILE A  53      -6.866  18.269  38.915  1.00  0.00           O  
ATOM    787  CB  ILE A  53      -4.585  18.884  36.624  1.00  0.00           C  
ATOM    788  CG1 ILE A  53      -3.689  18.197  35.590  1.00  0.00           C  
ATOM    789  CG2 ILE A  53      -3.904  18.917  37.984  1.00  0.00           C  
ATOM    790  CD1 ILE A  53      -2.373  18.903  35.356  1.00  0.00           C  
ATOM    791  H   ILE A  53      -6.351  18.783  34.675  1.00  0.00           H  
ATOM    792  HA  ILE A  53      -5.785  17.118  36.973  1.00  0.00           H  
ATOM    793  HB  ILE A  53      -4.737  19.906  36.280  1.00  0.00           H  
ATOM    794 1HG1 ILE A  53      -3.477  17.178  35.911  1.00  0.00           H  
ATOM    795 2HG1 ILE A  53      -4.215  18.135  34.637  1.00  0.00           H  
ATOM    796 1HG2 ILE A  53      -2.945  19.427  37.898  1.00  0.00           H  
ATOM    797 2HG2 ILE A  53      -4.536  19.449  38.694  1.00  0.00           H  
ATOM    798 3HG2 ILE A  53      -3.742  17.897  38.335  1.00  0.00           H  
ATOM    799 1HD1 ILE A  53      -1.794  18.357  34.610  1.00  0.00           H  
ATOM    800 2HD1 ILE A  53      -2.562  19.916  34.999  1.00  0.00           H  
ATOM    801 3HD1 ILE A  53      -1.813  18.946  36.289  1.00  0.00           H  
ATOM    802  N   PHE A  54      -7.250  19.977  37.557  1.00  0.00           N  
ATOM    803  CA  PHE A  54      -8.004  20.705  38.553  1.00  0.00           C  
ATOM    804  C   PHE A  54      -9.378  20.077  38.869  1.00  0.00           C  
ATOM    805  O   PHE A  54      -9.868  20.191  40.020  1.00  0.00           O  
ATOM    806  CB  PHE A  54      -8.097  22.188  38.195  1.00  0.00           C  
ATOM    807  CG  PHE A  54      -6.763  22.926  38.218  1.00  0.00           C  
ATOM    808  CD1 PHE A  54      -5.590  22.355  38.748  1.00  0.00           C  
ATOM    809  CD2 PHE A  54      -6.693  24.193  37.688  1.00  0.00           C  
ATOM    810  CE1 PHE A  54      -4.411  23.078  38.761  1.00  0.00           C  
ATOM    811  CE2 PHE A  54      -5.554  24.900  37.686  1.00  0.00           C  
ATOM    812  CZ  PHE A  54      -4.398  24.375  38.221  1.00  0.00           C  
ATOM    813  H   PHE A  54      -7.107  20.392  36.648  1.00  0.00           H  
ATOM    814  HA  PHE A  54      -7.491  20.613  39.511  1.00  0.00           H  
ATOM    815 1HB  PHE A  54      -8.521  22.296  37.197  1.00  0.00           H  
ATOM    816 2HB  PHE A  54      -8.768  22.689  38.892  1.00  0.00           H  
ATOM    817  HD1 PHE A  54      -5.624  21.340  39.146  1.00  0.00           H  
ATOM    818  HD2 PHE A  54      -7.601  24.621  37.262  1.00  0.00           H  
ATOM    819  HE1 PHE A  54      -3.508  22.640  39.186  1.00  0.00           H  
ATOM    820  HE2 PHE A  54      -5.549  25.901  37.256  1.00  0.00           H  
ATOM    821  HZ  PHE A  54      -3.479  24.960  38.228  1.00  0.00           H  
ATOM    822  N   ALA A  55      -9.950  19.394  37.890  1.00  0.00           N  
ATOM    823  CA  ALA A  55     -11.131  18.516  38.152  1.00  0.00           C  
ATOM    824  C   ALA A  55     -10.783  17.400  39.145  1.00  0.00           C  
ATOM    825  O   ALA A  55     -11.533  17.130  40.094  1.00  0.00           O  
ATOM    826  CB  ALA A  55     -11.608  17.896  36.892  1.00  0.00           C  
ATOM    827  H   ALA A  55      -9.588  19.464  36.949  1.00  0.00           H  
ATOM    828  HA  ALA A  55     -11.928  19.135  38.564  1.00  0.00           H  
ATOM    829 1HB  ALA A  55     -12.469  17.260  37.103  1.00  0.00           H  
ATOM    830 2HB  ALA A  55     -11.898  18.677  36.189  1.00  0.00           H  
ATOM    831 3HB  ALA A  55     -10.811  17.295  36.458  1.00  0.00           H  
ATOM    832  N   GLN A  56      -9.638  16.766  38.941  1.00  0.00           N  
ATOM    833  CA  GLN A  56      -9.159  15.752  39.912  1.00  0.00           C  
ATOM    834  C   GLN A  56      -9.024  16.351  41.259  1.00  0.00           C  
ATOM    835  O   GLN A  56      -9.447  15.751  42.266  1.00  0.00           O  
ATOM    836  CB  GLN A  56      -7.834  15.117  39.450  1.00  0.00           C  
ATOM    837  CG  GLN A  56      -7.205  14.039  40.337  1.00  0.00           C  
ATOM    838  CD  GLN A  56      -7.851  12.658  40.218  1.00  0.00           C  
ATOM    839  OE1 GLN A  56      -9.003  12.529  39.733  1.00  0.00           O  
ATOM    840  NE2 GLN A  56      -7.078  11.614  40.510  1.00  0.00           N  
ATOM    841  H   GLN A  56      -9.079  16.967  38.124  1.00  0.00           H  
ATOM    842  HA  GLN A  56      -9.908  14.963  39.985  1.00  0.00           H  
ATOM    843 1HB  GLN A  56      -7.973  14.655  38.472  1.00  0.00           H  
ATOM    844 2HB  GLN A  56      -7.077  15.893  39.340  1.00  0.00           H  
ATOM    845 1HG  GLN A  56      -6.155  13.928  40.065  1.00  0.00           H  
ATOM    846 2HG  GLN A  56      -7.290  14.346  41.379  1.00  0.00           H  
ATOM    847 1HE2 GLN A  56      -7.447  10.686  40.450  1.00  0.00           H  
ATOM    848 2HE2 GLN A  56      -6.129  11.757  40.790  1.00  0.00           H  
ATOM    849  N   PHE A  57      -8.311  17.464  41.351  1.00  0.00           N  
ATOM    850  CA  PHE A  57      -8.156  18.154  42.633  1.00  0.00           C  
ATOM    851  C   PHE A  57      -9.515  18.512  43.287  1.00  0.00           C  
ATOM    852  O   PHE A  57      -9.717  18.327  44.504  1.00  0.00           O  
ATOM    853  CB  PHE A  57      -7.328  19.426  42.438  1.00  0.00           C  
ATOM    854  CG  PHE A  57      -5.890  19.165  42.094  1.00  0.00           C  
ATOM    855  CD1 PHE A  57      -5.368  17.881  42.153  1.00  0.00           C  
ATOM    856  CD2 PHE A  57      -5.054  20.204  41.710  1.00  0.00           C  
ATOM    857  CE1 PHE A  57      -4.045  17.641  41.837  1.00  0.00           C  
ATOM    858  CE2 PHE A  57      -3.731  19.966  41.392  1.00  0.00           C  
ATOM    859  CZ  PHE A  57      -3.226  18.683  41.456  1.00  0.00           C  
ATOM    860  H   PHE A  57      -7.867  17.847  40.529  1.00  0.00           H  
ATOM    861  HA  PHE A  57      -7.676  17.472  43.337  1.00  0.00           H  
ATOM    862 1HB  PHE A  57      -7.766  20.025  41.641  1.00  0.00           H  
ATOM    863 2HB  PHE A  57      -7.358  20.022  43.349  1.00  0.00           H  
ATOM    864  HD1 PHE A  57      -6.016  17.057  42.453  1.00  0.00           H  
ATOM    865  HD2 PHE A  57      -5.453  21.217  41.661  1.00  0.00           H  
ATOM    866  HE1 PHE A  57      -3.648  16.627  41.888  1.00  0.00           H  
ATOM    867  HE2 PHE A  57      -3.085  20.791  41.092  1.00  0.00           H  
ATOM    868  HZ  PHE A  57      -2.183  18.495  41.208  1.00  0.00           H  
ATOM    869  N   GLY A  58     -10.452  18.978  42.467  1.00  0.00           N  
ATOM    870  CA  GLY A  58     -11.804  19.243  42.939  1.00  0.00           C  
ATOM    871  C   GLY A  58     -12.488  17.997  43.471  1.00  0.00           C  
ATOM    872  O   GLY A  58     -13.269  18.101  44.441  1.00  0.00           O  
ATOM    873  H   GLY A  58     -10.227  19.151  41.498  1.00  0.00           H  
ATOM    874 1HA  GLY A  58     -11.773  19.996  43.728  1.00  0.00           H  
ATOM    875 2HA  GLY A  58     -12.399  19.656  42.125  1.00  0.00           H  
ATOM    876  N   ARG A  59     -12.205  16.832  42.896  1.00  0.00           N  
ATOM    877  CA  ARG A  59     -12.720  15.566  43.449  1.00  0.00           C  
ATOM    878  C   ARG A  59     -12.050  15.235  44.777  1.00  0.00           C  
ATOM    879  O   ARG A  59     -12.697  14.741  45.712  1.00  0.00           O  
ATOM    880  CB  ARG A  59     -12.557  14.400  42.477  1.00  0.00           C  
ATOM    881  CG  ARG A  59     -13.528  14.418  41.299  1.00  0.00           C  
ATOM    882  CD  ARG A  59     -13.489  13.193  40.484  1.00  0.00           C  
ATOM    883  NE  ARG A  59     -12.278  13.131  39.687  1.00  0.00           N  
ATOM    884  CZ  ARG A  59     -12.110  13.679  38.466  1.00  0.00           C  
ATOM    885  NH1 ARG A  59     -13.113  14.323  37.835  1.00  0.00           N  
ATOM    886  NH2 ARG A  59     -10.927  13.584  37.873  1.00  0.00           N  
ATOM    887  H   ARG A  59     -11.627  16.808  42.068  1.00  0.00           H  
ATOM    888  HA  ARG A  59     -13.785  15.684  43.650  1.00  0.00           H  
ATOM    889 1HB  ARG A  59     -11.545  14.399  42.076  1.00  0.00           H  
ATOM    890 2HB  ARG A  59     -12.698  13.459  43.011  1.00  0.00           H  
ATOM    891 1HG  ARG A  59     -14.548  14.530  41.669  1.00  0.00           H  
ATOM    892 2HG  ARG A  59     -13.287  15.254  40.641  1.00  0.00           H  
ATOM    893 1HD  ARG A  59     -13.520  12.321  41.136  1.00  0.00           H  
ATOM    894 2HD  ARG A  59     -14.347  13.175  39.813  1.00  0.00           H  
ATOM    895  HE  ARG A  59     -11.486  12.635  40.073  1.00  0.00           H  
ATOM    896 1HH1 ARG A  59     -14.018  14.403  38.276  1.00  0.00           H  
ATOM    897 2HH1 ARG A  59     -12.959  14.724  36.921  1.00  0.00           H  
ATOM    898 1HH2 ARG A  59     -10.166  13.106  38.335  1.00  0.00           H  
ATOM    899 2HH2 ARG A  59     -10.786  13.990  36.959  1.00  0.00           H  
ATOM    900  N   PHE A  60     -10.739  15.470  44.873  1.00  0.00           N  
ATOM    901  CA  PHE A  60     -10.019  15.209  46.111  1.00  0.00           C  
ATOM    902  C   PHE A  60     -10.683  15.915  47.303  1.00  0.00           C  
ATOM    903  O   PHE A  60     -10.917  15.314  48.334  1.00  0.00           O  
ATOM    904  CB  PHE A  60      -8.564  15.664  45.982  1.00  0.00           C  
ATOM    905  CG  PHE A  60      -7.785  14.914  44.939  1.00  0.00           C  
ATOM    906  CD1 PHE A  60      -6.790  15.546  44.208  1.00  0.00           C  
ATOM    907  CD2 PHE A  60      -8.045  13.576  44.687  1.00  0.00           C  
ATOM    908  CE1 PHE A  60      -6.073  14.857  43.249  1.00  0.00           C  
ATOM    909  CE2 PHE A  60      -7.328  12.884  43.730  1.00  0.00           C  
ATOM    910  CZ  PHE A  60      -6.341  13.526  43.010  1.00  0.00           C  
ATOM    911  H   PHE A  60     -10.234  15.835  44.078  1.00  0.00           H  
ATOM    912  HA  PHE A  60     -10.059  14.138  46.315  1.00  0.00           H  
ATOM    913 1HB  PHE A  60      -8.536  16.724  45.730  1.00  0.00           H  
ATOM    914 2HB  PHE A  60      -8.058  15.541  46.938  1.00  0.00           H  
ATOM    915  HD1 PHE A  60      -6.577  16.599  44.398  1.00  0.00           H  
ATOM    916  HD2 PHE A  60      -8.825  13.069  45.256  1.00  0.00           H  
ATOM    917  HE1 PHE A  60      -5.294  15.366  42.681  1.00  0.00           H  
ATOM    918  HE2 PHE A  60      -7.542  11.832  43.542  1.00  0.00           H  
ATOM    919  HZ  PHE A  60      -5.777  12.983  42.253  1.00  0.00           H  
ATOM    920  N   GLY A  61     -10.925  17.200  47.176  1.00  0.00           N  
ATOM    921  CA  GLY A  61     -11.577  17.971  48.229  1.00  0.00           C  
ATOM    922  C   GLY A  61     -13.078  17.750  48.275  1.00  0.00           C  
ATOM    923  O   GLY A  61     -13.625  17.480  49.350  1.00  0.00           O  
ATOM    924  H   GLY A  61     -10.650  17.666  46.323  1.00  0.00           H  
ATOM    925 1HA  GLY A  61     -11.150  17.701  49.195  1.00  0.00           H  
ATOM    926 2HA  GLY A  61     -11.381  19.032  48.077  1.00  0.00           H  
ATOM    927  N   GLY A  62     -13.719  17.817  47.108  1.00  0.00           N  
ATOM    928  CA  GLY A  62     -15.187  17.707  46.992  1.00  0.00           C  
ATOM    929  C   GLY A  62     -15.768  16.475  47.639  1.00  0.00           C  
ATOM    930  O   GLY A  62     -16.735  16.558  48.413  1.00  0.00           O  
ATOM    931  H   GLY A  62     -13.168  17.948  46.272  1.00  0.00           H  
ATOM    932 1HA  GLY A  62     -15.654  18.581  47.447  1.00  0.00           H  
ATOM    933 2HA  GLY A  62     -15.470  17.704  45.940  1.00  0.00           H  
ATOM    934  N   GLU A  63     -15.142  15.340  47.363  1.00  0.00           N  
ATOM    935  CA  GLU A  63     -15.587  14.052  47.853  1.00  0.00           C  
ATOM    936  C   GLU A  63     -15.126  13.685  49.262  1.00  0.00           C  
ATOM    937  O   GLU A  63     -15.419  12.586  49.722  1.00  0.00           O  
ATOM    938  CB  GLU A  63     -15.125  12.965  46.880  1.00  0.00           C  
ATOM    939  CG  GLU A  63     -15.744  13.058  45.493  1.00  0.00           C  
ATOM    940  CD  GLU A  63     -15.347  11.919  44.596  1.00  0.00           C  
ATOM    941  OE1 GLU A  63     -14.765  10.980  45.084  1.00  0.00           O  
ATOM    942  OE2 GLU A  63     -15.626  11.987  43.423  1.00  0.00           O  
ATOM    943  H   GLU A  63     -14.316  15.387  46.784  1.00  0.00           H  
ATOM    944  HA  GLU A  63     -16.675  14.066  47.924  1.00  0.00           H  
ATOM    945 1HB  GLU A  63     -14.042  13.015  46.767  1.00  0.00           H  
ATOM    946 2HB  GLU A  63     -15.367  11.984  47.289  1.00  0.00           H  
ATOM    947 1HG  GLU A  63     -16.830  13.067  45.590  1.00  0.00           H  
ATOM    948 2HG  GLU A  63     -15.441  13.998  45.033  1.00  0.00           H  
ATOM    949  N   THR A  64     -14.430  14.590  49.936  1.00  0.00           N  
ATOM    950  CA  THR A  64     -13.995  14.360  51.317  1.00  0.00           C  
ATOM    951  C   THR A  64     -14.512  15.458  52.237  1.00  0.00           C  
ATOM    952  O   THR A  64     -14.052  15.594  53.361  1.00  0.00           O  
ATOM    953  CB  THR A  64     -12.461  14.283  51.416  1.00  0.00           C  
ATOM    954  OG1 THR A  64     -11.888  15.523  50.980  1.00  0.00           O  
ATOM    955  CG2 THR A  64     -11.927  13.151  50.551  1.00  0.00           C  
ATOM    956  H   THR A  64     -14.193  15.462  49.485  1.00  0.00           H  
ATOM    957  HA  THR A  64     -14.394  13.402  51.650  1.00  0.00           H  
ATOM    958  HB  THR A  64     -12.171  14.108  52.452  1.00  0.00           H  
ATOM    959  HG1 THR A  64     -11.686  15.470  50.043  1.00  0.00           H  
ATOM    960 1HG2 THR A  64     -10.841  13.112  50.633  1.00  0.00           H  
ATOM    961 2HG2 THR A  64     -12.351  12.205  50.886  1.00  0.00           H  
ATOM    962 3HG2 THR A  64     -12.205  13.325  49.512  1.00  0.00           H  
ATOM    963  N   GLY A  65     -15.472  16.245  51.755  1.00  0.00           N  
ATOM    964  CA  GLY A  65     -16.064  17.338  52.535  1.00  0.00           C  
ATOM    965  C   GLY A  65     -15.029  18.354  52.884  1.00  0.00           C  
ATOM    966  O   GLY A  65     -15.113  19.022  53.927  1.00  0.00           O  
ATOM    967  H   GLY A  65     -15.801  16.077  50.815  1.00  0.00           H  
ATOM    968 1HA  GLY A  65     -16.865  17.803  51.959  1.00  0.00           H  
ATOM    969 2HA  GLY A  65     -16.513  16.936  53.442  1.00  0.00           H  
ATOM    970  N   GLY A  66     -14.030  18.479  51.998  1.00  0.00           N  
ATOM    971  CA  GLY A  66     -12.943  19.394  52.221  1.00  0.00           C  
ATOM    972  C   GLY A  66     -11.897  19.003  53.245  1.00  0.00           C  
ATOM    973  O   GLY A  66     -11.085  19.829  53.616  1.00  0.00           O  
ATOM    974  H   GLY A  66     -14.038  17.921  51.156  1.00  0.00           H  
ATOM    975 1HA  GLY A  66     -12.409  19.560  51.286  1.00  0.00           H  
ATOM    976 2HA  GLY A  66     -13.339  20.358  52.541  1.00  0.00           H  
ATOM    977  N   THR A  67     -11.891  17.754  53.680  1.00  0.00           N  
ATOM    978  CA  THR A  67     -10.914  17.286  54.681  1.00  0.00           C  
ATOM    979  C   THR A  67      -9.567  16.809  54.055  1.00  0.00           C  
ATOM    980  O   THR A  67      -8.599  16.634  54.745  1.00  0.00           O  
ATOM    981  CB  THR A  67     -11.518  16.145  55.520  1.00  0.00           C  
ATOM    982  OG1 THR A  67     -11.837  15.038  54.668  1.00  0.00           O  
ATOM    983  CG2 THR A  67     -12.780  16.615  56.229  1.00  0.00           C  
ATOM    984  H   THR A  67     -12.575  17.104  53.319  1.00  0.00           H  
ATOM    985  HA  THR A  67     -10.687  18.111  55.356  1.00  0.00           H  
ATOM    986  HB  THR A  67     -10.792  15.817  56.264  1.00  0.00           H  
ATOM    987  HG1 THR A  67     -12.473  15.317  54.006  1.00  0.00           H  
ATOM    988 1HG2 THR A  67     -13.192  15.796  56.817  1.00  0.00           H  
ATOM    989 2HG2 THR A  67     -12.538  17.450  56.886  1.00  0.00           H  
ATOM    990 3HG2 THR A  67     -13.513  16.936  55.490  1.00  0.00           H  
ATOM    991  N   PHE A  68      -9.570  16.534  52.770  1.00  0.00           N  
ATOM    992  CA  PHE A  68      -8.364  16.070  52.089  1.00  0.00           C  
ATOM    993  C   PHE A  68      -7.250  17.110  52.219  1.00  0.00           C  
ATOM    994  O   PHE A  68      -7.400  18.254  51.816  1.00  0.00           O  
ATOM    995  CB  PHE A  68      -8.677  15.815  50.629  1.00  0.00           C  
ATOM    996  CG  PHE A  68      -7.621  15.076  49.880  1.00  0.00           C  
ATOM    997  CD1 PHE A  68      -7.689  13.723  49.758  1.00  0.00           C  
ATOM    998  CD2 PHE A  68      -6.593  15.757  49.260  1.00  0.00           C  
ATOM    999  CE1 PHE A  68      -6.742  13.016  49.049  1.00  0.00           C  
ATOM   1000  CE2 PHE A  68      -5.616  15.075  48.567  1.00  0.00           C  
ATOM   1001  CZ  PHE A  68      -5.703  13.697  48.430  1.00  0.00           C  
ATOM   1002  H   PHE A  68     -10.423  16.646  52.240  1.00  0.00           H  
ATOM   1003  HA  PHE A  68      -8.042  15.137  52.554  1.00  0.00           H  
ATOM   1004 1HB  PHE A  68      -9.600  15.242  50.549  1.00  0.00           H  
ATOM   1005 2HB  PHE A  68      -8.837  16.765  50.121  1.00  0.00           H  
ATOM   1006  HD1 PHE A  68      -8.512  13.186  50.231  1.00  0.00           H  
ATOM   1007  HD2 PHE A  68      -6.528  16.840  49.370  1.00  0.00           H  
ATOM   1008  HE1 PHE A  68      -6.812  11.931  48.977  1.00  0.00           H  
ATOM   1009  HE2 PHE A  68      -4.776  15.614  48.128  1.00  0.00           H  
ATOM   1010  HZ  PHE A  68      -4.965  13.151  47.845  1.00  0.00           H  
ATOM   1011  N   LYS A  69      -6.123  16.650  52.762  1.00  0.00           N  
ATOM   1012  CA  LYS A  69      -4.907  17.441  52.959  1.00  0.00           C  
ATOM   1013  C   LYS A  69      -3.685  16.712  52.473  1.00  0.00           C  
ATOM   1014  O   LYS A  69      -3.578  15.488  52.561  1.00  0.00           O  
ATOM   1015  CB  LYS A  69      -4.732  17.807  54.434  1.00  0.00           C  
ATOM   1016  CG  LYS A  69      -5.853  18.666  55.005  1.00  0.00           C  
ATOM   1017  CD  LYS A  69      -5.832  20.067  54.414  1.00  0.00           C  
ATOM   1018  CE  LYS A  69      -6.887  20.956  55.056  1.00  0.00           C  
ATOM   1019  NZ  LYS A  69      -8.266  20.546  54.677  1.00  0.00           N  
ATOM   1020  H   LYS A  69      -6.133  15.683  53.050  1.00  0.00           H  
ATOM   1021  HA  LYS A  69      -5.031  18.399  52.454  1.00  0.00           H  
ATOM   1022 1HB  LYS A  69      -4.671  16.897  55.031  1.00  0.00           H  
ATOM   1023 2HB  LYS A  69      -3.796  18.349  54.566  1.00  0.00           H  
ATOM   1024 1HG  LYS A  69      -6.815  18.202  54.785  1.00  0.00           H  
ATOM   1025 2HG  LYS A  69      -5.743  18.735  56.087  1.00  0.00           H  
ATOM   1026 1HD  LYS A  69      -4.849  20.514  54.570  1.00  0.00           H  
ATOM   1027 2HD  LYS A  69      -6.021  20.013  53.342  1.00  0.00           H  
ATOM   1028 1HE  LYS A  69      -6.792  20.908  56.140  1.00  0.00           H  
ATOM   1029 2HE  LYS A  69      -6.731  21.989  54.746  1.00  0.00           H  
ATOM   1030 1HZ  LYS A  69      -8.935  21.159  55.123  1.00  0.00           H  
ATOM   1031 2HZ  LYS A  69      -8.372  20.605  53.674  1.00  0.00           H  
ATOM   1032 3HZ  LYS A  69      -8.430  19.596  54.978  1.00  0.00           H  
ATOM   1033  N   ALA A  70      -2.734  17.496  51.995  1.00  0.00           N  
ATOM   1034  CA  ALA A  70      -1.416  16.989  51.609  1.00  0.00           C  
ATOM   1035  C   ALA A  70      -0.351  17.593  52.487  1.00  0.00           C  
ATOM   1036  O   ALA A  70       0.108  18.698  52.219  1.00  0.00           O  
ATOM   1037  CB  ALA A  70      -1.115  17.326  50.146  1.00  0.00           C  
ATOM   1038  H   ALA A  70      -2.931  18.482  51.895  1.00  0.00           H  
ATOM   1039  HA  ALA A  70      -1.424  15.905  51.725  1.00  0.00           H  
ATOM   1040 1HB  ALA A  70      -0.131  16.940  49.879  1.00  0.00           H  
ATOM   1041 2HB  ALA A  70      -1.869  16.870  49.504  1.00  0.00           H  
ATOM   1042 3HB  ALA A  70      -1.129  18.406  50.011  1.00  0.00           H  
ATOM   1043  N   VAL A  71       0.070  16.861  53.513  1.00  0.00           N  
ATOM   1044  CA  VAL A  71       1.055  17.362  54.478  1.00  0.00           C  
ATOM   1045  C   VAL A  71       2.458  17.188  53.934  1.00  0.00           C  
ATOM   1046  O   VAL A  71       2.972  16.088  53.906  1.00  0.00           O  
ATOM   1047  CB  VAL A  71       0.933  16.619  55.821  1.00  0.00           C  
ATOM   1048  CG1 VAL A  71       1.986  17.113  56.801  1.00  0.00           C  
ATOM   1049  CG2 VAL A  71      -0.465  16.806  56.391  1.00  0.00           C  
ATOM   1050  H   VAL A  71      -0.303  15.930  53.630  1.00  0.00           H  
ATOM   1051  HA  VAL A  71       0.870  18.425  54.641  1.00  0.00           H  
ATOM   1052  HB  VAL A  71       1.119  15.557  55.656  1.00  0.00           H  
ATOM   1053 1HG1 VAL A  71       1.885  16.576  57.745  1.00  0.00           H  
ATOM   1054 2HG1 VAL A  71       2.979  16.936  56.388  1.00  0.00           H  
ATOM   1055 3HG1 VAL A  71       1.849  18.180  56.975  1.00  0.00           H  
ATOM   1056 1HG2 VAL A  71      -0.544  16.277  57.341  1.00  0.00           H  
ATOM   1057 2HG2 VAL A  71      -0.653  17.868  56.550  1.00  0.00           H  
ATOM   1058 3HG2 VAL A  71      -1.200  16.408  55.692  1.00  0.00           H  
ATOM   1059  N   LEU A  72       3.067  18.269  53.515  1.00  0.00           N  
ATOM   1060  CA  LEU A  72       4.377  18.202  52.881  1.00  0.00           C  
ATOM   1061  C   LEU A  72       5.485  17.948  53.895  1.00  0.00           C  
ATOM   1062  O   LEU A  72       5.606  18.678  54.896  1.00  0.00           O  
ATOM   1063  CB  LEU A  72       4.661  19.506  52.125  1.00  0.00           C  
ATOM   1064  CG  LEU A  72       5.995  19.559  51.368  1.00  0.00           C  
ATOM   1065  CD1 LEU A  72       6.029  18.455  50.320  1.00  0.00           C  
ATOM   1066  CD2 LEU A  72       6.161  20.928  50.726  1.00  0.00           C  
ATOM   1067  H   LEU A  72       2.622  19.169  53.631  1.00  0.00           H  
ATOM   1068  HA  LEU A  72       4.379  17.368  52.180  1.00  0.00           H  
ATOM   1069 1HB  LEU A  72       3.864  19.669  51.402  1.00  0.00           H  
ATOM   1070 2HB  LEU A  72       4.652  20.330  52.838  1.00  0.00           H  
ATOM   1071  HG  LEU A  72       6.816  19.383  52.064  1.00  0.00           H  
ATOM   1072 1HD1 LEU A  72       6.976  18.492  49.783  1.00  0.00           H  
ATOM   1073 2HD1 LEU A  72       5.928  17.486  50.809  1.00  0.00           H  
ATOM   1074 3HD1 LEU A  72       5.208  18.595  49.618  1.00  0.00           H  
ATOM   1075 1HD2 LEU A  72       7.109  20.966  50.189  1.00  0.00           H  
ATOM   1076 2HD2 LEU A  72       5.342  21.104  50.029  1.00  0.00           H  
ATOM   1077 3HD2 LEU A  72       6.151  21.696  51.499  1.00  0.00           H  
ATOM   1078  N   LEU A  73       6.277  16.930  53.648  1.00  0.00           N  
ATOM   1079  CA  LEU A  73       7.340  16.573  54.526  1.00  0.00           C  
ATOM   1080  C   LEU A  73       8.710  16.968  53.981  1.00  0.00           C  
ATOM   1081  O   LEU A  73       9.510  17.520  54.689  1.00  0.00           O  
ATOM   1082  CB  LEU A  73       7.296  15.061  54.784  1.00  0.00           C  
ATOM   1083  CG  LEU A  73       6.028  14.541  55.473  1.00  0.00           C  
ATOM   1084  CD1 LEU A  73       6.093  13.023  55.577  1.00  0.00           C  
ATOM   1085  CD2 LEU A  73       5.899  15.178  56.848  1.00  0.00           C  
ATOM   1086  H   LEU A  73       6.127  16.385  52.811  1.00  0.00           H  
ATOM   1087  HA  LEU A  73       7.194  17.090  55.474  1.00  0.00           H  
ATOM   1088 1HB  LEU A  73       7.392  14.544  53.831  1.00  0.00           H  
ATOM   1089 2HB  LEU A  73       8.148  14.790  55.408  1.00  0.00           H  
ATOM   1090  HG  LEU A  73       5.156  14.796  54.871  1.00  0.00           H  
ATOM   1091 1HD1 LEU A  73       5.192  12.653  56.067  1.00  0.00           H  
ATOM   1092 2HD1 LEU A  73       6.166  12.592  54.579  1.00  0.00           H  
ATOM   1093 3HD1 LEU A  73       6.967  12.736  56.161  1.00  0.00           H  
ATOM   1094 1HD2 LEU A  73       4.998  14.809  57.338  1.00  0.00           H  
ATOM   1095 2HD2 LEU A  73       6.771  14.922  57.451  1.00  0.00           H  
ATOM   1096 3HD2 LEU A  73       5.837  16.261  56.743  1.00  0.00           H  
ATOM   1097  N   HIS A  74       8.983  16.666  52.706  1.00  0.00           N  
ATOM   1098  CA  HIS A  74      10.266  16.914  52.106  1.00  0.00           C  
ATOM   1099  C   HIS A  74      10.156  17.328  50.649  1.00  0.00           C  
ATOM   1100  O   HIS A  74       9.195  16.977  49.950  1.00  0.00           O  
ATOM   1101  CB  HIS A  74      11.192  15.700  52.160  1.00  0.00           C  
ATOM   1102  CG  HIS A  74      11.388  15.144  53.540  1.00  0.00           C  
ATOM   1103  ND1 HIS A  74      12.179  15.765  54.461  1.00  0.00           N  
ATOM   1104  CD2 HIS A  74      10.866  14.044  54.158  1.00  0.00           C  
ATOM   1105  CE1 HIS A  74      12.147  15.075  55.598  1.00  0.00           C  
ATOM   1106  NE2 HIS A  74      11.374  14.019  55.428  1.00  0.00           N  
ATOM   1107  H   HIS A  74       8.252  16.246  52.149  1.00  0.00           H  
ATOM   1108  HA  HIS A  74      10.768  17.720  52.639  1.00  0.00           H  
ATOM   1109 1HB  HIS A  74      10.790  14.906  51.529  1.00  0.00           H  
ATOM   1110 2HB  HIS A  74      12.170  15.970  51.763  1.00  0.00           H  
ATOM   1111  HD2 HIS A  74      10.195  13.308  53.714  1.00  0.00           H  
ATOM   1112  HE1 HIS A  74      12.669  15.337  56.518  1.00  0.00           H  
ATOM   1113  HE2 HIS A  74      11.186  13.306  56.119  1.00  0.00           H  
ATOM   1114  N   VAL A  75      11.116  18.139  50.228  1.00  0.00           N  
ATOM   1115  CA  VAL A  75      11.210  18.585  48.836  1.00  0.00           C  
ATOM   1116  C   VAL A  75      12.626  18.279  48.312  1.00  0.00           C  
ATOM   1117  O   VAL A  75      13.622  18.741  48.855  1.00  0.00           O  
ATOM   1118  CB  VAL A  75      10.877  20.060  48.638  1.00  0.00           C  
ATOM   1119  CG1 VAL A  75      11.035  20.438  47.194  1.00  0.00           C  
ATOM   1120  CG2 VAL A  75       9.542  20.388  49.136  1.00  0.00           C  
ATOM   1121  H   VAL A  75      11.805  18.458  50.894  1.00  0.00           H  
ATOM   1122  HA  VAL A  75      10.495  18.015  48.241  1.00  0.00           H  
ATOM   1123  HB  VAL A  75      11.607  20.663  49.180  1.00  0.00           H  
ATOM   1124 1HG1 VAL A  75      10.796  21.493  47.065  1.00  0.00           H  
ATOM   1125 2HG1 VAL A  75      12.064  20.259  46.881  1.00  0.00           H  
ATOM   1126 3HG1 VAL A  75      10.361  19.836  46.584  1.00  0.00           H  
ATOM   1127 1HG2 VAL A  75       9.345  21.448  48.977  1.00  0.00           H  
ATOM   1128 2HG2 VAL A  75       8.799  19.796  48.601  1.00  0.00           H  
ATOM   1129 3HG2 VAL A  75       9.486  20.165  50.201  1.00  0.00           H  
ATOM   1130  N   LEU A  76      12.692  17.468  47.269  1.00  0.00           N  
ATOM   1131  CA  LEU A  76      13.918  17.084  46.629  1.00  0.00           C  
ATOM   1132  C   LEU A  76      14.016  17.615  45.182  1.00  0.00           C  
ATOM   1133  O   LEU A  76      12.994  17.675  44.459  1.00  0.00           O  
ATOM   1134  CB  LEU A  76      14.136  15.603  46.693  1.00  0.00           C  
ATOM   1135  CG  LEU A  76      14.450  14.910  48.037  1.00  0.00           C  
ATOM   1136  CD1 LEU A  76      13.137  14.754  48.792  1.00  0.00           C  
ATOM   1137  CD2 LEU A  76      15.129  13.537  47.827  1.00  0.00           C  
ATOM   1138  H   LEU A  76      11.818  17.106  46.914  1.00  0.00           H  
ATOM   1139  HA  LEU A  76      14.744  17.569  47.147  1.00  0.00           H  
ATOM   1140 1HB  LEU A  76      13.244  15.104  46.320  1.00  0.00           H  
ATOM   1141 2HB  LEU A  76      14.971  15.346  46.041  1.00  0.00           H  
ATOM   1142  HG  LEU A  76      15.121  15.539  48.623  1.00  0.00           H  
ATOM   1143 1HD1 LEU A  76      13.323  14.267  49.749  1.00  0.00           H  
ATOM   1144 2HD1 LEU A  76      12.699  15.737  48.966  1.00  0.00           H  
ATOM   1145 3HD1 LEU A  76      12.449  14.148  48.204  1.00  0.00           H  
ATOM   1146 1HD2 LEU A  76      15.334  13.081  48.796  1.00  0.00           H  
ATOM   1147 2HD2 LEU A  76      14.467  12.887  47.254  1.00  0.00           H  
ATOM   1148 3HD2 LEU A  76      16.064  13.672  47.284  1.00  0.00           H  
ATOM   1149  N   LYS A  77      15.238  17.972  44.764  1.00  0.00           N  
ATOM   1150  CA  LYS A  77      15.512  18.592  43.456  1.00  0.00           C  
ATOM   1151  C   LYS A  77      16.545  17.823  42.728  1.00  0.00           C  
ATOM   1152  O   LYS A  77      17.550  17.356  43.321  1.00  0.00           O  
ATOM   1153  CB  LYS A  77      16.180  20.013  43.613  1.00  0.00           C  
ATOM   1154  CG  LYS A  77      15.383  21.017  44.254  1.00  0.00           C  
ATOM   1155  CD  LYS A  77      16.258  22.268  44.629  1.00  0.00           C  
ATOM   1156  CE  LYS A  77      17.227  21.996  45.792  1.00  0.00           C  
ATOM   1157  NZ  LYS A  77      17.967  23.249  46.112  1.00  0.00           N  
ATOM   1158  H   LYS A  77      16.006  17.797  45.396  1.00  0.00           H  
ATOM   1159  HA  LYS A  77      14.566  18.720  42.928  1.00  0.00           H  
ATOM   1160 1HB  LYS A  77      17.100  19.921  44.191  1.00  0.00           H  
ATOM   1161 2HB  LYS A  77      16.448  20.400  42.630  1.00  0.00           H  
ATOM   1162 1HG  LYS A  77      14.581  21.328  43.584  1.00  0.00           H  
ATOM   1163 2HG  LYS A  77      14.938  20.606  45.159  1.00  0.00           H  
ATOM   1164 1HD  LYS A  77      16.845  22.575  43.762  1.00  0.00           H  
ATOM   1165 2HD  LYS A  77      15.608  23.094  44.917  1.00  0.00           H  
ATOM   1166 1HE  LYS A  77      16.665  21.657  46.661  1.00  0.00           H  
ATOM   1167 2HE  LYS A  77      17.925  21.208  45.508  1.00  0.00           H  
ATOM   1168 1HZ  LYS A  77      18.606  23.078  46.875  1.00  0.00           H  
ATOM   1169 2HZ  LYS A  77      18.487  23.551  45.299  1.00  0.00           H  
ATOM   1170 3HZ  LYS A  77      17.311  23.970  46.378  1.00  0.00           H  
ATOM   1171  N   SER A  78      16.427  17.787  41.413  1.00  0.00           N  
ATOM   1172  CA  SER A  78      17.513  17.312  40.612  1.00  0.00           C  
ATOM   1173  C   SER A  78      18.205  18.551  40.055  1.00  0.00           C  
ATOM   1174  O   SER A  78      17.650  19.672  40.016  1.00  0.00           O  
ATOM   1175  CB  SER A  78      17.019  16.406  39.501  1.00  0.00           C  
ATOM   1176  OG  SER A  78      16.230  17.117  38.587  1.00  0.00           O  
ATOM   1177  H   SER A  78      15.577  18.092  40.958  1.00  0.00           H  
ATOM   1178  HA  SER A  78      18.184  16.733  41.248  1.00  0.00           H  
ATOM   1179 1HB  SER A  78      17.871  15.966  38.985  1.00  0.00           H  
ATOM   1180 2HB  SER A  78      16.438  15.590  39.929  1.00  0.00           H  
ATOM   1181  HG  SER A  78      16.794  17.808  38.232  1.00  0.00           H  
ATOM   1182  N   ASP A  79      19.396  18.318  39.550  1.00  0.00           N  
ATOM   1183  CA  ASP A  79      20.217  19.414  39.097  1.00  0.00           C  
ATOM   1184  C   ASP A  79      19.487  20.023  37.934  1.00  0.00           C  
ATOM   1185  O   ASP A  79      19.535  21.248  37.781  1.00  0.00           O  
ATOM   1186  CB  ASP A  79      21.617  18.952  38.684  1.00  0.00           C  
ATOM   1187  CG  ASP A  79      22.486  18.561  39.872  1.00  0.00           C  
ATOM   1188  OD1 ASP A  79      22.136  18.901  40.977  1.00  0.00           O  
ATOM   1189  OD2 ASP A  79      23.492  17.926  39.662  1.00  0.00           O  
ATOM   1190  H   ASP A  79      19.749  17.374  39.472  1.00  0.00           H  
ATOM   1191  HA  ASP A  79      20.314  20.133  39.911  1.00  0.00           H  
ATOM   1192 1HB  ASP A  79      21.534  18.095  38.015  1.00  0.00           H  
ATOM   1193 2HB  ASP A  79      22.116  19.750  38.134  1.00  0.00           H  
ATOM   1194  N   ASP A  80      18.806  19.176  37.133  1.00  0.00           N  
ATOM   1195  CA  ASP A  80      18.072  19.610  35.935  1.00  0.00           C  
ATOM   1196  C   ASP A  80      16.621  20.212  36.129  1.00  0.00           C  
ATOM   1197  O   ASP A  80      15.938  20.484  35.139  1.00  0.00           O  
ATOM   1198  CB  ASP A  80      18.046  18.483  34.879  1.00  0.00           C  
ATOM   1199  CG  ASP A  80      17.174  17.284  35.283  1.00  0.00           C  
ATOM   1200  OD1 ASP A  80      16.443  17.262  36.308  1.00  0.00           O  
ATOM   1201  OD2 ASP A  80      17.190  16.249  34.584  1.00  0.00           O  
ATOM   1202  H   ASP A  80      18.808  18.197  37.380  1.00  0.00           H  
ATOM   1203  HA  ASP A  80      18.584  20.474  35.510  1.00  0.00           H  
ATOM   1204 1HB  ASP A  80      17.670  18.878  33.935  1.00  0.00           H  
ATOM   1205 2HB  ASP A  80      19.061  18.126  34.703  1.00  0.00           H  
ATOM   1206  N   GLY A  81      16.210  20.464  37.370  1.00  0.00           N  
ATOM   1207  CA  GLY A  81      14.937  21.105  37.659  1.00  0.00           C  
ATOM   1208  C   GLY A  81      13.716  20.217  37.993  1.00  0.00           C  
ATOM   1209  O   GLY A  81      12.653  20.765  38.285  1.00  0.00           O  
ATOM   1210  H   GLY A  81      16.811  20.196  38.137  1.00  0.00           H  
ATOM   1211 1HA  GLY A  81      15.052  21.779  38.508  1.00  0.00           H  
ATOM   1212 2HA  GLY A  81      14.634  21.712  36.806  1.00  0.00           H  
ATOM   1213  N   ARG A  82      13.855  18.882  37.902  1.00  0.00           N  
ATOM   1214  CA  ARG A  82      12.795  17.966  38.371  1.00  0.00           C  
ATOM   1215  C   ARG A  82      12.717  18.138  39.869  1.00  0.00           C  
ATOM   1216  O   ARG A  82      13.762  18.284  40.541  1.00  0.00           O  
ATOM   1217  CB  ARG A  82      13.090  16.514  38.026  1.00  0.00           C  
ATOM   1218  CG  ARG A  82      13.009  16.179  36.545  1.00  0.00           C  
ATOM   1219  CD  ARG A  82      13.471  14.795  36.268  1.00  0.00           C  
ATOM   1220  NE  ARG A  82      13.516  14.513  34.843  1.00  0.00           N  
ATOM   1221  CZ  ARG A  82      12.490  14.009  34.130  1.00  0.00           C  
ATOM   1222  NH1 ARG A  82      11.348  13.738  34.722  1.00  0.00           N  
ATOM   1223  NH2 ARG A  82      12.631  13.787  32.834  1.00  0.00           N  
ATOM   1224  H   ARG A  82      14.700  18.494  37.505  1.00  0.00           H  
ATOM   1225  HA  ARG A  82      11.877  18.193  37.829  1.00  0.00           H  
ATOM   1226 1HB  ARG A  82      14.092  16.255  38.367  1.00  0.00           H  
ATOM   1227 2HB  ARG A  82      12.388  15.866  38.550  1.00  0.00           H  
ATOM   1228 1HG  ARG A  82      11.976  16.270  36.208  1.00  0.00           H  
ATOM   1229 2HG  ARG A  82      13.637  16.870  35.980  1.00  0.00           H  
ATOM   1230 1HD  ARG A  82      14.472  14.658  36.675  1.00  0.00           H  
ATOM   1231 2HD  ARG A  82      12.790  14.084  36.735  1.00  0.00           H  
ATOM   1232  HE  ARG A  82      14.378  14.709  34.352  1.00  0.00           H  
ATOM   1233 1HH1 ARG A  82      11.240  13.907  35.712  1.00  0.00           H  
ATOM   1234 2HH1 ARG A  82      10.579  13.360  34.188  1.00  0.00           H  
ATOM   1235 1HH2 ARG A  82      13.509  13.996  32.379  1.00  0.00           H  
ATOM   1236 2HH2 ARG A  82      11.862  13.410  32.300  1.00  0.00           H  
ATOM   1237  N   VAL A  83      11.511  18.011  40.426  1.00  0.00           N  
ATOM   1238  CA  VAL A  83      11.303  18.175  41.870  1.00  0.00           C  
ATOM   1239  C   VAL A  83      10.412  17.039  42.337  1.00  0.00           C  
ATOM   1240  O   VAL A  83       9.476  16.671  41.609  1.00  0.00           O  
ATOM   1241  CB  VAL A  83      10.646  19.530  42.195  1.00  0.00           C  
ATOM   1242  CG1 VAL A  83      10.444  19.677  43.696  1.00  0.00           C  
ATOM   1243  CG2 VAL A  83      11.502  20.664  41.652  1.00  0.00           C  
ATOM   1244  H   VAL A  83      10.720  17.796  39.837  1.00  0.00           H  
ATOM   1245  HA  VAL A  83      12.276  18.163  42.363  1.00  0.00           H  
ATOM   1246  HB  VAL A  83       9.659  19.564  41.733  1.00  0.00           H  
ATOM   1247 1HG1 VAL A  83       9.979  20.640  43.908  1.00  0.00           H  
ATOM   1248 2HG1 VAL A  83       9.800  18.875  44.057  1.00  0.00           H  
ATOM   1249 3HG1 VAL A  83      11.409  19.623  44.200  1.00  0.00           H  
ATOM   1250 1HG2 VAL A  83      11.031  21.618  41.885  1.00  0.00           H  
ATOM   1251 2HG2 VAL A  83      12.491  20.625  42.110  1.00  0.00           H  
ATOM   1252 3HG2 VAL A  83      11.598  20.561  40.571  1.00  0.00           H  
ATOM   1253  N   ILE A  84      10.712  16.476  43.492  1.00  0.00           N  
ATOM   1254  CA  ILE A  84       9.786  15.529  44.132  1.00  0.00           C  
ATOM   1255  C   ILE A  84       9.304  16.090  45.463  1.00  0.00           C  
ATOM   1256  O   ILE A  84      10.104  16.556  46.306  1.00  0.00           O  
ATOM   1257  CB  ILE A  84      10.451  14.159  44.358  1.00  0.00           C  
ATOM   1258  CG1 ILE A  84      10.767  13.490  43.018  1.00  0.00           C  
ATOM   1259  CG2 ILE A  84       9.555  13.266  45.204  1.00  0.00           C  
ATOM   1260  CD1 ILE A  84      11.564  12.212  43.146  1.00  0.00           C  
ATOM   1261  H   ILE A  84      11.587  16.694  43.949  1.00  0.00           H  
ATOM   1262  HA  ILE A  84       8.917  15.406  43.486  1.00  0.00           H  
ATOM   1263  HB  ILE A  84      11.401  14.296  44.874  1.00  0.00           H  
ATOM   1264 1HG1 ILE A  84       9.837  13.262  42.497  1.00  0.00           H  
ATOM   1265 2HG1 ILE A  84      11.331  14.181  42.391  1.00  0.00           H  
ATOM   1266 1HG2 ILE A  84      10.040  12.302  45.354  1.00  0.00           H  
ATOM   1267 2HG2 ILE A  84       9.380  13.738  46.170  1.00  0.00           H  
ATOM   1268 3HG2 ILE A  84       8.603  13.118  44.694  1.00  0.00           H  
ATOM   1269 1HD1 ILE A  84      11.749  11.797  42.155  1.00  0.00           H  
ATOM   1270 2HD1 ILE A  84      12.516  12.424  43.634  1.00  0.00           H  
ATOM   1271 3HD1 ILE A  84      11.003  11.492  43.741  1.00  0.00           H  
ATOM   1272  N   GLY A  85       8.000  15.968  45.643  1.00  0.00           N  
ATOM   1273  CA  GLY A  85       7.344  16.352  46.892  1.00  0.00           C  
ATOM   1274  C   GLY A  85       7.023  15.052  47.647  1.00  0.00           C  
ATOM   1275  O   GLY A  85       6.354  14.185  47.113  1.00  0.00           O  
ATOM   1276  H   GLY A  85       7.442  15.596  44.888  1.00  0.00           H  
ATOM   1277 1HA  GLY A  85       8.004  17.003  47.465  1.00  0.00           H  
ATOM   1278 2HA  GLY A  85       6.444  16.924  46.668  1.00  0.00           H  
ATOM   1279  N   ILE A  86       7.594  14.884  48.839  1.00  0.00           N  
ATOM   1280  CA  ILE A  86       7.252  13.745  49.744  1.00  0.00           C  
ATOM   1281  C   ILE A  86       6.263  14.275  50.736  1.00  0.00           C  
ATOM   1282  O   ILE A  86       6.562  15.213  51.502  1.00  0.00           O  
ATOM   1283  CB  ILE A  86       8.476  13.171  50.480  1.00  0.00           C  
ATOM   1284  CG1 ILE A  86       9.512  12.659  49.475  1.00  0.00           C  
ATOM   1285  CG2 ILE A  86       8.054  12.059  51.428  1.00  0.00           C  
ATOM   1286  CD1 ILE A  86      10.826  12.258  50.105  1.00  0.00           C  
ATOM   1287  H   ILE A  86       8.285  15.558  49.136  1.00  0.00           H  
ATOM   1288  HA  ILE A  86       6.853  12.931  49.139  1.00  0.00           H  
ATOM   1289  HB  ILE A  86       8.958  13.962  51.054  1.00  0.00           H  
ATOM   1290 1HG1 ILE A  86       9.109  11.797  48.946  1.00  0.00           H  
ATOM   1291 2HG1 ILE A  86       9.713  13.433  48.734  1.00  0.00           H  
ATOM   1292 1HG2 ILE A  86       8.932  11.665  51.939  1.00  0.00           H  
ATOM   1293 2HG2 ILE A  86       7.353  12.454  52.162  1.00  0.00           H  
ATOM   1294 3HG2 ILE A  86       7.575  11.261  50.861  1.00  0.00           H  
ATOM   1295 1HD1 ILE A  86      11.508  11.906  49.330  1.00  0.00           H  
ATOM   1296 2HD1 ILE A  86      11.265  13.118  50.612  1.00  0.00           H  
ATOM   1297 3HD1 ILE A  86      10.655  11.460  50.826  1.00  0.00           H  
ATOM   1298  N   HIS A  87       5.117  13.631  50.819  1.00  0.00           N  
ATOM   1299  CA  HIS A  87       4.005  14.077  51.658  1.00  0.00           C  
ATOM   1300  C   HIS A  87       3.168  12.894  52.189  1.00  0.00           C  
ATOM   1301  O   HIS A  87       3.374  11.736  51.813  1.00  0.00           O  
ATOM   1302  CB  HIS A  87       3.133  15.112  50.994  1.00  0.00           C  
ATOM   1303  CG  HIS A  87       2.235  14.554  49.906  1.00  0.00           C  
ATOM   1304  ND1 HIS A  87       2.670  14.341  48.607  1.00  0.00           N  
ATOM   1305  CD2 HIS A  87       0.931  14.197  49.924  1.00  0.00           C  
ATOM   1306  CE1 HIS A  87       1.689  13.800  47.892  1.00  0.00           C  
ATOM   1307  NE2 HIS A  87       0.607  13.732  48.661  1.00  0.00           N  
ATOM   1308  H   HIS A  87       5.013  12.788  50.271  1.00  0.00           H  
ATOM   1309  HA  HIS A  87       4.396  14.533  52.567  1.00  0.00           H  
ATOM   1310 1HB  HIS A  87       2.500  15.590  51.743  1.00  0.00           H  
ATOM   1311 2HB  HIS A  87       3.759  15.886  50.552  1.00  0.00           H  
ATOM   1312  HD2 HIS A  87       0.258  14.267  50.779  1.00  0.00           H  
ATOM   1313  HE1 HIS A  87       1.763  13.471  46.856  1.00  0.00           H  
ATOM   1314  HE2 HIS A  87      -0.301  13.396  48.374  1.00  0.00           H  
ATOM   1315  N   ARG A  88       2.238  13.239  53.067  1.00  0.00           N  
ATOM   1316  CA  ARG A  88       1.192  12.299  53.510  1.00  0.00           C  
ATOM   1317  C   ARG A  88      -0.171  12.892  53.162  1.00  0.00           C  
ATOM   1318  O   ARG A  88      -0.409  14.084  53.395  1.00  0.00           O  
ATOM   1319  CB  ARG A  88       1.304  12.126  55.041  1.00  0.00           C  
ATOM   1320  CG  ARG A  88       2.557  11.395  55.464  1.00  0.00           C  
ATOM   1321  CD  ARG A  88       2.454  10.628  56.771  1.00  0.00           C  
ATOM   1322  NE  ARG A  88       1.543   9.500  56.723  1.00  0.00           N  
ATOM   1323  CZ  ARG A  88       1.845   8.262  56.310  1.00  0.00           C  
ATOM   1324  NH1 ARG A  88       3.035   7.945  55.806  1.00  0.00           N  
ATOM   1325  NH2 ARG A  88       0.939   7.349  56.359  1.00  0.00           N  
ATOM   1326  H   ARG A  88       2.249  14.176  53.443  1.00  0.00           H  
ATOM   1327  HA  ARG A  88       1.360  11.338  53.021  1.00  0.00           H  
ATOM   1328 1HB  ARG A  88       1.295  13.105  55.519  1.00  0.00           H  
ATOM   1329 2HB  ARG A  88       0.439  11.574  55.409  1.00  0.00           H  
ATOM   1330 1HG  ARG A  88       2.828  10.666  54.701  1.00  0.00           H  
ATOM   1331 2HG  ARG A  88       3.370  12.110  55.590  1.00  0.00           H  
ATOM   1332 1HD  ARG A  88       3.434  10.239  57.043  1.00  0.00           H  
ATOM   1333 2HD  ARG A  88       2.098  11.295  57.557  1.00  0.00           H  
ATOM   1334  HE  ARG A  88       0.590   9.651  57.026  1.00  0.00           H  
ATOM   1335 1HH1 ARG A  88       3.753   8.651  55.722  1.00  0.00           H  
ATOM   1336 2HH1 ARG A  88       3.221   6.999  55.507  1.00  0.00           H  
ATOM   1337 1HH2 ARG A  88       0.016   7.571  56.705  1.00  0.00           H  
ATOM   1338 2HH2 ARG A  88       1.151   6.411  56.052  1.00  0.00           H  
ATOM   1339  N   PHE A  89      -1.064  12.074  52.617  1.00  0.00           N  
ATOM   1340  CA  PHE A  89      -2.428  12.458  52.355  1.00  0.00           C  
ATOM   1341  C   PHE A  89      -3.313  11.951  53.500  1.00  0.00           C  
ATOM   1342  O   PHE A  89      -3.201  10.784  53.906  1.00  0.00           O  
ATOM   1343  CB  PHE A  89      -2.902  11.892  51.015  1.00  0.00           C  
ATOM   1344  CG  PHE A  89      -4.240  12.415  50.576  1.00  0.00           C  
ATOM   1345  CD1 PHE A  89      -4.399  13.746  50.222  1.00  0.00           C  
ATOM   1346  CD2 PHE A  89      -5.343  11.577  50.516  1.00  0.00           C  
ATOM   1347  CE1 PHE A  89      -5.629  14.228  49.818  1.00  0.00           C  
ATOM   1348  CE2 PHE A  89      -6.574  12.055  50.111  1.00  0.00           C  
ATOM   1349  CZ  PHE A  89      -6.717  13.383  49.762  1.00  0.00           C  
ATOM   1350  H   PHE A  89      -0.762  11.141  52.378  1.00  0.00           H  
ATOM   1351  HA  PHE A  89      -2.475  13.546  52.286  1.00  0.00           H  
ATOM   1352 1HB  PHE A  89      -2.173  12.130  50.242  1.00  0.00           H  
ATOM   1353 2HB  PHE A  89      -2.966  10.807  51.081  1.00  0.00           H  
ATOM   1354  HD1 PHE A  89      -3.538  14.415  50.265  1.00  0.00           H  
ATOM   1355  HD2 PHE A  89      -5.230  10.528  50.792  1.00  0.00           H  
ATOM   1356  HE1 PHE A  89      -5.739  15.277  49.543  1.00  0.00           H  
ATOM   1357  HE2 PHE A  89      -7.433  11.386  50.068  1.00  0.00           H  
ATOM   1358  HZ  PHE A  89      -7.687  13.762  49.445  1.00  0.00           H  
ATOM   1359  N   THR A  90      -4.093  12.867  54.030  1.00  0.00           N  
ATOM   1360  CA  THR A  90      -5.101  12.550  55.032  1.00  0.00           C  
ATOM   1361  C   THR A  90      -6.446  13.075  54.588  1.00  0.00           C  
ATOM   1362  O   THR A  90      -6.553  14.078  53.868  1.00  0.00           O  
ATOM   1363  CB  THR A  90      -4.748  13.088  56.386  1.00  0.00           C  
ATOM   1364  OG1 THR A  90      -4.632  14.483  56.360  1.00  0.00           O  
ATOM   1365  CG2 THR A  90      -3.356  12.603  56.879  1.00  0.00           C  
ATOM   1366  H   THR A  90      -3.984  13.825  53.728  1.00  0.00           H  
ATOM   1367  HA  THR A  90      -5.177  11.466  55.115  1.00  0.00           H  
ATOM   1368  HB  THR A  90      -5.495  12.765  57.112  1.00  0.00           H  
ATOM   1369  HG1 THR A  90      -4.719  14.828  57.252  1.00  0.00           H  
ATOM   1370 1HG2 THR A  90      -3.152  13.022  57.864  1.00  0.00           H  
ATOM   1371 2HG2 THR A  90      -3.350  11.515  56.939  1.00  0.00           H  
ATOM   1372 3HG2 THR A  90      -2.588  12.931  56.180  1.00  0.00           H  
ATOM   1373  N   ALA A  91      -7.505  12.377  54.992  1.00  0.00           N  
ATOM   1374  CA  ALA A  91      -8.842  12.758  54.545  1.00  0.00           C  
ATOM   1375  C   ALA A  91      -9.874  11.858  55.240  1.00  0.00           C  
ATOM   1376  O   ALA A  91      -9.516  10.799  55.729  1.00  0.00           O  
ATOM   1377  CB  ALA A  91      -8.965  12.544  53.064  1.00  0.00           C  
ATOM   1378  H   ALA A  91      -7.399  11.583  55.607  1.00  0.00           H  
ATOM   1379  HA  ALA A  91      -8.985  13.815  54.767  1.00  0.00           H  
ATOM   1380 1HB  ALA A  91      -9.965  12.830  52.736  1.00  0.00           H  
ATOM   1381 2HB  ALA A  91      -8.226  13.154  52.545  1.00  0.00           H  
ATOM   1382 3HB  ALA A  91      -8.794  11.494  52.833  1.00  0.00           H  
ATOM   1383  N   GLU A  92     -11.142  12.282  55.195  1.00  0.00           N  
ATOM   1384  CA  GLU A  92     -12.265  11.464  55.653  1.00  0.00           C  
ATOM   1385  C   GLU A  92     -13.340  11.431  54.589  1.00  0.00           C  
ATOM   1386  O   GLU A  92     -13.580  12.414  53.882  1.00  0.00           O  
ATOM   1387  CB  GLU A  92     -12.856  12.071  56.919  1.00  0.00           C  
ATOM   1388  CG  GLU A  92     -11.867  12.181  58.060  1.00  0.00           C  
ATOM   1389  CD  GLU A  92     -12.443  12.898  59.279  1.00  0.00           C  
ATOM   1390  OE1 GLU A  92     -11.704  12.930  60.308  1.00  0.00           O  
ATOM   1391  OE2 GLU A  92     -13.610  13.412  59.214  1.00  0.00           O  
ATOM   1392  H   GLU A  92     -11.324  13.205  54.828  1.00  0.00           H  
ATOM   1393  HA  GLU A  92     -11.896  10.463  55.877  1.00  0.00           H  
ATOM   1394 1HB  GLU A  92     -13.236  13.069  56.701  1.00  0.00           H  
ATOM   1395 2HB  GLU A  92     -13.698  11.466  57.255  1.00  0.00           H  
ATOM   1396 1HG  GLU A  92     -11.557  11.179  58.356  1.00  0.00           H  
ATOM   1397 2HG  GLU A  92     -10.985  12.717  57.713  1.00  0.00           H  
ATOM   1398  N   ARG A  93     -14.004  10.296  54.505  1.00  0.00           N  
ATOM   1399  CA  ARG A  93     -15.033  10.092  53.501  1.00  0.00           C  
ATOM   1400  C   ARG A  93     -15.937   8.943  53.935  1.00  0.00           C  
ATOM   1401  O   ARG A  93     -15.514   7.776  53.936  1.00  0.00           O  
ATOM   1402  CB  ARG A  93     -14.419   9.785  52.143  1.00  0.00           C  
ATOM   1403  CG  ARG A  93     -15.400   9.791  50.982  1.00  0.00           C  
ATOM   1404  CD  ARG A  93     -14.713   9.576  49.682  1.00  0.00           C  
ATOM   1405  NE  ARG A  93     -14.442   8.168  49.439  1.00  0.00           N  
ATOM   1406  CZ  ARG A  93     -15.303   7.312  48.857  1.00  0.00           C  
ATOM   1407  NH1 ARG A  93     -16.485   7.734  48.464  1.00  0.00           N  
ATOM   1408  NH2 ARG A  93     -14.961   6.048  48.680  1.00  0.00           N  
ATOM   1409  H   ARG A  93     -13.793   9.550  55.152  1.00  0.00           H  
ATOM   1410  HA  ARG A  93     -15.595  11.020  53.388  1.00  0.00           H  
ATOM   1411 1HB  ARG A  93     -13.642  10.515  51.923  1.00  0.00           H  
ATOM   1412 2HB  ARG A  93     -13.947   8.803  52.171  1.00  0.00           H  
ATOM   1413 1HG  ARG A  93     -16.132   8.995  51.119  1.00  0.00           H  
ATOM   1414 2HG  ARG A  93     -15.912  10.753  50.943  1.00  0.00           H  
ATOM   1415 1HD  ARG A  93     -15.342   9.946  48.873  1.00  0.00           H  
ATOM   1416 2HD  ARG A  93     -13.765  10.111  49.679  1.00  0.00           H  
ATOM   1417  HE  ARG A  93     -13.543   7.806  49.728  1.00  0.00           H  
ATOM   1418 1HH1 ARG A  93     -16.746   8.700  48.598  1.00  0.00           H  
ATOM   1419 2HH1 ARG A  93     -17.130   7.092  48.027  1.00  0.00           H  
ATOM   1420 1HH2 ARG A  93     -14.053   5.723  48.983  1.00  0.00           H  
ATOM   1421 2HH2 ARG A  93     -15.606   5.406  48.244  1.00  0.00           H  
ATOM   1422  N   GLY A  94     -17.172   9.270  54.295  1.00  0.00           N  
ATOM   1423  CA  GLY A  94     -18.169   8.244  54.628  1.00  0.00           C  
ATOM   1424  C   GLY A  94     -17.709   7.293  55.715  1.00  0.00           C  
ATOM   1425  O   GLY A  94     -17.778   6.087  55.555  1.00  0.00           O  
ATOM   1426  H   GLY A  94     -17.435  10.244  54.342  1.00  0.00           H  
ATOM   1427 1HA  GLY A  94     -19.091   8.725  54.954  1.00  0.00           H  
ATOM   1428 2HA  GLY A  94     -18.406   7.665  53.737  1.00  0.00           H  
ATOM   1429  N   GLY A  95     -17.193   7.823  56.808  1.00  0.00           N  
ATOM   1430  CA  GLY A  95     -16.638   6.950  57.855  1.00  0.00           C  
ATOM   1431  C   GLY A  95     -15.276   6.283  57.608  1.00  0.00           C  
ATOM   1432  O   GLY A  95     -14.783   5.534  58.484  1.00  0.00           O  
ATOM   1433  H   GLY A  95     -17.171   8.824  56.939  1.00  0.00           H  
ATOM   1434 1HA  GLY A  95     -16.527   7.516  58.780  1.00  0.00           H  
ATOM   1435 2HA  GLY A  95     -17.334   6.137  58.057  1.00  0.00           H  
ATOM   1436  N   LYS A  96     -14.638   6.534  56.461  1.00  0.00           N  
ATOM   1437  CA  LYS A  96     -13.295   5.991  56.228  1.00  0.00           C  
ATOM   1438  C   LYS A  96     -12.268   7.077  56.467  1.00  0.00           C  
ATOM   1439  O   LYS A  96     -12.571   8.248  56.295  1.00  0.00           O  
ATOM   1440  CB  LYS A  96     -13.159   5.434  54.810  1.00  0.00           C  
ATOM   1441  CG  LYS A  96     -14.101   4.280  54.495  1.00  0.00           C  
ATOM   1442  CD  LYS A  96     -13.733   3.610  53.179  1.00  0.00           C  
ATOM   1443  CE  LYS A  96     -14.781   2.587  52.766  1.00  0.00           C  
ATOM   1444  NZ  LYS A  96     -14.332   1.767  51.608  1.00  0.00           N  
ATOM   1445  H   LYS A  96     -15.072   7.097  55.744  1.00  0.00           H  
ATOM   1446  HA  LYS A  96     -13.140   5.150  56.904  1.00  0.00           H  
ATOM   1447 1HB  LYS A  96     -13.348   6.228  54.087  1.00  0.00           H  
ATOM   1448 2HB  LYS A  96     -12.138   5.085  54.653  1.00  0.00           H  
ATOM   1449 1HG  LYS A  96     -14.052   3.541  55.295  1.00  0.00           H  
ATOM   1450 2HG  LYS A  96     -15.123   4.652  54.430  1.00  0.00           H  
ATOM   1451 1HD  LYS A  96     -13.647   4.366  52.397  1.00  0.00           H  
ATOM   1452 2HD  LYS A  96     -12.771   3.109  53.282  1.00  0.00           H  
ATOM   1453 1HE  LYS A  96     -14.992   1.925  53.604  1.00  0.00           H  
ATOM   1454 2HE  LYS A  96     -15.704   3.100  52.495  1.00  0.00           H  
ATOM   1455 1HZ  LYS A  96     -15.053   1.103  51.365  1.00  0.00           H  
ATOM   1456 2HZ  LYS A  96     -14.151   2.370  50.818  1.00  0.00           H  
ATOM   1457 3HZ  LYS A  96     -13.487   1.271  51.853  1.00  0.00           H  
ATOM   1458  N   ARG A  97     -11.062   6.658  56.861  1.00  0.00           N  
ATOM   1459  CA  ARG A  97      -9.963   7.568  57.109  1.00  0.00           C  
ATOM   1460  C   ARG A  97      -8.823   7.235  56.121  1.00  0.00           C  
ATOM   1461  O   ARG A  97      -8.512   6.081  55.872  1.00  0.00           O  
ATOM   1462  CB  ARG A  97      -9.473   7.452  58.545  1.00  0.00           C  
ATOM   1463  CG  ARG A  97      -8.278   8.328  58.886  1.00  0.00           C  
ATOM   1464  CD  ARG A  97      -8.615   9.773  58.804  1.00  0.00           C  
ATOM   1465  NE  ARG A  97      -7.560  10.608  59.355  1.00  0.00           N  
ATOM   1466  CZ  ARG A  97      -7.503  11.948  59.233  1.00  0.00           C  
ATOM   1467  NH1 ARG A  97      -8.446  12.589  58.579  1.00  0.00           N  
ATOM   1468  NH2 ARG A  97      -6.500  12.619  59.772  1.00  0.00           N  
ATOM   1469  H   ARG A  97     -10.918   5.666  56.989  1.00  0.00           H  
ATOM   1470  HA  ARG A  97     -10.293   8.581  56.877  1.00  0.00           H  
ATOM   1471 1HB  ARG A  97     -10.280   7.716  59.227  1.00  0.00           H  
ATOM   1472 2HB  ARG A  97      -9.194   6.419  58.752  1.00  0.00           H  
ATOM   1473 1HG  ARG A  97      -7.945   8.111  59.901  1.00  0.00           H  
ATOM   1474 2HG  ARG A  97      -7.466   8.125  58.186  1.00  0.00           H  
ATOM   1475 1HD  ARG A  97      -8.762  10.053  57.761  1.00  0.00           H  
ATOM   1476 2HD  ARG A  97      -9.529   9.965  59.363  1.00  0.00           H  
ATOM   1477  HE  ARG A  97      -6.817  10.150  59.866  1.00  0.00           H  
ATOM   1478 1HH1 ARG A  97      -9.213  12.077  58.167  1.00  0.00           H  
ATOM   1479 2HH1 ARG A  97      -8.403  13.594  58.488  1.00  0.00           H  
ATOM   1480 1HH2 ARG A  97      -5.775  12.126  60.276  1.00  0.00           H  
ATOM   1481 2HH2 ARG A  97      -6.457  13.623  59.681  1.00  0.00           H  
ATOM   1482  N   LEU A  98      -8.291   8.277  55.485  1.00  0.00           N  
ATOM   1483  CA  LEU A  98      -7.114   8.146  54.614  1.00  0.00           C  
ATOM   1484  C   LEU A  98      -5.879   8.589  55.341  1.00  0.00           C  
ATOM   1485  O   LEU A  98      -5.865   9.628  55.962  1.00  0.00           O  
ATOM   1486  CB  LEU A  98      -7.281   8.977  53.336  1.00  0.00           C  
ATOM   1487  CG  LEU A  98      -6.112   8.915  52.345  1.00  0.00           C  
ATOM   1488  CD1 LEU A  98      -6.025   7.517  51.748  1.00  0.00           C  
ATOM   1489  CD2 LEU A  98      -6.310   9.962  51.259  1.00  0.00           C  
ATOM   1490  H   LEU A  98      -8.713   9.187  55.608  1.00  0.00           H  
ATOM   1491  HA  LEU A  98      -7.028   7.105  54.305  1.00  0.00           H  
ATOM   1492 1HB  LEU A  98      -8.175   8.638  52.815  1.00  0.00           H  
ATOM   1493 2HB  LEU A  98      -7.423  10.021  53.616  1.00  0.00           H  
ATOM   1494  HG  LEU A  98      -5.177   9.111  52.872  1.00  0.00           H  
ATOM   1495 1HD1 LEU A  98      -5.194   7.473  51.044  1.00  0.00           H  
ATOM   1496 2HD1 LEU A  98      -5.863   6.790  52.545  1.00  0.00           H  
ATOM   1497 3HD1 LEU A  98      -6.954   7.285  51.228  1.00  0.00           H  
ATOM   1498 1HD2 LEU A  98      -5.479   9.918  50.555  1.00  0.00           H  
ATOM   1499 2HD2 LEU A  98      -7.244   9.766  50.731  1.00  0.00           H  
ATOM   1500 3HD2 LEU A  98      -6.351  10.953  51.712  1.00  0.00           H  
ATOM   1501  N   ASP A  99      -4.827   7.818  55.226  1.00  0.00           N  
ATOM   1502  CA  ASP A  99      -3.512   8.222  55.776  1.00  0.00           C  
ATOM   1503  C   ASP A  99      -2.459   7.431  55.055  1.00  0.00           C  
ATOM   1504  O   ASP A  99      -2.090   6.312  55.443  1.00  0.00           O  
ATOM   1505  CB  ASP A  99      -3.415   7.971  57.283  1.00  0.00           C  
ATOM   1506  CG  ASP A  99      -2.160   8.568  57.904  1.00  0.00           C  
ATOM   1507  OD1 ASP A  99      -1.277   8.942  57.168  1.00  0.00           O  
ATOM   1508  OD2 ASP A  99      -2.096   8.645  59.107  1.00  0.00           O  
ATOM   1509  H   ASP A  99      -4.911   6.930  54.752  1.00  0.00           H  
ATOM   1510  HA  ASP A  99      -3.377   9.290  55.602  1.00  0.00           H  
ATOM   1511 1HB  ASP A  99      -4.287   8.397  57.780  1.00  0.00           H  
ATOM   1512 2HB  ASP A  99      -3.422   6.897  57.474  1.00  0.00           H  
ATOM   1513  N   VAL A 100      -1.976   8.008  53.943  1.00  0.00           N  
ATOM   1514  CA  VAL A 100      -1.017   7.302  53.110  1.00  0.00           C  
ATOM   1515  C   VAL A 100       0.163   8.221  52.773  1.00  0.00           C  
ATOM   1516  O   VAL A 100       0.028   9.435  52.783  1.00  0.00           O  
ATOM   1517  CB  VAL A 100      -1.689   6.816  51.811  1.00  0.00           C  
ATOM   1518  CG1 VAL A 100      -2.781   5.804  52.123  1.00  0.00           C  
ATOM   1519  CG2 VAL A 100      -2.255   8.002  51.046  1.00  0.00           C  
ATOM   1520  H   VAL A 100      -2.273   8.935  53.674  1.00  0.00           H  
ATOM   1521  HA  VAL A 100      -0.673   6.420  53.650  1.00  0.00           H  
ATOM   1522  HB  VAL A 100      -0.945   6.308  51.197  1.00  0.00           H  
ATOM   1523 1HG1 VAL A 100      -3.245   5.471  51.194  1.00  0.00           H  
ATOM   1524 2HG1 VAL A 100      -2.347   4.948  52.639  1.00  0.00           H  
ATOM   1525 3HG1 VAL A 100      -3.536   6.267  52.759  1.00  0.00           H  
ATOM   1526 1HG2 VAL A 100      -2.728   7.652  50.129  1.00  0.00           H  
ATOM   1527 2HG2 VAL A 100      -2.994   8.514  51.663  1.00  0.00           H  
ATOM   1528 3HG2 VAL A 100      -1.449   8.693  50.797  1.00  0.00           H  
ATOM   1529  N   GLY A 101       1.328   7.633  52.573  1.00  0.00           N  
ATOM   1530  CA  GLY A 101       2.500   8.435  52.184  1.00  0.00           C  
ATOM   1531  C   GLY A 101       2.580   8.401  50.672  1.00  0.00           C  
ATOM   1532  O   GLY A 101       2.262   7.394  50.028  1.00  0.00           O  
ATOM   1533  H   GLY A 101       1.430   6.634  52.684  1.00  0.00           H  
ATOM   1534 1HA  GLY A 101       2.387   9.452  52.560  1.00  0.00           H  
ATOM   1535 2HA  GLY A 101       3.395   8.019  52.646  1.00  0.00           H  
ATOM   1536  N   CYS A 102       3.101   9.481  50.088  1.00  0.00           N  
ATOM   1537  CA  CYS A 102       3.150   9.597  48.626  1.00  0.00           C  
ATOM   1538  C   CYS A 102       4.355  10.441  48.199  1.00  0.00           C  
ATOM   1539  O   CYS A 102       4.682  11.401  48.897  1.00  0.00           O  
ATOM   1540  CB  CYS A 102       1.867  10.231  48.087  1.00  0.00           C  
ATOM   1541  SG  CYS A 102       1.827  10.401  46.287  1.00  0.00           S  
ATOM   1542  H   CYS A 102       3.470  10.233  50.654  1.00  0.00           H  
ATOM   1543  HA  CYS A 102       3.224   8.596  48.202  1.00  0.00           H  
ATOM   1544 1HB  CYS A 102       1.009   9.630  48.389  1.00  0.00           H  
ATOM   1545 2HB  CYS A 102       1.741  11.222  48.523  1.00  0.00           H  
ATOM   1546  HG  CYS A 102       0.627  10.971  46.228  1.00  0.00           H  
ATOM   1547  N   CYS A 103       5.028  10.041  47.117  1.00  0.00           N  
ATOM   1548  CA  CYS A 103       6.026  10.904  46.421  1.00  0.00           C  
ATOM   1549  C   CYS A 103       5.471  11.335  45.070  1.00  0.00           C  
ATOM   1550  O   CYS A 103       5.028  10.484  44.272  1.00  0.00           O  
ATOM   1551  CB  CYS A 103       7.351  10.170  46.209  1.00  0.00           C  
ATOM   1552  SG  CYS A 103       8.165   9.658  47.741  1.00  0.00           S  
ATOM   1553  H   CYS A 103       4.846   9.114  46.761  1.00  0.00           H  
ATOM   1554  HA  CYS A 103       6.243  11.763  47.055  1.00  0.00           H  
ATOM   1555 1HB  CYS A 103       7.181   9.280  45.603  1.00  0.00           H  
ATOM   1556 2HB  CYS A 103       8.039  10.813  45.661  1.00  0.00           H  
ATOM   1557  HG  CYS A 103       9.216   9.092  47.157  1.00  0.00           H  
ATOM   1558  N   LYS A 104       5.450  12.655  44.837  1.00  0.00           N  
ATOM   1559  CA  LYS A 104       5.017  13.157  43.538  1.00  0.00           C  
ATOM   1560  C   LYS A 104       6.180  13.647  42.775  1.00  0.00           C  
ATOM   1561  O   LYS A 104       6.906  14.523  43.272  1.00  0.00           O  
ATOM   1562  CB  LYS A 104       3.986  14.278  43.683  1.00  0.00           C  
ATOM   1563  CG  LYS A 104       2.784  13.919  44.547  1.00  0.00           C  
ATOM   1564  CD  LYS A 104       1.781  15.061  44.599  1.00  0.00           C  
ATOM   1565  CE  LYS A 104       2.304  16.221  45.434  1.00  0.00           C  
ATOM   1566  NZ  LYS A 104       1.282  17.289  45.605  1.00  0.00           N  
ATOM   1567  H   LYS A 104       5.731  13.313  45.550  1.00  0.00           H  
ATOM   1568  HA  LYS A 104       4.559  12.338  42.986  1.00  0.00           H  
ATOM   1569 1HB  LYS A 104       4.462  15.156  44.121  1.00  0.00           H  
ATOM   1570 2HB  LYS A 104       3.617  14.562  42.698  1.00  0.00           H  
ATOM   1571 1HG  LYS A 104       2.294  13.034  44.139  1.00  0.00           H  
ATOM   1572 2HG  LYS A 104       3.118  13.693  45.559  1.00  0.00           H  
ATOM   1573 1HD  LYS A 104       1.578  15.414  43.587  1.00  0.00           H  
ATOM   1574 2HD  LYS A 104       0.847  14.705  45.035  1.00  0.00           H  
ATOM   1575 1HE  LYS A 104       2.600  15.857  46.417  1.00  0.00           H  
ATOM   1576 2HE  LYS A 104       3.181  16.650  44.950  1.00  0.00           H  
ATOM   1577 1HZ  LYS A 104       1.667  18.038  46.162  1.00  0.00           H  
ATOM   1578 2HZ  LYS A 104       1.013  17.647  44.699  1.00  0.00           H  
ATOM   1579 3HZ  LYS A 104       0.470  16.908  46.069  1.00  0.00           H  
ATOM   1580  N   VAL A 105       6.387  13.086  41.582  1.00  0.00           N  
ATOM   1581  CA  VAL A 105       7.448  13.566  40.652  1.00  0.00           C  
ATOM   1582  C   VAL A 105       6.864  14.685  39.804  1.00  0.00           C  
ATOM   1583  O   VAL A 105       5.873  14.504  39.173  1.00  0.00           O  
ATOM   1584  CB  VAL A 105       7.955  12.435  39.738  1.00  0.00           C  
ATOM   1585  CG1 VAL A 105       8.995  12.965  38.762  1.00  0.00           C  
ATOM   1586  CG2 VAL A 105       8.532  11.308  40.580  1.00  0.00           C  
ATOM   1587  H   VAL A 105       5.802  12.310  41.303  1.00  0.00           H  
ATOM   1588  HA  VAL A 105       8.281  13.945  41.245  1.00  0.00           H  
ATOM   1589  HB  VAL A 105       7.121  12.057  39.146  1.00  0.00           H  
ATOM   1590 1HG1 VAL A 105       9.342  12.153  38.123  1.00  0.00           H  
ATOM   1591 2HG1 VAL A 105       8.549  13.746  38.145  1.00  0.00           H  
ATOM   1592 3HG1 VAL A 105       9.838  13.376  39.316  1.00  0.00           H  
ATOM   1593 1HG2 VAL A 105       8.888  10.511  39.927  1.00  0.00           H  
ATOM   1594 2HG2 VAL A 105       9.362  11.687  41.177  1.00  0.00           H  
ATOM   1595 3HG2 VAL A 105       7.760  10.916  41.242  1.00  0.00           H  
ATOM   1596  N   PHE A 106       7.494  15.862  39.848  1.00  0.00           N  
ATOM   1597  CA  PHE A 106       7.113  17.080  39.124  1.00  0.00           C  
ATOM   1598  C   PHE A 106       8.146  17.391  38.036  1.00  0.00           C  
ATOM   1599  O   PHE A 106       9.342  17.588  38.288  1.00  0.00           O  
ATOM   1600  CB  PHE A 106       7.082  18.272  40.072  1.00  0.00           C  
ATOM   1601  CG  PHE A 106       6.040  18.188  41.162  1.00  0.00           C  
ATOM   1602  CD1 PHE A 106       4.772  18.639  40.936  1.00  0.00           C  
ATOM   1603  CD2 PHE A 106       6.356  17.739  42.461  1.00  0.00           C  
ATOM   1604  CE1 PHE A 106       3.768  18.607  41.972  1.00  0.00           C  
ATOM   1605  CE2 PHE A 106       5.394  17.699  43.430  1.00  0.00           C  
ATOM   1606  CZ  PHE A 106       4.108  18.190  43.206  1.00  0.00           C  
ATOM   1607  H   PHE A 106       8.307  15.881  40.447  1.00  0.00           H  
ATOM   1608  HA  PHE A 106       6.114  16.937  38.709  1.00  0.00           H  
ATOM   1609 1HB  PHE A 106       8.054  18.379  40.552  1.00  0.00           H  
ATOM   1610 2HB  PHE A 106       6.895  19.183  39.505  1.00  0.00           H  
ATOM   1611  HD1 PHE A 106       4.513  19.030  39.952  1.00  0.00           H  
ATOM   1612  HD2 PHE A 106       7.353  17.348  42.667  1.00  0.00           H  
ATOM   1613  HE1 PHE A 106       2.747  18.918  41.750  1.00  0.00           H  
ATOM   1614  HE2 PHE A 106       5.652  17.271  44.398  1.00  0.00           H  
ATOM   1615  HZ  PHE A 106       3.384  18.239  44.017  1.00  0.00           H  
ATOM   1616  N   GLU A 107       7.634  17.501  36.827  1.00  0.00           N  
ATOM   1617  CA  GLU A 107       8.401  17.945  35.674  1.00  0.00           C  
ATOM   1618  C   GLU A 107       7.881  19.320  35.332  1.00  0.00           C  
ATOM   1619  O   GLU A 107       6.646  19.581  35.401  1.00  0.00           O  
ATOM   1620  CB  GLU A 107       8.139  16.968  34.504  1.00  0.00           C  
ATOM   1621  CG  GLU A 107       8.564  15.556  34.739  1.00  0.00           C  
ATOM   1622  CD  GLU A 107       8.352  14.661  33.502  1.00  0.00           C  
ATOM   1623  OE1 GLU A 107       7.791  15.144  32.482  1.00  0.00           O  
ATOM   1624  OE2 GLU A 107       8.783  13.496  33.567  1.00  0.00           O  
ATOM   1625  H   GLU A 107       6.660  17.261  36.707  1.00  0.00           H  
ATOM   1626  HA  GLU A 107       9.459  17.928  35.935  1.00  0.00           H  
ATOM   1627 1HB  GLU A 107       7.074  16.952  34.274  1.00  0.00           H  
ATOM   1628 2HB  GLU A 107       8.660  17.320  33.613  1.00  0.00           H  
ATOM   1629 1HG  GLU A 107       9.620  15.545  35.008  1.00  0.00           H  
ATOM   1630 2HG  GLU A 107       8.000  15.153  35.579  1.00  0.00           H  
ATOM   1631  N   PHE A 108       8.806  20.180  34.897  1.00  0.00           N  
ATOM   1632  CA  PHE A 108       8.561  21.567  34.612  1.00  0.00           C  
ATOM   1633  C   PHE A 108       8.814  21.947  33.169  1.00  0.00           C  
ATOM   1634  O   PHE A 108       9.731  21.391  32.541  1.00  0.00           O  
ATOM   1635  CB  PHE A 108       9.455  22.392  35.569  1.00  0.00           C  
ATOM   1636  CG  PHE A 108       8.993  22.308  36.993  1.00  0.00           C  
ATOM   1637  CD1 PHE A 108       8.148  23.248  37.495  1.00  0.00           C  
ATOM   1638  CD2 PHE A 108       9.343  21.220  37.804  1.00  0.00           C  
ATOM   1639  CE1 PHE A 108       7.669  23.172  38.799  1.00  0.00           C  
ATOM   1640  CE2 PHE A 108       8.851  21.154  39.088  1.00  0.00           C  
ATOM   1641  CZ  PHE A 108       7.970  22.092  39.521  1.00  0.00           C  
ATOM   1642  H   PHE A 108       9.735  19.808  34.765  1.00  0.00           H  
ATOM   1643  HA  PHE A 108       7.508  21.779  34.803  1.00  0.00           H  
ATOM   1644 1HB  PHE A 108      10.482  22.032  35.507  1.00  0.00           H  
ATOM   1645 2HB  PHE A 108       9.456  23.435  35.257  1.00  0.00           H  
ATOM   1646  HD1 PHE A 108       7.838  24.078  36.860  1.00  0.00           H  
ATOM   1647  HD2 PHE A 108      10.051  20.468  37.454  1.00  0.00           H  
ATOM   1648  HE1 PHE A 108       7.065  23.982  39.205  1.00  0.00           H  
ATOM   1649  HE2 PHE A 108       9.166  20.354  39.757  1.00  0.00           H  
ATOM   1650  HZ  PHE A 108       7.505  21.939  40.494  1.00  0.00           H  
ATOM   1651  N   LYS A 109       8.043  22.907  32.692  1.00  0.00           N  
ATOM   1652  CA  LYS A 109       8.261  23.559  31.404  1.00  0.00           C  
ATOM   1653  C   LYS A 109       8.189  25.025  31.623  1.00  0.00           C  
ATOM   1654  O   LYS A 109       7.176  25.594  32.022  1.00  0.00           O  
ATOM   1655  CB  LYS A 109       7.239  23.112  30.354  1.00  0.00           C  
ATOM   1656  CG  LYS A 109       7.389  23.768  28.988  1.00  0.00           C  
ATOM   1657  CD  LYS A 109       6.216  23.375  28.071  1.00  0.00           C  
ATOM   1658  CE  LYS A 109       6.300  24.112  26.695  1.00  0.00           C  
ATOM   1659  NZ  LYS A 109       5.129  23.745  25.840  1.00  0.00           N  
ATOM   1660  H   LYS A 109       7.262  23.196  33.264  1.00  0.00           H  
ATOM   1661  HA  LYS A 109       9.253  23.287  31.042  1.00  0.00           H  
ATOM   1662 1HB  LYS A 109       7.312  22.034  30.210  1.00  0.00           H  
ATOM   1663 2HB  LYS A 109       6.232  23.327  30.713  1.00  0.00           H  
ATOM   1664 1HG  LYS A 109       7.410  24.852  29.105  1.00  0.00           H  
ATOM   1665 2HG  LYS A 109       8.327  23.451  28.534  1.00  0.00           H  
ATOM   1666 1HD  LYS A 109       6.233  22.298  27.900  1.00  0.00           H  
ATOM   1667 2HD  LYS A 109       5.274  23.633  28.555  1.00  0.00           H  
ATOM   1668 1HE  LYS A 109       6.311  25.188  26.859  1.00  0.00           H  
ATOM   1669 2HE  LYS A 109       7.224  23.834  26.189  1.00  0.00           H  
ATOM   1670 1HZ  LYS A 109       5.194  24.226  24.954  1.00  0.00           H  
ATOM   1671 2HZ  LYS A 109       5.127  22.747  25.681  1.00  0.00           H  
ATOM   1672 3HZ  LYS A 109       4.274  24.012  26.306  1.00  0.00           H  
ATOM   1673  N   ASN A 110       9.298  25.687  31.356  1.00  0.00           N  
ATOM   1674  CA  ASN A 110       9.332  27.161  31.524  1.00  0.00           C  
ATOM   1675  C   ASN A 110       8.890  27.606  32.890  1.00  0.00           C  
ATOM   1676  O   ASN A 110       8.203  28.592  33.072  1.00  0.00           O  
ATOM   1677  CB  ASN A 110       8.540  27.821  30.421  1.00  0.00           C  
ATOM   1678  CG  ASN A 110       9.229  27.621  29.060  1.00  0.00           C  
ATOM   1679  OD1 ASN A 110      10.464  27.473  28.973  1.00  0.00           O  
ATOM   1680  ND2 ASN A 110       8.438  27.493  28.043  1.00  0.00           N  
ATOM   1681  H   ASN A 110      10.129  25.209  31.039  1.00  0.00           H  
ATOM   1682  HA  ASN A 110      10.370  27.492  31.462  1.00  0.00           H  
ATOM   1683 1HB  ASN A 110       7.535  27.399  30.391  1.00  0.00           H  
ATOM   1684 2HB  ASN A 110       8.442  28.887  30.631  1.00  0.00           H  
ATOM   1685 1HD2 ASN A 110       8.819  27.360  27.127  1.00  0.00           H  
ATOM   1686 2HD2 ASN A 110       7.448  27.528  28.172  1.00  0.00           H  
ATOM   1687  N   GLY A 111       9.292  26.829  33.886  1.00  0.00           N  
ATOM   1688  CA  GLY A 111       8.964  27.223  35.275  1.00  0.00           C  
ATOM   1689  C   GLY A 111       7.602  26.817  35.790  1.00  0.00           C  
ATOM   1690  O   GLY A 111       7.248  27.102  36.950  1.00  0.00           O  
ATOM   1691  H   GLY A 111       9.815  25.980  33.726  1.00  0.00           H  
ATOM   1692 1HA  GLY A 111       9.699  26.797  35.958  1.00  0.00           H  
ATOM   1693 2HA  GLY A 111       9.027  28.306  35.371  1.00  0.00           H  
ATOM   1694  N   ARG A 112       6.811  26.156  34.933  1.00  0.00           N  
ATOM   1695  CA  ARG A 112       5.492  25.716  35.351  1.00  0.00           C  
ATOM   1696  C   ARG A 112       5.402  24.198  35.323  1.00  0.00           C  
ATOM   1697  O   ARG A 112       6.013  23.562  34.528  1.00  0.00           O  
ATOM   1698  CB  ARG A 112       4.417  26.307  34.451  1.00  0.00           C  
ATOM   1699  CG  ARG A 112       4.292  27.821  34.514  1.00  0.00           C  
ATOM   1700  CD  ARG A 112       3.063  28.299  33.830  1.00  0.00           C  
ATOM   1701  NE  ARG A 112       3.093  28.020  32.403  1.00  0.00           N  
ATOM   1702  CZ  ARG A 112       2.054  28.204  31.566  1.00  0.00           C  
ATOM   1703  NH1 ARG A 112       0.913  28.668  32.026  1.00  0.00           N  
ATOM   1704  NH2 ARG A 112       2.182  27.919  30.281  1.00  0.00           N  
ATOM   1705  H   ARG A 112       7.121  25.958  33.993  1.00  0.00           H  
ATOM   1706  HA  ARG A 112       5.312  26.076  36.364  1.00  0.00           H  
ATOM   1707 1HB  ARG A 112       4.620  26.036  33.416  1.00  0.00           H  
ATOM   1708 2HB  ARG A 112       3.448  25.884  34.716  1.00  0.00           H  
ATOM   1709 1HG  ARG A 112       4.251  28.139  35.556  1.00  0.00           H  
ATOM   1710 2HG  ARG A 112       5.155  28.278  34.028  1.00  0.00           H  
ATOM   1711 1HD  ARG A 112       2.193  27.802  34.257  1.00  0.00           H  
ATOM   1712 2HD  ARG A 112       2.968  29.376  33.964  1.00  0.00           H  
ATOM   1713  HE  ARG A 112       3.954  27.661  32.012  1.00  0.00           H  
ATOM   1714 1HH1 ARG A 112       0.815  28.885  33.008  1.00  0.00           H  
ATOM   1715 2HH1 ARG A 112       0.134  28.806  31.398  1.00  0.00           H  
ATOM   1716 1HH2 ARG A 112       3.059  27.563  29.928  1.00  0.00           H  
ATOM   1717 2HH2 ARG A 112       1.403  28.058  29.654  1.00  0.00           H  
ATOM   1718  N   VAL A 113       4.588  23.616  36.184  1.00  0.00           N  
ATOM   1719  CA  VAL A 113       4.466  22.133  36.207  1.00  0.00           C  
ATOM   1720  C   VAL A 113       3.838  21.656  34.871  1.00  0.00           C  
ATOM   1721  O   VAL A 113       2.737  22.145  34.503  1.00  0.00           O  
ATOM   1722  CB  VAL A 113       3.594  21.671  37.389  1.00  0.00           C  
ATOM   1723  CG1 VAL A 113       3.407  20.162  37.355  1.00  0.00           C  
ATOM   1724  CG2 VAL A 113       4.228  22.106  38.701  1.00  0.00           C  
ATOM   1725  H   VAL A 113       4.043  24.164  36.834  1.00  0.00           H  
ATOM   1726  HA  VAL A 113       5.461  21.706  36.339  1.00  0.00           H  
ATOM   1727  HB  VAL A 113       2.605  22.120  37.296  1.00  0.00           H  
ATOM   1728 1HG1 VAL A 113       2.788  19.852  38.197  1.00  0.00           H  
ATOM   1729 2HG1 VAL A 113       2.919  19.877  36.423  1.00  0.00           H  
ATOM   1730 3HG1 VAL A 113       4.379  19.673  37.421  1.00  0.00           H  
ATOM   1731 1HG2 VAL A 113       3.606  21.777  39.533  1.00  0.00           H  
ATOM   1732 2HG2 VAL A 113       5.220  21.662  38.791  1.00  0.00           H  
ATOM   1733 3HG2 VAL A 113       4.314  23.193  38.721  1.00  0.00           H  
ATOM   1734  N   ILE A 114       4.536  20.782  34.157  1.00  0.00           N  
ATOM   1735  CA  ILE A 114       3.989  20.161  32.953  1.00  0.00           C  
ATOM   1736  C   ILE A 114       3.487  18.732  33.245  1.00  0.00           C  
ATOM   1737  O   ILE A 114       2.667  18.197  32.511  1.00  0.00           O  
ATOM   1738  CB  ILE A 114       4.985  20.268  31.793  1.00  0.00           C  
ATOM   1739  CG1 ILE A 114       4.349  19.876  30.456  1.00  0.00           C  
ATOM   1740  CG2 ILE A 114       6.186  19.355  31.954  1.00  0.00           C  
ATOM   1741  CD1 ILE A 114       3.324  20.808  29.993  1.00  0.00           C  
ATOM   1742  H   ILE A 114       5.471  20.540  34.454  1.00  0.00           H  
ATOM   1743  HA  ILE A 114       3.076  20.687  32.677  1.00  0.00           H  
ATOM   1744  HB  ILE A 114       5.355  21.291  31.725  1.00  0.00           H  
ATOM   1745 1HG1 ILE A 114       5.122  19.811  29.691  1.00  0.00           H  
ATOM   1746 2HG1 ILE A 114       3.895  18.889  30.545  1.00  0.00           H  
ATOM   1747 1HG2 ILE A 114       6.853  19.477  31.101  1.00  0.00           H  
ATOM   1748 2HG2 ILE A 114       6.717  19.612  32.870  1.00  0.00           H  
ATOM   1749 3HG2 ILE A 114       5.850  18.319  32.007  1.00  0.00           H  
ATOM   1750 1HD1 ILE A 114       2.921  20.461  29.041  1.00  0.00           H  
ATOM   1751 2HD1 ILE A 114       2.521  20.861  30.729  1.00  0.00           H  
ATOM   1752 3HD1 ILE A 114       3.763  21.796  29.862  1.00  0.00           H  
ATOM   1753  N   ASP A 115       4.040  18.082  34.290  1.00  0.00           N  
ATOM   1754  CA  ASP A 115       3.665  16.741  34.639  1.00  0.00           C  
ATOM   1755  C   ASP A 115       3.837  16.478  36.127  1.00  0.00           C  
ATOM   1756  O   ASP A 115       4.816  16.970  36.723  1.00  0.00           O  
ATOM   1757  CB  ASP A 115       4.494  15.738  33.833  1.00  0.00           C  
ATOM   1758  CG  ASP A 115       3.913  14.331  33.861  1.00  0.00           C  
ATOM   1759  OD1 ASP A 115       2.942  14.096  33.182  1.00  0.00           O  
ATOM   1760  OD2 ASP A 115       4.446  13.504  34.562  1.00  0.00           O  
ATOM   1761  H   ASP A 115       4.741  18.556  34.842  1.00  0.00           H  
ATOM   1762  HA  ASP A 115       2.632  16.580  34.331  1.00  0.00           H  
ATOM   1763 1HB  ASP A 115       4.558  16.068  32.796  1.00  0.00           H  
ATOM   1764 2HB  ASP A 115       5.510  15.704  34.229  1.00  0.00           H  
ATOM   1765  N   GLY A 116       2.867  15.808  36.714  1.00  0.00           N  
ATOM   1766  CA  GLY A 116       2.934  15.359  38.080  1.00  0.00           C  
ATOM   1767  C   GLY A 116       2.461  13.921  38.158  1.00  0.00           C  
ATOM   1768  O   GLY A 116       1.410  13.573  37.641  1.00  0.00           O  
ATOM   1769  H   GLY A 116       2.042  15.604  36.168  1.00  0.00           H  
ATOM   1770 1HA  GLY A 116       3.958  15.449  38.444  1.00  0.00           H  
ATOM   1771 2HA  GLY A 116       2.314  16.003  38.704  1.00  0.00           H  
ATOM   1772  N   ARG A 117       3.298  13.073  38.767  1.00  0.00           N  
ATOM   1773  CA  ARG A 117       3.006  11.646  38.894  1.00  0.00           C  
ATOM   1774  C   ARG A 117       3.092  11.239  40.315  1.00  0.00           C  
ATOM   1775  O   ARG A 117       4.146  11.387  40.927  1.00  0.00           O  
ATOM   1776  CB  ARG A 117       3.972  10.801  38.078  1.00  0.00           C  
ATOM   1777  CG  ARG A 117       3.695   9.306  38.105  1.00  0.00           C  
ATOM   1778  CD  ARG A 117       4.654   8.554  37.256  1.00  0.00           C  
ATOM   1779  NE  ARG A 117       4.467   8.841  35.843  1.00  0.00           N  
ATOM   1780  CZ  ARG A 117       3.605   8.191  35.038  1.00  0.00           C  
ATOM   1781  NH1 ARG A 117       2.859   7.222  35.520  1.00  0.00           N  
ATOM   1782  NH2 ARG A 117       3.508   8.527  33.763  1.00  0.00           N  
ATOM   1783  H   ARG A 117       4.159  13.435  39.151  1.00  0.00           H  
ATOM   1784  HA  ARG A 117       1.994  11.466  38.529  1.00  0.00           H  
ATOM   1785 1HB  ARG A 117       3.946  11.122  37.037  1.00  0.00           H  
ATOM   1786 2HB  ARG A 117       4.988  10.955  38.442  1.00  0.00           H  
ATOM   1787 1HG  ARG A 117       3.782   8.939  39.128  1.00  0.00           H  
ATOM   1788 2HG  ARG A 117       2.687   9.116  37.736  1.00  0.00           H  
ATOM   1789 1HD  ARG A 117       5.673   8.829  37.527  1.00  0.00           H  
ATOM   1790 2HD  ARG A 117       4.514   7.485  37.408  1.00  0.00           H  
ATOM   1791  HE  ARG A 117       5.024   9.581  35.435  1.00  0.00           H  
ATOM   1792 1HH1 ARG A 117       2.932   6.965  36.495  1.00  0.00           H  
ATOM   1793 2HH1 ARG A 117       2.212   6.734  34.917  1.00  0.00           H  
ATOM   1794 1HH2 ARG A 117       4.082   9.272  33.392  1.00  0.00           H  
ATOM   1795 2HH2 ARG A 117       2.862   8.040  33.161  1.00  0.00           H  
ATOM   1796  N   GLU A 118       1.976  10.730  40.828  1.00  0.00           N  
ATOM   1797  CA  GLU A 118       1.846  10.273  42.228  1.00  0.00           C  
ATOM   1798  C   GLU A 118       2.382   8.841  42.404  1.00  0.00           C  
ATOM   1799  O   GLU A 118       1.950   7.903  41.656  1.00  0.00           O  
ATOM   1800  CB  GLU A 118       0.364  10.309  42.604  1.00  0.00           C  
ATOM   1801  CG  GLU A 118      -0.267  11.697  42.749  1.00  0.00           C  
ATOM   1802  CD  GLU A 118      -1.790  11.694  42.878  1.00  0.00           C  
ATOM   1803  OE1 GLU A 118      -2.416  10.703  42.544  1.00  0.00           O  
ATOM   1804  OE2 GLU A 118      -2.356  12.724  43.251  1.00  0.00           O  
ATOM   1805  H   GLU A 118       1.179  10.658  40.212  1.00  0.00           H  
ATOM   1806  HA  GLU A 118       2.406  10.956  42.868  1.00  0.00           H  
ATOM   1807 1HB  GLU A 118      -0.215   9.777  41.849  1.00  0.00           H  
ATOM   1808 2HB  GLU A 118       0.217   9.795  43.553  1.00  0.00           H  
ATOM   1809 1HG  GLU A 118       0.144  12.180  43.636  1.00  0.00           H  
ATOM   1810 2HG  GLU A 118       0.003  12.300  41.883  1.00  0.00           H  
ATOM   1811  N   HIS A 119       3.189   8.627  43.457  1.00  0.00           N  
ATOM   1812  CA  HIS A 119       3.679   7.338  43.804  1.00  0.00           C  
ATOM   1813  C   HIS A 119       3.299   7.077  45.282  1.00  0.00           C  
ATOM   1814  O   HIS A 119       3.984   7.535  46.201  1.00  0.00           O  
ATOM   1815  CB  HIS A 119       5.193   7.255  43.590  1.00  0.00           C  
ATOM   1816  CG  HIS A 119       5.620   7.556  42.187  1.00  0.00           C  
ATOM   1817  ND1 HIS A 119       5.695   6.588  41.208  1.00  0.00           N  
ATOM   1818  CD2 HIS A 119       5.996   8.716  41.599  1.00  0.00           C  
ATOM   1819  CE1 HIS A 119       6.098   7.141  40.077  1.00  0.00           C  
ATOM   1820  NE2 HIS A 119       6.288   8.430  40.288  1.00  0.00           N  
ATOM   1821  H   HIS A 119       3.454   9.422  44.020  1.00  0.00           H  
ATOM   1822  HA  HIS A 119       3.270   6.597  43.118  1.00  0.00           H  
ATOM   1823 1HB  HIS A 119       5.694   7.956  44.258  1.00  0.00           H  
ATOM   1824 2HB  HIS A 119       5.542   6.254  43.845  1.00  0.00           H  
ATOM   1825  HD1 HIS A 119       5.412   5.633  41.298  1.00  0.00           H  
ATOM   1826  HD2 HIS A 119       6.093   9.737  41.970  1.00  0.00           H  
ATOM   1827  HE1 HIS A 119       6.220   6.538  39.177  1.00  0.00           H  
ATOM   1828  N   PHE A 120       2.215   6.363  45.520  1.00  0.00           N  
ATOM   1829  CA  PHE A 120       1.775   6.047  46.876  1.00  0.00           C  
ATOM   1830  C   PHE A 120       2.529   4.830  47.377  1.00  0.00           C  
ATOM   1831  O   PHE A 120       2.885   3.931  46.610  1.00  0.00           O  
ATOM   1832  CB  PHE A 120       0.271   5.767  46.919  1.00  0.00           C  
ATOM   1833  CG  PHE A 120      -0.538   6.920  46.577  1.00  0.00           C  
ATOM   1834  CD1 PHE A 120      -0.814   7.864  47.550  1.00  0.00           C  
ATOM   1835  CD2 PHE A 120      -0.974   7.121  45.273  1.00  0.00           C  
ATOM   1836  CE1 PHE A 120      -1.557   9.018  47.271  1.00  0.00           C  
ATOM   1837  CE2 PHE A 120      -1.683   8.259  44.977  1.00  0.00           C  
ATOM   1838  CZ  PHE A 120      -1.995   9.208  45.988  1.00  0.00           C  
ATOM   1839  H   PHE A 120       1.675   6.025  44.736  1.00  0.00           H  
ATOM   1840  HA  PHE A 120       1.982   6.906  47.516  1.00  0.00           H  
ATOM   1841 1HB  PHE A 120       0.031   4.961  46.227  1.00  0.00           H  
ATOM   1842 2HB  PHE A 120      -0.009   5.434  47.918  1.00  0.00           H  
ATOM   1843  HD1 PHE A 120      -0.442   7.709  48.564  1.00  0.00           H  
ATOM   1844  HD2 PHE A 120      -0.743   6.402  44.486  1.00  0.00           H  
ATOM   1845  HE1 PHE A 120      -1.772   9.733  48.065  1.00  0.00           H  
ATOM   1846  HE2 PHE A 120      -2.009   8.430  43.951  1.00  0.00           H  
ATOM   1847  HZ  PHE A 120      -2.586  10.087  45.738  1.00  0.00           H  
ATOM   1848  N   TYR A 121       2.918   4.841  48.638  1.00  0.00           N  
ATOM   1849  CA  TYR A 121       3.609   3.721  49.203  1.00  0.00           C  
ATOM   1850  C   TYR A 121       2.571   2.608  49.339  1.00  0.00           C  
ATOM   1851  O   TYR A 121       2.687   1.624  48.691  1.00  0.00           O  
ATOM   1852  CB  TYR A 121       4.232   4.076  50.576  1.00  0.00           C  
ATOM   1853  CG  TYR A 121       4.969   2.895  51.212  1.00  0.00           C  
ATOM   1854  CD1 TYR A 121       6.245   2.529  50.815  1.00  0.00           C  
ATOM   1855  CD2 TYR A 121       4.350   2.119  52.211  1.00  0.00           C  
ATOM   1856  CE1 TYR A 121       6.883   1.460  51.361  1.00  0.00           C  
ATOM   1857  CE2 TYR A 121       4.986   1.036  52.787  1.00  0.00           C  
ATOM   1858  CZ  TYR A 121       6.250   0.704  52.380  1.00  0.00           C  
ATOM   1859  OH  TYR A 121       6.920  -0.352  52.922  1.00  0.00           O  
ATOM   1860  H   TYR A 121       2.730   5.646  49.219  1.00  0.00           H  
ATOM   1861  HA  TYR A 121       4.415   3.435  48.527  1.00  0.00           H  
ATOM   1862 1HB  TYR A 121       4.933   4.903  50.455  1.00  0.00           H  
ATOM   1863 2HB  TYR A 121       3.448   4.408  51.256  1.00  0.00           H  
ATOM   1864  HD1 TYR A 121       6.762   3.103  50.045  1.00  0.00           H  
ATOM   1865  HD2 TYR A 121       3.343   2.366  52.548  1.00  0.00           H  
ATOM   1866  HE1 TYR A 121       7.887   1.197  51.028  1.00  0.00           H  
ATOM   1867  HE2 TYR A 121       4.481   0.455  53.559  1.00  0.00           H  
ATOM   1868  HH  TYR A 121       6.369  -0.772  53.586  1.00  0.00           H  
ATOM   1869  N   ASP A 122       1.537   2.852  50.112  1.00  0.00           N  
ATOM   1870  CA  ASP A 122       0.429   1.820  50.222  1.00  0.00           C  
ATOM   1871  C   ASP A 122      -0.739   2.166  49.266  1.00  0.00           C  
ATOM   1872  O   ASP A 122      -1.720   2.782  49.653  1.00  0.00           O  
ATOM   1873  CB  ASP A 122      -0.101   1.728  51.655  1.00  0.00           C  
ATOM   1874  CG  ASP A 122      -1.105   0.599  51.844  1.00  0.00           C  
ATOM   1875  OD1 ASP A 122      -1.521   0.030  50.862  1.00  0.00           O  
ATOM   1876  OD2 ASP A 122      -1.447   0.317  52.967  1.00  0.00           O  
ATOM   1877  H   ASP A 122       1.462   3.713  50.636  1.00  0.00           H  
ATOM   1878  HA  ASP A 122       0.817   0.858  49.885  1.00  0.00           H  
ATOM   1879 1HB  ASP A 122       0.731   1.573  52.341  1.00  0.00           H  
ATOM   1880 2HB  ASP A 122      -0.580   2.669  51.927  1.00  0.00           H  
ATOM   1881  N   LEU A 123      -0.568   1.794  48.015  1.00  0.00           N  
ATOM   1882  CA  LEU A 123      -1.561   2.103  46.956  1.00  0.00           C  
ATOM   1883  C   LEU A 123      -2.899   1.419  47.291  1.00  0.00           C  
ATOM   1884  O   LEU A 123      -3.959   1.941  47.034  1.00  0.00           O  
ATOM   1885  CB  LEU A 123      -1.060   1.633  45.585  1.00  0.00           C  
ATOM   1886  CG  LEU A 123      -1.958   1.985  44.392  1.00  0.00           C  
ATOM   1887  CD1 LEU A 123      -2.147   3.494  44.326  1.00  0.00           C  
ATOM   1888  CD2 LEU A 123      -1.331   1.455  43.111  1.00  0.00           C  
ATOM   1889  H   LEU A 123       0.267   1.282  47.771  1.00  0.00           H  
ATOM   1890  HA  LEU A 123      -1.688   3.184  46.907  1.00  0.00           H  
ATOM   1891 1HB  LEU A 123      -0.081   2.074  45.403  1.00  0.00           H  
ATOM   1892 2HB  LEU A 123      -0.948   0.549  45.608  1.00  0.00           H  
ATOM   1893  HG  LEU A 123      -2.940   1.531  44.530  1.00  0.00           H  
ATOM   1894 1HD1 LEU A 123      -2.786   3.744  43.478  1.00  0.00           H  
ATOM   1895 2HD1 LEU A 123      -2.615   3.843  45.246  1.00  0.00           H  
ATOM   1896 3HD1 LEU A 123      -1.179   3.977  44.204  1.00  0.00           H  
ATOM   1897 1HD2 LEU A 123      -1.970   1.704  42.263  1.00  0.00           H  
ATOM   1898 2HD2 LEU A 123      -0.350   1.909  42.971  1.00  0.00           H  
ATOM   1899 3HD2 LEU A 123      -1.224   0.373  43.179  1.00  0.00           H  
ATOM   1900  N   TYR A 124      -2.810   0.262  47.934  1.00  0.00           N  
ATOM   1901  CA  TYR A 124      -4.048  -0.464  48.330  1.00  0.00           C  
ATOM   1902  C   TYR A 124      -4.904   0.326  49.292  1.00  0.00           C  
ATOM   1903  O   TYR A 124      -6.142   0.345  49.183  1.00  0.00           O  
ATOM   1904  CB  TYR A 124      -3.727  -1.783  49.059  1.00  0.00           C  
ATOM   1905  CG  TYR A 124      -3.207  -2.862  48.186  1.00  0.00           C  
ATOM   1906  CD1 TYR A 124      -4.077  -3.734  47.506  1.00  0.00           C  
ATOM   1907  CD2 TYR A 124      -1.844  -3.071  48.062  1.00  0.00           C  
ATOM   1908  CE1 TYR A 124      -3.580  -4.749  46.710  1.00  0.00           C  
ATOM   1909  CE2 TYR A 124      -1.352  -4.050  47.282  1.00  0.00           C  
ATOM   1910  CZ  TYR A 124      -2.208  -4.904  46.610  1.00  0.00           C  
ATOM   1911  OH  TYR A 124      -1.626  -5.881  45.840  1.00  0.00           O  
ATOM   1912  H   TYR A 124      -1.911  -0.138  48.161  1.00  0.00           H  
ATOM   1913  HA  TYR A 124      -4.611  -0.705  47.428  1.00  0.00           H  
ATOM   1914 1HB  TYR A 124      -2.985  -1.598  49.837  1.00  0.00           H  
ATOM   1915 2HB  TYR A 124      -4.626  -2.156  49.548  1.00  0.00           H  
ATOM   1916  HD1 TYR A 124      -5.156  -3.613  47.603  1.00  0.00           H  
ATOM   1917  HD2 TYR A 124      -1.144  -2.435  48.603  1.00  0.00           H  
ATOM   1918  HE1 TYR A 124      -4.265  -5.418  46.189  1.00  0.00           H  
ATOM   1919  HE2 TYR A 124      -0.274  -4.174  47.178  1.00  0.00           H  
ATOM   1920  HH  TYR A 124      -2.311  -6.410  45.424  1.00  0.00           H  
ATOM   1921  N   ALA A 125      -4.295   0.993  50.261  1.00  0.00           N  
ATOM   1922  CA  ALA A 125      -5.002   1.859  51.156  1.00  0.00           C  
ATOM   1923  C   ALA A 125      -5.674   3.014  50.473  1.00  0.00           C  
ATOM   1924  O   ALA A 125      -6.828   3.414  50.811  1.00  0.00           O  
ATOM   1925  CB  ALA A 125      -4.091   2.392  52.269  1.00  0.00           C  
ATOM   1926  H   ALA A 125      -3.297   0.883  50.368  1.00  0.00           H  
ATOM   1927  HA  ALA A 125      -5.806   1.284  51.619  1.00  0.00           H  
ATOM   1928 1HB  ALA A 125      -4.664   3.045  52.928  1.00  0.00           H  
ATOM   1929 2HB  ALA A 125      -3.692   1.556  52.844  1.00  0.00           H  
ATOM   1930 3HB  ALA A 125      -3.269   2.953  51.828  1.00  0.00           H  
ATOM   1931  N   TRP A 126      -4.944   3.617  49.510  1.00  0.00           N  
ATOM   1932  CA  TRP A 126      -5.570   4.697  48.734  1.00  0.00           C  
ATOM   1933  C   TRP A 126      -6.802   4.165  48.032  1.00  0.00           C  
ATOM   1934  O   TRP A 126      -7.894   4.743  48.154  1.00  0.00           O  
ATOM   1935  CB  TRP A 126      -4.537   5.206  47.720  1.00  0.00           C  
ATOM   1936  CG  TRP A 126      -4.960   6.160  46.674  1.00  0.00           C  
ATOM   1937  CD1 TRP A 126      -5.196   5.875  45.397  1.00  0.00           C  
ATOM   1938  CD2 TRP A 126      -5.059   7.565  46.803  1.00  0.00           C  
ATOM   1939  NE1 TRP A 126      -5.465   7.019  44.685  1.00  0.00           N  
ATOM   1940  CE2 TRP A 126      -5.412   8.082  45.530  1.00  0.00           C  
ATOM   1941  CE3 TRP A 126      -4.892   8.453  47.858  1.00  0.00           C  
ATOM   1942  CZ2 TRP A 126      -5.562   9.452  45.278  1.00  0.00           C  
ATOM   1943  CZ3 TRP A 126      -5.078   9.806  47.619  1.00  0.00           C  
ATOM   1944  CH2 TRP A 126      -5.429  10.291  46.351  1.00  0.00           C  
ATOM   1945  H   TRP A 126      -3.990   3.354  49.306  1.00  0.00           H  
ATOM   1946  HA  TRP A 126      -5.846   5.500  49.418  1.00  0.00           H  
ATOM   1947 1HB  TRP A 126      -3.723   5.704  48.248  1.00  0.00           H  
ATOM   1948 2HB  TRP A 126      -4.109   4.361  47.181  1.00  0.00           H  
ATOM   1949  HD1 TRP A 126      -5.179   4.874  44.968  1.00  0.00           H  
ATOM   1950  HE1 TRP A 126      -5.667   7.063  43.697  1.00  0.00           H  
ATOM   1951  HE3 TRP A 126      -4.624   8.096  48.852  1.00  0.00           H  
ATOM   1952  HZ2 TRP A 126      -5.775   9.838  44.281  1.00  0.00           H  
ATOM   1953  HZ3 TRP A 126      -4.940  10.488  48.458  1.00  0.00           H  
ATOM   1954  HH2 TRP A 126      -5.599  11.360  46.219  1.00  0.00           H  
ATOM   1955  N   ASP A 127      -6.631   3.092  47.299  1.00  0.00           N  
ATOM   1956  CA  ASP A 127      -7.761   2.545  46.539  1.00  0.00           C  
ATOM   1957  C   ASP A 127      -8.949   2.161  47.423  1.00  0.00           C  
ATOM   1958  O   ASP A 127     -10.123   2.371  47.020  1.00  0.00           O  
ATOM   1959  CB  ASP A 127      -7.373   1.380  45.687  1.00  0.00           C  
ATOM   1960  CG  ASP A 127      -6.604   1.787  44.454  1.00  0.00           C  
ATOM   1961  OD1 ASP A 127      -6.570   2.997  44.132  1.00  0.00           O  
ATOM   1962  OD2 ASP A 127      -6.047   0.957  43.733  1.00  0.00           O  
ATOM   1963  H   ASP A 127      -5.733   2.632  47.244  1.00  0.00           H  
ATOM   1964  HA  ASP A 127      -8.144   3.324  45.879  1.00  0.00           H  
ATOM   1965 1HB  ASP A 127      -6.761   0.691  46.269  1.00  0.00           H  
ATOM   1966 2HB  ASP A 127      -8.269   0.841  45.377  1.00  0.00           H  
ATOM   1967  N   GLU A 128      -8.642   1.572  48.570  1.00  0.00           N  
ATOM   1968  CA  GLU A 128      -9.678   1.275  49.554  1.00  0.00           C  
ATOM   1969  C   GLU A 128     -10.472   2.505  49.988  1.00  0.00           C  
ATOM   1970  O   GLU A 128     -11.701   2.467  49.937  1.00  0.00           O  
ATOM   1971  CB  GLU A 128      -9.113   0.561  50.766  1.00  0.00           C  
ATOM   1972  CG  GLU A 128     -10.095   0.459  51.940  1.00  0.00           C  
ATOM   1973  CD  GLU A 128     -11.333  -0.397  51.662  1.00  0.00           C  
ATOM   1974  OE1 GLU A 128     -11.302  -1.250  50.723  1.00  0.00           O  
ATOM   1975  OE2 GLU A 128     -12.333  -0.229  52.426  1.00  0.00           O  
ATOM   1976  H   GLU A 128      -7.685   1.323  48.774  1.00  0.00           H  
ATOM   1977  HA  GLU A 128     -10.418   0.622  49.091  1.00  0.00           H  
ATOM   1978 1HB  GLU A 128      -8.812  -0.449  50.485  1.00  0.00           H  
ATOM   1979 2HB  GLU A 128      -8.221   1.083  51.112  1.00  0.00           H  
ATOM   1980 1HG  GLU A 128      -9.577   0.032  52.798  1.00  0.00           H  
ATOM   1981 2HG  GLU A 128     -10.425   1.461  52.211  1.00  0.00           H  
ATOM   1982  N   PHE A 129      -9.806   3.590  50.409  1.00  0.00           N  
ATOM   1983  CA  PHE A 129     -10.493   4.831  50.761  1.00  0.00           C  
ATOM   1984  C   PHE A 129     -11.437   5.364  49.671  1.00  0.00           C  
ATOM   1985  O   PHE A 129     -12.460   5.979  49.998  1.00  0.00           O  
ATOM   1986  CB  PHE A 129      -9.451   5.926  51.094  1.00  0.00           C  
ATOM   1987  CG  PHE A 129     -10.021   7.260  51.472  1.00  0.00           C  
ATOM   1988  CD1 PHE A 129     -10.534   7.471  52.739  1.00  0.00           C  
ATOM   1989  CD2 PHE A 129      -9.998   8.327  50.585  1.00  0.00           C  
ATOM   1990  CE1 PHE A 129     -11.047   8.673  53.117  1.00  0.00           C  
ATOM   1991  CE2 PHE A 129     -10.514   9.565  50.968  1.00  0.00           C  
ATOM   1992  CZ  PHE A 129     -11.039   9.734  52.250  1.00  0.00           C  
ATOM   1993  H   PHE A 129      -8.799   3.546  50.486  1.00  0.00           H  
ATOM   1994  HA  PHE A 129     -11.110   4.648  51.641  1.00  0.00           H  
ATOM   1995 1HB  PHE A 129      -8.826   5.594  51.922  1.00  0.00           H  
ATOM   1996 2HB  PHE A 129      -8.800   6.083  50.235  1.00  0.00           H  
ATOM   1997  HD1 PHE A 129     -10.529   6.652  53.459  1.00  0.00           H  
ATOM   1998  HD2 PHE A 129      -9.588   8.193  49.584  1.00  0.00           H  
ATOM   1999  HE1 PHE A 129     -11.468   8.797  54.115  1.00  0.00           H  
ATOM   2000  HE2 PHE A 129     -10.509  10.401  50.268  1.00  0.00           H  
ATOM   2001  HZ  PHE A 129     -11.439  10.697  52.562  1.00  0.00           H  
ATOM   2002  N   TRP A 130     -11.050   5.202  48.402  1.00  0.00           N  
ATOM   2003  CA  TRP A 130     -11.790   5.740  47.262  1.00  0.00           C  
ATOM   2004  C   TRP A 130     -12.764   4.739  46.672  1.00  0.00           C  
ATOM   2005  O   TRP A 130     -13.309   4.955  45.588  1.00  0.00           O  
ATOM   2006  CB  TRP A 130     -10.829   6.190  46.137  1.00  0.00           C  
ATOM   2007  CG  TRP A 130     -10.030   7.452  46.568  1.00  0.00           C  
ATOM   2008  CD1 TRP A 130      -8.735   7.504  46.902  1.00  0.00           C  
ATOM   2009  CD2 TRP A 130     -10.550   8.758  46.789  1.00  0.00           C  
ATOM   2010  NE1 TRP A 130      -8.383   8.771  47.301  1.00  0.00           N  
ATOM   2011  CE2 TRP A 130      -9.479   9.573  47.231  1.00  0.00           C  
ATOM   2012  CE3 TRP A 130     -11.809   9.355  46.621  1.00  0.00           C  
ATOM   2013  CZ2 TRP A 130      -9.616  10.924  47.490  1.00  0.00           C  
ATOM   2014  CZ3 TRP A 130     -11.949  10.720  46.896  1.00  0.00           C  
ATOM   2015  CH2 TRP A 130     -10.858  11.494  47.314  1.00  0.00           C  
ATOM   2016  H   TRP A 130     -10.201   4.680  48.236  1.00  0.00           H  
ATOM   2017  HA  TRP A 130     -12.357   6.608  47.596  1.00  0.00           H  
ATOM   2018 1HB  TRP A 130     -10.139   5.380  45.901  1.00  0.00           H  
ATOM   2019 2HB  TRP A 130     -11.401   6.406  45.235  1.00  0.00           H  
ATOM   2020  HD1 TRP A 130      -8.048   6.660  46.866  1.00  0.00           H  
ATOM   2021  HE1 TRP A 130      -7.462   9.060  47.598  1.00  0.00           H  
ATOM   2022  HE3 TRP A 130     -12.660   8.766  46.280  1.00  0.00           H  
ATOM   2023  HZ2 TRP A 130      -8.778  11.539  47.822  1.00  0.00           H  
ATOM   2024  HZ3 TRP A 130     -12.936  11.167  46.776  1.00  0.00           H  
ATOM   2025  HH2 TRP A 130     -10.990  12.559  47.505  1.00  0.00           H  
ATOM   2026  N   ARG A 131     -12.887   3.594  47.311  1.00  0.00           N  
ATOM   2027  CA  ARG A 131     -13.768   2.527  46.829  1.00  0.00           C  
ATOM   2028  C   ARG A 131     -15.233   2.985  46.915  1.00  0.00           C  
ATOM   2029  O   ARG A 131     -15.617   3.554  47.955  1.00  0.00           O  
ATOM   2030  OXT ARG A 131     -15.977   2.791  45.993  1.00  0.00           O  
ATOM   2031  CB  ARG A 131     -13.541   1.319  47.727  1.00  0.00           C  
ATOM   2032  CG  ARG A 131     -14.328   0.109  47.374  1.00  0.00           C  
ATOM   2033  CD  ARG A 131     -14.394  -0.888  48.538  1.00  0.00           C  
ATOM   2034  NE  ARG A 131     -13.194  -1.703  48.608  1.00  0.00           N  
ATOM   2035  CZ  ARG A 131     -13.012  -2.837  47.926  1.00  0.00           C  
ATOM   2036  NH1 ARG A 131     -13.962  -3.308  47.097  1.00  0.00           N  
ATOM   2037  NH2 ARG A 131     -11.854  -3.505  48.072  1.00  0.00           N  
ATOM   2038  H   ARG A 131     -12.357   3.449  48.158  1.00  0.00           H  
ATOM   2039  HA  ARG A 131     -13.494   2.290  45.801  1.00  0.00           H  
ATOM   2040 1HB  ARG A 131     -12.488   1.041  47.704  1.00  0.00           H  
ATOM   2041 2HB  ARG A 131     -13.788   1.579  48.757  1.00  0.00           H  
ATOM   2042 1HG  ARG A 131     -15.347   0.400  47.116  1.00  0.00           H  
ATOM   2043 2HG  ARG A 131     -13.866  -0.390  46.522  1.00  0.00           H  
ATOM   2044 1HD  ARG A 131     -14.496  -0.345  49.477  1.00  0.00           H  
ATOM   2045 2HD  ARG A 131     -15.251  -1.547  48.405  1.00  0.00           H  
ATOM   2046  HE  ARG A 131     -12.447  -1.389  49.213  1.00  0.00           H  
ATOM   2047 1HH1 ARG A 131     -14.829  -2.802  46.984  1.00  0.00           H  
ATOM   2048 2HH1 ARG A 131     -13.808  -4.167  46.589  1.00  0.00           H  
ATOM   2049 1HH2 ARG A 131     -11.139  -3.148  48.691  1.00  0.00           H  
ATOM   2050 2HH2 ARG A 131     -11.700  -4.364  47.565  1.00  0.00           H  
TER                                                                             
HEADER                                            xx-MMM-xx                     
HETNAM     IBP X   1  IBP                                                       
HETATM    1  C2  IBP X   1      -3.062  12.564  44.486  1.00  0.00           C  
HETATM    2  C4  IBP X   1      -2.864  13.835  45.024  1.00  0.00           C  
HETATM    3  C6  IBP X   1      -3.652  14.296  46.083  1.00  0.00           C  
HETATM    4  C3  IBP X   1      -4.628  13.434  46.607  1.00  0.00           C  
HETATM    5  C1  IBP X   1      -4.833  12.161  46.067  1.00  0.00           C  
HETATM    6  C5  IBP X   1      -4.057  11.718  44.995  1.00  0.00           C  
HETATM    7  C11 IBP X   1      -4.276  10.359  44.381  1.00  0.00           C  
HETATM    8  C13 IBP X   1      -3.434   9.239  45.027  1.00  0.00           C  
HETATM    9  C9  IBP X   1      -3.783   9.126  46.514  1.00  0.00           C  
HETATM   10  C10 IBP X   1      -1.924   9.467  44.879  1.00  0.00           C  
HETATM   11  C12 IBP X   1      -3.454  15.677  46.700  1.00  0.00           C  
HETATM   12  C7  IBP X   1      -2.270  16.422  46.045  1.00  0.00           C  
HETATM   13  O1  IBP X   1      -2.418  16.753  44.830  1.00  0.00           O  
HETATM   14  O2  IBP X   1      -1.298  16.695  46.812  1.00  0.00           O  
HETATM   15  C8  IBP X   1      -4.748  16.502  46.716  1.00  0.00           C  
HETATM   16  H2  IBP X   1      -2.436  12.242  43.657  1.00  0.00           H  
HETATM   17  H4  IBP X   1      -2.072  14.455  44.615  1.00  0.00           H  
HETATM   18  H3  IBP X   1      -5.211  13.751  47.469  1.00  0.00           H  
HETATM   19  H1  IBP X   1      -5.590  11.520  46.507  1.00  0.00           H  
HETATM   20  H14 IBP X   1      -4.043  10.418  43.309  1.00  0.00           H  
HETATM   21  H15 IBP X   1      -5.345  10.107  44.432  1.00  0.00           H  
HETATM   22  H17 IBP X   1      -3.680   8.285  44.543  1.00  0.00           H  
HETATM   23  H8  IBP X   1      -3.553  10.059  47.038  1.00  0.00           H  
HETATM   24  H9  IBP X   1      -4.848   8.914  46.653  1.00  0.00           H  
HETATM   25  H10 IBP X   1      -3.211   8.325  46.988  1.00  0.00           H  
HETATM   26  H11 IBP X   1      -1.627  10.410  45.348  1.00  0.00           H  
HETATM   27  H12 IBP X   1      -1.349   8.675  45.369  1.00  0.00           H  
HETATM   28  H13 IBP X   1      -1.631   9.503  43.824  1.00  0.00           H  
HETATM   29  H16 IBP X   1      -3.179  15.537  47.755  1.00  0.00           H  
HETATM   30  H5  IBP X   1      -5.107  16.698  45.700  1.00  0.00           H  
HETATM   31  H6  IBP X   1      -5.541  15.968  47.255  1.00  0.00           H  
HETATM   32  H7  IBP X   1      -4.619  17.467  47.220  1.00  0.00           H  
TER                                                                             
CONECT    1    2    6   16                                                      
CONECT    2    1    3   17                                                      
CONECT    3    2    4   11                                                      
CONECT    4    3    5   18                                                      
CONECT    5    4    6   19                                                      
CONECT    6    1    5    7                                                      
CONECT    7    6    8   20   21                                                 
CONECT    8    7    9   10   22                                                 
CONECT    9    8   23   24   25                                                 
CONECT   10    8   26   27   28                                                 
CONECT   11    3   12   15   29                                                 
CONECT   12   11   13   14                                                      
CONECT   13   12                                                                
CONECT   14   12                                                                
CONECT   15   11   30   31   32                                                 
CONECT   16    1                                                                
CONECT   17    2                                                                
CONECT   18    4                                                                
CONECT   19    5                                                                
CONECT   20    7                                                                
CONECT   21    7                                                                
CONECT   22    8                                                                
CONECT   23    9                                                                
CONECT   24    9                                                                
CONECT   25    9                                                                
CONECT   26   10                                                                
CONECT   27   10                                                                
CONECT   28   10                                                                
CONECT   29   11                                                                
CONECT   30   15                                                                
CONECT   31   15                                                                
CONECT   32   15                                                                
