# Supplementary material for: New computational protein design methods for de novo small molecule binding sites
Source: PLoS Comput Biol. 2020 Oct 5;16(10):e1008178. doi: 10.1371/journal.pcbi.1008178 (PMC7575090; doi:10.1371/journal.pcbi.1008178)
Supplement: S4 File — PDB files for matches that were selected for forward design, the RosettaMatch constraint files (.cst) that yielded the match, and corresponding source composite binding site definition (.pdb) that was used to generate the RosettaMatch constraint file. (GZ) [file pcbi.1008178.s004.tar.gz › DesignMatchPDBs/IM4_1JKG.pdb]

HEADER                                            xx-MMM-xx                     
REMARK 666 MATCH TEMPLATE X IM4    0 MATCH MOTIF A LEU   27  1  1               
REMARK 666 MATCH TEMPLATE X IM4    0 MATCH MOTIF A LEU   98  2  1               
REMARK 666 MATCH TEMPLATE X IM4    0 MATCH MOTIF A LEU  132  3  1               
ATOM      1  N   ALA A   1      25.924  11.290  67.569  1.00  0.00           N  
ATOM      2  CA  ALA A   1      26.888  10.481  66.831  1.00  0.00           C  
ATOM      3  C   ALA A   1      28.088  10.131  67.704  1.00  0.00           C  
ATOM      4  O   ALA A   1      28.444  10.877  68.616  1.00  0.00           O  
ATOM      5  CB  ALA A   1      27.349  11.226  65.582  1.00  0.00           C  
ATOM      6 1H   ALA A   1      25.805  12.170  67.109  1.00  0.00           H  
ATOM      7 2H   ALA A   1      25.046  10.812  67.606  1.00  0.00           H  
ATOM      8 3H   ALA A   1      26.259  11.444  68.498  1.00  0.00           H  
ATOM      9  HA  ALA A   1      26.395   9.556  66.532  1.00  0.00           H  
ATOM     10 1HB  ALA A   1      28.068  10.614  65.038  1.00  0.00           H  
ATOM     11 2HB  ALA A   1      26.490  11.431  64.943  1.00  0.00           H  
ATOM     12 3HB  ALA A   1      27.818  12.165  65.871  1.00  0.00           H  
ATOM     13  N   SER A   2      28.710   8.993  67.412  1.00  0.00           N  
ATOM     14  CA  SER A   2      29.869   8.537  68.170  1.00  0.00           C  
ATOM     15  C   SER A   2      31.089   9.410  67.886  1.00  0.00           C  
ATOM     16  O   SER A   2      32.027   9.459  68.684  1.00  0.00           O  
ATOM     17  CB  SER A   2      30.177   7.092  67.831  1.00  0.00           C  
ATOM     18  OG  SER A   2      30.565   6.962  66.491  1.00  0.00           O  
ATOM     19  H   SER A   2      28.371   8.430  66.646  1.00  0.00           H  
ATOM     20  HA  SER A   2      29.634   8.601  69.233  1.00  0.00           H  
ATOM     21 1HB  SER A   2      30.973   6.727  68.480  1.00  0.00           H  
ATOM     22 2HB  SER A   2      29.296   6.479  68.018  1.00  0.00           H  
ATOM     23  HG  SER A   2      30.741   6.028  66.355  1.00  0.00           H  
ATOM     24  N   VAL A   3      31.075  10.093  66.744  1.00  0.00           N  
ATOM     25  CA  VAL A   3      32.174  10.982  66.362  1.00  0.00           C  
ATOM     26  C   VAL A   3      31.605  12.321  65.894  1.00  0.00           C  
ATOM     27  O   VAL A   3      30.607  12.367  65.180  1.00  0.00           O  
ATOM     28  CB  VAL A   3      33.025  10.372  65.226  1.00  0.00           C  
ATOM     29  CG1 VAL A   3      34.113  11.353  64.795  1.00  0.00           C  
ATOM     30  CG2 VAL A   3      33.657   9.072  65.691  1.00  0.00           C  
ATOM     31  H   VAL A   3      30.284   9.994  66.125  1.00  0.00           H  
ATOM     32  HA  VAL A   3      32.818  11.128  67.230  1.00  0.00           H  
ATOM     33  HB  VAL A   3      32.383  10.178  64.367  1.00  0.00           H  
ATOM     34 1HG1 VAL A   3      34.705  10.911  63.994  1.00  0.00           H  
ATOM     35 2HG1 VAL A   3      33.652  12.274  64.439  1.00  0.00           H  
ATOM     36 3HG1 VAL A   3      34.760  11.575  65.643  1.00  0.00           H  
ATOM     37 1HG2 VAL A   3      34.255   8.648  64.884  1.00  0.00           H  
ATOM     38 2HG2 VAL A   3      34.295   9.265  66.553  1.00  0.00           H  
ATOM     39 3HG2 VAL A   3      32.874   8.366  65.970  1.00  0.00           H  
ATOM     40  N   ASP A   4      32.248  13.405  66.312  1.00  0.00           N  
ATOM     41  CA  ASP A   4      31.821  14.751  65.959  1.00  0.00           C  
ATOM     42  C   ASP A   4      31.789  14.909  64.435  1.00  0.00           C  
ATOM     43  O   ASP A   4      32.738  14.541  63.742  1.00  0.00           O  
ATOM     44  CB  ASP A   4      32.755  15.794  66.578  1.00  0.00           C  
ATOM     45  CG  ASP A   4      32.215  17.213  66.467  1.00  0.00           C  
ATOM     46  OD1 ASP A   4      31.067  17.366  66.122  1.00  0.00           O  
ATOM     47  OD2 ASP A   4      32.955  18.131  66.728  1.00  0.00           O  
ATOM     48  H   ASP A   4      33.062  13.285  66.897  1.00  0.00           H  
ATOM     49  HA  ASP A   4      30.818  14.911  66.355  1.00  0.00           H  
ATOM     50 1HB  ASP A   4      32.912  15.562  67.632  1.00  0.00           H  
ATOM     51 2HB  ASP A   4      33.727  15.751  66.085  1.00  0.00           H  
ATOM     52  N   PHE A   5      30.693  15.454  63.916  1.00  0.00           N  
ATOM     53  CA  PHE A   5      30.546  15.638  62.474  1.00  0.00           C  
ATOM     54  C   PHE A   5      31.670  16.484  61.886  1.00  0.00           C  
ATOM     55  O   PHE A   5      32.140  16.217  60.777  1.00  0.00           O  
ATOM     56  CB  PHE A   5      29.199  16.292  62.154  1.00  0.00           C  
ATOM     57  CG  PHE A   5      28.951  16.478  60.684  1.00  0.00           C  
ATOM     58  CD1 PHE A   5      28.723  15.381  59.861  1.00  0.00           C  
ATOM     59  CD2 PHE A   5      28.956  17.750  60.121  1.00  0.00           C  
ATOM     60  CE1 PHE A   5      28.503  15.544  58.492  1.00  0.00           C  
ATOM     61  CE2 PHE A   5      28.737  17.925  58.753  1.00  0.00           C  
ATOM     62  CZ  PHE A   5      28.511  16.820  57.939  1.00  0.00           C  
ATOM     63  H   PHE A   5      29.946  15.747  64.529  1.00  0.00           H  
ATOM     64  HA  PHE A   5      30.581  14.659  61.994  1.00  0.00           H  
ATOM     65 1HB  PHE A   5      28.393  15.682  62.561  1.00  0.00           H  
ATOM     66 2HB  PHE A   5      29.145  17.268  62.635  1.00  0.00           H  
ATOM     67  HD1 PHE A   5      28.715  14.381  60.297  1.00  0.00           H  
ATOM     68  HD2 PHE A   5      29.133  18.616  60.760  1.00  0.00           H  
ATOM     69  HE1 PHE A   5      28.326  14.674  57.861  1.00  0.00           H  
ATOM     70  HE2 PHE A   5      28.744  18.926  58.322  1.00  0.00           H  
ATOM     71  HZ  PHE A   5      28.343  16.953  56.871  1.00  0.00           H  
ATOM     72  N   LYS A   6      32.108  17.503  62.621  1.00  0.00           N  
ATOM     73  CA  LYS A   6      33.189  18.341  62.120  1.00  0.00           C  
ATOM     74  C   LYS A   6      34.441  17.515  61.857  1.00  0.00           C  
ATOM     75  O   LYS A   6      35.222  17.832  60.960  1.00  0.00           O  
ATOM     76  CB  LYS A   6      33.513  19.474  63.095  1.00  0.00           C  
ATOM     77  CG  LYS A   6      34.587  20.407  62.548  1.00  0.00           C  
ATOM     78  CD  LYS A   6      34.774  21.653  63.391  1.00  0.00           C  
ATOM     79  CE  LYS A   6      35.729  22.618  62.700  1.00  0.00           C  
ATOM     80  NZ  LYS A   6      37.131  22.114  62.718  1.00  0.00           N  
ATOM     81  H   LYS A   6      31.704  17.709  63.523  1.00  0.00           H  
ATOM     82  HA  LYS A   6      32.875  18.784  61.175  1.00  0.00           H  
ATOM     83 1HB  LYS A   6      32.610  20.050  63.298  1.00  0.00           H  
ATOM     84 2HB  LYS A   6      33.853  19.054  64.042  1.00  0.00           H  
ATOM     85 1HG  LYS A   6      35.541  19.880  62.507  1.00  0.00           H  
ATOM     86 2HG  LYS A   6      34.320  20.717  61.539  1.00  0.00           H  
ATOM     87 1HD  LYS A   6      33.809  22.139  63.541  1.00  0.00           H  
ATOM     88 2HD  LYS A   6      35.178  21.376  64.365  1.00  0.00           H  
ATOM     89 1HE  LYS A   6      35.417  22.760  61.666  1.00  0.00           H  
ATOM     90 2HE  LYS A   6      35.695  23.585  63.202  1.00  0.00           H  
ATOM     91 1HZ  LYS A   6      37.734  22.778  62.253  1.00  0.00           H  
ATOM     92 2HZ  LYS A   6      37.434  21.996  63.675  1.00  0.00           H  
ATOM     93 3HZ  LYS A   6      37.176  21.226  62.239  1.00  0.00           H  
ATOM     94  N   THR A   7      34.635  16.459  62.642  1.00  0.00           N  
ATOM     95  CA  THR A   7      35.804  15.604  62.463  1.00  0.00           C  
ATOM     96  C   THR A   7      35.742  14.928  61.098  1.00  0.00           C  
ATOM     97  O   THR A   7      36.754  14.817  60.402  1.00  0.00           O  
ATOM     98  CB  THR A   7      35.902  14.542  63.574  1.00  0.00           C  
ATOM     99  OG1 THR A   7      36.052  15.188  64.845  1.00  0.00           O  
ATOM    100  CG2 THR A   7      37.091  13.625  63.332  1.00  0.00           C  
ATOM    101  H   THR A   7      33.971  16.239  63.370  1.00  0.00           H  
ATOM    102  HA  THR A   7      36.698  16.225  62.523  1.00  0.00           H  
ATOM    103  HB  THR A   7      34.989  13.947  63.590  1.00  0.00           H  
ATOM    104  HG1 THR A   7      36.113  14.524  65.536  1.00  0.00           H  
ATOM    105 1HG2 THR A   7      37.144  12.881  64.126  1.00  0.00           H  
ATOM    106 2HG2 THR A   7      36.974  13.123  62.371  1.00  0.00           H  
ATOM    107 3HG2 THR A   7      38.008  14.213  63.324  1.00  0.00           H  
ATOM    108  N   TYR A   8      34.550  14.482  60.717  1.00  0.00           N  
ATOM    109  CA  TYR A   8      34.358  13.855  59.413  1.00  0.00           C  
ATOM    110  C   TYR A   8      34.606  14.842  58.281  1.00  0.00           C  
ATOM    111  O   TYR A   8      35.219  14.499  57.269  1.00  0.00           O  
ATOM    112  CB  TYR A   8      32.949  13.268  59.303  1.00  0.00           C  
ATOM    113  CG  TYR A   8      32.760  11.986  60.082  1.00  0.00           C  
ATOM    114  CD1 TYR A   8      31.940  11.969  61.202  1.00  0.00           C  
ATOM    115  CD2 TYR A   8      33.405  10.827  59.678  1.00  0.00           C  
ATOM    116  CE1 TYR A   8      31.767  10.798  61.913  1.00  0.00           C  
ATOM    117  CE2 TYR A   8      33.232   9.656  60.390  1.00  0.00           C  
ATOM    118  CZ  TYR A   8      32.416   9.639  61.503  1.00  0.00           C  
ATOM    119  OH  TYR A   8      32.244   8.472  62.212  1.00  0.00           O  
ATOM    120  H   TYR A   8      33.760  14.576  61.338  1.00  0.00           H  
ATOM    121  HA  TYR A   8      35.059  13.024  59.322  1.00  0.00           H  
ATOM    122 1HB  TYR A   8      32.222  13.997  59.665  1.00  0.00           H  
ATOM    123 2HB  TYR A   8      32.719  13.068  58.257  1.00  0.00           H  
ATOM    124  HD1 TYR A   8      31.433  12.880  61.520  1.00  0.00           H  
ATOM    125  HD2 TYR A   8      34.049  10.840  58.799  1.00  0.00           H  
ATOM    126  HE1 TYR A   8      31.123  10.784  62.792  1.00  0.00           H  
ATOM    127  HE2 TYR A   8      33.740   8.745  60.072  1.00  0.00           H  
ATOM    128  HH  TYR A   8      32.756   7.771  61.802  1.00  0.00           H  
ATOM    129  N   VAL A   9      34.112  16.064  58.446  1.00  0.00           N  
ATOM    130  CA  VAL A   9      34.283  17.084  57.417  1.00  0.00           C  
ATOM    131  C   VAL A   9      35.756  17.443  57.247  1.00  0.00           C  
ATOM    132  O   VAL A   9      36.246  17.547  56.124  1.00  0.00           O  
ATOM    133  CB  VAL A   9      33.484  18.350  57.778  1.00  0.00           C  
ATOM    134  CG1 VAL A   9      33.807  19.478  56.810  1.00  0.00           C  
ATOM    135  CG2 VAL A   9      31.994  18.042  57.770  1.00  0.00           C  
ATOM    136  H   VAL A   9      33.610  16.298  59.291  1.00  0.00           H  
ATOM    137  HA  VAL A   9      33.914  16.686  56.471  1.00  0.00           H  
ATOM    138  HB  VAL A   9      33.781  18.684  58.772  1.00  0.00           H  
ATOM    139 1HG1 VAL A   9      33.233  20.365  57.080  1.00  0.00           H  
ATOM    140 2HG1 VAL A   9      34.871  19.706  56.859  1.00  0.00           H  
ATOM    141 3HG1 VAL A   9      33.546  19.174  55.796  1.00  0.00           H  
ATOM    142 1HG2 VAL A   9      31.435  18.941  58.027  1.00  0.00           H  
ATOM    143 2HG2 VAL A   9      31.698  17.702  56.778  1.00  0.00           H  
ATOM    144 3HG2 VAL A   9      31.780  17.261  58.500  1.00  0.00           H  
ATOM    145  N   ASP A  10      36.460  17.634  58.360  1.00  0.00           N  
ATOM    146  CA  ASP A  10      37.879  17.982  58.292  1.00  0.00           C  
ATOM    147  C   ASP A  10      38.654  16.849  57.622  1.00  0.00           C  
ATOM    148  O   ASP A  10      39.475  17.079  56.736  1.00  0.00           O  
ATOM    149  CB  ASP A  10      38.445  18.252  59.689  1.00  0.00           C  
ATOM    150  CG  ASP A  10      37.931  19.551  60.295  1.00  0.00           C  
ATOM    151  OD1 ASP A  10      37.388  20.349  59.569  1.00  0.00           O  
ATOM    152  OD2 ASP A  10      38.088  19.733  61.479  1.00  0.00           O  
ATOM    153  H   ASP A  10      36.020  17.540  59.264  1.00  0.00           H  
ATOM    154  HA  ASP A  10      37.982  18.904  57.719  1.00  0.00           H  
ATOM    155 1HB  ASP A  10      38.181  17.429  60.354  1.00  0.00           H  
ATOM    156 2HB  ASP A  10      39.533  18.296  59.639  1.00  0.00           H  
ATOM    157  N   GLN A  11      38.392  15.622  58.061  1.00  0.00           N  
ATOM    158  CA  GLN A  11      39.038  14.450  57.477  1.00  0.00           C  
ATOM    159  C   GLN A  11      38.779  14.369  55.979  1.00  0.00           C  
ATOM    160  O   GLN A  11      39.696  14.107  55.198  1.00  0.00           O  
ATOM    161  CB  GLN A  11      38.550  13.170  58.161  1.00  0.00           C  
ATOM    162  CG  GLN A  11      39.179  11.897  57.622  1.00  0.00           C  
ATOM    163  CD  GLN A  11      38.653  10.654  58.313  1.00  0.00           C  
ATOM    164  OE1 GLN A  11      37.505  10.251  58.108  1.00  0.00           O  
ATOM    165  NE2 GLN A  11      39.491  10.037  59.138  1.00  0.00           N  
ATOM    166  H   GLN A  11      37.732  15.495  58.815  1.00  0.00           H  
ATOM    167  HA  GLN A  11      40.112  14.527  57.648  1.00  0.00           H  
ATOM    168 1HB  GLN A  11      38.762  13.225  59.229  1.00  0.00           H  
ATOM    169 2HB  GLN A  11      37.469  13.086  58.047  1.00  0.00           H  
ATOM    170 1HG  GLN A  11      38.957  11.817  56.558  1.00  0.00           H  
ATOM    171 2HG  GLN A  11      40.257  11.944  57.776  1.00  0.00           H  
ATOM    172 1HE2 GLN A  11      39.200   9.211  59.623  1.00  0.00           H  
ATOM    173 2HE2 GLN A  11      40.414  10.398  59.276  1.00  0.00           H  
ATOM    174  N   ALA A  12      37.525  14.587  55.587  1.00  0.00           N  
ATOM    175  CA  ALA A  12      37.144  14.547  54.174  1.00  0.00           C  
ATOM    176  C   ALA A  12      37.933  15.571  53.356  1.00  0.00           C  
ATOM    177  O   ALA A  12      38.432  15.259  52.272  1.00  0.00           O  
ATOM    178  CB  ALA A  12      35.634  14.803  54.029  1.00  0.00           C  
ATOM    179  H   ALA A  12      36.820  14.785  56.282  1.00  0.00           H  
ATOM    180  HA  ALA A  12      37.375  13.554  53.789  1.00  0.00           H  
ATOM    181 1HB  ALA A  12      35.360  14.771  52.974  1.00  0.00           H  
ATOM    182 2HB  ALA A  12      35.081  14.036  54.571  1.00  0.00           H  
ATOM    183 3HB  ALA A  12      35.390  15.782  54.437  1.00  0.00           H  
ATOM    184  N   CYS A  13      38.048  16.790  53.872  1.00  0.00           N  
ATOM    185  CA  CYS A  13      38.778  17.833  53.161  1.00  0.00           C  
ATOM    186  C   CYS A  13      40.246  17.478  52.963  1.00  0.00           C  
ATOM    187  O   CYS A  13      40.784  17.642  51.871  1.00  0.00           O  
ATOM    188  CB  CYS A  13      38.684  19.158  53.918  1.00  0.00           C  
ATOM    189  SG  CYS A  13      37.044  19.918  53.876  1.00  0.00           S  
ATOM    190  H   CYS A  13      37.628  17.005  54.766  1.00  0.00           H  
ATOM    191  HA  CYS A  13      38.330  17.959  52.175  1.00  0.00           H  
ATOM    192 1HB  CYS A  13      38.957  19.000  54.962  1.00  0.00           H  
ATOM    193 2HB  CYS A  13      39.396  19.868  53.498  1.00  0.00           H  
ATOM    194  HG  CYS A  13      37.366  20.983  54.605  1.00  0.00           H  
ATOM    195  N   ARG A  14      40.892  17.011  54.024  1.00  0.00           N  
ATOM    196  CA  ARG A  14      42.306  16.649  53.951  1.00  0.00           C  
ATOM    197  C   ARG A  14      42.528  15.480  52.993  1.00  0.00           C  
ATOM    198  O   ARG A  14      43.422  15.517  52.148  1.00  0.00           O  
ATOM    199  CB  ARG A  14      42.834  16.278  55.339  1.00  0.00           C  
ATOM    200  CG  ARG A  14      44.314  15.932  55.347  1.00  0.00           C  
ATOM    201  CD  ARG A  14      44.815  15.629  56.751  1.00  0.00           C  
ATOM    202  NE  ARG A  14      46.244  15.326  56.757  1.00  0.00           N  
ATOM    203  CZ  ARG A  14      46.926  14.955  57.837  1.00  0.00           C  
ATOM    204  NH1 ARG A  14      46.312  14.837  59.008  1.00  0.00           N  
ATOM    205  NH2 ARG A  14      48.226  14.703  57.745  1.00  0.00           N  
ATOM    206  H   ARG A  14      40.401  16.901  54.900  1.00  0.00           H  
ATOM    207  HA  ARG A  14      42.864  17.510  53.583  1.00  0.00           H  
ATOM    208 1HB  ARG A  14      42.671  17.109  56.024  1.00  0.00           H  
ATOM    209 2HB  ARG A  14      42.278  15.423  55.724  1.00  0.00           H  
ATOM    210 1HG  ARG A  14      44.485  15.053  54.725  1.00  0.00           H  
ATOM    211 2HG  ARG A  14      44.886  16.773  54.953  1.00  0.00           H  
ATOM    212 1HD  ARG A  14      44.644  16.493  57.392  1.00  0.00           H  
ATOM    213 2HD  ARG A  14      44.279  14.768  57.150  1.00  0.00           H  
ATOM    214  HE  ARG A  14      46.745  15.404  55.881  1.00  0.00           H  
ATOM    215 1HH1 ARG A  14      45.322  15.029  59.080  1.00  0.00           H  
ATOM    216 2HH1 ARG A  14      46.833  14.555  59.825  1.00  0.00           H  
ATOM    217 1HH2 ARG A  14      48.697  14.792  56.855  1.00  0.00           H  
ATOM    218 2HH2 ARG A  14      48.744  14.421  58.564  1.00  0.00           H  
ATOM    219  N   ALA A  15      41.712  14.442  53.138  1.00  0.00           N  
ATOM    220  CA  ALA A  15      41.810  13.269  52.280  1.00  0.00           C  
ATOM    221  C   ALA A  15      41.631  13.653  50.817  1.00  0.00           C  
ATOM    222  O   ALA A  15      42.393  13.214  49.953  1.00  0.00           O  
ATOM    223  CB  ALA A  15      40.757  12.243  52.678  1.00  0.00           C  
ATOM    224  H   ALA A  15      41.006  14.466  53.860  1.00  0.00           H  
ATOM    225  HA  ALA A  15      42.801  12.833  52.414  1.00  0.00           H  
ATOM    226 1HB  ALA A  15      40.838  11.369  52.031  1.00  0.00           H  
ATOM    227 2HB  ALA A  15      40.914  11.943  53.714  1.00  0.00           H  
ATOM    228 3HB  ALA A  15      39.766  12.681  52.573  1.00  0.00           H  
ATOM    229  N   ALA A  16      40.620  14.470  50.543  1.00  0.00           N  
ATOM    230  CA  ALA A  16      40.335  14.896  49.178  1.00  0.00           C  
ATOM    231  C   ALA A  16      41.446  15.742  48.565  1.00  0.00           C  
ATOM    232  O   ALA A  16      41.921  15.444  47.469  1.00  0.00           O  
ATOM    233  CB  ALA A  16      39.020  15.666  49.138  1.00  0.00           C  
ATOM    234  H   ALA A  16      40.035  14.804  51.295  1.00  0.00           H  
ATOM    235  HA  ALA A  16      40.246  14.005  48.557  1.00  0.00           H  
ATOM    236 1HB  ALA A  16      38.814  15.981  48.115  1.00  0.00           H  
ATOM    237 2HB  ALA A  16      38.212  15.024  49.489  1.00  0.00           H  
ATOM    238 3HB  ALA A  16      39.092  16.543  49.779  1.00  0.00           H  
ATOM    239  N   GLU A  17      41.861  16.797  49.260  1.00  0.00           N  
ATOM    240  CA  GLU A  17      42.864  17.691  48.694  1.00  0.00           C  
ATOM    241  C   GLU A  17      44.159  16.952  48.389  1.00  0.00           C  
ATOM    242  O   GLU A  17      44.778  17.176  47.345  1.00  0.00           O  
ATOM    243  CB  GLU A  17      43.139  18.875  49.635  1.00  0.00           C  
ATOM    244  CG  GLU A  17      43.783  18.516  50.965  1.00  0.00           C  
ATOM    245  CD  GLU A  17      43.917  19.718  51.895  1.00  0.00           C  
ATOM    246  OE1 GLU A  17      43.476  20.828  51.516  1.00  0.00           O  
ATOM    247  OE2 GLU A  17      44.457  19.553  53.010  1.00  0.00           O  
ATOM    248  H   GLU A  17      41.490  16.992  50.179  1.00  0.00           H  
ATOM    249  HA  GLU A  17      42.485  18.082  47.750  1.00  0.00           H  
ATOM    250 1HB  GLU A  17      43.796  19.589  49.138  1.00  0.00           H  
ATOM    251 2HB  GLU A  17      42.204  19.389  49.855  1.00  0.00           H  
ATOM    252 1HG  GLU A  17      43.178  17.754  51.456  1.00  0.00           H  
ATOM    253 2HG  GLU A  17      44.769  18.093  50.777  1.00  0.00           H  
ATOM    254  N   GLU A  18      44.565  16.061  49.288  1.00  0.00           N  
ATOM    255  CA  GLU A  18      45.808  15.327  49.093  1.00  0.00           C  
ATOM    256  C   GLU A  18      45.670  14.277  48.008  1.00  0.00           C  
ATOM    257  O   GLU A  18      46.565  14.117  47.177  1.00  0.00           O  
ATOM    258  CB  GLU A  18      46.246  14.664  50.400  1.00  0.00           C  
ATOM    259  CG  GLU A  18      46.711  15.637  51.474  1.00  0.00           C  
ATOM    260  CD  GLU A  18      47.225  14.947  52.707  1.00  0.00           C  
ATOM    261  OE1 GLU A  18      47.184  13.741  52.750  1.00  0.00           O  
ATOM    262  OE2 GLU A  18      47.660  15.627  53.606  1.00  0.00           O  
ATOM    263  H   GLU A  18      44.014  15.884  50.115  1.00  0.00           H  
ATOM    264  HA  GLU A  18      46.578  16.030  48.773  1.00  0.00           H  
ATOM    265 1HB  GLU A  18      45.418  14.085  50.810  1.00  0.00           H  
ATOM    266 2HB  GLU A  18      47.063  13.970  50.201  1.00  0.00           H  
ATOM    267 1HG  GLU A  18      47.505  16.262  51.064  1.00  0.00           H  
ATOM    268 2HG  GLU A  18      45.880  16.286  51.747  1.00  0.00           H  
ATOM    269  N   PHE A  19      44.548  13.560  48.001  1.00  0.00           N  
ATOM    270  CA  PHE A  19      44.343  12.538  46.988  1.00  0.00           C  
ATOM    271  C   PHE A  19      44.253  13.136  45.584  1.00  0.00           C  
ATOM    272  O   PHE A  19      44.779  12.567  44.623  1.00  0.00           O  
ATOM    273  CB  PHE A  19      43.071  11.731  47.257  1.00  0.00           C  
ATOM    274  CG  PHE A  19      42.866  10.619  46.276  1.00  0.00           C  
ATOM    275  CD1 PHE A  19      43.427   9.365  46.499  1.00  0.00           C  
ATOM    276  CD2 PHE A  19      42.191  10.848  45.082  1.00  0.00           C  
ATOM    277  CE1 PHE A  19      43.324   8.357  45.540  1.00  0.00           C  
ATOM    278  CE2 PHE A  19      42.085   9.849  44.120  1.00  0.00           C  
ATOM    279  CZ  PHE A  19      42.654   8.601  44.349  1.00  0.00           C  
ATOM    280  H   PHE A  19      43.831  13.716  48.694  1.00  0.00           H  
ATOM    281  HA  PHE A  19      45.191  11.853  47.010  1.00  0.00           H  
ATOM    282 1HB  PHE A  19      43.114  11.307  48.259  1.00  0.00           H  
ATOM    283 2HB  PHE A  19      42.206  12.392  47.219  1.00  0.00           H  
ATOM    284  HD1 PHE A  19      43.951   9.175  47.436  1.00  0.00           H  
ATOM    285  HD2 PHE A  19      41.745  11.827  44.903  1.00  0.00           H  
ATOM    286  HE1 PHE A  19      43.770   7.380  45.727  1.00  0.00           H  
ATOM    287  HE2 PHE A  19      41.557  10.044  43.187  1.00  0.00           H  
ATOM    288  HZ  PHE A  19      42.576   7.818  43.596  1.00  0.00           H  
ATOM    289  N   VAL A  20      43.575  14.271  45.457  1.00  0.00           N  
ATOM    290  CA  VAL A  20      43.461  14.920  44.156  1.00  0.00           C  
ATOM    291  C   VAL A  20      44.840  15.297  43.627  1.00  0.00           C  
ATOM    292  O   VAL A  20      45.142  15.099  42.445  1.00  0.00           O  
ATOM    293  CB  VAL A  20      42.584  16.182  44.258  1.00  0.00           C  
ATOM    294  CG1 VAL A  20      42.720  17.028  43.001  1.00  0.00           C  
ATOM    295  CG2 VAL A  20      41.133  15.788  44.489  1.00  0.00           C  
ATOM    296  H   VAL A  20      43.133  14.696  46.259  1.00  0.00           H  
ATOM    297  HA  VAL A  20      43.000  14.219  43.459  1.00  0.00           H  
ATOM    298  HB  VAL A  20      42.934  16.790  45.093  1.00  0.00           H  
ATOM    299 1HG1 VAL A  20      42.094  17.916  43.090  1.00  0.00           H  
ATOM    300 2HG1 VAL A  20      43.760  17.329  42.875  1.00  0.00           H  
ATOM    301 3HG1 VAL A  20      42.402  16.447  42.135  1.00  0.00           H  
ATOM    302 1HG2 VAL A  20      40.519  16.685  44.560  1.00  0.00           H  
ATOM    303 2HG2 VAL A  20      40.786  15.176  43.656  1.00  0.00           H  
ATOM    304 3HG2 VAL A  20      41.054  15.219  45.415  1.00  0.00           H  
ATOM    305  N   ASN A  21      45.674  15.840  44.506  1.00  0.00           N  
ATOM    306  CA  ASN A  21      47.038  16.193  44.132  1.00  0.00           C  
ATOM    307  C   ASN A  21      47.728  14.963  43.542  1.00  0.00           C  
ATOM    308  O   ASN A  21      48.216  14.991  42.406  1.00  0.00           O  
ATOM    309  CB  ASN A  21      47.808  16.737  45.322  1.00  0.00           C  
ATOM    310  CG  ASN A  21      49.153  17.286  44.937  1.00  0.00           C  
ATOM    311  OD1 ASN A  21      49.359  17.715  43.796  1.00  0.00           O  
ATOM    312  ND2 ASN A  21      50.074  17.281  45.868  1.00  0.00           N  
ATOM    313  H   ASN A  21      45.362  16.014  45.450  1.00  0.00           H  
ATOM    314  HA  ASN A  21      46.998  16.993  43.392  1.00  0.00           H  
ATOM    315 1HB  ASN A  21      47.228  17.528  45.799  1.00  0.00           H  
ATOM    316 2HB  ASN A  21      47.948  15.945  46.057  1.00  0.00           H  
ATOM    317 1HD2 ASN A  21      50.988  17.635  45.668  1.00  0.00           H  
ATOM    318 2HD2 ASN A  21      49.863  16.925  46.777  1.00  0.00           H  
ATOM    319  N   VAL A  22      47.752  13.879  44.314  1.00  0.00           N  
ATOM    320  CA  VAL A  22      48.379  12.634  43.882  1.00  0.00           C  
ATOM    321  C   VAL A  22      47.756  12.079  42.601  1.00  0.00           C  
ATOM    322  O   VAL A  22      48.464  11.664  41.678  1.00  0.00           O  
ATOM    323  CB  VAL A  22      48.267  11.577  44.996  1.00  0.00           C  
ATOM    324  CG1 VAL A  22      48.728  10.218  44.489  1.00  0.00           C  
ATOM    325  CG2 VAL A  22      49.086  12.008  46.203  1.00  0.00           C  
ATOM    326  H   VAL A  22      47.322  13.923  45.227  1.00  0.00           H  
ATOM    327  HA  VAL A  22      49.437  12.826  43.695  1.00  0.00           H  
ATOM    328  HB  VAL A  22      47.221  11.474  45.283  1.00  0.00           H  
ATOM    329 1HG1 VAL A  22      48.642   9.483  45.289  1.00  0.00           H  
ATOM    330 2HG1 VAL A  22      48.105   9.913  43.648  1.00  0.00           H  
ATOM    331 3HG1 VAL A  22      49.767  10.283  44.167  1.00  0.00           H  
ATOM    332 1HG2 VAL A  22      49.001  11.256  46.987  1.00  0.00           H  
ATOM    333 2HG2 VAL A  22      50.131  12.115  45.914  1.00  0.00           H  
ATOM    334 3HG2 VAL A  22      48.712  12.962  46.574  1.00  0.00           H  
ATOM    335  N   TYR A  23      46.428  12.069  42.551  1.00  0.00           N  
ATOM    336  CA  TYR A  23      45.713  11.517  41.412  1.00  0.00           C  
ATOM    337  C   TYR A  23      46.063  12.143  40.063  1.00  0.00           C  
ATOM    338  O   TYR A  23      46.384  11.432  39.108  1.00  0.00           O  
ATOM    339  CB  TYR A  23      44.199  11.630  41.629  1.00  0.00           C  
ATOM    340  CG  TYR A  23      43.391  11.023  40.508  1.00  0.00           C  
ATOM    341  CD1 TYR A  23      43.071   9.664  40.509  1.00  0.00           C  
ATOM    342  CD2 TYR A  23      42.961  11.802  39.432  1.00  0.00           C  
ATOM    343  CE1 TYR A  23      42.337   9.099  39.472  1.00  0.00           C  
ATOM    344  CE2 TYR A  23      42.228  11.244  38.384  1.00  0.00           C  
ATOM    345  CZ  TYR A  23      41.919   9.894  38.412  1.00  0.00           C  
ATOM    346  OH  TYR A  23      41.183   9.340  37.384  1.00  0.00           O  
ATOM    347  H   TYR A  23      45.902  12.455  43.323  1.00  0.00           H  
ATOM    348  HA  TYR A  23      45.976  10.463  41.317  1.00  0.00           H  
ATOM    349 1HB  TYR A  23      43.926  11.134  42.562  1.00  0.00           H  
ATOM    350 2HB  TYR A  23      43.923  12.680  41.725  1.00  0.00           H  
ATOM    351  HD1 TYR A  23      43.397   9.027  41.332  1.00  0.00           H  
ATOM    352  HD2 TYR A  23      43.197  12.866  39.400  1.00  0.00           H  
ATOM    353  HE1 TYR A  23      42.097   8.036  39.490  1.00  0.00           H  
ATOM    354  HE2 TYR A  23      41.905  11.870  37.552  1.00  0.00           H  
ATOM    355  HH  TYR A  23      41.114   8.391  37.517  1.00  0.00           H  
ATOM    356  N   TYR A  24      46.002  13.466  39.971  1.00  0.00           N  
ATOM    357  CA  TYR A  24      46.322  14.111  38.707  1.00  0.00           C  
ATOM    358  C   TYR A  24      47.817  14.161  38.401  1.00  0.00           C  
ATOM    359  O   TYR A  24      48.213  14.125  37.236  1.00  0.00           O  
ATOM    360  CB  TYR A  24      45.674  15.495  38.656  1.00  0.00           C  
ATOM    361  CG  TYR A  24      44.163  15.391  38.587  1.00  0.00           C  
ATOM    362  CD1 TYR A  24      43.368  15.665  39.703  1.00  0.00           C  
ATOM    363  CD2 TYR A  24      43.534  14.940  37.427  1.00  0.00           C  
ATOM    364  CE1 TYR A  24      41.981  15.487  39.662  1.00  0.00           C  
ATOM    365  CE2 TYR A  24      42.149  14.757  37.378  1.00  0.00           C  
ATOM    366  CZ  TYR A  24      41.382  15.032  38.495  1.00  0.00           C  
ATOM    367  OH  TYR A  24      40.017  14.849  38.438  1.00  0.00           O  
ATOM    368  H   TYR A  24      45.738  14.037  40.762  1.00  0.00           H  
ATOM    369  HA  TYR A  24      45.921  13.501  37.897  1.00  0.00           H  
ATOM    370 1HB  TYR A  24      45.961  16.065  39.541  1.00  0.00           H  
ATOM    371 2HB  TYR A  24      46.043  16.037  37.785  1.00  0.00           H  
ATOM    372  HD1 TYR A  24      43.827  16.022  40.625  1.00  0.00           H  
ATOM    373  HD2 TYR A  24      44.123  14.723  36.536  1.00  0.00           H  
ATOM    374  HE1 TYR A  24      41.377  15.706  40.542  1.00  0.00           H  
ATOM    375  HE2 TYR A  24      41.679  14.398  36.462  1.00  0.00           H  
ATOM    376  HH  TYR A  24      39.807  14.226  37.738  1.00  0.00           H  
ATOM    377  N   THR A  25      48.646  14.222  39.437  1.00  0.00           N  
ATOM    378  CA  THR A  25      50.093  14.219  39.226  1.00  0.00           C  
ATOM    379  C   THR A  25      50.423  12.872  38.584  1.00  0.00           C  
ATOM    380  O   THR A  25      51.164  12.792  37.599  1.00  0.00           O  
ATOM    381  CB  THR A  25      50.881  14.413  40.535  1.00  0.00           C  
ATOM    382  OG1 THR A  25      50.570  15.695  41.097  1.00  0.00           O  
ATOM    383  CG2 THR A  25      52.377  14.327  40.274  1.00  0.00           C  
ATOM    384  H   THR A  25      48.287  14.270  40.380  1.00  0.00           H  
ATOM    385  HA  THR A  25      50.353  15.078  38.608  1.00  0.00           H  
ATOM    386  HB  THR A  25      50.597  13.640  41.248  1.00  0.00           H  
ATOM    387  HG1 THR A  25      51.062  15.813  41.913  1.00  0.00           H  
ATOM    388 1HG2 THR A  25      52.918  14.467  41.210  1.00  0.00           H  
ATOM    389 2HG2 THR A  25      52.618  13.350  39.857  1.00  0.00           H  
ATOM    390 3HG2 THR A  25      52.668  15.104  39.568  1.00  0.00           H  
ATOM    391  N   THR A  26      49.846  11.818  39.147  1.00  0.00           N  
ATOM    392  CA  THR A  26      50.044  10.465  38.651  1.00  0.00           C  
ATOM    393  C   THR A  26      49.485  10.313  37.239  1.00  0.00           C  
ATOM    394  O   THR A  26      50.152   9.780  36.352  1.00  0.00           O  
ATOM    395  CB  THR A  26      49.389   9.431  39.585  1.00  0.00           C  
ATOM    396  OG1 THR A  26      49.985   9.513  40.886  1.00  0.00           O  
ATOM    397  CG2 THR A  26      49.571   8.024  39.036  1.00  0.00           C  
ATOM    398  H   THR A  26      49.248  11.966  39.947  1.00  0.00           H  
ATOM    399  HA  THR A  26      51.115  10.261  38.620  1.00  0.00           H  
ATOM    400  HB  THR A  26      48.324   9.645  39.675  1.00  0.00           H  
ATOM    401  HG1 THR A  26      49.396   9.117  41.533  1.00  0.00           H  
ATOM    402 1HG2 THR A  26      49.101   7.307  39.709  1.00  0.00           H  
ATOM    403 2HG2 THR A  26      49.109   7.955  38.051  1.00  0.00           H  
ATOM    404 3HG2 THR A  26      50.634   7.801  38.953  1.00  0.00           H  
ATOM    405  N   LEU A  27      48.258  10.785  37.034  1.00  0.00           N  
ATOM    406  CA  LEU A  27      47.645  10.765  35.712  1.00  0.00           C  
ATOM    407  C   LEU A  27      48.598  11.315  34.650  1.00  0.00           C  
ATOM    408  O   LEU A  27      48.841  10.673  33.624  1.00  0.00           O  
ATOM    409  CB  LEU A  27      46.348  11.584  35.720  1.00  0.00           C  
ATOM    410  CG  LEU A  27      45.521  11.532  34.429  1.00  0.00           C  
ATOM    411  CD1 LEU A  27      44.901  10.150  34.277  1.00  0.00           C  
ATOM    412  CD2 LEU A  27      44.449  12.611  34.470  1.00  0.00           C  
ATOM    413  H   LEU A  27      47.738  11.166  37.812  1.00  0.00           H  
ATOM    414  HA  LEU A  27      47.384   9.736  35.467  1.00  0.00           H  
ATOM    415 1HB  LEU A  27      45.717  11.226  36.532  1.00  0.00           H  
ATOM    416 2HB  LEU A  27      46.597  12.627  35.913  1.00  0.00           H  
ATOM    417  HG  LEU A  27      46.173  11.701  33.572  1.00  0.00           H  
ATOM    418 1HD1 LEU A  27      44.313  10.113  33.360  1.00  0.00           H  
ATOM    419 2HD1 LEU A  27      45.691   9.400  34.231  1.00  0.00           H  
ATOM    420 3HD1 LEU A  27      44.255   9.945  35.130  1.00  0.00           H  
ATOM    421 1HD2 LEU A  27      43.861  12.575  33.552  1.00  0.00           H  
ATOM    422 2HD2 LEU A  27      43.795  12.442  35.326  1.00  0.00           H  
ATOM    423 3HD2 LEU A  27      44.920  13.590  34.561  1.00  0.00           H  
ATOM    424  N   ASP A  28      49.133  12.502  34.907  1.00  0.00           N  
ATOM    425  CA  ASP A  28      50.003  13.185  33.952  1.00  0.00           C  
ATOM    426  C   ASP A  28      51.440  12.678  33.860  1.00  0.00           C  
ATOM    427  O   ASP A  28      52.012  12.621  32.773  1.00  0.00           O  
ATOM    428  CB  ASP A  28      50.073  14.681  34.274  1.00  0.00           C  
ATOM    429  CG  ASP A  28      48.781  15.410  33.986  1.00  0.00           C  
ATOM    430  OD1 ASP A  28      47.904  14.835  33.310  1.00  0.00           O  
ATOM    431  OD2 ASP A  28      48.655  16.570  34.431  1.00  0.00           O  
ATOM    432  H   ASP A  28      48.930  12.945  35.791  1.00  0.00           H  
ATOM    433  HA  ASP A  28      49.586  13.060  32.953  1.00  0.00           H  
ATOM    434 1HB  ASP A  28      50.320  14.816  35.327  1.00  0.00           H  
ATOM    435 2HB  ASP A  28      50.869  15.142  33.689  1.00  0.00           H  
ATOM    436  N   LYS A  29      52.022  12.308  34.995  1.00  0.00           N  
ATOM    437  CA  LYS A  29      53.441  11.977  35.016  1.00  0.00           C  
ATOM    438  C   LYS A  29      53.837  10.557  35.391  1.00  0.00           C  
ATOM    439  O   LYS A  29      55.015  10.211  35.325  1.00  0.00           O  
ATOM    440  CB  LYS A  29      54.152  12.942  35.966  1.00  0.00           C  
ATOM    441  CG  LYS A  29      54.102  14.401  35.534  1.00  0.00           C  
ATOM    442  CD  LYS A  29      54.510  15.328  36.670  1.00  0.00           C  
ATOM    443  CE  LYS A  29      54.727  16.750  36.174  1.00  0.00           C  
ATOM    444  NZ  LYS A  29      53.502  17.313  35.544  1.00  0.00           N  
ATOM    445  H   LYS A  29      51.491  12.253  35.853  1.00  0.00           H  
ATOM    446  HA  LYS A  29      53.833  12.070  34.003  1.00  0.00           H  
ATOM    447 1HB  LYS A  29      53.706  12.871  36.958  1.00  0.00           H  
ATOM    448 2HB  LYS A  29      55.201  12.656  36.057  1.00  0.00           H  
ATOM    449 1HG  LYS A  29      54.776  14.555  34.691  1.00  0.00           H  
ATOM    450 2HG  LYS A  29      53.089  14.652  35.218  1.00  0.00           H  
ATOM    451 1HD  LYS A  29      53.731  15.333  37.434  1.00  0.00           H  
ATOM    452 2HD  LYS A  29      55.434  14.966  37.121  1.00  0.00           H  
ATOM    453 1HE  LYS A  29      55.016  17.386  37.010  1.00  0.00           H  
ATOM    454 2HE  LYS A  29      55.534  16.761  35.442  1.00  0.00           H  
ATOM    455 1HZ  LYS A  29      53.687  18.255  35.229  1.00  0.00           H  
ATOM    456 2HZ  LYS A  29      53.235  16.740  34.755  1.00  0.00           H  
ATOM    457 3HZ  LYS A  29      52.751  17.326  36.219  1.00  0.00           H  
ATOM    458  N   ARG A  30      52.873   9.733  35.782  1.00  0.00           N  
ATOM    459  CA  ARG A  30      53.177   8.349  36.128  1.00  0.00           C  
ATOM    460  C   ARG A  30      51.939   7.503  35.862  1.00  0.00           C  
ATOM    461  O   ARG A  30      51.482   6.763  36.731  1.00  0.00           O  
ATOM    462  CB  ARG A  30      53.574   8.249  37.606  1.00  0.00           C  
ATOM    463  CG  ARG A  30      54.403   7.017  37.945  1.00  0.00           C  
ATOM    464  CD  ARG A  30      55.834   7.199  37.464  1.00  0.00           C  
ATOM    465  NE  ARG A  30      56.698   6.075  37.810  1.00  0.00           N  
ATOM    466  CZ  ARG A  30      58.005   6.044  37.570  1.00  0.00           C  
ATOM    467  NH1 ARG A  30      58.593   7.080  36.985  1.00  0.00           N  
ATOM    468  NH2 ARG A  30      58.720   4.978  37.909  1.00  0.00           N  
ATOM    469  H   ARG A  30      51.918  10.057  35.844  1.00  0.00           H  
ATOM    470  HA  ARG A  30      54.016   8.016  35.515  1.00  0.00           H  
ATOM    471 1HB  ARG A  30      54.148   9.130  37.889  1.00  0.00           H  
ATOM    472 2HB  ARG A  30      52.676   8.231  38.224  1.00  0.00           H  
ATOM    473 1HG  ARG A  30      54.407   6.866  39.024  1.00  0.00           H  
ATOM    474 2HG  ARG A  30      53.972   6.142  37.457  1.00  0.00           H  
ATOM    475 1HD  ARG A  30      55.842   7.302  36.379  1.00  0.00           H  
ATOM    476 2HD  ARG A  30      56.258   8.095  37.916  1.00  0.00           H  
ATOM    477  HE  ARG A  30      56.272   5.275  38.259  1.00  0.00           H  
ATOM    478 1HH1 ARG A  30      58.048   7.889  36.724  1.00  0.00           H  
ATOM    479 2HH1 ARG A  30      59.586   7.060  36.801  1.00  0.00           H  
ATOM    480 1HH2 ARG A  30      58.271   4.187  38.350  1.00  0.00           H  
ATOM    481 2HH2 ARG A  30      59.712   4.957  37.725  1.00  0.00           H  
ATOM    482  N   ARG A  31      51.419   7.614  34.642  1.00  0.00           N  
ATOM    483  CA  ARG A  31      50.177   6.955  34.233  1.00  0.00           C  
ATOM    484  C   ARG A  31      50.030   5.484  34.621  1.00  0.00           C  
ATOM    485  O   ARG A  31      48.969   5.056  35.066  1.00  0.00           O  
ATOM    486  CB  ARG A  31      50.000   7.105  32.713  1.00  0.00           C  
ATOM    487  CG  ARG A  31      48.710   6.513  32.144  1.00  0.00           C  
ATOM    488  CD  ARG A  31      47.496   7.361  32.513  1.00  0.00           C  
ATOM    489  NE  ARG A  31      47.579   8.716  31.968  1.00  0.00           N  
ATOM    490  CZ  ARG A  31      47.362   9.034  30.692  1.00  0.00           C  
ATOM    491  NH1 ARG A  31      47.044   8.098  29.806  1.00  0.00           N  
ATOM    492  NH2 ARG A  31      47.463  10.296  30.302  1.00  0.00           N  
ATOM    493  H   ARG A  31      51.916   8.186  33.973  1.00  0.00           H  
ATOM    494  HA  ARG A  31      49.344   7.440  34.741  1.00  0.00           H  
ATOM    495 1HB  ARG A  31      50.019   8.162  32.448  1.00  0.00           H  
ATOM    496 2HB  ARG A  31      50.833   6.625  32.200  1.00  0.00           H  
ATOM    497 1HG  ARG A  31      48.779   6.465  31.057  1.00  0.00           H  
ATOM    498 2HG  ARG A  31      48.563   5.509  32.543  1.00  0.00           H  
ATOM    499 1HD  ARG A  31      46.594   6.895  32.120  1.00  0.00           H  
ATOM    500 2HD  ARG A  31      47.423   7.439  33.597  1.00  0.00           H  
ATOM    501  HE  ARG A  31      47.817   9.465  32.604  1.00  0.00           H  
ATOM    502 1HH1 ARG A  31      46.963   7.134  30.097  1.00  0.00           H  
ATOM    503 2HH1 ARG A  31      46.882   8.350  28.842  1.00  0.00           H  
ATOM    504 1HH2 ARG A  31      47.703  11.015  30.971  1.00  0.00           H  
ATOM    505 2HH2 ARG A  31      47.299  10.540  29.337  1.00  0.00           H  
ATOM    506  N   ARG A  32      51.093   4.707  34.455  1.00  0.00           N  
ATOM    507  CA  ARG A  32      51.056   3.287  34.797  1.00  0.00           C  
ATOM    508  C   ARG A  32      50.793   2.970  36.255  1.00  0.00           C  
ATOM    509  O   ARG A  32      50.407   1.851  36.595  1.00  0.00           O  
ATOM    510  CB  ARG A  32      52.362   2.620  34.383  1.00  0.00           C  
ATOM    511  CG  ARG A  32      52.533   2.551  32.880  1.00  0.00           C  
ATOM    512  CD  ARG A  32      53.830   1.874  32.486  1.00  0.00           C  
ATOM    513  NE  ARG A  32      54.038   1.883  31.041  1.00  0.00           N  
ATOM    514  CZ  ARG A  32      55.120   1.391  30.445  1.00  0.00           C  
ATOM    515  NH1 ARG A  32      56.089   0.848  31.179  1.00  0.00           N  
ATOM    516  NH2 ARG A  32      55.236   1.449  29.122  1.00  0.00           N  
ATOM    517  H   ARG A  32      51.946   5.102  34.086  1.00  0.00           H  
ATOM    518  HA  ARG A  32      50.233   2.822  34.254  1.00  0.00           H  
ATOM    519 1HB  ARG A  32      53.202   3.169  34.806  1.00  0.00           H  
ATOM    520 2HB  ARG A  32      52.397   1.607  34.786  1.00  0.00           H  
ATOM    521 1HG  ARG A  32      51.708   1.986  32.446  1.00  0.00           H  
ATOM    522 2HG  ARG A  32      52.537   3.561  32.468  1.00  0.00           H  
ATOM    523 1HD  ARG A  32      54.667   2.393  32.951  1.00  0.00           H  
ATOM    524 2HD  ARG A  32      53.815   0.837  32.819  1.00  0.00           H  
ATOM    525  HE  ARG A  32      53.313   2.289  30.464  1.00  0.00           H  
ATOM    526 1HH1 ARG A  32      56.001   0.811  32.184  1.00  0.00           H  
ATOM    527 2HH1 ARG A  32      56.912   0.474  30.730  1.00  0.00           H  
ATOM    528 1HH2 ARG A  32      54.501   1.867  28.568  1.00  0.00           H  
ATOM    529 2HH2 ARG A  32      56.058   1.075  28.671  1.00  0.00           H  
ATOM    530  N   LEU A  33      51.014   3.953  37.115  1.00  0.00           N  
ATOM    531  CA  LEU A  33      50.790   3.769  38.538  1.00  0.00           C  
ATOM    532  C   LEU A  33      49.350   4.094  38.938  1.00  0.00           C  
ATOM    533  O   LEU A  33      48.881   3.677  39.998  1.00  0.00           O  
ATOM    534  CB  LEU A  33      51.754   4.665  39.307  1.00  0.00           C  
ATOM    535  CG  LEU A  33      51.949   4.451  40.804  1.00  0.00           C  
ATOM    536  CD1 LEU A  33      52.535   3.066  41.098  1.00  0.00           C  
ATOM    537  CD2 LEU A  33      52.894   5.535  41.293  1.00  0.00           C  
ATOM    538  H   LEU A  33      51.344   4.847  36.780  1.00  0.00           H  
ATOM    539  HA  LEU A  33      50.986   2.727  38.787  1.00  0.00           H  
ATOM    540 1HB  LEU A  33      52.744   4.569  38.866  1.00  0.00           H  
ATOM    541 2HB  LEU A  33      51.429   5.700  39.199  1.00  0.00           H  
ATOM    542  HG  LEU A  33      50.987   4.525  41.311  1.00  0.00           H  
ATOM    543 1HD1 LEU A  33      52.662   2.945  42.173  1.00  0.00           H  
ATOM    544 2HD1 LEU A  33      51.857   2.298  40.725  1.00  0.00           H  
ATOM    545 3HD1 LEU A  33      53.501   2.968  40.605  1.00  0.00           H  
ATOM    546 1HD2 LEU A  33      53.059   5.417  42.364  1.00  0.00           H  
ATOM    547 2HD2 LEU A  33      53.845   5.452  40.767  1.00  0.00           H  
ATOM    548 3HD2 LEU A  33      52.456   6.514  41.099  1.00  0.00           H  
ATOM    549  N   LEU A  34      48.644   4.818  38.075  1.00  0.00           N  
ATOM    550  CA  LEU A  34      47.315   5.321  38.413  1.00  0.00           C  
ATOM    551  C   LEU A  34      46.289   4.291  38.883  1.00  0.00           C  
ATOM    552  O   LEU A  34      45.490   4.579  39.776  1.00  0.00           O  
ATOM    553  CB  LEU A  34      46.742   6.051  37.191  1.00  0.00           C  
ATOM    554  CG  LEU A  34      45.479   6.883  37.445  1.00  0.00           C  
ATOM    555  CD1 LEU A  34      45.815   8.049  38.364  1.00  0.00           C  
ATOM    556  CD2 LEU A  34      44.920   7.376  36.118  1.00  0.00           C  
ATOM    557  H   LEU A  34      49.032   5.025  37.166  1.00  0.00           H  
ATOM    558  HA  LEU A  34      47.406   5.991  39.267  1.00  0.00           H  
ATOM    559 1HB  LEU A  34      47.505   6.719  36.796  1.00  0.00           H  
ATOM    560 2HB  LEU A  34      46.504   5.312  36.426  1.00  0.00           H  
ATOM    561  HG  LEU A  34      44.732   6.267  37.947  1.00  0.00           H  
ATOM    562 1HD1 LEU A  34      44.917   8.641  38.545  1.00  0.00           H  
ATOM    563 2HD1 LEU A  34      46.194   7.668  39.313  1.00  0.00           H  
ATOM    564 3HD1 LEU A  34      46.573   8.675  37.895  1.00  0.00           H  
ATOM    565 1HD2 LEU A  34      44.022   7.967  36.299  1.00  0.00           H  
ATOM    566 2HD2 LEU A  34      45.666   7.993  35.616  1.00  0.00           H  
ATOM    567 3HD2 LEU A  34      44.672   6.522  35.488  1.00  0.00           H  
ATOM    568  N   SER A  35      46.297   3.101  38.291  1.00  0.00           N  
ATOM    569  CA  SER A  35      45.325   2.076  38.669  1.00  0.00           C  
ATOM    570  C   SER A  35      45.474   1.599  40.113  1.00  0.00           C  
ATOM    571  O   SER A  35      44.554   1.001  40.673  1.00  0.00           O  
ATOM    572  CB  SER A  35      45.413   0.877  37.720  1.00  0.00           C  
ATOM    573  OG  SER A  35      46.649   0.204  37.860  1.00  0.00           O  
ATOM    574  H   SER A  35      46.976   2.893  37.573  1.00  0.00           H  
ATOM    575  HA  SER A  35      44.324   2.505  38.597  1.00  0.00           H  
ATOM    576 1HB  SER A  35      44.596   0.186  37.929  1.00  0.00           H  
ATOM    577 2HB  SER A  35      45.298   1.217  36.692  1.00  0.00           H  
ATOM    578  HG  SER A  35      47.288   0.717  37.358  1.00  0.00           H  
ATOM    579  N   ARG A  36      46.627   1.858  40.721  1.00  0.00           N  
ATOM    580  CA  ARG A  36      46.842   1.432  42.098  1.00  0.00           C  
ATOM    581  C   ARG A  36      46.128   2.357  43.077  1.00  0.00           C  
ATOM    582  O   ARG A  36      46.049   2.070  44.274  1.00  0.00           O  
ATOM    583  CB  ARG A  36      48.339   1.372  42.416  1.00  0.00           C  
ATOM    584  CG  ARG A  36      49.062   0.276  41.645  1.00  0.00           C  
ATOM    585  CD  ARG A  36      50.470   0.035  42.168  1.00  0.00           C  
ATOM    586  NE  ARG A  36      51.111  -1.084  41.479  1.00  0.00           N  
ATOM    587  CZ  ARG A  36      50.932  -2.365  41.796  1.00  0.00           C  
ATOM    588  NH1 ARG A  36      50.131  -2.697  42.800  1.00  0.00           N  
ATOM    589  NH2 ARG A  36      51.545  -3.315  41.103  1.00  0.00           N  
ATOM    590  H   ARG A  36      47.364   2.350  40.237  1.00  0.00           H  
ATOM    591  HA  ARG A  36      46.421   0.435  42.222  1.00  0.00           H  
ATOM    592 1HB  ARG A  36      48.800   2.330  42.177  1.00  0.00           H  
ATOM    593 2HB  ARG A  36      48.478   1.199  43.483  1.00  0.00           H  
ATOM    594 1HG  ARG A  36      48.506  -0.657  41.732  1.00  0.00           H  
ATOM    595 2HG  ARG A  36      49.136   0.558  40.594  1.00  0.00           H  
ATOM    596 1HD  ARG A  36      51.074   0.929  42.011  1.00  0.00           H  
ATOM    597 2HD  ARG A  36      50.429  -0.192  43.232  1.00  0.00           H  
ATOM    598  HE  ARG A  36      51.732  -0.870  40.710  1.00  0.00           H  
ATOM    599 1HH1 ARG A  36      49.656  -1.977  43.327  1.00  0.00           H  
ATOM    600 2HH1 ARG A  36      49.997  -3.669  43.039  1.00  0.00           H  
ATOM    601 1HH2 ARG A  36      52.150  -3.068  40.331  1.00  0.00           H  
ATOM    602 2HH2 ARG A  36      51.407  -4.285  41.345  1.00  0.00           H  
ATOM    603  N   LEU A  37      45.598   3.461  42.566  1.00  0.00           N  
ATOM    604  CA  LEU A  37      44.843   4.383  43.402  1.00  0.00           C  
ATOM    605  C   LEU A  37      43.381   3.945  43.453  1.00  0.00           C  
ATOM    606  O   LEU A  37      42.556   4.585  44.104  1.00  0.00           O  
ATOM    607  CB  LEU A  37      44.948   5.814  42.859  1.00  0.00           C  
ATOM    608  CG  LEU A  37      46.363   6.403  42.806  1.00  0.00           C  
ATOM    609  CD1 LEU A  37      46.303   7.822  42.257  1.00  0.00           C  
ATOM    610  CD2 LEU A  37      46.975   6.381  44.198  1.00  0.00           C  
ATOM    611  H   LEU A  37      45.717   3.670  41.585  1.00  0.00           H  
ATOM    612  HA  LEU A  37      45.274   4.375  44.402  1.00  0.00           H  
ATOM    613 1HB  LEU A  37      44.543   5.833  41.849  1.00  0.00           H  
ATOM    614 2HB  LEU A  37      44.340   6.468  43.484  1.00  0.00           H  
ATOM    615  HG  LEU A  37      46.979   5.810  42.129  1.00  0.00           H  
ATOM    616 1HD1 LEU A  37      47.308   8.241  42.219  1.00  0.00           H  
ATOM    617 2HD1 LEU A  37      45.879   7.806  41.253  1.00  0.00           H  
ATOM    618 3HD1 LEU A  37      45.679   8.437  42.905  1.00  0.00           H  
ATOM    619 1HD2 LEU A  37      47.982   6.799  44.160  1.00  0.00           H  
ATOM    620 2HD2 LEU A  37      46.361   6.975  44.875  1.00  0.00           H  
ATOM    621 3HD2 LEU A  37      47.022   5.353  44.559  1.00  0.00           H  
ATOM    622  N   TYR A  38      43.069   2.853  42.760  1.00  0.00           N  
ATOM    623  CA  TYR A  38      41.705   2.332  42.708  1.00  0.00           C  
ATOM    624  C   TYR A  38      41.550   1.005  43.441  1.00  0.00           C  
ATOM    625  O   TYR A  38      42.499   0.225  43.551  1.00  0.00           O  
ATOM    626  CB  TYR A  38      41.257   2.106  41.261  1.00  0.00           C  
ATOM    627  CG  TYR A  38      41.033   3.354  40.436  1.00  0.00           C  
ATOM    628  CD1 TYR A  38      42.106   4.057  39.887  1.00  0.00           C  
ATOM    629  CD2 TYR A  38      39.742   3.808  40.171  1.00  0.00           C  
ATOM    630  CE1 TYR A  38      41.896   5.180  39.085  1.00  0.00           C  
ATOM    631  CE2 TYR A  38      39.519   4.932  39.373  1.00  0.00           C  
ATOM    632  CZ  TYR A  38      40.601   5.611  38.832  1.00  0.00           C  
ATOM    633  OH  TYR A  38      40.392   6.708  38.025  1.00  0.00           O  
ATOM    634  H   TYR A  38      43.799   2.371  42.256  1.00  0.00           H  
ATOM    635  HA  TYR A  38      41.037   3.064  43.164  1.00  0.00           H  
ATOM    636 1HB  TYR A  38      42.003   1.506  40.738  1.00  0.00           H  
ATOM    637 2HB  TYR A  38      40.322   1.546  41.253  1.00  0.00           H  
ATOM    638  HD1 TYR A  38      43.128   3.731  40.081  1.00  0.00           H  
ATOM    639  HD2 TYR A  38      38.883   3.285  40.591  1.00  0.00           H  
ATOM    640  HE1 TYR A  38      42.746   5.717  38.665  1.00  0.00           H  
ATOM    641  HE2 TYR A  38      38.501   5.270  39.180  1.00  0.00           H  
ATOM    642  HH  TYR A  38      39.453   6.907  37.994  1.00  0.00           H  
ATOM    643  N   MET A  39      40.338   0.755  43.927  1.00  0.00           N  
ATOM    644  CA  MET A  39      40.013  -0.504  44.586  1.00  0.00           C  
ATOM    645  C   MET A  39      39.933  -1.561  43.484  1.00  0.00           C  
ATOM    646  O   MET A  39      39.660  -1.238  42.326  1.00  0.00           O  
ATOM    647  CB  MET A  39      38.660  -0.399  45.294  1.00  0.00           C  
ATOM    648  CG  MET A  39      38.636   0.568  46.475  1.00  0.00           C  
ATOM    649  SD  MET A  39      39.697   0.017  47.827  1.00  0.00           S  
ATOM    650  CE  MET A  39      38.755  -1.392  48.429  1.00  0.00           C  
ATOM    651  H   MET A  39      39.622   1.461  43.835  1.00  0.00           H  
ATOM    652  HA  MET A  39      40.782  -0.714  45.330  1.00  0.00           H  
ATOM    653 1HB  MET A  39      37.903  -0.074  44.582  1.00  0.00           H  
ATOM    654 2HB  MET A  39      38.364  -1.382  45.661  1.00  0.00           H  
ATOM    655 1HG  MET A  39      38.969   1.552  46.147  1.00  0.00           H  
ATOM    656 2HG  MET A  39      37.616   0.661  46.848  1.00  0.00           H  
ATOM    657 1HE  MET A  39      39.279  -1.847  49.270  1.00  0.00           H  
ATOM    658 2HE  MET A  39      37.768  -1.059  48.753  1.00  0.00           H  
ATOM    659 3HE  MET A  39      38.646  -2.126  47.630  1.00  0.00           H  
ATOM    660  N   GLY A  40      40.166  -2.821  43.840  1.00  0.00           N  
ATOM    661  CA  GLY A  40      40.098  -3.885  42.855  1.00  0.00           C  
ATOM    662  C   GLY A  40      38.790  -3.954  42.089  1.00  0.00           C  
ATOM    663  O   GLY A  40      38.779  -4.236  40.889  1.00  0.00           O  
ATOM    664  H   GLY A  40      40.391  -3.050  44.798  1.00  0.00           H  
ATOM    665 1HA  GLY A  40      40.905  -3.764  42.132  1.00  0.00           H  
ATOM    666 2HA  GLY A  40      40.250  -4.846  43.347  1.00  0.00           H  
ATOM    667  N   THR A  41      37.683  -3.687  42.775  1.00  0.00           N  
ATOM    668  CA  THR A  41      36.362  -3.756  42.160  1.00  0.00           C  
ATOM    669  C   THR A  41      35.872  -2.413  41.624  1.00  0.00           C  
ATOM    670  O   THR A  41      34.726  -2.296  41.194  1.00  0.00           O  
ATOM    671  CB  THR A  41      35.330  -4.305  43.163  1.00  0.00           C  
ATOM    672  OG1 THR A  41      35.234  -3.420  44.286  1.00  0.00           O  
ATOM    673  CG2 THR A  41      35.740  -5.688  43.646  1.00  0.00           C  
ATOM    674  H   THR A  41      37.759  -3.430  43.749  1.00  0.00           H  
ATOM    675  HA  THR A  41      36.403  -4.462  41.330  1.00  0.00           H  
ATOM    676  HB  THR A  41      34.354  -4.369  42.683  1.00  0.00           H  
ATOM    677  HG1 THR A  41      34.590  -3.764  44.910  1.00  0.00           H  
ATOM    678 1HG2 THR A  41      34.999  -6.060  44.354  1.00  0.00           H  
ATOM    679 2HG2 THR A  41      35.803  -6.367  42.796  1.00  0.00           H  
ATOM    680 3HG2 THR A  41      36.711  -5.629  44.136  1.00  0.00           H  
ATOM    681  N   ALA A  42      36.733  -1.401  41.644  1.00  0.00           N  
ATOM    682  CA  ALA A  42      36.338  -0.072  41.189  1.00  0.00           C  
ATOM    683  C   ALA A  42      35.915  -0.015  39.731  1.00  0.00           C  
ATOM    684  O   ALA A  42      36.382  -0.792  38.895  1.00  0.00           O  
ATOM    685  CB  ALA A  42      37.473   0.924  41.428  1.00  0.00           C  
ATOM    686  H   ALA A  42      37.674  -1.548  41.978  1.00  0.00           H  
ATOM    687  HA  ALA A  42      35.467   0.239  41.765  1.00  0.00           H  
ATOM    688 1HB  ALA A  42      37.167   1.912  41.085  1.00  0.00           H  
ATOM    689 2HB  ALA A  42      37.703   0.965  42.493  1.00  0.00           H  
ATOM    690 3HB  ALA A  42      38.357   0.606  40.878  1.00  0.00           H  
ATOM    691  N   THR A  43      35.024   0.924  39.438  1.00  0.00           N  
ATOM    692  CA  THR A  43      34.499   1.108  38.096  1.00  0.00           C  
ATOM    693  C   THR A  43      34.642   2.577  37.729  1.00  0.00           C  
ATOM    694  O   THR A  43      34.665   3.449  38.600  1.00  0.00           O  
ATOM    695  CB  THR A  43      33.028   0.667  37.987  1.00  0.00           C  
ATOM    696  OG1 THR A  43      32.220   1.472  38.855  1.00  0.00           O  
ATOM    697  CG2 THR A  43      32.880  -0.796  38.376  1.00  0.00           C  
ATOM    698  H   THR A  43      34.701   1.530  40.179  1.00  0.00           H  
ATOM    699  HA  THR A  43      35.040   0.445  37.419  1.00  0.00           H  
ATOM    700  HB  THR A  43      32.682   0.802  36.963  1.00  0.00           H  
ATOM    701  HG1 THR A  43      31.303   1.426  38.572  1.00  0.00           H  
ATOM    702 1HG2 THR A  43      31.834  -1.091  38.293  1.00  0.00           H  
ATOM    703 2HG2 THR A  43      33.485  -1.412  37.710  1.00  0.00           H  
ATOM    704 3HG2 THR A  43      33.215  -0.936  39.403  1.00  0.00           H  
ATOM    705  N   LEU A  44      34.732   2.838  36.433  1.00  0.00           N  
ATOM    706  CA  LEU A  44      34.823   4.191  35.912  1.00  0.00           C  
ATOM    707  C   LEU A  44      33.807   4.357  34.793  1.00  0.00           C  
ATOM    708  O   LEU A  44      33.731   3.520  33.891  1.00  0.00           O  
ATOM    709  CB  LEU A  44      36.237   4.481  35.395  1.00  0.00           C  
ATOM    710  CG  LEU A  44      36.370   5.697  34.469  1.00  0.00           C  
ATOM    711  CD1 LEU A  44      36.084   6.969  35.255  1.00  0.00           C  
ATOM    712  CD2 LEU A  44      37.768   5.728  33.869  1.00  0.00           C  
ATOM    713  H   LEU A  44      34.736   2.061  35.788  1.00  0.00           H  
ATOM    714  HA  LEU A  44      34.631   4.889  36.726  1.00  0.00           H  
ATOM    715 1HB  LEU A  44      36.893   4.642  36.249  1.00  0.00           H  
ATOM    716 2HB  LEU A  44      36.594   3.608  34.849  1.00  0.00           H  
ATOM    717  HG  LEU A  44      35.634   5.627  33.668  1.00  0.00           H  
ATOM    718 1HD1 LEU A  44      36.178   7.833  34.597  1.00  0.00           H  
ATOM    719 2HD1 LEU A  44      35.071   6.929  35.656  1.00  0.00           H  
ATOM    720 3HD1 LEU A  44      36.796   7.058  36.075  1.00  0.00           H  
ATOM    721 1HD2 LEU A  44      37.863   6.592  33.210  1.00  0.00           H  
ATOM    722 2HD2 LEU A  44      38.506   5.800  34.669  1.00  0.00           H  
ATOM    723 3HD2 LEU A  44      37.940   4.816  33.298  1.00  0.00           H  
ATOM    724  N   VAL A  45      32.994   5.408  34.873  1.00  0.00           N  
ATOM    725  CA  VAL A  45      32.093   5.733  33.780  1.00  0.00           C  
ATOM    726  C   VAL A  45      32.782   6.947  33.167  1.00  0.00           C  
ATOM    727  O   VAL A  45      32.832   8.021  33.769  1.00  0.00           O  
ATOM    728  CB  VAL A  45      30.667   6.065  34.259  1.00  0.00           C  
ATOM    729  CG1 VAL A  45      29.779   6.423  33.077  1.00  0.00           C  
ATOM    730  CG2 VAL A  45      30.092   4.887  35.029  1.00  0.00           C  
ATOM    731  H   VAL A  45      32.997   5.992  35.698  1.00  0.00           H  
ATOM    732  HA  VAL A  45      32.001   4.857  33.136  1.00  0.00           H  
ATOM    733  HB  VAL A  45      30.707   6.940  34.908  1.00  0.00           H  
ATOM    734 1HG1 VAL A  45      28.775   6.656  33.434  1.00  0.00           H  
ATOM    735 2HG1 VAL A  45      30.190   7.291  32.562  1.00  0.00           H  
ATOM    736 3HG1 VAL A  45      29.732   5.580  32.388  1.00  0.00           H  
ATOM    737 1HG2 VAL A  45      29.084   5.129  35.365  1.00  0.00           H  
ATOM    738 2HG2 VAL A  45      30.058   4.011  34.382  1.00  0.00           H  
ATOM    739 3HG2 VAL A  45      30.721   4.675  35.894  1.00  0.00           H  
ATOM    740  N   TRP A  46      33.340   6.745  31.978  1.00  0.00           N  
ATOM    741  CA  TRP A  46      34.138   7.755  31.298  1.00  0.00           C  
ATOM    742  C   TRP A  46      33.417   8.215  30.038  1.00  0.00           C  
ATOM    743  O   TRP A  46      33.448   7.532  29.016  1.00  0.00           O  
ATOM    744  CB  TRP A  46      35.494   7.150  30.929  1.00  0.00           C  
ATOM    745  CG  TRP A  46      36.528   8.133  30.474  1.00  0.00           C  
ATOM    746  CD1 TRP A  46      37.396   8.839  31.261  1.00  0.00           C  
ATOM    747  CD2 TRP A  46      36.811   8.510  29.123  1.00  0.00           C  
ATOM    748  NE1 TRP A  46      38.203   9.632  30.478  1.00  0.00           N  
ATOM    749  CE2 TRP A  46      37.865   9.450  29.164  1.00  0.00           C  
ATOM    750  CE3 TRP A  46      36.276   8.145  27.881  1.00  0.00           C  
ATOM    751  CZ2 TRP A  46      38.397  10.029  28.007  1.00  0.00           C  
ATOM    752  CZ3 TRP A  46      36.806   8.722  26.729  1.00  0.00           C  
ATOM    753  CH2 TRP A  46      37.855   9.654  26.803  1.00  0.00           C  
ATOM    754  H   TRP A  46      33.198   5.849  31.534  1.00  0.00           H  
ATOM    755  HA  TRP A  46      34.289   8.593  31.979  1.00  0.00           H  
ATOM    756 1HB  TRP A  46      35.902   6.619  31.789  1.00  0.00           H  
ATOM    757 2HB  TRP A  46      35.361   6.421  30.129  1.00  0.00           H  
ATOM    758  HD1 TRP A  46      37.440   8.780  32.347  1.00  0.00           H  
ATOM    759  HE1 TRP A  46      38.927  10.249  30.817  1.00  0.00           H  
ATOM    760  HE3 TRP A  46      35.464   7.422  27.818  1.00  0.00           H  
ATOM    761  HZ2 TRP A  46      39.213  10.751  28.043  1.00  0.00           H  
ATOM    762  HZ3 TRP A  46      36.385   8.432  25.766  1.00  0.00           H  
ATOM    763  HH2 TRP A  46      38.245  10.089  25.882  1.00  0.00           H  
ATOM    764  N   ASN A  47      32.778   9.376  30.118  1.00  0.00           N  
ATOM    765  CA  ASN A  47      32.000   9.892  29.001  1.00  0.00           C  
ATOM    766  C   ASN A  47      30.992   8.855  28.520  1.00  0.00           C  
ATOM    767  O   ASN A  47      30.846   8.625  27.321  1.00  0.00           O  
ATOM    768  CB  ASN A  47      32.927  10.302  27.856  1.00  0.00           C  
ATOM    769  CG  ASN A  47      33.713  11.552  28.175  1.00  0.00           C  
ATOM    770  OD1 ASN A  47      33.139  12.630  28.355  1.00  0.00           O  
ATOM    771  ND2 ASN A  47      35.033  11.418  28.257  1.00  0.00           N  
ATOM    772  H   ASN A  47      32.831   9.914  30.971  1.00  0.00           H  
ATOM    773  HA  ASN A  47      31.450  10.772  29.340  1.00  0.00           H  
ATOM    774 1HB  ASN A  47      33.624   9.490  27.644  1.00  0.00           H  
ATOM    775 2HB  ASN A  47      32.339  10.473  26.955  1.00  0.00           H  
ATOM    776 1HD2 ASN A  47      35.605  12.212  28.466  1.00  0.00           H  
ATOM    777 2HD2 ASN A  47      35.455  10.523  28.111  1.00  0.00           H  
ATOM    778  N   GLY A  48      30.306   8.222  29.468  1.00  0.00           N  
ATOM    779  CA  GLY A  48      29.304   7.231  29.121  1.00  0.00           C  
ATOM    780  C   GLY A  48      29.807   5.820  28.887  1.00  0.00           C  
ATOM    781  O   GLY A  48      29.011   4.926  28.609  1.00  0.00           O  
ATOM    782  H   GLY A  48      30.479   8.427  30.442  1.00  0.00           H  
ATOM    783 1HA  GLY A  48      28.557   7.175  29.913  1.00  0.00           H  
ATOM    784 2HA  GLY A  48      28.787   7.539  28.213  1.00  0.00           H  
ATOM    785  N   ASN A  49      31.115   5.613  29.001  1.00  0.00           N  
ATOM    786  CA  ASN A  49      31.712   4.292  28.797  1.00  0.00           C  
ATOM    787  C   ASN A  49      32.100   3.677  30.140  1.00  0.00           C  
ATOM    788  O   ASN A  49      32.969   4.201  30.834  1.00  0.00           O  
ATOM    789  CB  ASN A  49      32.915   4.376  27.875  1.00  0.00           C  
ATOM    790  CG  ASN A  49      32.555   4.862  26.499  1.00  0.00           C  
ATOM    791  OD1 ASN A  49      31.830   4.187  25.758  1.00  0.00           O  
ATOM    792  ND2 ASN A  49      33.046   6.021  26.142  1.00  0.00           N  
ATOM    793  H   ASN A  49      31.713   6.393  29.235  1.00  0.00           H  
ATOM    794  HA  ASN A  49      30.987   3.660  28.283  1.00  0.00           H  
ATOM    795 1HB  ASN A  49      33.656   5.052  28.304  1.00  0.00           H  
ATOM    796 2HB  ASN A  49      33.378   3.393  27.791  1.00  0.00           H  
ATOM    797 1HD2 ASN A  49      32.840   6.395  25.237  1.00  0.00           H  
ATOM    798 2HD2 ASN A  49      33.628   6.533  26.773  1.00  0.00           H  
ATOM    799  N   ALA A  50      31.471   2.560  30.495  1.00  0.00           N  
ATOM    800  CA  ALA A  50      31.792   1.884  31.745  1.00  0.00           C  
ATOM    801  C   ALA A  50      33.015   0.982  31.615  1.00  0.00           C  
ATOM    802  O   ALA A  50      33.120   0.189  30.677  1.00  0.00           O  
ATOM    803  CB  ALA A  50      30.593   1.068  32.227  1.00  0.00           C  
ATOM    804  H   ALA A  50      30.760   2.171  29.894  1.00  0.00           H  
ATOM    805  HA  ALA A  50      32.026   2.644  32.491  1.00  0.00           H  
ATOM    806 1HB  ALA A  50      30.846   0.567  33.162  1.00  0.00           H  
ATOM    807 2HB  ALA A  50      29.743   1.730  32.388  1.00  0.00           H  
ATOM    808 3HB  ALA A  50      30.335   0.323  31.475  1.00  0.00           H  
ATOM    809  N   VAL A  51      33.938   1.126  32.557  1.00  0.00           N  
ATOM    810  CA  VAL A  51      35.161   0.331  32.598  1.00  0.00           C  
ATOM    811  C   VAL A  51      35.157  -0.296  33.986  1.00  0.00           C  
ATOM    812  O   VAL A  51      35.165   0.419  34.988  1.00  0.00           O  
ATOM    813  CB  VAL A  51      36.416   1.215  32.428  1.00  0.00           C  
ATOM    814  CG1 VAL A  51      37.676   0.349  32.464  1.00  0.00           C  
ATOM    815  CG2 VAL A  51      36.341   1.979  31.114  1.00  0.00           C  
ATOM    816  H   VAL A  51      33.779   1.820  33.274  1.00  0.00           H  
ATOM    817  HA  VAL A  51      35.135  -0.385  31.776  1.00  0.00           H  
ATOM    818  HB  VAL A  51      36.467   1.921  33.257  1.00  0.00           H  
ATOM    819 1HG1 VAL A  51      38.556   0.982  32.344  1.00  0.00           H  
ATOM    820 2HG1 VAL A  51      37.732  -0.171  33.420  1.00  0.00           H  
ATOM    821 3HG1 VAL A  51      37.640  -0.379  31.655  1.00  0.00           H  
ATOM    822 1HG2 VAL A  51      37.229   2.600  31.002  1.00  0.00           H  
ATOM    823 2HG2 VAL A  51      36.285   1.273  30.285  1.00  0.00           H  
ATOM    824 3HG2 VAL A  51      35.453   2.612  31.111  1.00  0.00           H  
ATOM    825  N   SER A  52      35.138  -1.626  34.046  1.00  0.00           N  
ATOM    826  CA  SER A  52      35.060  -2.325  35.327  1.00  0.00           C  
ATOM    827  C   SER A  52      36.278  -3.152  35.732  1.00  0.00           C  
ATOM    828  O   SER A  52      36.776  -3.975  34.963  1.00  0.00           O  
ATOM    829  CB  SER A  52      33.847  -3.235  35.308  1.00  0.00           C  
ATOM    830  OG  SER A  52      32.662  -2.490  35.241  1.00  0.00           O  
ATOM    831  H   SER A  52      35.178  -2.166  33.193  1.00  0.00           H  
ATOM    832  HA  SER A  52      34.962  -1.583  36.121  1.00  0.00           H  
ATOM    833 1HB  SER A  52      33.908  -3.905  34.451  1.00  0.00           H  
ATOM    834 2HB  SER A  52      33.841  -3.852  36.205  1.00  0.00           H  
ATOM    835  HG  SER A  52      31.947  -3.131  35.232  1.00  0.00           H  
ATOM    836  N   GLY A  53      36.738  -2.940  36.961  1.00  0.00           N  
ATOM    837  CA  GLY A  53      37.857  -3.710  37.467  1.00  0.00           C  
ATOM    838  C   GLY A  53      39.201  -3.039  37.290  1.00  0.00           C  
ATOM    839  O   GLY A  53      39.490  -2.443  36.252  1.00  0.00           O  
ATOM    840  H   GLY A  53      36.314  -2.241  37.553  1.00  0.00           H  
ATOM    841 1HA  GLY A  53      37.713  -3.906  38.529  1.00  0.00           H  
ATOM    842 2HA  GLY A  53      37.892  -4.675  36.963  1.00  0.00           H  
ATOM    843  N   GLN A  54      40.028  -3.148  38.321  1.00  0.00           N  
ATOM    844  CA  GLN A  54      41.354  -2.549  38.323  1.00  0.00           C  
ATOM    845  C   GLN A  54      42.169  -2.924  37.082  1.00  0.00           C  
ATOM    846  O   GLN A  54      42.882  -2.086  36.524  1.00  0.00           O  
ATOM    847  CB  GLN A  54      42.112  -2.965  39.587  1.00  0.00           C  
ATOM    848  CG  GLN A  54      43.469  -2.300  39.746  1.00  0.00           C  
ATOM    849  CD  GLN A  54      44.185  -2.741  41.008  1.00  0.00           C  
ATOM    850  OE1 GLN A  54      43.819  -3.743  41.629  1.00  0.00           O  
ATOM    851  NE2 GLN A  54      45.212  -1.994  41.396  1.00  0.00           N  
ATOM    852  H   GLN A  54      39.721  -3.666  39.131  1.00  0.00           H  
ATOM    853  HA  GLN A  54      41.245  -1.465  38.308  1.00  0.00           H  
ATOM    854 1HB  GLN A  54      41.515  -2.725  40.466  1.00  0.00           H  
ATOM    855 2HB  GLN A  54      42.265  -4.044  39.580  1.00  0.00           H  
ATOM    856 1HG  GLN A  54      44.092  -2.561  38.891  1.00  0.00           H  
ATOM    857 2HG  GLN A  54      43.330  -1.220  39.792  1.00  0.00           H  
ATOM    858 1HE2 GLN A  54      45.724  -2.236  42.222  1.00  0.00           H  
ATOM    859 2HE2 GLN A  54      45.476  -1.190  40.864  1.00  0.00           H  
ATOM    860  N   GLU A  55      42.064  -4.174  36.641  1.00  0.00           N  
ATOM    861  CA  GLU A  55      42.815  -4.620  35.467  1.00  0.00           C  
ATOM    862  C   GLU A  55      42.349  -3.883  34.214  1.00  0.00           C  
ATOM    863  O   GLU A  55      43.165  -3.423  33.414  1.00  0.00           O  
ATOM    864  CB  GLU A  55      42.650  -6.127  35.260  1.00  0.00           C  
ATOM    865  CG  GLU A  55      43.229  -6.990  36.372  1.00  0.00           C  
ATOM    866  CD  GLU A  55      44.720  -6.782  36.570  1.00  0.00           C  
ATOM    867  OE1 GLU A  55      45.478  -6.930  35.586  1.00  0.00           O  
ATOM    868  OE2 GLU A  55      45.135  -6.475  37.710  1.00  0.00           O  
ATOM    869  H   GLU A  55      41.461  -4.830  37.118  1.00  0.00           H  
ATOM    870  HA  GLU A  55      43.872  -4.406  35.631  1.00  0.00           H  
ATOM    871 1HB  GLU A  55      41.591  -6.368  35.171  1.00  0.00           H  
ATOM    872 2HB  GLU A  55      43.132  -6.421  34.327  1.00  0.00           H  
ATOM    873 1HG  GLU A  55      42.716  -6.756  37.304  1.00  0.00           H  
ATOM    874 2HG  GLU A  55      43.042  -8.037  36.140  1.00  0.00           H  
ATOM    875  N   SER A  56      41.034  -3.773  34.042  1.00  0.00           N  
ATOM    876  CA  SER A  56      40.491  -3.068  32.890  1.00  0.00           C  
ATOM    877  C   SER A  56      40.849  -1.592  32.971  1.00  0.00           C  
ATOM    878  O   SER A  56      41.129  -0.958  31.957  1.00  0.00           O  
ATOM    879  CB  SER A  56      38.970  -3.223  32.829  1.00  0.00           C  
ATOM    880  OG  SER A  56      38.607  -4.583  32.676  1.00  0.00           O  
ATOM    881  H   SER A  56      40.400  -4.181  34.714  1.00  0.00           H  
ATOM    882  HA  SER A  56      40.920  -3.501  31.985  1.00  0.00           H  
ATOM    883 1HB  SER A  56      38.527  -2.825  33.741  1.00  0.00           H  
ATOM    884 2HB  SER A  56      38.579  -2.643  31.995  1.00  0.00           H  
ATOM    885  HG  SER A  56      37.909  -4.743  33.315  1.00  0.00           H  
ATOM    886  N   LEU A  57      40.835  -1.044  34.182  1.00  0.00           N  
ATOM    887  CA  LEU A  57      41.144   0.370  34.371  1.00  0.00           C  
ATOM    888  C   LEU A  57      42.582   0.650  33.949  1.00  0.00           C  
ATOM    889  O   LEU A  57      42.859   1.630  33.255  1.00  0.00           O  
ATOM    890  CB  LEU A  57      40.939   0.776  35.835  1.00  0.00           C  
ATOM    891  CG  LEU A  57      39.480   0.859  36.304  1.00  0.00           C  
ATOM    892  CD1 LEU A  57      39.441   1.012  37.819  1.00  0.00           C  
ATOM    893  CD2 LEU A  57      38.792   2.030  35.618  1.00  0.00           C  
ATOM    894  H   LEU A  57      40.608  -1.610  34.987  1.00  0.00           H  
ATOM    895  HA  LEU A  57      40.466   0.957  33.753  1.00  0.00           H  
ATOM    896 1HB  LEU A  57      41.450   0.054  36.471  1.00  0.00           H  
ATOM    897 2HB  LEU A  57      41.394   1.754  35.992  1.00  0.00           H  
ATOM    898  HG  LEU A  57      38.963  -0.066  36.049  1.00  0.00           H  
ATOM    899 1HD1 LEU A  57      38.405   1.071  38.152  1.00  0.00           H  
ATOM    900 2HD1 LEU A  57      39.923   0.152  38.284  1.00  0.00           H  
ATOM    901 3HD1 LEU A  57      39.967   1.922  38.106  1.00  0.00           H  
ATOM    902 1HD2 LEU A  57      37.756   2.088  35.951  1.00  0.00           H  
ATOM    903 2HD2 LEU A  57      39.308   2.956  35.874  1.00  0.00           H  
ATOM    904 3HD2 LEU A  57      38.819   1.886  34.538  1.00  0.00           H  
ATOM    905  N   SER A  58      43.493  -0.220  34.370  1.00  0.00           N  
ATOM    906  CA  SER A  58      44.899  -0.075  34.023  1.00  0.00           C  
ATOM    907  C   SER A  58      45.069  -0.033  32.503  1.00  0.00           C  
ATOM    908  O   SER A  58      45.744   0.845  31.964  1.00  0.00           O  
ATOM    909  CB  SER A  58      45.702  -1.239  34.608  1.00  0.00           C  
ATOM    910  OG  SER A  58      47.073  -1.115  34.283  1.00  0.00           O  
ATOM    911  H   SER A  58      43.205  -1.000  34.943  1.00  0.00           H  
ATOM    912  HA  SER A  58      45.267   0.859  34.451  1.00  0.00           H  
ATOM    913 1HB  SER A  58      45.580  -1.257  35.690  1.00  0.00           H  
ATOM    914 2HB  SER A  58      45.314  -2.179  34.219  1.00  0.00           H  
ATOM    915  HG  SER A  58      47.509  -1.874  34.680  1.00  0.00           H  
ATOM    916  N   GLU A  59      44.442  -0.983  31.817  1.00  0.00           N  
ATOM    917  CA  GLU A  59      44.515  -1.045  30.362  1.00  0.00           C  
ATOM    918  C   GLU A  59      43.890   0.189  29.722  1.00  0.00           C  
ATOM    919  O   GLU A  59      44.388   0.702  28.719  1.00  0.00           O  
ATOM    920  CB  GLU A  59      43.816  -2.306  29.849  1.00  0.00           C  
ATOM    921  CG  GLU A  59      44.524  -3.606  30.204  1.00  0.00           C  
ATOM    922  CD  GLU A  59      43.720  -4.826  29.849  1.00  0.00           C  
ATOM    923  OE1 GLU A  59      42.690  -4.678  29.236  1.00  0.00           O  
ATOM    924  OE2 GLU A  59      44.137  -5.907  30.191  1.00  0.00           O  
ATOM    925  H   GLU A  59      43.904  -1.678  32.314  1.00  0.00           H  
ATOM    926  HA  GLU A  59      45.564  -1.085  30.069  1.00  0.00           H  
ATOM    927 1HB  GLU A  59      42.806  -2.354  30.255  1.00  0.00           H  
ATOM    928 2HB  GLU A  59      43.731  -2.258  28.763  1.00  0.00           H  
ATOM    929 1HG  GLU A  59      45.476  -3.646  29.675  1.00  0.00           H  
ATOM    930 2HG  GLU A  59      44.733  -3.613  31.273  1.00  0.00           H  
ATOM    931  N   PHE A  60      42.799   0.665  30.313  1.00  0.00           N  
ATOM    932  CA  PHE A  60      42.103   1.836  29.799  1.00  0.00           C  
ATOM    933  C   PHE A  60      42.996   3.068  29.898  1.00  0.00           C  
ATOM    934  O   PHE A  60      43.056   3.888  28.978  1.00  0.00           O  
ATOM    935  CB  PHE A  60      40.802   2.071  30.570  1.00  0.00           C  
ATOM    936  CG  PHE A  60      39.999   3.235  30.062  1.00  0.00           C  
ATOM    937  CD1 PHE A  60      39.286   3.139  28.876  1.00  0.00           C  
ATOM    938  CD2 PHE A  60      39.955   4.428  30.768  1.00  0.00           C  
ATOM    939  CE1 PHE A  60      38.547   4.209  28.408  1.00  0.00           C  
ATOM    940  CE2 PHE A  60      39.217   5.498  30.303  1.00  0.00           C  
ATOM    941  CZ  PHE A  60      38.512   5.388  29.121  1.00  0.00           C  
ATOM    942  H   PHE A  60      42.444   0.204  31.138  1.00  0.00           H  
ATOM    943  HA  PHE A  60      41.839   1.652  28.756  1.00  0.00           H  
ATOM    944 1HB  PHE A  60      40.180   1.179  30.514  1.00  0.00           H  
ATOM    945 2HB  PHE A  60      41.029   2.247  31.620  1.00  0.00           H  
ATOM    946  HD1 PHE A  60      39.313   2.206  28.312  1.00  0.00           H  
ATOM    947  HD2 PHE A  60      40.512   4.514  31.701  1.00  0.00           H  
ATOM    948  HE1 PHE A  60      37.992   4.120  27.474  1.00  0.00           H  
ATOM    949  HE2 PHE A  60      39.190   6.430  30.868  1.00  0.00           H  
ATOM    950  HZ  PHE A  60      37.931   6.232  28.752  1.00  0.00           H  
ATOM    951  N   PHE A  61      43.690   3.191  31.026  1.00  0.00           N  
ATOM    952  CA  PHE A  61      44.554   4.339  31.285  1.00  0.00           C  
ATOM    953  C   PHE A  61      45.794   4.365  30.397  1.00  0.00           C  
ATOM    954  O   PHE A  61      46.235   5.432  29.970  1.00  0.00           O  
ATOM    955  CB  PHE A  61      44.972   4.346  32.756  1.00  0.00           C  
ATOM    956  CG  PHE A  61      43.839   4.607  33.707  1.00  0.00           C  
ATOM    957  CD1 PHE A  61      43.757   3.918  34.914  1.00  0.00           C  
ATOM    958  CD2 PHE A  61      42.862   5.550  33.403  1.00  0.00           C  
ATOM    959  CE1 PHE A  61      42.709   4.163  35.808  1.00  0.00           C  
ATOM    960  CE2 PHE A  61      41.811   5.804  34.290  1.00  0.00           C  
ATOM    961  CZ  PHE A  61      41.737   5.108  35.493  1.00  0.00           C  
ATOM    962  H   PHE A  61      43.615   2.465  31.724  1.00  0.00           H  
ATOM    963  HA  PHE A  61      43.993   5.249  31.070  1.00  0.00           H  
ATOM    964 1HB  PHE A  61      45.416   3.385  33.013  1.00  0.00           H  
ATOM    965 2HB  PHE A  61      45.732   5.110  32.915  1.00  0.00           H  
ATOM    966  HD1 PHE A  61      44.522   3.181  35.160  1.00  0.00           H  
ATOM    967  HD2 PHE A  61      42.921   6.094  32.460  1.00  0.00           H  
ATOM    968  HE1 PHE A  61      42.656   3.614  36.748  1.00  0.00           H  
ATOM    969  HE2 PHE A  61      41.050   6.543  34.042  1.00  0.00           H  
ATOM    970  HZ  PHE A  61      40.920   5.302  36.187  1.00  0.00           H  
ATOM    971  N   GLU A  62      46.371   3.201  30.128  1.00  0.00           N  
ATOM    972  CA  GLU A  62      47.543   3.160  29.266  1.00  0.00           C  
ATOM    973  C   GLU A  62      47.110   3.383  27.820  1.00  0.00           C  
ATOM    974  O   GLU A  62      47.890   3.848  26.992  1.00  0.00           O  
ATOM    975  CB  GLU A  62      48.283   1.826  29.417  1.00  0.00           C  
ATOM    976  CG  GLU A  62      47.511   0.598  28.980  1.00  0.00           C  
ATOM    977  CD  GLU A  62      48.307  -0.680  29.185  1.00  0.00           C  
ATOM    978  OE1 GLU A  62      48.773  -0.917  30.323  1.00  0.00           O  
ATOM    979  OE2 GLU A  62      48.466  -1.450  28.212  1.00  0.00           O  
ATOM    980  H   GLU A  62      46.012   2.339  30.512  1.00  0.00           H  
ATOM    981  HA  GLU A  62      48.217   3.964  29.560  1.00  0.00           H  
ATOM    982 1HB  GLU A  62      49.204   1.853  28.834  1.00  0.00           H  
ATOM    983 2HB  GLU A  62      48.560   1.679  30.461  1.00  0.00           H  
ATOM    984 1HG  GLU A  62      46.586   0.541  29.552  1.00  0.00           H  
ATOM    985 2HG  GLU A  62      47.250   0.702  27.927  1.00  0.00           H  
ATOM    986  N   MET A  63      45.851   3.064  27.538  1.00  0.00           N  
ATOM    987  CA  MET A  63      45.242   3.295  26.230  1.00  0.00           C  
ATOM    988  C   MET A  63      45.138   4.792  25.931  1.00  0.00           C  
ATOM    989  O   MET A  63      45.479   5.244  24.836  1.00  0.00           O  
ATOM    990  CB  MET A  63      43.844   2.667  26.203  1.00  0.00           C  
ATOM    991  CG  MET A  63      43.103   2.787  24.883  1.00  0.00           C  
ATOM    992  SD  MET A  63      41.378   2.231  25.030  1.00  0.00           S  
ATOM    993  CE  MET A  63      41.595   0.465  25.161  1.00  0.00           C  
ATOM    994  H   MET A  63      45.298   2.642  28.271  1.00  0.00           H  
ATOM    995  HA  MET A  63      45.863   2.820  25.471  1.00  0.00           H  
ATOM    996 1HB  MET A  63      43.917   1.607  26.440  1.00  0.00           H  
ATOM    997 2HB  MET A  63      43.222   3.132  26.969  1.00  0.00           H  
ATOM    998 1HG  MET A  63      43.113   3.825  24.553  1.00  0.00           H  
ATOM    999 2HG  MET A  63      43.605   2.183  24.128  1.00  0.00           H  
ATOM   1000 1HE  MET A  63      40.621  -0.015  25.257  1.00  0.00           H  
ATOM   1001 2HE  MET A  63      42.097   0.092  24.267  1.00  0.00           H  
ATOM   1002 3HE  MET A  63      42.200   0.236  26.038  1.00  0.00           H  
ATOM   1003  N   LEU A  64      44.660   5.554  26.913  1.00  0.00           N  
ATOM   1004  CA  LEU A  64      44.476   6.992  26.761  1.00  0.00           C  
ATOM   1005  C   LEU A  64      45.763   7.733  26.423  1.00  0.00           C  
ATOM   1006  O   LEU A  64      46.840   7.387  26.910  1.00  0.00           O  
ATOM   1007  CB  LEU A  64      43.883   7.575  28.050  1.00  0.00           C  
ATOM   1008  CG  LEU A  64      42.428   7.191  28.346  1.00  0.00           C  
ATOM   1009  CD1 LEU A  64      42.014   7.767  29.693  1.00  0.00           C  
ATOM   1010  CD2 LEU A  64      41.530   7.709  27.231  1.00  0.00           C  
ATOM   1011  H   LEU A  64      44.418   5.117  27.791  1.00  0.00           H  
ATOM   1012  HA  LEU A  64      43.781   7.167  25.941  1.00  0.00           H  
ATOM   1013 1HB  LEU A  64      44.490   7.244  28.892  1.00  0.00           H  
ATOM   1014 2HB  LEU A  64      43.935   8.662  27.997  1.00  0.00           H  
ATOM   1015  HG  LEU A  64      42.342   6.106  28.406  1.00  0.00           H  
ATOM   1016 1HD1 LEU A  64      40.979   7.494  29.903  1.00  0.00           H  
ATOM   1017 2HD1 LEU A  64      42.660   7.365  30.474  1.00  0.00           H  
ATOM   1018 3HD1 LEU A  64      42.105   8.852  29.669  1.00  0.00           H  
ATOM   1019 1HD2 LEU A  64      40.495   7.436  27.441  1.00  0.00           H  
ATOM   1020 2HD2 LEU A  64      41.614   8.794  27.171  1.00  0.00           H  
ATOM   1021 3HD2 LEU A  64      41.837   7.268  26.283  1.00  0.00           H  
ATOM   1022  N   PRO A  65      45.660   8.778  25.586  1.00  0.00           N  
ATOM   1023  CA  PRO A  65      46.800   9.622  25.211  1.00  0.00           C  
ATOM   1024  C   PRO A  65      47.435  10.254  26.447  1.00  0.00           C  
ATOM   1025  O   PRO A  65      46.818  10.303  27.514  1.00  0.00           O  
ATOM   1026  CB  PRO A  65      46.168  10.684  24.310  1.00  0.00           C  
ATOM   1027  CG  PRO A  65      44.980   9.984  23.719  1.00  0.00           C  
ATOM   1028  CD  PRO A  65      44.442   9.223  24.899  1.00  0.00           C  
ATOM   1029  HA  PRO A  65      47.529   9.017  24.652  1.00  0.00           H  
ATOM   1030 1HB  PRO A  65      45.897  11.569  24.905  1.00  0.00           H  
ATOM   1031 2HB  PRO A  65      46.895  11.017  23.554  1.00  0.00           H  
ATOM   1032 1HG  PRO A  65      44.273  10.719  23.306  1.00  0.00           H  
ATOM   1033 2HG  PRO A  65      45.295   9.342  22.884  1.00  0.00           H  
ATOM   1034 1HD  PRO A  65      43.841   9.897  25.527  1.00  0.00           H  
ATOM   1035 2HD  PRO A  65      43.835   8.377  24.545  1.00  0.00           H  
ATOM   1036  N   SER A  66      48.666  10.736  26.297  1.00  0.00           N  
ATOM   1037  CA  SER A  66      49.343  11.461  27.369  1.00  0.00           C  
ATOM   1038  C   SER A  66      48.469  12.660  27.713  1.00  0.00           C  
ATOM   1039  O   SER A  66      47.737  13.165  26.859  1.00  0.00           O  
ATOM   1040  CB  SER A  66      50.715  11.939  26.905  1.00  0.00           C  
ATOM   1041  OG  SER A  66      51.538  10.838  26.562  1.00  0.00           O  
ATOM   1042  H   SER A  66      49.146  10.598  25.418  1.00  0.00           H  
ATOM   1043  HA  SER A  66      49.476  10.784  28.214  1.00  0.00           H  
ATOM   1044 1HB  SER A  66      50.599  12.596  26.043  1.00  0.00           H  
ATOM   1045 2HB  SER A  66      51.185  12.520  27.697  1.00  0.00           H  
ATOM   1046  HG  SER A  66      52.377  11.212  26.282  1.00  0.00           H  
ATOM   1047  N   SER A  67      48.545  13.124  28.954  1.00  0.00           N  
ATOM   1048  CA  SER A  67      47.676  14.211  29.377  1.00  0.00           C  
ATOM   1049  C   SER A  67      48.326  15.320  30.182  1.00  0.00           C  
ATOM   1050  O   SER A  67      49.452  15.201  30.663  1.00  0.00           O  
ATOM   1051  CB  SER A  67      46.534  13.633  30.190  1.00  0.00           C  
ATOM   1052  OG  SER A  67      47.010  13.002  31.347  1.00  0.00           O  
ATOM   1053  H   SER A  67      49.200  12.732  29.616  1.00  0.00           H  
ATOM   1054  HA  SER A  67      47.279  14.703  28.488  1.00  0.00           H  
ATOM   1055 1HB  SER A  67      45.843  14.430  30.465  1.00  0.00           H  
ATOM   1056 2HB  SER A  67      45.982  12.917  29.583  1.00  0.00           H  
ATOM   1057  HG  SER A  67      47.396  13.696  31.887  1.00  0.00           H  
ATOM   1058  N   GLU A  68      47.570  16.399  30.331  1.00  0.00           N  
ATOM   1059  CA  GLU A  68      47.992  17.578  31.064  1.00  0.00           C  
ATOM   1060  C   GLU A  68      46.723  18.142  31.698  1.00  0.00           C  
ATOM   1061  O   GLU A  68      45.907  18.760  31.017  1.00  0.00           O  
ATOM   1062  CB  GLU A  68      48.621  18.601  30.117  1.00  0.00           C  
ATOM   1063  CG  GLU A  68      49.041  19.892  30.793  1.00  0.00           C  
ATOM   1064  CD  GLU A  68      50.168  20.592  30.060  1.00  0.00           C  
ATOM   1065  OE1 GLU A  68      50.040  20.815  28.836  1.00  0.00           O  
ATOM   1066  OE2 GLU A  68      51.182  20.925  30.712  1.00  0.00           O  
ATOM   1067  H   GLU A  68      46.654  16.386  29.906  1.00  0.00           H  
ATOM   1068  HA  GLU A  68      48.740  17.278  31.800  1.00  0.00           H  
ATOM   1069 1HB  GLU A  68      49.502  18.165  29.643  1.00  0.00           H  
ATOM   1070 2HB  GLU A  68      47.913  18.848  29.326  1.00  0.00           H  
ATOM   1071 1HG  GLU A  68      48.181  20.559  30.842  1.00  0.00           H  
ATOM   1072 2HG  GLU A  68      49.354  19.671  31.812  1.00  0.00           H  
ATOM   1073  N   PHE A  69      46.551  17.899  32.996  1.00  0.00           N  
ATOM   1074  CA  PHE A  69      45.404  18.417  33.736  1.00  0.00           C  
ATOM   1075  C   PHE A  69      45.731  19.684  34.513  1.00  0.00           C  
ATOM   1076  O   PHE A  69      46.793  19.796  35.120  1.00  0.00           O  
ATOM   1077  CB  PHE A  69      44.880  17.375  34.738  1.00  0.00           C  
ATOM   1078  CG  PHE A  69      44.044  16.290  34.122  1.00  0.00           C  
ATOM   1079  CD1 PHE A  69      44.633  15.234  33.437  1.00  0.00           C  
ATOM   1080  CD2 PHE A  69      42.655  16.315  34.249  1.00  0.00           C  
ATOM   1081  CE1 PHE A  69      43.852  14.213  32.888  1.00  0.00           C  
ATOM   1082  CE2 PHE A  69      41.865  15.304  33.705  1.00  0.00           C  
ATOM   1083  CZ  PHE A  69      42.459  14.250  33.024  1.00  0.00           C  
ATOM   1084  H   PHE A  69      47.238  17.338  33.481  1.00  0.00           H  
ATOM   1085  HA  PHE A  69      44.607  18.643  33.026  1.00  0.00           H  
ATOM   1086 1HB  PHE A  69      45.720  16.903  35.245  1.00  0.00           H  
ATOM   1087 2HB  PHE A  69      44.277  17.872  35.497  1.00  0.00           H  
ATOM   1088  HD1 PHE A  69      45.718  15.208  33.330  1.00  0.00           H  
ATOM   1089  HD2 PHE A  69      42.189  17.143  34.784  1.00  0.00           H  
ATOM   1090  HE1 PHE A  69      44.329  13.390  32.355  1.00  0.00           H  
ATOM   1091  HE2 PHE A  69      40.781  15.340  33.814  1.00  0.00           H  
ATOM   1092  HZ  PHE A  69      41.848  13.456  32.597  1.00  0.00           H  
ATOM   1093  N   GLN A  70      44.800  20.631  34.489  1.00  0.00           N  
ATOM   1094  CA  GLN A  70      44.901  21.844  35.285  1.00  0.00           C  
ATOM   1095  C   GLN A  70      43.660  21.794  36.171  1.00  0.00           C  
ATOM   1096  O   GLN A  70      42.535  21.841  35.677  1.00  0.00           O  
ATOM   1097  CB  GLN A  70      44.855  23.088  34.392  1.00  0.00           C  
ATOM   1098  CG  GLN A  70      45.503  24.331  35.004  1.00  0.00           C  
ATOM   1099  CD  GLN A  70      44.699  24.930  36.147  1.00  0.00           C  
ATOM   1100  OE1 GLN A  70      43.478  25.067  36.058  1.00  0.00           O  
ATOM   1101  NE2 GLN A  70      45.387  25.299  37.226  1.00  0.00           N  
ATOM   1102  H   GLN A  70      43.995  20.499  33.894  1.00  0.00           H  
ATOM   1103  HA  GLN A  70      45.854  21.833  35.813  1.00  0.00           H  
ATOM   1104 1HB  GLN A  70      45.361  22.878  33.449  1.00  0.00           H  
ATOM   1105 2HB  GLN A  70      43.819  23.332  34.160  1.00  0.00           H  
ATOM   1106 1HG  GLN A  70      46.485  24.062  35.393  1.00  0.00           H  
ATOM   1107 2HG  GLN A  70      45.604  25.093  34.232  1.00  0.00           H  
ATOM   1108 1HE2 GLN A  70      44.911  25.700  38.010  1.00  0.00           H  
ATOM   1109 2HE2 GLN A  70      46.379  25.176  37.254  1.00  0.00           H  
ATOM   1110  N   ILE A  71      43.866  21.680  37.477  1.00  0.00           N  
ATOM   1111  CA  ILE A  71      42.750  21.570  38.412  1.00  0.00           C  
ATOM   1112  C   ILE A  71      42.450  22.905  39.082  1.00  0.00           C  
ATOM   1113  O   ILE A  71      43.337  23.531  39.657  1.00  0.00           O  
ATOM   1114  CB  ILE A  71      43.040  20.510  39.490  1.00  0.00           C  
ATOM   1115  CG1 ILE A  71      43.436  19.181  38.839  1.00  0.00           C  
ATOM   1116  CG2 ILE A  71      41.831  20.325  40.393  1.00  0.00           C  
ATOM   1117  CD1 ILE A  71      42.404  18.643  37.875  1.00  0.00           C  
ATOM   1118  H   ILE A  71      44.810  21.670  37.835  1.00  0.00           H  
ATOM   1119  HA  ILE A  71      41.867  21.250  37.859  1.00  0.00           H  
ATOM   1120  HB  ILE A  71      43.888  20.829  40.095  1.00  0.00           H  
ATOM   1121 1HG1 ILE A  71      44.375  19.305  38.301  1.00  0.00           H  
ATOM   1122 2HG1 ILE A  71      43.601  18.432  39.614  1.00  0.00           H  
ATOM   1123 1HG2 ILE A  71      42.053  19.572  41.149  1.00  0.00           H  
ATOM   1124 2HG2 ILE A  71      41.594  21.269  40.881  1.00  0.00           H  
ATOM   1125 3HG2 ILE A  71      40.978  20.000  39.797  1.00  0.00           H  
ATOM   1126 1HD1 ILE A  71      42.755  17.700  37.455  1.00  0.00           H  
ATOM   1127 2HD1 ILE A  71      41.464  18.478  38.402  1.00  0.00           H  
ATOM   1128 3HD1 ILE A  71      42.248  19.361  37.071  1.00  0.00           H  
ATOM   1129  N   SER A  72      41.195  23.337  39.021  1.00  0.00           N  
ATOM   1130  CA  SER A  72      40.834  24.639  39.569  1.00  0.00           C  
ATOM   1131  C   SER A  72      39.790  24.591  40.678  1.00  0.00           C  
ATOM   1132  O   SER A  72      39.779  25.451  41.560  1.00  0.00           O  
ATOM   1133  CB  SER A  72      40.325  25.526  38.450  1.00  0.00           C  
ATOM   1134  OG  SER A  72      39.236  24.935  37.796  1.00  0.00           O  
ATOM   1135  H   SER A  72      40.478  22.767  38.595  1.00  0.00           H  
ATOM   1136  HA  SER A  72      41.723  25.084  40.018  1.00  0.00           H  
ATOM   1137 1HB  SER A  72      40.027  26.492  38.858  1.00  0.00           H  
ATOM   1138 2HB  SER A  72      41.127  25.706  37.735  1.00  0.00           H  
ATOM   1139  HG  SER A  72      38.973  25.551  37.108  1.00  0.00           H  
ATOM   1140  N   VAL A  73      38.914  23.592  40.636  1.00  0.00           N  
ATOM   1141  CA  VAL A  73      37.888  23.461  41.662  1.00  0.00           C  
ATOM   1142  C   VAL A  73      37.816  22.050  42.233  1.00  0.00           C  
ATOM   1143  O   VAL A  73      37.719  21.081  41.487  1.00  0.00           O  
ATOM   1144  CB  VAL A  73      36.513  23.841  41.082  1.00  0.00           C  
ATOM   1145  CG1 VAL A  73      35.436  23.737  42.152  1.00  0.00           C  
ATOM   1146  CG2 VAL A  73      36.565  25.247  40.504  1.00  0.00           C  
ATOM   1147  H   VAL A  73      38.952  22.912  39.889  1.00  0.00           H  
ATOM   1148  HA  VAL A  73      38.115  24.158  42.469  1.00  0.00           H  
ATOM   1149  HB  VAL A  73      36.253  23.133  40.295  1.00  0.00           H  
ATOM   1150 1HG1 VAL A  73      34.471  24.008  41.725  1.00  0.00           H  
ATOM   1151 2HG1 VAL A  73      35.392  22.714  42.526  1.00  0.00           H  
ATOM   1152 3HG1 VAL A  73      35.672  24.414  42.973  1.00  0.00           H  
ATOM   1153 1HG2 VAL A  73      35.590  25.509  40.095  1.00  0.00           H  
ATOM   1154 2HG2 VAL A  73      36.831  25.954  41.291  1.00  0.00           H  
ATOM   1155 3HG2 VAL A  73      37.313  25.287  39.712  1.00  0.00           H  
ATOM   1156  N   VAL A  74      37.879  21.950  43.556  1.00  0.00           N  
ATOM   1157  CA  VAL A  74      37.701  20.679  44.249  1.00  0.00           C  
ATOM   1158  C   VAL A  74      36.757  20.911  45.423  1.00  0.00           C  
ATOM   1159  O   VAL A  74      36.931  21.856  46.190  1.00  0.00           O  
ATOM   1160  CB  VAL A  74      39.048  20.127  44.753  1.00  0.00           C  
ATOM   1161  CG1 VAL A  74      38.839  18.827  45.516  1.00  0.00           C  
ATOM   1162  CG2 VAL A  74      39.993  19.917  43.579  1.00  0.00           C  
ATOM   1163  H   VAL A  74      38.056  22.784  44.096  1.00  0.00           H  
ATOM   1164  HA  VAL A  74      37.311  19.949  43.539  1.00  0.00           H  
ATOM   1165  HB  VAL A  74      39.486  20.842  45.449  1.00  0.00           H  
ATOM   1166 1HG1 VAL A  74      39.801  18.451  45.864  1.00  0.00           H  
ATOM   1167 2HG1 VAL A  74      38.189  19.008  46.371  1.00  0.00           H  
ATOM   1168 3HG1 VAL A  74      38.379  18.090  44.859  1.00  0.00           H  
ATOM   1169 1HG2 VAL A  74      40.943  19.528  43.943  1.00  0.00           H  
ATOM   1170 2HG2 VAL A  74      39.552  19.207  42.880  1.00  0.00           H  
ATOM   1171 3HG2 VAL A  74      40.161  20.868  43.073  1.00  0.00           H  
ATOM   1172  N   ASP A  75      35.740  20.064  45.546  1.00  0.00           N  
ATOM   1173  CA  ASP A  75      34.824  20.148  46.674  1.00  0.00           C  
ATOM   1174  C   ASP A  75      34.683  18.709  47.155  1.00  0.00           C  
ATOM   1175  O   ASP A  75      34.974  17.780  46.409  1.00  0.00           O  
ATOM   1176  CB  ASP A  75      33.469  20.743  46.282  1.00  0.00           C  
ATOM   1177  CG  ASP A  75      32.640  21.172  47.485  1.00  0.00           C  
ATOM   1178  OD1 ASP A  75      33.142  21.105  48.582  1.00  0.00           O  
ATOM   1179  OD2 ASP A  75      31.513  21.563  47.295  1.00  0.00           O  
ATOM   1180  H   ASP A  75      35.596  19.348  44.847  1.00  0.00           H  
ATOM   1181  HA  ASP A  75      35.258  20.812  47.423  1.00  0.00           H  
ATOM   1182 1HB  ASP A  75      33.625  21.609  45.638  1.00  0.00           H  
ATOM   1183 2HB  ASP A  75      32.901  20.008  45.711  1.00  0.00           H  
ATOM   1184  N   CYS A  76      34.259  18.515  48.396  1.00  0.00           N  
ATOM   1185  CA  CYS A  76      34.165  17.161  48.923  1.00  0.00           C  
ATOM   1186  C   CYS A  76      33.187  17.098  50.081  1.00  0.00           C  
ATOM   1187  O   CYS A  76      32.923  18.107  50.735  1.00  0.00           O  
ATOM   1188  CB  CYS A  76      35.534  16.667  49.390  1.00  0.00           C  
ATOM   1189  SG  CYS A  76      36.244  17.630  50.746  1.00  0.00           S  
ATOM   1190  H   CYS A  76      33.998  19.291  48.987  1.00  0.00           H  
ATOM   1191  HA  CYS A  76      33.824  16.503  48.124  1.00  0.00           H  
ATOM   1192 1HB  CYS A  76      35.454  15.630  49.718  1.00  0.00           H  
ATOM   1193 2HB  CYS A  76      36.235  16.693  48.555  1.00  0.00           H  
ATOM   1194  HG  CYS A  76      36.692  18.627  49.989  1.00  0.00           H  
ATOM   1195  N   GLN A  77      32.651  15.908  50.328  1.00  0.00           N  
ATOM   1196  CA  GLN A  77      31.707  15.718  51.418  1.00  0.00           C  
ATOM   1197  C   GLN A  77      31.881  14.346  52.042  1.00  0.00           C  
ATOM   1198  O   GLN A  77      32.131  13.363  51.346  1.00  0.00           O  
ATOM   1199  CB  GLN A  77      30.259  15.789  50.916  1.00  0.00           C  
ATOM   1200  CG  GLN A  77      29.804  17.105  50.316  1.00  0.00           C  
ATOM   1201  CD  GLN A  77      28.362  17.037  49.830  1.00  0.00           C  
ATOM   1202  OE1 GLN A  77      27.698  16.003  49.954  1.00  0.00           O  
ATOM   1203  NE2 GLN A  77      27.875  18.136  49.264  1.00  0.00           N  
ATOM   1204  H   GLN A  77      32.901  15.118  49.750  1.00  0.00           H  
ATOM   1205  HA  GLN A  77      31.856  16.514  52.147  1.00  0.00           H  
ATOM   1206 1HB  GLN A  77      30.101  15.028  50.151  1.00  0.00           H  
ATOM   1207 2HB  GLN A  77      29.578  15.571  51.739  1.00  0.00           H  
ATOM   1208 1HG  GLN A  77      29.879  17.884  51.075  1.00  0.00           H  
ATOM   1209 2HG  GLN A  77      30.446  17.347  49.469  1.00  0.00           H  
ATOM   1210 1HE2 GLN A  77      26.933  18.149  48.926  1.00  0.00           H  
ATOM   1211 2HE2 GLN A  77      28.449  18.950  49.176  1.00  0.00           H  
ATOM   1212  N   PRO A  78      31.753  14.262  53.371  1.00  0.00           N  
ATOM   1213  CA  PRO A  78      31.823  12.944  54.003  1.00  0.00           C  
ATOM   1214  C   PRO A  78      30.502  12.271  53.612  1.00  0.00           C  
ATOM   1215  O   PRO A  78      29.459  12.925  53.595  1.00  0.00           O  
ATOM   1216  CB  PRO A  78      31.904  13.282  55.491  1.00  0.00           C  
ATOM   1217  CG  PRO A  78      31.103  14.559  55.597  1.00  0.00           C  
ATOM   1218  CD  PRO A  78      31.539  15.321  54.362  1.00  0.00           C  
ATOM   1219  HA  PRO A  78      32.735  12.429  53.666  1.00  0.00           H  
ATOM   1220 1HB  PRO A  78      31.489  12.456  56.087  1.00  0.00           H  
ATOM   1221 2HB  PRO A  78      32.955  13.400  55.793  1.00  0.00           H  
ATOM   1222 1HG  PRO A  78      30.027  14.331  55.618  1.00  0.00           H  
ATOM   1223 2HG  PRO A  78      31.337  15.076  56.539  1.00  0.00           H  
ATOM   1224 1HD  PRO A  78      30.736  16.004  54.050  1.00  0.00           H  
ATOM   1225 2HD  PRO A  78      32.461  15.879  54.582  1.00  0.00           H  
ATOM   1226  N   VAL A  79      30.539  10.986  53.267  1.00  0.00           N  
ATOM   1227  CA  VAL A  79      29.325  10.295  52.838  1.00  0.00           C  
ATOM   1228  C   VAL A  79      28.590   9.692  54.038  1.00  0.00           C  
ATOM   1229  O   VAL A  79      29.210   9.115  54.927  1.00  0.00           O  
ATOM   1230  CB  VAL A  79      29.669   9.181  51.832  1.00  0.00           C  
ATOM   1231  CG1 VAL A  79      28.421   8.395  51.460  1.00  0.00           C  
ATOM   1232  CG2 VAL A  79      30.316   9.783  50.595  1.00  0.00           C  
ATOM   1233  H   VAL A  79      31.410  10.476  53.299  1.00  0.00           H  
ATOM   1234  HA  VAL A  79      28.661  11.021  52.368  1.00  0.00           H  
ATOM   1235  HB  VAL A  79      30.361   8.481  52.302  1.00  0.00           H  
ATOM   1236 1HG1 VAL A  79      28.683   7.611  50.749  1.00  0.00           H  
ATOM   1237 2HG1 VAL A  79      27.995   7.943  52.356  1.00  0.00           H  
ATOM   1238 3HG1 VAL A  79      27.690   9.065  51.008  1.00  0.00           H  
ATOM   1239 1HG2 VAL A  79      30.558   8.989  49.888  1.00  0.00           H  
ATOM   1240 2HG2 VAL A  79      29.626  10.486  50.129  1.00  0.00           H  
ATOM   1241 3HG2 VAL A  79      31.230  10.305  50.879  1.00  0.00           H  
ATOM   1242  N   HIS A  80      27.269   9.837  54.063  1.00  0.00           N  
ATOM   1243  CA  HIS A  80      26.476   9.373  55.203  1.00  0.00           C  
ATOM   1244  C   HIS A  80      26.612   7.872  55.448  1.00  0.00           C  
ATOM   1245  O   HIS A  80      26.625   7.081  54.506  1.00  0.00           O  
ATOM   1246  CB  HIS A  80      24.997   9.718  54.996  1.00  0.00           C  
ATOM   1247  CG  HIS A  80      24.171   9.591  56.238  1.00  0.00           C  
ATOM   1248  ND1 HIS A  80      23.777   8.372  56.748  1.00  0.00           N  
ATOM   1249  CD2 HIS A  80      23.663  10.530  57.071  1.00  0.00           C  
ATOM   1250  CE1 HIS A  80      23.063   8.567  57.843  1.00  0.00           C  
ATOM   1251  NE2 HIS A  80      22.978   9.866  58.060  1.00  0.00           N  
ATOM   1252  H   HIS A  80      26.800  10.275  53.283  1.00  0.00           H  
ATOM   1253  HA  HIS A  80      26.828   9.858  56.112  1.00  0.00           H  
ATOM   1254 1HB  HIS A  80      24.910  10.742  54.631  1.00  0.00           H  
ATOM   1255 2HB  HIS A  80      24.573   9.062  54.236  1.00  0.00           H  
ATOM   1256  HD2 HIS A  80      23.775  11.610  56.974  1.00  0.00           H  
ATOM   1257  HE1 HIS A  80      22.619   7.787  58.462  1.00  0.00           H  
ATOM   1258  HE2 HIS A  80      22.491  10.307  58.827  1.00  0.00           H  
ATOM   1259  N   ASP A  81      26.710   7.496  56.724  1.00  0.00           N  
ATOM   1260  CA  ASP A  81      26.842   6.091  57.148  1.00  0.00           C  
ATOM   1261  C   ASP A  81      25.811   5.151  56.545  1.00  0.00           C  
ATOM   1262  O   ASP A  81      26.111   3.986  56.272  1.00  0.00           O  
ATOM   1263  CB  ASP A  81      26.754   5.998  58.674  1.00  0.00           C  
ATOM   1264  CG  ASP A  81      27.988   6.551  59.374  1.00  0.00           C  
ATOM   1265  OD1 ASP A  81      29.000   6.690  58.729  1.00  0.00           O  
ATOM   1266  OD2 ASP A  81      27.906   6.830  60.546  1.00  0.00           O  
ATOM   1267  H   ASP A  81      26.692   8.222  57.426  1.00  0.00           H  
ATOM   1268  HA  ASP A  81      27.828   5.731  56.852  1.00  0.00           H  
ATOM   1269 1HB  ASP A  81      25.879   6.548  59.022  1.00  0.00           H  
ATOM   1270 2HB  ASP A  81      26.624   4.956  58.968  1.00  0.00           H  
ATOM   1271  N   GLU A  82      24.590   5.642  56.354  1.00  0.00           N  
ATOM   1272  CA  GLU A  82      23.542   4.807  55.786  1.00  0.00           C  
ATOM   1273  C   GLU A  82      23.850   4.368  54.359  1.00  0.00           C  
ATOM   1274  O   GLU A  82      23.460   3.280  53.942  1.00  0.00           O  
ATOM   1275  CB  GLU A  82      22.198   5.532  55.839  1.00  0.00           C  
ATOM   1276  CG  GLU A  82      21.017   4.622  55.550  1.00  0.00           C  
ATOM   1277  CD  GLU A  82      19.685   5.283  55.832  1.00  0.00           C  
ATOM   1278  OE1 GLU A  82      19.462   5.716  56.984  1.00  0.00           O  
ATOM   1279  OE2 GLU A  82      18.859   5.366  54.901  1.00  0.00           O  
ATOM   1280  H   GLU A  82      24.377   6.598  56.601  1.00  0.00           H  
ATOM   1281  HA  GLU A  82      23.470   3.893  56.376  1.00  0.00           H  
ATOM   1282 1HB  GLU A  82      22.062   5.973  56.827  1.00  0.00           H  
ATOM   1283 2HB  GLU A  82      22.194   6.345  55.114  1.00  0.00           H  
ATOM   1284 1HG  GLU A  82      21.049   4.325  54.502  1.00  0.00           H  
ATOM   1285 2HG  GLU A  82      21.108   3.722  56.157  1.00  0.00           H  
ATOM   1286  N   ALA A  83      24.556   5.210  53.613  1.00  0.00           N  
ATOM   1287  CA  ALA A  83      24.910   4.885  52.235  1.00  0.00           C  
ATOM   1288  C   ALA A  83      26.039   3.853  52.190  1.00  0.00           C  
ATOM   1289  O   ALA A  83      26.021   2.947  51.356  1.00  0.00           O  
ATOM   1290  CB  ALA A  83      25.321   6.150  51.487  1.00  0.00           C  
ATOM   1291  H   ALA A  83      24.856   6.092  54.003  1.00  0.00           H  
ATOM   1292  HA  ALA A  83      24.032   4.456  51.752  1.00  0.00           H  
ATOM   1293 1HB  ALA A  83      25.583   5.896  50.460  1.00  0.00           H  
ATOM   1294 2HB  ALA A  83      24.492   6.858  51.486  1.00  0.00           H  
ATOM   1295 3HB  ALA A  83      26.181   6.600  51.980  1.00  0.00           H  
ATOM   1296  N   THR A  84      27.020   3.989  53.078  1.00  0.00           N  
ATOM   1297  CA  THR A  84      28.124   3.031  53.141  1.00  0.00           C  
ATOM   1298  C   THR A  84      28.346   2.563  54.577  1.00  0.00           C  
ATOM   1299  O   THR A  84      29.261   3.016  55.265  1.00  0.00           O  
ATOM   1300  CB  THR A  84      29.433   3.640  52.593  1.00  0.00           C  
ATOM   1301  OG1 THR A  84      29.784   4.801  53.352  1.00  0.00           O  
ATOM   1302  CG2 THR A  84      29.263   4.028  51.131  1.00  0.00           C  
ATOM   1303  H   THR A  84      27.006   4.767  53.722  1.00  0.00           H  
ATOM   1304  HA  THR A  84      27.868   2.167  52.528  1.00  0.00           H  
ATOM   1305  HB  THR A  84      30.238   2.911  52.680  1.00  0.00           H  
ATOM   1306  HG1 THR A  84      30.338   4.543  54.092  1.00  0.00           H  
ATOM   1307 1HG2 THR A  84      30.194   4.456  50.758  1.00  0.00           H  
ATOM   1308 2HG2 THR A  84      29.010   3.144  50.547  1.00  0.00           H  
ATOM   1309 3HG2 THR A  84      28.465   4.764  51.041  1.00  0.00           H  
ATOM   1310  N   PRO A  85      27.504   1.633  55.044  1.00  0.00           N  
ATOM   1311  CA  PRO A  85      27.598   1.077  56.399  1.00  0.00           C  
ATOM   1312  C   PRO A  85      28.974   0.476  56.672  1.00  0.00           C  
ATOM   1313  O   PRO A  85      29.532  -0.211  55.816  1.00  0.00           O  
ATOM   1314  CB  PRO A  85      26.506   0.003  56.406  1.00  0.00           C  
ATOM   1315  CG  PRO A  85      25.509   0.488  55.410  1.00  0.00           C  
ATOM   1316  CD  PRO A  85      26.342   1.091  54.310  1.00  0.00           C  
ATOM   1317  HA  PRO A  85      27.378   1.869  57.131  1.00  0.00           H  
ATOM   1318 1HB  PRO A  85      26.937  -0.973  56.138  1.00  0.00           H  
ATOM   1319 2HB  PRO A  85      26.085  -0.099  57.417  1.00  0.00           H  
ATOM   1320 1HG  PRO A  85      24.885  -0.347  55.060  1.00  0.00           H  
ATOM   1321 2HG  PRO A  85      24.831   1.217  55.877  1.00  0.00           H  
ATOM   1322 1HD  PRO A  85      26.637   0.305  53.600  1.00  0.00           H  
ATOM   1323 2HD  PRO A  85      25.764   1.877  53.801  1.00  0.00           H  
ATOM   1324  N   SER A  86      29.511   0.744  57.858  1.00  0.00           N  
ATOM   1325  CA  SER A  86      30.819   0.228  58.263  1.00  0.00           C  
ATOM   1326  C   SER A  86      31.931   0.537  57.275  1.00  0.00           C  
ATOM   1327  O   SER A  86      32.877  -0.239  57.144  1.00  0.00           O  
ATOM   1328  CB  SER A  86      30.732  -1.273  58.460  1.00  0.00           C  
ATOM   1329  OG  SER A  86      29.794  -1.596  59.449  1.00  0.00           O  
ATOM   1330  H   SER A  86      28.992   1.327  58.500  1.00  0.00           H  
ATOM   1331  HA  SER A  86      31.094   0.689  59.213  1.00  0.00           H  
ATOM   1332 1HB  SER A  86      30.452  -1.747  57.520  1.00  0.00           H  
ATOM   1333 2HB  SER A  86      31.711  -1.659  58.742  1.00  0.00           H  
ATOM   1334  HG  SER A  86      29.798  -2.554  59.514  1.00  0.00           H  
ATOM   1335  N   GLN A  87      31.832   1.668  56.590  1.00  0.00           N  
ATOM   1336  CA  GLN A  87      32.825   2.028  55.587  1.00  0.00           C  
ATOM   1337  C   GLN A  87      32.917   3.547  55.489  1.00  0.00           C  
ATOM   1338  O   GLN A  87      31.929   4.208  55.185  1.00  0.00           O  
ATOM   1339  CB  GLN A  87      32.414   1.441  54.230  1.00  0.00           C  
ATOM   1340  CG  GLN A  87      33.420   1.660  53.097  1.00  0.00           C  
ATOM   1341  CD  GLN A  87      32.933   1.118  51.758  1.00  0.00           C  
ATOM   1342  OE1 GLN A  87      31.837   0.552  51.663  1.00  0.00           O  
ATOM   1343  NE2 GLN A  87      33.744   1.280  50.720  1.00  0.00           N  
ATOM   1344  H   GLN A  87      31.058   2.293  56.763  1.00  0.00           H  
ATOM   1345  HA  GLN A  87      33.785   1.606  55.884  1.00  0.00           H  
ATOM   1346 1HB  GLN A  87      32.261   0.367  54.329  1.00  0.00           H  
ATOM   1347 2HB  GLN A  87      31.467   1.879  53.916  1.00  0.00           H  
ATOM   1348 1HG  GLN A  87      33.597   2.729  52.984  1.00  0.00           H  
ATOM   1349 2HG  GLN A  87      34.351   1.151  53.348  1.00  0.00           H  
ATOM   1350 1HE2 GLN A  87      33.475   0.943  49.817  1.00  0.00           H  
ATOM   1351 2HE2 GLN A  87      34.625   1.738  50.840  1.00  0.00           H  
ATOM   1352  N   THR A  88      34.098   4.098  55.754  1.00  0.00           N  
ATOM   1353  CA  THR A  88      34.274   5.546  55.716  1.00  0.00           C  
ATOM   1354  C   THR A  88      34.548   5.972  54.279  1.00  0.00           C  
ATOM   1355  O   THR A  88      35.565   5.590  53.698  1.00  0.00           O  
ATOM   1356  CB  THR A  88      35.420   6.007  56.635  1.00  0.00           C  
ATOM   1357  OG1 THR A  88      35.143   5.607  57.984  1.00  0.00           O  
ATOM   1358  CG2 THR A  88      35.573   7.519  56.579  1.00  0.00           C  
ATOM   1359  H   THR A  88      34.888   3.513  55.986  1.00  0.00           H  
ATOM   1360  HA  THR A  88      33.364   6.015  56.093  1.00  0.00           H  
ATOM   1361  HB  THR A  88      36.352   5.540  56.316  1.00  0.00           H  
ATOM   1362  HG1 THR A  88      35.371   4.681  58.096  1.00  0.00           H  
ATOM   1363 1HG2 THR A  88      36.388   7.826  57.235  1.00  0.00           H  
ATOM   1364 2HG2 THR A  88      35.795   7.825  55.557  1.00  0.00           H  
ATOM   1365 3HG2 THR A  88      34.647   7.991  56.906  1.00  0.00           H  
ATOM   1366  N   THR A  89      33.638   6.754  53.706  1.00  0.00           N  
ATOM   1367  CA  THR A  89      33.800   7.194  52.329  1.00  0.00           C  
ATOM   1368  C   THR A  89      33.619   8.701  52.174  1.00  0.00           C  
ATOM   1369  O   THR A  89      32.927   9.351  52.963  1.00  0.00           O  
ATOM   1370  CB  THR A  89      32.825   6.458  51.392  1.00  0.00           C  
ATOM   1371  OG1 THR A  89      31.479   6.674  51.826  1.00  0.00           O  
ATOM   1372  CG2 THR A  89      33.111   4.960  51.409  1.00  0.00           C  
ATOM   1373  H   THR A  89      32.823   7.051  54.225  1.00  0.00           H  
ATOM   1374  HA  THR A  89      34.818   6.967  52.011  1.00  0.00           H  
ATOM   1375  HB  THR A  89      32.941   6.837  50.377  1.00  0.00           H  
ATOM   1376  HG1 THR A  89      31.139   5.868  52.223  1.00  0.00           H  
ATOM   1377 1HG2 THR A  89      32.417   4.449  50.742  1.00  0.00           H  
ATOM   1378 2HG2 THR A  89      34.133   4.781  51.075  1.00  0.00           H  
ATOM   1379 3HG2 THR A  89      32.989   4.578  52.421  1.00  0.00           H  
ATOM   1380  N   VAL A  90      34.251   9.244  51.141  1.00  0.00           N  
ATOM   1381  CA  VAL A  90      34.203  10.670  50.862  1.00  0.00           C  
ATOM   1382  C   VAL A  90      33.920  10.907  49.387  1.00  0.00           C  
ATOM   1383  O   VAL A  90      34.550  10.299  48.522  1.00  0.00           O  
ATOM   1384  CB  VAL A  90      35.535  11.341  51.247  1.00  0.00           C  
ATOM   1385  CG1 VAL A  90      35.526  12.810  50.850  1.00  0.00           C  
ATOM   1386  CG2 VAL A  90      35.778  11.188  52.741  1.00  0.00           C  
ATOM   1387  H   VAL A  90      34.783   8.641  50.530  1.00  0.00           H  
ATOM   1388  HA  VAL A  90      33.422  11.117  51.477  1.00  0.00           H  
ATOM   1389  HB  VAL A  90      36.345  10.864  50.696  1.00  0.00           H  
ATOM   1390 1HG1 VAL A  90      36.475  13.269  51.130  1.00  0.00           H  
ATOM   1391 2HG1 VAL A  90      35.387  12.894  49.772  1.00  0.00           H  
ATOM   1392 3HG1 VAL A  90      34.711  13.321  51.363  1.00  0.00           H  
ATOM   1393 1HG2 VAL A  90      36.721  11.665  53.007  1.00  0.00           H  
ATOM   1394 2HG2 VAL A  90      34.965  11.661  53.292  1.00  0.00           H  
ATOM   1395 3HG2 VAL A  90      35.822  10.129  52.996  1.00  0.00           H  
ATOM   1396  N   LEU A  91      32.954  11.777  49.112  1.00  0.00           N  
ATOM   1397  CA  LEU A  91      32.609  12.136  47.745  1.00  0.00           C  
ATOM   1398  C   LEU A  91      33.475  13.332  47.369  1.00  0.00           C  
ATOM   1399  O   LEU A  91      33.520  14.325  48.096  1.00  0.00           O  
ATOM   1400  CB  LEU A  91      31.119  12.481  47.617  1.00  0.00           C  
ATOM   1401  CG  LEU A  91      30.680  13.040  46.258  1.00  0.00           C  
ATOM   1402  CD1 LEU A  91      30.846  11.967  45.190  1.00  0.00           C  
ATOM   1403  CD2 LEU A  91      29.235  13.507  46.344  1.00  0.00           C  
ATOM   1404  H   LEU A  91      32.446  12.201  49.875  1.00  0.00           H  
ATOM   1405  HA  LEU A  91      32.780  11.271  47.106  1.00  0.00           H  
ATOM   1406 1HB  LEU A  91      30.537  11.581  47.809  1.00  0.00           H  
ATOM   1407 2HB  LEU A  91      30.867  13.220  48.377  1.00  0.00           H  
ATOM   1408  HG  LEU A  91      31.318  13.881  45.987  1.00  0.00           H  
ATOM   1409 1HD1 LEU A  91      30.534  12.365  44.224  1.00  0.00           H  
ATOM   1410 2HD1 LEU A  91      31.892  11.666  45.136  1.00  0.00           H  
ATOM   1411 3HD1 LEU A  91      30.231  11.104  45.442  1.00  0.00           H  
ATOM   1412 1HD2 LEU A  91      28.923  13.905  45.378  1.00  0.00           H  
ATOM   1413 2HD2 LEU A  91      28.596  12.666  46.613  1.00  0.00           H  
ATOM   1414 3HD2 LEU A  91      29.149  14.286  47.102  1.00  0.00           H  
ATOM   1415  N   VAL A  92      34.169  13.229  46.242  1.00  0.00           N  
ATOM   1416  CA  VAL A  92      35.042  14.305  45.792  1.00  0.00           C  
ATOM   1417  C   VAL A  92      34.635  14.691  44.380  1.00  0.00           C  
ATOM   1418  O   VAL A  92      34.449  13.826  43.525  1.00  0.00           O  
ATOM   1419  CB  VAL A  92      36.519  13.868  45.815  1.00  0.00           C  
ATOM   1420  CG1 VAL A  92      37.423  15.027  45.424  1.00  0.00           C  
ATOM   1421  CG2 VAL A  92      36.882  13.342  47.195  1.00  0.00           C  
ATOM   1422  H   VAL A  92      34.093  12.391  45.683  1.00  0.00           H  
ATOM   1423  HA  VAL A  92      34.944  15.142  46.484  1.00  0.00           H  
ATOM   1424  HB  VAL A  92      36.667  13.081  45.075  1.00  0.00           H  
ATOM   1425 1HG1 VAL A  92      38.463  14.701  45.446  1.00  0.00           H  
ATOM   1426 2HG1 VAL A  92      37.170  15.364  44.419  1.00  0.00           H  
ATOM   1427 3HG1 VAL A  92      37.287  15.848  46.128  1.00  0.00           H  
ATOM   1428 1HG2 VAL A  92      37.927  13.034  47.204  1.00  0.00           H  
ATOM   1429 2HG2 VAL A  92      36.728  14.127  47.936  1.00  0.00           H  
ATOM   1430 3HG2 VAL A  92      36.250  12.487  47.436  1.00  0.00           H  
ATOM   1431  N   VAL A  93      34.472  15.988  44.143  1.00  0.00           N  
ATOM   1432  CA  VAL A  93      34.077  16.464  42.822  1.00  0.00           C  
ATOM   1433  C   VAL A  93      35.142  17.442  42.357  1.00  0.00           C  
ATOM   1434  O   VAL A  93      35.612  18.281  43.123  1.00  0.00           O  
ATOM   1435  CB  VAL A  93      32.700  17.153  42.861  1.00  0.00           C  
ATOM   1436  CG1 VAL A  93      31.655  16.222  43.458  1.00  0.00           C  
ATOM   1437  CG2 VAL A  93      32.790  18.445  43.659  1.00  0.00           C  
ATOM   1438  H   VAL A  93      34.623  16.659  44.882  1.00  0.00           H  
ATOM   1439  HA  VAL A  93      34.017  15.607  42.149  1.00  0.00           H  
ATOM   1440  HB  VAL A  93      32.386  17.376  41.841  1.00  0.00           H  
ATOM   1441 1HG1 VAL A  93      30.688  16.726  43.478  1.00  0.00           H  
ATOM   1442 2HG1 VAL A  93      31.582  15.320  42.851  1.00  0.00           H  
ATOM   1443 3HG1 VAL A  93      31.944  15.954  44.474  1.00  0.00           H  
ATOM   1444 1HG2 VAL A  93      31.814  18.927  43.682  1.00  0.00           H  
ATOM   1445 2HG2 VAL A  93      33.109  18.222  44.677  1.00  0.00           H  
ATOM   1446 3HG2 VAL A  93      33.513  19.113  43.190  1.00  0.00           H  
ATOM   1447  N   ILE A  94      35.525  17.317  41.092  1.00  0.00           N  
ATOM   1448  CA  ILE A  94      36.587  18.135  40.526  1.00  0.00           C  
ATOM   1449  C   ILE A  94      36.198  18.778  39.203  1.00  0.00           C  
ATOM   1450  O   ILE A  94      35.510  18.169  38.388  1.00  0.00           O  
ATOM   1451  CB  ILE A  94      37.861  17.296  40.322  1.00  0.00           C  
ATOM   1452  CG1 ILE A  94      38.261  16.607  41.629  1.00  0.00           C  
ATOM   1453  CG2 ILE A  94      38.996  18.167  39.807  1.00  0.00           C  
ATOM   1454  CD1 ILE A  94      37.787  15.175  41.736  1.00  0.00           C  
ATOM   1455  H   ILE A  94      35.066  16.634  40.507  1.00  0.00           H  
ATOM   1456  HA  ILE A  94      36.841  18.916  41.242  1.00  0.00           H  
ATOM   1457  HB  ILE A  94      37.664  16.506  39.598  1.00  0.00           H  
ATOM   1458 1HG1 ILE A  94      39.346  16.615  41.727  1.00  0.00           H  
ATOM   1459 2HG1 ILE A  94      37.853  17.163  42.474  1.00  0.00           H  
ATOM   1460 1HG2 ILE A  94      39.889  17.558  39.669  1.00  0.00           H  
ATOM   1461 2HG2 ILE A  94      38.709  18.612  38.855  1.00  0.00           H  
ATOM   1462 3HG2 ILE A  94      39.204  18.958  40.528  1.00  0.00           H  
ATOM   1463 1HD1 ILE A  94      38.108  14.755  42.689  1.00  0.00           H  
ATOM   1464 2HD1 ILE A  94      36.698  15.147  41.675  1.00  0.00           H  
ATOM   1465 3HD1 ILE A  94      38.211  14.591  40.921  1.00  0.00           H  
ATOM   1466  N   CYS A  95      36.640  20.015  39.010  1.00  0.00           N  
ATOM   1467  CA  CYS A  95      36.418  20.727  37.761  1.00  0.00           C  
ATOM   1468  C   CYS A  95      37.749  21.330  37.345  1.00  0.00           C  
ATOM   1469  O   CYS A  95      38.494  21.853  38.175  1.00  0.00           O  
ATOM   1470  CB  CYS A  95      35.364  21.823  37.915  1.00  0.00           C  
ATOM   1471  SG  CYS A  95      34.950  22.673  36.373  1.00  0.00           S  
ATOM   1472  H   CYS A  95      37.147  20.473  39.754  1.00  0.00           H  
ATOM   1473  HA  CYS A  95      36.038  20.020  37.023  1.00  0.00           H  
ATOM   1474 1HB  CYS A  95      34.447  21.393  38.320  1.00  0.00           H  
ATOM   1475 2HB  CYS A  95      35.717  22.569  38.627  1.00  0.00           H  
ATOM   1476  HG  CYS A  95      34.055  23.499  36.905  1.00  0.00           H  
ATOM   1477  N   GLY A  96      38.048  21.247  36.057  1.00  0.00           N  
ATOM   1478  CA  GLY A  96      39.258  21.855  35.546  1.00  0.00           C  
ATOM   1479  C   GLY A  96      39.324  21.668  34.051  1.00  0.00           C  
ATOM   1480  O   GLY A  96      38.294  21.549  33.385  1.00  0.00           O  
ATOM   1481  H   GLY A  96      37.436  20.759  35.418  1.00  0.00           H  
ATOM   1482 1HA  GLY A  96      39.267  22.916  35.801  1.00  0.00           H  
ATOM   1483 2HA  GLY A  96      40.124  21.402  36.028  1.00  0.00           H  
ATOM   1484  N   SER A  97      40.538  21.645  33.517  1.00  0.00           N  
ATOM   1485  CA  SER A  97      40.721  21.522  32.081  1.00  0.00           C  
ATOM   1486  C   SER A  97      41.770  20.453  31.854  1.00  0.00           C  
ATOM   1487  O   SER A  97      42.576  20.162  32.738  1.00  0.00           O  
ATOM   1488  CB  SER A  97      41.151  22.839  31.465  1.00  0.00           C  
ATOM   1489  OG  SER A  97      42.403  23.236  31.953  1.00  0.00           O  
ATOM   1490  H   SER A  97      41.351  21.715  34.112  1.00  0.00           H  
ATOM   1491  HA  SER A  97      39.761  21.263  31.631  1.00  0.00           H  
ATOM   1492 1HB  SER A  97      41.196  22.736  30.381  1.00  0.00           H  
ATOM   1493 2HB  SER A  97      40.410  23.605  31.690  1.00  0.00           H  
ATOM   1494  HG  SER A  97      42.270  23.448  32.880  1.00  0.00           H  
ATOM   1495  N   LEU A  98      41.755  19.860  30.670  1.00  0.00           N  
ATOM   1496  CA  LEU A  98      42.728  18.838  30.348  1.00  0.00           C  
ATOM   1497  C   LEU A  98      43.054  18.886  28.871  1.00  0.00           C  
ATOM   1498  O   LEU A  98      42.201  19.206  28.041  1.00  0.00           O  
ATOM   1499  CB  LEU A  98      42.196  17.449  30.725  1.00  0.00           C  
ATOM   1500  CG  LEU A  98      40.942  16.990  29.971  1.00  0.00           C  
ATOM   1501  CD1 LEU A  98      41.349  16.125  28.786  1.00  0.00           C  
ATOM   1502  CD2 LEU A  98      40.030  16.226  30.919  1.00  0.00           C  
ATOM   1503  H   LEU A  98      41.063  20.116  29.980  1.00  0.00           H  
ATOM   1504  HA  LEU A  98      43.624  19.013  30.944  1.00  0.00           H  
ATOM   1505 1HB  LEU A  98      42.980  16.716  30.541  1.00  0.00           H  
ATOM   1506 2HB  LEU A  98      41.964  17.443  31.790  1.00  0.00           H  
ATOM   1507  HG  LEU A  98      40.412  17.861  29.582  1.00  0.00           H  
ATOM   1508 1HD1 LEU A  98      40.457  15.799  28.250  1.00  0.00           H  
ATOM   1509 2HD1 LEU A  98      41.984  16.703  28.114  1.00  0.00           H  
ATOM   1510 3HD1 LEU A  98      41.896  15.253  29.143  1.00  0.00           H  
ATOM   1511 1HD2 LEU A  98      39.138  15.900  30.383  1.00  0.00           H  
ATOM   1512 2HD2 LEU A  98      40.558  15.355  31.308  1.00  0.00           H  
ATOM   1513 3HD2 LEU A  98      39.741  16.873  31.747  1.00  0.00           H  
ATOM   1514  N   LYS A  99      44.301  18.581  28.546  1.00  0.00           N  
ATOM   1515  CA  LYS A  99      44.680  18.478  27.154  1.00  0.00           C  
ATOM   1516  C   LYS A  99      45.297  17.114  26.934  1.00  0.00           C  
ATOM   1517  O   LYS A  99      46.376  16.825  27.448  1.00  0.00           O  
ATOM   1518  CB  LYS A  99      45.683  19.567  26.767  1.00  0.00           C  
ATOM   1519  CG  LYS A  99      45.956  19.600  25.267  1.00  0.00           C  
ATOM   1520  CD  LYS A  99      46.838  20.768  24.873  1.00  0.00           C  
ATOM   1521  CE  LYS A  99      47.083  20.772  23.372  1.00  0.00           C  
ATOM   1522  NZ  LYS A  99      47.845  19.567  22.937  1.00  0.00           N  
ATOM   1523  H   LYS A  99      44.998  18.417  29.258  1.00  0.00           H  
ATOM   1524  HA  LYS A  99      43.786  18.606  26.542  1.00  0.00           H  
ATOM   1525 1HB  LYS A  99      45.302  20.540  27.079  1.00  0.00           H  
ATOM   1526 2HB  LYS A  99      46.623  19.399  27.294  1.00  0.00           H  
ATOM   1527 1HG  LYS A  99      46.450  18.676  24.966  1.00  0.00           H  
ATOM   1528 2HG  LYS A  99      45.013  19.680  24.727  1.00  0.00           H  
ATOM   1529 1HD  LYS A  99      46.356  21.702  25.163  1.00  0.00           H  
ATOM   1530 2HD  LYS A  99      47.792  20.695  25.394  1.00  0.00           H  
ATOM   1531 1HE  LYS A  99      46.129  20.796  22.848  1.00  0.00           H  
ATOM   1532 2HE  LYS A  99      47.647  21.664  23.098  1.00  0.00           H  
ATOM   1533 1HZ  LYS A  99      47.990  19.603  21.938  1.00  0.00           H  
ATOM   1534 2HZ  LYS A  99      48.739  19.546  23.407  1.00  0.00           H  
ATOM   1535 3HZ  LYS A  99      47.322  18.735  23.171  1.00  0.00           H  
ATOM   1536  N   PHE A 100      44.589  16.254  26.212  1.00  0.00           N  
ATOM   1537  CA  PHE A 100      45.141  14.958  25.859  1.00  0.00           C  
ATOM   1538  C   PHE A 100      45.891  15.173  24.552  1.00  0.00           C  
ATOM   1539  O   PHE A 100      45.468  15.972  23.713  1.00  0.00           O  
ATOM   1540  CB  PHE A 100      44.046  13.909  25.648  1.00  0.00           C  
ATOM   1541  CG  PHE A 100      43.439  13.399  26.923  1.00  0.00           C  
ATOM   1542  CD1 PHE A 100      42.325  14.019  27.480  1.00  0.00           C  
ATOM   1543  CD2 PHE A 100      43.998  12.307  27.581  1.00  0.00           C  
ATOM   1544  CE1 PHE A 100      41.774  13.559  28.675  1.00  0.00           C  
ATOM   1545  CE2 PHE A 100      43.454  11.837  28.779  1.00  0.00           C  
ATOM   1546  CZ  PHE A 100      42.340  12.467  29.325  1.00  0.00           C  
ATOM   1547  H   PHE A 100      43.657  16.492  25.902  1.00  0.00           H  
ATOM   1548  HA  PHE A 100      45.779  14.619  26.677  1.00  0.00           H  
ATOM   1549 1HB  PHE A 100      43.249  14.334  25.039  1.00  0.00           H  
ATOM   1550 2HB  PHE A 100      44.456  13.060  25.104  1.00  0.00           H  
ATOM   1551  HD1 PHE A 100      41.881  14.874  26.970  1.00  0.00           H  
ATOM   1552  HD2 PHE A 100      44.871  11.816  27.150  1.00  0.00           H  
ATOM   1553  HE1 PHE A 100      40.901  14.054  29.099  1.00  0.00           H  
ATOM   1554  HE2 PHE A 100      43.899  10.981  29.286  1.00  0.00           H  
ATOM   1555  HZ  PHE A 100      41.914  12.107  30.260  1.00  0.00           H  
ATOM   1556  N   GLU A 101      47.009  14.478  24.389  1.00  0.00           N  
ATOM   1557  CA  GLU A 101      47.816  14.609  23.182  1.00  0.00           C  
ATOM   1558  C   GLU A 101      46.971  14.229  21.971  1.00  0.00           C  
ATOM   1559  O   GLU A 101      46.321  13.186  21.961  1.00  0.00           O  
ATOM   1560  CB  GLU A 101      49.034  13.685  23.271  1.00  0.00           C  
ATOM   1561  CG  GLU A 101      50.024  13.823  22.123  1.00  0.00           C  
ATOM   1562  CD  GLU A 101      50.766  15.142  22.151  1.00  0.00           C  
ATOM   1563  OE1 GLU A 101      50.135  16.191  21.893  1.00  0.00           O  
ATOM   1564  OE2 GLU A 101      51.984  15.132  22.433  1.00  0.00           O  
ATOM   1565  H   GLU A 101      47.310  13.844  25.116  1.00  0.00           H  
ATOM   1566  HA  GLU A 101      48.159  15.641  23.105  1.00  0.00           H  
ATOM   1567 1HB  GLU A 101      49.573  13.881  24.198  1.00  0.00           H  
ATOM   1568 2HB  GLU A 101      48.702  12.647  23.299  1.00  0.00           H  
ATOM   1569 1HG  GLU A 101      50.745  13.008  22.179  1.00  0.00           H  
ATOM   1570 2HG  GLU A 101      49.486  13.731  21.180  1.00  0.00           H  
ATOM   1571  N   GLY A 102      46.968  15.084  20.954  1.00  0.00           N  
ATOM   1572  CA  GLY A 102      46.200  14.785  19.757  1.00  0.00           C  
ATOM   1573  C   GLY A 102      44.886  15.536  19.645  1.00  0.00           C  
ATOM   1574  O   GLY A 102      44.173  15.398  18.652  1.00  0.00           O  
ATOM   1575  H   GLY A 102      47.494  15.945  20.999  1.00  0.00           H  
ATOM   1576 1HA  GLY A 102      46.796  15.019  18.874  1.00  0.00           H  
ATOM   1577 2HA  GLY A 102      45.981  13.719  19.722  1.00  0.00           H  
ATOM   1578  N   ASN A 103      44.557  16.326  20.662  1.00  0.00           N  
ATOM   1579  CA  ASN A 103      43.341  17.129  20.639  1.00  0.00           C  
ATOM   1580  C   ASN A 103      43.515  18.389  21.475  1.00  0.00           C  
ATOM   1581  O   ASN A 103      44.503  18.538  22.192  1.00  0.00           O  
ATOM   1582  CB  ASN A 103      42.152  16.321  21.124  1.00  0.00           C  
ATOM   1583  CG  ASN A 103      42.375  15.727  22.487  1.00  0.00           C  
ATOM   1584  OD1 ASN A 103      42.684  16.443  23.447  1.00  0.00           O  
ATOM   1585  ND2 ASN A 103      42.225  14.431  22.591  1.00  0.00           N  
ATOM   1586  H   ASN A 103      45.162  16.372  21.470  1.00  0.00           H  
ATOM   1587  HA  ASN A 103      43.147  17.434  19.609  1.00  0.00           H  
ATOM   1588 1HB  ASN A 103      41.268  16.960  21.159  1.00  0.00           H  
ATOM   1589 2HB  ASN A 103      41.947  15.516  20.419  1.00  0.00           H  
ATOM   1590 1HD2 ASN A 103      42.361  13.981  23.474  1.00  0.00           H  
ATOM   1591 2HD2 ASN A 103      41.975  13.891  21.788  1.00  0.00           H  
ATOM   1592  N   LYS A 104      42.554  19.301  21.371  1.00  0.00           N  
ATOM   1593  CA  LYS A 104      42.661  20.591  22.037  1.00  0.00           C  
ATOM   1594  C   LYS A 104      42.298  20.504  23.514  1.00  0.00           C  
ATOM   1595  O   LYS A 104      41.660  19.549  23.953  1.00  0.00           O  
ATOM   1596  CB  LYS A 104      41.769  21.621  21.341  1.00  0.00           C  
ATOM   1597  CG  LYS A 104      40.277  21.337  21.450  1.00  0.00           C  
ATOM   1598  CD  LYS A 104      39.459  22.383  20.708  1.00  0.00           C  
ATOM   1599  CE  LYS A 104      39.605  23.756  21.346  1.00  0.00           C  
ATOM   1600  NZ  LYS A 104      38.839  24.797  20.608  1.00  0.00           N  
ATOM   1601  H   LYS A 104      41.733  19.098  20.820  1.00  0.00           H  
ATOM   1602  HA  LYS A 104      43.694  20.932  21.969  1.00  0.00           H  
ATOM   1603 1HB  LYS A 104      41.954  22.608  21.765  1.00  0.00           H  
ATOM   1604 2HB  LYS A 104      42.024  21.666  20.282  1.00  0.00           H  
ATOM   1605 1HG  LYS A 104      40.062  20.354  21.030  1.00  0.00           H  
ATOM   1606 2HG  LYS A 104      39.983  21.336  22.499  1.00  0.00           H  
ATOM   1607 1HD  LYS A 104      39.792  22.436  19.670  1.00  0.00           H  
ATOM   1608 2HD  LYS A 104      38.407  22.098  20.719  1.00  0.00           H  
ATOM   1609 1HE  LYS A 104      39.248  23.720  22.374  1.00  0.00           H  
ATOM   1610 2HE  LYS A 104      40.658  24.041  21.361  1.00  0.00           H  
ATOM   1611 1HZ  LYS A 104      38.962  25.692  21.062  1.00  0.00           H  
ATOM   1612 2HZ  LYS A 104      39.176  24.853  19.657  1.00  0.00           H  
ATOM   1613 3HZ  LYS A 104      37.859  24.555  20.604  1.00  0.00           H  
ATOM   1614  N   GLN A 105      42.718  21.514  24.267  1.00  0.00           N  
ATOM   1615  CA  GLN A 105      42.410  21.606  25.687  1.00  0.00           C  
ATOM   1616  C   GLN A 105      40.904  21.792  25.848  1.00  0.00           C  
ATOM   1617  O   GLN A 105      40.280  22.542  25.096  1.00  0.00           O  
ATOM   1618  CB  GLN A 105      43.170  22.762  26.343  1.00  0.00           C  
ATOM   1619  CG  GLN A 105      43.011  22.835  27.852  1.00  0.00           C  
ATOM   1620  CD  GLN A 105      43.890  23.902  28.477  1.00  0.00           C  
ATOM   1621  OE1 GLN A 105      44.523  24.694  27.773  1.00  0.00           O  
ATOM   1622  NE2 GLN A 105      43.935  23.929  29.804  1.00  0.00           N  
ATOM   1623  H   GLN A 105      43.271  22.240  23.835  1.00  0.00           H  
ATOM   1624  HA  GLN A 105      42.747  20.692  26.175  1.00  0.00           H  
ATOM   1625 1HB  GLN A 105      44.233  22.672  26.121  1.00  0.00           H  
ATOM   1626 2HB  GLN A 105      42.827  23.708  25.923  1.00  0.00           H  
ATOM   1627 1HG  GLN A 105      41.972  23.068  28.087  1.00  0.00           H  
ATOM   1628 2HG  GLN A 105      43.284  21.872  28.283  1.00  0.00           H  
ATOM   1629 1HE2 GLN A 105      44.498  24.611  30.272  1.00  0.00           H  
ATOM   1630 2HE2 GLN A 105      43.406  23.267  30.336  1.00  0.00           H  
ATOM   1631  N   ARG A 106      40.321  21.105  26.826  1.00  0.00           N  
ATOM   1632  CA  ARG A 106      38.883  21.182  27.040  1.00  0.00           C  
ATOM   1633  C   ARG A 106      38.563  21.026  28.522  1.00  0.00           C  
ATOM   1634  O   ARG A 106      39.365  20.487  29.284  1.00  0.00           O  
ATOM   1635  CB  ARG A 106      38.175  20.099  26.222  1.00  0.00           C  
ATOM   1636  CG  ARG A 106      38.602  18.682  26.552  1.00  0.00           C  
ATOM   1637  CD  ARG A 106      38.401  17.738  25.366  1.00  0.00           C  
ATOM   1638  NE  ARG A 106      36.993  17.516  25.049  1.00  0.00           N  
ATOM   1639  CZ  ARG A 106      36.557  16.564  24.230  1.00  0.00           C  
ATOM   1640  NH1 ARG A 106      37.420  15.743  23.645  1.00  0.00           N  
ATOM   1641  NH2 ARG A 106      35.258  16.423  24.007  1.00  0.00           N  
ATOM   1642  H   ARG A 106      40.878  20.519  27.431  1.00  0.00           H  
ATOM   1643  HA  ARG A 106      38.535  22.161  26.708  1.00  0.00           H  
ATOM   1644 1HB  ARG A 106      37.100  20.168  26.380  1.00  0.00           H  
ATOM   1645 2HB  ARG A 106      38.361  20.265  25.161  1.00  0.00           H  
ATOM   1646 1HG  ARG A 106      39.659  18.674  26.820  1.00  0.00           H  
ATOM   1647 2HG  ARG A 106      38.011  18.309  27.389  1.00  0.00           H  
ATOM   1648 1HD  ARG A 106      38.878  18.159  24.481  1.00  0.00           H  
ATOM   1649 2HD  ARG A 106      38.847  16.770  25.592  1.00  0.00           H  
ATOM   1650  HE  ARG A 106      36.312  18.126  25.481  1.00  0.00           H  
ATOM   1651 1HH1 ARG A 106      38.410  15.842  23.821  1.00  0.00           H  
ATOM   1652 2HH1 ARG A 106      37.087  15.021  23.023  1.00  0.00           H  
ATOM   1653 1HH2 ARG A 106      34.597  17.041  24.459  1.00  0.00           H  
ATOM   1654 2HH2 ARG A 106      34.928  15.700  23.385  1.00  0.00           H  
ATOM   1655  N   ASP A 107      37.397  21.515  28.931  1.00  0.00           N  
ATOM   1656  CA  ASP A 107      37.029  21.487  30.340  1.00  0.00           C  
ATOM   1657  C   ASP A 107      36.354  20.167  30.661  1.00  0.00           C  
ATOM   1658  O   ASP A 107      35.737  19.550  29.792  1.00  0.00           O  
ATOM   1659  CB  ASP A 107      36.097  22.651  30.688  1.00  0.00           C  
ATOM   1660  CG  ASP A 107      36.752  24.012  30.495  1.00  0.00           C  
ATOM   1661  OD1 ASP A 107      37.870  24.178  30.923  1.00  0.00           O  
ATOM   1662  OD2 ASP A 107      36.129  24.874  29.922  1.00  0.00           O  
ATOM   1663  H   ASP A 107      36.754  21.912  28.262  1.00  0.00           H  
ATOM   1664  HA  ASP A 107      37.936  21.589  30.937  1.00  0.00           H  
ATOM   1665 1HB  ASP A 107      35.205  22.602  30.063  1.00  0.00           H  
ATOM   1666 2HB  ASP A 107      35.776  22.562  31.726  1.00  0.00           H  
ATOM   1667  N   PHE A 108      36.471  19.736  31.913  1.00  0.00           N  
ATOM   1668  CA  PHE A 108      35.882  18.472  32.327  1.00  0.00           C  
ATOM   1669  C   PHE A 108      35.364  18.563  33.751  1.00  0.00           C  
ATOM   1670  O   PHE A 108      35.702  19.478  34.498  1.00  0.00           O  
ATOM   1671  CB  PHE A 108      36.949  17.372  32.282  1.00  0.00           C  
ATOM   1672  CG  PHE A 108      37.932  17.445  33.427  1.00  0.00           C  
ATOM   1673  CD1 PHE A 108      37.687  16.761  34.620  1.00  0.00           C  
ATOM   1674  CD2 PHE A 108      39.061  18.255  33.343  1.00  0.00           C  
ATOM   1675  CE1 PHE A 108      38.551  16.885  35.713  1.00  0.00           C  
ATOM   1676  CE2 PHE A 108      39.934  18.388  34.432  1.00  0.00           C  
ATOM   1677  CZ  PHE A 108      39.675  17.702  35.618  1.00  0.00           C  
ATOM   1678  H   PHE A 108      36.974  20.290  32.592  1.00  0.00           H  
ATOM   1679  HA  PHE A 108      35.080  18.220  31.631  1.00  0.00           H  
ATOM   1680 1HB  PHE A 108      36.467  16.396  32.305  1.00  0.00           H  
ATOM   1681 2HB  PHE A 108      37.504  17.442  31.347  1.00  0.00           H  
ATOM   1682  HD1 PHE A 108      36.808  16.120  34.694  1.00  0.00           H  
ATOM   1683  HD2 PHE A 108      39.262  18.791  32.415  1.00  0.00           H  
ATOM   1684  HE1 PHE A 108      38.343  16.344  36.635  1.00  0.00           H  
ATOM   1685  HE2 PHE A 108      40.814  19.027  34.354  1.00  0.00           H  
ATOM   1686  HZ  PHE A 108      40.348  17.805  36.468  1.00  0.00           H  
ATOM   1687  N   ASN A 109      34.544  17.589  34.115  1.00  0.00           N  
ATOM   1688  CA  ASN A 109      34.063  17.456  35.479  1.00  0.00           C  
ATOM   1689  C   ASN A 109      34.304  15.995  35.800  1.00  0.00           C  
ATOM   1690  O   ASN A 109      34.106  15.121  34.954  1.00  0.00           O  
ATOM   1691  CB  ASN A 109      32.605  17.851  35.629  1.00  0.00           C  
ATOM   1692  CG  ASN A 109      32.394  19.335  35.517  1.00  0.00           C  
ATOM   1693  OD1 ASN A 109      32.110  19.854  34.432  1.00  0.00           O  
ATOM   1694  ND2 ASN A 109      32.528  20.029  36.619  1.00  0.00           N  
ATOM   1695  H   ASN A 109      34.246  16.920  33.420  1.00  0.00           H  
ATOM   1696  HA  ASN A 109      34.606  18.163  36.108  1.00  0.00           H  
ATOM   1697 1HB  ASN A 109      32.012  17.352  34.862  1.00  0.00           H  
ATOM   1698 2HB  ASN A 109      32.235  17.515  36.598  1.00  0.00           H  
ATOM   1699 1HD2 ASN A 109      32.399  21.021  36.605  1.00  0.00           H  
ATOM   1700 2HD2 ASN A 109      32.758  19.567  37.475  1.00  0.00           H  
ATOM   1701  N   GLN A 110      34.760  15.728  37.014  1.00  0.00           N  
ATOM   1702  CA  GLN A 110      34.993  14.357  37.421  1.00  0.00           C  
ATOM   1703  C   GLN A 110      34.596  14.247  38.875  1.00  0.00           C  
ATOM   1704  O   GLN A 110      34.797  15.175  39.655  1.00  0.00           O  
ATOM   1705  CB  GLN A 110      36.473  13.977  37.241  1.00  0.00           C  
ATOM   1706  CG  GLN A 110      36.796  12.526  37.624  1.00  0.00           C  
ATOM   1707  CD  GLN A 110      38.237  12.131  37.327  1.00  0.00           C  
ATOM   1708  OE1 GLN A 110      39.005  12.906  36.753  1.00  0.00           O  
ATOM   1709  NE2 GLN A 110      38.611  10.916  37.728  1.00  0.00           N  
ATOM   1710  H   GLN A 110      34.951  16.475  37.667  1.00  0.00           H  
ATOM   1711  HA  GLN A 110      34.389  13.702  36.793  1.00  0.00           H  
ATOM   1712 1HB  GLN A 110      36.762  14.125  36.201  1.00  0.00           H  
ATOM   1713 2HB  GLN A 110      37.093  14.634  37.850  1.00  0.00           H  
ATOM   1714 1HG  GLN A 110      36.629  12.397  38.693  1.00  0.00           H  
ATOM   1715 2HG  GLN A 110      36.144  11.858  37.061  1.00  0.00           H  
ATOM   1716 1HE2 GLN A 110      39.546  10.599  37.561  1.00  0.00           H  
ATOM   1717 2HE2 GLN A 110      37.958  10.320  38.196  1.00  0.00           H  
ATOM   1718  N   ASN A 111      33.992  13.126  39.233  1.00  0.00           N  
ATOM   1719  CA  ASN A 111      33.635  12.908  40.620  1.00  0.00           C  
ATOM   1720  C   ASN A 111      33.902  11.458  40.947  1.00  0.00           C  
ATOM   1721  O   ASN A 111      33.799  10.581  40.091  1.00  0.00           O  
ATOM   1722  CB  ASN A 111      32.188  13.278  40.889  1.00  0.00           C  
ATOM   1723  CG  ASN A 111      31.219  12.385  40.165  1.00  0.00           C  
ATOM   1724  OD1 ASN A 111      30.972  11.248  40.582  1.00  0.00           O  
ATOM   1725  ND2 ASN A 111      30.664  12.878  39.087  1.00  0.00           N  
ATOM   1726  H   ASN A 111      33.773  12.414  38.550  1.00  0.00           H  
ATOM   1727  HA  ASN A 111      34.271  13.537  41.244  1.00  0.00           H  
ATOM   1728 1HB  ASN A 111      31.989  13.217  41.960  1.00  0.00           H  
ATOM   1729 2HB  ASN A 111      32.013  14.309  40.581  1.00  0.00           H  
ATOM   1730 1HD2 ASN A 111      30.011  12.329  38.564  1.00  0.00           H  
ATOM   1731 2HD2 ASN A 111      30.893  13.804  38.785  1.00  0.00           H  
ATOM   1732  N   PHE A 112      34.315  11.210  42.180  1.00  0.00           N  
ATOM   1733  CA  PHE A 112      34.520   9.845  42.595  1.00  0.00           C  
ATOM   1734  C   PHE A 112      34.383   9.723  44.088  1.00  0.00           C  
ATOM   1735  O   PHE A 112      34.383  10.724  44.813  1.00  0.00           O  
ATOM   1736  CB  PHE A 112      35.899   9.348  42.158  1.00  0.00           C  
ATOM   1737  CG  PHE A 112      37.021  10.279  42.519  1.00  0.00           C  
ATOM   1738  CD1 PHE A 112      37.484  10.357  43.824  1.00  0.00           C  
ATOM   1739  CD2 PHE A 112      37.614  11.080  41.555  1.00  0.00           C  
ATOM   1740  CE1 PHE A 112      38.517  11.214  44.157  1.00  0.00           C  
ATOM   1741  CE2 PHE A 112      38.647  11.937  41.885  1.00  0.00           C  
ATOM   1742  CZ  PHE A 112      39.098  12.004  43.188  1.00  0.00           C  
ATOM   1743  H   PHE A 112      34.491  11.956  42.837  1.00  0.00           H  
ATOM   1744  HA  PHE A 112      33.731   9.228  42.160  1.00  0.00           H  
ATOM   1745 1HB  PHE A 112      36.099   8.381  42.617  1.00  0.00           H  
ATOM   1746 2HB  PHE A 112      35.909   9.206  41.078  1.00  0.00           H  
ATOM   1747  HD1 PHE A 112      37.026   9.732  44.590  1.00  0.00           H  
ATOM   1748  HD2 PHE A 112      37.258  11.028  40.526  1.00  0.00           H  
ATOM   1749  HE1 PHE A 112      38.871  11.265  45.186  1.00  0.00           H  
ATOM   1750  HE2 PHE A 112      39.105  12.560  41.117  1.00  0.00           H  
ATOM   1751  HZ  PHE A 112      39.910  12.680  43.449  1.00  0.00           H  
ATOM   1752  N   ILE A 113      34.218   8.490  44.539  1.00  0.00           N  
ATOM   1753  CA  ILE A 113      34.038   8.233  45.952  1.00  0.00           C  
ATOM   1754  C   ILE A 113      35.269   7.496  46.439  1.00  0.00           C  
ATOM   1755  O   ILE A 113      35.632   6.448  45.892  1.00  0.00           O  
ATOM   1756  CB  ILE A 113      32.769   7.407  46.229  1.00  0.00           C  
ATOM   1757  CG1 ILE A 113      31.525   8.166  45.761  1.00  0.00           C  
ATOM   1758  CG2 ILE A 113      32.666   7.071  47.709  1.00  0.00           C  
ATOM   1759  CD1 ILE A 113      30.256   7.345  45.804  1.00  0.00           C  
ATOM   1760  H   ILE A 113      34.216   7.712  43.894  1.00  0.00           H  
ATOM   1761  HA  ILE A 113      33.921   9.188  46.464  1.00  0.00           H  
ATOM   1762  HB  ILE A 113      32.807   6.480  45.658  1.00  0.00           H  
ATOM   1763 1HG1 ILE A 113      31.381   9.049  46.382  1.00  0.00           H  
ATOM   1764 2HG1 ILE A 113      31.672   8.509  44.736  1.00  0.00           H  
ATOM   1765 1HG2 ILE A 113      31.763   6.488  47.888  1.00  0.00           H  
ATOM   1766 2HG2 ILE A 113      33.537   6.493  48.013  1.00  0.00           H  
ATOM   1767 3HG2 ILE A 113      32.622   7.993  48.289  1.00  0.00           H  
ATOM   1768 1HD1 ILE A 113      29.419   7.950  45.457  1.00  0.00           H  
ATOM   1769 2HD1 ILE A 113      30.365   6.472  45.159  1.00  0.00           H  
ATOM   1770 3HD1 ILE A 113      30.069   7.019  46.827  1.00  0.00           H  
ATOM   1771  N   LEU A 114      35.921   8.073  47.444  1.00  0.00           N  
ATOM   1772  CA  LEU A 114      37.110   7.480  48.048  1.00  0.00           C  
ATOM   1773  C   LEU A 114      36.686   6.693  49.272  1.00  0.00           C  
ATOM   1774  O   LEU A 114      35.770   7.097  49.987  1.00  0.00           O  
ATOM   1775  CB  LEU A 114      38.096   8.567  48.483  1.00  0.00           C  
ATOM   1776  CG  LEU A 114      38.698   9.457  47.393  1.00  0.00           C  
ATOM   1777  CD1 LEU A 114      39.577  10.523  48.037  1.00  0.00           C  
ATOM   1778  CD2 LEU A 114      39.512   8.595  46.421  1.00  0.00           C  
ATOM   1779  H   LEU A 114      35.576   8.953  47.799  1.00  0.00           H  
ATOM   1780  HA  LEU A 114      37.596   6.849  47.305  1.00  0.00           H  
ATOM   1781 1HB  LEU A 114      37.593   9.230  49.186  1.00  0.00           H  
ATOM   1782 2HB  LEU A 114      38.931   8.093  48.998  1.00  0.00           H  
ATOM   1783  HG  LEU A 114      37.897   9.958  46.849  1.00  0.00           H  
ATOM   1784 1HD1 LEU A 114      40.006  11.158  47.262  1.00  0.00           H  
ATOM   1785 2HD1 LEU A 114      38.975  11.133  48.711  1.00  0.00           H  
ATOM   1786 3HD1 LEU A 114      40.378  10.044  48.598  1.00  0.00           H  
ATOM   1787 1HD2 LEU A 114      39.940   9.229  45.644  1.00  0.00           H  
ATOM   1788 2HD2 LEU A 114      40.314   8.094  46.964  1.00  0.00           H  
ATOM   1789 3HD2 LEU A 114      38.862   7.849  45.964  1.00  0.00           H  
ATOM   1790  N   THR A 115      37.363   5.577  49.520  1.00  0.00           N  
ATOM   1791  CA  THR A 115      37.073   4.766  50.692  1.00  0.00           C  
ATOM   1792  C   THR A 115      38.349   4.623  51.524  1.00  0.00           C  
ATOM   1793  O   THR A 115      39.448   4.474  50.980  1.00  0.00           O  
ATOM   1794  CB  THR A 115      36.514   3.378  50.285  1.00  0.00           C  
ATOM   1795  OG1 THR A 115      36.234   2.613  51.464  1.00  0.00           O  
ATOM   1796  CG2 THR A 115      37.504   2.629  49.407  1.00  0.00           C  
ATOM   1797  H   THR A 115      38.092   5.283  48.886  1.00  0.00           H  
ATOM   1798  HA  THR A 115      36.319   5.279  51.289  1.00  0.00           H  
ATOM   1799  HB  THR A 115      35.581   3.508  49.736  1.00  0.00           H  
ATOM   1800  HG1 THR A 115      37.028   2.146  51.737  1.00  0.00           H  
ATOM   1801 1HG2 THR A 115      37.088   1.659  49.135  1.00  0.00           H  
ATOM   1802 2HG2 THR A 115      37.698   3.207  48.504  1.00  0.00           H  
ATOM   1803 3HG2 THR A 115      38.436   2.484  49.952  1.00  0.00           H  
ATOM   1804  N   ALA A 116      38.191   4.688  52.844  1.00  0.00           N  
ATOM   1805  CA  ALA A 116      39.312   4.567  53.765  1.00  0.00           C  
ATOM   1806  C   ALA A 116      39.710   3.122  54.023  1.00  0.00           C  
ATOM   1807  O   ALA A 116      38.887   2.290  54.394  1.00  0.00           O  
ATOM   1808  CB  ALA A 116      38.978   5.252  55.082  1.00  0.00           C  
ATOM   1809  H   ALA A 116      37.262   4.825  53.216  1.00  0.00           H  
ATOM   1810  HA  ALA A 116      40.174   5.060  53.315  1.00  0.00           H  
ATOM   1811 1HB  ALA A 116      39.822   5.158  55.765  1.00  0.00           H  
ATOM   1812 2HB  ALA A 116      38.774   6.308  54.901  1.00  0.00           H  
ATOM   1813 3HB  ALA A 116      38.100   4.784  55.523  1.00  0.00           H  
ATOM   1814  N   GLN A 117      40.991   2.835  53.841  1.00  0.00           N  
ATOM   1815  CA  GLN A 117      41.527   1.504  54.100  1.00  0.00           C  
ATOM   1816  C   GLN A 117      42.490   1.615  55.274  1.00  0.00           C  
ATOM   1817  O   GLN A 117      43.559   2.207  55.146  1.00  0.00           O  
ATOM   1818  CB  GLN A 117      42.235   0.933  52.868  1.00  0.00           C  
ATOM   1819  CG  GLN A 117      42.472  -0.566  52.926  1.00  0.00           C  
ATOM   1820  CD  GLN A 117      43.754  -0.922  53.656  1.00  0.00           C  
ATOM   1821  OE1 GLN A 117      44.739  -0.180  53.606  1.00  0.00           O  
ATOM   1822  NE2 GLN A 117      43.748  -2.060  54.340  1.00  0.00           N  
ATOM   1823  H   GLN A 117      41.613   3.561  53.513  1.00  0.00           H  
ATOM   1824  HA  GLN A 117      40.697   0.834  54.322  1.00  0.00           H  
ATOM   1825 1HB  GLN A 117      41.643   1.146  51.978  1.00  0.00           H  
ATOM   1826 2HB  GLN A 117      43.201   1.422  52.744  1.00  0.00           H  
ATOM   1827 1HG  GLN A 117      41.639  -1.036  53.449  1.00  0.00           H  
ATOM   1828 2HG  GLN A 117      42.540  -0.952  51.909  1.00  0.00           H  
ATOM   1829 1HE2 GLN A 117      44.565  -2.347  54.842  1.00  0.00           H  
ATOM   1830 2HE2 GLN A 117      42.927  -2.632  54.353  1.00  0.00           H  
ATOM   1831  N   ALA A 118      42.093   1.081  56.423  1.00  0.00           N  
ATOM   1832  CA  ALA A 118      42.929   1.133  57.618  1.00  0.00           C  
ATOM   1833  C   ALA A 118      44.115   0.211  57.386  1.00  0.00           C  
ATOM   1834  O   ALA A 118      43.982  -0.801  56.711  1.00  0.00           O  
ATOM   1835  CB  ALA A 118      42.133   0.686  58.823  1.00  0.00           C  
ATOM   1836  H   ALA A 118      41.192   0.629  56.473  1.00  0.00           H  
ATOM   1837  HA  ALA A 118      43.248   2.166  57.763  1.00  0.00           H  
ATOM   1838 1HB  ALA A 118      42.764   0.727  59.711  1.00  0.00           H  
ATOM   1839 2HB  ALA A 118      41.275   1.344  58.956  1.00  0.00           H  
ATOM   1840 3HB  ALA A 118      41.788  -0.335  58.671  1.00  0.00           H  
ATOM   1841  N   SER A 119      45.268   0.542  57.956  1.00  0.00           N  
ATOM   1842  CA  SER A 119      46.480  -0.228  57.687  1.00  0.00           C  
ATOM   1843  C   SER A 119      47.545  -0.067  58.774  1.00  0.00           C  
ATOM   1844  O   SER A 119      47.424   0.800  59.642  1.00  0.00           O  
ATOM   1845  CB  SER A 119      47.057   0.186  56.348  1.00  0.00           C  
ATOM   1846  OG  SER A 119      47.527   1.506  56.390  1.00  0.00           O  
ATOM   1847  H   SER A 119      45.316   1.332  58.582  1.00  0.00           H  
ATOM   1848  HA  SER A 119      46.216  -1.286  57.645  1.00  0.00           H  
ATOM   1849 1HB  SER A 119      47.873  -0.484  56.080  1.00  0.00           H  
ATOM   1850 2HB  SER A 119      46.293   0.095  55.578  1.00  0.00           H  
ATOM   1851  HG  SER A 119      47.874   1.692  55.514  1.00  0.00           H  
ATOM   1852  N   PRO A 120      48.608  -0.899  58.736  1.00  0.00           N  
ATOM   1853  CA  PRO A 120      49.709  -0.814  59.702  1.00  0.00           C  
ATOM   1854  C   PRO A 120      50.180   0.622  59.883  1.00  0.00           C  
ATOM   1855  O   PRO A 120      50.356   1.090  61.009  1.00  0.00           O  
ATOM   1856  CB  PRO A 120      50.780  -1.692  59.071  1.00  0.00           C  
ATOM   1857  CG  PRO A 120      49.968  -2.779  58.458  1.00  0.00           C  
ATOM   1858  CD  PRO A 120      48.829  -2.014  57.807  1.00  0.00           C  
ATOM   1859  HA  PRO A 120      49.376  -1.227  60.666  1.00  0.00           H  
ATOM   1860 1HB  PRO A 120      51.364  -1.109  58.344  1.00  0.00           H  
ATOM   1861 2HB  PRO A 120      51.483  -2.041  59.842  1.00  0.00           H  
ATOM   1862 1HG  PRO A 120      50.578  -3.352  57.744  1.00  0.00           H  
ATOM   1863 2HG  PRO A 120      49.636  -3.487  59.232  1.00  0.00           H  
ATOM   1864 1HD  PRO A 120      49.144  -1.664  56.813  1.00  0.00           H  
ATOM   1865 2HD  PRO A 120      47.947  -2.666  57.728  1.00  0.00           H  
ATOM   1866  N   SER A 121      50.386   1.320  58.770  1.00  0.00           N  
ATOM   1867  CA  SER A 121      50.812   2.710  58.830  1.00  0.00           C  
ATOM   1868  C   SER A 121      49.594   3.628  58.790  1.00  0.00           C  
ATOM   1869  O   SER A 121      48.628   3.423  59.528  1.00  0.00           O  
ATOM   1870  CB  SER A 121      51.746   3.029  57.680  1.00  0.00           C  
ATOM   1871  OG  SER A 121      51.082   2.928  56.450  1.00  0.00           O  
ATOM   1872  H   SER A 121      50.247   0.887  57.868  1.00  0.00           H  
ATOM   1873  HA  SER A 121      51.333   2.871  59.775  1.00  0.00           H  
ATOM   1874 1HB  SER A 121      52.142   4.037  57.801  1.00  0.00           H  
ATOM   1875 2HB  SER A 121      52.591   2.341  57.697  1.00  0.00           H  
ATOM   1876  HG  SER A 121      50.767   2.022  56.393  1.00  0.00           H  
ATOM   1877  N   ASN A 122      49.634   4.629  57.920  1.00  0.00           N  
ATOM   1878  CA  ASN A 122      48.530   5.571  57.787  1.00  0.00           C  
ATOM   1879  C   ASN A 122      47.365   5.028  56.962  1.00  0.00           C  
ATOM   1880  O   ASN A 122      47.509   4.070  56.198  1.00  0.00           O  
ATOM   1881  CB  ASN A 122      49.032   6.872  57.188  1.00  0.00           C  
ATOM   1882  CG  ASN A 122      49.902   7.648  58.137  1.00  0.00           C  
ATOM   1883  OD1 ASN A 122      49.845   7.447  59.356  1.00  0.00           O  
ATOM   1884  ND2 ASN A 122      50.708   8.530  57.603  1.00  0.00           N  
ATOM   1885  H   ASN A 122      50.451   4.742  57.336  1.00  0.00           H  
ATOM   1886  HA  ASN A 122      48.134   5.784  58.781  1.00  0.00           H  
ATOM   1887 1HB  ASN A 122      49.601   6.660  56.282  1.00  0.00           H  
ATOM   1888 2HB  ASN A 122      48.182   7.493  56.903  1.00  0.00           H  
ATOM   1889 1HD2 ASN A 122      51.310   9.075  58.187  1.00  0.00           H  
ATOM   1890 2HD2 ASN A 122      50.721   8.659  56.612  1.00  0.00           H  
ATOM   1891  N   THR A 123      46.204   5.649  57.135  1.00  0.00           N  
ATOM   1892  CA  THR A 123      45.012   5.273  56.389  1.00  0.00           C  
ATOM   1893  C   THR A 123      45.248   5.570  54.913  1.00  0.00           C  
ATOM   1894  O   THR A 123      45.753   6.633  54.561  1.00  0.00           O  
ATOM   1895  CB  THR A 123      43.764   6.022  56.893  1.00  0.00           C  
ATOM   1896  OG1 THR A 123      43.529   5.694  58.269  1.00  0.00           O  
ATOM   1897  CG2 THR A 123      42.543   5.639  56.069  1.00  0.00           C  
ATOM   1898  H   THR A 123      46.148   6.403  57.804  1.00  0.00           H  
ATOM   1899  HA  THR A 123      44.821   4.212  56.553  1.00  0.00           H  
ATOM   1900  HB  THR A 123      43.927   7.096  56.812  1.00  0.00           H  
ATOM   1901  HG1 THR A 123      42.751   6.163  58.580  1.00  0.00           H  
ATOM   1902 1HG2 THR A 123      41.671   6.178  56.439  1.00  0.00           H  
ATOM   1903 2HG2 THR A 123      42.714   5.897  55.025  1.00  0.00           H  
ATOM   1904 3HG2 THR A 123      42.370   4.567  56.154  1.00  0.00           H  
ATOM   1905  N   VAL A 124      44.885   4.620  54.059  1.00  0.00           N  
ATOM   1906  CA  VAL A 124      45.014   4.775  52.614  1.00  0.00           C  
ATOM   1907  C   VAL A 124      43.644   5.024  51.986  1.00  0.00           C  
ATOM   1908  O   VAL A 124      42.692   4.305  52.274  1.00  0.00           O  
ATOM   1909  CB  VAL A 124      45.648   3.518  51.990  1.00  0.00           C  
ATOM   1910  CG1 VAL A 124      45.726   3.656  50.477  1.00  0.00           C  
ATOM   1911  CG2 VAL A 124      47.030   3.286  52.582  1.00  0.00           C  
ATOM   1912  H   VAL A 124      44.506   3.760  54.429  1.00  0.00           H  
ATOM   1913  HA  VAL A 124      45.681   5.615  52.414  1.00  0.00           H  
ATOM   1914  HB  VAL A 124      45.013   2.658  52.202  1.00  0.00           H  
ATOM   1915 1HG1 VAL A 124      46.177   2.758  50.052  1.00  0.00           H  
ATOM   1916 2HG1 VAL A 124      44.723   3.784  50.071  1.00  0.00           H  
ATOM   1917 3HG1 VAL A 124      46.336   4.522  50.221  1.00  0.00           H  
ATOM   1918 1HG2 VAL A 124      47.472   2.396  52.137  1.00  0.00           H  
ATOM   1919 2HG2 VAL A 124      47.664   4.149  52.375  1.00  0.00           H  
ATOM   1920 3HG2 VAL A 124      46.945   3.149  53.661  1.00  0.00           H  
ATOM   1921  N   TRP A 125      43.540   6.045  51.141  1.00  0.00           N  
ATOM   1922  CA  TRP A 125      42.274   6.325  50.474  1.00  0.00           C  
ATOM   1923  C   TRP A 125      42.339   5.874  49.023  1.00  0.00           C  
ATOM   1924  O   TRP A 125      43.270   6.230  48.296  1.00  0.00           O  
ATOM   1925  CB  TRP A 125      41.943   7.818  50.533  1.00  0.00           C  
ATOM   1926  CG  TRP A 125      41.653   8.304  51.915  1.00  0.00           C  
ATOM   1927  CD1 TRP A 125      42.562   8.697  52.855  1.00  0.00           C  
ATOM   1928  CD2 TRP A 125      40.364   8.420  52.528  1.00  0.00           C  
ATOM   1929  NE1 TRP A 125      41.916   9.053  54.020  1.00  0.00           N  
ATOM   1930  CE2 TRP A 125      40.566   8.892  53.845  1.00  0.00           C  
ATOM   1931  CE3 TRP A 125      39.053   8.169  52.090  1.00  0.00           C  
ATOM   1932  CZ2 TRP A 125      39.506   9.121  54.731  1.00  0.00           C  
ATOM   1933  CZ3 TRP A 125      37.998   8.396  52.972  1.00  0.00           C  
ATOM   1934  CH2 TRP A 125      38.234   8.869  54.278  1.00  0.00           C  
ATOM   1935  H   TRP A 125      44.337   6.636  50.951  1.00  0.00           H  
ATOM   1936  HA  TRP A 125      41.484   5.777  50.987  1.00  0.00           H  
ATOM   1937 1HB  TRP A 125      42.780   8.392  50.134  1.00  0.00           H  
ATOM   1938 2HB  TRP A 125      41.076   8.024  49.906  1.00  0.00           H  
ATOM   1939  HD1 TRP A 125      43.640   8.725  52.705  1.00  0.00           H  
ATOM   1940  HE1 TRP A 125      42.363   9.378  54.865  1.00  0.00           H  
ATOM   1941  HE3 TRP A 125      38.866   7.806  51.080  1.00  0.00           H  
ATOM   1942  HZ2 TRP A 125      39.668   9.488  55.744  1.00  0.00           H  
ATOM   1943  HZ3 TRP A 125      36.983   8.198  52.627  1.00  0.00           H  
ATOM   1944  HH2 TRP A 125      37.386   9.036  54.943  1.00  0.00           H  
ATOM   1945  N   LYS A 126      41.357   5.083  48.605  1.00  0.00           N  
ATOM   1946  CA  LYS A 126      41.303   4.594  47.235  1.00  0.00           C  
ATOM   1947  C   LYS A 126      39.950   4.867  46.604  1.00  0.00           C  
ATOM   1948  O   LYS A 126      38.950   5.000  47.298  1.00  0.00           O  
ATOM   1949  CB  LYS A 126      41.584   3.092  47.191  1.00  0.00           C  
ATOM   1950  CG  LYS A 126      43.019   2.723  47.539  1.00  0.00           C  
ATOM   1951  CD  LYS A 126      43.266   1.238  47.339  1.00  0.00           C  
ATOM   1952  CE  LYS A 126      44.704   0.876  47.656  1.00  0.00           C  
ATOM   1953  NZ  LYS A 126      44.956  -0.574  47.444  1.00  0.00           N  
ATOM   1954  H   LYS A 126      40.630   4.814  49.253  1.00  0.00           H  
ATOM   1955  HA  LYS A 126      42.069   5.108  46.653  1.00  0.00           H  
ATOM   1956 1HB  LYS A 126      40.923   2.578  47.890  1.00  0.00           H  
ATOM   1957 2HB  LYS A 126      41.367   2.710  46.194  1.00  0.00           H  
ATOM   1958 1HG  LYS A 126      43.704   3.287  46.904  1.00  0.00           H  
ATOM   1959 2HG  LYS A 126      43.220   2.981  48.578  1.00  0.00           H  
ATOM   1960 1HD  LYS A 126      42.602   0.668  47.991  1.00  0.00           H  
ATOM   1961 2HD  LYS A 126      43.050   0.969  46.305  1.00  0.00           H  
ATOM   1962 1HE  LYS A 126      45.372   1.452  47.017  1.00  0.00           H  
ATOM   1963 2HE  LYS A 126      44.923   1.128  48.694  1.00  0.00           H  
ATOM   1964 1HZ  LYS A 126      45.920  -0.784  47.663  1.00  0.00           H  
ATOM   1965 2HZ  LYS A 126      44.349  -1.113  48.046  1.00  0.00           H  
ATOM   1966 3HZ  LYS A 126      44.771  -0.811  46.481  1.00  0.00           H  
ATOM   1967  N   ILE A 127      39.928   4.944  45.280  1.00  0.00           N  
ATOM   1968  CA  ILE A 127      38.688   5.192  44.557  1.00  0.00           C  
ATOM   1969  C   ILE A 127      37.866   3.910  44.458  1.00  0.00           C  
ATOM   1970  O   ILE A 127      38.362   2.873  44.013  1.00  0.00           O  
ATOM   1971  CB  ILE A 127      38.970   5.741  43.147  1.00  0.00           C  
ATOM   1972  CG1 ILE A 127      39.656   7.107  43.232  1.00  0.00           C  
ATOM   1973  CG2 ILE A 127      37.680   5.839  42.347  1.00  0.00           C  
ATOM   1974  CD1 ILE A 127      40.151   7.626  41.902  1.00  0.00           C  
ATOM   1975  H   ILE A 127      40.786   4.828  44.759  1.00  0.00           H  
ATOM   1976  HA  ILE A 127      38.119   5.949  45.097  1.00  0.00           H  
ATOM   1977  HB  ILE A 127      39.658   5.075  42.628  1.00  0.00           H  
ATOM   1978 1HG1 ILE A 127      38.962   7.837  43.647  1.00  0.00           H  
ATOM   1979 2HG1 ILE A 127      40.507   7.045  43.911  1.00  0.00           H  
ATOM   1980 1HG2 ILE A 127      37.897   6.230  41.353  1.00  0.00           H  
ATOM   1981 2HG2 ILE A 127      37.231   4.851  42.258  1.00  0.00           H  
ATOM   1982 3HG2 ILE A 127      36.986   6.509  42.856  1.00  0.00           H  
ATOM   1983 1HD1 ILE A 127      40.626   8.597  42.044  1.00  0.00           H  
ATOM   1984 2HD1 ILE A 127      40.876   6.926  41.484  1.00  0.00           H  
ATOM   1985 3HD1 ILE A 127      39.311   7.731  41.217  1.00  0.00           H  
ATOM   1986  N   ALA A 128      36.610   3.979  44.885  1.00  0.00           N  
ATOM   1987  CA  ALA A 128      35.728   2.823  44.815  1.00  0.00           C  
ATOM   1988  C   ALA A 128      34.860   2.942  43.565  1.00  0.00           C  
ATOM   1989  O   ALA A 128      34.463   1.939  42.966  1.00  0.00           O  
ATOM   1990  CB  ALA A 128      34.850   2.754  46.062  1.00  0.00           C  
ATOM   1991  H   ALA A 128      36.257   4.845  45.266  1.00  0.00           H  
ATOM   1992  HA  ALA A 128      36.347   1.927  44.767  1.00  0.00           H  
ATOM   1993 1HB  ALA A 128      34.194   1.885  45.998  1.00  0.00           H  
ATOM   1994 2HB  ALA A 128      35.481   2.668  46.947  1.00  0.00           H  
ATOM   1995 3HB  ALA A 128      34.247   3.658  46.133  1.00  0.00           H  
ATOM   1996  N   SER A 129      34.584   4.183  43.168  1.00  0.00           N  
ATOM   1997  CA  SER A 129      33.732   4.465  42.015  1.00  0.00           C  
ATOM   1998  C   SER A 129      34.187   5.802  41.431  1.00  0.00           C  
ATOM   1999  O   SER A 129      34.428   6.750  42.173  1.00  0.00           O  
ATOM   2000  CB  SER A 129      32.274   4.564  42.462  1.00  0.00           C  
ATOM   2001  OG  SER A 129      31.434   4.884  41.370  1.00  0.00           O  
ATOM   2002  H   SER A 129      34.980   4.953  43.687  1.00  0.00           H  
ATOM   2003  HA  SER A 129      33.831   3.645  41.303  1.00  0.00           H  
ATOM   2004 1HB  SER A 129      31.963   3.616  42.901  1.00  0.00           H  
ATOM   2005 2HB  SER A 129      32.181   5.327  43.234  1.00  0.00           H  
ATOM   2006  HG  SER A 129      30.543   4.928  41.725  1.00  0.00           H  
ATOM   2007  N   ASP A 130      34.275   5.879  40.106  1.00  0.00           N  
ATOM   2008  CA  ASP A 130      34.728   7.097  39.437  1.00  0.00           C  
ATOM   2009  C   ASP A 130      33.844   7.441  38.236  1.00  0.00           C  
ATOM   2010  O   ASP A 130      33.359   6.551  37.538  1.00  0.00           O  
ATOM   2011  CB  ASP A 130      36.180   6.880  38.988  1.00  0.00           C  
ATOM   2012  CG  ASP A 130      36.875   8.155  38.545  1.00  0.00           C  
ATOM   2013  OD1 ASP A 130      36.337   9.266  38.754  1.00  0.00           O  
ATOM   2014  OD2 ASP A 130      37.994   8.035  37.993  1.00  0.00           O  
ATOM   2015  H   ASP A 130      34.023   5.076  39.548  1.00  0.00           H  
ATOM   2016  HA  ASP A 130      34.680   7.921  40.149  1.00  0.00           H  
ATOM   2017 1HB  ASP A 130      36.753   6.444  39.806  1.00  0.00           H  
ATOM   2018 2HB  ASP A 130      36.203   6.172  38.159  1.00  0.00           H  
ATOM   2019  N   CYS A 131      33.642   8.736  38.006  1.00  0.00           N  
ATOM   2020  CA  CYS A 131      32.858   9.217  36.865  1.00  0.00           C  
ATOM   2021  C   CYS A 131      33.560  10.440  36.278  1.00  0.00           C  
ATOM   2022  O   CYS A 131      33.876  11.379  37.002  1.00  0.00           O  
ATOM   2023  CB  CYS A 131      31.433   9.584  37.281  1.00  0.00           C  
ATOM   2024  SG  CYS A 131      30.391  10.158  35.920  1.00  0.00           S  
ATOM   2025  H   CYS A 131      34.045   9.407  38.644  1.00  0.00           H  
ATOM   2026  HA  CYS A 131      32.789   8.415  36.130  1.00  0.00           H  
ATOM   2027 1HB  CYS A 131      30.951   8.717  37.733  1.00  0.00           H  
ATOM   2028 2HB  CYS A 131      31.466  10.370  38.036  1.00  0.00           H  
ATOM   2029  HG  CYS A 131      29.495  10.778  36.682  1.00  0.00           H  
ATOM   2030  N   LEU A 132      33.796  10.422  34.968  1.00  0.00           N  
ATOM   2031  CA  LEU A 132      34.492  11.508  34.284  1.00  0.00           C  
ATOM   2032  C   LEU A 132      33.768  11.858  32.987  1.00  0.00           C  
ATOM   2033  O   LEU A 132      33.408  10.973  32.219  1.00  0.00           O  
ATOM   2034  CB  LEU A 132      35.943  11.113  33.985  1.00  0.00           C  
ATOM   2035  CG  LEU A 132      36.708  12.051  33.042  1.00  0.00           C  
ATOM   2036  CD1 LEU A 132      36.895  13.404  33.714  1.00  0.00           C  
ATOM   2037  CD2 LEU A 132      38.049  11.428  32.683  1.00  0.00           C  
ATOM   2038  H   LEU A 132      33.482   9.625  34.433  1.00  0.00           H  
ATOM   2039  HA  LEU A 132      34.527  12.371  34.951  1.00  0.00           H  
ATOM   2040 1HB  LEU A 132      36.492  11.068  34.924  1.00  0.00           H  
ATOM   2041 2HB  LEU A 132      35.948  10.118  33.538  1.00  0.00           H  
ATOM   2042  HG  LEU A 132      36.126  12.208  32.134  1.00  0.00           H  
ATOM   2043 1HD1 LEU A 132      37.438  14.071  33.045  1.00  0.00           H  
ATOM   2044 2HD1 LEU A 132      35.920  13.835  33.942  1.00  0.00           H  
ATOM   2045 3HD1 LEU A 132      37.461  13.277  34.636  1.00  0.00           H  
ATOM   2046 1HD2 LEU A 132      38.592  12.095  32.013  1.00  0.00           H  
ATOM   2047 2HD2 LEU A 132      38.632  11.273  33.591  1.00  0.00           H  
ATOM   2048 3HD2 LEU A 132      37.885  10.471  32.189  1.00  0.00           H  
ATOM   2049  N   ARG A 133      33.565  13.146  32.744  1.00  0.00           N  
ATOM   2050  CA  ARG A 133      32.918  13.576  31.510  1.00  0.00           C  
ATOM   2051  C   ARG A 133      33.394  14.956  31.070  1.00  0.00           C  
ATOM   2052  O   ARG A 133      33.485  15.884  31.880  1.00  0.00           O  
ATOM   2053  CB  ARG A 133      31.392  13.583  31.683  1.00  0.00           C  
ATOM   2054  CG  ARG A 133      30.625  14.061  30.455  1.00  0.00           C  
ATOM   2055  CD  ARG A 133      29.117  13.954  30.675  1.00  0.00           C  
ATOM   2056  NE  ARG A 133      28.659  12.577  30.845  1.00  0.00           N  
ATOM   2057  CZ  ARG A 133      28.423  11.737  29.840  1.00  0.00           C  
ATOM   2058  NH1 ARG A 133      28.604  12.130  28.584  1.00  0.00           N  
ATOM   2059  NH2 ARG A 133      27.989  10.508  30.088  1.00  0.00           N  
ATOM   2060  H   ARG A 133      33.858  13.842  33.415  1.00  0.00           H  
ATOM   2061  HA  ARG A 133      33.177  12.872  30.720  1.00  0.00           H  
ATOM   2062 1HB  ARG A 133      31.049  12.578  31.923  1.00  0.00           H  
ATOM   2063 2HB  ARG A 133      31.123  14.229  32.519  1.00  0.00           H  
ATOM   2064 1HG  ARG A 133      30.876  15.103  30.253  1.00  0.00           H  
ATOM   2065 2HG  ARG A 133      30.897  13.449  29.595  1.00  0.00           H  
ATOM   2066 1HD  ARG A 133      28.840  14.508  31.571  1.00  0.00           H  
ATOM   2067 2HD  ARG A 133      28.594  14.372  29.815  1.00  0.00           H  
ATOM   2068  HE  ARG A 133      28.514  12.243  31.789  1.00  0.00           H  
ATOM   2069 1HH1 ARG A 133      28.923  13.069  28.389  1.00  0.00           H  
ATOM   2070 2HH1 ARG A 133      28.424  11.490  27.824  1.00  0.00           H  
ATOM   2071 1HH2 ARG A 133      27.837  10.208  31.041  1.00  0.00           H  
ATOM   2072 2HH2 ARG A 133      27.810   9.873  29.324  1.00  0.00           H  
ATOM   2073  N   PHE A 134      33.716  15.079  29.784  1.00  0.00           N  
ATOM   2074  CA  PHE A 134      34.136  16.352  29.208  1.00  0.00           C  
ATOM   2075  C   PHE A 134      32.892  17.230  29.137  1.00  0.00           C  
ATOM   2076  O   PHE A 134      31.795  16.730  28.880  1.00  0.00           O  
ATOM   2077  CB  PHE A 134      34.652  16.167  27.777  1.00  0.00           C  
ATOM   2078  CG  PHE A 134      35.940  15.406  27.673  1.00  0.00           C  
ATOM   2079  CD1 PHE A 134      36.008  14.240  26.919  1.00  0.00           C  
ATOM   2080  CD2 PHE A 134      37.097  15.880  28.282  1.00  0.00           C  
ATOM   2081  CE1 PHE A 134      37.213  13.552  26.767  1.00  0.00           C  
ATOM   2082  CE2 PHE A 134      38.307  15.200  28.137  1.00  0.00           C  
ATOM   2083  CZ  PHE A 134      38.362  14.034  27.376  1.00  0.00           C  
ATOM   2084  H   PHE A 134      33.666  14.263  29.191  1.00  0.00           H  
ATOM   2085  HA  PHE A 134      34.946  16.756  29.816  1.00  0.00           H  
ATOM   2086 1HB  PHE A 134      33.905  15.638  27.186  1.00  0.00           H  
ATOM   2087 2HB  PHE A 134      34.803  17.142  27.316  1.00  0.00           H  
ATOM   2088  HD1 PHE A 134      35.104  13.862  26.441  1.00  0.00           H  
ATOM   2089  HD2 PHE A 134      37.053  16.792  28.878  1.00  0.00           H  
ATOM   2090  HE1 PHE A 134      37.247  12.640  26.172  1.00  0.00           H  
ATOM   2091  HE2 PHE A 134      39.208  15.579  28.618  1.00  0.00           H  
ATOM   2092  HZ  PHE A 134      39.305  13.502  27.261  1.00  0.00           H  
ATOM   2093  N   GLN A 135      33.055  18.530  29.343  1.00  0.00           N  
ATOM   2094  CA  GLN A 135      31.909  19.428  29.307  1.00  0.00           C  
ATOM   2095  C   GLN A 135      31.403  19.547  27.865  1.00  0.00           C  
ATOM   2096  O   GLN A 135      30.223  19.816  27.633  1.00  0.00           O  
ATOM   2097  CB  GLN A 135      32.278  20.806  29.863  1.00  0.00           C  
ATOM   2098  CG  GLN A 135      32.537  20.824  31.360  1.00  0.00           C  
ATOM   2099  CD  GLN A 135      32.762  22.227  31.891  1.00  0.00           C  
ATOM   2100  OE1 GLN A 135      32.860  23.188  31.124  1.00  0.00           O  
ATOM   2101  NE2 GLN A 135      32.844  22.352  33.211  1.00  0.00           N  
ATOM   2102  H   GLN A 135      33.972  18.910  29.528  1.00  0.00           H  
ATOM   2103  HA  GLN A 135      31.120  19.008  29.930  1.00  0.00           H  
ATOM   2104 1HB  GLN A 135      33.174  21.172  29.362  1.00  0.00           H  
ATOM   2105 2HB  GLN A 135      31.474  21.511  29.652  1.00  0.00           H  
ATOM   2106 1HG  GLN A 135      31.675  20.398  31.872  1.00  0.00           H  
ATOM   2107 2HG  GLN A 135      33.427  20.232  31.571  1.00  0.00           H  
ATOM   2108 1HE2 GLN A 135      32.991  23.254  33.620  1.00  0.00           H  
ATOM   2109 2HE2 GLN A 135      32.758  21.546  33.797  1.00  0.00           H  
ATOM   2110  N   ASP A 136      32.299  19.326  26.902  1.00  0.00           N  
ATOM   2111  CA  ASP A 136      31.938  19.356  25.482  1.00  0.00           C  
ATOM   2112  C   ASP A 136      32.028  17.959  24.869  1.00  0.00           C  
ATOM   2113  O   ASP A 136      32.361  17.805  23.692  1.00  0.00           O  
ATOM   2114  CB  ASP A 136      32.847  20.318  24.714  1.00  0.00           C  
ATOM   2115  CG  ASP A 136      34.313  19.910  24.757  1.00  0.00           C  
ATOM   2116  OD1 ASP A 136      34.641  19.024  25.510  1.00  0.00           O  
ATOM   2117  OD2 ASP A 136      35.091  20.488  24.037  1.00  0.00           O  
ATOM   2118  H   ASP A 136      33.256  19.132  27.162  1.00  0.00           H  
ATOM   2119  HA  ASP A 136      30.913  19.717  25.394  1.00  0.00           H  
ATOM   2120 1HB  ASP A 136      32.529  20.366  23.672  1.00  0.00           H  
ATOM   2121 2HB  ASP A 136      32.752  21.321  25.132  1.00  0.00           H  
ATOM   2122  N   TRP A 137      31.712  16.943  25.666  1.00  0.00           N  
ATOM   2123  CA  TRP A 137      31.784  15.559  25.205  1.00  0.00           C  
ATOM   2124  C   TRP A 137      31.065  15.294  23.883  1.00  0.00           C  
ATOM   2125  O   TRP A 137      31.470  14.418  23.116  1.00  0.00           O  
ATOM   2126  CB  TRP A 137      31.217  14.616  26.270  1.00  0.00           C  
ATOM   2127  CG  TRP A 137      29.736  14.752  26.456  1.00  0.00           C  
ATOM   2128  CD1 TRP A 137      29.086  15.618  27.289  1.00  0.00           C  
ATOM   2129  CD2 TRP A 137      28.716  14.029  25.752  1.00  0.00           C  
ATOM   2130  NE1 TRP A 137      27.723  15.479  27.145  1.00  0.00           N  
ATOM   2131  CE2 TRP A 137      27.470  14.513  26.209  1.00  0.00           C  
ATOM   2132  CE3 TRP A 137      28.737  13.022  24.776  1.00  0.00           C  
ATOM   2133  CZ2 TRP A 137      26.251  14.022  25.723  1.00  0.00           C  
ATOM   2134  CZ3 TRP A 137      27.526  12.534  24.292  1.00  0.00           C  
ATOM   2135  CH2 TRP A 137      26.299  13.036  24.768  1.00  0.00           C  
ATOM   2136  H   TRP A 137      31.415  17.132  26.613  1.00  0.00           H  
ATOM   2137  HA  TRP A 137      32.830  15.306  25.034  1.00  0.00           H  
ATOM   2138 1HB  TRP A 137      31.437  13.584  25.997  1.00  0.00           H  
ATOM   2139 2HB  TRP A 137      31.703  14.812  27.226  1.00  0.00           H  
ATOM   2140  HD1 TRP A 137      29.576  16.315  27.966  1.00  0.00           H  
ATOM   2141  HE1 TRP A 137      27.023  16.004  27.648  1.00  0.00           H  
ATOM   2142  HE3 TRP A 137      29.683  12.631  24.404  1.00  0.00           H  
ATOM   2143  HZ2 TRP A 137      25.292  14.398  26.077  1.00  0.00           H  
ATOM   2144  HZ3 TRP A 137      27.551  11.751  23.534  1.00  0.00           H  
ATOM   2145  HH2 TRP A 137      25.369  12.631  24.369  1.00  0.00           H  
ATOM   2146  N   ALA A 138      29.998  16.045  23.623  1.00  0.00           N  
ATOM   2147  CA  ALA A 138      29.198  15.856  22.416  1.00  0.00           C  
ATOM   2148  C   ALA A 138      29.909  16.268  21.129  1.00  0.00           C  
ATOM   2149  O   ALA A 138      29.529  15.839  20.040  1.00  0.00           O  
ATOM   2150  CB  ALA A 138      27.881  16.614  22.548  1.00  0.00           C  
ATOM   2151  H   ALA A 138      29.735  16.766  24.280  1.00  0.00           H  
ATOM   2152  HA  ALA A 138      28.989  14.791  22.311  1.00  0.00           H  
ATOM   2153 1HB  ALA A 138      27.287  16.471  21.646  1.00  0.00           H  
ATOM   2154 2HB  ALA A 138      27.329  16.238  23.409  1.00  0.00           H  
ATOM   2155 3HB  ALA A 138      28.084  17.675  22.683  1.00  0.00           H  
ATOM   2156  N   SER A 139      30.939  17.099  21.248  1.00  0.00           N  
ATOM   2157  CA  SER A 139      31.684  17.543  20.075  1.00  0.00           C  
ATOM   2158  C   SER A 139      33.133  17.072  20.118  1.00  0.00           C  
ATOM   2159  O   SER A 139      34.013  17.787  20.596  1.00  0.00           O  
ATOM   2160  OXT SER A 139      33.426  15.993  19.683  1.00  0.00           O  
ATOM   2161  CB  SER A 139      31.639  19.070  19.968  1.00  0.00           C  
ATOM   2162  OG  SER A 139      32.174  19.680  21.130  1.00  0.00           O  
ATOM   2163  H   SER A 139      31.215  17.431  22.161  1.00  0.00           H  
ATOM   2164  HA  SER A 139      31.217  17.115  19.186  1.00  0.00           H  
ATOM   2165 1HB  SER A 139      32.205  19.390  19.094  1.00  0.00           H  
ATOM   2166 2HB  SER A 139      30.609  19.394  19.827  1.00  0.00           H  
ATOM   2167  HG  SER A 139      32.109  20.627  20.984  1.00  0.00           H  
TER                                                                             
HEADER                                            xx-MMM-xx                     
HETNAM     IM4 X   1  IM4                                                       
HETATM    1  C9  IM4 X   1      41.983  10.566  31.456  1.00  0.00           C  
HETATM    2  C4  IM4 X   1      41.599  11.472  32.594  1.00  0.00           C  
HETATM    3  C1  IM4 X   1      41.448  12.852  32.413  1.00  0.00           C  
HETATM    4  C2  IM4 X   1      41.080  13.655  33.489  1.00  0.00           C  
HETATM    5  C5  IM4 X   1      40.874  13.042  34.712  1.00  0.00           C  
HETATM    6  N1  IM4 X   1      41.006  11.718  34.934  1.00  0.00           N  
HETATM    7  C3  IM4 X   1      41.367  10.966  33.870  1.00  0.00           C  
HETATM    8 CL1  IM4 X   1      40.414  13.955  36.088  1.00  0.00          CL  
HETATM    9  N4  IM4 X   1      40.841  10.300  30.609  1.00  0.00           N  
HETATM   10  C6  IM4 X   1      39.932   9.273  30.787  1.00  0.00           C  
HETATM   11  N2  IM4 X   1      40.056   8.343  31.670  1.00  0.00           N  
HETATM   12  N5  IM4 X   1      39.073   7.430  31.711  1.00  0.00           N  
HETATM   13  O1  IM4 X   1      38.832   6.737  30.707  1.00  0.00           O  
HETATM   14  O2  IM4 X   1      38.465   7.286  32.780  1.00  0.00           O  
HETATM   15  N3  IM4 X   1      38.957   9.484  29.831  1.00  0.00           N  
HETATM   16  C7  IM4 X   1      39.360  10.457  28.827  1.00  0.00           C  
HETATM   17  C8  IM4 X   1      40.473  11.227  29.547  1.00  0.00           C  
HETATM   18  H8  IM4 X   1      42.804  11.025  30.893  1.00  0.00           H  
HETATM   19  H9  IM4 X   1      42.385   9.620  31.841  1.00  0.00           H  
HETATM   20  H1  IM4 X   1      41.612  13.300  31.435  1.00  0.00           H  
HETATM   21  H2  IM4 X   1      40.957  14.725  33.369  1.00  0.00           H  
HETATM   22  H3  IM4 X   1      41.463   9.904  34.084  1.00  0.00           H  
HETATM   23  H10 IM4 X   1      38.434   8.669  29.516  1.00  0.00           H  
HETATM   24  H4  IM4 X   1      38.532  11.105  28.527  1.00  0.00           H  
HETATM   25  H5  IM4 X   1      39.752   9.939  27.945  1.00  0.00           H  
HETATM   26  H6  IM4 X   1      40.087  12.157  29.977  1.00  0.00           H  
HETATM   27  H7  IM4 X   1      41.303  11.457  28.872  1.00  0.00           H  
TER                                                                             
CONECT    1    2    9   18   19                                                 
CONECT    2    1    3    7                                                      
CONECT    3    2    4   20                                                      
CONECT    4    3    5   21                                                      
CONECT    5    4    6    8                                                      
CONECT    6    5    7                                                           
CONECT    7    2    6   22                                                      
CONECT    8    5                                                                
CONECT    9    1   10   17                                                      
CONECT   10    9   11   15                                                      
CONECT   11   10   12                                                           
CONECT   12   11   13   14                                                      
CONECT   13   12                                                                
CONECT   14   12                                                                
CONECT   15   10   16   23                                                      
CONECT   16   15   17   24   25                                                 
CONECT   17    9   16   26   27                                                 
CONECT   18    1                                                                
CONECT   19    1                                                                
CONECT   20    3                                                                
CONECT   21    4                                                                
CONECT   22    7                                                                
CONECT   23   15                                                                
CONECT   24   16                                                                
CONECT   25   16                                                                
CONECT   26   17                                                                
CONECT   27   17                                                                
