# Supplementary material for: New computational protein design methods for de novo small molecule binding sites
Source: PLoS Comput Biol. 2020 Oct 5;16(10):e1008178. doi: 10.1371/journal.pcbi.1008178 (PMC7575090; doi:10.1371/journal.pcbi.1008178)
Supplement: S4 File — PDB files for matches that were selected for forward design, the RosettaMatch constraint files (.cst) that yielded the match, and corresponding source composite binding site definition (.pdb) that was used to generate the RosettaMatch constraint file. (GZ) [file pcbi.1008178.s004.tar.gz › DesignMatchPDBs/IM4_3EMM.pdb]

HEADER                                            xx-MMM-xx                     
REMARK 666 MATCH TEMPLATE X IM4    0 MATCH MOTIF A PHE  146  1  1               
REMARK 666 MATCH TEMPLATE X IM4    0 MATCH MOTIF A VAL  133  2  1               
REMARK 666 MATCH TEMPLATE X IM4    0 MATCH MOTIF A MET   65  3  1               
ATOM      1  N   PRO A   1     -12.316  10.676 -10.838  1.00  0.00           N  
ATOM      2  CA  PRO A   1     -13.122  11.582 -10.026  1.00  0.00           C  
ATOM      3  C   PRO A   1     -12.393  12.888  -9.724  1.00  0.00           C  
ATOM      4  O   PRO A   1     -11.153  12.942  -9.793  1.00  0.00           O  
ATOM      5  CB  PRO A   1     -13.364  10.768  -8.751  1.00  0.00           C  
ATOM      6  CG  PRO A   1     -12.152   9.908  -8.631  1.00  0.00           C  
ATOM      7  CD  PRO A   1     -11.824   9.523 -10.049  1.00  0.00           C  
ATOM      8  HA  PRO A   1     -14.083  11.763 -10.531  1.00  0.00           H  
ATOM      9 1HB  PRO A   1     -13.495  11.443  -7.893  1.00  0.00           H  
ATOM     10 2HB  PRO A   1     -14.293  10.186  -8.847  1.00  0.00           H  
ATOM     11 1HG  PRO A   1     -11.338  10.465  -8.144  1.00  0.00           H  
ATOM     12 2HG  PRO A   1     -12.367   9.037  -7.994  1.00  0.00           H  
ATOM     13 1HD  PRO A   1     -10.736   9.400 -10.153  1.00  0.00           H  
ATOM     14 2HD  PRO A   1     -12.347   8.590 -10.307  1.00  0.00           H  
ATOM     15 1H   PRO A   1     -12.169   9.822 -10.339  1.00  0.00           H  
ATOM     16 2H   PRO A   1     -12.793  10.483 -11.696  1.00  0.00           H  
ATOM     17  N   PRO A   2     -13.150  13.940  -9.358  1.00  0.00           N  
ATOM     18  CA  PRO A   2     -12.465  15.184  -9.052  1.00  0.00           C  
ATOM     19  C   PRO A   2     -11.731  15.091  -7.711  1.00  0.00           C  
ATOM     20  O   PRO A   2     -12.062  14.265  -6.859  1.00  0.00           O  
ATOM     21  CB  PRO A   2     -13.608  16.201  -8.965  1.00  0.00           C  
ATOM     22  CG  PRO A   2     -14.772  15.396  -8.559  1.00  0.00           C  
ATOM     23  CD  PRO A   2     -14.613  14.095  -9.281  1.00  0.00           C  
ATOM     24  HA  PRO A   2     -11.781  15.433  -9.877  1.00  0.00           H  
ATOM     25 1HB  PRO A   2     -13.357  16.987  -8.238  1.00  0.00           H  
ATOM     26 2HB  PRO A   2     -13.747  16.695  -9.938  1.00  0.00           H  
ATOM     27 1HG  PRO A   2     -14.785  15.269  -7.466  1.00  0.00           H  
ATOM     28 2HG  PRO A   2     -15.705  15.913  -8.829  1.00  0.00           H  
ATOM     29 1HD  PRO A   2     -15.076  13.289  -8.693  1.00  0.00           H  
ATOM     30 2HD  PRO A   2     -15.079  14.167 -10.275  1.00  0.00           H  
ATOM     31  N   VAL A   3     -10.738  15.945  -7.546  1.00  0.00           N  
ATOM     32  CA  VAL A   3      -9.965  15.998  -6.317  1.00  0.00           C  
ATOM     33  C   VAL A   3     -10.868  16.461  -5.163  1.00  0.00           C  
ATOM     34  O   VAL A   3     -11.540  17.484  -5.272  1.00  0.00           O  
ATOM     35  CB  VAL A   3      -8.771  16.958  -6.472  1.00  0.00           C  
ATOM     36  CG1 VAL A   3      -8.025  17.097  -5.153  1.00  0.00           C  
ATOM     37  CG2 VAL A   3      -7.842  16.457  -7.567  1.00  0.00           C  
ATOM     38  H   VAL A   3     -10.510  16.580  -8.298  1.00  0.00           H  
ATOM     39  HA  VAL A   3      -9.619  14.991  -6.083  1.00  0.00           H  
ATOM     40  HB  VAL A   3      -9.144  17.948  -6.736  1.00  0.00           H  
ATOM     41 1HG1 VAL A   3      -7.184  17.780  -5.281  1.00  0.00           H  
ATOM     42 2HG1 VAL A   3      -8.699  17.491  -4.393  1.00  0.00           H  
ATOM     43 3HG1 VAL A   3      -7.654  16.121  -4.841  1.00  0.00           H  
ATOM     44 1HG2 VAL A   3      -7.001  17.142  -7.672  1.00  0.00           H  
ATOM     45 2HG2 VAL A   3      -7.474  15.465  -7.306  1.00  0.00           H  
ATOM     46 3HG2 VAL A   3      -8.387  16.406  -8.511  1.00  0.00           H  
ATOM     47  N   HIS A   4     -10.898  15.694  -4.075  1.00  0.00           N  
ATOM     48  CA  HIS A   4     -11.681  16.056  -2.879  1.00  0.00           C  
ATOM     49  C   HIS A   4     -11.173  17.395  -2.314  1.00  0.00           C  
ATOM     50  O   HIS A   4      -9.962  17.628  -2.270  1.00  0.00           O  
ATOM     51  CB  HIS A   4     -11.589  14.965  -1.807  1.00  0.00           C  
ATOM     52  CG  HIS A   4     -12.608  15.103  -0.719  1.00  0.00           C  
ATOM     53  ND1 HIS A   4     -12.493  16.032   0.294  1.00  0.00           N  
ATOM     54  CD2 HIS A   4     -13.760  14.431  -0.485  1.00  0.00           C  
ATOM     55  CE1 HIS A   4     -13.531  15.925   1.104  1.00  0.00           C  
ATOM     56  NE2 HIS A   4     -14.314  14.962   0.654  1.00  0.00           N  
ATOM     57  H   HIS A   4     -10.365  14.836  -4.073  1.00  0.00           H  
ATOM     58  HA  HIS A   4     -12.735  16.133  -3.144  1.00  0.00           H  
ATOM     59 1HB  HIS A   4     -11.717  13.987  -2.272  1.00  0.00           H  
ATOM     60 2HB  HIS A   4     -10.599  14.984  -1.352  1.00  0.00           H  
ATOM     61  HD2 HIS A   4     -14.170  13.620  -1.087  1.00  0.00           H  
ATOM     62  HE1 HIS A   4     -13.711  16.530   1.993  1.00  0.00           H  
ATOM     63  HE2 HIS A   4     -15.181  14.659   1.075  1.00  0.00           H  
ATOM     64  N   PRO A   5     -12.084  18.279  -1.873  1.00  0.00           N  
ATOM     65  CA  PRO A   5     -11.621  19.546  -1.291  1.00  0.00           C  
ATOM     66  C   PRO A   5     -10.621  19.421  -0.129  1.00  0.00           C  
ATOM     67  O   PRO A   5      -9.856  20.348   0.092  1.00  0.00           O  
ATOM     68  CB  PRO A   5     -12.921  20.245  -0.854  1.00  0.00           C  
ATOM     69  CG  PRO A   5     -13.964  19.193  -0.861  1.00  0.00           C  
ATOM     70  CD  PRO A   5     -13.573  18.205  -1.917  1.00  0.00           C  
ATOM     71  HA  PRO A   5     -11.107  20.134  -2.066  1.00  0.00           H  
ATOM     72 1HB  PRO A   5     -12.791  20.692   0.142  1.00  0.00           H  
ATOM     73 2HB  PRO A   5     -13.157  21.066  -1.547  1.00  0.00           H  
ATOM     74 1HG  PRO A   5     -14.032  18.719   0.129  1.00  0.00           H  
ATOM     75 2HG  PRO A   5     -14.949  19.636  -1.069  1.00  0.00           H  
ATOM     76 1HD  PRO A   5     -13.950  17.208  -1.645  1.00  0.00           H  
ATOM     77 2HD  PRO A   5     -13.981  18.524  -2.887  1.00  0.00           H  
ATOM     78  N   PHE A   6     -10.625  18.317   0.614  1.00  0.00           N  
ATOM     79  CA  PHE A   6      -9.616  18.127   1.668  1.00  0.00           C  
ATOM     80  C   PHE A   6      -8.244  17.792   1.067  1.00  0.00           C  
ATOM     81  O   PHE A   6      -7.217  18.059   1.686  1.00  0.00           O  
ATOM     82  CB  PHE A   6     -10.045  17.014   2.626  1.00  0.00           C  
ATOM     83  CG  PHE A   6     -11.291  17.330   3.403  1.00  0.00           C  
ATOM     84  CD1 PHE A   6     -11.985  18.509   3.179  1.00  0.00           C  
ATOM     85  CD2 PHE A   6     -11.771  16.449   4.361  1.00  0.00           C  
ATOM     86  CE1 PHE A   6     -13.132  18.801   3.894  1.00  0.00           C  
ATOM     87  CE2 PHE A   6     -12.917  16.737   5.075  1.00  0.00           C  
ATOM     88  CZ  PHE A   6     -13.598  17.915   4.842  1.00  0.00           C  
ATOM     89  H   PHE A   6     -11.318  17.598   0.462  1.00  0.00           H  
ATOM     90  HA  PHE A   6      -9.526  19.057   2.232  1.00  0.00           H  
ATOM     91 1HB  PHE A   6     -10.218  16.097   2.064  1.00  0.00           H  
ATOM     92 2HB  PHE A   6      -9.242  16.816   3.336  1.00  0.00           H  
ATOM     93  HD1 PHE A   6     -11.617  19.209   2.429  1.00  0.00           H  
ATOM     94  HD2 PHE A   6     -11.233  15.518   4.545  1.00  0.00           H  
ATOM     95  HE1 PHE A   6     -13.667  19.731   3.708  1.00  0.00           H  
ATOM     96  HE2 PHE A   6     -13.284  16.035   5.825  1.00  0.00           H  
ATOM     97  HZ  PHE A   6     -14.501  18.144   5.406  1.00  0.00           H  
ATOM     98  N   VAL A   7      -8.246  17.203  -0.128  1.00  0.00           N  
ATOM     99  CA  VAL A   7      -7.013  16.761  -0.799  1.00  0.00           C  
ATOM    100  C   VAL A   7      -6.413  17.899  -1.632  1.00  0.00           C  
ATOM    101  O   VAL A   7      -5.183  17.984  -1.766  1.00  0.00           O  
ATOM    102  CB  VAL A   7      -7.299  15.554  -1.712  1.00  0.00           C  
ATOM    103  CG1 VAL A   7      -6.102  15.268  -2.607  1.00  0.00           C  
ATOM    104  CG2 VAL A   7      -7.644  14.337  -0.868  1.00  0.00           C  
ATOM    105  H   VAL A   7      -9.134  17.058  -0.586  1.00  0.00           H  
ATOM    106  HA  VAL A   7      -6.282  16.489  -0.037  1.00  0.00           H  
ATOM    107  HB  VAL A   7      -8.138  15.795  -2.365  1.00  0.00           H  
ATOM    108 1HG1 VAL A   7      -6.321  14.412  -3.246  1.00  0.00           H  
ATOM    109 2HG1 VAL A   7      -5.895  16.140  -3.228  1.00  0.00           H  
ATOM    110 3HG1 VAL A   7      -5.231  15.046  -1.990  1.00  0.00           H  
ATOM    111 1HG2 VAL A   7      -7.846  13.487  -1.520  1.00  0.00           H  
ATOM    112 2HG2 VAL A   7      -6.807  14.100  -0.211  1.00  0.00           H  
ATOM    113 3HG2 VAL A   7      -8.528  14.550  -0.267  1.00  0.00           H  
ATOM    114  N   ALA A   8      -7.259  18.776  -2.180  1.00  0.00           N  
ATOM    115  CA  ALA A   8      -6.801  19.866  -3.042  1.00  0.00           C  
ATOM    116  C   ALA A   8      -5.561  20.628  -2.520  1.00  0.00           C  
ATOM    117  O   ALA A   8      -4.651  20.891  -3.305  1.00  0.00           O  
ATOM    118  CB  ALA A   8      -7.960  20.828  -3.368  1.00  0.00           C  
ATOM    119  H   ALA A   8      -8.246  18.679  -1.990  1.00  0.00           H  
ATOM    120  HA  ALA A   8      -6.434  19.432  -3.972  1.00  0.00           H  
ATOM    121 1HB  ALA A   8      -7.596  21.631  -4.010  1.00  0.00           H  
ATOM    122 2HB  ALA A   8      -8.751  20.283  -3.882  1.00  0.00           H  
ATOM    123 3HB  ALA A   8      -8.352  21.252  -2.445  1.00  0.00           H  
ATOM    124  N   PRO A   9      -5.504  20.988  -1.210  1.00  0.00           N  
ATOM    125  CA  PRO A   9      -4.295  21.711  -0.750  1.00  0.00           C  
ATOM    126  C   PRO A   9      -2.977  20.971  -0.987  1.00  0.00           C  
ATOM    127  O   PRO A   9      -1.922  21.609  -1.147  1.00  0.00           O  
ATOM    128  CB  PRO A   9      -4.556  21.936   0.750  1.00  0.00           C  
ATOM    129  CG  PRO A   9      -6.061  21.894   0.882  1.00  0.00           C  
ATOM    130  CD  PRO A   9      -6.501  20.855  -0.107  1.00  0.00           C  
ATOM    131  HA  PRO A   9      -4.225  22.672  -1.280  1.00  0.00           H  
ATOM    132 1HB  PRO A   9      -4.056  21.155   1.340  1.00  0.00           H  
ATOM    133 2HB  PRO A   9      -4.129  22.900   1.065  1.00  0.00           H  
ATOM    134 1HG  PRO A   9      -6.345  21.640   1.915  1.00  0.00           H  
ATOM    135 2HG  PRO A   9      -6.489  22.885   0.670  1.00  0.00           H  
ATOM    136 1HD  PRO A   9      -6.457  19.860   0.362  1.00  0.00           H  
ATOM    137 2HD  PRO A   9      -7.523  21.079  -0.445  1.00  0.00           H  
ATOM    138  N   LEU A  10      -3.038  19.642  -1.049  1.00  0.00           N  
ATOM    139  CA  LEU A  10      -1.846  18.825  -1.275  1.00  0.00           C  
ATOM    140  C   LEU A  10      -1.828  18.236  -2.677  1.00  0.00           C  
ATOM    141  O   LEU A  10      -1.120  17.263  -2.931  1.00  0.00           O  
ATOM    142  CB  LEU A  10      -1.776  17.691  -0.244  1.00  0.00           C  
ATOM    143  CG  LEU A  10      -1.691  18.132   1.223  1.00  0.00           C  
ATOM    144  CD1 LEU A  10      -1.650  16.902   2.121  1.00  0.00           C  
ATOM    145  CD2 LEU A  10      -0.455  18.996   1.424  1.00  0.00           C  
ATOM    146  H   LEU A  10      -3.933  19.186  -0.936  1.00  0.00           H  
ATOM    147  HA  LEU A  10      -0.968  19.464  -1.192  1.00  0.00           H  
ATOM    148 1HB  LEU A  10      -2.662  17.068  -0.352  1.00  0.00           H  
ATOM    149 2HB  LEU A  10      -0.899  17.080  -0.458  1.00  0.00           H  
ATOM    150  HG  LEU A  10      -2.581  18.705   1.483  1.00  0.00           H  
ATOM    151 1HD1 LEU A  10      -1.590  17.215   3.164  1.00  0.00           H  
ATOM    152 2HD1 LEU A  10      -2.555  16.313   1.972  1.00  0.00           H  
ATOM    153 3HD1 LEU A  10      -0.778  16.299   1.873  1.00  0.00           H  
ATOM    154 1HD2 LEU A  10      -0.395  19.310   2.466  1.00  0.00           H  
ATOM    155 2HD2 LEU A  10       0.436  18.423   1.165  1.00  0.00           H  
ATOM    156 3HD2 LEU A  10      -0.519  19.876   0.783  1.00  0.00           H  
ATOM    157  N   SER A  11      -2.566  18.850  -3.602  1.00  0.00           N  
ATOM    158  CA  SER A  11      -2.615  18.326  -4.968  1.00  0.00           C  
ATOM    159  C   SER A  11      -1.244  18.333  -5.651  1.00  0.00           C  
ATOM    160  O   SER A  11      -1.028  17.564  -6.581  1.00  0.00           O  
ATOM    161  CB  SER A  11      -3.672  19.044  -5.814  1.00  0.00           C  
ATOM    162  OG  SER A  11      -3.308  20.379  -6.008  1.00  0.00           O  
ATOM    163  H   SER A  11      -3.096  19.679  -3.374  1.00  0.00           H  
ATOM    164  HA  SER A  11      -2.878  17.269  -4.924  1.00  0.00           H  
ATOM    165 1HB  SER A  11      -3.774  18.540  -6.774  1.00  0.00           H  
ATOM    166 2HB  SER A  11      -4.637  18.989  -5.312  1.00  0.00           H  
ATOM    167  HG  SER A  11      -4.006  20.769  -6.540  1.00  0.00           H  
ATOM    168  N   TYR A  12      -0.326  19.179  -5.174  1.00  0.00           N  
ATOM    169  CA  TYR A  12       1.044  19.240  -5.720  1.00  0.00           C  
ATOM    170  C   TYR A  12       1.766  17.891  -5.597  1.00  0.00           C  
ATOM    171  O   TYR A  12       2.727  17.645  -6.321  1.00  0.00           O  
ATOM    172  CB  TYR A  12       1.870  20.354  -5.053  1.00  0.00           C  
ATOM    173  CG  TYR A  12       2.219  20.103  -3.598  1.00  0.00           C  
ATOM    174  CD1 TYR A  12       3.393  19.432  -3.248  1.00  0.00           C  
ATOM    175  CD2 TYR A  12       1.398  20.579  -2.566  1.00  0.00           C  
ATOM    176  CE1 TYR A  12       3.724  19.210  -1.929  1.00  0.00           C  
ATOM    177  CE2 TYR A  12       1.735  20.355  -1.231  1.00  0.00           C  
ATOM    178  CZ  TYR A  12       2.899  19.665  -0.931  1.00  0.00           C  
ATOM    179  OH  TYR A  12       3.233  19.442   0.390  1.00  0.00           O  
ATOM    180  H   TYR A  12      -0.581  19.796  -4.416  1.00  0.00           H  
ATOM    181  HA  TYR A  12       0.982  19.456  -6.787  1.00  0.00           H  
ATOM    182 1HB  TYR A  12       2.804  20.491  -5.599  1.00  0.00           H  
ATOM    183 2HB  TYR A  12       1.320  21.293  -5.104  1.00  0.00           H  
ATOM    184  HD1 TYR A  12       4.068  19.072  -4.026  1.00  0.00           H  
ATOM    185  HD2 TYR A  12       0.488  21.130  -2.803  1.00  0.00           H  
ATOM    186  HE1 TYR A  12       4.645  18.684  -1.680  1.00  0.00           H  
ATOM    187  HE2 TYR A  12       1.084  20.719  -0.436  1.00  0.00           H  
ATOM    188  HH  TYR A  12       4.060  18.956   0.432  1.00  0.00           H  
ATOM    189  N   LEU A  13       1.327  17.025  -4.676  1.00  0.00           N  
ATOM    190  CA  LEU A  13       1.934  15.694  -4.512  1.00  0.00           C  
ATOM    191  C   LEU A  13       1.507  14.693  -5.569  1.00  0.00           C  
ATOM    192  O   LEU A  13       2.208  13.712  -5.816  1.00  0.00           O  
ATOM    193  CB  LEU A  13       1.551  15.098  -3.164  1.00  0.00           C  
ATOM    194  CG  LEU A  13       2.098  15.773  -1.908  1.00  0.00           C  
ATOM    195  CD1 LEU A  13       1.473  15.126  -0.679  1.00  0.00           C  
ATOM    196  CD2 LEU A  13       3.628  15.679  -1.826  1.00  0.00           C  
ATOM    197  H   LEU A  13       0.558  17.292  -4.078  1.00  0.00           H  
ATOM    198  HA  LEU A  13       3.018  15.802  -4.550  1.00  0.00           H  
ATOM    199 1HB  LEU A  13       0.466  15.108  -3.076  1.00  0.00           H  
ATOM    200 2HB  LEU A  13       1.887  14.062  -3.134  1.00  0.00           H  
ATOM    201  HG  LEU A  13       1.822  16.827  -1.911  1.00  0.00           H  
ATOM    202 1HD1 LEU A  13       1.860  15.604   0.221  1.00  0.00           H  
ATOM    203 2HD1 LEU A  13       0.390  15.247  -0.716  1.00  0.00           H  
ATOM    204 3HD1 LEU A  13       1.720  14.065  -0.661  1.00  0.00           H  
ATOM    205 1HD2 LEU A  13       3.975  16.172  -0.918  1.00  0.00           H  
ATOM    206 2HD2 LEU A  13       3.928  14.631  -1.807  1.00  0.00           H  
ATOM    207 3HD2 LEU A  13       4.069  16.167  -2.695  1.00  0.00           H  
ATOM    208  N   LEU A  14       0.332  14.897  -6.161  1.00  0.00           N  
ATOM    209  CA  LEU A  14      -0.237  13.871  -7.030  1.00  0.00           C  
ATOM    210  C   LEU A  14       0.623  13.631  -8.257  1.00  0.00           C  
ATOM    211  O   LEU A  14       1.014  14.566  -8.953  1.00  0.00           O  
ATOM    212  CB  LEU A  14      -1.663  14.254  -7.451  1.00  0.00           C  
ATOM    213  CG  LEU A  14      -2.674  14.342  -6.293  1.00  0.00           C  
ATOM    214  CD1 LEU A  14      -4.026  14.911  -6.738  1.00  0.00           C  
ATOM    215  CD2 LEU A  14      -2.882  12.991  -5.623  1.00  0.00           C  
ATOM    216  H   LEU A  14      -0.177  15.758  -6.017  1.00  0.00           H  
ATOM    217  HA  LEU A  14      -0.276  12.933  -6.478  1.00  0.00           H  
ATOM    218 1HB  LEU A  14      -1.631  15.221  -7.949  1.00  0.00           H  
ATOM    219 2HB  LEU A  14      -2.026  13.513  -8.163  1.00  0.00           H  
ATOM    220  HG  LEU A  14      -2.308  15.044  -5.543  1.00  0.00           H  
ATOM    221 1HD1 LEU A  14      -4.703  14.953  -5.885  1.00  0.00           H  
ATOM    222 2HD1 LEU A  14      -3.884  15.916  -7.137  1.00  0.00           H  
ATOM    223 3HD1 LEU A  14      -4.454  14.271  -7.509  1.00  0.00           H  
ATOM    224 1HD2 LEU A  14      -3.601  13.095  -4.810  1.00  0.00           H  
ATOM    225 2HD2 LEU A  14      -3.260  12.277  -6.354  1.00  0.00           H  
ATOM    226 3HD2 LEU A  14      -1.932  12.634  -5.224  1.00  0.00           H  
ATOM    227  N   GLY A  15       0.897  12.368  -8.546  1.00  0.00           N  
ATOM    228  CA  GLY A  15       1.765  11.989  -9.648  1.00  0.00           C  
ATOM    229  C   GLY A  15       2.852  11.050  -9.160  1.00  0.00           C  
ATOM    230  O   GLY A  15       2.771  10.516  -8.041  1.00  0.00           O  
ATOM    231  H   GLY A  15       0.483  11.645  -7.975  1.00  0.00           H  
ATOM    232 1HA  GLY A  15       1.174  11.509 -10.428  1.00  0.00           H  
ATOM    233 2HA  GLY A  15       2.209  12.883 -10.086  1.00  0.00           H  
ATOM    234  N   THR A  16       3.863  10.840  -9.990  1.00  0.00           N  
ATOM    235  CA  THR A  16       4.978   9.953  -9.699  1.00  0.00           C  
ATOM    236  C   THR A  16       6.254  10.775  -9.589  1.00  0.00           C  
ATOM    237  O   THR A  16       6.493  11.702 -10.376  1.00  0.00           O  
ATOM    238  CB  THR A  16       5.137   8.867 -10.779  1.00  0.00           C  
ATOM    239  OG1 THR A  16       3.913   8.130 -10.903  1.00  0.00           O  
ATOM    240  CG2 THR A  16       6.264   7.913 -10.414  1.00  0.00           C  
ATOM    241  H   THR A  16       3.842  11.332 -10.871  1.00  0.00           H  
ATOM    242  HA  THR A  16       4.791   9.463  -8.743  1.00  0.00           H  
ATOM    243  HB  THR A  16       5.362   9.336 -11.736  1.00  0.00           H  
ATOM    244  HG1 THR A  16       4.015   7.454 -11.577  1.00  0.00           H  
ATOM    245 1HG2 THR A  16       6.362   7.152 -11.189  1.00  0.00           H  
ATOM    246 2HG2 THR A  16       7.198   8.468 -10.330  1.00  0.00           H  
ATOM    247 3HG2 THR A  16       6.040   7.433  -9.462  1.00  0.00           H  
ATOM    248  N   TRP A  17       7.077  10.400  -8.625  1.00  0.00           N  
ATOM    249  CA  TRP A  17       8.311  11.097  -8.289  1.00  0.00           C  
ATOM    250  C   TRP A  17       9.444  10.091  -8.335  1.00  0.00           C  
ATOM    251  O   TRP A  17       9.249   8.930  -7.949  1.00  0.00           O  
ATOM    252  CB  TRP A  17       8.225  11.655  -6.860  1.00  0.00           C  
ATOM    253  CG  TRP A  17       7.106  12.623  -6.651  1.00  0.00           C  
ATOM    254  CD1 TRP A  17       5.792  12.323  -6.408  1.00  0.00           C  
ATOM    255  CD2 TRP A  17       7.193  14.058  -6.660  1.00  0.00           C  
ATOM    256  NE1 TRP A  17       5.056  13.481  -6.265  1.00  0.00           N  
ATOM    257  CE2 TRP A  17       5.892  14.563  -6.423  1.00  0.00           C  
ATOM    258  CE3 TRP A  17       8.250  14.966  -6.850  1.00  0.00           C  
ATOM    259  CZ2 TRP A  17       5.616  15.942  -6.361  1.00  0.00           C  
ATOM    260  CZ3 TRP A  17       7.969  16.331  -6.794  1.00  0.00           C  
ATOM    261  CH2 TRP A  17       6.663  16.802  -6.558  1.00  0.00           C  
ATOM    262  H   TRP A  17       6.818   9.577  -8.100  1.00  0.00           H  
ATOM    263  HA  TRP A  17       8.441  11.925  -8.985  1.00  0.00           H  
ATOM    264 1HB  TRP A  17       8.097  10.833  -6.155  1.00  0.00           H  
ATOM    265 2HB  TRP A  17       9.158  12.158  -6.609  1.00  0.00           H  
ATOM    266  HD1 TRP A  17       5.386  11.315  -6.338  1.00  0.00           H  
ATOM    267  HE1 TRP A  17       4.065  13.530  -6.076  1.00  0.00           H  
ATOM    268  HE3 TRP A  17       9.264  14.614  -7.034  1.00  0.00           H  
ATOM    269  HZ2 TRP A  17       4.614  16.324  -6.164  1.00  0.00           H  
ATOM    270  HZ3 TRP A  17       8.795  17.028  -6.940  1.00  0.00           H  
ATOM    271  HH2 TRP A  17       6.485  17.878  -6.532  1.00  0.00           H  
ATOM    272  N   ARG A  18      10.632  10.492  -8.767  1.00  0.00           N  
ATOM    273  CA  ARG A  18      11.770   9.577  -8.776  1.00  0.00           C  
ATOM    274  C   ARG A  18      13.050  10.325  -8.463  1.00  0.00           C  
ATOM    275  O   ARG A  18      13.281  11.413  -8.991  1.00  0.00           O  
ATOM    276  CB  ARG A  18      11.930   8.833 -10.114  1.00  0.00           C  
ATOM    277  CG  ARG A  18      12.948   7.685 -10.055  1.00  0.00           C  
ATOM    278  CD  ARG A  18      13.130   6.964 -11.392  1.00  0.00           C  
ATOM    279  NE  ARG A  18      11.896   6.292 -11.815  1.00  0.00           N  
ATOM    280  CZ  ARG A  18      11.428   6.298 -13.070  1.00  0.00           C  
ATOM    281  NH1 ARG A  18      12.074   6.913 -14.048  1.00  0.00           N  
ATOM    282  NH2 ARG A  18      10.308   5.639 -13.349  1.00  0.00           N  
ATOM    283  H   ARG A  18      10.759  11.439  -9.096  1.00  0.00           H  
ATOM    284  HA  ARG A  18      11.616   8.826  -8.000  1.00  0.00           H  
ATOM    285 1HB  ARG A  18      10.968   8.424 -10.420  1.00  0.00           H  
ATOM    286 2HB  ARG A  18      12.247   9.535 -10.886  1.00  0.00           H  
ATOM    287 1HG  ARG A  18      13.921   8.077  -9.759  1.00  0.00           H  
ATOM    288 2HG  ARG A  18      12.618   6.944  -9.326  1.00  0.00           H  
ATOM    289 1HD  ARG A  18      13.410   7.685 -12.159  1.00  0.00           H  
ATOM    290 2HD  ARG A  18      13.914   6.213 -11.296  1.00  0.00           H  
ATOM    291  HE  ARG A  18      11.366   5.794 -11.112  1.00  0.00           H  
ATOM    292 1HH1 ARG A  18      12.942   7.394 -13.856  1.00  0.00           H  
ATOM    293 2HH1 ARG A  18      11.700   6.903 -14.986  1.00  0.00           H  
ATOM    294 1HH2 ARG A  18       9.819   5.141 -12.617  1.00  0.00           H  
ATOM    295 2HH2 ARG A  18       9.945   5.636 -14.291  1.00  0.00           H  
ATOM    296  N   GLY A  19      13.901   9.735  -7.635  1.00  0.00           N  
ATOM    297  CA  GLY A  19      15.147  10.389  -7.294  1.00  0.00           C  
ATOM    298  C   GLY A  19      15.995   9.487  -6.450  1.00  0.00           C  
ATOM    299  O   GLY A  19      16.007   8.251  -6.630  1.00  0.00           O  
ATOM    300  H   GLY A  19      13.695   8.831  -7.235  1.00  0.00           H  
ATOM    301 1HA  GLY A  19      15.678  10.658  -8.208  1.00  0.00           H  
ATOM    302 2HA  GLY A  19      14.938  11.315  -6.760  1.00  0.00           H  
ATOM    303  N   GLN A  20      16.730  10.087  -5.529  1.00  0.00           N  
ATOM    304  CA  GLN A  20      17.665   9.304  -4.752  1.00  0.00           C  
ATOM    305  C   GLN A  20      17.848   9.892  -3.383  1.00  0.00           C  
ATOM    306  O   GLN A  20      17.521  11.062  -3.128  1.00  0.00           O  
ATOM    307  CB  GLN A  20      18.995   9.093  -5.466  1.00  0.00           C  
ATOM    308  CG  GLN A  20      19.766  10.310  -5.741  1.00  0.00           C  
ATOM    309  CD  GLN A  20      21.049   9.978  -6.490  1.00  0.00           C  
ATOM    310  OE1 GLN A  20      21.031   9.735  -7.698  1.00  0.00           O  
ATOM    311  NE2 GLN A  20      22.156   9.921  -5.764  1.00  0.00           N  
ATOM    312  H   GLN A  20      16.654  11.079  -5.355  1.00  0.00           H  
ATOM    313  HA  GLN A  20      17.229   8.322  -4.573  1.00  0.00           H  
ATOM    314 1HB  GLN A  20      19.628   8.437  -4.870  1.00  0.00           H  
ATOM    315 2HB  GLN A  20      18.820   8.598  -6.422  1.00  0.00           H  
ATOM    316 1HG  GLN A  20      19.161  10.982  -6.350  1.00  0.00           H  
ATOM    317 2HG  GLN A  20      20.019  10.789  -4.796  1.00  0.00           H  
ATOM    318 1HE2 GLN A  20      23.031   9.707  -6.200  1.00  0.00           H  
ATOM    319 2HE2 GLN A  20      22.119  10.093  -4.779  1.00  0.00           H  
ATOM    320  N   GLY A  21      18.344   9.048  -2.496  1.00  0.00           N  
ATOM    321  CA  GLY A  21      18.526   9.417  -1.116  1.00  0.00           C  
ATOM    322  C   GLY A  21      19.721   8.759  -0.480  1.00  0.00           C  
ATOM    323  O   GLY A  21      20.406   7.916  -1.081  1.00  0.00           O  
ATOM    324  H   GLY A  21      18.603   8.119  -2.795  1.00  0.00           H  
ATOM    325 1HA  GLY A  21      18.641  10.499  -1.041  1.00  0.00           H  
ATOM    326 2HA  GLY A  21      17.636   9.149  -0.548  1.00  0.00           H  
ATOM    327  N   GLU A  22      19.970   9.174   0.752  1.00  0.00           N  
ATOM    328  CA  GLU A  22      21.070   8.657   1.547  1.00  0.00           C  
ATOM    329  C   GLU A  22      20.503   8.215   2.882  1.00  0.00           C  
ATOM    330  O   GLU A  22      19.660   8.904   3.471  1.00  0.00           O  
ATOM    331  CB  GLU A  22      22.152   9.723   1.738  1.00  0.00           C  
ATOM    332  CG  GLU A  22      23.327   9.266   2.583  1.00  0.00           C  
ATOM    333  CD  GLU A  22      24.422  10.313   2.702  1.00  0.00           C  
ATOM    334  OE1 GLU A  22      25.419  10.032   3.392  1.00  0.00           O  
ATOM    335  OE2 GLU A  22      24.286  11.411   2.115  1.00  0.00           O  
ATOM    336  H   GLU A  22      19.365   9.879   1.149  1.00  0.00           H  
ATOM    337  HA  GLU A  22      21.510   7.809   1.020  1.00  0.00           H  
ATOM    338 1HB  GLU A  22      22.535  10.031   0.765  1.00  0.00           H  
ATOM    339 2HB  GLU A  22      21.716  10.603   2.212  1.00  0.00           H  
ATOM    340 1HG  GLU A  22      22.969   9.020   3.582  1.00  0.00           H  
ATOM    341 2HG  GLU A  22      23.746   8.361   2.144  1.00  0.00           H  
ATOM    342  N   GLY A  23      20.946   7.045   3.338  1.00  0.00           N  
ATOM    343  CA  GLY A  23      20.531   6.505   4.622  1.00  0.00           C  
ATOM    344  C   GLY A  23      21.732   6.456   5.549  1.00  0.00           C  
ATOM    345  O   GLY A  23      22.867   6.261   5.097  1.00  0.00           O  
ATOM    346  H   GLY A  23      21.593   6.519   2.768  1.00  0.00           H  
ATOM    347 1HA  GLY A  23      19.742   7.129   5.042  1.00  0.00           H  
ATOM    348 2HA  GLY A  23      20.112   5.509   4.479  1.00  0.00           H  
ATOM    349  N   GLU A  24      21.483   6.637   6.844  1.00  0.00           N  
ATOM    350  CA  GLU A  24      22.544   6.740   7.845  1.00  0.00           C  
ATOM    351  C   GLU A  24      21.999   6.399   9.223  1.00  0.00           C  
ATOM    352  O   GLU A  24      20.788   6.383   9.427  1.00  0.00           O  
ATOM    353  CB  GLU A  24      23.112   8.166   7.867  1.00  0.00           C  
ATOM    354  CG  GLU A  24      22.123   9.243   8.331  1.00  0.00           C  
ATOM    355  CD  GLU A  24      22.693  10.639   8.209  1.00  0.00           C  
ATOM    356  OE1 GLU A  24      22.883  11.301   9.255  1.00  0.00           O  
ATOM    357  OE2 GLU A  24      22.987  11.063   7.071  1.00  0.00           O  
ATOM    358  H   GLU A  24      20.520   6.704   7.139  1.00  0.00           H  
ATOM    359  HA  GLU A  24      23.342   6.047   7.577  1.00  0.00           H  
ATOM    360 1HB  GLU A  24      23.977   8.202   8.530  1.00  0.00           H  
ATOM    361 2HB  GLU A  24      23.453   8.437   6.868  1.00  0.00           H  
ATOM    362 1HG  GLU A  24      21.217   9.174   7.729  1.00  0.00           H  
ATOM    363 2HG  GLU A  24      21.852   9.051   9.368  1.00  0.00           H  
ATOM    364  N   TYR A  25      22.900   6.131  10.163  1.00  0.00           N  
ATOM    365  CA  TYR A  25      22.550   6.000  11.574  1.00  0.00           C  
ATOM    366  C   TYR A  25      23.859   5.701  12.280  1.00  0.00           C  
ATOM    367  O   TYR A  25      24.750   5.119  11.659  1.00  0.00           O  
ATOM    368  CB  TYR A  25      21.522   4.884  11.818  1.00  0.00           C  
ATOM    369  CG  TYR A  25      20.534   5.220  12.920  1.00  0.00           C  
ATOM    370  CD1 TYR A  25      19.645   6.293  12.786  1.00  0.00           C  
ATOM    371  CD2 TYR A  25      20.501   4.480  14.103  1.00  0.00           C  
ATOM    372  CE1 TYR A  25      18.749   6.615  13.797  1.00  0.00           C  
ATOM    373  CE2 TYR A  25      19.606   4.795  15.119  1.00  0.00           C  
ATOM    374  CZ  TYR A  25      18.736   5.862  14.964  1.00  0.00           C  
ATOM    375  OH  TYR A  25      17.855   6.174  15.968  1.00  0.00           O  
ATOM    376  H   TYR A  25      23.863   6.014   9.882  1.00  0.00           H  
ATOM    377  HA  TYR A  25      22.108   6.939  11.909  1.00  0.00           H  
ATOM    378 1HB  TYR A  25      20.967   4.693  10.899  1.00  0.00           H  
ATOM    379 2HB  TYR A  25      22.041   3.964  12.085  1.00  0.00           H  
ATOM    380  HD1 TYR A  25      19.648   6.894  11.876  1.00  0.00           H  
ATOM    381  HD2 TYR A  25      21.185   3.642  14.241  1.00  0.00           H  
ATOM    382  HE1 TYR A  25      18.065   7.454  13.673  1.00  0.00           H  
ATOM    383  HE2 TYR A  25      19.591   4.204  16.035  1.00  0.00           H  
ATOM    384  HH  TYR A  25      17.337   6.941  15.712  1.00  0.00           H  
ATOM    385  N   PRO A  26      24.002   6.122  13.553  1.00  0.00           N  
ATOM    386  CA  PRO A  26      25.287   5.929  14.247  1.00  0.00           C  
ATOM    387  C   PRO A  26      25.769   4.477  14.278  1.00  0.00           C  
ATOM    388  O   PRO A  26      26.976   4.229  14.402  1.00  0.00           O  
ATOM    389  CB  PRO A  26      24.985   6.392  15.673  1.00  0.00           C  
ATOM    390  CG  PRO A  26      23.901   7.368  15.539  1.00  0.00           C  
ATOM    391  CD  PRO A  26      23.041   6.903  14.396  1.00  0.00           C  
ATOM    392  HA  PRO A  26      26.050   6.569  13.780  1.00  0.00           H  
ATOM    393 1HB  PRO A  26      24.698   5.531  16.295  1.00  0.00           H  
ATOM    394 2HB  PRO A  26      25.888   6.829  16.126  1.00  0.00           H  
ATOM    395 1HG  PRO A  26      23.328   7.429  16.476  1.00  0.00           H  
ATOM    396 2HG  PRO A  26      24.314   8.370  15.353  1.00  0.00           H  
ATOM    397 1HD  PRO A  26      22.230   6.268  14.781  1.00  0.00           H  
ATOM    398 2HD  PRO A  26      22.632   7.776  13.865  1.00  0.00           H  
ATOM    399  N   THR A  27      24.828   3.537  14.160  1.00  0.00           N  
ATOM    400  CA  THR A  27      25.096   2.096  14.298  1.00  0.00           C  
ATOM    401  C   THR A  27      25.392   1.379  12.962  1.00  0.00           C  
ATOM    402  O   THR A  27      25.804   0.214  12.953  1.00  0.00           O  
ATOM    403  CB  THR A  27      23.909   1.398  14.988  1.00  0.00           C  
ATOM    404  OG1 THR A  27      22.727   1.562  14.194  1.00  0.00           O  
ATOM    405  CG2 THR A  27      23.674   1.989  16.370  1.00  0.00           C  
ATOM    406  H   THR A  27      23.886   3.846  13.966  1.00  0.00           H  
ATOM    407  HA  THR A  27      25.980   1.967  14.922  1.00  0.00           H  
ATOM    408  HB  THR A  27      24.120   0.333  15.086  1.00  0.00           H  
ATOM    409  HG1 THR A  27      21.989   1.126  14.626  1.00  0.00           H  
ATOM    410 1HG2 THR A  27      22.832   1.484  16.843  1.00  0.00           H  
ATOM    411 2HG2 THR A  27      24.567   1.856  16.980  1.00  0.00           H  
ATOM    412 3HG2 THR A  27      23.453   3.052  16.278  1.00  0.00           H  
ATOM    413  N   ILE A  28      25.186   2.069  11.840  1.00  0.00           N  
ATOM    414  CA  ILE A  28      25.339   1.460  10.511  1.00  0.00           C  
ATOM    415  C   ILE A  28      26.208   2.326   9.592  1.00  0.00           C  
ATOM    416  O   ILE A  28      26.346   3.531   9.829  1.00  0.00           O  
ATOM    417  CB  ILE A  28      23.966   1.233   9.851  1.00  0.00           C  
ATOM    418  CG1 ILE A  28      23.254   2.569   9.627  1.00  0.00           C  
ATOM    419  CG2 ILE A  28      23.113   0.307  10.704  1.00  0.00           C  
ATOM    420  CD1 ILE A  28      22.002   2.460   8.787  1.00  0.00           C  
ATOM    421  H   ILE A  28      24.916   3.040  11.908  1.00  0.00           H  
ATOM    422  HA  ILE A  28      25.847   0.503  10.625  1.00  0.00           H  
ATOM    423  HB  ILE A  28      24.105   0.781   8.869  1.00  0.00           H  
ATOM    424 1HG1 ILE A  28      22.983   3.003  10.589  1.00  0.00           H  
ATOM    425 2HG1 ILE A  28      23.934   3.266   9.135  1.00  0.00           H  
ATOM    426 1HG2 ILE A  28      22.146   0.158  10.223  1.00  0.00           H  
ATOM    427 2HG2 ILE A  28      23.615  -0.653  10.814  1.00  0.00           H  
ATOM    428 3HG2 ILE A  28      22.964   0.754  11.687  1.00  0.00           H  
ATOM    429 1HD1 ILE A  28      21.554   3.448   8.672  1.00  0.00           H  
ATOM    430 2HD1 ILE A  28      22.256   2.060   7.805  1.00  0.00           H  
ATOM    431 3HD1 ILE A  28      21.292   1.796   9.277  1.00  0.00           H  
ATOM    432  N   PRO A  29      26.813   1.719   8.551  1.00  0.00           N  
ATOM    433  CA  PRO A  29      27.505   2.572   7.589  1.00  0.00           C  
ATOM    434  C   PRO A  29      26.490   3.298   6.713  1.00  0.00           C  
ATOM    435  O   PRO A  29      25.395   2.775   6.479  1.00  0.00           O  
ATOM    436  CB  PRO A  29      28.336   1.583   6.765  1.00  0.00           C  
ATOM    437  CG  PRO A  29      27.580   0.306   6.818  1.00  0.00           C  
ATOM    438  CD  PRO A  29      26.854   0.269   8.140  1.00  0.00           C  
ATOM    439  HA  PRO A  29      28.158   3.272   8.131  1.00  0.00           H  
ATOM    440 1HB  PRO A  29      28.456   1.957   5.738  1.00  0.00           H  
ATOM    441 2HB  PRO A  29      29.345   1.491   7.194  1.00  0.00           H  
ATOM    442 1HG  PRO A  29      26.875   0.246   5.976  1.00  0.00           H  
ATOM    443 2HG  PRO A  29      28.267  -0.547   6.718  1.00  0.00           H  
ATOM    444 1HD  PRO A  29      25.845  -0.145   7.994  1.00  0.00           H  
ATOM    445 2HD  PRO A  29      27.424  -0.342   8.855  1.00  0.00           H  
ATOM    446  N   SER A  30      26.841   4.500   6.261  1.00  0.00           N  
ATOM    447  CA  SER A  30      25.969   5.249   5.364  1.00  0.00           C  
ATOM    448  C   SER A  30      25.837   4.521   4.032  1.00  0.00           C  
ATOM    449  O   SER A  30      26.741   3.796   3.615  1.00  0.00           O  
ATOM    450  CB  SER A  30      26.470   6.681   5.149  1.00  0.00           C  
ATOM    451  OG  SER A  30      26.485   7.411   6.364  1.00  0.00           O  
ATOM    452  H   SER A  30      27.724   4.905   6.541  1.00  0.00           H  
ATOM    453  HA  SER A  30      24.976   5.303   5.811  1.00  0.00           H  
ATOM    454 1HB  SER A  30      27.475   6.656   4.728  1.00  0.00           H  
ATOM    455 2HB  SER A  30      25.827   7.187   4.430  1.00  0.00           H  
ATOM    456  HG  SER A  30      26.808   8.287   6.143  1.00  0.00           H  
ATOM    457  N   PHE A  31      24.692   4.711   3.383  1.00  0.00           N  
ATOM    458  CA  PHE A  31      24.412   4.082   2.102  1.00  0.00           C  
ATOM    459  C   PHE A  31      23.551   4.995   1.243  1.00  0.00           C  
ATOM    460  O   PHE A  31      22.961   5.955   1.742  1.00  0.00           O  
ATOM    461  CB  PHE A  31      23.730   2.725   2.292  1.00  0.00           C  
ATOM    462  CG  PHE A  31      22.376   2.805   2.961  1.00  0.00           C  
ATOM    463  CD1 PHE A  31      22.260   2.755   4.349  1.00  0.00           C  
ATOM    464  CD2 PHE A  31      21.210   2.914   2.200  1.00  0.00           C  
ATOM    465  CE1 PHE A  31      21.004   2.820   4.972  1.00  0.00           C  
ATOM    466  CE2 PHE A  31      19.955   2.981   2.814  1.00  0.00           C  
ATOM    467  CZ  PHE A  31      19.854   2.941   4.198  1.00  0.00           C  
ATOM    468  H   PHE A  31      23.995   5.313   3.798  1.00  0.00           H  
ATOM    469  HA  PHE A  31      25.358   3.921   1.581  1.00  0.00           H  
ATOM    470 1HB  PHE A  31      23.601   2.244   1.323  1.00  0.00           H  
ATOM    471 2HB  PHE A  31      24.368   2.079   2.894  1.00  0.00           H  
ATOM    472  HD1 PHE A  31      23.161   2.665   4.957  1.00  0.00           H  
ATOM    473  HD2 PHE A  31      21.287   2.945   1.113  1.00  0.00           H  
ATOM    474  HE1 PHE A  31      20.932   2.776   6.058  1.00  0.00           H  
ATOM    475  HE2 PHE A  31      19.055   3.064   2.205  1.00  0.00           H  
ATOM    476  HZ  PHE A  31      18.878   3.003   4.678  1.00  0.00           H  
ATOM    477  N   ARG A  32      23.504   4.692  -0.048  1.00  0.00           N  
ATOM    478  CA  ARG A  32      22.683   5.444  -0.991  1.00  0.00           C  
ATOM    479  C   ARG A  32      21.658   4.540  -1.645  1.00  0.00           C  
ATOM    480  O   ARG A  32      21.838   3.326  -1.727  1.00  0.00           O  
ATOM    481  CB  ARG A  32      23.547   6.128  -2.047  1.00  0.00           C  
ATOM    482  CG  ARG A  32      24.399   7.233  -1.469  1.00  0.00           C  
ATOM    483  CD  ARG A  32      25.210   7.967  -2.520  1.00  0.00           C  
ATOM    484  NE  ARG A  32      26.102   8.931  -1.882  1.00  0.00           N  
ATOM    485  CZ  ARG A  32      25.763  10.172  -1.544  1.00  0.00           C  
ATOM    486  NH1 ARG A  32      24.543  10.637  -1.782  1.00  0.00           N  
ATOM    487  NH2 ARG A  32      26.656  10.955  -0.963  1.00  0.00           N  
ATOM    488  H   ARG A  32      24.055   3.915  -0.386  1.00  0.00           H  
ATOM    489  HA  ARG A  32      22.140   6.213  -0.440  1.00  0.00           H  
ATOM    490 1HB  ARG A  32      24.197   5.392  -2.518  1.00  0.00           H  
ATOM    491 2HB  ARG A  32      22.908   6.546  -2.825  1.00  0.00           H  
ATOM    492 1HG  ARG A  32      23.759   7.964  -0.973  1.00  0.00           H  
ATOM    493 2HG  ARG A  32      25.098   6.812  -0.745  1.00  0.00           H  
ATOM    494 1HD  ARG A  32      25.804   7.251  -3.086  1.00  0.00           H  
ATOM    495 2HD  ARG A  32      24.538   8.495  -3.195  1.00  0.00           H  
ATOM    496  HE  ARG A  32      27.048   8.635  -1.682  1.00  0.00           H  
ATOM    497 1HH1 ARG A  32      23.855  10.045  -2.227  1.00  0.00           H  
ATOM    498 2HH1 ARG A  32      24.302  11.581  -1.519  1.00  0.00           H  
ATOM    499 1HH2 ARG A  32      27.588  10.609  -0.779  1.00  0.00           H  
ATOM    500 2HH2 ARG A  32      26.408  11.898  -0.702  1.00  0.00           H  
ATOM    501  N   TYR A  33      20.564   5.142  -2.089  1.00  0.00           N  
ATOM    502  CA  TYR A  33      19.496   4.380  -2.707  1.00  0.00           C  
ATOM    503  C   TYR A  33      18.742   5.225  -3.708  1.00  0.00           C  
ATOM    504  O   TYR A  33      18.749   6.459  -3.632  1.00  0.00           O  
ATOM    505  CB  TYR A  33      18.523   3.830  -1.647  1.00  0.00           C  
ATOM    506  CG  TYR A  33      17.833   4.879  -0.785  1.00  0.00           C  
ATOM    507  CD1 TYR A  33      18.415   5.322   0.398  1.00  0.00           C  
ATOM    508  CD2 TYR A  33      16.592   5.406  -1.136  1.00  0.00           C  
ATOM    509  CE1 TYR A  33      17.793   6.266   1.201  1.00  0.00           C  
ATOM    510  CE2 TYR A  33      15.954   6.352  -0.323  1.00  0.00           C  
ATOM    511  CZ  TYR A  33      16.565   6.772   0.841  1.00  0.00           C  
ATOM    512  OH  TYR A  33      15.943   7.704   1.644  1.00  0.00           O  
ATOM    513  H   TYR A  33      20.465   6.144  -2.000  1.00  0.00           H  
ATOM    514  HA  TYR A  33      19.936   3.537  -3.239  1.00  0.00           H  
ATOM    515 1HB  TYR A  33      17.742   3.248  -2.138  1.00  0.00           H  
ATOM    516 2HB  TYR A  33      19.058   3.159  -0.976  1.00  0.00           H  
ATOM    517  HD1 TYR A  33      19.381   4.926   0.712  1.00  0.00           H  
ATOM    518  HD2 TYR A  33      16.103   5.083  -2.055  1.00  0.00           H  
ATOM    519  HE1 TYR A  33      18.270   6.596   2.123  1.00  0.00           H  
ATOM    520  HE2 TYR A  33      14.981   6.751  -0.611  1.00  0.00           H  
ATOM    521  HH  TYR A  33      15.025   7.794   1.377  1.00  0.00           H  
ATOM    522  N   GLY A  34      18.091   4.545  -4.643  1.00  0.00           N  
ATOM    523  CA  GLY A  34      17.168   5.185  -5.564  1.00  0.00           C  
ATOM    524  C   GLY A  34      15.755   4.958  -5.065  1.00  0.00           C  
ATOM    525  O   GLY A  34      15.503   3.964  -4.378  1.00  0.00           O  
ATOM    526  H   GLY A  34      18.245   3.550  -4.713  1.00  0.00           H  
ATOM    527 1HA  GLY A  34      17.395   6.250  -5.627  1.00  0.00           H  
ATOM    528 2HA  GLY A  34      17.302   4.769  -6.562  1.00  0.00           H  
ATOM    529  N   GLU A  35      14.837   5.864  -5.384  1.00  0.00           N  
ATOM    530  CA  GLU A  35      13.483   5.791  -4.858  1.00  0.00           C  
ATOM    531  C   GLU A  35      12.492   6.316  -5.863  1.00  0.00           C  
ATOM    532  O   GLU A  35      12.754   7.278  -6.587  1.00  0.00           O  
ATOM    533  CB  GLU A  35      13.366   6.580  -3.553  1.00  0.00           C  
ATOM    534  CG  GLU A  35      11.994   6.511  -2.897  1.00  0.00           C  
ATOM    535  CD  GLU A  35      11.920   7.286  -1.611  1.00  0.00           C  
ATOM    536  OE1 GLU A  35      12.886   7.926  -1.269  1.00  0.00           O  
ATOM    537  OE2 GLU A  35      10.897   7.239  -0.970  1.00  0.00           O  
ATOM    538  H   GLU A  35      15.083   6.622  -6.005  1.00  0.00           H  
ATOM    539  HA  GLU A  35      13.253   4.747  -4.640  1.00  0.00           H  
ATOM    540 1HB  GLU A  35      14.099   6.210  -2.836  1.00  0.00           H  
ATOM    541 2HB  GLU A  35      13.594   7.630  -3.741  1.00  0.00           H  
ATOM    542 1HG  GLU A  35      11.251   6.906  -3.589  1.00  0.00           H  
ATOM    543 2HG  GLU A  35      11.749   5.468  -2.701  1.00  0.00           H  
ATOM    544  N   GLU A  36      11.319   5.689  -5.865  1.00  0.00           N  
ATOM    545  CA  GLU A  36      10.197   6.132  -6.680  1.00  0.00           C  
ATOM    546  C   GLU A  36       8.939   6.157  -5.816  1.00  0.00           C  
ATOM    547  O   GLU A  36       8.668   5.166  -5.122  1.00  0.00           O  
ATOM    548  CB  GLU A  36      10.024   5.185  -7.854  1.00  0.00           C  
ATOM    549  CG  GLU A  36       8.937   5.613  -8.817  1.00  0.00           C  
ATOM    550  CD  GLU A  36       8.875   4.681 -10.003  1.00  0.00           C  
ATOM    551  OE1 GLU A  36       9.875   4.585 -10.754  1.00  0.00           O  
ATOM    552  OE2 GLU A  36       7.830   4.016 -10.164  1.00  0.00           O  
ATOM    553  H   GLU A  36      11.209   4.876  -5.276  1.00  0.00           H  
ATOM    554  HA  GLU A  36      10.416   7.133  -7.056  1.00  0.00           H  
ATOM    555 1HB  GLU A  36      10.963   5.112  -8.405  1.00  0.00           H  
ATOM    556 2HB  GLU A  36       9.784   4.188  -7.485  1.00  0.00           H  
ATOM    557 1HG  GLU A  36       7.982   5.612  -8.294  1.00  0.00           H  
ATOM    558 2HG  GLU A  36       9.139   6.631  -9.147  1.00  0.00           H  
ATOM    559  N   ILE A  37       8.196   7.254  -5.848  1.00  0.00           N  
ATOM    560  CA  ILE A  37       6.996   7.444  -5.035  1.00  0.00           C  
ATOM    561  C   ILE A  37       5.835   7.752  -5.960  1.00  0.00           C  
ATOM    562  O   ILE A  37       6.000   8.521  -6.935  1.00  0.00           O  
ATOM    563  CB  ILE A  37       7.173   8.580  -4.011  1.00  0.00           C  
ATOM    564  CG1 ILE A  37       8.268   8.225  -3.003  1.00  0.00           C  
ATOM    565  CG2 ILE A  37       5.859   8.862  -3.299  1.00  0.00           C  
ATOM    566  CD1 ILE A  37       8.647   9.365  -2.086  1.00  0.00           C  
ATOM    567  H   ILE A  37       8.487   7.991  -6.475  1.00  0.00           H  
ATOM    568  HA  ILE A  37       6.836   6.544  -4.442  1.00  0.00           H  
ATOM    569  HB  ILE A  37       7.498   9.484  -4.524  1.00  0.00           H  
ATOM    570 1HG1 ILE A  37       7.939   7.387  -2.388  1.00  0.00           H  
ATOM    571 2HG1 ILE A  37       9.164   7.905  -3.536  1.00  0.00           H  
ATOM    572 1HG2 ILE A  37       6.002   9.667  -2.578  1.00  0.00           H  
ATOM    573 2HG2 ILE A  37       5.106   9.157  -4.028  1.00  0.00           H  
ATOM    574 3HG2 ILE A  37       5.528   7.963  -2.778  1.00  0.00           H  
ATOM    575 1HD1 ILE A  37       9.428   9.037  -1.400  1.00  0.00           H  
ATOM    576 2HD1 ILE A  37       9.013  10.203  -2.679  1.00  0.00           H  
ATOM    577 3HD1 ILE A  37       7.773   9.679  -1.515  1.00  0.00           H  
ATOM    578  N   ARG A  38       4.660   7.208  -5.661  1.00  0.00           N  
ATOM    579  CA  ARG A  38       3.442   7.594  -6.367  1.00  0.00           C  
ATOM    580  C   ARG A  38       2.363   8.025  -5.383  1.00  0.00           C  
ATOM    581  O   ARG A  38       2.098   7.307  -4.402  1.00  0.00           O  
ATOM    582  CB  ARG A  38       2.922   6.444  -7.216  1.00  0.00           C  
ATOM    583  CG  ARG A  38       1.654   6.747  -7.998  1.00  0.00           C  
ATOM    584  CD  ARG A  38       1.361   5.692  -9.001  1.00  0.00           C  
ATOM    585  NE  ARG A  38       0.154   5.983  -9.758  1.00  0.00           N  
ATOM    586  CZ  ARG A  38      -1.077   5.541  -9.437  1.00  0.00           C  
ATOM    587  NH1 ARG A  38      -1.248   4.789  -8.372  1.00  0.00           N  
ATOM    588  NH2 ARG A  38      -2.113   5.862 -10.192  1.00  0.00           N  
ATOM    589  H   ARG A  38       4.607   6.513  -4.930  1.00  0.00           H  
ATOM    590  HA  ARG A  38       3.666   8.453  -7.000  1.00  0.00           H  
ATOM    591 1HB  ARG A  38       3.687   6.146  -7.932  1.00  0.00           H  
ATOM    592 2HB  ARG A  38       2.718   5.584  -6.578  1.00  0.00           H  
ATOM    593 1HG  ARG A  38       0.810   6.812  -7.311  1.00  0.00           H  
ATOM    594 2HG  ARG A  38       1.768   7.697  -8.523  1.00  0.00           H  
ATOM    595 1HD  ARG A  38       2.192   5.614  -9.700  1.00  0.00           H  
ATOM    596 2HD  ARG A  38       1.222   4.737  -8.494  1.00  0.00           H  
ATOM    597  HE  ARG A  38       0.246   6.559 -10.585  1.00  0.00           H  
ATOM    598 1HH1 ARG A  38      -0.456   4.543  -7.795  1.00  0.00           H  
ATOM    599 2HH1 ARG A  38      -2.171   4.457  -8.131  1.00  0.00           H  
ATOM    600 1HH2 ARG A  38      -1.981   6.440 -11.011  1.00  0.00           H  
ATOM    601 2HH2 ARG A  38      -3.035   5.530  -9.952  1.00  0.00           H  
ATOM    602  N   PHE A  39       1.753   9.177  -5.645  1.00  0.00           N  
ATOM    603  CA  PHE A  39       0.605   9.663  -4.883  1.00  0.00           C  
ATOM    604  C   PHE A  39      -0.574   9.687  -5.831  1.00  0.00           C  
ATOM    605  O   PHE A  39      -0.471  10.245  -6.925  1.00  0.00           O  
ATOM    606  CB  PHE A  39       0.848  11.090  -4.368  1.00  0.00           C  
ATOM    607  CG  PHE A  39       1.898  11.198  -3.291  1.00  0.00           C  
ATOM    608  CD1 PHE A  39       1.575  10.945  -1.952  1.00  0.00           C  
ATOM    609  CD2 PHE A  39       3.199  11.589  -3.611  1.00  0.00           C  
ATOM    610  CE1 PHE A  39       2.547  11.085  -0.953  1.00  0.00           C  
ATOM    611  CE2 PHE A  39       4.166  11.739  -2.611  1.00  0.00           C  
ATOM    612  CZ  PHE A  39       3.845  11.495  -1.302  1.00  0.00           C  
ATOM    613  H   PHE A  39       2.107   9.735  -6.409  1.00  0.00           H  
ATOM    614  HA  PHE A  39       0.459   9.007  -4.023  1.00  0.00           H  
ATOM    615 1HB  PHE A  39       1.155  11.727  -5.197  1.00  0.00           H  
ATOM    616 2HB  PHE A  39      -0.080  11.496  -3.970  1.00  0.00           H  
ATOM    617  HD1 PHE A  39       0.559  10.639  -1.699  1.00  0.00           H  
ATOM    618  HD2 PHE A  39       3.457  11.785  -4.653  1.00  0.00           H  
ATOM    619  HE1 PHE A  39       2.293  10.875   0.086  1.00  0.00           H  
ATOM    620  HE2 PHE A  39       5.177  12.051  -2.874  1.00  0.00           H  
ATOM    621  HZ  PHE A  39       4.603  11.623  -0.531  1.00  0.00           H  
ATOM    622  N   SER A  40      -1.690   9.127  -5.400  1.00  0.00           N  
ATOM    623  CA  SER A  40      -2.885   9.042  -6.246  1.00  0.00           C  
ATOM    624  C   SER A  40      -4.132   9.196  -5.383  1.00  0.00           C  
ATOM    625  O   SER A  40      -4.033   9.213  -4.156  1.00  0.00           O  
ATOM    626  CB  SER A  40      -2.925   7.721  -6.988  1.00  0.00           C  
ATOM    627  OG  SER A  40      -3.083   6.649  -6.099  1.00  0.00           O  
ATOM    628  H   SER A  40      -1.721   8.747  -4.464  1.00  0.00           H  
ATOM    629  HA  SER A  40      -2.848   9.849  -6.979  1.00  0.00           H  
ATOM    630 1HB  SER A  40      -3.749   7.729  -7.702  1.00  0.00           H  
ATOM    631 2HB  SER A  40      -2.003   7.594  -7.555  1.00  0.00           H  
ATOM    632  HG  SER A  40      -2.324   6.680  -5.511  1.00  0.00           H  
ATOM    633  N   HIS A  41      -5.303   9.315  -6.001  1.00  0.00           N  
ATOM    634  CA  HIS A  41      -6.522   9.435  -5.201  1.00  0.00           C  
ATOM    635  C   HIS A  41      -7.693   8.843  -5.970  1.00  0.00           C  
ATOM    636  O   HIS A  41      -7.574   8.544  -7.160  1.00  0.00           O  
ATOM    637  CB  HIS A  41      -6.813  10.897  -4.846  1.00  0.00           C  
ATOM    638  CG  HIS A  41      -7.351  11.698  -5.990  1.00  0.00           C  
ATOM    639  ND1 HIS A  41      -8.701  11.819  -6.244  1.00  0.00           N  
ATOM    640  CD2 HIS A  41      -6.722  12.418  -6.948  1.00  0.00           C  
ATOM    641  CE1 HIS A  41      -8.879  12.580  -7.309  1.00  0.00           C  
ATOM    642  NE2 HIS A  41      -7.694  12.956  -7.755  1.00  0.00           N  
ATOM    643  H   HIS A  41      -5.372   9.325  -7.009  1.00  0.00           H  
ATOM    644  HA  HIS A  41      -6.400   8.884  -4.269  1.00  0.00           H  
ATOM    645 1HB  HIS A  41      -7.537  10.936  -4.031  1.00  0.00           H  
ATOM    646 2HB  HIS A  41      -5.898  11.374  -4.494  1.00  0.00           H  
ATOM    647  HD2 HIS A  41      -5.645  12.547  -7.059  1.00  0.00           H  
ATOM    648  HE1 HIS A  41      -9.840  12.852  -7.745  1.00  0.00           H  
ATOM    649  HE2 HIS A  41      -7.524  13.544  -8.559  1.00  0.00           H  
ATOM    650  N   SER A  42      -8.816   8.698  -5.273  1.00  0.00           N  
ATOM    651  CA  SER A  42     -10.027   8.138  -5.873  1.00  0.00           C  
ATOM    652  C   SER A  42     -11.240   8.988  -5.500  1.00  0.00           C  
ATOM    653  O   SER A  42     -12.353   8.469  -5.369  1.00  0.00           O  
ATOM    654  CB  SER A  42     -10.233   6.707  -5.415  1.00  0.00           C  
ATOM    655  OG  SER A  42     -10.292   6.631  -4.017  1.00  0.00           O  
ATOM    656  H   SER A  42      -8.833   8.981  -4.303  1.00  0.00           H  
ATOM    657  HA  SER A  42      -9.919   8.163  -6.958  1.00  0.00           H  
ATOM    658 1HB  SER A  42     -11.157   6.318  -5.843  1.00  0.00           H  
ATOM    659 2HB  SER A  42      -9.416   6.087  -5.781  1.00  0.00           H  
ATOM    660  HG  SER A  42     -10.423   5.703  -3.808  1.00  0.00           H  
ATOM    661  N   GLY A  43     -11.018  10.296  -5.349  1.00  0.00           N  
ATOM    662  CA  GLY A  43     -12.105  11.238  -5.020  1.00  0.00           C  
ATOM    663  C   GLY A  43     -12.473  11.337  -3.559  1.00  0.00           C  
ATOM    664  O   GLY A  43     -13.358  12.128  -3.197  1.00  0.00           O  
ATOM    665  H   GLY A  43     -10.079  10.649  -5.462  1.00  0.00           H  
ATOM    666 1HA  GLY A  43     -11.831  12.239  -5.353  1.00  0.00           H  
ATOM    667 2HA  GLY A  43     -13.007  10.955  -5.562  1.00  0.00           H  
ATOM    668  N   LYS A  44     -11.819  10.527  -2.726  1.00  0.00           N  
ATOM    669  CA  LYS A  44     -12.013  10.549  -1.276  1.00  0.00           C  
ATOM    670  C   LYS A  44     -11.071  11.576  -0.631  1.00  0.00           C  
ATOM    671  O   LYS A  44     -10.122  12.049  -1.275  1.00  0.00           O  
ATOM    672  CB  LYS A  44     -11.781   9.160  -0.678  1.00  0.00           C  
ATOM    673  CG  LYS A  44     -12.761   8.097  -1.157  1.00  0.00           C  
ATOM    674  CD  LYS A  44     -14.149   8.322  -0.576  1.00  0.00           C  
ATOM    675  CE  LYS A  44     -15.027   7.091  -0.745  1.00  0.00           C  
ATOM    676  NZ  LYS A  44     -16.340   7.247  -0.063  1.00  0.00           N  
ATOM    677  H   LYS A  44     -11.161   9.871  -3.124  1.00  0.00           H  
ATOM    678  HA  LYS A  44     -13.047  10.828  -1.070  1.00  0.00           H  
ATOM    679 1HB  LYS A  44     -10.774   8.822  -0.923  1.00  0.00           H  
ATOM    680 2HB  LYS A  44     -11.853   9.215   0.408  1.00  0.00           H  
ATOM    681 1HG  LYS A  44     -12.824   8.124  -2.246  1.00  0.00           H  
ATOM    682 2HG  LYS A  44     -12.405   7.113  -0.856  1.00  0.00           H  
ATOM    683 1HD  LYS A  44     -14.065   8.556   0.486  1.00  0.00           H  
ATOM    684 2HD  LYS A  44     -14.622   9.165  -1.079  1.00  0.00           H  
ATOM    685 1HE  LYS A  44     -15.200   6.911  -1.805  1.00  0.00           H  
ATOM    686 2HE  LYS A  44     -14.518   6.221  -0.330  1.00  0.00           H  
ATOM    687 1HZ  LYS A  44     -16.891   6.411  -0.198  1.00  0.00           H  
ATOM    688 2HZ  LYS A  44     -16.192   7.396   0.925  1.00  0.00           H  
ATOM    689 3HZ  LYS A  44     -16.831   8.039  -0.453  1.00  0.00           H  
ATOM    690  N   PRO A  45     -11.314  11.939   0.647  1.00  0.00           N  
ATOM    691  CA  PRO A  45     -10.368  12.839   1.323  1.00  0.00           C  
ATOM    692  C   PRO A  45      -9.106  12.102   1.774  1.00  0.00           C  
ATOM    693  O   PRO A  45      -8.669  12.210   2.935  1.00  0.00           O  
ATOM    694  CB  PRO A  45     -11.178  13.349   2.519  1.00  0.00           C  
ATOM    695  CG  PRO A  45     -12.029  12.188   2.906  1.00  0.00           C  
ATOM    696  CD  PRO A  45     -12.445  11.576   1.596  1.00  0.00           C  
ATOM    697  HA  PRO A  45     -10.114  13.669   0.648  1.00  0.00           H  
ATOM    698 1HB  PRO A  45     -10.499  13.668   3.324  1.00  0.00           H  
ATOM    699 2HB  PRO A  45     -11.766  14.231   2.226  1.00  0.00           H  
ATOM    700 1HG  PRO A  45     -11.458  11.492   3.537  1.00  0.00           H  
ATOM    701 2HG  PRO A  45     -12.886  12.529   3.506  1.00  0.00           H  
ATOM    702 1HD  PRO A  45     -12.537  10.486   1.713  1.00  0.00           H  
ATOM    703 2HD  PRO A  45     -13.402  12.013   1.273  1.00  0.00           H  
ATOM    704  N   VAL A  46      -8.512  11.367   0.838  1.00  0.00           N  
ATOM    705  CA  VAL A  46      -7.413  10.441   1.131  1.00  0.00           C  
ATOM    706  C   VAL A  46      -6.515  10.380  -0.095  1.00  0.00           C  
ATOM    707  O   VAL A  46      -6.996  10.315  -1.227  1.00  0.00           O  
ATOM    708  CB  VAL A  46      -7.941   9.002   1.390  1.00  0.00           C  
ATOM    709  CG1 VAL A  46      -6.789   8.071   1.756  1.00  0.00           C  
ATOM    710  CG2 VAL A  46      -9.025   8.945   2.461  1.00  0.00           C  
ATOM    711  H   VAL A  46      -8.838  11.457  -0.114  1.00  0.00           H  
ATOM    712  HA  VAL A  46      -6.902  10.785   2.032  1.00  0.00           H  
ATOM    713  HB  VAL A  46      -8.363   8.608   0.465  1.00  0.00           H  
ATOM    714 1HG1 VAL A  46      -7.175   7.067   1.933  1.00  0.00           H  
ATOM    715 2HG1 VAL A  46      -6.070   8.043   0.937  1.00  0.00           H  
ATOM    716 3HG1 VAL A  46      -6.299   8.435   2.658  1.00  0.00           H  
ATOM    717 1HG2 VAL A  46      -9.351   7.914   2.593  1.00  0.00           H  
ATOM    718 2HG2 VAL A  46      -8.626   9.323   3.402  1.00  0.00           H  
ATOM    719 3HG2 VAL A  46      -9.873   9.557   2.153  1.00  0.00           H  
ATOM    720  N   ILE A  47      -5.209  10.408   0.143  1.00  0.00           N  
ATOM    721  CA  ILE A  47      -4.213  10.281  -0.914  1.00  0.00           C  
ATOM    722  C   ILE A  47      -3.479   8.960  -0.683  1.00  0.00           C  
ATOM    723  O   ILE A  47      -2.904   8.741   0.386  1.00  0.00           O  
ATOM    724  CB  ILE A  47      -3.183  11.434  -0.871  1.00  0.00           C  
ATOM    725  CG1 ILE A  47      -3.871  12.798  -1.003  1.00  0.00           C  
ATOM    726  CG2 ILE A  47      -2.127  11.246  -1.968  1.00  0.00           C  
ATOM    727  CD1 ILE A  47      -2.947  13.974  -0.713  1.00  0.00           C  
ATOM    728  H   ILE A  47      -4.901  10.522   1.098  1.00  0.00           H  
ATOM    729  HA  ILE A  47      -4.723  10.320  -1.876  1.00  0.00           H  
ATOM    730  HB  ILE A  47      -2.688  11.444   0.099  1.00  0.00           H  
ATOM    731 1HG1 ILE A  47      -4.266  12.911  -2.012  1.00  0.00           H  
ATOM    732 2HG1 ILE A  47      -4.715  12.848  -0.315  1.00  0.00           H  
ATOM    733 1HG2 ILE A  47      -1.409  12.065  -1.926  1.00  0.00           H  
ATOM    734 2HG2 ILE A  47      -1.608  10.301  -1.815  1.00  0.00           H  
ATOM    735 3HG2 ILE A  47      -2.613  11.240  -2.944  1.00  0.00           H  
ATOM    736 1HD1 ILE A  47      -3.499  14.907  -0.824  1.00  0.00           H  
ATOM    737 2HD1 ILE A  47      -2.567  13.896   0.307  1.00  0.00           H  
ATOM    738 3HD1 ILE A  47      -2.112  13.961  -1.413  1.00  0.00           H  
ATOM    739  N   ALA A  48      -3.500   8.079  -1.677  1.00  0.00           N  
ATOM    740  CA  ALA A  48      -2.764   6.809  -1.612  1.00  0.00           C  
ATOM    741  C   ALA A  48      -1.293   7.043  -1.939  1.00  0.00           C  
ATOM    742  O   ALA A  48      -0.969   7.787  -2.886  1.00  0.00           O  
ATOM    743  CB  ALA A  48      -3.367   5.807  -2.600  1.00  0.00           C  
ATOM    744  H   ALA A  48      -4.040   8.292  -2.503  1.00  0.00           H  
ATOM    745  HA  ALA A  48      -2.858   6.415  -0.600  1.00  0.00           H  
ATOM    746 1HB  ALA A  48      -2.817   4.868  -2.547  1.00  0.00           H  
ATOM    747 2HB  ALA A  48      -4.412   5.630  -2.346  1.00  0.00           H  
ATOM    748 3HB  ALA A  48      -3.302   6.208  -3.610  1.00  0.00           H  
ATOM    749  N   TYR A  49      -0.419   6.395  -1.171  1.00  0.00           N  
ATOM    750  CA  TYR A  49       1.024   6.552  -1.240  1.00  0.00           C  
ATOM    751  C   TYR A  49       1.686   5.194  -1.423  1.00  0.00           C  
ATOM    752  O   TYR A  49       1.424   4.265  -0.656  1.00  0.00           O  
ATOM    753  CB  TYR A  49       1.496   7.208   0.081  1.00  0.00           C  
ATOM    754  CG  TYR A  49       2.979   7.083   0.388  1.00  0.00           C  
ATOM    755  CD1 TYR A  49       3.916   7.822  -0.322  1.00  0.00           C  
ATOM    756  CD2 TYR A  49       3.438   6.241   1.399  1.00  0.00           C  
ATOM    757  CE1 TYR A  49       5.263   7.711  -0.056  1.00  0.00           C  
ATOM    758  CE2 TYR A  49       4.803   6.123   1.685  1.00  0.00           C  
ATOM    759  CZ  TYR A  49       5.710   6.859   0.955  1.00  0.00           C  
ATOM    760  OH  TYR A  49       7.054   6.742   1.222  1.00  0.00           O  
ATOM    761  H   TYR A  49      -0.812   5.752  -0.498  1.00  0.00           H  
ATOM    762  HA  TYR A  49       1.261   7.203  -2.082  1.00  0.00           H  
ATOM    763 1HB  TYR A  49       1.260   8.273   0.064  1.00  0.00           H  
ATOM    764 2HB  TYR A  49       0.957   6.767   0.919  1.00  0.00           H  
ATOM    765  HD1 TYR A  49       3.590   8.505  -1.107  1.00  0.00           H  
ATOM    766  HD2 TYR A  49       2.729   5.656   1.985  1.00  0.00           H  
ATOM    767  HE1 TYR A  49       5.982   8.300  -0.625  1.00  0.00           H  
ATOM    768  HE2 TYR A  49       5.138   5.454   2.478  1.00  0.00           H  
ATOM    769  HH  TYR A  49       7.184   6.100   1.925  1.00  0.00           H  
ATOM    770  N   THR A  50       2.579   5.082  -2.401  1.00  0.00           N  
ATOM    771  CA  THR A  50       3.364   3.867  -2.580  1.00  0.00           C  
ATOM    772  C   THR A  50       4.813   4.257  -2.841  1.00  0.00           C  
ATOM    773  O   THR A  50       5.071   5.202  -3.610  1.00  0.00           O  
ATOM    774  CB  THR A  50       2.827   3.005  -3.738  1.00  0.00           C  
ATOM    775  OG1 THR A  50       1.438   2.725  -3.525  1.00  0.00           O  
ATOM    776  CG2 THR A  50       3.596   1.695  -3.828  1.00  0.00           C  
ATOM    777  H   THR A  50       2.718   5.855  -3.036  1.00  0.00           H  
ATOM    778  HA  THR A  50       3.294   3.272  -1.670  1.00  0.00           H  
ATOM    779  HB  THR A  50       2.935   3.548  -4.677  1.00  0.00           H  
ATOM    780  HG1 THR A  50       1.105   2.188  -4.247  1.00  0.00           H  
ATOM    781 1HG2 THR A  50       3.203   1.099  -4.651  1.00  0.00           H  
ATOM    782 2HG2 THR A  50       4.651   1.904  -4.001  1.00  0.00           H  
ATOM    783 3HG2 THR A  50       3.484   1.143  -2.895  1.00  0.00           H  
ATOM    784  N   GLN A  51       5.739   3.529  -2.228  1.00  0.00           N  
ATOM    785  CA  GLN A  51       7.170   3.769  -2.344  1.00  0.00           C  
ATOM    786  C   GLN A  51       7.874   2.488  -2.685  1.00  0.00           C  
ATOM    787  O   GLN A  51       7.641   1.440  -2.066  1.00  0.00           O  
ATOM    788  CB  GLN A  51       7.752   4.174  -0.965  1.00  0.00           C  
ATOM    789  CG  GLN A  51       9.326   4.240  -0.919  1.00  0.00           C  
ATOM    790  CD  GLN A  51       9.900   4.116   0.435  1.00  0.00           C  
ATOM    791  OE1 GLN A  51       9.962   3.028   1.018  1.00  0.00           O  
ATOM    792  NE2 GLN A  51      10.397   5.229   0.950  1.00  0.00           N  
ATOM    793  H   GLN A  51       5.413   2.767  -1.651  1.00  0.00           H  
ATOM    794  HA  GLN A  51       7.328   4.586  -3.048  1.00  0.00           H  
ATOM    795 1HB  GLN A  51       7.367   5.154  -0.682  1.00  0.00           H  
ATOM    796 2HB  GLN A  51       7.424   3.462  -0.208  1.00  0.00           H  
ATOM    797 1HG  GLN A  51       9.732   3.425  -1.519  1.00  0.00           H  
ATOM    798 2HG  GLN A  51       9.652   5.199  -1.323  1.00  0.00           H  
ATOM    799 1HE2 GLN A  51      10.803   5.220   1.865  1.00  0.00           H  
ATOM    800 2HE2 GLN A  51      10.367   6.080   0.426  1.00  0.00           H  
ATOM    801  N   LYS A  52       8.820   2.585  -3.596  1.00  0.00           N  
ATOM    802  CA  LYS A  52       9.801   1.524  -3.731  1.00  0.00           C  
ATOM    803  C   LYS A  52      11.203   2.112  -3.795  1.00  0.00           C  
ATOM    804  O   LYS A  52      11.422   3.233  -4.276  1.00  0.00           O  
ATOM    805  CB  LYS A  52       9.518   0.680  -4.975  1.00  0.00           C  
ATOM    806  CG  LYS A  52       9.815   1.384  -6.293  1.00  0.00           C  
ATOM    807  CD  LYS A  52       9.644   0.440  -7.473  1.00  0.00           C  
ATOM    808  CE  LYS A  52      10.131   1.076  -8.767  1.00  0.00           C  
ATOM    809  NZ  LYS A  52      10.117   0.112  -9.901  1.00  0.00           N  
ATOM    810  H   LYS A  52       8.876   3.388  -4.206  1.00  0.00           H  
ATOM    811  HA  LYS A  52       9.751   0.892  -2.844  1.00  0.00           H  
ATOM    812 1HB  LYS A  52      10.116  -0.231  -4.940  1.00  0.00           H  
ATOM    813 2HB  LYS A  52       8.469   0.383  -4.982  1.00  0.00           H  
ATOM    814 1HG  LYS A  52       9.137   2.230  -6.414  1.00  0.00           H  
ATOM    815 2HG  LYS A  52      10.838   1.758  -6.283  1.00  0.00           H  
ATOM    816 1HD  LYS A  52      10.209  -0.476  -7.293  1.00  0.00           H  
ATOM    817 2HD  LYS A  52       8.591   0.180  -7.582  1.00  0.00           H  
ATOM    818 1HE  LYS A  52       9.494   1.923  -9.018  1.00  0.00           H  
ATOM    819 2HE  LYS A  52      11.148   1.443  -8.631  1.00  0.00           H  
ATOM    820 1HZ  LYS A  52      10.447   0.572 -10.738  1.00  0.00           H  
ATOM    821 2HZ  LYS A  52      10.720  -0.670  -9.686  1.00  0.00           H  
ATOM    822 3HZ  LYS A  52       9.175  -0.221 -10.049  1.00  0.00           H  
ATOM    823  N   THR A  53      12.153   1.371  -3.239  1.00  0.00           N  
ATOM    824  CA  THR A  53      13.557   1.787  -3.248  1.00  0.00           C  
ATOM    825  C   THR A  53      14.406   0.697  -3.871  1.00  0.00           C  
ATOM    826  O   THR A  53      13.989  -0.471  -3.957  1.00  0.00           O  
ATOM    827  CB  THR A  53      14.069   2.102  -1.830  1.00  0.00           C  
ATOM    828  OG1 THR A  53      13.988   0.924  -1.018  1.00  0.00           O  
ATOM    829  CG2 THR A  53      13.240   3.209  -1.197  1.00  0.00           C  
ATOM    830  H   THR A  53      11.902   0.498  -2.798  1.00  0.00           H  
ATOM    831  HA  THR A  53      13.643   2.702  -3.835  1.00  0.00           H  
ATOM    832  HB  THR A  53      15.110   2.420  -1.882  1.00  0.00           H  
ATOM    833  HG1 THR A  53      14.574   1.016  -0.263  1.00  0.00           H  
ATOM    834 1HG2 THR A  53      13.616   3.418  -0.196  1.00  0.00           H  
ATOM    835 2HG2 THR A  53      13.309   4.109  -1.807  1.00  0.00           H  
ATOM    836 3HG2 THR A  53      12.199   2.892  -1.134  1.00  0.00           H  
ATOM    837  N   TRP A  54      15.603   1.074  -4.300  1.00  0.00           N  
ATOM    838  CA  TRP A  54      16.512   0.119  -4.914  1.00  0.00           C  
ATOM    839  C   TRP A  54      17.955   0.551  -4.767  1.00  0.00           C  
ATOM    840  O   TRP A  54      18.230   1.710  -4.449  1.00  0.00           O  
ATOM    841  CB  TRP A  54      16.189  -0.086  -6.404  1.00  0.00           C  
ATOM    842  CG  TRP A  54      16.284   1.166  -7.252  1.00  0.00           C  
ATOM    843  CD1 TRP A  54      17.387   1.650  -7.916  1.00  0.00           C  
ATOM    844  CD2 TRP A  54      15.231   2.093  -7.511  1.00  0.00           C  
ATOM    845  NE1 TRP A  54      17.071   2.813  -8.572  1.00  0.00           N  
ATOM    846  CE2 TRP A  54      15.754   3.107  -8.345  1.00  0.00           C  
ATOM    847  CE3 TRP A  54      13.886   2.159  -7.126  1.00  0.00           C  
ATOM    848  CZ2 TRP A  54      14.979   4.175  -8.791  1.00  0.00           C  
ATOM    849  CZ3 TRP A  54      13.123   3.204  -7.568  1.00  0.00           C  
ATOM    850  CH2 TRP A  54      13.675   4.214  -8.390  1.00  0.00           C  
ATOM    851  H   TRP A  54      15.893   2.037  -4.203  1.00  0.00           H  
ATOM    852  HA  TRP A  54      16.401  -0.839  -4.406  1.00  0.00           H  
ATOM    853 1HB  TRP A  54      16.872  -0.823  -6.827  1.00  0.00           H  
ATOM    854 2HB  TRP A  54      15.178  -0.479  -6.507  1.00  0.00           H  
ATOM    855  HD1 TRP A  54      18.368   1.179  -7.920  1.00  0.00           H  
ATOM    856  HE1 TRP A  54      17.706   3.364  -9.132  1.00  0.00           H  
ATOM    857  HE3 TRP A  54      13.456   1.389  -6.486  1.00  0.00           H  
ATOM    858  HZ2 TRP A  54      15.383   4.955  -9.436  1.00  0.00           H  
ATOM    859  HZ3 TRP A  54      12.075   3.239  -7.270  1.00  0.00           H  
ATOM    860  HH2 TRP A  54      13.042   5.042  -8.709  1.00  0.00           H  
ATOM    861  N   LYS A  55      18.865  -0.392  -4.997  1.00  0.00           N  
ATOM    862  CA  LYS A  55      20.295  -0.101  -5.000  1.00  0.00           C  
ATOM    863  C   LYS A  55      20.664   0.595  -6.307  1.00  0.00           C  
ATOM    864  O   LYS A  55      20.278   0.146  -7.382  1.00  0.00           O  
ATOM    865  CB  LYS A  55      21.116  -1.389  -4.845  1.00  0.00           C  
ATOM    866  CG  LYS A  55      20.933  -2.081  -3.503  1.00  0.00           C  
ATOM    867  CD  LYS A  55      21.783  -3.325  -3.373  1.00  0.00           C  
ATOM    868  CE  LYS A  55      21.511  -4.006  -2.042  1.00  0.00           C  
ATOM    869  NZ  LYS A  55      22.349  -5.221  -1.857  1.00  0.00           N  
ATOM    870  H   LYS A  55      18.554  -1.337  -5.175  1.00  0.00           H  
ATOM    871  HA  LYS A  55      20.517   0.552  -4.155  1.00  0.00           H  
ATOM    872 1HB  LYS A  55      20.839  -2.094  -5.630  1.00  0.00           H  
ATOM    873 2HB  LYS A  55      22.175  -1.162  -4.968  1.00  0.00           H  
ATOM    874 1HG  LYS A  55      21.204  -1.394  -2.700  1.00  0.00           H  
ATOM    875 2HG  LYS A  55      19.888  -2.363  -3.378  1.00  0.00           H  
ATOM    876 1HD  LYS A  55      21.551  -4.011  -4.190  1.00  0.00           H  
ATOM    877 2HD  LYS A  55      22.837  -3.055  -3.437  1.00  0.00           H  
ATOM    878 1HE  LYS A  55      21.717  -3.310  -1.229  1.00  0.00           H  
ATOM    879 2HE  LYS A  55      20.461  -4.293  -1.988  1.00  0.00           H  
ATOM    880 1HZ  LYS A  55      22.139  -5.643  -0.963  1.00  0.00           H  
ATOM    881 2HZ  LYS A  55      22.153  -5.882  -2.595  1.00  0.00           H  
ATOM    882 3HZ  LYS A  55      23.326  -4.965  -1.886  1.00  0.00           H  
ATOM    883  N   LEU A  56      21.402   1.692  -6.211  1.00  0.00           N  
ATOM    884  CA  LEU A  56      21.729   2.495  -7.391  1.00  0.00           C  
ATOM    885  C   LEU A  56      22.638   1.771  -8.382  1.00  0.00           C  
ATOM    886  O   LEU A  56      22.455   1.894  -9.592  1.00  0.00           O  
ATOM    887  CB  LEU A  56      22.401   3.803  -6.956  1.00  0.00           C  
ATOM    888  CG  LEU A  56      21.497   4.803  -6.223  1.00  0.00           C  
ATOM    889  CD1 LEU A  56      22.341   5.952  -5.687  1.00  0.00           C  
ATOM    890  CD2 LEU A  56      20.425   5.310  -7.176  1.00  0.00           C  
ATOM    891  H   LEU A  56      21.747   1.984  -5.308  1.00  0.00           H  
ATOM    892  HA  LEU A  56      20.810   2.688  -7.944  1.00  0.00           H  
ATOM    893 1HB  LEU A  56      23.233   3.563  -6.295  1.00  0.00           H  
ATOM    894 2HB  LEU A  56      22.798   4.301  -7.840  1.00  0.00           H  
ATOM    895  HG  LEU A  56      21.025   4.311  -5.373  1.00  0.00           H  
ATOM    896 1HD1 LEU A  56      21.699   6.662  -5.166  1.00  0.00           H  
ATOM    897 2HD1 LEU A  56      23.087   5.563  -4.994  1.00  0.00           H  
ATOM    898 3HD1 LEU A  56      22.840   6.454  -6.515  1.00  0.00           H  
ATOM    899 1HD2 LEU A  56      19.782   6.021  -6.655  1.00  0.00           H  
ATOM    900 2HD2 LEU A  56      20.897   5.804  -8.026  1.00  0.00           H  
ATOM    901 3HD2 LEU A  56      19.826   4.471  -7.530  1.00  0.00           H  
ATOM    902  N   GLU A  57      23.597   1.008  -7.860  1.00  0.00           N  
ATOM    903  CA  GLU A  57      24.601   0.326  -8.679  1.00  0.00           C  
ATOM    904  C   GLU A  57      24.046  -0.866  -9.469  1.00  0.00           C  
ATOM    905  O   GLU A  57      24.525  -1.160 -10.565  1.00  0.00           O  
ATOM    906  CB  GLU A  57      25.786  -0.103  -7.796  1.00  0.00           C  
ATOM    907  CG  GLU A  57      27.002  -0.665  -8.538  1.00  0.00           C  
ATOM    908  CD  GLU A  57      27.621   0.311  -9.532  1.00  0.00           C  
ATOM    909  OE1 GLU A  57      27.920  -0.115 -10.667  1.00  0.00           O  
ATOM    910  OE2 GLU A  57      27.810   1.497  -9.183  1.00  0.00           O  
ATOM    911  H   GLU A  57      23.626   0.902  -6.856  1.00  0.00           H  
ATOM    912  HA  GLU A  57      24.957   1.021  -9.439  1.00  0.00           H  
ATOM    913 1HB  GLU A  57      26.132   0.751  -7.213  1.00  0.00           H  
ATOM    914 2HB  GLU A  57      25.457  -0.868  -7.093  1.00  0.00           H  
ATOM    915 1HG  GLU A  57      27.763  -0.942  -7.810  1.00  0.00           H  
ATOM    916 2HG  GLU A  57      26.704  -1.566  -9.072  1.00  0.00           H  
ATOM    917  N   SER A  58      23.029  -1.532  -8.925  1.00  0.00           N  
ATOM    918  CA  SER A  58      22.510  -2.761  -9.527  1.00  0.00           C  
ATOM    919  C   SER A  58      21.033  -2.678  -9.911  1.00  0.00           C  
ATOM    920  O   SER A  58      20.572  -3.426 -10.773  1.00  0.00           O  
ATOM    921  CB  SER A  58      22.713  -3.917  -8.568  1.00  0.00           C  
ATOM    922  OG  SER A  58      22.017  -3.705  -7.370  1.00  0.00           O  
ATOM    923  H   SER A  58      22.605  -1.183  -8.077  1.00  0.00           H  
ATOM    924  HA  SER A  58      23.050  -2.945 -10.456  1.00  0.00           H  
ATOM    925 1HB  SER A  58      22.369  -4.840  -9.033  1.00  0.00           H  
ATOM    926 2HB  SER A  58      23.776  -4.034  -8.358  1.00  0.00           H  
ATOM    927  HG  SER A  58      22.225  -4.455  -6.807  1.00  0.00           H  
ATOM    928  N   GLY A  59      20.290  -1.782  -9.264  1.00  0.00           N  
ATOM    929  CA  GLY A  59      18.851  -1.697  -9.481  1.00  0.00           C  
ATOM    930  C   GLY A  59      18.097  -2.715  -8.640  1.00  0.00           C  
ATOM    931  O   GLY A  59      16.877  -2.858  -8.766  1.00  0.00           O  
ATOM    932  H   GLY A  59      20.728  -1.149  -8.610  1.00  0.00           H  
ATOM    933 1HA  GLY A  59      18.505  -0.693  -9.234  1.00  0.00           H  
ATOM    934 2HA  GLY A  59      18.632  -1.862 -10.535  1.00  0.00           H  
ATOM    935  N   ALA A  60      18.828  -3.429  -7.784  1.00  0.00           N  
ATOM    936  CA  ALA A  60      18.252  -4.471  -6.937  1.00  0.00           C  
ATOM    937  C   ALA A  60      17.246  -3.870  -5.960  1.00  0.00           C  
ATOM    938  O   ALA A  60      17.567  -2.903  -5.273  1.00  0.00           O  
ATOM    939  CB  ALA A  60      19.339  -5.208  -6.180  1.00  0.00           C  
ATOM    940  H   ALA A  60      19.818  -3.238  -7.723  1.00  0.00           H  
ATOM    941  HA  ALA A  60      17.730  -5.180  -7.580  1.00  0.00           H  
ATOM    942 1HB  ALA A  60      18.889  -5.980  -5.555  1.00  0.00           H  
ATOM    943 2HB  ALA A  60      20.027  -5.670  -6.889  1.00  0.00           H  
ATOM    944 3HB  ALA A  60      19.885  -4.506  -5.552  1.00  0.00           H  
ATOM    945  N   PRO A  61      16.028  -4.434  -5.905  1.00  0.00           N  
ATOM    946  CA  PRO A  61      15.001  -3.904  -4.999  1.00  0.00           C  
ATOM    947  C   PRO A  61      15.427  -3.906  -3.530  1.00  0.00           C  
ATOM    948  O   PRO A  61      16.120  -4.829  -3.071  1.00  0.00           O  
ATOM    949  CB  PRO A  61      13.820  -4.858  -5.210  1.00  0.00           C  
ATOM    950  CG  PRO A  61      14.021  -5.404  -6.575  1.00  0.00           C  
ATOM    951  CD  PRO A  61      15.503  -5.546  -6.734  1.00  0.00           C  
ATOM    952  HA  PRO A  61      14.738  -2.881  -5.309  1.00  0.00           H  
ATOM    953 1HB  PRO A  61      13.826  -5.640  -4.436  1.00  0.00           H  
ATOM    954 2HB  PRO A  61      12.871  -4.311  -5.108  1.00  0.00           H  
ATOM    955 1HG  PRO A  61      13.499  -6.366  -6.680  1.00  0.00           H  
ATOM    956 2HG  PRO A  61      13.588  -4.724  -7.323  1.00  0.00           H  
ATOM    957 1HD  PRO A  61      15.821  -6.527  -6.350  1.00  0.00           H  
ATOM    958 2HD  PRO A  61      15.770  -5.440  -7.795  1.00  0.00           H  
ATOM    959  N   MET A  62      15.032  -2.854  -2.819  1.00  0.00           N  
ATOM    960  CA  MET A  62      15.278  -2.715  -1.397  1.00  0.00           C  
ATOM    961  C   MET A  62      13.893  -2.587  -0.681  1.00  0.00           C  
ATOM    962  O   MET A  62      12.954  -3.361  -0.948  1.00  0.00           O  
ATOM    963  CB  MET A  62      16.224  -1.515  -1.121  1.00  0.00           C  
ATOM    964  CG  MET A  62      17.671  -1.643  -1.688  1.00  0.00           C  
ATOM    965  SD  MET A  62      18.739  -0.192  -1.369  1.00  0.00           S  
ATOM    966  CE  MET A  62      19.113  -0.417   0.374  1.00  0.00           C  
ATOM    967  H   MET A  62      14.536  -2.121  -3.306  1.00  0.00           H  
ATOM    968  HA  MET A  62      15.758  -3.626  -1.038  1.00  0.00           H  
ATOM    969 1HB  MET A  62      15.794  -0.608  -1.545  1.00  0.00           H  
ATOM    970 2HB  MET A  62      16.314  -1.362  -0.045  1.00  0.00           H  
ATOM    971 1HG  MET A  62      18.158  -2.513  -1.248  1.00  0.00           H  
ATOM    972 2HG  MET A  62      17.627  -1.787  -2.768  1.00  0.00           H  
ATOM    973 1HE  MET A  62      19.758   0.393   0.715  1.00  0.00           H  
ATOM    974 2HE  MET A  62      18.185  -0.410   0.948  1.00  0.00           H  
ATOM    975 3HE  MET A  62      19.621  -1.371   0.517  1.00  0.00           H  
ATOM    976  N   HIS A  63      13.769  -1.606   0.205  1.00  0.00           N  
ATOM    977  CA  HIS A  63      12.594  -1.318   1.046  1.00  0.00           C  
ATOM    978  C   HIS A  63      11.376  -0.896   0.189  1.00  0.00           C  
ATOM    979  O   HIS A  63      11.516  -0.286  -0.885  1.00  0.00           O  
ATOM    980  CB  HIS A  63      13.055  -0.189   1.998  1.00  0.00           C  
ATOM    981  CG  HIS A  63      12.097   0.167   3.095  1.00  0.00           C  
ATOM    982  ND1 HIS A  63      10.974   0.943   2.890  1.00  0.00           N  
ATOM    983  CD2 HIS A  63      12.043  -0.228   4.393  1.00  0.00           C  
ATOM    984  CE1 HIS A  63      10.306   1.058   4.026  1.00  0.00           C  
ATOM    985  NE2 HIS A  63      10.937   0.353   4.951  1.00  0.00           N  
ATOM    986  H   HIS A  63      14.586  -1.017   0.283  1.00  0.00           H  
ATOM    987  HA  HIS A  63      12.321  -2.211   1.607  1.00  0.00           H  
ATOM    988 1HB  HIS A  63      13.995  -0.473   2.471  1.00  0.00           H  
ATOM    989 2HB  HIS A  63      13.238   0.719   1.424  1.00  0.00           H  
ATOM    990  HD2 HIS A  63      12.763  -0.868   4.902  1.00  0.00           H  
ATOM    991  HE1 HIS A  63       9.393   1.634   4.174  1.00  0.00           H  
ATOM    992  HE2 HIS A  63      10.652   0.256   5.915  1.00  0.00           H  
ATOM    993  N   ALA A  64      10.188  -1.280   0.613  1.00  0.00           N  
ATOM    994  CA  ALA A  64       8.952  -0.760  -0.005  1.00  0.00           C  
ATOM    995  C   ALA A  64       7.981  -0.446   1.109  1.00  0.00           C  
ATOM    996  O   ALA A  64       8.097  -0.979   2.221  1.00  0.00           O  
ATOM    997  CB  ALA A  64       8.328  -1.775  -0.954  1.00  0.00           C  
ATOM    998  H   ALA A  64      10.118  -1.942   1.373  1.00  0.00           H  
ATOM    999  HA  ALA A  64       9.208   0.132  -0.577  1.00  0.00           H  
ATOM   1000 1HB  ALA A  64       7.420  -1.357  -1.389  1.00  0.00           H  
ATOM   1001 2HB  ALA A  64       9.036  -2.013  -1.749  1.00  0.00           H  
ATOM   1002 3HB  ALA A  64       8.082  -2.683  -0.405  1.00  0.00           H  
ATOM   1003  N   MET A  65       7.025   0.423   0.833  1.00  0.00           N  
ATOM   1004  CA  MET A  65       6.001   0.734   1.826  1.00  0.00           C  
ATOM   1005  C   MET A  65       4.836   1.378   1.122  1.00  0.00           C  
ATOM   1006  O   MET A  65       4.957   1.890  -0.007  1.00  0.00           O  
ATOM   1007  CB  MET A  65       6.549   1.649   2.919  1.00  0.00           C  
ATOM   1008  CG  MET A  65       7.415   2.792   2.409  1.00  0.00           C  
ATOM   1009  SD  MET A  65       9.094   2.267   2.009  1.00  0.00           S  
ATOM   1010  CE  MET A  65       9.884   3.849   1.727  1.00  0.00           C  
ATOM   1011  H   MET A  65       6.993   0.881  -0.066  1.00  0.00           H  
ATOM   1012  HA  MET A  65       5.658  -0.200   2.274  1.00  0.00           H  
ATOM   1013 1HB  MET A  65       5.721   2.082   3.480  1.00  0.00           H  
ATOM   1014 2HB  MET A  65       7.147   1.063   3.619  1.00  0.00           H  
ATOM   1015 1HG  MET A  65       6.964   3.218   1.513  1.00  0.00           H  
ATOM   1016 2HG  MET A  65       7.470   3.573   3.167  1.00  0.00           H  
ATOM   1017 1HE  MET A  65      10.932   3.691   1.468  1.00  0.00           H  
ATOM   1018 2HE  MET A  65       9.382   4.366   0.909  1.00  0.00           H  
ATOM   1019 3HE  MET A  65       9.821   4.454   2.632  1.00  0.00           H  
ATOM   1020  N   SER A  66       3.691   1.376   1.799  1.00  0.00           N  
ATOM   1021  CA  SER A  66       2.492   1.978   1.221  1.00  0.00           C  
ATOM   1022  C   SER A  66       1.582   2.465   2.317  1.00  0.00           C  
ATOM   1023  O   SER A  66       1.668   2.040   3.469  1.00  0.00           O  
ATOM   1024  CB  SER A  66       1.794   0.972   0.311  1.00  0.00           C  
ATOM   1025  OG  SER A  66       1.291  -0.120   1.040  1.00  0.00           O  
ATOM   1026  H   SER A  66       3.639   0.960   2.718  1.00  0.00           H  
ATOM   1027  HA  SER A  66       2.790   2.844   0.629  1.00  0.00           H  
ATOM   1028 1HB  SER A  66       0.976   1.463  -0.214  1.00  0.00           H  
ATOM   1029 2HB  SER A  66       2.496   0.613  -0.439  1.00  0.00           H  
ATOM   1030  HG  SER A  66       0.873  -0.698   0.397  1.00  0.00           H  
ATOM   1031  N   GLY A  67       0.693   3.373   1.964  1.00  0.00           N  
ATOM   1032  CA  GLY A  67      -0.224   3.880   2.968  1.00  0.00           C  
ATOM   1033  C   GLY A  67      -1.103   4.981   2.444  1.00  0.00           C  
ATOM   1034  O   GLY A  67      -1.266   5.137   1.243  1.00  0.00           O  
ATOM   1035  H   GLY A  67       0.631   3.724   1.019  1.00  0.00           H  
ATOM   1036 1HA  GLY A  67      -0.852   3.067   3.331  1.00  0.00           H  
ATOM   1037 2HA  GLY A  67       0.342   4.254   3.820  1.00  0.00           H  
ATOM   1038  N   TYR A  68      -1.659   5.746   3.379  1.00  0.00           N  
ATOM   1039  CA  TYR A  68      -2.654   6.767   3.055  1.00  0.00           C  
ATOM   1040  C   TYR A  68      -2.391   8.023   3.844  1.00  0.00           C  
ATOM   1041  O   TYR A  68      -2.092   7.967   5.040  1.00  0.00           O  
ATOM   1042  CB  TYR A  68      -4.080   6.230   3.330  1.00  0.00           C  
ATOM   1043  CG  TYR A  68      -4.317   4.998   2.510  1.00  0.00           C  
ATOM   1044  CD1 TYR A  68      -4.700   5.088   1.171  1.00  0.00           C  
ATOM   1045  CD2 TYR A  68      -4.065   3.729   3.047  1.00  0.00           C  
ATOM   1046  CE1 TYR A  68      -4.835   3.952   0.380  1.00  0.00           C  
ATOM   1047  CE2 TYR A  68      -4.193   2.587   2.258  1.00  0.00           C  
ATOM   1048  CZ  TYR A  68      -4.568   2.714   0.939  1.00  0.00           C  
ATOM   1049  OH  TYR A  68      -4.680   1.568   0.166  1.00  0.00           O  
ATOM   1050  H   TYR A  68      -1.382   5.617   4.342  1.00  0.00           H  
ATOM   1051  HA  TYR A  68      -2.569   7.010   1.996  1.00  0.00           H  
ATOM   1052 1HB  TYR A  68      -4.187   6.006   4.392  1.00  0.00           H  
ATOM   1053 2HB  TYR A  68      -4.812   6.998   3.082  1.00  0.00           H  
ATOM   1054  HD1 TYR A  68      -4.900   6.062   0.725  1.00  0.00           H  
ATOM   1055  HD2 TYR A  68      -3.769   3.628   4.091  1.00  0.00           H  
ATOM   1056  HE1 TYR A  68      -5.135   4.047  -0.663  1.00  0.00           H  
ATOM   1057  HE2 TYR A  68      -3.996   1.603   2.687  1.00  0.00           H  
ATOM   1058  HH  TYR A  68      -4.947   1.809  -0.724  1.00  0.00           H  
ATOM   1059  N   PHE A  69      -2.503   9.155   3.148  1.00  0.00           N  
ATOM   1060  CA  PHE A  69      -2.404  10.498   3.755  1.00  0.00           C  
ATOM   1061  C   PHE A  69      -3.814  11.079   3.875  1.00  0.00           C  
ATOM   1062  O   PHE A  69      -4.582  11.014   2.903  1.00  0.00           O  
ATOM   1063  CB  PHE A  69      -1.574  11.444   2.856  1.00  0.00           C  
ATOM   1064  CG  PHE A  69      -0.074  11.226   2.889  1.00  0.00           C  
ATOM   1065  CD1 PHE A  69       0.509  10.019   2.504  1.00  0.00           C  
ATOM   1066  CD2 PHE A  69       0.761  12.278   3.243  1.00  0.00           C  
ATOM   1067  CE1 PHE A  69       1.901   9.849   2.545  1.00  0.00           C  
ATOM   1068  CE2 PHE A  69       2.151  12.115   3.278  1.00  0.00           C  
ATOM   1069  CZ  PHE A  69       2.723  10.902   2.923  1.00  0.00           C  
ATOM   1070  H   PHE A  69      -2.665   9.075   2.154  1.00  0.00           H  
ATOM   1071  HA  PHE A  69      -1.900  10.405   4.719  1.00  0.00           H  
ATOM   1072 1HB  PHE A  69      -1.895  11.335   1.821  1.00  0.00           H  
ATOM   1073 2HB  PHE A  69      -1.758  12.477   3.148  1.00  0.00           H  
ATOM   1074  HD1 PHE A  69      -0.130   9.203   2.168  1.00  0.00           H  
ATOM   1075  HD2 PHE A  69       0.318  13.234   3.523  1.00  0.00           H  
ATOM   1076  HE1 PHE A  69       2.340   8.888   2.278  1.00  0.00           H  
ATOM   1077  HE2 PHE A  69       2.785  12.946   3.587  1.00  0.00           H  
ATOM   1078  HZ  PHE A  69       3.804  10.771   2.941  1.00  0.00           H  
ATOM   1079  N   ARG A  70      -4.148  11.653   5.035  1.00  0.00           N  
ATOM   1080  CA  ARG A  70      -5.517  12.135   5.306  1.00  0.00           C  
ATOM   1081  C   ARG A  70      -5.473  13.562   5.845  1.00  0.00           C  
ATOM   1082  O   ARG A  70      -5.464  13.786   7.067  1.00  0.00           O  
ATOM   1083  CB  ARG A  70      -6.221  11.196   6.290  1.00  0.00           C  
ATOM   1084  CG  ARG A  70      -6.531   9.818   5.665  1.00  0.00           C  
ATOM   1085  CD  ARG A  70      -6.926   8.760   6.718  1.00  0.00           C  
ATOM   1086  NE  ARG A  70      -8.049   9.220   7.511  1.00  0.00           N  
ATOM   1087  CZ  ARG A  70      -9.327   9.149   7.140  1.00  0.00           C  
ATOM   1088  NH1 ARG A  70      -9.690   8.511   6.023  1.00  0.00           N  
ATOM   1089  NH2 ARG A  70     -10.268   9.670   7.926  1.00  0.00           N  
ATOM   1090  H   ARG A  70      -3.440  11.760   5.747  1.00  0.00           H  
ATOM   1091  HA  ARG A  70      -6.074  12.143   4.369  1.00  0.00           H  
ATOM   1092 1HB  ARG A  70      -5.593  11.053   7.168  1.00  0.00           H  
ATOM   1093 2HB  ARG A  70      -7.153  11.651   6.624  1.00  0.00           H  
ATOM   1094 1HG  ARG A  70      -7.360   9.915   4.963  1.00  0.00           H  
ATOM   1095 2HG  ARG A  70      -5.650   9.451   5.137  1.00  0.00           H  
ATOM   1096 1HD  ARG A  70      -7.205   7.834   6.216  1.00  0.00           H  
ATOM   1097 2HD  ARG A  70      -6.081   8.573   7.380  1.00  0.00           H  
ATOM   1098  HE  ARG A  70      -7.851   9.626   8.416  1.00  0.00           H  
ATOM   1099 1HH1 ARG A  70      -8.989   8.070   5.444  1.00  0.00           H  
ATOM   1100 2HH1 ARG A  70     -10.663   8.468   5.759  1.00  0.00           H  
ATOM   1101 1HH2 ARG A  70     -10.010  10.115   8.797  1.00  0.00           H  
ATOM   1102 2HH2 ARG A  70     -11.238   9.621   7.653  1.00  0.00           H  
ATOM   1103  N   PRO A  71      -5.401  14.545   4.938  1.00  0.00           N  
ATOM   1104  CA  PRO A  71      -5.374  15.955   5.352  1.00  0.00           C  
ATOM   1105  C   PRO A  71      -6.776  16.472   5.673  1.00  0.00           C  
ATOM   1106  O   PRO A  71      -7.770  15.967   5.152  1.00  0.00           O  
ATOM   1107  CB  PRO A  71      -4.838  16.665   4.109  1.00  0.00           C  
ATOM   1108  CG  PRO A  71      -5.304  15.789   2.928  1.00  0.00           C  
ATOM   1109  CD  PRO A  71      -5.308  14.374   3.442  1.00  0.00           C  
ATOM   1110  HA  PRO A  71      -4.684  16.070   6.200  1.00  0.00           H  
ATOM   1111 1HB  PRO A  71      -5.238  17.689   4.059  1.00  0.00           H  
ATOM   1112 2HB  PRO A  71      -3.743  16.750   4.167  1.00  0.00           H  
ATOM   1113 1HG  PRO A  71      -6.301  16.106   2.590  1.00  0.00           H  
ATOM   1114 2HG  PRO A  71      -4.624  15.913   2.072  1.00  0.00           H  
ATOM   1115 1HD  PRO A  71      -6.181  13.839   3.039  1.00  0.00           H  
ATOM   1116 2HD  PRO A  71      -4.375  13.873   3.146  1.00  0.00           H  
ATOM   1117  N   ARG A  72      -6.831  17.489   6.528  1.00  0.00           N  
ATOM   1118  CA  ARG A  72      -8.090  18.159   6.854  1.00  0.00           C  
ATOM   1119  C   ARG A  72      -7.944  19.674   6.679  1.00  0.00           C  
ATOM   1120  O   ARG A  72      -6.830  20.205   6.720  1.00  0.00           O  
ATOM   1121  CB  ARG A  72      -8.537  17.796   8.266  1.00  0.00           C  
ATOM   1122  CG  ARG A  72      -8.923  16.310   8.361  1.00  0.00           C  
ATOM   1123  CD  ARG A  72      -9.483  15.947   9.695  1.00  0.00           C  
ATOM   1124  NE  ARG A  72     -10.734  16.645   9.990  1.00  0.00           N  
ATOM   1125  CZ  ARG A  72     -11.945  16.299   9.548  1.00  0.00           C  
ATOM   1126  NH1 ARG A  72     -12.134  15.291   8.715  1.00  0.00           N  
ATOM   1127  NH2 ARG A  72     -12.988  17.004   9.931  1.00  0.00           N  
ATOM   1128  H   ARG A  72      -5.977  17.808   6.963  1.00  0.00           H  
ATOM   1129  HA  ARG A  72      -8.853  17.824   6.151  1.00  0.00           H  
ATOM   1130 1HB  ARG A  72      -7.733  18.010   8.968  1.00  0.00           H  
ATOM   1131 2HB  ARG A  72      -9.390  18.414   8.548  1.00  0.00           H  
ATOM   1132 1HG  ARG A  72      -9.678  16.081   7.608  1.00  0.00           H  
ATOM   1133 2HG  ARG A  72      -8.041  15.693   8.189  1.00  0.00           H  
ATOM   1134 1HD  ARG A  72      -9.682  14.876   9.726  1.00  0.00           H  
ATOM   1135 2HD  ARG A  72      -8.765  16.205  10.472  1.00  0.00           H  
ATOM   1136  HE  ARG A  72     -10.686  17.464  10.581  1.00  0.00           H  
ATOM   1137 1HH1 ARG A  72     -11.345  14.750   8.390  1.00  0.00           H  
ATOM   1138 2HH1 ARG A  72     -13.067  15.062   8.404  1.00  0.00           H  
ATOM   1139 1HH2 ARG A  72     -12.865  17.793  10.551  1.00  0.00           H  
ATOM   1140 2HH2 ARG A  72     -13.911  16.757   9.607  1.00  0.00           H  
ATOM   1141  N   PRO A  73      -9.078  20.384   6.469  1.00  0.00           N  
ATOM   1142  CA  PRO A  73      -9.014  21.825   6.201  1.00  0.00           C  
ATOM   1143  C   PRO A  73      -8.322  22.655   7.265  1.00  0.00           C  
ATOM   1144  O   PRO A  73      -7.814  23.728   6.942  1.00  0.00           O  
ATOM   1145  CB  PRO A  73     -10.496  22.201   6.105  1.00  0.00           C  
ATOM   1146  CG  PRO A  73     -11.158  20.956   5.621  1.00  0.00           C  
ATOM   1147  CD  PRO A  73     -10.433  19.846   6.333  1.00  0.00           C  
ATOM   1148  HA  PRO A  73      -8.507  21.993   5.240  1.00  0.00           H  
ATOM   1149 1HB  PRO A  73     -10.866  22.527   7.088  1.00  0.00           H  
ATOM   1150 2HB  PRO A  73     -10.625  23.049   5.415  1.00  0.00           H  
ATOM   1151 1HG  PRO A  73     -12.232  20.981   5.856  1.00  0.00           H  
ATOM   1152 2HG  PRO A  73     -11.074  20.883   4.526  1.00  0.00           H  
ATOM   1153 1HD  PRO A  73     -10.904  19.669   7.312  1.00  0.00           H  
ATOM   1154 2HD  PRO A  73     -10.463  18.934   5.718  1.00  0.00           H  
ATOM   1155  N   ASP A  74      -8.315  22.202   8.516  1.00  0.00           N  
ATOM   1156  CA  ASP A  74      -7.693  22.996   9.589  1.00  0.00           C  
ATOM   1157  C   ASP A  74      -6.156  22.892   9.593  1.00  0.00           C  
ATOM   1158  O   ASP A  74      -5.489  23.430  10.481  1.00  0.00           O  
ATOM   1159  CB  ASP A  74      -8.235  22.553  10.950  1.00  0.00           C  
ATOM   1160  CG  ASP A  74      -7.863  21.117  11.297  1.00  0.00           C  
ATOM   1161  OD1 ASP A  74      -7.218  20.482  10.498  1.00  0.00           O  
ATOM   1162  OD2 ASP A  74      -8.228  20.670  12.358  1.00  0.00           O  
ATOM   1163  H   ASP A  74      -8.735  21.312   8.742  1.00  0.00           H  
ATOM   1164  HA  ASP A  74      -7.886  24.051   9.395  1.00  0.00           H  
ATOM   1165 1HB  ASP A  74      -7.848  23.211  11.728  1.00  0.00           H  
ATOM   1166 2HB  ASP A  74      -9.322  22.643  10.957  1.00  0.00           H  
ATOM   1167  N   GLY A  75      -5.584  22.212   8.607  1.00  0.00           N  
ATOM   1168  CA  GLY A  75      -4.136  22.099   8.527  1.00  0.00           C  
ATOM   1169  C   GLY A  75      -3.581  20.835   9.158  1.00  0.00           C  
ATOM   1170  O   GLY A  75      -2.399  20.530   8.994  1.00  0.00           O  
ATOM   1171  H   GLY A  75      -6.152  21.765   7.902  1.00  0.00           H  
ATOM   1172 1HA  GLY A  75      -3.826  22.123   7.482  1.00  0.00           H  
ATOM   1173 2HA  GLY A  75      -3.676  22.956   9.018  1.00  0.00           H  
ATOM   1174  N   SER A  76      -4.417  20.071   9.849  1.00  0.00           N  
ATOM   1175  CA  SER A  76      -3.971  18.802  10.430  1.00  0.00           C  
ATOM   1176  C   SER A  76      -3.932  17.702   9.373  1.00  0.00           C  
ATOM   1177  O   SER A  76      -4.567  17.803   8.316  1.00  0.00           O  
ATOM   1178  CB  SER A  76      -4.872  18.390  11.599  1.00  0.00           C  
ATOM   1179  OG  SER A  76      -6.168  18.013  11.153  1.00  0.00           O  
ATOM   1180  H   SER A  76      -5.375  20.362   9.980  1.00  0.00           H  
ATOM   1181  HA  SER A  76      -2.955  18.931  10.806  1.00  0.00           H  
ATOM   1182 1HB  SER A  76      -4.418  17.557  12.134  1.00  0.00           H  
ATOM   1183 2HB  SER A  76      -4.960  19.220  12.300  1.00  0.00           H  
ATOM   1184  HG  SER A  76      -6.549  18.798  10.752  1.00  0.00           H  
ATOM   1185  N   ILE A  77      -3.172  16.657   9.670  1.00  0.00           N  
ATOM   1186  CA  ILE A  77      -3.063  15.523   8.751  1.00  0.00           C  
ATOM   1187  C   ILE A  77      -2.642  14.298   9.526  1.00  0.00           C  
ATOM   1188  O   ILE A  77      -1.828  14.390  10.445  1.00  0.00           O  
ATOM   1189  CB  ILE A  77      -2.052  15.797   7.622  1.00  0.00           C  
ATOM   1190  CG1 ILE A  77      -2.001  14.614   6.652  1.00  0.00           C  
ATOM   1191  CG2 ILE A  77      -0.673  16.076   8.200  1.00  0.00           C  
ATOM   1192  CD1 ILE A  77      -1.311  14.926   5.344  1.00  0.00           C  
ATOM   1193  H   ILE A  77      -2.660  16.635  10.541  1.00  0.00           H  
ATOM   1194  HA  ILE A  77      -4.048  15.323   8.330  1.00  0.00           H  
ATOM   1195  HB  ILE A  77      -2.376  16.663   7.046  1.00  0.00           H  
ATOM   1196 1HG1 ILE A  77      -1.479  13.780   7.122  1.00  0.00           H  
ATOM   1197 2HG1 ILE A  77      -3.015  14.280   6.431  1.00  0.00           H  
ATOM   1198 1HG2 ILE A  77       0.029  16.267   7.389  1.00  0.00           H  
ATOM   1199 2HG2 ILE A  77      -0.722  16.948   8.851  1.00  0.00           H  
ATOM   1200 3HG2 ILE A  77      -0.338  15.212   8.775  1.00  0.00           H  
ATOM   1201 1HD1 ILE A  77      -1.315  14.039   4.710  1.00  0.00           H  
ATOM   1202 2HD1 ILE A  77      -1.839  15.736   4.839  1.00  0.00           H  
ATOM   1203 3HD1 ILE A  77      -0.283  15.229   5.538  1.00  0.00           H  
ATOM   1204  N   GLU A  78      -3.245  13.170   9.172  1.00  0.00           N  
ATOM   1205  CA  GLU A  78      -2.807  11.880   9.685  1.00  0.00           C  
ATOM   1206  C   GLU A  78      -2.422  11.011   8.505  1.00  0.00           C  
ATOM   1207  O   GLU A  78      -3.016  11.105   7.423  1.00  0.00           O  
ATOM   1208  CB  GLU A  78      -3.870  11.202  10.558  1.00  0.00           C  
ATOM   1209  CG  GLU A  78      -5.111  10.727   9.821  1.00  0.00           C  
ATOM   1210  CD  GLU A  78      -6.125  10.031  10.726  1.00  0.00           C  
ATOM   1211  OE1 GLU A  78      -5.919  10.005  11.956  1.00  0.00           O  
ATOM   1212  OE2 GLU A  78      -7.134   9.510  10.198  1.00  0.00           O  
ATOM   1213  H   GLU A  78      -4.025  13.205   8.531  1.00  0.00           H  
ATOM   1214  HA  GLU A  78      -1.922  12.036  10.303  1.00  0.00           H  
ATOM   1215 1HB  GLU A  78      -3.434  10.335  11.054  1.00  0.00           H  
ATOM   1216 2HB  GLU A  78      -4.198  11.894  11.334  1.00  0.00           H  
ATOM   1217 1HG  GLU A  78      -5.594  11.584   9.353  1.00  0.00           H  
ATOM   1218 2HG  GLU A  78      -4.810  10.039   9.032  1.00  0.00           H  
ATOM   1219  N   VAL A  79      -1.384  10.202   8.705  1.00  0.00           N  
ATOM   1220  CA  VAL A  79      -0.820   9.350   7.641  1.00  0.00           C  
ATOM   1221  C   VAL A  79      -0.600   7.984   8.252  1.00  0.00           C  
ATOM   1222  O   VAL A  79      -0.033   7.866   9.354  1.00  0.00           O  
ATOM   1223  CB  VAL A  79       0.509   9.909   7.100  1.00  0.00           C  
ATOM   1224  CG1 VAL A  79       1.061   9.007   6.007  1.00  0.00           C  
ATOM   1225  CG2 VAL A  79       0.302  11.323   6.579  1.00  0.00           C  
ATOM   1226  H   VAL A  79      -0.971  10.177   9.627  1.00  0.00           H  
ATOM   1227  HA  VAL A  79      -1.524   9.326   6.808  1.00  0.00           H  
ATOM   1228  HB  VAL A  79       1.242   9.922   7.907  1.00  0.00           H  
ATOM   1229 1HG1 VAL A  79       2.001   9.417   5.636  1.00  0.00           H  
ATOM   1230 2HG1 VAL A  79       1.235   8.010   6.412  1.00  0.00           H  
ATOM   1231 3HG1 VAL A  79       0.344   8.947   5.188  1.00  0.00           H  
ATOM   1232 1HG2 VAL A  79       1.246  11.712   6.199  1.00  0.00           H  
ATOM   1233 2HG2 VAL A  79      -0.435  11.311   5.776  1.00  0.00           H  
ATOM   1234 3HG2 VAL A  79      -0.054  11.961   7.388  1.00  0.00           H  
ATOM   1235  N   VAL A  80      -1.084   6.948   7.578  1.00  0.00           N  
ATOM   1236  CA  VAL A  80      -0.846   5.575   8.033  1.00  0.00           C  
ATOM   1237  C   VAL A  80      -0.021   4.838   6.989  1.00  0.00           C  
ATOM   1238  O   VAL A  80      -0.292   4.948   5.790  1.00  0.00           O  
ATOM   1239  CB  VAL A  80      -2.165   4.827   8.342  1.00  0.00           C  
ATOM   1240  CG1 VAL A  80      -2.865   5.474   9.541  1.00  0.00           C  
ATOM   1241  CG2 VAL A  80      -3.098   4.811   7.149  1.00  0.00           C  
ATOM   1242  H   VAL A  80      -1.625   7.101   6.739  1.00  0.00           H  
ATOM   1243  HA  VAL A  80      -0.259   5.612   8.952  1.00  0.00           H  
ATOM   1244  HB  VAL A  80      -1.933   3.797   8.614  1.00  0.00           H  
ATOM   1245 1HG1 VAL A  80      -3.793   4.942   9.752  1.00  0.00           H  
ATOM   1246 2HG1 VAL A  80      -2.213   5.426  10.413  1.00  0.00           H  
ATOM   1247 3HG1 VAL A  80      -3.089   6.516   9.312  1.00  0.00           H  
ATOM   1248 1HG2 VAL A  80      -4.011   4.276   7.409  1.00  0.00           H  
ATOM   1249 2HG2 VAL A  80      -3.344   5.835   6.867  1.00  0.00           H  
ATOM   1250 3HG2 VAL A  80      -2.610   4.311   6.312  1.00  0.00           H  
ATOM   1251  N   ILE A  81       1.007   4.117   7.441  1.00  0.00           N  
ATOM   1252  CA  ILE A  81       1.930   3.431   6.535  1.00  0.00           C  
ATOM   1253  C   ILE A  81       2.253   2.036   7.039  1.00  0.00           C  
ATOM   1254  O   ILE A  81       2.463   1.816   8.244  1.00  0.00           O  
ATOM   1255  CB  ILE A  81       3.237   4.229   6.368  1.00  0.00           C  
ATOM   1256  CG1 ILE A  81       2.954   5.587   5.720  1.00  0.00           C  
ATOM   1257  CG2 ILE A  81       4.239   3.439   5.541  1.00  0.00           C  
ATOM   1258  CD1 ILE A  81       4.156   6.503   5.673  1.00  0.00           C  
ATOM   1259  H   ILE A  81       1.150   4.044   8.438  1.00  0.00           H  
ATOM   1260  HA  ILE A  81       1.462   3.357   5.555  1.00  0.00           H  
ATOM   1261  HB  ILE A  81       3.668   4.431   7.348  1.00  0.00           H  
ATOM   1262 1HG1 ILE A  81       2.598   5.437   4.702  1.00  0.00           H  
ATOM   1263 2HG1 ILE A  81       2.162   6.095   6.271  1.00  0.00           H  
ATOM   1264 1HG2 ILE A  81       5.157   4.018   5.432  1.00  0.00           H  
ATOM   1265 2HG2 ILE A  81       4.462   2.498   6.040  1.00  0.00           H  
ATOM   1266 3HG2 ILE A  81       3.819   3.237   4.555  1.00  0.00           H  
ATOM   1267 1HD1 ILE A  81       3.877   7.445   5.201  1.00  0.00           H  
ATOM   1268 2HD1 ILE A  81       4.508   6.695   6.687  1.00  0.00           H  
ATOM   1269 3HD1 ILE A  81       4.950   6.030   5.096  1.00  0.00           H  
ATOM   1270  N   ALA A  82       2.271   1.083   6.112  1.00  0.00           N  
ATOM   1271  CA  ALA A  82       2.750  -0.275   6.388  1.00  0.00           C  
ATOM   1272  C   ALA A  82       4.016  -0.482   5.561  1.00  0.00           C  
ATOM   1273  O   ALA A  82       4.057  -0.114   4.384  1.00  0.00           O  
ATOM   1274  CB  ALA A  82       1.673  -1.284   5.986  1.00  0.00           C  
ATOM   1275  H   ALA A  82       1.940   1.309   5.185  1.00  0.00           H  
ATOM   1276  HA  ALA A  82       2.941  -0.356   7.458  1.00  0.00           H  
ATOM   1277 1HB  ALA A  82       2.027  -2.294   6.189  1.00  0.00           H  
ATOM   1278 2HB  ALA A  82       0.765  -1.095   6.559  1.00  0.00           H  
ATOM   1279 3HB  ALA A  82       1.458  -1.182   4.923  1.00  0.00           H  
ATOM   1280  N   GLN A  83       5.052  -1.063   6.169  1.00  0.00           N  
ATOM   1281  CA  GLN A  83       6.335  -1.246   5.500  1.00  0.00           C  
ATOM   1282  C   GLN A  83       6.567  -2.701   5.158  1.00  0.00           C  
ATOM   1283  O   GLN A  83       6.106  -3.611   5.882  1.00  0.00           O  
ATOM   1284  CB  GLN A  83       7.481  -0.739   6.388  1.00  0.00           C  
ATOM   1285  CG  GLN A  83       7.384   0.749   6.769  1.00  0.00           C  
ATOM   1286  CD  GLN A  83       8.582   1.239   7.547  1.00  0.00           C  
ATOM   1287  OE1 GLN A  83       9.656   0.647   7.503  1.00  0.00           O  
ATOM   1288  NE2 GLN A  83       8.393   2.342   8.281  1.00  0.00           N  
ATOM   1289  H   GLN A  83       4.942  -1.385   7.120  1.00  0.00           H  
ATOM   1290  HA  GLN A  83       6.329  -0.669   4.575  1.00  0.00           H  
ATOM   1291 1HB  GLN A  83       7.510  -1.317   7.312  1.00  0.00           H  
ATOM   1292 2HB  GLN A  83       8.432  -0.890   5.878  1.00  0.00           H  
ATOM   1293 1HG  GLN A  83       7.309   1.343   5.858  1.00  0.00           H  
ATOM   1294 2HG  GLN A  83       6.498   0.899   7.386  1.00  0.00           H  
ATOM   1295 1HE2 GLN A  83       9.146   2.720   8.821  1.00  0.00           H  
ATOM   1296 2HE2 GLN A  83       7.498   2.789   8.291  1.00  0.00           H  
ATOM   1297  N   SER A  84       7.326  -2.939   4.092  1.00  0.00           N  
ATOM   1298  CA  SER A  84       7.649  -4.293   3.649  1.00  0.00           C  
ATOM   1299  C   SER A  84       8.462  -5.092   4.680  1.00  0.00           C  
ATOM   1300  O   SER A  84       8.513  -6.313   4.620  1.00  0.00           O  
ATOM   1301  CB  SER A  84       8.407  -4.257   2.330  1.00  0.00           C  
ATOM   1302  OG  SER A  84       9.632  -3.578   2.471  1.00  0.00           O  
ATOM   1303  H   SER A  84       7.690  -2.152   3.574  1.00  0.00           H  
ATOM   1304  HA  SER A  84       6.717  -4.840   3.500  1.00  0.00           H  
ATOM   1305 1HB  SER A  84       8.589  -5.275   1.987  1.00  0.00           H  
ATOM   1306 2HB  SER A  84       7.799  -3.761   1.575  1.00  0.00           H  
ATOM   1307  HG  SER A  84      10.248  -4.217   2.838  1.00  0.00           H  
ATOM   1308  N   THR A  85       9.102  -4.370   5.601  1.00  0.00           N  
ATOM   1309  CA  THR A  85       9.895  -4.959   6.674  1.00  0.00           C  
ATOM   1310  C   THR A  85       9.030  -5.458   7.835  1.00  0.00           C  
ATOM   1311  O   THR A  85       9.555  -6.066   8.773  1.00  0.00           O  
ATOM   1312  CB  THR A  85      10.928  -3.948   7.204  1.00  0.00           C  
ATOM   1313  OG1 THR A  85      10.252  -2.783   7.694  1.00  0.00           O  
ATOM   1314  CG2 THR A  85      11.893  -3.542   6.100  1.00  0.00           C  
ATOM   1315  H   THR A  85       9.025  -3.365   5.540  1.00  0.00           H  
ATOM   1316  HA  THR A  85      10.473  -5.788   6.263  1.00  0.00           H  
ATOM   1317  HB  THR A  85      11.490  -4.396   8.023  1.00  0.00           H  
ATOM   1318  HG1 THR A  85      10.898  -2.153   8.024  1.00  0.00           H  
ATOM   1319 1HG2 THR A  85      12.616  -2.827   6.493  1.00  0.00           H  
ATOM   1320 2HG2 THR A  85      12.417  -4.424   5.733  1.00  0.00           H  
ATOM   1321 3HG2 THR A  85      11.338  -3.084   5.282  1.00  0.00           H  
ATOM   1322  N   GLY A  86       7.719  -5.220   7.777  1.00  0.00           N  
ATOM   1323  CA  GLY A  86       6.785  -5.671   8.812  1.00  0.00           C  
ATOM   1324  C   GLY A  86       6.353  -4.616   9.814  1.00  0.00           C  
ATOM   1325  O   GLY A  86       5.642  -4.927  10.772  1.00  0.00           O  
ATOM   1326  H   GLY A  86       7.363  -4.706   6.984  1.00  0.00           H  
ATOM   1327 1HA  GLY A  86       5.882  -6.062   8.342  1.00  0.00           H  
ATOM   1328 2HA  GLY A  86       7.234  -6.489   9.375  1.00  0.00           H  
ATOM   1329  N   LEU A  87       6.783  -3.384   9.616  1.00  0.00           N  
ATOM   1330  CA  LEU A  87       6.403  -2.292  10.529  1.00  0.00           C  
ATOM   1331  C   LEU A  87       5.099  -1.654  10.121  1.00  0.00           C  
ATOM   1332  O   LEU A  87       4.776  -1.619   8.939  1.00  0.00           O  
ATOM   1333  CB  LEU A  87       7.497  -1.219  10.570  1.00  0.00           C  
ATOM   1334  CG  LEU A  87       8.877  -1.693  11.045  1.00  0.00           C  
ATOM   1335  CD1 LEU A  87       9.834  -0.510  11.086  1.00  0.00           C  
ATOM   1336  CD2 LEU A  87       8.747  -2.340  12.416  1.00  0.00           C  
ATOM   1337  H   LEU A  87       7.382  -3.180   8.829  1.00  0.00           H  
ATOM   1338  HA  LEU A  87       6.341  -2.694  11.540  1.00  0.00           H  
ATOM   1339 1HB  LEU A  87       7.615  -0.805   9.570  1.00  0.00           H  
ATOM   1340 2HB  LEU A  87       7.174  -0.419  11.236  1.00  0.00           H  
ATOM   1341  HG  LEU A  87       9.275  -2.420  10.337  1.00  0.00           H  
ATOM   1342 1HD1 LEU A  87      10.815  -0.847  11.424  1.00  0.00           H  
ATOM   1343 2HD1 LEU A  87       9.923  -0.079  10.089  1.00  0.00           H  
ATOM   1344 3HD1 LEU A  87       9.453   0.243  11.775  1.00  0.00           H  
ATOM   1345 1HD2 LEU A  87       9.728  -2.677  12.753  1.00  0.00           H  
ATOM   1346 2HD2 LEU A  87       8.350  -1.613  13.125  1.00  0.00           H  
ATOM   1347 3HD2 LEU A  87       8.071  -3.193  12.354  1.00  0.00           H  
ATOM   1348  N   VAL A  88       4.378  -1.103  11.093  1.00  0.00           N  
ATOM   1349  CA  VAL A  88       3.286  -0.172  10.809  1.00  0.00           C  
ATOM   1350  C   VAL A  88       3.506   1.105  11.593  1.00  0.00           C  
ATOM   1351  O   VAL A  88       4.083   1.093  12.693  1.00  0.00           O  
ATOM   1352  CB  VAL A  88       1.868  -0.740  11.114  1.00  0.00           C  
ATOM   1353  CG1 VAL A  88       1.583  -1.937  10.228  1.00  0.00           C  
ATOM   1354  CG2 VAL A  88       1.676  -1.091  12.599  1.00  0.00           C  
ATOM   1355  H   VAL A  88       4.590  -1.335  12.053  1.00  0.00           H  
ATOM   1356  HA  VAL A  88       3.307   0.072   9.747  1.00  0.00           H  
ATOM   1357  HB  VAL A  88       1.122   0.008  10.842  1.00  0.00           H  
ATOM   1358 1HG1 VAL A  88       0.588  -2.324  10.449  1.00  0.00           H  
ATOM   1359 2HG1 VAL A  88       1.629  -1.634   9.182  1.00  0.00           H  
ATOM   1360 3HG1 VAL A  88       2.324  -2.713  10.416  1.00  0.00           H  
ATOM   1361 1HG2 VAL A  88       0.670  -1.481  12.754  1.00  0.00           H  
ATOM   1362 2HG2 VAL A  88       2.406  -1.845  12.893  1.00  0.00           H  
ATOM   1363 3HG2 VAL A  88       1.815  -0.196  13.206  1.00  0.00           H  
ATOM   1364  N   GLU A  89       3.023   2.209  11.041  1.00  0.00           N  
ATOM   1365  CA  GLU A  89       3.205   3.488  11.702  1.00  0.00           C  
ATOM   1366  C   GLU A  89       1.989   4.362  11.507  1.00  0.00           C  
ATOM   1367  O   GLU A  89       1.386   4.391  10.430  1.00  0.00           O  
ATOM   1368  CB  GLU A  89       4.531   4.155  11.275  1.00  0.00           C  
ATOM   1369  CG  GLU A  89       4.538   4.895   9.995  1.00  0.00           C  
ATOM   1370  CD  GLU A  89       5.940   5.313   9.542  1.00  0.00           C  
ATOM   1371  OE1 GLU A  89       6.264   6.513   9.580  1.00  0.00           O  
ATOM   1372  OE2 GLU A  89       6.684   4.425   9.068  1.00  0.00           O  
ATOM   1373  H   GLU A  89       2.527   2.177  10.162  1.00  0.00           H  
ATOM   1374  HA  GLU A  89       3.238   3.319  12.779  1.00  0.00           H  
ATOM   1375 1HB  GLU A  89       4.844   4.866  12.040  1.00  0.00           H  
ATOM   1376 2HB  GLU A  89       5.310   3.397  11.194  1.00  0.00           H  
ATOM   1377 1HG  GLU A  89       4.097   4.267   9.222  1.00  0.00           H  
ATOM   1378 2HG  GLU A  89       3.919   5.785  10.098  1.00  0.00           H  
ATOM   1379  N   VAL A  90       1.626   5.050  12.592  1.00  0.00           N  
ATOM   1380  CA  VAL A  90       0.596   6.090  12.540  1.00  0.00           C  
ATOM   1381  C   VAL A  90       1.310   7.401  12.764  1.00  0.00           C  
ATOM   1382  O   VAL A  90       1.911   7.615  13.831  1.00  0.00           O  
ATOM   1383  CB  VAL A  90      -0.488   5.882  13.614  1.00  0.00           C  
ATOM   1384  CG1 VAL A  90      -1.518   7.000  13.555  1.00  0.00           C  
ATOM   1385  CG2 VAL A  90      -1.152   4.527  13.423  1.00  0.00           C  
ATOM   1386  H   VAL A  90       2.074   4.846  13.474  1.00  0.00           H  
ATOM   1387  HA  VAL A  90       0.102   6.040  11.569  1.00  0.00           H  
ATOM   1388  HB  VAL A  90      -0.024   5.924  14.599  1.00  0.00           H  
ATOM   1389 1HG1 VAL A  90      -2.277   6.837  14.321  1.00  0.00           H  
ATOM   1390 2HG1 VAL A  90      -1.026   7.957  13.730  1.00  0.00           H  
ATOM   1391 3HG1 VAL A  90      -1.991   7.008  12.573  1.00  0.00           H  
ATOM   1392 1HG2 VAL A  90      -1.917   4.386  14.186  1.00  0.00           H  
ATOM   1393 2HG2 VAL A  90      -1.612   4.483  12.435  1.00  0.00           H  
ATOM   1394 3HG2 VAL A  90      -0.404   3.739  13.510  1.00  0.00           H  
ATOM   1395  N   GLN A  91       1.234   8.273  11.767  1.00  0.00           N  
ATOM   1396  CA  GLN A  91       1.875   9.574  11.796  1.00  0.00           C  
ATOM   1397  C   GLN A  91       0.804  10.648  11.911  1.00  0.00           C  
ATOM   1398  O   GLN A  91      -0.235  10.552  11.261  1.00  0.00           O  
ATOM   1399  CB  GLN A  91       2.629   9.790  10.472  1.00  0.00           C  
ATOM   1400  CG  GLN A  91       3.862   8.933  10.292  1.00  0.00           C  
ATOM   1401  CD  GLN A  91       4.972   9.340  11.226  1.00  0.00           C  
ATOM   1402  OE1 GLN A  91       5.019  10.477  11.667  1.00  0.00           O  
ATOM   1403  NE2 GLN A  91       5.875   8.418  11.527  1.00  0.00           N  
ATOM   1404  H   GLN A  91       0.700   8.006  10.952  1.00  0.00           H  
ATOM   1405  HA  GLN A  91       2.585   9.591  12.623  1.00  0.00           H  
ATOM   1406 1HB  GLN A  91       1.961   9.586   9.635  1.00  0.00           H  
ATOM   1407 2HB  GLN A  91       2.939  10.833  10.396  1.00  0.00           H  
ATOM   1408 1HG  GLN A  91       3.602   7.894  10.495  1.00  0.00           H  
ATOM   1409 2HG  GLN A  91       4.217   9.036   9.266  1.00  0.00           H  
ATOM   1410 1HE2 GLN A  91       6.632   8.640  12.144  1.00  0.00           H  
ATOM   1411 2HE2 GLN A  91       5.801   7.499  11.139  1.00  0.00           H  
ATOM   1412  N   LYS A  92       1.055  11.670  12.721  1.00  0.00           N  
ATOM   1413  CA  LYS A  92       0.117  12.785  12.876  1.00  0.00           C  
ATOM   1414  C   LYS A  92       0.894  14.076  12.885  1.00  0.00           C  
ATOM   1415  O   LYS A  92       1.998  14.157  13.425  1.00  0.00           O  
ATOM   1416  CB  LYS A  92      -0.707  12.651  14.158  1.00  0.00           C  
ATOM   1417  CG  LYS A  92      -1.629  11.440  14.189  1.00  0.00           C  
ATOM   1418  CD  LYS A  92      -2.501  11.441  15.436  1.00  0.00           C  
ATOM   1419  CE  LYS A  92      -3.421  10.230  15.470  1.00  0.00           C  
ATOM   1420  NZ  LYS A  92      -4.224  10.175  16.722  1.00  0.00           N  
ATOM   1421  H   LYS A  92       1.919  11.677  13.244  1.00  0.00           H  
ATOM   1422  HA  LYS A  92      -0.587  12.763  12.044  1.00  0.00           H  
ATOM   1423 1HB  LYS A  92      -0.037  12.583  15.016  1.00  0.00           H  
ATOM   1424 2HB  LYS A  92      -1.320  13.542  14.291  1.00  0.00           H  
ATOM   1425 1HG  LYS A  92      -2.271  11.448  13.307  1.00  0.00           H  
ATOM   1426 2HG  LYS A  92      -1.033  10.528  14.173  1.00  0.00           H  
ATOM   1427 1HD  LYS A  92      -1.867  11.430  16.323  1.00  0.00           H  
ATOM   1428 2HD  LYS A  92      -3.108  12.346  15.455  1.00  0.00           H  
ATOM   1429 1HE  LYS A  92      -4.100  10.265  14.619  1.00  0.00           H  
ATOM   1430 2HE  LYS A  92      -2.827   9.319  15.395  1.00  0.00           H  
ATOM   1431 1HZ  LYS A  92      -4.819   9.359  16.706  1.00  0.00           H  
ATOM   1432 2HZ  LYS A  92      -3.604  10.123  17.518  1.00  0.00           H  
ATOM   1433 3HZ  LYS A  92      -4.794  11.006  16.793  1.00  0.00           H  
ATOM   1434  N   GLY A  93       0.301  15.110  12.319  1.00  0.00           N  
ATOM   1435  CA  GLY A  93       0.965  16.403  12.290  1.00  0.00           C  
ATOM   1436  C   GLY A  93       0.190  17.412  11.508  1.00  0.00           C  
ATOM   1437  O   GLY A  93      -1.041  17.399  11.499  1.00  0.00           O  
ATOM   1438  H   GLY A  93      -0.615  15.018  11.902  1.00  0.00           H  
ATOM   1439 1HA  GLY A  93       1.102  16.765  13.310  1.00  0.00           H  
ATOM   1440 2HA  GLY A  93       1.957  16.293  11.853  1.00  0.00           H  
ATOM   1441  N   THR A  94       0.927  18.290  10.839  1.00  0.00           N  
ATOM   1442  CA  THR A  94       0.326  19.425  10.153  1.00  0.00           C  
ATOM   1443  C   THR A  94       0.925  19.575   8.771  1.00  0.00           C  
ATOM   1444  O   THR A  94       2.007  19.047   8.492  1.00  0.00           O  
ATOM   1445  CB  THR A  94       0.516  20.730  10.947  1.00  0.00           C  
ATOM   1446  OG1 THR A  94       1.916  21.012  11.081  1.00  0.00           O  
ATOM   1447  CG2 THR A  94      -0.106  20.609  12.330  1.00  0.00           C  
ATOM   1448  H   THR A  94       1.929  18.168  10.804  1.00  0.00           H  
ATOM   1449  HA  THR A  94      -0.750  19.264  10.095  1.00  0.00           H  
ATOM   1450  HB  THR A  94       0.043  21.554  10.413  1.00  0.00           H  
ATOM   1451  HG1 THR A  94       2.032  21.827  11.576  1.00  0.00           H  
ATOM   1452 1HG2 THR A  94       0.037  21.540  12.876  1.00  0.00           H  
ATOM   1453 2HG2 THR A  94      -1.173  20.405  12.232  1.00  0.00           H  
ATOM   1454 3HG2 THR A  94       0.370  19.793  12.872  1.00  0.00           H  
ATOM   1455  N   TYR A  95       0.216  20.296   7.908  1.00  0.00           N  
ATOM   1456  CA  TYR A  95       0.786  20.710   6.633  1.00  0.00           C  
ATOM   1457  C   TYR A  95       0.664  22.217   6.505  1.00  0.00           C  
ATOM   1458  O   TYR A  95      -0.196  22.842   7.131  1.00  0.00           O  
ATOM   1459  CB  TYR A  95       0.131  19.980   5.446  1.00  0.00           C  
ATOM   1460  CG  TYR A  95      -1.316  20.316   5.200  1.00  0.00           C  
ATOM   1461  CD1 TYR A  95      -1.663  21.372   4.352  1.00  0.00           C  
ATOM   1462  CD2 TYR A  95      -2.341  19.562   5.772  1.00  0.00           C  
ATOM   1463  CE1 TYR A  95      -2.984  21.678   4.101  1.00  0.00           C  
ATOM   1464  CE2 TYR A  95      -3.679  19.867   5.528  1.00  0.00           C  
ATOM   1465  CZ  TYR A  95      -3.982  20.922   4.689  1.00  0.00           C  
ATOM   1466  OH  TYR A  95      -5.301  21.241   4.437  1.00  0.00           O  
ATOM   1467  H   TYR A  95      -0.731  20.563   8.133  1.00  0.00           H  
ATOM   1468  HA  TYR A  95       1.849  20.464   6.633  1.00  0.00           H  
ATOM   1469 1HB  TYR A  95       0.678  20.209   4.530  1.00  0.00           H  
ATOM   1470 2HB  TYR A  95       0.192  18.903   5.602  1.00  0.00           H  
ATOM   1471  HD1 TYR A  95      -0.884  21.969   3.877  1.00  0.00           H  
ATOM   1472  HD2 TYR A  95      -2.101  18.720   6.422  1.00  0.00           H  
ATOM   1473  HE1 TYR A  95      -3.235  22.505   3.437  1.00  0.00           H  
ATOM   1474  HE2 TYR A  95      -4.468  19.278   5.996  1.00  0.00           H  
ATOM   1475  HH  TYR A  95      -5.872  20.635   4.915  1.00  0.00           H  
ATOM   1476  N   ASN A  96       1.554  22.794   5.719  1.00  0.00           N  
ATOM   1477  CA  ASN A  96       1.610  24.230   5.542  1.00  0.00           C  
ATOM   1478  C   ASN A  96       1.523  24.543   4.061  1.00  0.00           C  
ATOM   1479  O   ASN A  96       2.408  24.173   3.283  1.00  0.00           O  
ATOM   1480  CB  ASN A  96       2.872  24.811   6.154  1.00  0.00           C  
ATOM   1481  CG  ASN A  96       2.891  26.314   6.120  1.00  0.00           C  
ATOM   1482  OD1 ASN A  96       2.828  26.924   5.047  1.00  0.00           O  
ATOM   1483  ND2 ASN A  96       2.977  26.923   7.275  1.00  0.00           N  
ATOM   1484  H   ASN A  96       2.215  22.211   5.225  1.00  0.00           H  
ATOM   1485  HA  ASN A  96       0.761  24.677   6.062  1.00  0.00           H  
ATOM   1486 1HB  ASN A  96       2.959  24.482   7.190  1.00  0.00           H  
ATOM   1487 2HB  ASN A  96       3.743  24.436   5.617  1.00  0.00           H  
ATOM   1488 1HD2 ASN A  96       2.994  27.923   7.314  1.00  0.00           H  
ATOM   1489 2HD2 ASN A  96       3.025  26.390   8.119  1.00  0.00           H  
ATOM   1490  N   VAL A  97       0.450  25.230   3.667  1.00  0.00           N  
ATOM   1491  CA  VAL A  97       0.215  25.539   2.255  1.00  0.00           C  
ATOM   1492  C   VAL A  97       1.250  26.507   1.687  1.00  0.00           C  
ATOM   1493  O   VAL A  97       1.811  26.262   0.610  1.00  0.00           O  
ATOM   1494  CB  VAL A  97      -1.190  26.146   2.075  1.00  0.00           C  
ATOM   1495  CG1 VAL A  97      -1.379  26.637   0.648  1.00  0.00           C  
ATOM   1496  CG2 VAL A  97      -2.249  25.115   2.437  1.00  0.00           C  
ATOM   1497  H   VAL A  97      -0.216  25.546   4.357  1.00  0.00           H  
ATOM   1498  HA  VAL A  97       0.341  24.624   1.675  1.00  0.00           H  
ATOM   1499  HB  VAL A  97      -1.287  27.013   2.729  1.00  0.00           H  
ATOM   1500 1HG1 VAL A  97      -2.377  27.063   0.539  1.00  0.00           H  
ATOM   1501 2HG1 VAL A  97      -0.634  27.399   0.423  1.00  0.00           H  
ATOM   1502 3HG1 VAL A  97      -1.265  25.801  -0.042  1.00  0.00           H  
ATOM   1503 1HG2 VAL A  97      -3.239  25.551   2.308  1.00  0.00           H  
ATOM   1504 2HG2 VAL A  97      -2.147  24.246   1.787  1.00  0.00           H  
ATOM   1505 3HG2 VAL A  97      -2.119  24.809   3.475  1.00  0.00           H  
ATOM   1506  N   ASP A  98       1.545  27.563   2.435  1.00  0.00           N  
ATOM   1507  CA  ASP A  98       2.489  28.583   1.958  1.00  0.00           C  
ATOM   1508  C   ASP A  98       3.880  28.010   1.712  1.00  0.00           C  
ATOM   1509  O   ASP A  98       4.547  28.362   0.741  1.00  0.00           O  
ATOM   1510  CB  ASP A  98       2.585  29.733   2.963  1.00  0.00           C  
ATOM   1511  CG  ASP A  98       1.344  30.614   2.977  1.00  0.00           C  
ATOM   1512  OD1 ASP A  98       0.586  30.554   2.037  1.00  0.00           O  
ATOM   1513  OD2 ASP A  98       1.164  31.339   3.926  1.00  0.00           O  
ATOM   1514  H   ASP A  98       1.119  27.674   3.344  1.00  0.00           H  
ATOM   1515  HA  ASP A  98       2.145  28.946   0.989  1.00  0.00           H  
ATOM   1516 1HB  ASP A  98       2.737  29.329   3.965  1.00  0.00           H  
ATOM   1517 2HB  ASP A  98       3.451  30.352   2.726  1.00  0.00           H  
ATOM   1518  N   GLU A  99       4.299  27.104   2.583  1.00  0.00           N  
ATOM   1519  CA  GLU A  99       5.593  26.452   2.447  1.00  0.00           C  
ATOM   1520  C   GLU A  99       5.546  25.183   1.585  1.00  0.00           C  
ATOM   1521  O   GLU A  99       6.600  24.687   1.152  1.00  0.00           O  
ATOM   1522  CB  GLU A  99       6.104  26.046   3.818  1.00  0.00           C  
ATOM   1523  CG  GLU A  99       6.443  27.157   4.784  1.00  0.00           C  
ATOM   1524  CD  GLU A  99       7.009  26.595   6.072  1.00  0.00           C  
ATOM   1525  OE1 GLU A  99       7.154  25.353   6.167  1.00  0.00           O  
ATOM   1526  OE2 GLU A  99       7.302  27.383   6.991  1.00  0.00           O  
ATOM   1527  H   GLU A  99       3.704  26.859   3.362  1.00  0.00           H  
ATOM   1528  HA  GLU A  99       6.292  27.160   2.001  1.00  0.00           H  
ATOM   1529 1HB  GLU A  99       5.360  25.423   4.314  1.00  0.00           H  
ATOM   1530 2HB  GLU A  99       7.009  25.448   3.707  1.00  0.00           H  
ATOM   1531 1HG  GLU A  99       7.169  27.821   4.317  1.00  0.00           H  
ATOM   1532 2HG  GLU A  99       5.542  27.735   4.987  1.00  0.00           H  
ATOM   1533  N   GLN A 100       4.346  24.648   1.347  1.00  0.00           N  
ATOM   1534  CA  GLN A 100       4.185  23.343   0.702  1.00  0.00           C  
ATOM   1535  C   GLN A 100       5.021  22.295   1.444  1.00  0.00           C  
ATOM   1536  O   GLN A 100       5.865  21.605   0.856  1.00  0.00           O  
ATOM   1537  CB  GLN A 100       4.597  23.409  -0.771  1.00  0.00           C  
ATOM   1538  CG  GLN A 100       3.744  24.341  -1.615  1.00  0.00           C  
ATOM   1539  CD  GLN A 100       4.163  24.348  -3.072  1.00  0.00           C  
ATOM   1540  OE1 GLN A 100       5.205  24.905  -3.430  1.00  0.00           O  
ATOM   1541  NE2 GLN A 100       3.353  23.729  -3.924  1.00  0.00           N  
ATOM   1542  H   GLN A 100       3.523  25.164   1.623  1.00  0.00           H  
ATOM   1543  HA  GLN A 100       3.146  23.032   0.806  1.00  0.00           H  
ATOM   1544 1HB  GLN A 100       5.632  23.740  -0.845  1.00  0.00           H  
ATOM   1545 2HB  GLN A 100       4.540  22.412  -1.209  1.00  0.00           H  
ATOM   1546 1HG  GLN A 100       2.705  24.015  -1.560  1.00  0.00           H  
ATOM   1547 2HG  GLN A 100       3.839  25.355  -1.226  1.00  0.00           H  
ATOM   1548 1HE2 GLN A 100       3.578  23.701  -4.899  1.00  0.00           H  
ATOM   1549 2HE2 GLN A 100       2.518  23.290  -3.591  1.00  0.00           H  
ATOM   1550  N   SER A 101       4.776  22.205   2.749  1.00  0.00           N  
ATOM   1551  CA  SER A 101       5.519  21.300   3.618  1.00  0.00           C  
ATOM   1552  C   SER A 101       4.569  20.513   4.498  1.00  0.00           C  
ATOM   1553  O   SER A 101       3.437  20.937   4.733  1.00  0.00           O  
ATOM   1554  CB  SER A 101       6.520  22.078   4.466  1.00  0.00           C  
ATOM   1555  OG  SER A 101       5.850  22.953   5.348  1.00  0.00           O  
ATOM   1556  H   SER A 101       4.051  22.784   3.146  1.00  0.00           H  
ATOM   1557  HA  SER A 101       6.065  20.592   2.995  1.00  0.00           H  
ATOM   1558 1HB  SER A 101       7.136  21.381   5.033  1.00  0.00           H  
ATOM   1559 2HB  SER A 101       7.184  22.646   3.815  1.00  0.00           H  
ATOM   1560  HG  SER A 101       6.447  23.691   5.494  1.00  0.00           H  
ATOM   1561  N   ILE A 102       5.046  19.369   4.974  1.00  0.00           N  
ATOM   1562  CA  ILE A 102       4.256  18.473   5.811  1.00  0.00           C  
ATOM   1563  C   ILE A 102       5.187  17.996   6.923  1.00  0.00           C  
ATOM   1564  O   ILE A 102       6.283  17.491   6.644  1.00  0.00           O  
ATOM   1565  CB  ILE A 102       3.742  17.231   5.016  1.00  0.00           C  
ATOM   1566  CG1 ILE A 102       2.867  17.648   3.821  1.00  0.00           C  
ATOM   1567  CG2 ILE A 102       2.992  16.248   5.952  1.00  0.00           C  
ATOM   1568  CD1 ILE A 102       2.491  16.466   2.909  1.00  0.00           C  
ATOM   1569  H   ILE A 102       5.997  19.116   4.743  1.00  0.00           H  
ATOM   1570  HA  ILE A 102       3.388  19.018   6.177  1.00  0.00           H  
ATOM   1571  HB  ILE A 102       4.587  16.711   4.567  1.00  0.00           H  
ATOM   1572 1HG1 ILE A 102       1.951  18.113   4.185  1.00  0.00           H  
ATOM   1573 2HG1 ILE A 102       3.396  18.393   3.225  1.00  0.00           H  
ATOM   1574 1HG2 ILE A 102       2.643  15.392   5.376  1.00  0.00           H  
ATOM   1575 2HG2 ILE A 102       3.666  15.907   6.736  1.00  0.00           H  
ATOM   1576 3HG2 ILE A 102       2.138  16.755   6.403  1.00  0.00           H  
ATOM   1577 1HD1 ILE A 102       1.875  16.824   2.084  1.00  0.00           H  
ATOM   1578 2HD1 ILE A 102       3.399  16.010   2.512  1.00  0.00           H  
ATOM   1579 3HD1 ILE A 102       1.935  15.727   3.483  1.00  0.00           H  
ATOM   1580  N   LYS A 103       4.764  18.162   8.175  1.00  0.00           N  
ATOM   1581  CA  LYS A 103       5.560  17.717   9.326  1.00  0.00           C  
ATOM   1582  C   LYS A 103       4.762  16.713  10.150  1.00  0.00           C  
ATOM   1583  O   LYS A 103       3.702  17.045  10.674  1.00  0.00           O  
ATOM   1584  CB  LYS A 103       6.007  18.926  10.158  1.00  0.00           C  
ATOM   1585  CG  LYS A 103       6.928  19.823   9.348  1.00  0.00           C  
ATOM   1586  CD  LYS A 103       7.434  21.022  10.110  1.00  0.00           C  
ATOM   1587  CE  LYS A 103       8.306  21.872   9.190  1.00  0.00           C  
ATOM   1588  NZ  LYS A 103       8.862  23.067   9.882  1.00  0.00           N  
ATOM   1589  H   LYS A 103       3.871  18.605   8.336  1.00  0.00           H  
ATOM   1590  HA  LYS A 103       6.445  17.199   8.956  1.00  0.00           H  
ATOM   1591 1HB  LYS A 103       5.131  19.490  10.480  1.00  0.00           H  
ATOM   1592 2HB  LYS A 103       6.522  18.580  11.054  1.00  0.00           H  
ATOM   1593 1HG  LYS A 103       7.795  19.250   9.017  1.00  0.00           H  
ATOM   1594 2HG  LYS A 103       6.399  20.188   8.469  1.00  0.00           H  
ATOM   1595 1HD  LYS A 103       6.588  21.608  10.471  1.00  0.00           H  
ATOM   1596 2HD  LYS A 103       8.015  20.688  10.970  1.00  0.00           H  
ATOM   1597 1HE  LYS A 103       9.134  21.271   8.816  1.00  0.00           H  
ATOM   1598 2HE  LYS A 103       7.716  22.208   8.338  1.00  0.00           H  
ATOM   1599 1HZ  LYS A 103       9.430  23.597   9.235  1.00  0.00           H  
ATOM   1600 2HZ  LYS A 103       8.104  23.646  10.217  1.00  0.00           H  
ATOM   1601 3HZ  LYS A 103       9.430  22.771  10.663  1.00  0.00           H  
ATOM   1602  N   LEU A 104       5.300  15.502  10.253  1.00  0.00           N  
ATOM   1603  CA  LEU A 104       4.632  14.392  10.924  1.00  0.00           C  
ATOM   1604  C   LEU A 104       5.507  13.804  12.011  1.00  0.00           C  
ATOM   1605  O   LEU A 104       6.733  13.711  11.856  1.00  0.00           O  
ATOM   1606  CB  LEU A 104       4.374  13.258   9.922  1.00  0.00           C  
ATOM   1607  CG  LEU A 104       3.512  13.623   8.718  1.00  0.00           C  
ATOM   1608  CD1 LEU A 104       3.582  12.515   7.688  1.00  0.00           C  
ATOM   1609  CD2 LEU A 104       2.071  13.928   9.114  1.00  0.00           C  
ATOM   1610  H   LEU A 104       6.213  15.353   9.846  1.00  0.00           H  
ATOM   1611  HA  LEU A 104       3.677  14.746  11.311  1.00  0.00           H  
ATOM   1612 1HB  LEU A 104       5.332  12.900   9.548  1.00  0.00           H  
ATOM   1613 2HB  LEU A 104       3.883  12.437  10.445  1.00  0.00           H  
ATOM   1614  HG  LEU A 104       3.924  14.506   8.230  1.00  0.00           H  
ATOM   1615 1HD1 LEU A 104       2.965  12.778   6.829  1.00  0.00           H  
ATOM   1616 2HD1 LEU A 104       4.614  12.382   7.366  1.00  0.00           H  
ATOM   1617 3HD1 LEU A 104       3.215  11.587   8.127  1.00  0.00           H  
ATOM   1618 1HD2 LEU A 104       1.496  14.184   8.223  1.00  0.00           H  
ATOM   1619 2HD2 LEU A 104       1.631  13.052   9.591  1.00  0.00           H  
ATOM   1620 3HD2 LEU A 104       2.055  14.767   9.809  1.00  0.00           H  
ATOM   1621  N   LYS A 105       4.864  13.378  13.098  1.00  0.00           N  
ATOM   1622  CA  LYS A 105       5.548  12.587  14.116  1.00  0.00           C  
ATOM   1623  C   LYS A 105       4.672  11.404  14.496  1.00  0.00           C  
ATOM   1624  O   LYS A 105       3.440  11.499  14.511  1.00  0.00           O  
ATOM   1625  CB  LYS A 105       5.873  13.434  15.347  1.00  0.00           C  
ATOM   1626  CG  LYS A 105       4.655  14.033  16.038  1.00  0.00           C  
ATOM   1627  CD  LYS A 105       5.064  15.009  17.131  1.00  0.00           C  
ATOM   1628  CE  LYS A 105       5.791  14.300  18.264  1.00  0.00           C  
ATOM   1629  NZ  LYS A 105       6.124  15.228  19.379  1.00  0.00           N  
ATOM   1630  H   LYS A 105       3.888  13.604  13.225  1.00  0.00           H  
ATOM   1631  HA  LYS A 105       6.467  12.189  13.684  1.00  0.00           H  
ATOM   1632 1HB  LYS A 105       6.405  12.824  16.078  1.00  0.00           H  
ATOM   1633 2HB  LYS A 105       6.533  14.253  15.062  1.00  0.00           H  
ATOM   1634 1HG  LYS A 105       4.042  14.558  15.304  1.00  0.00           H  
ATOM   1635 2HG  LYS A 105       4.058  13.236  16.479  1.00  0.00           H  
ATOM   1636 1HD  LYS A 105       5.721  15.772  16.710  1.00  0.00           H  
ATOM   1637 2HD  LYS A 105       4.177  15.499  17.531  1.00  0.00           H  
ATOM   1638 1HE  LYS A 105       5.165  13.497  18.651  1.00  0.00           H  
ATOM   1639 2HE  LYS A 105       6.714  13.861  17.886  1.00  0.00           H  
ATOM   1640 1HZ  LYS A 105       6.604  14.720  20.108  1.00  0.00           H  
ATOM   1641 2HZ  LYS A 105       6.720  15.968  19.035  1.00  0.00           H  
ATOM   1642 3HZ  LYS A 105       5.274  15.627  19.750  1.00  0.00           H  
ATOM   1643  N   SER A 106       5.315  10.272  14.784  1.00  0.00           N  
ATOM   1644  CA  SER A 106       4.556   9.051  15.056  1.00  0.00           C  
ATOM   1645  C   SER A 106       3.788   9.087  16.371  1.00  0.00           C  
ATOM   1646  O   SER A 106       4.326   9.531  17.395  1.00  0.00           O  
ATOM   1647  CB  SER A 106       5.496   7.861  15.062  1.00  0.00           C  
ATOM   1648  OG  SER A 106       6.446   7.977  16.085  1.00  0.00           O  
ATOM   1649  H   SER A 106       6.324  10.242  14.819  1.00  0.00           H  
ATOM   1650  HA  SER A 106       3.788   8.943  14.289  1.00  0.00           H  
ATOM   1651 1HB  SER A 106       4.922   6.945  15.196  1.00  0.00           H  
ATOM   1652 2HB  SER A 106       6.001   7.793  14.099  1.00  0.00           H  
ATOM   1653  HG  SER A 106       6.039   7.598  16.868  1.00  0.00           H  
ATOM   1654  N   ASP A 107       2.537   8.650  16.309  1.00  0.00           N  
ATOM   1655  CA  ASP A 107       1.686   8.412  17.471  1.00  0.00           C  
ATOM   1656  C   ASP A 107       1.744   6.925  17.860  1.00  0.00           C  
ATOM   1657  O   ASP A 107       1.427   6.570  18.985  1.00  0.00           O  
ATOM   1658  CB  ASP A 107       0.242   8.828  17.181  1.00  0.00           C  
ATOM   1659  CG  ASP A 107      -0.633   8.840  18.427  1.00  0.00           C  
ATOM   1660  OD1 ASP A 107      -0.282   9.509  19.369  1.00  0.00           O  
ATOM   1661  OD2 ASP A 107      -1.645   8.180  18.424  1.00  0.00           O  
ATOM   1662  H   ASP A 107       2.167   8.477  15.385  1.00  0.00           H  
ATOM   1663  HA  ASP A 107       2.013   9.066  18.279  1.00  0.00           H  
ATOM   1664 1HB  ASP A 107       0.232   9.824  16.738  1.00  0.00           H  
ATOM   1665 2HB  ASP A 107      -0.195   8.142  16.454  1.00  0.00           H  
ATOM   1666  N   LEU A 108       2.131   6.066  16.903  1.00  0.00           N  
ATOM   1667  CA  LEU A 108       2.212   4.620  17.115  1.00  0.00           C  
ATOM   1668  C   LEU A 108       3.185   4.020  16.108  1.00  0.00           C  
ATOM   1669  O   LEU A 108       3.150   4.372  14.922  1.00  0.00           O  
ATOM   1670  CB  LEU A 108       0.832   3.968  16.967  1.00  0.00           C  
ATOM   1671  CG  LEU A 108       0.801   2.439  17.094  1.00  0.00           C  
ATOM   1672  CD1 LEU A 108       1.110   2.042  18.531  1.00  0.00           C  
ATOM   1673  CD2 LEU A 108      -0.563   1.921  16.664  1.00  0.00           C  
ATOM   1674  H   LEU A 108       2.376   6.445  16.000  1.00  0.00           H  
ATOM   1675  HA  LEU A 108       2.555   4.438  18.133  1.00  0.00           H  
ATOM   1676 1HB  LEU A 108       0.172   4.376  17.730  1.00  0.00           H  
ATOM   1677 2HB  LEU A 108       0.427   4.227  15.989  1.00  0.00           H  
ATOM   1678  HG  LEU A 108       1.571   2.005  16.455  1.00  0.00           H  
ATOM   1679 1HD1 LEU A 108       1.089   0.955  18.621  1.00  0.00           H  
ATOM   1680 2HD1 LEU A 108       2.100   2.408  18.805  1.00  0.00           H  
ATOM   1681 3HD1 LEU A 108       0.365   2.475  19.196  1.00  0.00           H  
ATOM   1682 1HD2 LEU A 108      -0.585   0.835  16.754  1.00  0.00           H  
ATOM   1683 2HD2 LEU A 108      -1.334   2.353  17.303  1.00  0.00           H  
ATOM   1684 3HD2 LEU A 108      -0.750   2.204  15.628  1.00  0.00           H  
ATOM   1685  N   VAL A 109       4.067   3.152  16.599  1.00  0.00           N  
ATOM   1686  CA  VAL A 109       4.946   2.322  15.774  1.00  0.00           C  
ATOM   1687  C   VAL A 109       4.691   0.887  16.223  1.00  0.00           C  
ATOM   1688  O   VAL A 109       4.945   0.540  17.389  1.00  0.00           O  
ATOM   1689  CB  VAL A 109       6.439   2.680  15.909  1.00  0.00           C  
ATOM   1690  CG1 VAL A 109       7.294   1.745  15.034  1.00  0.00           C  
ATOM   1691  CG2 VAL A 109       6.675   4.130  15.523  1.00  0.00           C  
ATOM   1692  H   VAL A 109       4.119   3.075  17.605  1.00  0.00           H  
ATOM   1693  HA  VAL A 109       4.675   2.465  14.728  1.00  0.00           H  
ATOM   1694  HB  VAL A 109       6.748   2.529  16.944  1.00  0.00           H  
ATOM   1695 1HG1 VAL A 109       8.346   2.010  15.140  1.00  0.00           H  
ATOM   1696 2HG1 VAL A 109       7.146   0.713  15.353  1.00  0.00           H  
ATOM   1697 3HG1 VAL A 109       6.997   1.851  13.991  1.00  0.00           H  
ATOM   1698 1HG2 VAL A 109       7.734   4.366  15.624  1.00  0.00           H  
ATOM   1699 2HG2 VAL A 109       6.366   4.287  14.489  1.00  0.00           H  
ATOM   1700 3HG2 VAL A 109       6.095   4.781  16.178  1.00  0.00           H  
ATOM   1701  N   GLY A 110       4.176   0.064  15.315  1.00  0.00           N  
ATOM   1702  CA  GLY A 110       3.757  -1.294  15.640  1.00  0.00           C  
ATOM   1703  C   GLY A 110       4.634  -2.349  15.012  1.00  0.00           C  
ATOM   1704  O   GLY A 110       5.109  -2.184  13.881  1.00  0.00           O  
ATOM   1705  H   GLY A 110       4.072   0.398  14.368  1.00  0.00           H  
ATOM   1706 1HA  GLY A 110       3.768  -1.429  16.722  1.00  0.00           H  
ATOM   1707 2HA  GLY A 110       2.732  -1.448  15.307  1.00  0.00           H  
ATOM   1708  N   ASN A 111       4.827  -3.442  15.751  1.00  0.00           N  
ATOM   1709  CA  ASN A 111       5.611  -4.587  15.310  1.00  0.00           C  
ATOM   1710  C   ASN A 111       7.096  -4.313  15.100  1.00  0.00           C  
ATOM   1711  O   ASN A 111       7.749  -4.987  14.309  1.00  0.00           O  
ATOM   1712  CB  ASN A 111       5.010  -5.147  14.034  1.00  0.00           C  
ATOM   1713  CG  ASN A 111       5.268  -6.619  13.870  1.00  0.00           C  
ATOM   1714  OD1 ASN A 111       5.360  -7.359  14.856  1.00  0.00           O  
ATOM   1715  ND2 ASN A 111       5.389  -7.057  12.643  1.00  0.00           N  
ATOM   1716  H   ASN A 111       4.400  -3.462  16.666  1.00  0.00           H  
ATOM   1717  HA  ASN A 111       5.630  -5.324  16.115  1.00  0.00           H  
ATOM   1718 1HB  ASN A 111       3.932  -4.977  14.034  1.00  0.00           H  
ATOM   1719 2HB  ASN A 111       5.424  -4.619  13.175  1.00  0.00           H  
ATOM   1720 1HD2 ASN A 111       5.562  -8.028  12.473  1.00  0.00           H  
ATOM   1721 2HD2 ASN A 111       5.308  -6.422  11.875  1.00  0.00           H  
ATOM   1722  N   ALA A 112       7.625  -3.338  15.840  1.00  0.00           N  
ATOM   1723  CA  ALA A 112       9.031  -2.977  15.772  1.00  0.00           C  
ATOM   1724  C   ALA A 112       9.823  -3.737  16.826  1.00  0.00           C  
ATOM   1725  O   ALA A 112       9.309  -4.025  17.903  1.00  0.00           O  
ATOM   1726  CB  ALA A 112       9.186  -1.466  15.986  1.00  0.00           C  
ATOM   1727  H   ALA A 112       7.018  -2.835  16.472  1.00  0.00           H  
ATOM   1728  HA  ALA A 112       9.401  -3.240  14.781  1.00  0.00           H  
ATOM   1729 1HB  ALA A 112      10.241  -1.198  15.934  1.00  0.00           H  
ATOM   1730 2HB  ALA A 112       8.637  -0.931  15.211  1.00  0.00           H  
ATOM   1731 3HB  ALA A 112       8.790  -1.195  16.963  1.00  0.00           H  
ATOM   1732  N   SER A 113      11.072  -4.053  16.509  1.00  0.00           N  
ATOM   1733  CA  SER A 113      11.927  -4.685  17.505  1.00  0.00           C  
ATOM   1734  C   SER A 113      12.876  -3.692  18.169  1.00  0.00           C  
ATOM   1735  O   SER A 113      13.259  -3.878  19.321  1.00  0.00           O  
ATOM   1736  CB  SER A 113      12.727  -5.799  16.859  1.00  0.00           C  
ATOM   1737  OG  SER A 113      13.570  -5.298  15.859  1.00  0.00           O  
ATOM   1738  H   SER A 113      11.444  -3.864  15.590  1.00  0.00           H  
ATOM   1739  HA  SER A 113      11.298  -5.059  18.314  1.00  0.00           H  
ATOM   1740 1HB  SER A 113      13.322  -6.307  17.618  1.00  0.00           H  
ATOM   1741 2HB  SER A 113      12.047  -6.534  16.430  1.00  0.00           H  
ATOM   1742  HG  SER A 113      14.038  -6.056  15.502  1.00  0.00           H  
ATOM   1743  N   LYS A 114      13.220  -2.627  17.449  1.00  0.00           N  
ATOM   1744  CA  LYS A 114      14.160  -1.608  17.930  1.00  0.00           C  
ATOM   1745  C   LYS A 114      13.591  -0.190  17.886  1.00  0.00           C  
ATOM   1746  O   LYS A 114      13.940   0.634  18.712  1.00  0.00           O  
ATOM   1747  CB  LYS A 114      15.431  -1.605  17.070  1.00  0.00           C  
ATOM   1748  CG  LYS A 114      16.276  -2.863  17.091  1.00  0.00           C  
ATOM   1749  CD  LYS A 114      17.517  -2.670  16.221  1.00  0.00           C  
ATOM   1750  CE  LYS A 114      18.326  -3.961  16.096  1.00  0.00           C  
ATOM   1751  NZ  LYS A 114      18.944  -4.393  17.381  1.00  0.00           N  
ATOM   1752  H   LYS A 114      12.811  -2.524  16.531  1.00  0.00           H  
ATOM   1753  HA  LYS A 114      14.433  -1.847  18.958  1.00  0.00           H  
ATOM   1754 1HB  LYS A 114      15.165  -1.428  16.027  1.00  0.00           H  
ATOM   1755 2HB  LYS A 114      16.082  -0.789  17.385  1.00  0.00           H  
ATOM   1756 1HG  LYS A 114      16.576  -3.082  18.117  1.00  0.00           H  
ATOM   1757 2HG  LYS A 114      15.690  -3.701  16.716  1.00  0.00           H  
ATOM   1758 1HD  LYS A 114      17.217  -2.345  15.225  1.00  0.00           H  
ATOM   1759 2HD  LYS A 114      18.153  -1.901  16.659  1.00  0.00           H  
ATOM   1760 1HE  LYS A 114      17.678  -4.763  15.744  1.00  0.00           H  
ATOM   1761 2HE  LYS A 114      19.123  -3.822  15.366  1.00  0.00           H  
ATOM   1762 1HZ  LYS A 114      19.463  -5.247  17.235  1.00  0.00           H  
ATOM   1763 2HZ  LYS A 114      19.569  -3.672  17.713  1.00  0.00           H  
ATOM   1764 3HZ  LYS A 114      18.220  -4.552  18.066  1.00  0.00           H  
ATOM   1765  N   VAL A 115      12.751   0.104  16.900  1.00  0.00           N  
ATOM   1766  CA  VAL A 115      12.288   1.466  16.661  1.00  0.00           C  
ATOM   1767  C   VAL A 115      11.214   1.864  17.651  1.00  0.00           C  
ATOM   1768  O   VAL A 115      10.306   1.083  17.938  1.00  0.00           O  
ATOM   1769  CB  VAL A 115      11.734   1.602  15.230  1.00  0.00           C  
ATOM   1770  CG1 VAL A 115      11.159   2.994  15.012  1.00  0.00           C  
ATOM   1771  CG2 VAL A 115      12.831   1.308  14.220  1.00  0.00           C  
ATOM   1772  H   VAL A 115      12.424  -0.639  16.298  1.00  0.00           H  
ATOM   1773  HA  VAL A 115      13.136   2.143  16.768  1.00  0.00           H  
ATOM   1774  HB  VAL A 115      10.917   0.893  15.098  1.00  0.00           H  
ATOM   1775 1HG1 VAL A 115      10.771   3.073  13.996  1.00  0.00           H  
ATOM   1776 2HG1 VAL A 115      10.351   3.170  15.723  1.00  0.00           H  
ATOM   1777 3HG1 VAL A 115      11.941   3.738  15.160  1.00  0.00           H  
ATOM   1778 1HG2 VAL A 115      12.432   1.405  13.210  1.00  0.00           H  
ATOM   1779 2HG2 VAL A 115      13.651   2.014  14.356  1.00  0.00           H  
ATOM   1780 3HG2 VAL A 115      13.199   0.292  14.368  1.00  0.00           H  
ATOM   1781  N   LYS A 116      11.337   3.076  18.177  1.00  0.00           N  
ATOM   1782  CA  LYS A 116      10.379   3.599  19.152  1.00  0.00           C  
ATOM   1783  C   LYS A 116       9.519   4.725  18.568  1.00  0.00           C  
ATOM   1784  O   LYS A 116       8.295   4.644  18.608  1.00  0.00           O  
ATOM   1785  CB  LYS A 116      11.116   4.062  20.409  1.00  0.00           C  
ATOM   1786  CG  LYS A 116      11.931   2.944  21.081  1.00  0.00           C  
ATOM   1787  CD  LYS A 116      11.045   1.821  21.613  1.00  0.00           C  
ATOM   1788  CE  LYS A 116      10.177   2.276  22.764  1.00  0.00           C  
ATOM   1789  NZ  LYS A 116       9.420   1.130  23.343  1.00  0.00           N  
ATOM   1790  H   LYS A 116      12.116   3.653  17.894  1.00  0.00           H  
ATOM   1791  HA  LYS A 116       9.688   2.799  19.421  1.00  0.00           H  
ATOM   1792 1HB  LYS A 116      11.793   4.878  20.154  1.00  0.00           H  
ATOM   1793 2HB  LYS A 116      10.396   4.447  21.131  1.00  0.00           H  
ATOM   1794 1HG  LYS A 116      12.631   2.519  20.360  1.00  0.00           H  
ATOM   1795 2HG  LYS A 116      12.501   3.358  21.912  1.00  0.00           H  
ATOM   1796 1HD  LYS A 116      10.399   1.456  20.814  1.00  0.00           H  
ATOM   1797 2HD  LYS A 116      11.670   0.996  21.956  1.00  0.00           H  
ATOM   1798 1HE  LYS A 116      10.801   2.723  23.536  1.00  0.00           H  
ATOM   1799 2HE  LYS A 116       9.475   3.032  22.414  1.00  0.00           H  
ATOM   1800 1HZ  LYS A 116       8.847   1.457  24.109  1.00  0.00           H  
ATOM   1801 2HZ  LYS A 116       8.829   0.722  22.632  1.00  0.00           H  
ATOM   1802 3HZ  LYS A 116      10.068   0.434  23.682  1.00  0.00           H  
ATOM   1803  N   GLU A 117      10.165   5.747  18.013  1.00  0.00           N  
ATOM   1804  CA  GLU A 117       9.450   6.847  17.350  1.00  0.00           C  
ATOM   1805  C   GLU A 117      10.030   7.107  15.975  1.00  0.00           C  
ATOM   1806  O   GLU A 117      11.214   6.891  15.723  1.00  0.00           O  
ATOM   1807  CB  GLU A 117       9.518   8.125  18.189  1.00  0.00           C  
ATOM   1808  CG  GLU A 117       8.737   8.063  19.494  1.00  0.00           C  
ATOM   1809  CD  GLU A 117       9.531   7.471  20.624  1.00  0.00           C  
ATOM   1810  OE1 GLU A 117      10.668   7.846  20.787  1.00  0.00           O  
ATOM   1811  OE2 GLU A 117       9.001   6.642  21.326  1.00  0.00           O  
ATOM   1812  H   GLU A 117      11.174   5.767  18.048  1.00  0.00           H  
ATOM   1813  HA  GLU A 117       8.404   6.561  17.237  1.00  0.00           H  
ATOM   1814 1HB  GLU A 117      10.558   8.346  18.432  1.00  0.00           H  
ATOM   1815 2HB  GLU A 117       9.132   8.963  17.608  1.00  0.00           H  
ATOM   1816 1HG  GLU A 117       8.430   9.072  19.770  1.00  0.00           H  
ATOM   1817 2HG  GLU A 117       7.837   7.470  19.339  1.00  0.00           H  
ATOM   1818  N   ILE A 118       9.166   7.587  15.084  1.00  0.00           N  
ATOM   1819  CA  ILE A 118       9.554   7.951  13.731  1.00  0.00           C  
ATOM   1820  C   ILE A 118       8.955   9.312  13.420  1.00  0.00           C  
ATOM   1821  O   ILE A 118       7.792   9.560  13.757  1.00  0.00           O  
ATOM   1822  CB  ILE A 118       8.986   6.944  12.704  1.00  0.00           C  
ATOM   1823  CG1 ILE A 118       9.503   5.523  12.968  1.00  0.00           C  
ATOM   1824  CG2 ILE A 118       9.292   7.402  11.267  1.00  0.00           C  
ATOM   1825  CD1 ILE A 118       8.786   4.464  12.116  1.00  0.00           C  
ATOM   1826  H   ILE A 118       8.203   7.700  15.366  1.00  0.00           H  
ATOM   1827  HA  ILE A 118      10.641   7.932  13.667  1.00  0.00           H  
ATOM   1828  HB  ILE A 118       7.906   6.869  12.827  1.00  0.00           H  
ATOM   1829 1HG1 ILE A 118      10.571   5.480  12.758  1.00  0.00           H  
ATOM   1830 2HG1 ILE A 118       9.367   5.276  14.021  1.00  0.00           H  
ATOM   1831 1HG2 ILE A 118       8.885   6.679  10.560  1.00  0.00           H  
ATOM   1832 2HG2 ILE A 118       8.838   8.376  11.091  1.00  0.00           H  
ATOM   1833 3HG2 ILE A 118      10.371   7.474  11.130  1.00  0.00           H  
ATOM   1834 1HD1 ILE A 118       9.191   3.478  12.345  1.00  0.00           H  
ATOM   1835 2HD1 ILE A 118       7.718   4.478  12.340  1.00  0.00           H  
ATOM   1836 3HD1 ILE A 118       8.938   4.682  11.060  1.00  0.00           H  
ATOM   1837  N   SER A 119       9.719  10.192  12.779  1.00  0.00           N  
ATOM   1838  CA  SER A 119       9.138  11.454  12.301  1.00  0.00           C  
ATOM   1839  C   SER A 119       9.509  11.638  10.848  1.00  0.00           C  
ATOM   1840  O   SER A 119      10.571  11.205  10.406  1.00  0.00           O  
ATOM   1841  CB  SER A 119       9.634  12.630  13.118  1.00  0.00           C  
ATOM   1842  OG  SER A 119      11.004  12.841  12.914  1.00  0.00           O  
ATOM   1843  H   SER A 119      10.698  10.007  12.613  1.00  0.00           H  
ATOM   1844  HA  SER A 119       8.052  11.389  12.383  1.00  0.00           H  
ATOM   1845 1HB  SER A 119       9.080  13.527  12.840  1.00  0.00           H  
ATOM   1846 2HB  SER A 119       9.445  12.444  14.175  1.00  0.00           H  
ATOM   1847  HG  SER A 119      11.240  13.595  13.461  1.00  0.00           H  
ATOM   1848  N   ARG A 120       8.618  12.274  10.098  1.00  0.00           N  
ATOM   1849  CA  ARG A 120       8.791  12.410   8.652  1.00  0.00           C  
ATOM   1850  C   ARG A 120       8.443  13.828   8.281  1.00  0.00           C  
ATOM   1851  O   ARG A 120       7.336  14.287   8.589  1.00  0.00           O  
ATOM   1852  CB  ARG A 120       7.867  11.455   7.901  1.00  0.00           C  
ATOM   1853  CG  ARG A 120       8.104   9.994   8.236  1.00  0.00           C  
ATOM   1854  CD  ARG A 120       7.600   9.130   7.129  1.00  0.00           C  
ATOM   1855  NE  ARG A 120       7.672   7.692   7.375  1.00  0.00           N  
ATOM   1856  CZ  ARG A 120       7.737   6.803   6.374  1.00  0.00           C  
ATOM   1857  NH1 ARG A 120       7.900   7.211   5.117  1.00  0.00           N  
ATOM   1858  NH2 ARG A 120       7.692   5.519   6.639  1.00  0.00           N  
ATOM   1859  H   ARG A 120       7.801  12.675  10.535  1.00  0.00           H  
ATOM   1860  HA  ARG A 120       9.823  12.160   8.401  1.00  0.00           H  
ATOM   1861 1HB  ARG A 120       6.830  11.696   8.131  1.00  0.00           H  
ATOM   1862 2HB  ARG A 120       8.003  11.587   6.827  1.00  0.00           H  
ATOM   1863 1HG  ARG A 120       9.172   9.820   8.370  1.00  0.00           H  
ATOM   1864 2HG  ARG A 120       7.577   9.742   9.157  1.00  0.00           H  
ATOM   1865 1HD  ARG A 120       6.552   9.358   6.939  1.00  0.00           H  
ATOM   1866 2HD  ARG A 120       8.182   9.318   6.228  1.00  0.00           H  
ATOM   1867  HE  ARG A 120       7.672   7.379   8.336  1.00  0.00           H  
ATOM   1868 1HH1 ARG A 120       7.977   8.197   4.912  1.00  0.00           H  
ATOM   1869 2HH1 ARG A 120       7.948   6.535   4.369  1.00  0.00           H  
ATOM   1870 1HH2 ARG A 120       7.609   5.203   7.595  1.00  0.00           H  
ATOM   1871 2HH2 ARG A 120       7.740   4.846   5.888  1.00  0.00           H  
ATOM   1872  N   GLU A 121       9.384  14.526   7.640  1.00  0.00           N  
ATOM   1873  CA  GLU A 121       9.141  15.906   7.213  1.00  0.00           C  
ATOM   1874  C   GLU A 121       9.366  16.012   5.721  1.00  0.00           C  
ATOM   1875  O   GLU A 121      10.410  15.596   5.230  1.00  0.00           O  
ATOM   1876  CB  GLU A 121      10.031  16.872   7.997  1.00  0.00           C  
ATOM   1877  CG  GLU A 121       9.644  16.861   9.483  1.00  0.00           C  
ATOM   1878  CD  GLU A 121      10.399  17.816  10.363  1.00  0.00           C  
ATOM   1879  OE1 GLU A 121      11.254  18.583   9.873  1.00  0.00           O  
ATOM   1880  OE2 GLU A 121      10.112  17.778  11.577  1.00  0.00           O  
ATOM   1881  H   GLU A 121      10.280  14.102   7.444  1.00  0.00           H  
ATOM   1882  HA  GLU A 121       8.097  16.151   7.413  1.00  0.00           H  
ATOM   1883 1HB  GLU A 121      11.075  16.582   7.880  1.00  0.00           H  
ATOM   1884 2HB  GLU A 121       9.923  17.878   7.590  1.00  0.00           H  
ATOM   1885 1HG  GLU A 121       8.585  17.104   9.574  1.00  0.00           H  
ATOM   1886 2HG  GLU A 121       9.794  15.857   9.879  1.00  0.00           H  
ATOM   1887  N   PHE A 122       8.367  16.534   5.009  1.00  0.00           N  
ATOM   1888  CA  PHE A 122       8.420  16.695   3.555  1.00  0.00           C  
ATOM   1889  C   PHE A 122       8.356  18.169   3.216  1.00  0.00           C  
ATOM   1890  O   PHE A 122       7.662  18.943   3.892  1.00  0.00           O  
ATOM   1891  CB  PHE A 122       7.203  16.040   2.903  1.00  0.00           C  
ATOM   1892  CG  PHE A 122       7.119  14.565   3.118  1.00  0.00           C  
ATOM   1893  CD1 PHE A 122       6.510  14.044   4.259  1.00  0.00           C  
ATOM   1894  CD2 PHE A 122       7.604  13.685   2.157  1.00  0.00           C  
ATOM   1895  CE1 PHE A 122       6.425  12.677   4.451  1.00  0.00           C  
ATOM   1896  CE2 PHE A 122       7.515  12.306   2.351  1.00  0.00           C  
ATOM   1897  CZ  PHE A 122       6.925  11.815   3.497  1.00  0.00           C  
ATOM   1898  H   PHE A 122       7.540  16.829   5.507  1.00  0.00           H  
ATOM   1899  HA  PHE A 122       9.321  16.204   3.185  1.00  0.00           H  
ATOM   1900 1HB  PHE A 122       6.293  16.491   3.296  1.00  0.00           H  
ATOM   1901 2HB  PHE A 122       7.222  16.225   1.829  1.00  0.00           H  
ATOM   1902  HD1 PHE A 122       6.098  14.728   5.002  1.00  0.00           H  
ATOM   1903  HD2 PHE A 122       8.070  14.079   1.254  1.00  0.00           H  
ATOM   1904  HE1 PHE A 122       5.964  12.282   5.356  1.00  0.00           H  
ATOM   1905  HE2 PHE A 122       7.910  11.617   1.605  1.00  0.00           H  
ATOM   1906  HZ  PHE A 122       6.856  10.738   3.645  1.00  0.00           H  
ATOM   1907  N   GLU A 123       9.047  18.567   2.147  1.00  0.00           N  
ATOM   1908  CA  GLU A 123       8.901  19.929   1.642  1.00  0.00           C  
ATOM   1909  C   GLU A 123       9.130  19.938   0.151  1.00  0.00           C  
ATOM   1910  O   GLU A 123       9.979  19.206  -0.369  1.00  0.00           O  
ATOM   1911  CB  GLU A 123       9.830  20.887   2.365  1.00  0.00           C  
ATOM   1912  CG  GLU A 123      11.263  20.548   2.309  1.00  0.00           C  
ATOM   1913  CD  GLU A 123      12.137  21.605   2.980  1.00  0.00           C  
ATOM   1914  OE1 GLU A 123      13.343  21.342   3.137  1.00  0.00           O  
ATOM   1915  OE2 GLU A 123      11.626  22.693   3.357  1.00  0.00           O  
ATOM   1916  H   GLU A 123       9.676  17.932   1.676  1.00  0.00           H  
ATOM   1917  HA  GLU A 123       7.875  20.254   1.813  1.00  0.00           H  
ATOM   1918 1HB  GLU A 123       9.718  21.888   1.946  1.00  0.00           H  
ATOM   1919 2HB  GLU A 123       9.551  20.940   3.417  1.00  0.00           H  
ATOM   1920 1HG  GLU A 123      11.418  19.590   2.804  1.00  0.00           H  
ATOM   1921 2HG  GLU A 123      11.559  20.440   1.266  1.00  0.00           H  
ATOM   1922  N   LEU A 124       8.369  20.774  -0.541  1.00  0.00           N  
ATOM   1923  CA  LEU A 124       8.580  20.952  -1.964  1.00  0.00           C  
ATOM   1924  C   LEU A 124       9.575  22.092  -2.158  1.00  0.00           C  
ATOM   1925  O   LEU A 124       9.296  23.224  -1.775  1.00  0.00           O  
ATOM   1926  CB  LEU A 124       7.258  21.260  -2.679  1.00  0.00           C  
ATOM   1927  CG  LEU A 124       7.297  21.181  -4.210  1.00  0.00           C  
ATOM   1928  CD1 LEU A 124       7.452  19.729  -4.641  1.00  0.00           C  
ATOM   1929  CD2 LEU A 124       6.024  21.788  -4.782  1.00  0.00           C  
ATOM   1930  H   LEU A 124       7.635  21.295  -0.084  1.00  0.00           H  
ATOM   1931  HA  LEU A 124       8.979  20.024  -2.372  1.00  0.00           H  
ATOM   1932 1HB  LEU A 124       6.503  20.557  -2.330  1.00  0.00           H  
ATOM   1933 2HB  LEU A 124       6.942  22.266  -2.406  1.00  0.00           H  
ATOM   1934  HG  LEU A 124       8.161  21.734  -4.581  1.00  0.00           H  
ATOM   1935 1HD1 LEU A 124       7.480  19.674  -5.730  1.00  0.00           H  
ATOM   1936 2HD1 LEU A 124       8.380  19.326  -4.235  1.00  0.00           H  
ATOM   1937 3HD1 LEU A 124       6.609  19.148  -4.270  1.00  0.00           H  
ATOM   1938 1HD2 LEU A 124       6.052  21.734  -5.871  1.00  0.00           H  
ATOM   1939 2HD2 LEU A 124       5.160  21.236  -4.412  1.00  0.00           H  
ATOM   1940 3HD2 LEU A 124       5.948  22.831  -4.473  1.00  0.00           H  
ATOM   1941  N   VAL A 125      10.728  21.784  -2.735  1.00  0.00           N  
ATOM   1942  CA  VAL A 125      11.795  22.765  -2.937  1.00  0.00           C  
ATOM   1943  C   VAL A 125      12.079  22.874  -4.419  1.00  0.00           C  
ATOM   1944  O   VAL A 125      12.497  21.915  -5.068  1.00  0.00           O  
ATOM   1945  CB  VAL A 125      13.081  22.400  -2.147  1.00  0.00           C  
ATOM   1946  CG1 VAL A 125      12.838  22.539  -0.638  1.00  0.00           C  
ATOM   1947  CG2 VAL A 125      13.577  20.992  -2.481  1.00  0.00           C  
ATOM   1948  H   VAL A 125      10.870  20.833  -3.044  1.00  0.00           H  
ATOM   1949  HA  VAL A 125      11.446  23.735  -2.579  1.00  0.00           H  
ATOM   1950  HB  VAL A 125      13.867  23.112  -2.401  1.00  0.00           H  
ATOM   1951 1HG1 VAL A 125      13.749  22.280  -0.097  1.00  0.00           H  
ATOM   1952 2HG1 VAL A 125      12.560  23.567  -0.407  1.00  0.00           H  
ATOM   1953 3HG1 VAL A 125      12.034  21.868  -0.336  1.00  0.00           H  
ATOM   1954 1HG2 VAL A 125      14.478  20.778  -1.908  1.00  0.00           H  
ATOM   1955 2HG2 VAL A 125      12.804  20.265  -2.229  1.00  0.00           H  
ATOM   1956 3HG2 VAL A 125      13.801  20.928  -3.546  1.00  0.00           H  
ATOM   1957  N   ASP A 126      11.817  24.051  -4.970  1.00  0.00           N  
ATOM   1958  CA  ASP A 126      11.974  24.276  -6.411  1.00  0.00           C  
ATOM   1959  C   ASP A 126      11.310  23.187  -7.258  1.00  0.00           C  
ATOM   1960  O   ASP A 126      11.877  22.696  -8.240  1.00  0.00           O  
ATOM   1961  CB  ASP A 126      13.460  24.361  -6.771  1.00  0.00           C  
ATOM   1962  CG  ASP A 126      13.705  25.015  -8.124  1.00  0.00           C  
ATOM   1963  OD1 ASP A 126      12.821  25.678  -8.610  1.00  0.00           O  
ATOM   1964  OD2 ASP A 126      14.776  24.845  -8.657  1.00  0.00           O  
ATOM   1965  H   ASP A 126      11.501  24.811  -4.385  1.00  0.00           H  
ATOM   1966  HA  ASP A 126      11.443  25.190  -6.678  1.00  0.00           H  
ATOM   1967 1HB  ASP A 126      13.987  24.931  -6.006  1.00  0.00           H  
ATOM   1968 2HB  ASP A 126      13.888  23.358  -6.785  1.00  0.00           H  
ATOM   1969  N   GLY A 127      10.105  22.808  -6.848  1.00  0.00           N  
ATOM   1970  CA  GLY A 127       9.346  21.792  -7.560  1.00  0.00           C  
ATOM   1971  C   GLY A 127       9.782  20.353  -7.328  1.00  0.00           C  
ATOM   1972  O   GLY A 127       9.235  19.447  -7.965  1.00  0.00           O  
ATOM   1973  H   GLY A 127       9.705  23.234  -6.024  1.00  0.00           H  
ATOM   1974 1HA  GLY A 127       8.295  21.860  -7.279  1.00  0.00           H  
ATOM   1975 2HA  GLY A 127       9.405  21.978  -8.631  1.00  0.00           H  
ATOM   1976  N   LYS A 128      10.752  20.133  -6.441  1.00  0.00           N  
ATOM   1977  CA  LYS A 128      11.281  18.801  -6.135  1.00  0.00           C  
ATOM   1978  C   LYS A 128      10.789  18.380  -4.761  1.00  0.00           C  
ATOM   1979  O   LYS A 128      10.684  19.222  -3.845  1.00  0.00           O  
ATOM   1980  CB  LYS A 128      12.813  18.819  -6.132  1.00  0.00           C  
ATOM   1981  CG  LYS A 128      13.467  19.218  -7.451  1.00  0.00           C  
ATOM   1982  CD  LYS A 128      14.987  19.148  -7.357  1.00  0.00           C  
ATOM   1983  CE  LYS A 128      15.668  19.644  -8.633  1.00  0.00           C  
ATOM   1984  NZ  LYS A 128      15.101  19.008  -9.851  1.00  0.00           N  
ATOM   1985  H   LYS A 128      11.134  20.936  -5.961  1.00  0.00           H  
ATOM   1986  HA  LYS A 128      10.943  18.109  -6.907  1.00  0.00           H  
ATOM   1987 1HB  LYS A 128      13.167  19.515  -5.371  1.00  0.00           H  
ATOM   1988 2HB  LYS A 128      13.188  17.829  -5.870  1.00  0.00           H  
ATOM   1989 1HG  LYS A 128      13.128  18.548  -8.243  1.00  0.00           H  
ATOM   1990 2HG  LYS A 128      13.174  20.235  -7.710  1.00  0.00           H  
ATOM   1991 1HD  LYS A 128      15.329  19.759  -6.521  1.00  0.00           H  
ATOM   1992 2HD  LYS A 128      15.294  18.117  -7.180  1.00  0.00           H  
ATOM   1993 1HE  LYS A 128      15.549  20.723  -8.713  1.00  0.00           H  
ATOM   1994 2HE  LYS A 128      16.734  19.421  -8.587  1.00  0.00           H  
ATOM   1995 1HZ  LYS A 128      15.577  19.362 -10.669  1.00  0.00           H  
ATOM   1996 2HZ  LYS A 128      15.223  18.007  -9.798  1.00  0.00           H  
ATOM   1997 3HZ  LYS A 128      14.116  19.224  -9.916  1.00  0.00           H  
ATOM   1998  N   LEU A 129      10.506  17.094  -4.581  1.00  0.00           N  
ATOM   1999  CA  LEU A 129      10.022  16.629  -3.295  1.00  0.00           C  
ATOM   2000  C   LEU A 129      11.189  16.170  -2.432  1.00  0.00           C  
ATOM   2001  O   LEU A 129      11.904  15.221  -2.785  1.00  0.00           O  
ATOM   2002  CB  LEU A 129       9.021  15.482  -3.483  1.00  0.00           C  
ATOM   2003  CG  LEU A 129       8.434  14.893  -2.194  1.00  0.00           C  
ATOM   2004  CD1 LEU A 129       7.616  15.959  -1.476  1.00  0.00           C  
ATOM   2005  CD2 LEU A 129       7.577  13.683  -2.533  1.00  0.00           C  
ATOM   2006  H   LEU A 129      10.624  16.430  -5.332  1.00  0.00           H  
ATOM   2007  HA  LEU A 129       9.534  17.461  -2.788  1.00  0.00           H  
ATOM   2008 1HB  LEU A 129       8.192  15.840  -4.092  1.00  0.00           H  
ATOM   2009 2HB  LEU A 129       9.517  14.673  -4.021  1.00  0.00           H  
ATOM   2010  HG  LEU A 129       9.244  14.590  -1.530  1.00  0.00           H  
ATOM   2011 1HD1 LEU A 129       7.199  15.540  -0.560  1.00  0.00           H  
ATOM   2012 2HD1 LEU A 129       8.258  16.804  -1.228  1.00  0.00           H  
ATOM   2013 3HD1 LEU A 129       6.807  16.294  -2.123  1.00  0.00           H  
ATOM   2014 1HD2 LEU A 129       7.160  13.264  -1.617  1.00  0.00           H  
ATOM   2015 2HD2 LEU A 129       6.766  13.985  -3.196  1.00  0.00           H  
ATOM   2016 3HD2 LEU A 129       8.190  12.930  -3.030  1.00  0.00           H  
ATOM   2017  N   SER A 130      11.407  16.860  -1.312  1.00  0.00           N  
ATOM   2018  CA  SER A 130      12.500  16.543  -0.391  1.00  0.00           C  
ATOM   2019  C   SER A 130      11.930  16.029   0.918  1.00  0.00           C  
ATOM   2020  O   SER A 130      10.906  16.531   1.385  1.00  0.00           O  
ATOM   2021  CB  SER A 130      13.363  17.764  -0.140  1.00  0.00           C  
ATOM   2022  OG  SER A 130      14.324  17.506   0.846  1.00  0.00           O  
ATOM   2023  H   SER A 130      10.790  17.630  -1.097  1.00  0.00           H  
ATOM   2024  HA  SER A 130      13.133  15.783  -0.853  1.00  0.00           H  
ATOM   2025 1HB  SER A 130      13.857  18.057  -1.066  1.00  0.00           H  
ATOM   2026 2HB  SER A 130      12.733  18.596   0.172  1.00  0.00           H  
ATOM   2027  HG  SER A 130      14.825  18.319   0.947  1.00  0.00           H  
ATOM   2028  N   TYR A 131      12.581  15.046   1.524  1.00  0.00           N  
ATOM   2029  CA  TYR A 131      12.122  14.593   2.833  1.00  0.00           C  
ATOM   2030  C   TYR A 131      13.269  14.158   3.714  1.00  0.00           C  
ATOM   2031  O   TYR A 131      14.362  13.822   3.229  1.00  0.00           O  
ATOM   2032  CB  TYR A 131      11.064  13.472   2.735  1.00  0.00           C  
ATOM   2033  CG  TYR A 131      11.613  12.109   2.350  1.00  0.00           C  
ATOM   2034  CD1 TYR A 131      12.314  11.353   3.277  1.00  0.00           C  
ATOM   2035  CD2 TYR A 131      11.440  11.580   1.072  1.00  0.00           C  
ATOM   2036  CE1 TYR A 131      12.842  10.121   2.964  1.00  0.00           C  
ATOM   2037  CE2 TYR A 131      11.945  10.317   0.744  1.00  0.00           C  
ATOM   2038  CZ  TYR A 131      12.658   9.593   1.699  1.00  0.00           C  
ATOM   2039  OH  TYR A 131      13.177   8.348   1.392  1.00  0.00           O  
ATOM   2040  H   TYR A 131      13.386  14.603   1.104  1.00  0.00           H  
ATOM   2041  HA  TYR A 131      11.663  15.436   3.350  1.00  0.00           H  
ATOM   2042 1HB  TYR A 131      10.557  13.365   3.694  1.00  0.00           H  
ATOM   2043 2HB  TYR A 131      10.312  13.745   1.995  1.00  0.00           H  
ATOM   2044  HD1 TYR A 131      12.461  11.730   4.289  1.00  0.00           H  
ATOM   2045  HD2 TYR A 131      10.907  12.153   0.313  1.00  0.00           H  
ATOM   2046  HE1 TYR A 131      13.388   9.555   3.718  1.00  0.00           H  
ATOM   2047  HE2 TYR A 131      11.779   9.906  -0.253  1.00  0.00           H  
ATOM   2048  HH  TYR A 131      12.864   8.077   0.525  1.00  0.00           H  
ATOM   2049  N   VAL A 132      13.015  14.195   5.020  1.00  0.00           N  
ATOM   2050  CA  VAL A 132      13.924  13.647   6.024  1.00  0.00           C  
ATOM   2051  C   VAL A 132      13.077  12.777   6.944  1.00  0.00           C  
ATOM   2052  O   VAL A 132      12.041  13.227   7.455  1.00  0.00           O  
ATOM   2053  CB  VAL A 132      14.632  14.749   6.850  1.00  0.00           C  
ATOM   2054  CG1 VAL A 132      15.538  14.127   7.925  1.00  0.00           C  
ATOM   2055  CG2 VAL A 132      15.456  15.651   5.942  1.00  0.00           C  
ATOM   2056  H   VAL A 132      12.151  14.625   5.319  1.00  0.00           H  
ATOM   2057  HA  VAL A 132      14.696  13.070   5.515  1.00  0.00           H  
ATOM   2058  HB  VAL A 132      13.878  15.348   7.361  1.00  0.00           H  
ATOM   2059 1HG1 VAL A 132      16.025  14.920   8.493  1.00  0.00           H  
ATOM   2060 2HG1 VAL A 132      14.937  13.516   8.598  1.00  0.00           H  
ATOM   2061 3HG1 VAL A 132      16.295  13.506   7.448  1.00  0.00           H  
ATOM   2062 1HG2 VAL A 132      15.945  16.420   6.540  1.00  0.00           H  
ATOM   2063 2HG2 VAL A 132      16.211  15.057   5.426  1.00  0.00           H  
ATOM   2064 3HG2 VAL A 132      14.803  16.124   5.208  1.00  0.00           H  
ATOM   2065  N   VAL A 133      13.516  11.538   7.139  1.00  0.00           N  
ATOM   2066  CA  VAL A 133      12.890  10.630   8.092  1.00  0.00           C  
ATOM   2067  C   VAL A 133      13.873  10.442   9.240  1.00  0.00           C  
ATOM   2068  O   VAL A 133      15.021  10.029   9.024  1.00  0.00           O  
ATOM   2069  CB  VAL A 133      12.558   9.273   7.443  1.00  0.00           C  
ATOM   2070  CG1 VAL A 133      11.943   8.330   8.466  1.00  0.00           C  
ATOM   2071  CG2 VAL A 133      11.616   9.480   6.266  1.00  0.00           C  
ATOM   2072  H   VAL A 133      14.312  11.219   6.606  1.00  0.00           H  
ATOM   2073  HA  VAL A 133      11.948  11.070   8.421  1.00  0.00           H  
ATOM   2074  HB  VAL A 133      13.481   8.812   7.094  1.00  0.00           H  
ATOM   2075 1HG1 VAL A 133      11.715   7.376   7.990  1.00  0.00           H  
ATOM   2076 2HG1 VAL A 133      12.648   8.168   9.281  1.00  0.00           H  
ATOM   2077 3HG1 VAL A 133      11.026   8.767   8.859  1.00  0.00           H  
ATOM   2078 1HG2 VAL A 133      11.386   8.517   5.811  1.00  0.00           H  
ATOM   2079 2HG2 VAL A 133      10.695   9.946   6.614  1.00  0.00           H  
ATOM   2080 3HG2 VAL A 133      12.093  10.125   5.527  1.00  0.00           H  
ATOM   2081  N   ARG A 134      13.413  10.746  10.452  1.00  0.00           N  
ATOM   2082  CA  ARG A 134      14.192  10.535  11.676  1.00  0.00           C  
ATOM   2083  C   ARG A 134      13.565   9.400  12.474  1.00  0.00           C  
ATOM   2084  O   ARG A 134      12.357   9.175  12.402  1.00  0.00           O  
ATOM   2085  CB  ARG A 134      14.195  11.801  12.525  1.00  0.00           C  
ATOM   2086  CG  ARG A 134      14.826  12.994  11.830  1.00  0.00           C  
ATOM   2087  CD  ARG A 134      14.696  14.238  12.689  1.00  0.00           C  
ATOM   2088  NE  ARG A 134      15.462  15.364  12.155  1.00  0.00           N  
ATOM   2089  CZ  ARG A 134      15.018  16.255  11.273  1.00  0.00           C  
ATOM   2090  NH1 ARG A 134      13.787  16.185  10.775  1.00  0.00           N  
ATOM   2091  NH2 ARG A 134      15.819  17.238  10.879  1.00  0.00           N  
ATOM   2092  H   ARG A 134      12.485  11.140  10.521  1.00  0.00           H  
ATOM   2093  HA  ARG A 134      15.219  10.298  11.395  1.00  0.00           H  
ATOM   2094 1HB  ARG A 134      13.172  12.062  12.792  1.00  0.00           H  
ATOM   2095 2HB  ARG A 134      14.738  11.617  13.452  1.00  0.00           H  
ATOM   2096 1HG  ARG A 134      15.884  12.795  11.654  1.00  0.00           H  
ATOM   2097 2HG  ARG A 134      14.326  13.168  10.877  1.00  0.00           H  
ATOM   2098 1HD  ARG A 134      13.649  14.536  12.740  1.00  0.00           H  
ATOM   2099 2HD  ARG A 134      15.062  14.026  13.693  1.00  0.00           H  
ATOM   2100  HE  ARG A 134      16.413  15.481  12.479  1.00  0.00           H  
ATOM   2101 1HH1 ARG A 134      13.167  15.442  11.065  1.00  0.00           H  
ATOM   2102 2HH1 ARG A 134      13.472  16.873  10.107  1.00  0.00           H  
ATOM   2103 1HH2 ARG A 134      16.757  17.305  11.248  1.00  0.00           H  
ATOM   2104 2HH2 ARG A 134      15.490  17.919  10.211  1.00  0.00           H  
ATOM   2105  N   MET A 135      14.377   8.685  13.254  1.00  0.00           N  
ATOM   2106  CA  MET A 135      13.841   7.625  14.100  1.00  0.00           C  
ATOM   2107  C   MET A 135      14.627   7.549  15.392  1.00  0.00           C  
ATOM   2108  O   MET A 135      15.754   8.006  15.453  1.00  0.00           O  
ATOM   2109  CB  MET A 135      13.874   6.283  13.370  1.00  0.00           C  
ATOM   2110  CG  MET A 135      15.273   5.753  13.090  1.00  0.00           C  
ATOM   2111  SD  MET A 135      15.260   4.234  12.118  1.00  0.00           S  
ATOM   2112  CE  MET A 135      16.977   3.740  12.237  1.00  0.00           C  
ATOM   2113  H   MET A 135      15.370   8.870  13.267  1.00  0.00           H  
ATOM   2114  HA  MET A 135      12.802   7.859  14.331  1.00  0.00           H  
ATOM   2115 1HB  MET A 135      13.346   5.536  13.960  1.00  0.00           H  
ATOM   2116 2HB  MET A 135      13.354   6.375  12.416  1.00  0.00           H  
ATOM   2117 1HG  MET A 135      15.845   6.505  12.548  1.00  0.00           H  
ATOM   2118 2HG  MET A 135      15.782   5.553  14.033  1.00  0.00           H  
ATOM   2119 1HE  MET A 135      17.128   2.813  11.684  1.00  0.00           H  
ATOM   2120 2HE  MET A 135      17.610   4.522  11.817  1.00  0.00           H  
ATOM   2121 3HE  MET A 135      17.239   3.585  13.284  1.00  0.00           H  
ATOM   2122  N   SER A 136      13.991   6.983  16.411  1.00  0.00           N  
ATOM   2123  CA  SER A 136      14.614   6.722  17.702  1.00  0.00           C  
ATOM   2124  C   SER A 136      14.599   5.208  17.910  1.00  0.00           C  
ATOM   2125  O   SER A 136      13.715   4.503  17.409  1.00  0.00           O  
ATOM   2126  CB  SER A 136      13.851   7.438  18.821  1.00  0.00           C  
ATOM   2127  OG  SER A 136      12.533   6.924  18.922  1.00  0.00           O  
ATOM   2128  H   SER A 136      13.025   6.724  16.269  1.00  0.00           H  
ATOM   2129  HA  SER A 136      15.635   7.103  17.677  1.00  0.00           H  
ATOM   2130 1HB  SER A 136      14.379   7.303  19.765  1.00  0.00           H  
ATOM   2131 2HB  SER A 136      13.821   8.507  18.613  1.00  0.00           H  
ATOM   2132  HG  SER A 136      12.118   7.401  19.645  1.00  0.00           H  
ATOM   2133  N   THR A 137      15.603   4.697  18.607  1.00  0.00           N  
ATOM   2134  CA  THR A 137      15.644   3.275  18.887  1.00  0.00           C  
ATOM   2135  C   THR A 137      15.785   3.076  20.379  1.00  0.00           C  
ATOM   2136  O   THR A 137      15.922   4.041  21.149  1.00  0.00           O  
ATOM   2137  CB  THR A 137      16.805   2.545  18.158  1.00  0.00           C  
ATOM   2138  OG1 THR A 137      18.059   2.973  18.711  1.00  0.00           O  
ATOM   2139  CG2 THR A 137      16.779   2.785  16.657  1.00  0.00           C  
ATOM   2140  H   THR A 137      16.348   5.287  18.950  1.00  0.00           H  
ATOM   2141  HA  THR A 137      14.711   2.828  18.543  1.00  0.00           H  
ATOM   2142  HB  THR A 137      16.728   1.472  18.335  1.00  0.00           H  
ATOM   2143  HG1 THR A 137      18.765   2.777  18.090  1.00  0.00           H  
ATOM   2144 1HG2 THR A 137      17.609   2.255  16.190  1.00  0.00           H  
ATOM   2145 2HG2 THR A 137      15.838   2.421  16.246  1.00  0.00           H  
ATOM   2146 3HG2 THR A 137      16.873   3.852  16.458  1.00  0.00           H  
ATOM   2147  N   THR A 138      15.777   1.810  20.790  1.00  0.00           N  
ATOM   2148  CA  THR A 138      15.994   1.441  22.181  1.00  0.00           C  
ATOM   2149  C   THR A 138      17.349   1.934  22.717  1.00  0.00           C  
ATOM   2150  O   THR A 138      17.506   2.096  23.922  1.00  0.00           O  
ATOM   2151  CB  THR A 138      15.897  -0.087  22.354  1.00  0.00           C  
ATOM   2152  OG1 THR A 138      16.875  -0.727  21.525  1.00  0.00           O  
ATOM   2153  CG2 THR A 138      14.511  -0.580  21.969  1.00  0.00           C  
ATOM   2154  H   THR A 138      15.614   1.084  20.107  1.00  0.00           H  
ATOM   2155  HA  THR A 138      15.250   1.949  22.795  1.00  0.00           H  
ATOM   2156  HB  THR A 138      16.094  -0.348  23.394  1.00  0.00           H  
ATOM   2157  HG1 THR A 138      16.813  -1.679  21.635  1.00  0.00           H  
ATOM   2158 1HG2 THR A 138      14.460  -1.661  22.098  1.00  0.00           H  
ATOM   2159 2HG2 THR A 138      13.765  -0.103  22.606  1.00  0.00           H  
ATOM   2160 3HG2 THR A 138      14.312  -0.329  20.928  1.00  0.00           H  
ATOM   2161  N   THR A 139      18.294   2.215  21.817  1.00  0.00           N  
ATOM   2162  CA  THR A 139      19.634   2.688  22.198  1.00  0.00           C  
ATOM   2163  C   THR A 139      20.029   4.088  21.677  1.00  0.00           C  
ATOM   2164  O   THR A 139      21.102   4.589  22.011  1.00  0.00           O  
ATOM   2165  CB  THR A 139      20.693   1.673  21.729  1.00  0.00           C  
ATOM   2166  OG1 THR A 139      20.621   1.527  20.305  1.00  0.00           O  
ATOM   2167  CG2 THR A 139      20.464   0.321  22.386  1.00  0.00           C  
ATOM   2168  H   THR A 139      18.075   2.097  20.838  1.00  0.00           H  
ATOM   2169  HA  THR A 139      19.671   2.783  23.284  1.00  0.00           H  
ATOM   2170  HB  THR A 139      21.687   2.036  21.993  1.00  0.00           H  
ATOM   2171  HG1 THR A 139      20.845   2.361  19.886  1.00  0.00           H  
ATOM   2172 1HG2 THR A 139      21.222  -0.383  22.043  1.00  0.00           H  
ATOM   2173 2HG2 THR A 139      20.530   0.427  23.469  1.00  0.00           H  
ATOM   2174 3HG2 THR A 139      19.476  -0.051  22.118  1.00  0.00           H  
ATOM   2175  N   ASN A 140      19.177   4.720  20.868  1.00  0.00           N  
ATOM   2176  CA  ASN A 140      19.499   6.023  20.257  1.00  0.00           C  
ATOM   2177  C   ASN A 140      18.317   7.008  20.218  1.00  0.00           C  
ATOM   2178  O   ASN A 140      17.181   6.605  19.932  1.00  0.00           O  
ATOM   2179  CB  ASN A 140      20.040   5.812  18.854  1.00  0.00           C  
ATOM   2180  CG  ASN A 140      21.395   5.161  18.849  1.00  0.00           C  
ATOM   2181  OD1 ASN A 140      21.508   3.934  18.751  1.00  0.00           O  
ATOM   2182  ND2 ASN A 140      22.427   5.960  18.953  1.00  0.00           N  
ATOM   2183  H   ASN A 140      18.284   4.291  20.671  1.00  0.00           H  
ATOM   2184  HA  ASN A 140      20.265   6.510  20.863  1.00  0.00           H  
ATOM   2185 1HB  ASN A 140      19.348   5.188  18.287  1.00  0.00           H  
ATOM   2186 2HB  ASN A 140      20.109   6.772  18.343  1.00  0.00           H  
ATOM   2187 1HD2 ASN A 140      23.353   5.583  18.956  1.00  0.00           H  
ATOM   2188 2HD2 ASN A 140      22.289   6.947  19.031  1.00  0.00           H  
ATOM   2189  N   PRO A 141      18.572   8.307  20.492  1.00  0.00           N  
ATOM   2190  CA  PRO A 141      17.484   9.295  20.421  1.00  0.00           C  
ATOM   2191  C   PRO A 141      17.059   9.635  18.995  1.00  0.00           C  
ATOM   2192  O   PRO A 141      17.779   9.327  18.045  1.00  0.00           O  
ATOM   2193  CB  PRO A 141      18.099  10.536  21.065  1.00  0.00           C  
ATOM   2194  CG  PRO A 141      19.575  10.401  20.783  1.00  0.00           C  
ATOM   2195  CD  PRO A 141      19.848   8.924  20.917  1.00  0.00           C  
ATOM   2196  HA  PRO A 141      16.627   8.933  21.007  1.00  0.00           H  
ATOM   2197 1HB  PRO A 141      17.661  11.445  20.627  1.00  0.00           H  
ATOM   2198 2HB  PRO A 141      17.869  10.555  22.141  1.00  0.00           H  
ATOM   2199 1HG  PRO A 141      19.807  10.785  19.779  1.00  0.00           H  
ATOM   2200 2HG  PRO A 141      20.155  11.005  21.496  1.00  0.00           H  
ATOM   2201 1HD  PRO A 141      20.675   8.641  20.249  1.00  0.00           H  
ATOM   2202 2HD  PRO A 141      20.096   8.690  21.963  1.00  0.00           H  
ATOM   2203  N   LEU A 142      15.902  10.283  18.874  1.00  0.00           N  
ATOM   2204  CA  LEU A 142      15.356  10.681  17.577  1.00  0.00           C  
ATOM   2205  C   LEU A 142      16.379  11.450  16.739  1.00  0.00           C  
ATOM   2206  O   LEU A 142      16.814  12.528  17.121  1.00  0.00           O  
ATOM   2207  CB  LEU A 142      14.103  11.543  17.778  1.00  0.00           C  
ATOM   2208  CG  LEU A 142      13.365  11.952  16.497  1.00  0.00           C  
ATOM   2209  CD1 LEU A 142      12.770  10.715  15.837  1.00  0.00           C  
ATOM   2210  CD2 LEU A 142      12.282  12.965  16.836  1.00  0.00           C  
ATOM   2211  H   LEU A 142      15.387  10.505  19.714  1.00  0.00           H  
ATOM   2212  HA  LEU A 142      15.110   9.780  17.015  1.00  0.00           H  
ATOM   2213 1HB  LEU A 142      13.401  10.996  18.404  1.00  0.00           H  
ATOM   2214 2HB  LEU A 142      14.390  12.456  18.300  1.00  0.00           H  
ATOM   2215  HG  LEU A 142      14.071  12.396  15.795  1.00  0.00           H  
ATOM   2216 1HD1 LEU A 142      12.245  11.005  14.926  1.00  0.00           H  
ATOM   2217 2HD1 LEU A 142      13.568  10.016  15.587  1.00  0.00           H  
ATOM   2218 3HD1 LEU A 142      12.070  10.238  16.522  1.00  0.00           H  
ATOM   2219 1HD2 LEU A 142      11.757  13.256  15.925  1.00  0.00           H  
ATOM   2220 2HD2 LEU A 142      11.574  12.521  17.536  1.00  0.00           H  
ATOM   2221 3HD2 LEU A 142      12.737  13.846  17.290  1.00  0.00           H  
ATOM   2222  N   GLN A 143      16.780  10.872  15.609  1.00  0.00           N  
ATOM   2223  CA  GLN A 143      17.781  11.491  14.734  1.00  0.00           C  
ATOM   2224  C   GLN A 143      17.635  10.953  13.304  1.00  0.00           C  
ATOM   2225  O   GLN A 143      17.018   9.904  13.106  1.00  0.00           O  
ATOM   2226  CB  GLN A 143      19.196  11.248  15.262  1.00  0.00           C  
ATOM   2227  CG  GLN A 143      19.582   9.795  15.329  1.00  0.00           C  
ATOM   2228  CD  GLN A 143      20.852   9.600  16.106  1.00  0.00           C  
ATOM   2229  OE1 GLN A 143      21.942   9.836  15.587  1.00  0.00           O  
ATOM   2230  NE2 GLN A 143      20.726   9.200  17.368  1.00  0.00           N  
ATOM   2231  H   GLN A 143      16.383   9.981  15.349  1.00  0.00           H  
ATOM   2232  HA  GLN A 143      17.603  12.566  14.711  1.00  0.00           H  
ATOM   2233 1HB  GLN A 143      19.915  11.761  14.623  1.00  0.00           H  
ATOM   2234 2HB  GLN A 143      19.288  11.670  16.262  1.00  0.00           H  
ATOM   2235 1HG  GLN A 143      18.782   9.240  15.818  1.00  0.00           H  
ATOM   2236 2HG  GLN A 143      19.729   9.422  14.315  1.00  0.00           H  
ATOM   2237 1HE2 GLN A 143      21.540   9.054  17.932  1.00  0.00           H  
ATOM   2238 2HE2 GLN A 143      19.817   9.044  17.755  1.00  0.00           H  
ATOM   2239  N   PRO A 144      18.197  11.665  12.307  1.00  0.00           N  
ATOM   2240  CA  PRO A 144      17.982  11.249  10.908  1.00  0.00           C  
ATOM   2241  C   PRO A 144      18.436   9.831  10.535  1.00  0.00           C  
ATOM   2242  O   PRO A 144      19.511   9.380  10.953  1.00  0.00           O  
ATOM   2243  CB  PRO A 144      18.803  12.294  10.146  1.00  0.00           C  
ATOM   2244  CG  PRO A 144      18.767  13.499  11.023  1.00  0.00           C  
ATOM   2245  CD  PRO A 144      18.882  12.949  12.419  1.00  0.00           C  
ATOM   2246  HA  PRO A 144      16.908  11.303  10.676  1.00  0.00           H  
ATOM   2247 1HB  PRO A 144      19.824  11.920   9.976  1.00  0.00           H  
ATOM   2248 2HB  PRO A 144      18.358  12.473   9.156  1.00  0.00           H  
ATOM   2249 1HG  PRO A 144      19.592  14.180  10.766  1.00  0.00           H  
ATOM   2250 2HG  PRO A 144      17.833  14.057  10.863  1.00  0.00           H  
ATOM   2251 1HD  PRO A 144      19.944  12.828  12.680  1.00  0.00           H  
ATOM   2252 2HD  PRO A 144      18.384  13.631  13.125  1.00  0.00           H  
ATOM   2253  N   HIS A 145      17.596   9.143   9.760  1.00  0.00           N  
ATOM   2254  CA  HIS A 145      17.936   7.855   9.165  1.00  0.00           C  
ATOM   2255  C   HIS A 145      17.903   7.952   7.645  1.00  0.00           C  
ATOM   2256  O   HIS A 145      18.734   7.346   6.988  1.00  0.00           O  
ATOM   2257  CB  HIS A 145      16.974   6.761   9.639  1.00  0.00           C  
ATOM   2258  CG  HIS A 145      17.231   5.423   9.018  1.00  0.00           C  
ATOM   2259  ND1 HIS A 145      18.481   4.840   8.999  1.00  0.00           N  
ATOM   2260  CD2 HIS A 145      16.401   4.555   8.394  1.00  0.00           C  
ATOM   2261  CE1 HIS A 145      18.407   3.670   8.389  1.00  0.00           C  
ATOM   2262  NE2 HIS A 145      17.157   3.474   8.013  1.00  0.00           N  
ATOM   2263  H   HIS A 145      16.684   9.541   9.583  1.00  0.00           H  
ATOM   2264  HA  HIS A 145      18.945   7.572   9.463  1.00  0.00           H  
ATOM   2265 1HB  HIS A 145      17.049   6.655  10.722  1.00  0.00           H  
ATOM   2266 2HB  HIS A 145      15.949   7.052   9.409  1.00  0.00           H  
ATOM   2267  HD1 HIS A 145      19.304   5.192   9.444  1.00  0.00           H  
ATOM   2268  HD2 HIS A 145      15.334   4.582   8.170  1.00  0.00           H  
ATOM   2269  HE1 HIS A 145      19.295   3.048   8.271  1.00  0.00           H  
ATOM   2270  N   PHE A 146      16.939   8.696   7.088  1.00  0.00           N  
ATOM   2271  CA  PHE A 146      16.808   8.829   5.627  1.00  0.00           C  
ATOM   2272  C   PHE A 146      16.668  10.273   5.206  1.00  0.00           C  
ATOM   2273  O   PHE A 146      16.024  11.065   5.891  1.00  0.00           O  
ATOM   2274  CB  PHE A 146      15.600   8.040   5.118  1.00  0.00           C  
ATOM   2275  CG  PHE A 146      15.609   6.592   5.521  1.00  0.00           C  
ATOM   2276  CD1 PHE A 146      15.591   6.230   6.859  1.00  0.00           C  
ATOM   2277  CD2 PHE A 146      15.636   5.591   4.562  1.00  0.00           C  
ATOM   2278  CE1 PHE A 146      15.599   4.898   7.230  1.00  0.00           C  
ATOM   2279  CE2 PHE A 146      15.644   4.260   4.930  1.00  0.00           C  
ATOM   2280  CZ  PHE A 146      15.625   3.913   6.266  1.00  0.00           C  
ATOM   2281  H   PHE A 146      16.284   9.177   7.687  1.00  0.00           H  
ATOM   2282  HA  PHE A 146      17.690   8.394   5.160  1.00  0.00           H  
ATOM   2283 1HB  PHE A 146      14.685   8.492   5.497  1.00  0.00           H  
ATOM   2284 2HB  PHE A 146      15.564   8.090   4.031  1.00  0.00           H  
ATOM   2285  HD1 PHE A 146      15.569   7.009   7.622  1.00  0.00           H  
ATOM   2286  HD2 PHE A 146      15.651   5.865   3.506  1.00  0.00           H  
ATOM   2287  HE1 PHE A 146      15.584   4.627   8.286  1.00  0.00           H  
ATOM   2288  HE2 PHE A 146      15.665   3.482   4.166  1.00  0.00           H  
ATOM   2289  HZ  PHE A 146      15.633   2.864   6.557  1.00  0.00           H  
ATOM   2290  N   LYS A 147      17.228  10.603   4.050  1.00  0.00           N  
ATOM   2291  CA  LYS A 147      16.988  11.900   3.413  1.00  0.00           C  
ATOM   2292  C   LYS A 147      17.032  11.664   1.921  1.00  0.00           C  
ATOM   2293  O   LYS A 147      17.883  10.908   1.433  1.00  0.00           O  
ATOM   2294  CB  LYS A 147      18.022  12.946   3.833  1.00  0.00           C  
ATOM   2295  CG  LYS A 147      19.447  12.633   3.397  1.00  0.00           C  
ATOM   2296  CD  LYS A 147      20.416  13.711   3.859  1.00  0.00           C  
ATOM   2297  CE  LYS A 147      21.861  13.254   3.720  1.00  0.00           C  
ATOM   2298  NZ  LYS A 147      22.336  13.331   2.312  1.00  0.00           N  
ATOM   2299  H   LYS A 147      17.838   9.938   3.597  1.00  0.00           H  
ATOM   2300  HA  LYS A 147      16.015  12.270   3.736  1.00  0.00           H  
ATOM   2301 1HB  LYS A 147      17.749  13.915   3.415  1.00  0.00           H  
ATOM   2302 2HB  LYS A 147      18.019  13.045   4.919  1.00  0.00           H  
ATOM   2303 1HG  LYS A 147      19.755  11.675   3.818  1.00  0.00           H  
ATOM   2304 2HG  LYS A 147      19.487  12.561   2.310  1.00  0.00           H  
ATOM   2305 1HD  LYS A 147      20.270  14.612   3.262  1.00  0.00           H  
ATOM   2306 2HD  LYS A 147      20.220  13.953   4.903  1.00  0.00           H  
ATOM   2307 1HE  LYS A 147      22.501  13.879   4.342  1.00  0.00           H  
ATOM   2308 2HE  LYS A 147      21.951  12.224   4.065  1.00  0.00           H  
ATOM   2309 1HZ  LYS A 147      23.296  13.020   2.263  1.00  0.00           H  
ATOM   2310 2HZ  LYS A 147      21.761  12.740   1.729  1.00  0.00           H  
ATOM   2311 3HZ  LYS A 147      22.275  14.285   1.988  1.00  0.00           H  
ATOM   2312  N   ALA A 148      16.108  12.285   1.189  1.00  0.00           N  
ATOM   2313  CA  ALA A 148      16.042  12.059  -0.249  1.00  0.00           C  
ATOM   2314  C   ALA A 148      15.399  13.236  -0.950  1.00  0.00           C  
ATOM   2315  O   ALA A 148      14.625  13.980  -0.345  1.00  0.00           O  
ATOM   2316  CB  ALA A 148      15.278  10.756  -0.551  1.00  0.00           C  
ATOM   2317  H   ALA A 148      15.446  12.915   1.619  1.00  0.00           H  
ATOM   2318  HA  ALA A 148      17.061  11.967  -0.624  1.00  0.00           H  
ATOM   2319 1HB  ALA A 148      15.237  10.600  -1.629  1.00  0.00           H  
ATOM   2320 2HB  ALA A 148      15.792   9.916  -0.082  1.00  0.00           H  
ATOM   2321 3HB  ALA A 148      14.266  10.827  -0.156  1.00  0.00           H  
ATOM   2322  N   ILE A 149      15.700  13.365  -2.240  1.00  0.00           N  
ATOM   2323  CA  ILE A 149      15.100  14.389  -3.088  1.00  0.00           C  
ATOM   2324  C   ILE A 149      14.664  13.700  -4.373  1.00  0.00           C  
ATOM   2325  O   ILE A 149      15.445  12.961  -4.981  1.00  0.00           O  
ATOM   2326  CB  ILE A 149      16.082  15.535  -3.395  1.00  0.00           C  
ATOM   2327  CG1 ILE A 149      16.526  16.219  -2.100  1.00  0.00           C  
ATOM   2328  CG2 ILE A 149      15.446  16.541  -4.342  1.00  0.00           C  
ATOM   2329  CD1 ILE A 149      17.620  17.244  -2.295  1.00  0.00           C  
ATOM   2330  H   ILE A 149      16.371  12.725  -2.640  1.00  0.00           H  
ATOM   2331  HA  ILE A 149      14.246  14.815  -2.564  1.00  0.00           H  
ATOM   2332  HB  ILE A 149      16.980  15.130  -3.861  1.00  0.00           H  
ATOM   2333 1HG1 ILE A 149      15.671  16.715  -1.640  1.00  0.00           H  
ATOM   2334 2HG1 ILE A 149      16.885  15.468  -1.396  1.00  0.00           H  
ATOM   2335 1HG2 ILE A 149      16.153  17.344  -4.548  1.00  0.00           H  
ATOM   2336 2HG2 ILE A 149      15.179  16.044  -5.274  1.00  0.00           H  
ATOM   2337 3HG2 ILE A 149      14.549  16.956  -3.882  1.00  0.00           H  
ATOM   2338 1HD1 ILE A 149      17.880  17.686  -1.332  1.00  0.00           H  
ATOM   2339 2HD1 ILE A 149      18.499  16.761  -2.723  1.00  0.00           H  
ATOM   2340 3HD1 ILE A 149      17.270  18.026  -2.968  1.00  0.00           H  
ATOM   2341  N   LEU A 150      13.411  13.943  -4.754  1.00  0.00           N  
ATOM   2342  CA  LEU A 150      12.828  13.298  -5.930  1.00  0.00           C  
ATOM   2343  C   LEU A 150      12.286  14.320  -6.900  1.00  0.00           C  
ATOM   2344  O   LEU A 150      11.691  15.320  -6.495  1.00  0.00           O  
ATOM   2345  CB  LEU A 150      11.709  12.314  -5.531  1.00  0.00           C  
ATOM   2346  CG  LEU A 150      12.119  11.150  -4.632  1.00  0.00           C  
ATOM   2347  CD1 LEU A 150      12.030  11.517  -3.165  1.00  0.00           C  
ATOM   2348  CD2 LEU A 150      11.204   9.965  -4.919  1.00  0.00           C  
ATOM   2349  H   LEU A 150      12.849  14.589  -4.217  1.00  0.00           H  
ATOM   2350  HA  LEU A 150      13.611  12.737  -6.440  1.00  0.00           H  
ATOM   2351 1HB  LEU A 150      10.929  12.867  -5.011  1.00  0.00           H  
ATOM   2352 2HB  LEU A 150      11.280  11.888  -6.438  1.00  0.00           H  
ATOM   2353  HG  LEU A 150      13.154  10.877  -4.839  1.00  0.00           H  
ATOM   2354 1HD1 LEU A 150      12.330  10.663  -2.558  1.00  0.00           H  
ATOM   2355 2HD1 LEU A 150      12.693  12.358  -2.959  1.00  0.00           H  
ATOM   2356 3HD1 LEU A 150      11.005  11.793  -2.921  1.00  0.00           H  
ATOM   2357 1HD2 LEU A 150      11.487   9.125  -4.283  1.00  0.00           H  
ATOM   2358 2HD2 LEU A 150      10.171  10.245  -4.712  1.00  0.00           H  
ATOM   2359 3HD2 LEU A 150      11.300   9.676  -5.965  1.00  0.00           H  
ATOM   2360  N   ASP A 151      12.470  14.046  -8.188  1.00  0.00           N  
ATOM   2361  CA  ASP A 151      11.947  14.902  -9.246  1.00  0.00           C  
ATOM   2362  C   ASP A 151      10.586  14.379  -9.688  1.00  0.00           C  
ATOM   2363  O   ASP A 151      10.376  13.153  -9.793  1.00  0.00           O  
ATOM   2364  CB  ASP A 151      12.855  14.876 -10.483  1.00  0.00           C  
ATOM   2365  CG  ASP A 151      14.190  15.584 -10.294  1.00  0.00           C  
ATOM   2366  OD1 ASP A 151      14.356  16.347  -9.338  1.00  0.00           O  
ATOM   2367  OD2 ASP A 151      15.077  15.391 -11.164  1.00  0.00           O  
ATOM   2368  H   ASP A 151      12.989  13.216  -8.438  1.00  0.00           H  
ATOM   2369  HA  ASP A 151      11.906  15.926  -8.874  1.00  0.00           H  
ATOM   2370 1HB  ASP A 151      13.060  13.842 -10.762  1.00  0.00           H  
ATOM   2371 2HB  ASP A 151      12.341  15.346 -11.322  1.00  0.00           H  
ATOM   2372  N   LYS A 152       9.660  15.289  -9.977  1.00  0.00           N  
ATOM   2373  CA  LYS A 152       8.361  14.880 -10.475  1.00  0.00           C  
ATOM   2374  C   LYS A 152       8.503  14.462 -11.932  1.00  0.00           C  
ATOM   2375  O   LYS A 152       9.101  15.170 -12.745  1.00  0.00           O  
ATOM   2376  CB  LYS A 152       7.346  16.010 -10.329  1.00  0.00           C  
ATOM   2377  CG  LYS A 152       5.908  15.547 -10.426  1.00  0.00           C  
ATOM   2378  CD  LYS A 152       4.956  16.680 -10.078  1.00  0.00           C  
ATOM   2379  CE  LYS A 152       3.609  16.136  -9.662  1.00  0.00           C  
ATOM   2380  NZ  LYS A 152       2.918  15.486 -10.813  1.00  0.00           N  
ATOM   2381  H   LYS A 152       9.851  16.273  -9.852  1.00  0.00           H  
ATOM   2382  HA  LYS A 152       8.018  14.028  -9.887  1.00  0.00           H  
ATOM   2383 1HB  LYS A 152       7.484  16.501  -9.365  1.00  0.00           H  
ATOM   2384 2HB  LYS A 152       7.518  16.757 -11.104  1.00  0.00           H  
ATOM   2385 1HG  LYS A 152       5.704  15.202 -11.440  1.00  0.00           H  
ATOM   2386 2HG  LYS A 152       5.747  14.716  -9.740  1.00  0.00           H  
ATOM   2387 1HD  LYS A 152       5.374  17.270  -9.261  1.00  0.00           H  
ATOM   2388 2HD  LYS A 152       4.830  17.329 -10.944  1.00  0.00           H  
ATOM   2389 1HE  LYS A 152       3.741  15.408  -8.863  1.00  0.00           H  
ATOM   2390 2HE  LYS A 152       2.989  16.949  -9.284  1.00  0.00           H  
ATOM   2391 1HZ  LYS A 152       2.022  15.131 -10.511  1.00  0.00           H  
ATOM   2392 2HZ  LYS A 152       2.781  16.163 -11.551  1.00  0.00           H  
ATOM   2393 3HZ  LYS A 152       3.483  14.723 -11.157  1.00  0.00           H  
ATOM   2394  N   LEU A 153       7.946  13.300 -12.251  1.00  0.00           N  
ATOM   2395  CA  LEU A 153       8.052  12.737 -13.602  1.00  0.00           C  
ATOM   2396  C   LEU A 153       6.951  13.250 -14.501  1.00  0.00           C  
ATOM   2397  O   LEU A 153       5.881  13.641 -14.024  1.00  0.00           O  
ATOM   2398  OXT LEU A 153       7.130  13.270 -15.732  1.00  0.00           O  
ATOM   2399  CB  LEU A 153       8.040  11.195 -13.559  1.00  0.00           C  
ATOM   2400  CG  LEU A 153       9.164  10.550 -12.717  1.00  0.00           C  
ATOM   2401  CD1 LEU A 153       9.031   9.021 -12.746  1.00  0.00           C  
ATOM   2402  CD2 LEU A 153      10.575  10.989 -13.161  1.00  0.00           C  
ATOM   2403  H   LEU A 153       7.435  12.790 -11.544  1.00  0.00           H  
ATOM   2404  HA  LEU A 153       8.996  13.062 -14.039  1.00  0.00           H  
ATOM   2405 1HB  LEU A 153       7.085  10.867 -13.152  1.00  0.00           H  
ATOM   2406 2HB  LEU A 153       8.126  10.819 -14.578  1.00  0.00           H  
ATOM   2407  HG  LEU A 153       9.042  10.832 -11.671  1.00  0.00           H  
ATOM   2408 1HD1 LEU A 153       9.827   8.575 -12.149  1.00  0.00           H  
ATOM   2409 2HD1 LEU A 153       8.064   8.732 -12.333  1.00  0.00           H  
ATOM   2410 3HD1 LEU A 153       9.107   8.669 -13.774  1.00  0.00           H  
ATOM   2411 1HD2 LEU A 153      11.322  10.504 -12.532  1.00  0.00           H  
ATOM   2412 2HD2 LEU A 153      10.735  10.704 -14.201  1.00  0.00           H  
ATOM   2413 3HD2 LEU A 153      10.667  12.071 -13.064  1.00  0.00           H  
TER                                                                             
HEADER                                            xx-MMM-xx                     
HETNAM     IM4 X   1  IM4                                                       
HETATM    1  C9  IM4 X   1      10.403   4.421   8.023  1.00  0.00           C  
HETATM    2  C4  IM4 X   1      10.648   5.075   6.690  1.00  0.00           C  
HETATM    3  C1  IM4 X   1      11.830   4.858   5.973  1.00  0.00           C  
HETATM    4  C2  IM4 X   1      12.013   5.472   4.738  1.00  0.00           C  
HETATM    5  C5  IM4 X   1      10.998   6.283   4.263  1.00  0.00           C  
HETATM    6  N1  IM4 X   1       9.842   6.520   4.916  1.00  0.00           N  
HETATM    7  C3  IM4 X   1       9.696   5.912   6.114  1.00  0.00           C  
HETATM    8 CL1  IM4 X   1      11.138   7.073   2.747  1.00  0.00          CL  
HETATM    9  N4  IM4 X   1      11.019   3.114   8.070  1.00  0.00           N  
HETATM   10  C6  IM4 X   1      11.970   2.708   8.988  1.00  0.00           C  
HETATM   11  N2  IM4 X   1      12.519   3.488   9.854  1.00  0.00           N  
HETATM   12  N5  IM4 X   1      13.416   2.923  10.676  1.00  0.00           N  
HETATM   13  O1  IM4 X   1      13.069   1.990  11.422  1.00  0.00           O  
HETATM   14  O2  IM4 X   1      14.582   3.335  10.626  1.00  0.00           O  
HETATM   15  N3  IM4 X   1      12.169   1.364   8.731  1.00  0.00           N  
HETATM   16  C7  IM4 X   1      11.591   0.946   7.463  1.00  0.00           C  
HETATM   17  C8  IM4 X   1      10.551   2.041   7.202  1.00  0.00           C  
HETATM   18  H8  IM4 X   1      10.783   5.075   8.818  1.00  0.00           H  
HETATM   19  H9  IM4 X   1       9.326   4.329   8.210  1.00  0.00           H  
HETATM   20  H1  IM4 X   1      12.605   4.208   6.374  1.00  0.00           H  
HETATM   21  H2  IM4 X   1      12.921   5.316   4.167  1.00  0.00           H  
HETATM   22  H3  IM4 X   1       8.753   6.125   6.612  1.00  0.00           H  
HETATM   23  H10 IM4 X   1      13.072   0.973   8.990  1.00  0.00           H  
HETATM   24  H4  IM4 X   1      11.142  -0.049   7.525  1.00  0.00           H  
HETATM   25  H5  IM4 X   1      12.362   0.948   6.686  1.00  0.00           H  
HETATM   26  H6  IM4 X   1       9.554   1.714   7.514  1.00  0.00           H  
HETATM   27  H7  IM4 X   1      10.524   2.325   6.146  1.00  0.00           H  
TER                                                                             
CONECT    1    2    9   18   19                                                 
CONECT    2    1    3    7                                                      
CONECT    3    2    4   20                                                      
CONECT    4    3    5   21                                                      
CONECT    5    4    6    8                                                      
CONECT    6    5    7                                                           
CONECT    7    2    6   22                                                      
CONECT    8    5                                                                
CONECT    9    1   10   17                                                      
CONECT   10    9   11   15                                                      
CONECT   11   10   12                                                           
CONECT   12   11   13   14                                                      
CONECT   13   12                                                                
CONECT   14   12                                                                
CONECT   15   10   16   23                                                      
CONECT   16   15   17   24   25                                                 
CONECT   17    9   16   26   27                                                 
CONECT   18    1                                                                
CONECT   19    1                                                                
CONECT   20    3                                                                
CONECT   21    4                                                                
CONECT   22    7                                                                
CONECT   23   15                                                                
CONECT   24   16                                                                
CONECT   25   16                                                                
CONECT   26   17                                                                
CONECT   27   17                                                                
