# Supplementary material for: New computational protein design methods for de novo small molecule binding sites
Source: PLoS Comput Biol. 2020 Oct 5;16(10):e1008178. doi: 10.1371/journal.pcbi.1008178 (PMC7575090; doi:10.1371/journal.pcbi.1008178)
Supplement: S4 File — PDB files for matches that were selected for forward design, the RosettaMatch constraint files (.cst) that yielded the match, and corresponding source composite binding site definition (.pdb) that was used to generate the RosettaMatch constraint file. (GZ) [file pcbi.1008178.s004.tar.gz › DesignMatchPDBs/IBP_1JVX.pdb]

HEADER                                            xx-MMM-xx                     
REMARK 666 MATCH TEMPLATE X IBP    0 MATCH MOTIF A ARG  260  1  1               
REMARK 666 MATCH TEMPLATE X IBP    0 MATCH MOTIF A TRP   12  2  1               
REMARK 666 MATCH TEMPLATE X IBP    0 MATCH MOTIF A TRP  155  3  1               
ATOM      1  N   LYS A   1     -13.343  26.974  44.240  1.00  0.00           N  
ATOM      2  CA  LYS A   1     -14.288  26.044  44.924  1.00  0.00           C  
ATOM      3  C   LYS A   1     -15.203  25.373  43.906  1.00  0.00           C  
ATOM      4  O   LYS A   1     -15.083  25.600  42.701  1.00  0.00           O  
ATOM      5  CB  LYS A   1     -15.153  26.812  45.924  1.00  0.00           C  
ATOM      6  CG  LYS A   1     -16.165  27.739  45.263  1.00  0.00           C  
ATOM      7  CD  LYS A   1     -17.072  28.405  46.282  1.00  0.00           C  
ATOM      8  CE  LYS A   1     -18.142  29.249  45.604  1.00  0.00           C  
ATOM      9  NZ  LYS A   1     -19.098  29.838  46.586  1.00  0.00           N  
ATOM     10 1H   LYS A   1     -13.479  27.902  44.586  1.00  0.00           H  
ATOM     11 2H   LYS A   1     -12.402  26.686  44.420  1.00  0.00           H  
ATOM     12 3H   LYS A   1     -13.513  26.958  43.255  1.00  0.00           H  
ATOM     13  HA  LYS A   1     -13.707  25.296  45.464  1.00  0.00           H  
ATOM     14 1HB  LYS A   1     -15.694  26.106  46.555  1.00  0.00           H  
ATOM     15 2HB  LYS A   1     -14.514  27.409  46.575  1.00  0.00           H  
ATOM     16 1HG  LYS A   1     -15.638  28.514  44.705  1.00  0.00           H  
ATOM     17 2HG  LYS A   1     -16.779  27.169  44.567  1.00  0.00           H  
ATOM     18 1HD  LYS A   1     -17.556  27.641  46.892  1.00  0.00           H  
ATOM     19 2HD  LYS A   1     -16.478  29.044  46.935  1.00  0.00           H  
ATOM     20 1HE  LYS A   1     -17.669  30.058  45.049  1.00  0.00           H  
ATOM     21 2HE  LYS A   1     -18.700  28.632  44.900  1.00  0.00           H  
ATOM     22 1HZ  LYS A   1     -19.789  30.388  46.096  1.00  0.00           H  
ATOM     23 2HZ  LYS A   1     -19.559  29.096  47.095  1.00  0.00           H  
ATOM     24 3HZ  LYS A   1     -18.596  30.428  47.234  1.00  0.00           H  
ATOM     25  N   ILE A   2     -16.115  24.545  44.405  1.00  0.00           N  
ATOM     26  CA  ILE A   2     -17.086  23.853  43.563  1.00  0.00           C  
ATOM     27  C   ILE A   2     -18.395  23.699  44.330  1.00  0.00           C  
ATOM     28  O   ILE A   2     -19.212  24.620  44.376  1.00  0.00           O  
ATOM     29  CB  ILE A   2     -16.567  22.472  43.124  1.00  0.00           C  
ATOM     30  CG1 ILE A   2     -15.217  22.610  42.414  1.00  0.00           C  
ATOM     31  CG2 ILE A   2     -17.580  21.786  42.220  1.00  0.00           C  
ATOM     32  CD1 ILE A   2     -14.591  21.289  42.030  1.00  0.00           C  
ATOM     33  H   ILE A   2     -16.133  24.393  45.403  1.00  0.00           H  
ATOM     34  HA  ILE A   2     -17.233  24.436  42.655  1.00  0.00           H  
ATOM     35  HB  ILE A   2     -16.398  21.850  44.002  1.00  0.00           H  
ATOM     36 1HG1 ILE A   2     -15.341  23.204  41.509  1.00  0.00           H  
ATOM     37 2HG1 ILE A   2     -14.519  23.142  43.060  1.00  0.00           H  
ATOM     38 1HG2 ILE A   2     -17.196  20.812  41.918  1.00  0.00           H  
ATOM     39 2HG2 ILE A   2     -18.518  21.656  42.758  1.00  0.00           H  
ATOM     40 3HG2 ILE A   2     -17.751  22.399  41.334  1.00  0.00           H  
ATOM     41 1HD1 ILE A   2     -13.638  21.468  41.533  1.00  0.00           H  
ATOM     42 2HD1 ILE A   2     -14.425  20.691  42.927  1.00  0.00           H  
ATOM     43 3HD1 ILE A   2     -15.257  20.753  41.355  1.00  0.00           H  
ATOM     44  N   GLU A   3     -18.579  22.532  44.940  1.00  0.00           N  
ATOM     45  CA  GLU A   3     -19.756  22.256  45.759  1.00  0.00           C  
ATOM     46  C   GLU A   3     -19.775  20.770  46.097  1.00  0.00           C  
ATOM     47  O   GLU A   3     -19.443  19.936  45.253  1.00  0.00           O  
ATOM     48  CB  GLU A   3     -21.027  22.638  44.994  1.00  0.00           C  
ATOM     49  CG  GLU A   3     -21.132  21.995  43.617  1.00  0.00           C  
ATOM     50  CD  GLU A   3     -22.301  22.530  42.810  1.00  0.00           C  
ATOM     51  OE1 GLU A   3     -22.385  23.764  42.631  1.00  0.00           O  
ATOM     52  OE2 GLU A   3     -23.132  21.720  42.348  1.00  0.00           O  
ATOM     53  H   GLU A   3     -17.877  21.814  44.830  1.00  0.00           H  
ATOM     54  HA  GLU A   3     -19.695  22.857  46.666  1.00  0.00           H  
ATOM     55 1HB  GLU A   3     -21.902  22.346  45.575  1.00  0.00           H  
ATOM     56 2HB  GLU A   3     -21.064  23.720  44.869  1.00  0.00           H  
ATOM     57 1HG  GLU A   3     -20.209  22.180  43.069  1.00  0.00           H  
ATOM     58 2HG  GLU A   3     -21.241  20.918  43.738  1.00  0.00           H  
ATOM     59  N   GLU A   4     -20.155  20.440  47.331  1.00  0.00           N  
ATOM     60  CA  GLU A   4     -20.120  19.051  47.780  1.00  0.00           C  
ATOM     61  C   GLU A   4     -21.025  18.223  46.876  1.00  0.00           C  
ATOM     62  O   GLU A   4     -22.058  18.706  46.412  1.00  0.00           O  
ATOM     63  CB  GLU A   4     -20.585  18.930  49.237  1.00  0.00           C  
ATOM     64  CG  GLU A   4     -22.053  19.245  49.471  1.00  0.00           C  
ATOM     65  CD  GLU A   4     -22.335  20.729  49.531  1.00  0.00           C  
ATOM     66  OE1 GLU A   4     -23.520  21.099  49.665  1.00  0.00           O  
ATOM     67  OE2 GLU A   4     -21.378  21.526  49.452  1.00  0.00           O  
ATOM     68  H   GLU A   4     -20.472  21.156  47.969  1.00  0.00           H  
ATOM     69  HA  GLU A   4     -19.093  18.693  47.717  1.00  0.00           H  
ATOM     70 1HB  GLU A   4     -20.406  17.915  49.593  1.00  0.00           H  
ATOM     71 2HB  GLU A   4     -20.000  19.604  49.863  1.00  0.00           H  
ATOM     72 1HG  GLU A   4     -22.641  18.807  48.664  1.00  0.00           H  
ATOM     73 2HG  GLU A   4     -22.369  18.782  50.405  1.00  0.00           H  
ATOM     74  N   GLY A   5     -20.633  16.980  46.619  1.00  0.00           N  
ATOM     75  CA  GLY A   5     -21.428  16.123  45.758  1.00  0.00           C  
ATOM     76  C   GLY A   5     -20.825  16.068  44.366  1.00  0.00           C  
ATOM     77  O   GLY A   5     -21.342  15.394  43.472  1.00  0.00           O  
ATOM     78  H   GLY A   5     -19.779  16.618  47.020  1.00  0.00           H  
ATOM     79 1HA  GLY A   5     -21.477  15.122  46.186  1.00  0.00           H  
ATOM     80 2HA  GLY A   5     -22.448  16.502  45.709  1.00  0.00           H  
ATOM     81  N   LYS A   6     -19.725  16.798  44.191  1.00  0.00           N  
ATOM     82  CA  LYS A   6     -18.987  16.843  42.930  1.00  0.00           C  
ATOM     83  C   LYS A   6     -17.533  16.490  43.264  1.00  0.00           C  
ATOM     84  O   LYS A   6     -17.164  16.457  44.438  1.00  0.00           O  
ATOM     85  CB  LYS A   6     -19.077  18.245  42.317  1.00  0.00           C  
ATOM     86  CG  LYS A   6     -20.511  18.754  42.131  1.00  0.00           C  
ATOM     87  CD  LYS A   6     -21.368  17.796  41.300  1.00  0.00           C  
ATOM     88  CE  LYS A   6     -21.035  17.871  39.816  1.00  0.00           C  
ATOM     89  NZ  LYS A   6     -21.883  16.955  39.001  1.00  0.00           N  
ATOM     90  H   LYS A   6     -19.393  17.342  44.975  1.00  0.00           H  
ATOM     91  HA  LYS A   6     -19.437  16.128  42.241  1.00  0.00           H  
ATOM     92 1HB  LYS A   6     -18.546  18.955  42.951  1.00  0.00           H  
ATOM     93 2HB  LYS A   6     -18.589  18.247  41.342  1.00  0.00           H  
ATOM     94 1HG  LYS A   6     -20.982  18.879  43.107  1.00  0.00           H  
ATOM     95 2HG  LYS A   6     -20.492  19.722  41.630  1.00  0.00           H  
ATOM     96 1HD  LYS A   6     -21.207  16.773  41.642  1.00  0.00           H  
ATOM     97 2HD  LYS A   6     -22.422  18.042  41.432  1.00  0.00           H  
ATOM     98 1HE  LYS A   6     -21.182  18.891  39.462  1.00  0.00           H  
ATOM     99 2HE  LYS A   6     -19.989  17.605  39.665  1.00  0.00           H  
ATOM    100 1HZ  LYS A   6     -21.628  17.037  38.027  1.00  0.00           H  
ATOM    101 2HZ  LYS A   6     -21.740  16.003  39.307  1.00  0.00           H  
ATOM    102 3HZ  LYS A   6     -22.855  17.204  39.117  1.00  0.00           H  
ATOM    103  N   LEU A   7     -16.707  16.227  42.255  1.00  0.00           N  
ATOM    104  CA  LEU A   7     -15.322  15.840  42.533  1.00  0.00           C  
ATOM    105  C   LEU A   7     -14.367  15.989  41.347  1.00  0.00           C  
ATOM    106  O   LEU A   7     -14.536  15.335  40.320  1.00  0.00           O  
ATOM    107  CB  LEU A   7     -15.291  14.384  43.014  1.00  0.00           C  
ATOM    108  CG  LEU A   7     -13.910  13.840  43.401  1.00  0.00           C  
ATOM    109  CD1 LEU A   7     -13.434  14.524  44.675  1.00  0.00           C  
ATOM    110  CD2 LEU A   7     -13.992  12.332  43.588  1.00  0.00           C  
ATOM    111  H   LEU A   7     -17.018  16.288  41.296  1.00  0.00           H  
ATOM    112  HA  LEU A   7     -14.930  16.494  43.311  1.00  0.00           H  
ATOM    113 1HB  LEU A   7     -15.939  14.292  43.884  1.00  0.00           H  
ATOM    114 2HB  LEU A   7     -15.688  13.748  42.223  1.00  0.00           H  
ATOM    115  HG  LEU A   7     -13.194  14.070  42.612  1.00  0.00           H  
ATOM    116 1HD1 LEU A   7     -12.452  14.138  44.950  1.00  0.00           H  
ATOM    117 2HD1 LEU A   7     -13.366  15.599  44.507  1.00  0.00           H  
ATOM    118 3HD1 LEU A   7     -14.140  14.326  45.481  1.00  0.00           H  
ATOM    119 1HD2 LEU A   7     -13.010  11.946  43.863  1.00  0.00           H  
ATOM    120 2HD2 LEU A   7     -14.707  12.102  44.379  1.00  0.00           H  
ATOM    121 3HD2 LEU A   7     -14.318  11.868  42.658  1.00  0.00           H  
ATOM    122  N   VAL A   8     -13.359  16.845  41.496  1.00  0.00           N  
ATOM    123  CA  VAL A   8     -12.411  17.100  40.415  1.00  0.00           C  
ATOM    124  C   VAL A   8     -11.004  16.655  40.819  1.00  0.00           C  
ATOM    125  O   VAL A   8     -10.635  16.711  41.993  1.00  0.00           O  
ATOM    126  CB  VAL A   8     -12.395  18.598  40.057  1.00  0.00           C  
ATOM    127  CG1 VAL A   8     -13.773  19.050  39.597  1.00  0.00           C  
ATOM    128  CG2 VAL A   8     -11.933  19.412  41.256  1.00  0.00           C  
ATOM    129  H   VAL A   8     -13.246  17.330  42.374  1.00  0.00           H  
ATOM    130  HA  VAL A   8     -12.731  16.542  39.535  1.00  0.00           H  
ATOM    131  HB  VAL A   8     -11.710  18.756  39.224  1.00  0.00           H  
ATOM    132 1HG1 VAL A   8     -13.744  20.111  39.348  1.00  0.00           H  
ATOM    133 2HG1 VAL A   8     -14.068  18.479  38.717  1.00  0.00           H  
ATOM    134 3HG1 VAL A   8     -14.496  18.886  40.396  1.00  0.00           H  
ATOM    135 1HG2 VAL A   8     -11.923  20.470  40.995  1.00  0.00           H  
ATOM    136 2HG2 VAL A   8     -12.614  19.250  42.091  1.00  0.00           H  
ATOM    137 3HG2 VAL A   8     -10.928  19.101  41.542  1.00  0.00           H  
ATOM    138  N   ILE A   9     -10.224  16.212  39.838  1.00  0.00           N  
ATOM    139  CA  ILE A   9      -8.913  15.646  40.101  1.00  0.00           C  
ATOM    140  C   ILE A   9      -7.879  16.194  39.132  1.00  0.00           C  
ATOM    141  O   ILE A   9      -8.082  16.201  37.916  1.00  0.00           O  
ATOM    142  CB  ILE A   9      -8.948  14.110  40.003  1.00  0.00           C  
ATOM    143  CG1 ILE A   9      -9.975  13.536  40.982  1.00  0.00           C  
ATOM    144  CG2 ILE A   9      -7.568  13.528  40.272  1.00  0.00           C  
ATOM    145  CD1 ILE A   9     -10.150  12.038  40.875  1.00  0.00           C  
ATOM    146  H   ILE A   9     -10.552  16.271  38.885  1.00  0.00           H  
ATOM    147  HA  ILE A   9      -8.625  15.900  41.120  1.00  0.00           H  
ATOM    148  HB  ILE A   9      -9.266  13.816  39.003  1.00  0.00           H  
ATOM    149 1HG1 ILE A   9      -9.677  13.773  42.003  1.00  0.00           H  
ATOM    150 2HG1 ILE A   9     -10.944  14.004  40.808  1.00  0.00           H  
ATOM    151 1HG2 ILE A   9      -7.611  12.442  40.200  1.00  0.00           H  
ATOM    152 2HG2 ILE A   9      -6.862  13.913  39.538  1.00  0.00           H  
ATOM    153 3HG2 ILE A   9      -7.243  13.813  41.273  1.00  0.00           H  
ATOM    154 1HD1 ILE A   9     -10.894  11.706  41.599  1.00  0.00           H  
ATOM    155 2HD1 ILE A   9     -10.483  11.781  39.869  1.00  0.00           H  
ATOM    156 3HD1 ILE A   9      -9.200  11.546  41.080  1.00  0.00           H  
ATOM    157  N   TRP A  10      -6.765  16.652  39.688  1.00  0.00           N  
ATOM    158  CA  TRP A  10      -5.665  17.167  38.895  1.00  0.00           C  
ATOM    159  C   TRP A  10      -4.525  16.162  38.865  1.00  0.00           C  
ATOM    160  O   TRP A  10      -4.170  15.579  39.889  1.00  0.00           O  
ATOM    161  CB  TRP A  10      -5.183  18.493  39.477  1.00  0.00           C  
ATOM    162  CG  TRP A  10      -6.075  19.645  39.157  1.00  0.00           C  
ATOM    163  CD1 TRP A  10      -7.377  19.586  38.750  1.00  0.00           C  
ATOM    164  CD2 TRP A  10      -5.741  21.036  39.234  1.00  0.00           C  
ATOM    165  NE1 TRP A  10      -7.872  20.849  38.564  1.00  0.00           N  
ATOM    166  CE2 TRP A  10      -6.889  21.760  38.849  1.00  0.00           C  
ATOM    167  CE3 TRP A  10      -4.581  21.741  39.579  1.00  0.00           C  
ATOM    168  CZ2 TRP A  10      -6.918  23.160  38.813  1.00  0.00           C  
ATOM    169  CZ3 TRP A  10      -4.608  23.130  39.542  1.00  0.00           C  
ATOM    170  CH2 TRP A  10      -5.770  23.824  39.155  1.00  0.00           C  
ATOM    171  H   TRP A  10      -6.683  16.641  40.695  1.00  0.00           H  
ATOM    172  HA  TRP A  10      -6.021  17.334  37.878  1.00  0.00           H  
ATOM    173 1HB  TRP A  10      -5.108  18.408  40.561  1.00  0.00           H  
ATOM    174 2HB  TRP A  10      -4.187  18.716  39.096  1.00  0.00           H  
ATOM    175  HD1 TRP A  10      -7.940  18.667  38.595  1.00  0.00           H  
ATOM    176  HE1 TRP A  10      -8.810  21.075  38.264  1.00  0.00           H  
ATOM    177  HE3 TRP A  10      -3.676  21.211  39.874  1.00  0.00           H  
ATOM    178  HZ2 TRP A  10      -7.812  23.714  38.527  1.00  0.00           H  
ATOM    179  HZ3 TRP A  10      -3.704  23.671  39.821  1.00  0.00           H  
ATOM    180  HH2 TRP A  10      -5.753  24.914  39.126  1.00  0.00           H  
ATOM    181  N   ILE A  11      -3.957  15.963  37.681  1.00  0.00           N  
ATOM    182  CA  ILE A  11      -2.830  15.059  37.512  1.00  0.00           C  
ATOM    183  C   ILE A  11      -1.974  15.575  36.354  1.00  0.00           C  
ATOM    184  O   ILE A  11      -2.486  16.234  35.451  1.00  0.00           O  
ATOM    185  CB  ILE A  11      -3.295  13.618  37.235  1.00  0.00           C  
ATOM    186  CG1 ILE A  11      -2.099  12.661  37.240  1.00  0.00           C  
ATOM    187  CG2 ILE A  11      -4.035  13.543  35.909  1.00  0.00           C  
ATOM    188  CD1 ILE A  11      -2.486  11.202  37.315  1.00  0.00           C  
ATOM    189  H   ILE A  11      -4.320  16.453  36.876  1.00  0.00           H  
ATOM    190  HA  ILE A  11      -2.251  15.053  38.435  1.00  0.00           H  
ATOM    191  HB  ILE A  11      -3.962  13.292  38.032  1.00  0.00           H  
ATOM    192 1HG1 ILE A  11      -1.509  12.812  36.337  1.00  0.00           H  
ATOM    193 2HG1 ILE A  11      -1.456  12.887  38.091  1.00  0.00           H  
ATOM    194 1HG2 ILE A  11      -4.356  12.518  35.728  1.00  0.00           H  
ATOM    195 2HG2 ILE A  11      -4.906  14.195  35.942  1.00  0.00           H  
ATOM    196 3HG2 ILE A  11      -3.372  13.863  35.104  1.00  0.00           H  
ATOM    197 1HD1 ILE A  11      -1.586  10.587  37.315  1.00  0.00           H  
ATOM    198 2HD1 ILE A  11      -3.048  11.021  38.232  1.00  0.00           H  
ATOM    199 3HD1 ILE A  11      -3.101  10.944  36.455  1.00  0.00           H  
ATOM    200  N   TRP A  12      -0.677  15.273  36.381  1.00  0.00           N  
ATOM    201  CA  TRP A  12       0.245  15.724  35.340  1.00  0.00           C  
ATOM    202  C   TRP A  12       0.007  15.159  33.944  1.00  0.00           C  
ATOM    203  O   TRP A  12      -0.486  14.045  33.783  1.00  0.00           O  
ATOM    204  CB  TRP A  12       1.676  15.385  35.760  1.00  0.00           C  
ATOM    205  CG  TRP A  12       2.713  15.849  34.782  1.00  0.00           C  
ATOM    206  CD1 TRP A  12       3.392  15.078  33.886  1.00  0.00           C  
ATOM    207  CD2 TRP A  12       3.195  17.202  34.594  1.00  0.00           C  
ATOM    208  NE1 TRP A  12       4.261  15.853  33.158  1.00  0.00           N  
ATOM    209  CE2 TRP A  12       4.153  17.155  33.577  1.00  0.00           C  
ATOM    210  CE3 TRP A  12       2.895  18.429  35.198  1.00  0.00           C  
ATOM    211  CZ2 TRP A  12       4.820  18.291  33.146  1.00  0.00           C  
ATOM    212  CZ3 TRP A  12       3.564  19.568  34.764  1.00  0.00           C  
ATOM    213  CH2 TRP A  12       4.501  19.500  33.764  1.00  0.00           C  
ATOM    214  H   TRP A  12      -0.322  14.716  37.146  1.00  0.00           H  
ATOM    215  HA  TRP A  12       0.123  16.800  35.211  1.00  0.00           H  
ATOM    216 1HB  TRP A  12       1.890  15.840  36.727  1.00  0.00           H  
ATOM    217 2HB  TRP A  12       1.775  14.306  35.877  1.00  0.00           H  
ATOM    218  HD1 TRP A  12       3.264  14.004  33.766  1.00  0.00           H  
ATOM    219  HE1 TRP A  12       4.880  15.520  32.433  1.00  0.00           H  
ATOM    220  HE3 TRP A  12       2.150  18.489  35.990  1.00  0.00           H  
ATOM    221  HZ2 TRP A  12       5.568  18.257  32.353  1.00  0.00           H  
ATOM    222  HZ3 TRP A  12       3.325  20.519  35.240  1.00  0.00           H  
ATOM    223  HH2 TRP A  12       5.006  20.413  33.448  1.00  0.00           H  
ATOM    224  N   GLY A  13       0.391  15.949  32.943  1.00  0.00           N  
ATOM    225  CA  GLY A  13       0.162  15.607  31.548  1.00  0.00           C  
ATOM    226  C   GLY A  13       0.809  14.342  31.009  1.00  0.00           C  
ATOM    227  O   GLY A  13       0.290  13.749  30.060  1.00  0.00           O  
ATOM    228  H   GLY A  13       0.858  16.816  33.167  1.00  0.00           H  
ATOM    229 1HA  GLY A  13      -0.908  15.499  31.371  1.00  0.00           H  
ATOM    230 2HA  GLY A  13       0.513  16.419  30.912  1.00  0.00           H  
ATOM    231  N   ASP A  14       1.938  13.928  31.581  1.00  0.00           N  
ATOM    232  CA  ASP A  14       2.597  12.717  31.116  1.00  0.00           C  
ATOM    233  C   ASP A  14       2.016  11.472  31.787  1.00  0.00           C  
ATOM    234  O   ASP A  14       2.488  10.355  31.559  1.00  0.00           O  
ATOM    235  CB  ASP A  14       4.103  12.795  31.383  1.00  0.00           C  
ATOM    236  CG  ASP A  14       4.433  12.999  32.855  1.00  0.00           C  
ATOM    237  OD1 ASP A  14       3.522  13.060  33.646  1.00  0.00           O  
ATOM    238  OD2 ASP A  14       5.594  13.092  33.175  1.00  0.00           O  
ATOM    239  H   ASP A  14       2.348  14.450  32.343  1.00  0.00           H  
ATOM    240  HA  ASP A  14       2.425  12.619  30.044  1.00  0.00           H  
ATOM    241 1HB  ASP A  14       4.581  11.876  31.042  1.00  0.00           H  
ATOM    242 2HB  ASP A  14       4.532  13.619  30.812  1.00  0.00           H  
ATOM    243  N   LYS A  15       0.982  11.663  32.602  1.00  0.00           N  
ATOM    244  CA  LYS A  15       0.300  10.549  33.258  1.00  0.00           C  
ATOM    245  C   LYS A  15      -0.993  10.184  32.524  1.00  0.00           C  
ATOM    246  O   LYS A  15      -1.527  10.986  31.758  1.00  0.00           O  
ATOM    247  CB  LYS A  15       0.000  10.892  34.718  1.00  0.00           C  
ATOM    248  CG  LYS A  15       1.218  11.312  35.530  1.00  0.00           C  
ATOM    249  CD  LYS A  15       2.218  10.172  35.655  1.00  0.00           C  
ATOM    250  CE  LYS A  15       3.430  10.585  36.476  1.00  0.00           C  
ATOM    251  NZ  LYS A  15       4.372  11.429  35.692  1.00  0.00           N  
ATOM    252  H   LYS A  15       0.661  12.605  32.771  1.00  0.00           H  
ATOM    253  HA  LYS A  15       0.960   9.681  33.242  1.00  0.00           H  
ATOM    254 1HB  LYS A  15      -0.726  11.705  34.759  1.00  0.00           H  
ATOM    255 2HB  LYS A  15      -0.449  10.029  35.210  1.00  0.00           H  
ATOM    256 1HG  LYS A  15       1.705  12.159  35.044  1.00  0.00           H  
ATOM    257 2HG  LYS A  15       0.903  11.619  36.526  1.00  0.00           H  
ATOM    258 1HD  LYS A  15       1.738   9.318  36.136  1.00  0.00           H  
ATOM    259 2HD  LYS A  15       2.550   9.868  34.663  1.00  0.00           H  
ATOM    260 1HE  LYS A  15       3.103  11.145  37.351  1.00  0.00           H  
ATOM    261 2HE  LYS A  15       3.958   9.696  36.819  1.00  0.00           H  
ATOM    262 1HZ  LYS A  15       5.161  11.681  36.270  1.00  0.00           H  
ATOM    263 2HZ  LYS A  15       4.697  10.912  34.887  1.00  0.00           H  
ATOM    264 3HZ  LYS A  15       3.899  12.266  35.385  1.00  0.00           H  
ATOM    265  N   GLY A  16      -1.495   8.977  32.769  1.00  0.00           N  
ATOM    266  CA  GLY A  16      -2.715   8.527  32.116  1.00  0.00           C  
ATOM    267  C   GLY A  16      -3.995   9.137  32.661  1.00  0.00           C  
ATOM    268  O   GLY A  16      -4.806   8.453  33.292  1.00  0.00           O  
ATOM    269  H   GLY A  16      -1.027   8.359  33.416  1.00  0.00           H  
ATOM    270 1HA  GLY A  16      -2.664   8.757  31.052  1.00  0.00           H  
ATOM    271 2HA  GLY A  16      -2.798   7.445  32.207  1.00  0.00           H  
ATOM    272  N   TYR A  17      -4.188  10.429  32.408  1.00  0.00           N  
ATOM    273  CA  TYR A  17      -5.357  11.126  32.923  1.00  0.00           C  
ATOM    274  C   TYR A  17      -6.643  10.602  32.311  1.00  0.00           C  
ATOM    275  O   TYR A  17      -7.706  10.699  32.923  1.00  0.00           O  
ATOM    276  CB  TYR A  17      -5.245  12.629  32.677  1.00  0.00           C  
ATOM    277  CG  TYR A  17      -5.045  13.019  31.234  1.00  0.00           C  
ATOM    278  CD1 TYR A  17      -3.763  13.133  30.693  1.00  0.00           C  
ATOM    279  CD2 TYR A  17      -6.135  13.304  30.417  1.00  0.00           C  
ATOM    280  CE1 TYR A  17      -3.572  13.531  29.374  1.00  0.00           C  
ATOM    281  CE2 TYR A  17      -5.955  13.702  29.096  1.00  0.00           C  
ATOM    282  CZ  TYR A  17      -4.671  13.816  28.584  1.00  0.00           C  
ATOM    283  OH  TYR A  17      -4.489  14.237  27.288  1.00  0.00           O  
ATOM    284  H   TYR A  17      -3.518  10.938  31.850  1.00  0.00           H  
ATOM    285  HA  TYR A  17      -5.415  10.955  33.998  1.00  0.00           H  
ATOM    286 1HB  TYR A  17      -6.150  13.125  33.031  1.00  0.00           H  
ATOM    287 2HB  TYR A  17      -4.407  13.030  33.247  1.00  0.00           H  
ATOM    288  HD1 TYR A  17      -2.890  12.909  31.307  1.00  0.00           H  
ATOM    289  HD2 TYR A  17      -7.148  13.218  30.809  1.00  0.00           H  
ATOM    290  HE1 TYR A  17      -2.564  13.615  28.971  1.00  0.00           H  
ATOM    291  HE2 TYR A  17      -6.821  13.923  28.471  1.00  0.00           H  
ATOM    292  HH  TYR A  17      -5.343  14.408  26.885  1.00  0.00           H  
ATOM    293  N   ASN A  18      -6.545  10.054  31.101  1.00  0.00           N  
ATOM    294  CA  ASN A  18      -7.713   9.488  30.427  1.00  0.00           C  
ATOM    295  C   ASN A  18      -8.157   8.208  31.133  1.00  0.00           C  
ATOM    296  O   ASN A  18      -9.353   7.970  31.313  1.00  0.00           O  
ATOM    297  CB  ASN A  18      -7.419   9.224  28.962  1.00  0.00           C  
ATOM    298  CG  ASN A  18      -7.405  10.483  28.139  1.00  0.00           C  
ATOM    299  OD1 ASN A  18      -8.067  11.470  28.480  1.00  0.00           O  
ATOM    300  ND2 ASN A  18      -6.662  10.468  27.062  1.00  0.00           N  
ATOM    301  H   ASN A  18      -5.649  10.026  30.638  1.00  0.00           H  
ATOM    302  HA  ASN A  18      -8.525  10.216  30.473  1.00  0.00           H  
ATOM    303 1HB  ASN A  18      -6.450   8.732  28.868  1.00  0.00           H  
ATOM    304 2HB  ASN A  18      -8.170   8.547  28.556  1.00  0.00           H  
ATOM    305 1HD2 ASN A  18      -6.615  11.278  26.476  1.00  0.00           H  
ATOM    306 2HD2 ASN A  18      -6.143   9.648  26.824  1.00  0.00           H  
ATOM    307  N   GLY A  19      -7.190   7.385  31.531  1.00  0.00           N  
ATOM    308  CA  GLY A  19      -7.513   6.194  32.297  1.00  0.00           C  
ATOM    309  C   GLY A  19      -8.107   6.633  33.626  1.00  0.00           C  
ATOM    310  O   GLY A  19      -9.069   6.038  34.105  1.00  0.00           O  
ATOM    311  H   GLY A  19      -6.225   7.579  31.305  1.00  0.00           H  
ATOM    312 1HA  GLY A  19      -8.214   5.578  31.734  1.00  0.00           H  
ATOM    313 2HA  GLY A  19      -6.611   5.601  32.443  1.00  0.00           H  
ATOM    314  N   LEU A  20      -7.536   7.683  34.220  1.00  0.00           N  
ATOM    315  CA  LEU A  20      -8.034   8.215  35.491  1.00  0.00           C  
ATOM    316  C   LEU A  20      -9.495   8.592  35.262  1.00  0.00           C  
ATOM    317  O   LEU A  20     -10.354   8.315  36.094  1.00  0.00           O  
ATOM    318  CB  LEU A  20      -7.232   9.453  35.913  1.00  0.00           C  
ATOM    319  CG  LEU A  20      -7.179   9.845  37.400  1.00  0.00           C  
ATOM    320  CD1 LEU A  20      -6.346  11.121  37.566  1.00  0.00           C  
ATOM    321  CD2 LEU A  20      -8.586  10.050  37.952  1.00  0.00           C  
ATOM    322  H   LEU A  20      -6.739   8.123  33.781  1.00  0.00           H  
ATOM    323  HA  LEU A  20      -7.917   7.448  36.256  1.00  0.00           H  
ATOM    324 1HB  LEU A  20      -6.197   9.318  35.606  1.00  0.00           H  
ATOM    325 2HB  LEU A  20      -7.634  10.322  35.392  1.00  0.00           H  
ATOM    326  HG  LEU A  20      -6.690   9.053  37.968  1.00  0.00           H  
ATOM    327 1HD1 LEU A  20      -6.309  11.398  38.619  1.00  0.00           H  
ATOM    328 2HD1 LEU A  20      -5.334  10.945  37.202  1.00  0.00           H  
ATOM    329 3HD1 LEU A  20      -6.802  11.929  36.995  1.00  0.00           H  
ATOM    330 1HD2 LEU A  20      -8.528  10.325  39.005  1.00  0.00           H  
ATOM    331 2HD2 LEU A  20      -9.083  10.845  37.396  1.00  0.00           H  
ATOM    332 3HD2 LEU A  20      -9.155   9.125  37.850  1.00  0.00           H  
ATOM    333  N   ALA A  21      -9.763   9.222  34.123  1.00  0.00           N  
ATOM    334  CA  ALA A  21     -11.107   9.671  33.791  1.00  0.00           C  
ATOM    335  C   ALA A  21     -12.007   8.442  33.732  1.00  0.00           C  
ATOM    336  O   ALA A  21     -13.112   8.456  34.266  1.00  0.00           O  
ATOM    337  CB  ALA A  21     -11.114  10.392  32.442  1.00  0.00           C  
ATOM    338  H   ALA A  21      -9.012   9.394  33.469  1.00  0.00           H  
ATOM    339  HA  ALA A  21     -11.432  10.367  34.564  1.00  0.00           H  
ATOM    340 1HB  ALA A  21     -12.127  10.720  32.210  1.00  0.00           H  
ATOM    341 2HB  ALA A  21     -10.454  11.258  32.490  1.00  0.00           H  
ATOM    342 3HB  ALA A  21     -10.767   9.713  31.665  1.00  0.00           H  
ATOM    343  N   GLU A  22     -11.520   7.378  33.094  1.00  0.00           N  
ATOM    344  CA  GLU A  22     -12.277   6.131  32.985  1.00  0.00           C  
ATOM    345  C   GLU A  22     -12.682   5.624  34.371  1.00  0.00           C  
ATOM    346  O   GLU A  22     -13.774   5.087  34.544  1.00  0.00           O  
ATOM    347  CB  GLU A  22     -11.456   5.066  32.255  1.00  0.00           C  
ATOM    348  CG  GLU A  22     -12.179   3.742  32.055  1.00  0.00           C  
ATOM    349  CD  GLU A  22     -11.372   2.747  31.268  1.00  0.00           C  
ATOM    350  OE1 GLU A  22     -10.358   3.125  30.732  1.00  0.00           O  
ATOM    351  OE2 GLU A  22     -11.770   1.608  31.203  1.00  0.00           O  
ATOM    352  H   GLU A  22     -10.603   7.434  32.675  1.00  0.00           H  
ATOM    353  HA  GLU A  22     -13.178   6.324  32.401  1.00  0.00           H  
ATOM    354 1HB  GLU A  22     -11.164   5.440  31.274  1.00  0.00           H  
ATOM    355 2HB  GLU A  22     -10.541   4.866  32.814  1.00  0.00           H  
ATOM    356 1HG  GLU A  22     -12.410   3.314  33.030  1.00  0.00           H  
ATOM    357 2HG  GLU A  22     -13.120   3.929  31.539  1.00  0.00           H  
ATOM    358  N   VAL A  23     -11.800   5.791  35.350  1.00  0.00           N  
ATOM    359  CA  VAL A  23     -12.108   5.409  36.726  1.00  0.00           C  
ATOM    360  C   VAL A  23     -13.219   6.329  37.230  1.00  0.00           C  
ATOM    361  O   VAL A  23     -14.160   5.894  37.897  1.00  0.00           O  
ATOM    362  CB  VAL A  23     -10.866   5.531  37.630  1.00  0.00           C  
ATOM    363  CG1 VAL A  23     -11.233   5.252  39.080  1.00  0.00           C  
ATOM    364  CG2 VAL A  23      -9.784   4.573  37.154  1.00  0.00           C  
ATOM    365  H   VAL A  23     -10.896   6.191  35.141  1.00  0.00           H  
ATOM    366  HA  VAL A  23     -12.410   4.361  36.736  1.00  0.00           H  
ATOM    367  HB  VAL A  23     -10.493   6.554  37.583  1.00  0.00           H  
ATOM    368 1HG1 VAL A  23     -10.344   5.343  39.704  1.00  0.00           H  
ATOM    369 2HG1 VAL A  23     -11.982   5.972  39.410  1.00  0.00           H  
ATOM    370 3HG1 VAL A  23     -11.635   4.243  39.166  1.00  0.00           H  
ATOM    371 1HG2 VAL A  23      -8.909   4.665  37.796  1.00  0.00           H  
ATOM    372 2HG2 VAL A  23     -10.160   3.551  37.195  1.00  0.00           H  
ATOM    373 3HG2 VAL A  23      -9.508   4.818  36.128  1.00  0.00           H  
ATOM    374  N   GLY A  24     -13.105   7.610  36.903  1.00  0.00           N  
ATOM    375  CA  GLY A  24     -14.095   8.564  37.359  1.00  0.00           C  
ATOM    376  C   GLY A  24     -15.478   8.242  36.817  1.00  0.00           C  
ATOM    377  O   GLY A  24     -16.487   8.435  37.504  1.00  0.00           O  
ATOM    378  H   GLY A  24     -12.334   7.934  36.336  1.00  0.00           H  
ATOM    379 1HA  GLY A  24     -14.124   8.565  38.449  1.00  0.00           H  
ATOM    380 2HA  GLY A  24     -13.807   9.566  37.044  1.00  0.00           H  
ATOM    381  N   LYS A  25     -15.526   7.752  35.580  1.00  0.00           N  
ATOM    382  CA  LYS A  25     -16.792   7.406  34.942  1.00  0.00           C  
ATOM    383  C   LYS A  25     -17.550   6.376  35.773  1.00  0.00           C  
ATOM    384  O   LYS A  25     -18.749   6.521  35.994  1.00  0.00           O  
ATOM    385  CB  LYS A  25     -16.543   6.859  33.536  1.00  0.00           C  
ATOM    386  CG  LYS A  25     -15.964   7.877  32.572  1.00  0.00           C  
ATOM    387  CD  LYS A  25     -15.599   7.248  31.237  1.00  0.00           C  
ATOM    388  CE  LYS A  25     -14.730   8.189  30.413  1.00  0.00           C  
ATOM    389  NZ  LYS A  25     -14.225   7.544  29.173  1.00  0.00           N  
ATOM    390  H   LYS A  25     -14.665   7.616  35.070  1.00  0.00           H  
ATOM    391  HA  LYS A  25     -17.399   8.308  34.865  1.00  0.00           H  
ATOM    392 1HB  LYS A  25     -15.855   6.015  33.590  1.00  0.00           H  
ATOM    393 2HB  LYS A  25     -17.480   6.491  33.117  1.00  0.00           H  
ATOM    394 1HG  LYS A  25     -16.694   8.669  32.398  1.00  0.00           H  
ATOM    395 2HG  LYS A  25     -15.070   8.322  33.007  1.00  0.00           H  
ATOM    396 1HD  LYS A  25     -15.056   6.317  31.410  1.00  0.00           H  
ATOM    397 2HD  LYS A  25     -16.508   7.020  30.681  1.00  0.00           H  
ATOM    398 1HE  LYS A  25     -15.309   9.070  30.137  1.00  0.00           H  
ATOM    399 2HE  LYS A  25     -13.878   8.514  31.009  1.00  0.00           H  
ATOM    400 1HZ  LYS A  25     -13.656   8.201  28.658  1.00  0.00           H  
ATOM    401 2HZ  LYS A  25     -13.670   6.736  29.415  1.00  0.00           H  
ATOM    402 3HZ  LYS A  25     -15.006   7.256  28.600  1.00  0.00           H  
ATOM    403  N   LYS A  26     -16.855   5.342  36.237  1.00  0.00           N  
ATOM    404  CA  LYS A  26     -17.495   4.284  37.014  1.00  0.00           C  
ATOM    405  C   LYS A  26     -18.037   4.887  38.308  1.00  0.00           C  
ATOM    406  O   LYS A  26     -19.093   4.489  38.801  1.00  0.00           O  
ATOM    407  CB  LYS A  26     -16.484   3.172  37.335  1.00  0.00           C  
ATOM    408  CG  LYS A  26     -17.088   1.783  37.591  1.00  0.00           C  
ATOM    409  CD  LYS A  26     -17.800   1.685  38.932  1.00  0.00           C  
ATOM    410  CE  LYS A  26     -18.352   0.286  39.180  1.00  0.00           C  
ATOM    411  NZ  LYS A  26     -17.275  -0.727  39.352  1.00  0.00           N  
ATOM    412  H   LYS A  26     -15.865   5.284  36.049  1.00  0.00           H  
ATOM    413  HA  LYS A  26     -18.305   3.859  36.420  1.00  0.00           H  
ATOM    414 1HB  LYS A  26     -15.778   3.072  36.510  1.00  0.00           H  
ATOM    415 2HB  LYS A  26     -15.912   3.445  38.223  1.00  0.00           H  
ATOM    416 1HG  LYS A  26     -17.808   1.549  36.805  1.00  0.00           H  
ATOM    417 2HG  LYS A  26     -16.298   1.033  37.570  1.00  0.00           H  
ATOM    418 1HD  LYS A  26     -17.103   1.935  39.733  1.00  0.00           H  
ATOM    419 2HD  LYS A  26     -18.625   2.397  38.958  1.00  0.00           H  
ATOM    420 1HE  LYS A  26     -18.968   0.292  40.078  1.00  0.00           H  
ATOM    421 2HE  LYS A  26     -18.977  -0.013  38.339  1.00  0.00           H  
ATOM    422 1HZ  LYS A  26     -17.688  -1.635  39.513  1.00  0.00           H  
ATOM    423 2HZ  LYS A  26     -16.706  -0.759  38.517  1.00  0.00           H  
ATOM    424 3HZ  LYS A  26     -16.698  -0.475  40.142  1.00  0.00           H  
ATOM    425  N   PHE A  27     -17.312   5.863  38.850  1.00  0.00           N  
ATOM    426  CA  PHE A  27     -17.722   6.509  40.089  1.00  0.00           C  
ATOM    427  C   PHE A  27     -19.016   7.309  39.880  1.00  0.00           C  
ATOM    428  O   PHE A  27     -19.954   7.209  40.673  1.00  0.00           O  
ATOM    429  CB  PHE A  27     -16.604   7.425  40.599  1.00  0.00           C  
ATOM    430  CG  PHE A  27     -16.810   7.904  42.011  1.00  0.00           C  
ATOM    431  CD1 PHE A  27     -16.670   7.026  43.089  1.00  0.00           C  
ATOM    432  CD2 PHE A  27     -17.165   9.224  42.266  1.00  0.00           C  
ATOM    433  CE1 PHE A  27     -16.879   7.460  44.402  1.00  0.00           C  
ATOM    434  CE2 PHE A  27     -17.377   9.668  43.574  1.00  0.00           C  
ATOM    435  CZ  PHE A  27     -17.234   8.783  44.644  1.00  0.00           C  
ATOM    436  H   PHE A  27     -16.462   6.164  38.396  1.00  0.00           H  
ATOM    437  HA  PHE A  27     -17.913   5.736  40.835  1.00  0.00           H  
ATOM    438 1HB  PHE A  27     -15.652   6.897  40.554  1.00  0.00           H  
ATOM    439 2HB  PHE A  27     -16.524   8.297  39.952  1.00  0.00           H  
ATOM    440  HD1 PHE A  27     -16.392   5.989  42.899  1.00  0.00           H  
ATOM    441  HD2 PHE A  27     -17.277   9.916  41.431  1.00  0.00           H  
ATOM    442  HE1 PHE A  27     -16.763   6.762  45.231  1.00  0.00           H  
ATOM    443  HE2 PHE A  27     -17.654  10.706  43.760  1.00  0.00           H  
ATOM    444  HZ  PHE A  27     -17.401   9.126  45.664  1.00  0.00           H  
ATOM    445  N   GLU A  28     -19.053   8.094  38.805  1.00  0.00           N  
ATOM    446  CA  GLU A  28     -20.234   8.869  38.424  1.00  0.00           C  
ATOM    447  C   GLU A  28     -21.424   7.958  38.108  1.00  0.00           C  
ATOM    448  O   GLU A  28     -22.582   8.332  38.306  1.00  0.00           O  
ATOM    449  CB  GLU A  28     -19.904   9.744  37.210  1.00  0.00           C  
ATOM    450  CG  GLU A  28     -21.038  10.620  36.710  1.00  0.00           C  
ATOM    451  CD  GLU A  28     -20.606  11.542  35.577  1.00  0.00           C  
ATOM    452  OE1 GLU A  28     -21.474  12.235  35.003  1.00  0.00           O  
ATOM    453  OE2 GLU A  28     -19.397  11.578  35.261  1.00  0.00           O  
ATOM    454  H   GLU A  28     -18.222   8.150  38.233  1.00  0.00           H  
ATOM    455  HA  GLU A  28     -20.512   9.510  39.261  1.00  0.00           H  
ATOM    456 1HB  GLU A  28     -19.068  10.401  37.452  1.00  0.00           H  
ATOM    457 2HB  GLU A  28     -19.592   9.111  36.379  1.00  0.00           H  
ATOM    458 1HG  GLU A  28     -21.849   9.981  36.359  1.00  0.00           H  
ATOM    459 2HG  GLU A  28     -21.415  11.216  37.539  1.00  0.00           H  
ATOM    460  N   LYS A  29     -21.124   6.763  37.612  1.00  0.00           N  
ATOM    461  CA  LYS A  29     -22.142   5.779  37.262  1.00  0.00           C  
ATOM    462  C   LYS A  29     -22.726   5.169  38.539  1.00  0.00           C  
ATOM    463  O   LYS A  29     -23.824   4.615  38.526  1.00  0.00           O  
ATOM    464  CB  LYS A  29     -21.521   4.678  36.384  1.00  0.00           C  
ATOM    465  CG  LYS A  29     -22.487   3.592  35.903  1.00  0.00           C  
ATOM    466  CD  LYS A  29     -21.846   2.693  34.843  1.00  0.00           C  
ATOM    467  CE  LYS A  29     -22.643   1.404  34.610  1.00  0.00           C  
ATOM    468  NZ  LYS A  29     -24.026   1.648  34.116  1.00  0.00           N  
ATOM    469  H   LYS A  29     -20.150   6.533  37.474  1.00  0.00           H  
ATOM    470  HA  LYS A  29     -22.929   6.281  36.699  1.00  0.00           H  
ATOM    471 1HB  LYS A  29     -21.074   5.129  35.498  1.00  0.00           H  
ATOM    472 2HB  LYS A  29     -20.723   4.180  36.935  1.00  0.00           H  
ATOM    473 1HG  LYS A  29     -22.791   2.975  36.749  1.00  0.00           H  
ATOM    474 2HG  LYS A  29     -23.375   4.058  35.478  1.00  0.00           H  
ATOM    475 1HD  LYS A  29     -21.780   3.234  33.898  1.00  0.00           H  
ATOM    476 2HD  LYS A  29     -20.838   2.422  35.157  1.00  0.00           H  
ATOM    477 1HE  LYS A  29     -22.127   0.784  33.878  1.00  0.00           H  
ATOM    478 2HE  LYS A  29     -22.712   0.845  35.543  1.00  0.00           H  
ATOM    479 1HZ  LYS A  29     -24.498   0.765  33.983  1.00  0.00           H  
ATOM    480 2HZ  LYS A  29     -24.533   2.202  34.792  1.00  0.00           H  
ATOM    481 3HZ  LYS A  29     -23.987   2.144  33.236  1.00  0.00           H  
ATOM    482  N   ASP A  30     -21.995   5.286  39.645  1.00  0.00           N  
ATOM    483  CA  ASP A  30     -22.404   4.635  40.885  1.00  0.00           C  
ATOM    484  C   ASP A  30     -23.120   5.548  41.878  1.00  0.00           C  
ATOM    485  O   ASP A  30     -23.965   5.089  42.646  1.00  0.00           O  
ATOM    486  CB  ASP A  30     -21.179   4.023  41.569  1.00  0.00           C  
ATOM    487  CG  ASP A  30     -20.864   2.618  41.074  1.00  0.00           C  
ATOM    488  OD1 ASP A  30     -21.648   2.083  40.327  1.00  0.00           O  
ATOM    489  OD2 ASP A  30     -19.842   2.094  41.447  1.00  0.00           O  
ATOM    490  H   ASP A  30     -21.145   5.831  39.633  1.00  0.00           H  
ATOM    491  HA  ASP A  30     -23.133   3.860  40.645  1.00  0.00           H  
ATOM    492 1HB  ASP A  30     -20.310   4.658  41.394  1.00  0.00           H  
ATOM    493 2HB  ASP A  30     -21.345   3.985  42.646  1.00  0.00           H  
ATOM    494  N   THR A  31     -22.788   6.835  41.864  1.00  0.00           N  
ATOM    495  CA  THR A  31     -23.385   7.777  42.811  1.00  0.00           C  
ATOM    496  C   THR A  31     -23.822   9.097  42.179  1.00  0.00           C  
ATOM    497  O   THR A  31     -24.321   9.987  42.868  1.00  0.00           O  
ATOM    498  CB  THR A  31     -22.427   8.075  43.984  1.00  0.00           C  
ATOM    499  OG1 THR A  31     -21.139   8.437  43.475  1.00  0.00           O  
ATOM    500  CG2 THR A  31     -22.301   6.859  44.893  1.00  0.00           C  
ATOM    501  H   THR A  31     -22.115   7.174  41.192  1.00  0.00           H  
ATOM    502  HA  THR A  31     -24.293   7.331  43.216  1.00  0.00           H  
ATOM    503  HB  THR A  31     -22.811   8.915  44.562  1.00  0.00           H  
ATOM    504  HG1 THR A  31     -21.157   9.351  43.181  1.00  0.00           H  
ATOM    505 1HG2 THR A  31     -21.622   7.088  45.715  1.00  0.00           H  
ATOM    506 2HG2 THR A  31     -23.281   6.600  45.293  1.00  0.00           H  
ATOM    507 3HG2 THR A  31     -21.909   6.017  44.323  1.00  0.00           H  
ATOM    508  N   GLY A  32     -23.639   9.217  40.869  1.00  0.00           N  
ATOM    509  CA  GLY A  32     -23.983  10.453  40.186  1.00  0.00           C  
ATOM    510  C   GLY A  32     -22.967  11.573  40.315  1.00  0.00           C  
ATOM    511  O   GLY A  32     -23.076  12.594  39.635  1.00  0.00           O  
ATOM    512  H   GLY A  32     -23.257   8.450  40.334  1.00  0.00           H  
ATOM    513 1HA  GLY A  32     -24.120  10.256  39.123  1.00  0.00           H  
ATOM    514 2HA  GLY A  32     -24.933  10.827  40.568  1.00  0.00           H  
ATOM    515  N   ILE A  33     -21.978  11.389  41.185  1.00  0.00           N  
ATOM    516  CA  ILE A  33     -20.958  12.409  41.400  1.00  0.00           C  
ATOM    517  C   ILE A  33     -20.023  12.491  40.206  1.00  0.00           C  
ATOM    518  O   ILE A  33     -19.197  11.610  39.998  1.00  0.00           O  
ATOM    519  CB  ILE A  33     -20.142  12.118  42.673  1.00  0.00           C  
ATOM    520  CG1 ILE A  33     -21.051  12.142  43.906  1.00  0.00           C  
ATOM    521  CG2 ILE A  33     -19.012  13.125  42.822  1.00  0.00           C  
ATOM    522  CD1 ILE A  33     -20.423  11.532  45.138  1.00  0.00           C  
ATOM    523  H   ILE A  33     -21.931  10.528  41.710  1.00  0.00           H  
ATOM    524  HA  ILE A  33     -21.453  13.367  41.551  1.00  0.00           H  
ATOM    525  HB  ILE A  33     -19.719  11.116  42.613  1.00  0.00           H  
ATOM    526 1HG1 ILE A  33     -21.325  13.171  44.135  1.00  0.00           H  
ATOM    527 2HG1 ILE A  33     -21.971  11.599  43.689  1.00  0.00           H  
ATOM    528 1HG2 ILE A  33     -18.446  12.906  43.728  1.00  0.00           H  
ATOM    529 2HG2 ILE A  33     -18.352  13.061  41.958  1.00  0.00           H  
ATOM    530 3HG2 ILE A  33     -19.427  14.131  42.888  1.00  0.00           H  
ATOM    531 1HD1 ILE A  33     -21.127  11.585  45.969  1.00  0.00           H  
ATOM    532 2HD1 ILE A  33     -20.172  10.490  44.942  1.00  0.00           H  
ATOM    533 3HD1 ILE A  33     -19.518  12.082  45.395  1.00  0.00           H  
ATOM    534  N   LYS A  34     -20.151  13.558  39.432  1.00  0.00           N  
ATOM    535  CA  LYS A  34     -19.341  13.727  38.234  1.00  0.00           C  
ATOM    536  C   LYS A  34     -17.857  13.867  38.593  1.00  0.00           C  
ATOM    537  O   LYS A  34     -17.505  14.558  39.550  1.00  0.00           O  
ATOM    538  CB  LYS A  34     -19.832  14.955  37.459  1.00  0.00           C  
ATOM    539  CG  LYS A  34     -19.152  15.184  36.118  1.00  0.00           C  
ATOM    540  CD  LYS A  34     -19.813  16.339  35.386  1.00  0.00           C  
ATOM    541  CE  LYS A  34     -19.206  16.562  34.019  1.00  0.00           C  
ATOM    542  NZ  LYS A  34     -19.888  17.675  33.314  1.00  0.00           N  
ATOM    543  H   LYS A  34     -20.824  14.270  39.675  1.00  0.00           H  
ATOM    544  HA  LYS A  34     -19.456  12.840  37.610  1.00  0.00           H  
ATOM    545 1HB  LYS A  34     -20.902  14.864  37.273  1.00  0.00           H  
ATOM    546 2HB  LYS A  34     -19.679  15.851  38.061  1.00  0.00           H  
ATOM    547 1HG  LYS A  34     -18.097  15.409  36.278  1.00  0.00           H  
ATOM    548 2HG  LYS A  34     -19.225  14.281  35.514  1.00  0.00           H  
ATOM    549 1HD  LYS A  34     -20.877  16.134  35.268  1.00  0.00           H  
ATOM    550 2HD  LYS A  34     -19.700  17.253  35.971  1.00  0.00           H  
ATOM    551 1HE  LYS A  34     -18.147  16.796  34.125  1.00  0.00           H  
ATOM    552 2HE  LYS A  34     -19.297  15.651  33.428  1.00  0.00           H  
ATOM    553 1HZ  LYS A  34     -19.467  17.806  32.405  1.00  0.00           H  
ATOM    554 2HZ  LYS A  34     -20.867  17.454  33.203  1.00  0.00           H  
ATOM    555 3HZ  LYS A  34     -19.793  18.523  33.853  1.00  0.00           H  
ATOM    556  N   VAL A  35     -16.989  13.205  37.830  1.00  0.00           N  
ATOM    557  CA  VAL A  35     -15.548  13.291  38.058  1.00  0.00           C  
ATOM    558  C   VAL A  35     -14.827  13.902  36.863  1.00  0.00           C  
ATOM    559  O   VAL A  35     -14.799  13.321  35.781  1.00  0.00           O  
ATOM    560  CB  VAL A  35     -14.968  11.892  38.338  1.00  0.00           C  
ATOM    561  CG1 VAL A  35     -13.463  11.971  38.548  1.00  0.00           C  
ATOM    562  CG2 VAL A  35     -15.650  11.283  39.554  1.00  0.00           C  
ATOM    563  H   VAL A  35     -17.334  12.630  37.075  1.00  0.00           H  
ATOM    564  HA  VAL A  35     -15.372  13.923  38.929  1.00  0.00           H  
ATOM    565  HB  VAL A  35     -15.139  11.257  37.469  1.00  0.00           H  
ATOM    566 1HG1 VAL A  35     -13.070  10.973  38.744  1.00  0.00           H  
ATOM    567 2HG1 VAL A  35     -12.992  12.376  37.652  1.00  0.00           H  
ATOM    568 3HG1 VAL A  35     -13.247  12.619  39.397  1.00  0.00           H  
ATOM    569 1HG2 VAL A  35     -15.236  10.294  39.746  1.00  0.00           H  
ATOM    570 2HG2 VAL A  35     -15.484  11.921  40.422  1.00  0.00           H  
ATOM    571 3HG2 VAL A  35     -16.721  11.198  39.366  1.00  0.00           H  
ATOM    572  N   THR A  36     -14.238  15.075  37.070  1.00  0.00           N  
ATOM    573  CA  THR A  36     -13.492  15.763  36.017  1.00  0.00           C  
ATOM    574  C   THR A  36     -11.988  15.652  36.265  1.00  0.00           C  
ATOM    575  O   THR A  36     -11.532  15.792  37.398  1.00  0.00           O  
ATOM    576  CB  THR A  36     -13.897  17.246  35.924  1.00  0.00           C  
ATOM    577  OG1 THR A  36     -15.296  17.344  35.629  1.00  0.00           O  
ATOM    578  CG2 THR A  36     -13.102  17.948  34.833  1.00  0.00           C  
ATOM    579  H   THR A  36     -14.308  15.502  37.983  1.00  0.00           H  
ATOM    580  HA  THR A  36     -13.753  15.314  35.059  1.00  0.00           H  
ATOM    581  HB  THR A  36     -13.705  17.736  36.878  1.00  0.00           H  
ATOM    582  HG1 THR A  36     -15.546  18.269  35.571  1.00  0.00           H  
ATOM    583 1HG2 THR A  36     -13.401  18.994  34.782  1.00  0.00           H  
ATOM    584 2HG2 THR A  36     -12.038  17.885  35.061  1.00  0.00           H  
ATOM    585 3HG2 THR A  36     -13.297  17.468  33.875  1.00  0.00           H  
ATOM    586  N   VAL A  37     -11.226  15.390  35.206  1.00  0.00           N  
ATOM    587  CA  VAL A  37      -9.777  15.298  35.307  1.00  0.00           C  
ATOM    588  C   VAL A  37      -9.153  16.444  34.525  1.00  0.00           C  
ATOM    589  O   VAL A  37      -9.535  16.715  33.390  1.00  0.00           O  
ATOM    590  CB  VAL A  37      -9.271  13.951  34.756  1.00  0.00           C  
ATOM    591  CG1 VAL A  37      -9.872  12.795  35.543  1.00  0.00           C  
ATOM    592  CG2 VAL A  37      -9.615  13.835  33.279  1.00  0.00           C  
ATOM    593  H   VAL A  37     -11.667  15.253  34.307  1.00  0.00           H  
ATOM    594  HA  VAL A  37      -9.499  15.359  36.360  1.00  0.00           H  
ATOM    595  HB  VAL A  37      -8.190  13.900  34.884  1.00  0.00           H  
ATOM    596 1HG1 VAL A  37      -9.503  11.851  35.140  1.00  0.00           H  
ATOM    597 2HG1 VAL A  37      -9.583  12.879  36.590  1.00  0.00           H  
ATOM    598 3HG1 VAL A  37     -10.958  12.825  35.461  1.00  0.00           H  
ATOM    599 1HG2 VAL A  37      -9.254  12.880  32.896  1.00  0.00           H  
ATOM    600 2HG2 VAL A  37     -10.696  13.892  33.151  1.00  0.00           H  
ATOM    601 3HG2 VAL A  37      -9.140  14.648  32.730  1.00  0.00           H  
ATOM    602  N   GLU A  38      -8.185  17.113  35.137  1.00  0.00           N  
ATOM    603  CA  GLU A  38      -7.534  18.257  34.512  1.00  0.00           C  
ATOM    604  C   GLU A  38      -6.019  18.098  34.607  1.00  0.00           C  
ATOM    605  O   GLU A  38      -5.520  17.537  35.579  1.00  0.00           O  
ATOM    606  CB  GLU A  38      -8.000  19.531  35.221  1.00  0.00           C  
ATOM    607  CG  GLU A  38      -9.519  19.684  35.206  1.00  0.00           C  
ATOM    608  CD  GLU A  38     -10.022  20.812  36.088  1.00  0.00           C  
ATOM    609  OE1 GLU A  38      -9.610  21.973  35.869  1.00  0.00           O  
ATOM    610  OE2 GLU A  38     -10.840  20.536  36.998  1.00  0.00           O  
ATOM    611  H   GLU A  38      -7.892  16.824  36.059  1.00  0.00           H  
ATOM    612  HA  GLU A  38      -7.832  18.294  33.463  1.00  0.00           H  
ATOM    613 1HB  GLU A  38      -7.657  19.518  36.256  1.00  0.00           H  
ATOM    614 2HB  GLU A  38      -7.553  20.400  34.739  1.00  0.00           H  
ATOM    615 1HG  GLU A  38      -9.845  19.873  34.184  1.00  0.00           H  
ATOM    616 2HG  GLU A  38      -9.971  18.750  35.536  1.00  0.00           H  
ATOM    617  N   HIS A  39      -5.291  18.593  33.608  1.00  0.00           N  
ATOM    618  CA  HIS A  39      -3.832  18.433  33.579  1.00  0.00           C  
ATOM    619  C   HIS A  39      -3.034  19.651  33.094  1.00  0.00           C  
ATOM    620  O   HIS A  39      -2.347  19.591  32.075  1.00  0.00           O  
ATOM    621  CB  HIS A  39      -3.472  17.232  32.698  1.00  0.00           C  
ATOM    622  CG  HIS A  39      -4.121  17.260  31.349  1.00  0.00           C  
ATOM    623  ND1 HIS A  39      -3.520  17.828  30.246  1.00  0.00           N  
ATOM    624  CD2 HIS A  39      -5.318  16.790  30.926  1.00  0.00           C  
ATOM    625  CE1 HIS A  39      -4.320  17.706  29.201  1.00  0.00           C  
ATOM    626  NE2 HIS A  39      -5.417  17.081  29.587  1.00  0.00           N  
ATOM    627  H   HIS A  39      -5.747  19.087  32.854  1.00  0.00           H  
ATOM    628  HA  HIS A  39      -3.464  18.274  34.592  1.00  0.00           H  
ATOM    629 1HB  HIS A  39      -2.391  17.196  32.556  1.00  0.00           H  
ATOM    630 2HB  HIS A  39      -3.767  16.311  33.200  1.00  0.00           H  
ATOM    631  HD1 HIS A  39      -2.593  18.201  30.204  1.00  0.00           H  
ATOM    632  HD2 HIS A  39      -6.132  16.271  31.433  1.00  0.00           H  
ATOM    633  HE1 HIS A  39      -4.024  18.094  28.226  1.00  0.00           H  
ATOM    634  N   PRO A  40      -3.095  20.765  33.845  1.00  0.00           N  
ATOM    635  CA  PRO A  40      -2.429  22.037  33.524  1.00  0.00           C  
ATOM    636  C   PRO A  40      -0.897  22.046  33.650  1.00  0.00           C  
ATOM    637  O   PRO A  40      -0.333  21.331  34.477  1.00  0.00           O  
ATOM    638  CB  PRO A  40      -3.093  23.014  34.490  1.00  0.00           C  
ATOM    639  CG  PRO A  40      -3.389  22.150  35.666  1.00  0.00           C  
ATOM    640  CD  PRO A  40      -3.936  20.899  35.018  1.00  0.00           C  
ATOM    641  HA  PRO A  40      -2.644  22.304  32.479  1.00  0.00           H  
ATOM    642 1HB  PRO A  40      -2.408  23.846  34.714  1.00  0.00           H  
ATOM    643 2HB  PRO A  40      -3.989  23.452  34.026  1.00  0.00           H  
ATOM    644 1HG  PRO A  40      -2.474  21.980  36.253  1.00  0.00           H  
ATOM    645 2HG  PRO A  40      -4.106  22.650  36.334  1.00  0.00           H  
ATOM    646 1HD  PRO A  40      -3.815  20.047  35.703  1.00  0.00           H  
ATOM    647 2HD  PRO A  40      -4.997  21.048  34.767  1.00  0.00           H  
ATOM    648  N   ASP A  41      -0.235  22.872  32.836  1.00  0.00           N  
ATOM    649  CA  ASP A  41       1.236  22.948  32.819  1.00  0.00           C  
ATOM    650  C   ASP A  41       1.793  23.453  34.146  1.00  0.00           C  
ATOM    651  O   ASP A  41       1.096  24.134  34.898  1.00  0.00           O  
ATOM    652  CB  ASP A  41       1.713  23.862  31.688  1.00  0.00           C  
ATOM    653  CG  ASP A  41       1.455  23.279  30.306  1.00  0.00           C  
ATOM    654  OD1 ASP A  41       1.827  22.151  30.079  1.00  0.00           O  
ATOM    655  OD2 ASP A  41       0.889  23.966  29.489  1.00  0.00           O  
ATOM    656  H   ASP A  41      -0.766  23.462  32.212  1.00  0.00           H  
ATOM    657  HA  ASP A  41       1.632  21.949  32.634  1.00  0.00           H  
ATOM    658 1HB  ASP A  41       1.207  24.825  31.761  1.00  0.00           H  
ATOM    659 2HB  ASP A  41       2.783  24.046  31.795  1.00  0.00           H  
ATOM    660  N   LYS A  42       3.054  23.121  34.418  1.00  0.00           N  
ATOM    661  CA  LYS A  42       3.700  23.507  35.669  1.00  0.00           C  
ATOM    662  C   LYS A  42       2.820  23.207  36.881  1.00  0.00           C  
ATOM    663  O   LYS A  42       2.713  24.013  37.802  1.00  0.00           O  
ATOM    664  CB  LYS A  42       4.063  24.997  35.627  1.00  0.00           C  
ATOM    665  CG  LYS A  42       5.495  25.266  35.187  1.00  0.00           C  
ATOM    666  CD  LYS A  42       5.796  24.615  33.851  1.00  0.00           C  
ATOM    667  CE  LYS A  42       7.286  24.590  33.590  1.00  0.00           C  
ATOM    668  NZ  LYS A  42       7.609  23.815  32.367  1.00  0.00           N  
ATOM    669  H   LYS A  42       3.576  22.586  33.739  1.00  0.00           H  
ATOM    670  HA  LYS A  42       4.614  22.923  35.781  1.00  0.00           H  
ATOM    671 1HB  LYS A  42       3.392  25.516  34.941  1.00  0.00           H  
ATOM    672 2HB  LYS A  42       3.922  25.434  36.616  1.00  0.00           H  
ATOM    673 1HG  LYS A  42       5.653  26.341  35.100  1.00  0.00           H  
ATOM    674 2HG  LYS A  42       6.184  24.874  35.934  1.00  0.00           H  
ATOM    675 1HD  LYS A  42       5.412  23.594  33.849  1.00  0.00           H  
ATOM    676 2HD  LYS A  42       5.301  25.172  33.056  1.00  0.00           H  
ATOM    677 1HE  LYS A  42       7.652  25.609  33.472  1.00  0.00           H  
ATOM    678 2HE  LYS A  42       7.798  24.141  34.441  1.00  0.00           H  
ATOM    679 1HZ  LYS A  42       8.608  23.817  32.221  1.00  0.00           H  
ATOM    680 2HZ  LYS A  42       7.286  22.864  32.477  1.00  0.00           H  
ATOM    681 3HZ  LYS A  42       7.151  24.236  31.571  1.00  0.00           H  
ATOM    682  N   LEU A  43       2.206  22.027  36.871  1.00  0.00           N  
ATOM    683  CA  LEU A  43       1.263  21.624  37.905  1.00  0.00           C  
ATOM    684  C   LEU A  43       1.801  21.814  39.321  1.00  0.00           C  
ATOM    685  O   LEU A  43       1.093  22.309  40.198  1.00  0.00           O  
ATOM    686  CB  LEU A  43       0.878  20.153  37.703  1.00  0.00           C  
ATOM    687  CG  LEU A  43      -0.527  19.761  38.177  1.00  0.00           C  
ATOM    688  CD1 LEU A  43      -0.603  18.250  38.350  1.00  0.00           C  
ATOM    689  CD2 LEU A  43      -0.840  20.477  39.483  1.00  0.00           C  
ATOM    690  H   LEU A  43       2.407  21.391  36.113  1.00  0.00           H  
ATOM    691  HA  LEU A  43       0.374  22.249  37.825  1.00  0.00           H  
ATOM    692 1HB  LEU A  43       0.947  19.918  36.642  1.00  0.00           H  
ATOM    693 2HB  LEU A  43       1.594  19.530  38.239  1.00  0.00           H  
ATOM    694  HG  LEU A  43      -1.259  20.048  37.422  1.00  0.00           H  
ATOM    695 1HD1 LEU A  43      -1.602  17.972  38.686  1.00  0.00           H  
ATOM    696 2HD1 LEU A  43      -0.394  17.764  37.396  1.00  0.00           H  
ATOM    697 3HD1 LEU A  43       0.131  17.931  39.089  1.00  0.00           H  
ATOM    698 1HD2 LEU A  43      -1.840  20.199  39.820  1.00  0.00           H  
ATOM    699 2HD2 LEU A  43      -0.110  20.190  40.240  1.00  0.00           H  
ATOM    700 3HD2 LEU A  43      -0.797  21.555  39.327  1.00  0.00           H  
ATOM    701  N   GLU A  44       3.048  21.415  39.542  1.00  0.00           N  
ATOM    702  CA  GLU A  44       3.635  21.486  40.875  1.00  0.00           C  
ATOM    703  C   GLU A  44       3.780  22.927  41.363  1.00  0.00           C  
ATOM    704  O   GLU A  44       3.923  23.163  42.561  1.00  0.00           O  
ATOM    705  CB  GLU A  44       5.002  20.798  40.885  1.00  0.00           C  
ATOM    706  CG  GLU A  44       6.117  21.605  40.234  1.00  0.00           C  
ATOM    707  CD  GLU A  44       6.129  21.482  38.736  1.00  0.00           C  
ATOM    708  OE1 GLU A  44       5.171  20.989  38.191  1.00  0.00           O  
ATOM    709  OE2 GLU A  44       7.099  21.881  38.135  1.00  0.00           O  
ATOM    710  H   GLU A  44       3.603  21.057  38.779  1.00  0.00           H  
ATOM    711  HA  GLU A  44       2.975  20.968  41.572  1.00  0.00           H  
ATOM    712 1HB  GLU A  44       5.297  20.590  41.914  1.00  0.00           H  
ATOM    713 2HB  GLU A  44       4.932  19.843  40.364  1.00  0.00           H  
ATOM    714 1HG  GLU A  44       5.994  22.655  40.499  1.00  0.00           H  
ATOM    715 2HG  GLU A  44       7.074  21.268  40.630  1.00  0.00           H  
ATOM    716  N   GLU A  45       3.752  23.883  40.436  1.00  0.00           N  
ATOM    717  CA  GLU A  45       3.826  25.299  40.790  1.00  0.00           C  
ATOM    718  C   GLU A  45       2.422  25.880  40.906  1.00  0.00           C  
ATOM    719  O   GLU A  45       2.113  26.621  41.841  1.00  0.00           O  
ATOM    720  CB  GLU A  45       4.604  26.081  39.720  1.00  0.00           C  
ATOM    721  CG  GLU A  45       5.961  25.491  39.340  1.00  0.00           C  
ATOM    722  CD  GLU A  45       6.977  25.546  40.465  1.00  0.00           C  
ATOM    723  OE1 GLU A  45       8.064  24.939  40.324  1.00  0.00           O  
ATOM    724  OE2 GLU A  45       6.693  26.196  41.492  1.00  0.00           O  
ATOM    725  H   GLU A  45       3.676  23.622  39.463  1.00  0.00           H  
ATOM    726  HA  GLU A  45       4.353  25.391  41.740  1.00  0.00           H  
ATOM    727 1HB  GLU A  45       4.009  26.143  38.809  1.00  0.00           H  
ATOM    728 2HB  GLU A  45       4.777  27.100  40.068  1.00  0.00           H  
ATOM    729 1HG  GLU A  45       5.824  24.451  39.045  1.00  0.00           H  
ATOM    730 2HG  GLU A  45       6.354  26.035  38.481  1.00  0.00           H  
ATOM    731  N   LYS A  46       1.575  25.516  39.948  1.00  0.00           N  
ATOM    732  CA  LYS A  46       0.204  26.009  39.865  1.00  0.00           C  
ATOM    733  C   LYS A  46      -0.687  25.596  41.030  1.00  0.00           C  
ATOM    734  O   LYS A  46      -1.473  26.403  41.530  1.00  0.00           O  
ATOM    735  CB  LYS A  46      -0.432  25.548  38.549  1.00  0.00           C  
ATOM    736  CG  LYS A  46      -1.851  26.057  38.311  1.00  0.00           C  
ATOM    737  CD  LYS A  46      -2.371  25.640  36.934  1.00  0.00           C  
ATOM    738  CE  LYS A  46      -3.794  26.139  36.680  1.00  0.00           C  
ATOM    739  NZ  LYS A  46      -3.890  27.628  36.573  1.00  0.00           N  
ATOM    740  H   LYS A  46       1.907  24.868  39.248  1.00  0.00           H  
ATOM    741  HA  LYS A  46       0.226  27.099  39.887  1.00  0.00           H  
ATOM    742 1HB  LYS A  46       0.183  25.881  37.712  1.00  0.00           H  
ATOM    743 2HB  LYS A  46      -0.461  24.459  38.521  1.00  0.00           H  
ATOM    744 1HG  LYS A  46      -2.516  25.653  39.076  1.00  0.00           H  
ATOM    745 2HG  LYS A  46      -1.865  27.144  38.379  1.00  0.00           H  
ATOM    746 1HD  LYS A  46      -1.716  26.044  36.161  1.00  0.00           H  
ATOM    747 2HD  LYS A  46      -2.366  24.552  36.858  1.00  0.00           H  
ATOM    748 1HE  LYS A  46      -4.170  25.709  35.753  1.00  0.00           H  
ATOM    749 2HE  LYS A  46      -4.443  25.818  37.494  1.00  0.00           H  
ATOM    750 1HZ  LYS A  46      -4.850  27.893  36.406  1.00  0.00           H  
ATOM    751 2HZ  LYS A  46      -3.569  28.050  37.433  1.00  0.00           H  
ATOM    752 3HZ  LYS A  46      -3.315  27.948  35.807  1.00  0.00           H  
ATOM    753  N   PHE A  47      -0.569  24.344  41.460  1.00  0.00           N  
ATOM    754  CA  PHE A  47      -1.414  23.845  42.536  1.00  0.00           C  
ATOM    755  C   PHE A  47      -1.355  24.695  43.806  1.00  0.00           C  
ATOM    756  O   PHE A  47      -2.382  25.167  44.283  1.00  0.00           O  
ATOM    757  CB  PHE A  47      -1.062  22.399  42.880  1.00  0.00           C  
ATOM    758  CG  PHE A  47      -1.750  21.898  44.112  1.00  0.00           C  
ATOM    759  CD1 PHE A  47      -3.107  21.592  44.090  1.00  0.00           C  
ATOM    760  CD2 PHE A  47      -1.049  21.765  45.306  1.00  0.00           C  
ATOM    761  CE1 PHE A  47      -3.759  21.167  45.242  1.00  0.00           C  
ATOM    762  CE2 PHE A  47      -1.688  21.341  46.466  1.00  0.00           C  
ATOM    763  CZ  PHE A  47      -3.046  21.038  46.436  1.00  0.00           C  
ATOM    764  H   PHE A  47       0.111  23.726  41.042  1.00  0.00           H  
ATOM    765  HA  PHE A  47      -2.453  23.878  42.204  1.00  0.00           H  
ATOM    766 1HB  PHE A  47      -1.331  21.751  42.047  1.00  0.00           H  
ATOM    767 2HB  PHE A  47       0.014  22.312  43.027  1.00  0.00           H  
ATOM    768  HD1 PHE A  47      -3.660  21.687  43.155  1.00  0.00           H  
ATOM    769  HD2 PHE A  47       0.015  22.004  45.326  1.00  0.00           H  
ATOM    770  HE1 PHE A  47      -4.823  20.935  45.211  1.00  0.00           H  
ATOM    771  HE2 PHE A  47      -1.129  21.247  47.397  1.00  0.00           H  
ATOM    772  HZ  PHE A  47      -3.552  20.704  47.341  1.00  0.00           H  
ATOM    773  N   PRO A  48      -0.152  24.901  44.374  1.00  0.00           N  
ATOM    774  CA  PRO A  48      -0.072  25.681  45.612  1.00  0.00           C  
ATOM    775  C   PRO A  48      -0.444  27.154  45.422  1.00  0.00           C  
ATOM    776  O   PRO A  48      -0.937  27.797  46.349  1.00  0.00           O  
ATOM    777  CB  PRO A  48       1.400  25.526  46.005  1.00  0.00           C  
ATOM    778  CG  PRO A  48       2.096  25.244  44.717  1.00  0.00           C  
ATOM    779  CD  PRO A  48       1.141  24.358  43.962  1.00  0.00           C  
ATOM    780  HA  PRO A  48      -0.765  25.256  46.352  1.00  0.00           H  
ATOM    781 1HB  PRO A  48       1.758  26.445  46.491  1.00  0.00           H  
ATOM    782 2HB  PRO A  48       1.511  24.712  46.737  1.00  0.00           H  
ATOM    783 1HG  PRO A  48       2.310  26.184  44.188  1.00  0.00           H  
ATOM    784 2HG  PRO A  48       3.064  24.759  44.907  1.00  0.00           H  
ATOM    785 1HD  PRO A  48       1.315  24.468  42.882  1.00  0.00           H  
ATOM    786 2HD  PRO A  48       1.284  23.314  44.275  1.00  0.00           H  
ATOM    787  N   GLN A  49      -0.219  27.680  44.222  1.00  0.00           N  
ATOM    788  CA  GLN A  49      -0.598  29.058  43.912  1.00  0.00           C  
ATOM    789  C   GLN A  49      -2.121  29.185  43.965  1.00  0.00           C  
ATOM    790  O   GLN A  49      -2.660  29.971  44.746  1.00  0.00           O  
ATOM    791  CB  GLN A  49      -0.104  29.446  42.513  1.00  0.00           C  
ATOM    792  CG  GLN A  49       0.045  30.957  42.259  1.00  0.00           C  
ATOM    793  CD  GLN A  49      -1.235  31.753  42.506  1.00  0.00           C  
ATOM    794  OE1 GLN A  49      -1.947  32.108  41.566  1.00  0.00           O  
ATOM    795  NE2 GLN A  49      -1.531  32.033  43.774  1.00  0.00           N  
ATOM    796  H   GLN A  49       0.222  27.119  43.507  1.00  0.00           H  
ATOM    797  HA  GLN A  49      -0.131  29.718  44.643  1.00  0.00           H  
ATOM    798 1HB  GLN A  49       0.870  28.990  42.332  1.00  0.00           H  
ATOM    799 2HB  GLN A  49      -0.792  29.058  41.763  1.00  0.00           H  
ATOM    800 1HG  GLN A  49       0.812  31.353  42.924  1.00  0.00           H  
ATOM    801 2HG  GLN A  49       0.334  31.113  41.220  1.00  0.00           H  
ATOM    802 1HE2 GLN A  49      -2.358  32.553  43.992  1.00  0.00           H  
ATOM    803 2HE2 GLN A  49      -0.926  31.725  44.508  1.00  0.00           H  
ATOM    804  N   VAL A  50      -2.806  28.397  43.136  1.00  0.00           N  
ATOM    805  CA  VAL A  50      -4.266  28.387  43.091  1.00  0.00           C  
ATOM    806  C   VAL A  50      -4.904  27.915  44.398  1.00  0.00           C  
ATOM    807  O   VAL A  50      -5.994  28.360  44.759  1.00  0.00           O  
ATOM    808  CB  VAL A  50      -4.745  27.477  41.945  1.00  0.00           C  
ATOM    809  CG1 VAL A  50      -6.260  27.339  41.971  1.00  0.00           C  
ATOM    810  CG2 VAL A  50      -4.277  28.037  40.610  1.00  0.00           C  
ATOM    811  H   VAL A  50      -2.291  27.787  42.519  1.00  0.00           H  
ATOM    812  HA  VAL A  50      -4.614  29.406  42.917  1.00  0.00           H  
ATOM    813  HB  VAL A  50      -4.329  26.480  42.087  1.00  0.00           H  
ATOM    814 1HG1 VAL A  50      -6.581  26.692  41.154  1.00  0.00           H  
ATOM    815 2HG1 VAL A  50      -6.569  26.903  42.921  1.00  0.00           H  
ATOM    816 3HG1 VAL A  50      -6.717  28.322  41.855  1.00  0.00           H  
ATOM    817 1HG2 VAL A  50      -4.618  27.388  39.804  1.00  0.00           H  
ATOM    818 2HG2 VAL A  50      -4.689  29.037  40.470  1.00  0.00           H  
ATOM    819 3HG2 VAL A  50      -3.188  28.088  40.598  1.00  0.00           H  
ATOM    820  N   ALA A  51      -4.226  27.014  45.105  1.00  0.00           N  
ATOM    821  CA  ALA A  51      -4.771  26.441  46.333  1.00  0.00           C  
ATOM    822  C   ALA A  51      -4.501  27.359  47.521  1.00  0.00           C  
ATOM    823  O   ALA A  51      -5.064  27.177  48.605  1.00  0.00           O  
ATOM    824  CB  ALA A  51      -4.166  25.069  46.587  1.00  0.00           C  
ATOM    825  H   ALA A  51      -3.314  26.719  44.786  1.00  0.00           H  
ATOM    826  HA  ALA A  51      -5.849  26.335  46.208  1.00  0.00           H  
ATOM    827 1HB  ALA A  51      -4.581  24.653  47.505  1.00  0.00           H  
ATOM    828 2HB  ALA A  51      -4.399  24.409  45.752  1.00  0.00           H  
ATOM    829 3HB  ALA A  51      -3.086  25.161  46.686  1.00  0.00           H  
ATOM    830  N   ALA A  52      -3.627  28.340  47.311  1.00  0.00           N  
ATOM    831  CA  ALA A  52      -3.311  29.321  48.340  1.00  0.00           C  
ATOM    832  C   ALA A  52      -4.529  30.216  48.525  1.00  0.00           C  
ATOM    833  O   ALA A  52      -4.904  30.554  49.649  1.00  0.00           O  
ATOM    834  CB  ALA A  52      -2.110  30.154  47.918  1.00  0.00           C  
ATOM    835  H   ALA A  52      -3.170  28.405  46.412  1.00  0.00           H  
ATOM    836  HA  ALA A  52      -3.065  28.783  49.256  1.00  0.00           H  
ATOM    837 1HB  ALA A  52      -1.883  30.884  48.695  1.00  0.00           H  
ATOM    838 2HB  ALA A  52      -1.249  29.503  47.769  1.00  0.00           H  
ATOM    839 3HB  ALA A  52      -2.337  30.673  46.989  1.00  0.00           H  
ATOM    840  N   THR A  53      -5.140  30.588  47.402  1.00  0.00           N  
ATOM    841  CA  THR A  53      -6.350  31.405  47.384  1.00  0.00           C  
ATOM    842  C   THR A  53      -7.518  30.611  47.945  1.00  0.00           C  
ATOM    843  O   THR A  53      -8.478  31.181  48.456  1.00  0.00           O  
ATOM    844  CB  THR A  53      -6.683  31.893  45.962  1.00  0.00           C  
ATOM    845  OG1 THR A  53      -5.608  32.703  45.468  1.00  0.00           O  
ATOM    846  CG2 THR A  53      -7.967  32.708  45.965  1.00  0.00           C  
ATOM    847  H   THR A  53      -4.739  30.284  46.526  1.00  0.00           H  
ATOM    848  HA  THR A  53      -6.174  32.297  47.987  1.00  0.00           H  
ATOM    849  HB  THR A  53      -6.806  31.034  45.303  1.00  0.00           H  
ATOM    850  HG1 THR A  53      -5.818  33.005  44.581  1.00  0.00           H  
ATOM    851 1HG2 THR A  53      -8.187  33.044  44.952  1.00  0.00           H  
ATOM    852 2HG2 THR A  53      -8.789  32.092  46.330  1.00  0.00           H  
ATOM    853 3HG2 THR A  53      -7.847  33.574  46.615  1.00  0.00           H  
ATOM    854  N   GLY A  54      -7.428  29.290  47.849  1.00  0.00           N  
ATOM    855  CA  GLY A  54      -8.517  28.443  48.296  1.00  0.00           C  
ATOM    856  C   GLY A  54      -9.209  27.716  47.157  1.00  0.00           C  
ATOM    857  O   GLY A  54     -10.252  27.094  47.357  1.00  0.00           O  
ATOM    858  H   GLY A  54      -6.599  28.862  47.462  1.00  0.00           H  
ATOM    859 1HA  GLY A  54      -8.138  27.706  49.004  1.00  0.00           H  
ATOM    860 2HA  GLY A  54      -9.254  29.047  48.825  1.00  0.00           H  
ATOM    861  N   ASP A  55      -8.627  27.781  45.962  1.00  0.00           N  
ATOM    862  CA  ASP A  55      -9.225  27.158  44.781  1.00  0.00           C  
ATOM    863  C   ASP A  55      -8.500  25.862  44.428  1.00  0.00           C  
ATOM    864  O   ASP A  55      -7.664  25.387  45.194  1.00  0.00           O  
ATOM    865  CB  ASP A  55      -9.187  28.116  43.588  1.00  0.00           C  
ATOM    866  CG  ASP A  55      -9.854  29.453  43.879  1.00  0.00           C  
ATOM    867  OD1 ASP A  55     -10.954  29.450  44.379  1.00  0.00           O  
ATOM    868  OD2 ASP A  55      -9.257  30.465  43.600  1.00  0.00           O  
ATOM    869  H   ASP A  55      -7.750  28.273  45.868  1.00  0.00           H  
ATOM    870  HA  ASP A  55     -10.270  26.935  45.000  1.00  0.00           H  
ATOM    871 1HB  ASP A  55      -8.151  28.298  43.301  1.00  0.00           H  
ATOM    872 2HB  ASP A  55      -9.686  27.655  42.735  1.00  0.00           H  
ATOM    873  N   GLY A  56      -8.825  25.290  43.273  1.00  0.00           N  
ATOM    874  CA  GLY A  56      -8.128  24.095  42.829  1.00  0.00           C  
ATOM    875  C   GLY A  56      -8.897  22.788  42.926  1.00  0.00           C  
ATOM    876  O   GLY A  56     -10.120  22.781  43.071  1.00  0.00           O  
ATOM    877  H   GLY A  56      -9.556  25.677  42.693  1.00  0.00           H  
ATOM    878 1HA  GLY A  56      -7.832  24.213  41.787  1.00  0.00           H  
ATOM    879 2HA  GLY A  56      -7.215  23.970  43.410  1.00  0.00           H  
ATOM    880  N   PRO A  57      -8.191  21.650  42.859  1.00  0.00           N  
ATOM    881  CA  PRO A  57      -8.791  20.317  42.880  1.00  0.00           C  
ATOM    882  C   PRO A  57      -9.180  19.827  44.262  1.00  0.00           C  
ATOM    883  O   PRO A  57      -8.768  20.389  45.277  1.00  0.00           O  
ATOM    884  CB  PRO A  57      -7.678  19.448  42.286  1.00  0.00           C  
ATOM    885  CG  PRO A  57      -6.419  20.125  42.712  1.00  0.00           C  
ATOM    886  CD  PRO A  57      -6.734  21.594  42.616  1.00  0.00           C  
ATOM    887  HA  PRO A  57      -9.694  20.317  42.253  1.00  0.00           H  
ATOM    888 1HB  PRO A  57      -7.759  18.420  42.668  1.00  0.00           H  
ATOM    889 2HB  PRO A  57      -7.785  19.395  41.193  1.00  0.00           H  
ATOM    890 1HG  PRO A  57      -6.148  19.815  43.732  1.00  0.00           H  
ATOM    891 2HG  PRO A  57      -5.587  19.826  42.057  1.00  0.00           H  
ATOM    892 1HD  PRO A  57      -6.175  22.140  43.391  1.00  0.00           H  
ATOM    893 2HD  PRO A  57      -6.468  21.962  41.614  1.00  0.00           H  
ATOM    894  N   ASP A  58      -9.972  18.762  44.281  1.00  0.00           N  
ATOM    895  CA  ASP A  58     -10.344  18.096  45.516  1.00  0.00           C  
ATOM    896  C   ASP A  58      -9.234  17.076  45.788  1.00  0.00           C  
ATOM    897  O   ASP A  58      -8.842  16.834  46.935  1.00  0.00           O  
ATOM    898  CB  ASP A  58     -11.710  17.413  45.407  1.00  0.00           C  
ATOM    899  CG  ASP A  58     -12.841  18.394  45.128  1.00  0.00           C  
ATOM    900  OD1 ASP A  58     -13.083  19.242  45.953  1.00  0.00           O  
ATOM    901  OD2 ASP A  58     -13.452  18.285  44.092  1.00  0.00           O  
ATOM    902  H   ASP A  58     -10.326  18.407  43.404  1.00  0.00           H  
ATOM    903  HA  ASP A  58     -10.458  18.850  46.295  1.00  0.00           H  
ATOM    904 1HB  ASP A  58     -11.684  16.673  44.607  1.00  0.00           H  
ATOM    905 2HB  ASP A  58     -11.928  16.885  46.335  1.00  0.00           H  
ATOM    906  N   ILE A  59      -8.738  16.481  44.707  1.00  0.00           N  
ATOM    907  CA  ILE A  59      -7.614  15.560  44.768  1.00  0.00           C  
ATOM    908  C   ILE A  59      -6.495  16.002  43.831  1.00  0.00           C  
ATOM    909  O   ILE A  59      -6.725  16.206  42.638  1.00  0.00           O  
ATOM    910  CB  ILE A  59      -8.056  14.130  44.408  1.00  0.00           C  
ATOM    911  CG1 ILE A  59      -9.113  13.632  45.398  1.00  0.00           C  
ATOM    912  CG2 ILE A  59      -6.858  13.192  44.388  1.00  0.00           C  
ATOM    913  CD1 ILE A  59      -9.754  12.322  45.000  1.00  0.00           C  
ATOM    914  H   ILE A  59      -9.162  16.681  43.812  1.00  0.00           H  
ATOM    915  HA  ILE A  59      -7.244  15.534  45.793  1.00  0.00           H  
ATOM    916  HB  ILE A  59      -8.522  14.130  43.423  1.00  0.00           H  
ATOM    917 1HG1 ILE A  59      -8.660  13.506  46.381  1.00  0.00           H  
ATOM    918 2HG1 ILE A  59      -9.901  14.380  45.495  1.00  0.00           H  
ATOM    919 1HG2 ILE A  59      -7.189  12.186  44.132  1.00  0.00           H  
ATOM    920 2HG2 ILE A  59      -6.139  13.537  43.646  1.00  0.00           H  
ATOM    921 3HG2 ILE A  59      -6.388  13.181  45.371  1.00  0.00           H  
ATOM    922 1HD1 ILE A  59     -10.492  12.036  45.749  1.00  0.00           H  
ATOM    923 2HD1 ILE A  59     -10.244  12.436  44.032  1.00  0.00           H  
ATOM    924 3HD1 ILE A  59      -8.989  11.550  44.930  1.00  0.00           H  
ATOM    925  N   ILE A  60      -5.287  16.148  44.373  1.00  0.00           N  
ATOM    926  CA  ILE A  60      -4.136  16.502  43.555  1.00  0.00           C  
ATOM    927  C   ILE A  60      -3.195  15.311  43.413  1.00  0.00           C  
ATOM    928  O   ILE A  60      -2.920  14.618  44.389  1.00  0.00           O  
ATOM    929  CB  ILE A  60      -3.375  17.696  44.159  1.00  0.00           C  
ATOM    930  CG1 ILE A  60      -2.146  18.031  43.309  1.00  0.00           C  
ATOM    931  CG2 ILE A  60      -2.970  17.398  45.594  1.00  0.00           C  
ATOM    932  CD1 ILE A  60      -2.480  18.578  41.941  1.00  0.00           C  
ATOM    933  H   ILE A  60      -5.161  16.011  45.366  1.00  0.00           H  
ATOM    934  HA  ILE A  60      -4.491  16.787  42.566  1.00  0.00           H  
ATOM    935  HB  ILE A  60      -4.015  18.578  44.147  1.00  0.00           H  
ATOM    936 1HG1 ILE A  60      -1.533  18.765  43.831  1.00  0.00           H  
ATOM    937 2HG1 ILE A  60      -1.540  17.134  43.178  1.00  0.00           H  
ATOM    938 1HG2 ILE A  60      -2.433  18.253  46.005  1.00  0.00           H  
ATOM    939 2HG2 ILE A  60      -3.860  17.208  46.191  1.00  0.00           H  
ATOM    940 3HG2 ILE A  60      -2.324  16.520  45.615  1.00  0.00           H  
ATOM    941 1HD1 ILE A  60      -1.558  18.791  41.399  1.00  0.00           H  
ATOM    942 2HD1 ILE A  60      -3.065  17.843  41.387  1.00  0.00           H  
ATOM    943 3HD1 ILE A  60      -3.057  19.496  42.047  1.00  0.00           H  
ATOM    944  N   PHE A  61      -2.729  15.067  42.188  1.00  0.00           N  
ATOM    945  CA  PHE A  61      -1.771  13.997  41.898  1.00  0.00           C  
ATOM    946  C   PHE A  61      -0.395  14.560  41.576  1.00  0.00           C  
ATOM    947  O   PHE A  61      -0.257  15.451  40.732  1.00  0.00           O  
ATOM    948  CB  PHE A  61      -2.225  13.154  40.700  1.00  0.00           C  
ATOM    949  CG  PHE A  61      -3.227  12.089  41.040  1.00  0.00           C  
ATOM    950  CD1 PHE A  61      -4.546  12.414  41.357  1.00  0.00           C  
ATOM    951  CD2 PHE A  61      -2.844  10.752  41.053  1.00  0.00           C  
ATOM    952  CE1 PHE A  61      -5.467  11.417  41.687  1.00  0.00           C  
ATOM    953  CE2 PHE A  61      -3.756   9.749  41.381  1.00  0.00           C  
ATOM    954  CZ  PHE A  61      -5.072  10.081  41.700  1.00  0.00           C  
ATOM    955  H   PHE A  61      -3.058  15.651  41.433  1.00  0.00           H  
ATOM    956  HA  PHE A  61      -1.705  13.345  42.770  1.00  0.00           H  
ATOM    957 1HB  PHE A  61      -2.668  13.803  39.946  1.00  0.00           H  
ATOM    958 2HB  PHE A  61      -1.361  12.669  40.248  1.00  0.00           H  
ATOM    959  HD1 PHE A  61      -4.854  13.460  41.343  1.00  0.00           H  
ATOM    960  HD2 PHE A  61      -1.814  10.492  40.804  1.00  0.00           H  
ATOM    961  HE1 PHE A  61      -6.494  11.685  41.934  1.00  0.00           H  
ATOM    962  HE2 PHE A  61      -3.440   8.705  41.389  1.00  0.00           H  
ATOM    963  HZ  PHE A  61      -5.788   9.302  41.960  1.00  0.00           H  
ATOM    964  N   TRP A  62       0.622  14.027  42.248  1.00  0.00           N  
ATOM    965  CA  TRP A  62       2.010  14.379  41.960  1.00  0.00           C  
ATOM    966  C   TRP A  62       2.970  13.474  42.730  1.00  0.00           C  
ATOM    967  O   TRP A  62       2.564  12.805  43.682  1.00  0.00           O  
ATOM    968  CB  TRP A  62       2.280  15.850  42.314  1.00  0.00           C  
ATOM    969  CG  TRP A  62       3.594  16.363  41.793  1.00  0.00           C  
ATOM    970  CD1 TRP A  62       4.782  16.465  42.481  1.00  0.00           C  
ATOM    971  CD2 TRP A  62       3.868  16.790  40.459  1.00  0.00           C  
ATOM    972  NE1 TRP A  62       5.774  16.921  41.648  1.00  0.00           N  
ATOM    973  CE2 TRP A  62       5.243  17.122  40.397  1.00  0.00           C  
ATOM    974  CE3 TRP A  62       3.092  16.908  39.295  1.00  0.00           C  
ATOM    975  CZ2 TRP A  62       5.850  17.583  39.225  1.00  0.00           C  
ATOM    976  CZ3 TRP A  62       3.699  17.366  38.128  1.00  0.00           C  
ATOM    977  CH2 TRP A  62       5.067  17.688  38.103  1.00  0.00           C  
ATOM    978  H   TRP A  62       0.426  13.359  42.980  1.00  0.00           H  
ATOM    979  HA  TRP A  62       2.187  14.240  40.894  1.00  0.00           H  
ATOM    980 1HB  TRP A  62       1.483  16.474  41.908  1.00  0.00           H  
ATOM    981 2HB  TRP A  62       2.270  15.971  43.397  1.00  0.00           H  
ATOM    982  HD1 TRP A  62       4.915  16.220  43.534  1.00  0.00           H  
ATOM    983  HE1 TRP A  62       6.736  17.082  41.911  1.00  0.00           H  
ATOM    984  HE3 TRP A  62       2.035  16.643  39.305  1.00  0.00           H  
ATOM    985  HZ2 TRP A  62       6.906  17.852  39.186  1.00  0.00           H  
ATOM    986  HZ3 TRP A  62       3.086  17.470  37.232  1.00  0.00           H  
ATOM    987  HH2 TRP A  62       5.512  18.029  37.168  1.00  0.00           H  
ATOM    988  N   ALA A  63       4.233  13.444  42.298  1.00  0.00           N  
ATOM    989  CA  ALA A  63       5.283  12.739  43.024  1.00  0.00           C  
ATOM    990  C   ALA A  63       5.369  13.269  44.469  1.00  0.00           C  
ATOM    991  O   ALA A  63       5.493  14.479  44.700  1.00  0.00           O  
ATOM    992  CB  ALA A  63       6.622  12.917  42.302  1.00  0.00           C  
ATOM    993  H   ALA A  63       4.465  13.925  41.441  1.00  0.00           H  
ATOM    994  HA  ALA A  63       5.027  11.680  43.046  1.00  0.00           H  
ATOM    995 1HB  ALA A  63       7.404  12.389  42.848  1.00  0.00           H  
ATOM    996 2HB  ALA A  63       6.548  12.512  41.292  1.00  0.00           H  
ATOM    997 3HB  ALA A  63       6.869  13.976  42.250  1.00  0.00           H  
ATOM    998  N   HIS A  64       5.313  12.349  45.429  1.00  0.00           N  
ATOM    999  CA  HIS A  64       5.288  12.675  46.851  1.00  0.00           C  
ATOM   1000  C   HIS A  64       6.246  13.755  47.382  1.00  0.00           C  
ATOM   1001  O   HIS A  64       5.962  14.367  48.408  1.00  0.00           O  
ATOM   1002  CB  HIS A  64       5.542  11.388  47.642  1.00  0.00           C  
ATOM   1003  CG  HIS A  64       6.970  10.940  47.621  1.00  0.00           C  
ATOM   1004  ND1 HIS A  64       7.513  10.232  46.569  1.00  0.00           N  
ATOM   1005  CD2 HIS A  64       7.968  11.099  48.523  1.00  0.00           C  
ATOM   1006  CE1 HIS A  64       8.784   9.976  46.825  1.00  0.00           C  
ATOM   1007  NE2 HIS A  64       9.084  10.490  48.003  1.00  0.00           N  
ATOM   1008  H   HIS A  64       5.285  11.380  45.146  1.00  0.00           H  
ATOM   1009  HA  HIS A  64       4.320  13.103  47.110  1.00  0.00           H  
ATOM   1010 1HB  HIS A  64       5.245  11.534  48.681  1.00  0.00           H  
ATOM   1011 2HB  HIS A  64       4.927  10.585  47.237  1.00  0.00           H  
ATOM   1012  HD2 HIS A  64       7.898  11.613  49.482  1.00  0.00           H  
ATOM   1013  HE1 HIS A  64       9.468   9.432  46.173  1.00  0.00           H  
ATOM   1014  HE2 HIS A  64       9.986  10.446  48.455  1.00  0.00           H  
ATOM   1015  N   ASP A  65       7.361  13.998  46.694  1.00  0.00           N  
ATOM   1016  CA  ASP A  65       8.348  14.962  47.173  1.00  0.00           C  
ATOM   1017  C   ASP A  65       7.862  16.399  47.368  1.00  0.00           C  
ATOM   1018  O   ASP A  65       8.469  17.141  48.136  1.00  0.00           O  
ATOM   1019  CB  ASP A  65       9.596  14.948  46.276  1.00  0.00           C  
ATOM   1020  CG  ASP A  65       9.313  15.425  44.885  1.00  0.00           C  
ATOM   1021  OD1 ASP A  65       8.411  14.872  44.226  1.00  0.00           O  
ATOM   1022  OD2 ASP A  65       9.993  16.360  44.447  1.00  0.00           O  
ATOM   1023  H   ASP A  65       7.530  13.510  45.827  1.00  0.00           H  
ATOM   1024  HA  ASP A  65       8.644  14.681  48.184  1.00  0.00           H  
ATOM   1025 1HB  ASP A  65      10.366  15.584  46.715  1.00  0.00           H  
ATOM   1026 2HB  ASP A  65       9.997  13.936  46.226  1.00  0.00           H  
ATOM   1027  N   ARG A  66       6.775  16.787  46.704  1.00  0.00           N  
ATOM   1028  CA  ARG A  66       6.206  18.132  46.861  1.00  0.00           C  
ATOM   1029  C   ARG A  66       5.171  18.232  47.966  1.00  0.00           C  
ATOM   1030  O   ARG A  66       4.798  19.328  48.372  1.00  0.00           O  
ATOM   1031  CB  ARG A  66       5.550  18.596  45.569  1.00  0.00           C  
ATOM   1032  CG  ARG A  66       6.502  18.779  44.413  1.00  0.00           C  
ATOM   1033  CD  ARG A  66       7.245  20.087  44.529  1.00  0.00           C  
ATOM   1034  NE  ARG A  66       8.122  20.273  43.387  1.00  0.00           N  
ATOM   1035  CZ  ARG A  66       8.735  21.404  43.077  1.00  0.00           C  
ATOM   1036  NH1 ARG A  66       8.572  22.491  43.831  1.00  0.00           N  
ATOM   1037  NH2 ARG A  66       9.519  21.434  42.005  1.00  0.00           N  
ATOM   1038  H   ARG A  66       6.330  16.135  46.074  1.00  0.00           H  
ATOM   1039  HA  ARG A  66       7.014  18.823  47.106  1.00  0.00           H  
ATOM   1040 1HB  ARG A  66       4.794  17.874  45.266  1.00  0.00           H  
ATOM   1041 2HB  ARG A  66       5.046  19.547  45.739  1.00  0.00           H  
ATOM   1042 1HG  ARG A  66       7.226  17.964  44.405  1.00  0.00           H  
ATOM   1043 2HG  ARG A  66       5.942  18.776  43.477  1.00  0.00           H  
ATOM   1044 1HD  ARG A  66       6.530  20.909  44.566  1.00  0.00           H  
ATOM   1045 2HD  ARG A  66       7.843  20.086  45.440  1.00  0.00           H  
ATOM   1046  HE  ARG A  66       8.279  19.479  42.781  1.00  0.00           H  
ATOM   1047 1HH1 ARG A  66       7.976  22.455  44.647  1.00  0.00           H  
ATOM   1048 2HH1 ARG A  66       9.043  23.350  43.588  1.00  0.00           H  
ATOM   1049 1HH2 ARG A  66       9.638  20.602  41.443  1.00  0.00           H  
ATOM   1050 2HH2 ARG A  66       9.995  22.287  41.752  1.00  0.00           H  
ATOM   1051  N   PHE A  67       4.702  17.092  48.453  1.00  0.00           N  
ATOM   1052  CA  PHE A  67       3.587  17.078  49.394  1.00  0.00           C  
ATOM   1053  C   PHE A  67       3.884  17.633  50.784  1.00  0.00           C  
ATOM   1054  O   PHE A  67       2.980  18.143  51.459  1.00  0.00           O  
ATOM   1055  CB  PHE A  67       3.005  15.664  49.499  1.00  0.00           C  
ATOM   1056  CG  PHE A  67       2.112  15.301  48.348  1.00  0.00           C  
ATOM   1057  CD1 PHE A  67       2.635  15.137  47.071  1.00  0.00           C  
ATOM   1058  CD2 PHE A  67       0.743  15.153  48.534  1.00  0.00           C  
ATOM   1059  CE1 PHE A  67       1.809  14.831  45.999  1.00  0.00           C  
ATOM   1060  CE2 PHE A  67      -0.094  14.849  47.474  1.00  0.00           C  
ATOM   1061  CZ  PHE A  67       0.439  14.688  46.201  1.00  0.00           C  
ATOM   1062  H   PHE A  67       5.120  16.216  48.173  1.00  0.00           H  
ATOM   1063  HA  PHE A  67       2.813  17.751  49.022  1.00  0.00           H  
ATOM   1064 1HB  PHE A  67       3.817  14.940  49.545  1.00  0.00           H  
ATOM   1065 2HB  PHE A  67       2.433  15.574  50.421  1.00  0.00           H  
ATOM   1066  HD1 PHE A  67       3.708  15.250  46.916  1.00  0.00           H  
ATOM   1067  HD2 PHE A  67       0.330  15.281  49.535  1.00  0.00           H  
ATOM   1068  HE1 PHE A  67       2.234  14.703  45.004  1.00  0.00           H  
ATOM   1069  HE2 PHE A  67      -1.167  14.736  47.633  1.00  0.00           H  
ATOM   1070  HZ  PHE A  67      -0.215  14.451  45.363  1.00  0.00           H  
ATOM   1071  N   GLY A  68       5.143  17.557  51.204  1.00  0.00           N  
ATOM   1072  CA  GLY A  68       5.512  18.077  52.513  1.00  0.00           C  
ATOM   1073  C   GLY A  68       5.420  19.589  52.572  1.00  0.00           C  
ATOM   1074  O   GLY A  68       4.950  20.160  53.555  1.00  0.00           O  
ATOM   1075  H   GLY A  68       5.855  17.140  50.622  1.00  0.00           H  
ATOM   1076 1HA  GLY A  68       4.858  17.647  53.273  1.00  0.00           H  
ATOM   1077 2HA  GLY A  68       6.529  17.770  52.753  1.00  0.00           H  
ATOM   1078  N   GLY A  69       5.871  20.235  51.506  1.00  0.00           N  
ATOM   1079  CA  GLY A  69       5.765  21.671  51.416  1.00  0.00           C  
ATOM   1080  C   GLY A  69       4.315  22.086  51.373  1.00  0.00           C  
ATOM   1081  O   GLY A  69       3.937  23.081  51.995  1.00  0.00           O  
ATOM   1082  H   GLY A  69       6.296  19.724  50.744  1.00  0.00           H  
ATOM   1083 1HA  GLY A  69       6.261  22.127  52.272  1.00  0.00           H  
ATOM   1084 2HA  GLY A  69       6.281  22.019  50.522  1.00  0.00           H  
ATOM   1085  N   TYR A  70       3.507  21.327  50.633  1.00  0.00           N  
ATOM   1086  CA  TYR A  70       2.070  21.588  50.540  1.00  0.00           C  
ATOM   1087  C   TYR A  70       1.394  21.425  51.892  1.00  0.00           C  
ATOM   1088  O   TYR A  70       0.515  22.199  52.240  1.00  0.00           O  
ATOM   1089  CB  TYR A  70       1.391  20.641  49.546  1.00  0.00           C  
ATOM   1090  CG  TYR A  70       1.862  20.754  48.115  1.00  0.00           C  
ATOM   1091  CD1 TYR A  70       2.524  21.894  47.662  1.00  0.00           C  
ATOM   1092  CD2 TYR A  70       1.608  19.727  47.198  1.00  0.00           C  
ATOM   1093  CE1 TYR A  70       2.923  22.014  46.337  1.00  0.00           C  
ATOM   1094  CE2 TYR A  70       2.000  19.838  45.869  1.00  0.00           C  
ATOM   1095  CZ  TYR A  70       2.656  20.984  45.442  1.00  0.00           C  
ATOM   1096  OH  TYR A  70       3.024  21.109  44.113  1.00  0.00           O  
ATOM   1097  H   TYR A  70       3.900  20.549  50.122  1.00  0.00           H  
ATOM   1098  HA  TYR A  70       1.926  22.610  50.188  1.00  0.00           H  
ATOM   1099 1HB  TYR A  70       1.551  19.608  49.859  1.00  0.00           H  
ATOM   1100 2HB  TYR A  70       0.316  20.821  49.548  1.00  0.00           H  
ATOM   1101  HD1 TYR A  70       2.738  22.711  48.352  1.00  0.00           H  
ATOM   1102  HD2 TYR A  70       1.094  18.822  47.522  1.00  0.00           H  
ATOM   1103  HE1 TYR A  70       3.439  22.913  46.003  1.00  0.00           H  
ATOM   1104  HE2 TYR A  70       1.791  19.028  45.170  1.00  0.00           H  
ATOM   1105  HH  TYR A  70       3.327  22.005  43.948  1.00  0.00           H  
ATOM   1106  N   ALA A  71       1.799  20.414  52.651  1.00  0.00           N  
ATOM   1107  CA  ALA A  71       1.227  20.198  53.975  1.00  0.00           C  
ATOM   1108  C   ALA A  71       1.668  21.297  54.942  1.00  0.00           C  
ATOM   1109  O   ALA A  71       0.877  21.730  55.782  1.00  0.00           O  
ATOM   1110  CB  ALA A  71       1.628  18.833  54.508  1.00  0.00           C  
ATOM   1111  H   ALA A  71       2.511  19.782  52.314  1.00  0.00           H  
ATOM   1112  HA  ALA A  71       0.141  20.237  53.885  1.00  0.00           H  
ATOM   1113 1HB  ALA A  71       1.194  18.686  55.497  1.00  0.00           H  
ATOM   1114 2HB  ALA A  71       1.265  18.058  53.833  1.00  0.00           H  
ATOM   1115 3HB  ALA A  71       2.713  18.774  54.576  1.00  0.00           H  
ATOM   1116  N   GLN A  72       2.925  21.740  54.821  1.00  0.00           N  
ATOM   1117  CA  GLN A  72       3.459  22.838  55.646  1.00  0.00           C  
ATOM   1118  C   GLN A  72       2.613  24.086  55.434  1.00  0.00           C  
ATOM   1119  O   GLN A  72       2.389  24.871  56.361  1.00  0.00           O  
ATOM   1120  CB  GLN A  72       4.923  23.127  55.303  1.00  0.00           C  
ATOM   1121  CG  GLN A  72       5.541  24.253  56.114  1.00  0.00           C  
ATOM   1122  CD  GLN A  72       6.988  24.510  55.738  1.00  0.00           C  
ATOM   1123  OE1 GLN A  72       7.279  25.061  54.673  1.00  0.00           O  
ATOM   1124  NE2 GLN A  72       7.905  24.112  56.612  1.00  0.00           N  
ATOM   1125  H   GLN A  72       3.525  21.302  54.138  1.00  0.00           H  
ATOM   1126  HA  GLN A  72       3.421  22.535  56.692  1.00  0.00           H  
ATOM   1127 1HB  GLN A  72       5.519  22.229  55.466  1.00  0.00           H  
ATOM   1128 2HB  GLN A  72       5.005  23.388  54.248  1.00  0.00           H  
ATOM   1129 1HG  GLN A  72       4.975  25.168  55.937  1.00  0.00           H  
ATOM   1130 2HG  GLN A  72       5.504  23.989  57.171  1.00  0.00           H  
ATOM   1131 1HE2 GLN A  72       8.877  24.255  56.419  1.00  0.00           H  
ATOM   1132 2HE2 GLN A  72       7.626  23.670  57.465  1.00  0.00           H  
ATOM   1133  N   SER A  73       2.139  24.258  54.205  1.00  0.00           N  
ATOM   1134  CA  SER A  73       1.344  25.419  53.840  1.00  0.00           C  
ATOM   1135  C   SER A  73      -0.139  25.200  54.162  1.00  0.00           C  
ATOM   1136  O   SER A  73      -0.976  26.035  53.823  1.00  0.00           O  
ATOM   1137  CB  SER A  73       1.516  25.720  52.363  1.00  0.00           C  
ATOM   1138  OG  SER A  73       2.851  26.020  52.064  1.00  0.00           O  
ATOM   1139  H   SER A  73       2.340  23.559  53.504  1.00  0.00           H  
ATOM   1140  HA  SER A  73       1.707  26.279  54.404  1.00  0.00           H  
ATOM   1141 1HB  SER A  73       1.193  24.859  51.777  1.00  0.00           H  
ATOM   1142 2HB  SER A  73       0.880  26.560  52.087  1.00  0.00           H  
ATOM   1143  HG  SER A  73       2.878  26.197  51.121  1.00  0.00           H  
ATOM   1144  N   GLY A  74      -0.459  24.084  54.814  1.00  0.00           N  
ATOM   1145  CA  GLY A  74      -1.837  23.811  55.195  1.00  0.00           C  
ATOM   1146  C   GLY A  74      -2.757  23.619  53.996  1.00  0.00           C  
ATOM   1147  O   GLY A  74      -3.918  24.031  54.018  1.00  0.00           O  
ATOM   1148  H   GLY A  74       0.259  23.414  55.050  1.00  0.00           H  
ATOM   1149 1HA  GLY A  74      -1.873  22.913  55.812  1.00  0.00           H  
ATOM   1150 2HA  GLY A  74      -2.217  24.633  55.800  1.00  0.00           H  
ATOM   1151  N   LEU A  75      -2.237  22.979  52.949  1.00  0.00           N  
ATOM   1152  CA  LEU A  75      -2.988  22.752  51.714  1.00  0.00           C  
ATOM   1153  C   LEU A  75      -3.535  21.338  51.620  1.00  0.00           C  
ATOM   1154  O   LEU A  75      -4.283  21.017  50.702  1.00  0.00           O  
ATOM   1155  CB  LEU A  75      -2.082  22.983  50.511  1.00  0.00           C  
ATOM   1156  CG  LEU A  75      -1.408  24.338  50.372  1.00  0.00           C  
ATOM   1157  CD1 LEU A  75      -0.508  24.313  49.141  1.00  0.00           C  
ATOM   1158  CD2 LEU A  75      -2.463  25.428  50.263  1.00  0.00           C  
ATOM   1159  H   LEU A  75      -1.287  22.641  53.017  1.00  0.00           H  
ATOM   1160  HA  LEU A  75      -3.815  23.461  51.677  1.00  0.00           H  
ATOM   1161 1HB  LEU A  75      -1.284  22.242  50.530  1.00  0.00           H  
ATOM   1162 2HB  LEU A  75      -2.666  22.834  49.603  1.00  0.00           H  
ATOM   1163  HG  LEU A  75      -0.785  24.525  51.247  1.00  0.00           H  
ATOM   1164 1HD1 LEU A  75      -0.017  25.280  49.029  1.00  0.00           H  
ATOM   1165 2HD1 LEU A  75       0.247  23.535  49.257  1.00  0.00           H  
ATOM   1166 3HD1 LEU A  75      -1.108  24.106  48.255  1.00  0.00           H  
ATOM   1167 1HD2 LEU A  75      -1.975  26.398  50.165  1.00  0.00           H  
ATOM   1168 2HD2 LEU A  75      -3.087  25.245  49.388  1.00  0.00           H  
ATOM   1169 3HD2 LEU A  75      -3.085  25.424  51.159  1.00  0.00           H  
ATOM   1170  N   LEU A  76      -3.158  20.495  52.571  1.00  0.00           N  
ATOM   1171  CA  LEU A  76      -3.605  19.119  52.559  1.00  0.00           C  
ATOM   1172  C   LEU A  76      -4.320  18.652  53.810  1.00  0.00           C  
ATOM   1173  O   LEU A  76      -4.029  19.083  54.928  1.00  0.00           O  
ATOM   1174  CB  LEU A  76      -2.397  18.206  52.315  1.00  0.00           C  
ATOM   1175  CG  LEU A  76      -1.660  18.419  50.987  1.00  0.00           C  
ATOM   1176  CD1 LEU A  76      -0.393  17.575  50.967  1.00  0.00           C  
ATOM   1177  CD2 LEU A  76      -2.579  18.053  49.831  1.00  0.00           C  
ATOM   1178  H   LEU A  76      -2.552  20.809  53.316  1.00  0.00           H  
ATOM   1179  HA  LEU A  76      -4.331  18.998  51.756  1.00  0.00           H  
ATOM   1180 1HB  LEU A  76      -1.679  18.357  53.120  1.00  0.00           H  
ATOM   1181 2HB  LEU A  76      -2.732  17.170  52.345  1.00  0.00           H  
ATOM   1182  HG  LEU A  76      -1.364  19.465  50.898  1.00  0.00           H  
ATOM   1183 1HD1 LEU A  76       0.131  17.727  50.023  1.00  0.00           H  
ATOM   1184 2HD1 LEU A  76       0.255  17.871  51.792  1.00  0.00           H  
ATOM   1185 3HD1 LEU A  76      -0.656  16.523  51.071  1.00  0.00           H  
ATOM   1186 1HD2 LEU A  76      -2.055  18.205  48.887  1.00  0.00           H  
ATOM   1187 2HD2 LEU A  76      -2.874  17.007  49.918  1.00  0.00           H  
ATOM   1188 3HD2 LEU A  76      -3.468  18.684  49.859  1.00  0.00           H  
ATOM   1189  N   ALA A  77      -5.259  17.741  53.597  1.00  0.00           N  
ATOM   1190  CA  ALA A  77      -6.030  17.185  54.683  1.00  0.00           C  
ATOM   1191  C   ALA A  77      -5.354  15.889  55.079  1.00  0.00           C  
ATOM   1192  O   ALA A  77      -4.818  15.174  54.233  1.00  0.00           O  
ATOM   1193  CB  ALA A  77      -7.451  16.920  54.222  1.00  0.00           C  
ATOM   1194  H   ALA A  77      -5.441  17.428  52.654  1.00  0.00           H  
ATOM   1195  HA  ALA A  77      -6.047  17.914  55.494  1.00  0.00           H  
ATOM   1196 1HB  ALA A  77      -8.029  16.501  55.046  1.00  0.00           H  
ATOM   1197 2HB  ALA A  77      -7.909  17.855  53.897  1.00  0.00           H  
ATOM   1198 3HB  ALA A  77      -7.438  16.215  53.392  1.00  0.00           H  
ATOM   1199  N   GLU A  78      -5.335  15.596  56.369  1.00  0.00           N  
ATOM   1200  CA  GLU A  78      -4.754  14.346  56.807  1.00  0.00           C  
ATOM   1201  C   GLU A  78      -5.723  13.280  56.297  1.00  0.00           C  
ATOM   1202  O   GLU A  78      -6.910  13.563  56.114  1.00  0.00           O  
ATOM   1203  CB  GLU A  78      -4.593  14.286  58.328  1.00  0.00           C  
ATOM   1204  CG  GLU A  78      -3.971  12.996  58.844  1.00  0.00           C  
ATOM   1205  CD  GLU A  78      -3.888  12.947  60.344  1.00  0.00           C  
ATOM   1206  OE1 GLU A  78      -4.384  13.847  60.978  1.00  0.00           O  
ATOM   1207  OE2 GLU A  78      -3.326  12.008  60.858  1.00  0.00           O  
ATOM   1208  H   GLU A  78      -5.718  16.228  57.058  1.00  0.00           H  
ATOM   1209  HA  GLU A  78      -3.744  14.272  56.402  1.00  0.00           H  
ATOM   1210 1HB  GLU A  78      -3.969  15.115  58.661  1.00  0.00           H  
ATOM   1211 2HB  GLU A  78      -5.568  14.400  58.801  1.00  0.00           H  
ATOM   1212 1HG  GLU A  78      -4.567  12.153  58.497  1.00  0.00           H  
ATOM   1213 2HG  GLU A  78      -2.970  12.895  58.426  1.00  0.00           H  
ATOM   1214  N   ILE A  79      -5.226  12.074  56.041  1.00  0.00           N  
ATOM   1215  CA  ILE A  79      -6.089  10.974  55.629  1.00  0.00           C  
ATOM   1216  C   ILE A  79      -6.028   9.932  56.746  1.00  0.00           C  
ATOM   1217  O   ILE A  79      -5.050   9.889  57.499  1.00  0.00           O  
ATOM   1218  CB  ILE A  79      -5.649  10.362  54.287  1.00  0.00           C  
ATOM   1219  CG1 ILE A  79      -4.232   9.793  54.399  1.00  0.00           C  
ATOM   1220  CG2 ILE A  79      -5.722  11.402  53.179  1.00  0.00           C  
ATOM   1221  CD1 ILE A  79      -3.809   8.969  53.204  1.00  0.00           C  
ATOM   1222  H   ILE A  79      -4.234  11.912  56.132  1.00  0.00           H  
ATOM   1223  HA  ILE A  79      -7.100  11.359  55.495  1.00  0.00           H  
ATOM   1224  HB  ILE A  79      -6.304   9.529  54.034  1.00  0.00           H  
ATOM   1225 1HG1 ILE A  79      -3.521  10.609  54.520  1.00  0.00           H  
ATOM   1226 2HG1 ILE A  79      -4.162   9.164  55.287  1.00  0.00           H  
ATOM   1227 1HG2 ILE A  79      -5.407  10.953  52.237  1.00  0.00           H  
ATOM   1228 2HG2 ILE A  79      -6.746  11.761  53.085  1.00  0.00           H  
ATOM   1229 3HG2 ILE A  79      -5.065  12.238  53.420  1.00  0.00           H  
ATOM   1230 1HD1 ILE A  79      -2.795   8.599  53.358  1.00  0.00           H  
ATOM   1231 2HD1 ILE A  79      -4.489   8.124  53.085  1.00  0.00           H  
ATOM   1232 3HD1 ILE A  79      -3.838   9.586  52.308  1.00  0.00           H  
ATOM   1233  N   THR A  80      -7.053   9.093  56.875  1.00  0.00           N  
ATOM   1234  CA  THR A  80      -7.017   8.088  57.931  1.00  0.00           C  
ATOM   1235  C   THR A  80      -7.374   6.652  57.537  1.00  0.00           C  
ATOM   1236  O   THR A  80      -8.482   6.173  57.780  1.00  0.00           O  
ATOM   1237  CB  THR A  80      -7.951   8.521  59.077  1.00  0.00           C  
ATOM   1238  OG1 THR A  80      -7.628   9.858  59.481  1.00  0.00           O  
ATOM   1239  CG2 THR A  80      -7.804   7.586  60.267  1.00  0.00           C  
ATOM   1240  H   THR A  80      -7.855   9.134  56.262  1.00  0.00           H  
ATOM   1241  HA  THR A  80      -5.989   7.990  58.280  1.00  0.00           H  
ATOM   1242  HB  THR A  80      -8.984   8.500  58.731  1.00  0.00           H  
ATOM   1243  HG1 THR A  80      -8.213  10.126  60.194  1.00  0.00           H  
ATOM   1244 1HG2 THR A  80      -8.472   7.906  61.066  1.00  0.00           H  
ATOM   1245 2HG2 THR A  80      -8.060   6.570  59.966  1.00  0.00           H  
ATOM   1246 3HG2 THR A  80      -6.775   7.609  60.623  1.00  0.00           H  
ATOM   1247  N   PRO A  81      -6.430   5.950  56.902  1.00  0.00           N  
ATOM   1248  CA  PRO A  81      -6.711   4.579  56.486  1.00  0.00           C  
ATOM   1249  C   PRO A  81      -6.707   3.688  57.726  1.00  0.00           C  
ATOM   1250  O   PRO A  81      -6.077   4.017  58.735  1.00  0.00           O  
ATOM   1251  CB  PRO A  81      -5.560   4.247  55.531  1.00  0.00           C  
ATOM   1252  CG  PRO A  81      -4.428   5.087  56.016  1.00  0.00           C  
ATOM   1253  CD  PRO A  81      -5.076   6.374  56.450  1.00  0.00           C  
ATOM   1254  HA  PRO A  81      -7.671   4.554  55.950  1.00  0.00           H  
ATOM   1255 1HB  PRO A  81      -5.339   3.170  55.568  1.00  0.00           H  
ATOM   1256 2HB  PRO A  81      -5.850   4.480  54.496  1.00  0.00           H  
ATOM   1257 1HG  PRO A  81      -3.903   4.578  56.839  1.00  0.00           H  
ATOM   1258 2HG  PRO A  81      -3.691   5.233  55.212  1.00  0.00           H  
ATOM   1259 1HD  PRO A  81      -4.498   6.817  57.275  1.00  0.00           H  
ATOM   1260 2HD  PRO A  81      -5.126   7.066  55.596  1.00  0.00           H  
ATOM   1261  N   ASP A  82      -7.412   2.566  57.645  1.00  0.00           N  
ATOM   1262  CA  ASP A  82      -7.470   1.605  58.738  1.00  0.00           C  
ATOM   1263  C   ASP A  82      -6.175   0.795  58.719  1.00  0.00           C  
ATOM   1264  O   ASP A  82      -5.603   0.581  57.651  1.00  0.00           O  
ATOM   1265  CB  ASP A  82      -8.684   0.683  58.607  1.00  0.00           C  
ATOM   1266  CG  ASP A  82      -9.985   1.445  58.392  1.00  0.00           C  
ATOM   1267  OD1 ASP A  82     -10.201   2.418  59.074  1.00  0.00           O  
ATOM   1268  OD2 ASP A  82     -10.751   1.045  57.547  1.00  0.00           O  
ATOM   1269  H   ASP A  82      -7.924   2.376  56.796  1.00  0.00           H  
ATOM   1270  HA  ASP A  82      -7.577   2.152  59.675  1.00  0.00           H  
ATOM   1271 1HB  ASP A  82      -8.536   0.002  57.769  1.00  0.00           H  
ATOM   1272 2HB  ASP A  82      -8.780   0.077  59.509  1.00  0.00           H  
ATOM   1273  N   LYS A  83      -5.713   0.344  59.887  1.00  0.00           N  
ATOM   1274  CA  LYS A  83      -4.530  -0.520  59.954  1.00  0.00           C  
ATOM   1275  C   LYS A  83      -4.590  -1.673  58.956  1.00  0.00           C  
ATOM   1276  O   LYS A  83      -3.557  -2.121  58.453  1.00  0.00           O  
ATOM   1277  CB  LYS A  83      -4.323  -1.065  61.379  1.00  0.00           C  
ATOM   1278  CG  LYS A  83      -5.190  -2.254  61.770  1.00  0.00           C  
ATOM   1279  CD  LYS A  83      -4.546  -3.580  61.367  1.00  0.00           C  
ATOM   1280  CE  LYS A  83      -5.438  -4.771  61.693  1.00  0.00           C  
ATOM   1281  NZ  LYS A  83      -4.878  -6.036  61.143  1.00  0.00           N  
ATOM   1282  H   LYS A  83      -6.184   0.600  60.743  1.00  0.00           H  
ATOM   1283  HA  LYS A  83      -3.654   0.070  59.681  1.00  0.00           H  
ATOM   1284 1HB  LYS A  83      -3.284  -1.373  61.503  1.00  0.00           H  
ATOM   1285 2HB  LYS A  83      -4.519  -0.275  62.103  1.00  0.00           H  
ATOM   1286 1HG  LYS A  83      -5.344  -2.252  62.850  1.00  0.00           H  
ATOM   1287 2HG  LYS A  83      -6.161  -2.172  61.283  1.00  0.00           H  
ATOM   1288 1HD  LYS A  83      -4.346  -3.577  60.294  1.00  0.00           H  
ATOM   1289 2HD  LYS A  83      -3.599  -3.701  61.894  1.00  0.00           H  
ATOM   1290 1HE  LYS A  83      -5.537  -4.866  62.773  1.00  0.00           H  
ATOM   1291 2HE  LYS A  83      -6.430  -4.609  61.272  1.00  0.00           H  
ATOM   1292 1HZ  LYS A  83      -5.491  -6.805  61.375  1.00  0.00           H  
ATOM   1293 2HZ  LYS A  83      -4.799  -5.961  60.138  1.00  0.00           H  
ATOM   1294 3HZ  LYS A  83      -3.965  -6.202  61.541  1.00  0.00           H  
ATOM   1295  N   ALA A  84      -5.799  -2.150  58.675  1.00  0.00           N  
ATOM   1296  CA  ALA A  84      -5.983  -3.231  57.713  1.00  0.00           C  
ATOM   1297  C   ALA A  84      -5.709  -2.710  56.301  1.00  0.00           C  
ATOM   1298  O   ALA A  84      -4.987  -3.343  55.532  1.00  0.00           O  
ATOM   1299  CB  ALA A  84      -7.404  -3.795  57.810  1.00  0.00           C  
ATOM   1300  H   ALA A  84      -6.609  -1.759  59.136  1.00  0.00           H  
ATOM   1301  HA  ALA A  84      -5.272  -4.022  57.953  1.00  0.00           H  
ATOM   1302 1HB  ALA A  84      -7.526  -4.601  57.086  1.00  0.00           H  
ATOM   1303 2HB  ALA A  84      -7.575  -4.182  58.814  1.00  0.00           H  
ATOM   1304 3HB  ALA A  84      -8.124  -3.006  57.597  1.00  0.00           H  
ATOM   1305  N   PHE A  85      -6.276  -1.549  55.970  1.00  0.00           N  
ATOM   1306  CA  PHE A  85      -6.073  -0.952  54.653  1.00  0.00           C  
ATOM   1307  C   PHE A  85      -4.583  -0.725  54.414  1.00  0.00           C  
ATOM   1308  O   PHE A  85      -4.095  -0.895  53.299  1.00  0.00           O  
ATOM   1309  CB  PHE A  85      -6.801   0.386  54.539  1.00  0.00           C  
ATOM   1310  CG  PHE A  85      -6.736   0.992  53.164  1.00  0.00           C  
ATOM   1311  CD1 PHE A  85      -7.626   0.593  52.174  1.00  0.00           C  
ATOM   1312  CD2 PHE A  85      -5.780   1.955  52.858  1.00  0.00           C  
ATOM   1313  CE1 PHE A  85      -7.572   1.149  50.894  1.00  0.00           C  
ATOM   1314  CE2 PHE A  85      -5.714   2.519  51.578  1.00  0.00           C  
ATOM   1315  CZ  PHE A  85      -6.616   2.113  50.593  1.00  0.00           C  
ATOM   1316  H   PHE A  85      -6.858  -1.071  56.643  1.00  0.00           H  
ATOM   1317  HA  PHE A  85      -6.478  -1.629  53.900  1.00  0.00           H  
ATOM   1318 1HB  PHE A  85      -7.849   0.253  54.804  1.00  0.00           H  
ATOM   1319 2HB  PHE A  85      -6.373   1.095  55.245  1.00  0.00           H  
ATOM   1320  HD1 PHE A  85      -8.375  -0.165  52.405  1.00  0.00           H  
ATOM   1321  HD2 PHE A  85      -5.076   2.270  53.629  1.00  0.00           H  
ATOM   1322  HE1 PHE A  85      -8.280   0.827  50.130  1.00  0.00           H  
ATOM   1323  HE2 PHE A  85      -4.961   3.273  51.348  1.00  0.00           H  
ATOM   1324  HZ  PHE A  85      -6.572   2.546  49.595  1.00  0.00           H  
ATOM   1325  N   GLN A  86      -3.871  -0.341  55.470  1.00  0.00           N  
ATOM   1326  CA  GLN A  86      -2.440  -0.078  55.377  1.00  0.00           C  
ATOM   1327  C   GLN A  86      -1.673  -1.341  54.997  1.00  0.00           C  
ATOM   1328  O   GLN A  86      -0.506  -1.271  54.597  1.00  0.00           O  
ATOM   1329  CB  GLN A  86      -1.910   0.478  56.701  1.00  0.00           C  
ATOM   1330  CG  GLN A  86      -2.377   1.889  57.015  1.00  0.00           C  
ATOM   1331  CD  GLN A  86      -1.754   2.436  58.285  1.00  0.00           C  
ATOM   1332  OE1 GLN A  86      -0.554   2.717  58.334  1.00  0.00           O  
ATOM   1333  NE2 GLN A  86      -2.568   2.590  59.324  1.00  0.00           N  
ATOM   1334  H   GLN A  86      -4.336  -0.228  56.360  1.00  0.00           H  
ATOM   1335  HA  GLN A  86      -2.276   0.680  54.611  1.00  0.00           H  
ATOM   1336 1HB  GLN A  86      -2.224  -0.170  57.520  1.00  0.00           H  
ATOM   1337 2HB  GLN A  86      -0.820   0.480  56.685  1.00  0.00           H  
ATOM   1338 1HG  GLN A  86      -2.101   2.544  56.189  1.00  0.00           H  
ATOM   1339 2HG  GLN A  86      -3.460   1.883  57.140  1.00  0.00           H  
ATOM   1340 1HE2 GLN A  86      -2.214   2.947  60.189  1.00  0.00           H  
ATOM   1341 2HE2 GLN A  86      -3.536   2.349  59.241  1.00  0.00           H  
ATOM   1342  N   ASP A  87      -2.324  -2.495  55.139  1.00  0.00           N  
ATOM   1343  CA  ASP A  87      -1.697  -3.762  54.778  1.00  0.00           C  
ATOM   1344  C   ASP A  87      -1.866  -4.005  53.285  1.00  0.00           C  
ATOM   1345  O   ASP A  87      -1.070  -4.712  52.664  1.00  0.00           O  
ATOM   1346  CB  ASP A  87      -2.305  -4.922  55.571  1.00  0.00           C  
ATOM   1347  CG  ASP A  87      -2.062  -4.806  57.070  1.00  0.00           C  
ATOM   1348  OD1 ASP A  87      -0.941  -4.570  57.454  1.00  0.00           O  
ATOM   1349  OD2 ASP A  87      -2.999  -4.955  57.817  1.00  0.00           O  
ATOM   1350  H   ASP A  87      -3.267  -2.498  55.502  1.00  0.00           H  
ATOM   1351  HA  ASP A  87      -0.636  -3.705  55.022  1.00  0.00           H  
ATOM   1352 1HB  ASP A  87      -3.380  -4.960  55.395  1.00  0.00           H  
ATOM   1353 2HB  ASP A  87      -1.882  -5.864  55.221  1.00  0.00           H  
ATOM   1354  N   LYS A  88      -2.910  -3.407  52.718  1.00  0.00           N  
ATOM   1355  CA  LYS A  88      -3.176  -3.516  51.290  1.00  0.00           C  
ATOM   1356  C   LYS A  88      -2.066  -2.841  50.474  1.00  0.00           C  
ATOM   1357  O   LYS A  88      -1.785  -3.237  49.342  1.00  0.00           O  
ATOM   1358  CB  LYS A  88      -4.535  -2.901  50.952  1.00  0.00           C  
ATOM   1359  CG  LYS A  88      -5.729  -3.666  51.509  1.00  0.00           C  
ATOM   1360  CD  LYS A  88      -7.042  -3.024  51.087  1.00  0.00           C  
ATOM   1361  CE  LYS A  88      -8.236  -3.806  51.615  1.00  0.00           C  
ATOM   1362  NZ  LYS A  88      -9.528  -3.218  51.169  1.00  0.00           N  
ATOM   1363  H   LYS A  88      -3.535  -2.862  53.295  1.00  0.00           H  
ATOM   1364  HA  LYS A  88      -3.214  -4.573  51.025  1.00  0.00           H  
ATOM   1365 1HB  LYS A  88      -4.580  -1.883  51.340  1.00  0.00           H  
ATOM   1366 2HB  LYS A  88      -4.650  -2.843  49.869  1.00  0.00           H  
ATOM   1367 1HG  LYS A  88      -5.703  -4.694  51.145  1.00  0.00           H  
ATOM   1368 2HG  LYS A  88      -5.675  -3.683  52.597  1.00  0.00           H  
ATOM   1369 1HD  LYS A  88      -7.088  -2.004  51.470  1.00  0.00           H  
ATOM   1370 2HD  LYS A  88      -7.097  -2.988  49.999  1.00  0.00           H  
ATOM   1371 1HE  LYS A  88      -8.179  -4.836  51.266  1.00  0.00           H  
ATOM   1372 2HE  LYS A  88      -8.212  -3.814  52.705  1.00  0.00           H  
ATOM   1373 1HZ  LYS A  88     -10.293  -3.764  51.540  1.00  0.00           H  
ATOM   1374 2HZ  LYS A  88      -9.599  -2.268  51.504  1.00  0.00           H  
ATOM   1375 3HZ  LYS A  88      -9.570  -3.223  50.160  1.00  0.00           H  
ATOM   1376  N   LEU A  89      -1.441  -1.819  51.056  1.00  0.00           N  
ATOM   1377  CA  LEU A  89      -0.405  -1.037  50.376  1.00  0.00           C  
ATOM   1378  C   LEU A  89       0.935  -1.237  51.078  1.00  0.00           C  
ATOM   1379  O   LEU A  89       0.979  -1.465  52.287  1.00  0.00           O  
ATOM   1380  CB  LEU A  89      -0.765   0.453  50.374  1.00  0.00           C  
ATOM   1381  CG  LEU A  89      -1.870   0.927  49.418  1.00  0.00           C  
ATOM   1382  CD1 LEU A  89      -3.221   0.470  49.910  1.00  0.00           C  
ATOM   1383  CD2 LEU A  89      -1.840   2.446  49.322  1.00  0.00           C  
ATOM   1384  H   LEU A  89      -1.696  -1.578  52.003  1.00  0.00           H  
ATOM   1385  HA  LEU A  89      -0.336  -1.378  49.343  1.00  0.00           H  
ATOM   1386 1HB  LEU A  89      -1.083   0.735  51.377  1.00  0.00           H  
ATOM   1387 2HB  LEU A  89       0.127   1.027  50.124  1.00  0.00           H  
ATOM   1388  HG  LEU A  89      -1.705   0.497  48.430  1.00  0.00           H  
ATOM   1389 1HD1 LEU A  89      -3.994   0.813  49.222  1.00  0.00           H  
ATOM   1390 2HD1 LEU A  89      -3.240  -0.619  49.962  1.00  0.00           H  
ATOM   1391 3HD1 LEU A  89      -3.407   0.884  50.900  1.00  0.00           H  
ATOM   1392 1HD2 LEU A  89      -2.623   2.783  48.643  1.00  0.00           H  
ATOM   1393 2HD2 LEU A  89      -2.006   2.876  50.310  1.00  0.00           H  
ATOM   1394 3HD2 LEU A  89      -0.869   2.767  48.944  1.00  0.00           H  
ATOM   1395  N   TYR A  90       2.026  -1.159  50.323  1.00  0.00           N  
ATOM   1396  CA  TYR A  90       3.350  -1.382  50.896  1.00  0.00           C  
ATOM   1397  C   TYR A  90       3.689  -0.287  51.902  1.00  0.00           C  
ATOM   1398  O   TYR A  90       3.481   0.893  51.644  1.00  0.00           O  
ATOM   1399  CB  TYR A  90       4.414  -1.418  49.806  1.00  0.00           C  
ATOM   1400  CG  TYR A  90       4.332  -2.636  48.913  1.00  0.00           C  
ATOM   1401  CD1 TYR A  90       3.613  -2.605  47.718  1.00  0.00           C  
ATOM   1402  CD2 TYR A  90       4.955  -3.832  49.275  1.00  0.00           C  
ATOM   1403  CE1 TYR A  90       3.519  -3.738  46.906  1.00  0.00           C  
ATOM   1404  CE2 TYR A  90       4.864  -4.966  48.477  1.00  0.00           C  
ATOM   1405  CZ  TYR A  90       4.148  -4.913  47.296  1.00  0.00           C  
ATOM   1406  OH  TYR A  90       4.070  -6.031  46.505  1.00  0.00           O  
ATOM   1407  H   TYR A  90       1.946  -0.944  49.339  1.00  0.00           H  
ATOM   1408  HA  TYR A  90       3.347  -2.344  51.409  1.00  0.00           H  
ATOM   1409 1HB  TYR A  90       4.323  -0.530  49.179  1.00  0.00           H  
ATOM   1410 2HB  TYR A  90       5.403  -1.396  50.262  1.00  0.00           H  
ATOM   1411  HD1 TYR A  90       3.114  -1.688  47.405  1.00  0.00           H  
ATOM   1412  HD2 TYR A  90       5.526  -3.889  50.202  1.00  0.00           H  
ATOM   1413  HE1 TYR A  90       2.954  -3.696  45.975  1.00  0.00           H  
ATOM   1414  HE2 TYR A  90       5.355  -5.889  48.784  1.00  0.00           H  
ATOM   1415  HH  TYR A  90       4.561  -6.747  46.915  1.00  0.00           H  
ATOM   1416  N   PRO A  91       4.216  -0.675  53.068  1.00  0.00           N  
ATOM   1417  CA  PRO A  91       4.596   0.255  54.128  1.00  0.00           C  
ATOM   1418  C   PRO A  91       5.515   1.393  53.674  1.00  0.00           C  
ATOM   1419  O   PRO A  91       5.309   2.547  54.046  1.00  0.00           O  
ATOM   1420  CB  PRO A  91       5.311  -0.666  55.122  1.00  0.00           C  
ATOM   1421  CG  PRO A  91       4.641  -1.986  54.943  1.00  0.00           C  
ATOM   1422  CD  PRO A  91       4.408  -2.089  53.459  1.00  0.00           C  
ATOM   1423  HA  PRO A  91       3.689   0.708  54.554  1.00  0.00           H  
ATOM   1424 1HB  PRO A  91       6.387  -0.700  54.897  1.00  0.00           H  
ATOM   1425 2HB  PRO A  91       5.208  -0.270  56.143  1.00  0.00           H  
ATOM   1426 1HG  PRO A  91       5.282  -2.792  55.328  1.00  0.00           H  
ATOM   1427 2HG  PRO A  91       3.706  -2.019  55.522  1.00  0.00           H  
ATOM   1428 1HD  PRO A  91       5.292  -2.533  52.978  1.00  0.00           H  
ATOM   1429 2HD  PRO A  91       3.515  -2.703  53.270  1.00  0.00           H  
ATOM   1430  N   PHE A  92       6.526   1.065  52.876  1.00  0.00           N  
ATOM   1431  CA  PHE A  92       7.485   2.064  52.418  1.00  0.00           C  
ATOM   1432  C   PHE A  92       6.858   3.120  51.515  1.00  0.00           C  
ATOM   1433  O   PHE A  92       7.425   4.197  51.326  1.00  0.00           O  
ATOM   1434  CB  PHE A  92       8.662   1.382  51.707  1.00  0.00           C  
ATOM   1435  CG  PHE A  92       8.388   1.022  50.276  1.00  0.00           C  
ATOM   1436  CD1 PHE A  92       8.647   1.936  49.255  1.00  0.00           C  
ATOM   1437  CD2 PHE A  92       7.873  -0.231  49.942  1.00  0.00           C  
ATOM   1438  CE1 PHE A  92       8.393   1.612  47.918  1.00  0.00           C  
ATOM   1439  CE2 PHE A  92       7.613  -0.569  48.602  1.00  0.00           C  
ATOM   1440  CZ  PHE A  92       7.875   0.355  47.590  1.00  0.00           C  
ATOM   1441  H   PHE A  92       6.635   0.106  52.578  1.00  0.00           H  
ATOM   1442  HA  PHE A  92       7.864   2.604  53.287  1.00  0.00           H  
ATOM   1443 1HB  PHE A  92       9.530   2.039  51.729  1.00  0.00           H  
ATOM   1444 2HB  PHE A  92       8.928   0.470  52.239  1.00  0.00           H  
ATOM   1445  HD1 PHE A  92       9.055   2.915  49.507  1.00  0.00           H  
ATOM   1446  HD2 PHE A  92       7.668  -0.951  50.735  1.00  0.00           H  
ATOM   1447  HE1 PHE A  92       8.599   2.340  47.134  1.00  0.00           H  
ATOM   1448  HE2 PHE A  92       7.207  -1.549  48.352  1.00  0.00           H  
ATOM   1449  HZ  PHE A  92       7.678   0.101  46.550  1.00  0.00           H  
ATOM   1450  N   THR A  93       5.691   2.819  50.950  1.00  0.00           N  
ATOM   1451  CA  THR A  93       5.023   3.791  50.092  1.00  0.00           C  
ATOM   1452  C   THR A  93       4.224   4.713  51.003  1.00  0.00           C  
ATOM   1453  O   THR A  93       3.939   5.857  50.652  1.00  0.00           O  
ATOM   1454  CB  THR A  93       4.103   3.120  49.056  1.00  0.00           C  
ATOM   1455  OG1 THR A  93       3.061   2.403  49.730  1.00  0.00           O  
ATOM   1456  CG2 THR A  93       4.894   2.156  48.185  1.00  0.00           C  
ATOM   1457  H   THR A  93       5.257   1.921  51.106  1.00  0.00           H  
ATOM   1458  HA  THR A  93       5.782   4.347  49.543  1.00  0.00           H  
ATOM   1459  HB  THR A  93       3.649   3.883  48.423  1.00  0.00           H  
ATOM   1460  HG1 THR A  93       2.331   2.255  49.124  1.00  0.00           H  
ATOM   1461 1HG2 THR A  93       4.228   1.692  47.458  1.00  0.00           H  
ATOM   1462 2HG2 THR A  93       5.680   2.700  47.662  1.00  0.00           H  
ATOM   1463 3HG2 THR A  93       5.342   1.385  48.810  1.00  0.00           H  
ATOM   1464  N   TRP A  94       3.856   4.206  52.175  1.00  0.00           N  
ATOM   1465  CA  TRP A  94       3.126   5.007  53.151  1.00  0.00           C  
ATOM   1466  C   TRP A  94       4.149   5.989  53.692  1.00  0.00           C  
ATOM   1467  O   TRP A  94       3.850   7.165  53.910  1.00  0.00           O  
ATOM   1468  CB  TRP A  94       2.535   4.152  54.273  1.00  0.00           C  
ATOM   1469  CG  TRP A  94       1.225   3.517  53.916  1.00  0.00           C  
ATOM   1470  CD1 TRP A  94       0.936   2.185  53.921  1.00  0.00           C  
ATOM   1471  CD2 TRP A  94       0.013   4.188  53.496  1.00  0.00           C  
ATOM   1472  NE1 TRP A  94      -0.365   1.982  53.535  1.00  0.00           N  
ATOM   1473  CE2 TRP A  94      -0.946   3.197  53.272  1.00  0.00           C  
ATOM   1474  CE3 TRP A  94      -0.331   5.531  53.296  1.00  0.00           C  
ATOM   1475  CZ2 TRP A  94      -2.232   3.500  52.854  1.00  0.00           C  
ATOM   1476  CZ3 TRP A  94      -1.621   5.836  52.878  1.00  0.00           C  
ATOM   1477  CH2 TRP A  94      -2.546   4.846  52.664  1.00  0.00           C  
ATOM   1478  H   TRP A  94       4.086   3.248  52.398  1.00  0.00           H  
ATOM   1479  HA  TRP A  94       2.278   5.473  52.650  1.00  0.00           H  
ATOM   1480 1HB  TRP A  94       3.238   3.362  54.538  1.00  0.00           H  
ATOM   1481 2HB  TRP A  94       2.386   4.768  55.160  1.00  0.00           H  
ATOM   1482  HD1 TRP A  94       1.637   1.397  54.193  1.00  0.00           H  
ATOM   1483  HE1 TRP A  94      -0.822   1.084  53.455  1.00  0.00           H  
ATOM   1484  HE3 TRP A  94       0.400   6.321  53.467  1.00  0.00           H  
ATOM   1485  HZ2 TRP A  94      -2.981   2.729  52.678  1.00  0.00           H  
ATOM   1486  HZ3 TRP A  94      -1.880   6.884  52.724  1.00  0.00           H  
ATOM   1487  HH2 TRP A  94      -3.550   5.121  52.337  1.00  0.00           H  
ATOM   1488  N   ASP A  95       5.364   5.496  53.902  1.00  0.00           N  
ATOM   1489  CA  ASP A  95       6.425   6.328  54.433  1.00  0.00           C  
ATOM   1490  C   ASP A  95       6.621   7.525  53.509  1.00  0.00           C  
ATOM   1491  O   ASP A  95       6.763   8.659  53.974  1.00  0.00           O  
ATOM   1492  CB  ASP A  95       7.729   5.536  54.566  1.00  0.00           C  
ATOM   1493  CG  ASP A  95       7.708   4.552  55.728  1.00  0.00           C  
ATOM   1494  OD1 ASP A  95       6.885   4.708  56.599  1.00  0.00           O  
ATOM   1495  OD2 ASP A  95       8.514   3.653  55.733  1.00  0.00           O  
ATOM   1496  H   ASP A  95       5.557   4.528  53.691  1.00  0.00           H  
ATOM   1497  HA  ASP A  95       6.145   6.648  55.437  1.00  0.00           H  
ATOM   1498 1HB  ASP A  95       7.915   4.984  53.645  1.00  0.00           H  
ATOM   1499 2HB  ASP A  95       8.561   6.226  54.709  1.00  0.00           H  
ATOM   1500  N   ALA A  96       6.612   7.265  52.201  1.00  0.00           N  
ATOM   1501  CA  ALA A  96       6.735   8.316  51.187  1.00  0.00           C  
ATOM   1502  C   ALA A  96       5.768   9.487  51.349  1.00  0.00           C  
ATOM   1503  O   ALA A  96       6.146  10.634  51.121  1.00  0.00           O  
ATOM   1504  CB  ALA A  96       6.590   7.715  49.790  1.00  0.00           C  
ATOM   1505  H   ALA A  96       6.516   6.304  51.905  1.00  0.00           H  
ATOM   1506  HA  ALA A  96       7.724   8.763  51.281  1.00  0.00           H  
ATOM   1507 1HB  ALA A  96       6.683   8.503  49.043  1.00  0.00           H  
ATOM   1508 2HB  ALA A  96       7.370   6.971  49.631  1.00  0.00           H  
ATOM   1509 3HB  ALA A  96       5.614   7.241  49.698  1.00  0.00           H  
ATOM   1510  N   VAL A  97       4.529   9.200  51.742  1.00  0.00           N  
ATOM   1511  CA  VAL A  97       3.506  10.240  51.941  1.00  0.00           C  
ATOM   1512  C   VAL A  97       3.324  10.608  53.418  1.00  0.00           C  
ATOM   1513  O   VAL A  97       2.374  11.304  53.778  1.00  0.00           O  
ATOM   1514  CB  VAL A  97       2.155   9.767  51.372  1.00  0.00           C  
ATOM   1515  CG1 VAL A  97       2.264   9.525  49.874  1.00  0.00           C  
ATOM   1516  CG2 VAL A  97       1.705   8.504  52.091  1.00  0.00           C  
ATOM   1517  H   VAL A  97       4.287   8.234  51.910  1.00  0.00           H  
ATOM   1518  HA  VAL A  97       3.814  11.136  51.400  1.00  0.00           H  
ATOM   1519  HB  VAL A  97       1.415  10.553  51.518  1.00  0.00           H  
ATOM   1520 1HG1 VAL A  97       1.300   9.191  49.489  1.00  0.00           H  
ATOM   1521 2HG1 VAL A  97       2.552  10.450  49.376  1.00  0.00           H  
ATOM   1522 3HG1 VAL A  97       3.015   8.759  49.682  1.00  0.00           H  
ATOM   1523 1HG2 VAL A  97       0.749   8.176  51.685  1.00  0.00           H  
ATOM   1524 2HG2 VAL A  97       2.449   7.720  51.950  1.00  0.00           H  
ATOM   1525 3HG2 VAL A  97       1.594   8.712  53.156  1.00  0.00           H  
ATOM   1526  N   ARG A  98       4.239  10.140  54.264  1.00  0.00           N  
ATOM   1527  CA  ARG A  98       4.214  10.441  55.700  1.00  0.00           C  
ATOM   1528  C   ARG A  98       4.995  11.716  56.035  1.00  0.00           C  
ATOM   1529  O   ARG A  98       6.187  11.817  55.740  1.00  0.00           O  
ATOM   1530  CB  ARG A  98       4.817   9.271  56.484  1.00  0.00           C  
ATOM   1531  CG  ARG A  98       4.606   9.332  57.989  1.00  0.00           C  
ATOM   1532  CD  ARG A  98       5.415   8.262  58.708  1.00  0.00           C  
ATOM   1533  NE  ARG A  98       5.280   6.935  58.109  1.00  0.00           N  
ATOM   1534  CZ  ARG A  98       4.217   6.144  58.248  1.00  0.00           C  
ATOM   1535  NH1 ARG A  98       3.173   6.538  58.974  1.00  0.00           N  
ATOM   1536  NH2 ARG A  98       4.200   4.954  57.658  1.00  0.00           N  
ATOM   1537  H   ARG A  98       4.977   9.556  53.896  1.00  0.00           H  
ATOM   1538  HA  ARG A  98       3.177  10.577  56.007  1.00  0.00           H  
ATOM   1539 1HB  ARG A  98       4.387   8.335  56.129  1.00  0.00           H  
ATOM   1540 2HB  ARG A  98       5.891   9.226  56.303  1.00  0.00           H  
ATOM   1541 1HG  ARG A  98       4.918  10.308  58.361  1.00  0.00           H  
ATOM   1542 2HG  ARG A  98       3.550   9.177  58.215  1.00  0.00           H  
ATOM   1543 1HD  ARG A  98       6.472   8.527  58.684  1.00  0.00           H  
ATOM   1544 2HD  ARG A  98       5.083   8.189  59.743  1.00  0.00           H  
ATOM   1545  HE  ARG A  98       6.049   6.592  57.548  1.00  0.00           H  
ATOM   1546 1HH1 ARG A  98       3.184   7.442  59.424  1.00  0.00           H  
ATOM   1547 2HH1 ARG A  98       2.371   5.933  59.075  1.00  0.00           H  
ATOM   1548 1HH2 ARG A  98       4.991   4.651  57.107  1.00  0.00           H  
ATOM   1549 2HH2 ARG A  98       3.396   4.351  57.761  1.00  0.00           H  
ATOM   1550  N   TYR A  99       4.319  12.682  56.653  1.00  0.00           N  
ATOM   1551  CA  TYR A  99       4.941  13.950  57.040  1.00  0.00           C  
ATOM   1552  C   TYR A  99       4.667  14.191  58.534  1.00  0.00           C  
ATOM   1553  O   TYR A  99       3.511  14.267  58.945  1.00  0.00           O  
ATOM   1554  CB  TYR A  99       4.348  15.097  56.202  1.00  0.00           C  
ATOM   1555  CG  TYR A  99       4.984  16.457  56.436  1.00  0.00           C  
ATOM   1556  CD1 TYR A  99       6.331  16.680  56.137  1.00  0.00           C  
ATOM   1557  CD2 TYR A  99       4.240  17.521  56.951  1.00  0.00           C  
ATOM   1558  CE1 TYR A  99       6.923  17.933  56.345  1.00  0.00           C  
ATOM   1559  CE2 TYR A  99       4.822  18.778  57.166  1.00  0.00           C  
ATOM   1560  CZ  TYR A  99       6.164  18.977  56.859  1.00  0.00           C  
ATOM   1561  OH  TYR A  99       6.741  20.217  57.061  1.00  0.00           O  
ATOM   1562  H   TYR A  99       3.343  12.529  56.860  1.00  0.00           H  
ATOM   1563  HA  TYR A  99       6.011  13.884  56.845  1.00  0.00           H  
ATOM   1564 1HB  TYR A  99       4.450  14.864  55.141  1.00  0.00           H  
ATOM   1565 2HB  TYR A  99       3.284  15.191  56.415  1.00  0.00           H  
ATOM   1566  HD1 TYR A  99       6.942  15.871  55.735  1.00  0.00           H  
ATOM   1567  HD2 TYR A  99       3.187  17.382  57.195  1.00  0.00           H  
ATOM   1568  HE1 TYR A  99       7.975  18.084  56.106  1.00  0.00           H  
ATOM   1569  HE2 TYR A  99       4.224  19.593  57.573  1.00  0.00           H  
ATOM   1570  HH  TYR A  99       6.083  20.821  57.415  1.00  0.00           H  
ATOM   1571  N   ASN A 100       5.722  14.304  59.339  1.00  0.00           N  
ATOM   1572  CA  ASN A 100       5.570  14.487  60.788  1.00  0.00           C  
ATOM   1573  C   ASN A 100       4.795  13.317  61.403  1.00  0.00           C  
ATOM   1574  O   ASN A 100       4.096  13.476  62.408  1.00  0.00           O  
ATOM   1575  CB  ASN A 100       4.885  15.806  61.095  1.00  0.00           C  
ATOM   1576  CG  ASN A 100       5.771  16.992  60.833  1.00  0.00           C  
ATOM   1577  OD1 ASN A 100       7.002  16.874  60.825  1.00  0.00           O  
ATOM   1578  ND2 ASN A 100       5.169  18.134  60.618  1.00  0.00           N  
ATOM   1579  H   ASN A 100       6.650  14.262  58.943  1.00  0.00           H  
ATOM   1580  HA  ASN A 100       6.564  14.523  61.239  1.00  0.00           H  
ATOM   1581 1HB  ASN A 100       3.984  15.898  60.487  1.00  0.00           H  
ATOM   1582 2HB  ASN A 100       4.577  15.821  62.141  1.00  0.00           H  
ATOM   1583 1HD2 ASN A 100       5.708  18.958  60.438  1.00  0.00           H  
ATOM   1584 2HD2 ASN A 100       4.171  18.184  60.634  1.00  0.00           H  
ATOM   1585  N   GLY A 101       4.925  12.143  60.791  1.00  0.00           N  
ATOM   1586  CA  GLY A 101       4.249  10.959  61.293  1.00  0.00           C  
ATOM   1587  C   GLY A 101       2.861  10.800  60.695  1.00  0.00           C  
ATOM   1588  O   GLY A 101       2.312   9.695  60.660  1.00  0.00           O  
ATOM   1589  H   GLY A 101       5.501  12.068  59.964  1.00  0.00           H  
ATOM   1590 1HA  GLY A 101       4.843  10.075  61.062  1.00  0.00           H  
ATOM   1591 2HA  GLY A 101       4.169  11.018  62.378  1.00  0.00           H  
ATOM   1592  N   LYS A 102       2.302  11.908  60.209  1.00  0.00           N  
ATOM   1593  CA  LYS A 102       0.947  11.935  59.656  1.00  0.00           C  
ATOM   1594  C   LYS A 102       0.903  11.573  58.168  1.00  0.00           C  
ATOM   1595  O   LYS A 102       1.853  11.823  57.426  1.00  0.00           O  
ATOM   1596  CB  LYS A 102       0.332  13.327  59.848  1.00  0.00           C  
ATOM   1597  CG  LYS A 102       0.377  13.875  61.280  1.00  0.00           C  
ATOM   1598  CD  LYS A 102      -0.483  13.069  62.244  1.00  0.00           C  
ATOM   1599  CE  LYS A 102      -0.573  13.741  63.611  1.00  0.00           C  
ATOM   1600  NZ  LYS A 102      -1.427  12.970  64.568  1.00  0.00           N  
ATOM   1601  H   LYS A 102       2.843  12.760  60.227  1.00  0.00           H  
ATOM   1602  HA  LYS A 102       0.340  11.204  60.191  1.00  0.00           H  
ATOM   1603 1HB  LYS A 102       0.848  14.044  59.209  1.00  0.00           H  
ATOM   1604 2HB  LYS A 102      -0.714  13.308  59.540  1.00  0.00           H  
ATOM   1605 1HG  LYS A 102       1.406  13.860  61.643  1.00  0.00           H  
ATOM   1606 2HG  LYS A 102       0.024  14.906  61.286  1.00  0.00           H  
ATOM   1607 1HD  LYS A 102      -1.488  12.963  61.835  1.00  0.00           H  
ATOM   1608 2HD  LYS A 102      -0.054  12.074  62.369  1.00  0.00           H  
ATOM   1609 1HE  LYS A 102       0.425  13.839  64.035  1.00  0.00           H  
ATOM   1610 2HE  LYS A 102      -0.995  14.740  63.497  1.00  0.00           H  
ATOM   1611 1HZ  LYS A 102      -1.458  13.452  65.456  1.00  0.00           H  
ATOM   1612 2HZ  LYS A 102      -2.363  12.890  64.196  1.00  0.00           H  
ATOM   1613 3HZ  LYS A 102      -1.037  12.048  64.700  1.00  0.00           H  
ATOM   1614  N   LEU A 103      -0.210  10.984  57.744  1.00  0.00           N  
ATOM   1615  CA  LEU A 103      -0.416  10.614  56.351  1.00  0.00           C  
ATOM   1616  C   LEU A 103      -1.151  11.769  55.680  1.00  0.00           C  
ATOM   1617  O   LEU A 103      -2.214  12.172  56.146  1.00  0.00           O  
ATOM   1618  CB  LEU A 103      -1.223   9.315  56.234  1.00  0.00           C  
ATOM   1619  CG  LEU A 103      -0.398   8.029  56.108  1.00  0.00           C  
ATOM   1620  CD1 LEU A 103       0.902   8.180  56.887  1.00  0.00           C  
ATOM   1621  CD2 LEU A 103      -1.211   6.851  56.625  1.00  0.00           C  
ATOM   1622  H   LEU A 103      -0.937  10.787  58.417  1.00  0.00           H  
ATOM   1623  HA  LEU A 103       0.556  10.431  55.895  1.00  0.00           H  
ATOM   1624 1HB  LEU A 103      -1.855   9.219  57.116  1.00  0.00           H  
ATOM   1625 2HB  LEU A 103      -1.867   9.384  55.357  1.00  0.00           H  
ATOM   1626  HG  LEU A 103      -0.142   7.861  55.062  1.00  0.00           H  
ATOM   1627 1HD1 LEU A 103       1.488   7.265  56.797  1.00  0.00           H  
ATOM   1628 2HD1 LEU A 103       1.472   9.017  56.484  1.00  0.00           H  
ATOM   1629 3HD1 LEU A 103       0.677   8.365  57.937  1.00  0.00           H  
ATOM   1630 1HD2 LEU A 103      -0.625   5.936  56.535  1.00  0.00           H  
ATOM   1631 2HD2 LEU A 103      -1.466   7.017  57.672  1.00  0.00           H  
ATOM   1632 3HD2 LEU A 103      -2.126   6.755  56.040  1.00  0.00           H  
ATOM   1633  N   ILE A 104      -0.577  12.313  54.605  1.00  0.00           N  
ATOM   1634  CA  ILE A 104      -1.185  13.445  53.907  1.00  0.00           C  
ATOM   1635  C   ILE A 104      -1.523  13.180  52.439  1.00  0.00           C  
ATOM   1636  O   ILE A 104      -1.856  14.101  51.693  1.00  0.00           O  
ATOM   1637  CB  ILE A 104      -0.256  14.670  53.986  1.00  0.00           C  
ATOM   1638  CG1 ILE A 104       1.098  14.355  53.345  1.00  0.00           C  
ATOM   1639  CG2 ILE A 104      -0.075  15.107  55.432  1.00  0.00           C  
ATOM   1640  CD1 ILE A 104       2.005  15.557  53.214  1.00  0.00           C  
ATOM   1641  H   ILE A 104       0.296  11.937  54.264  1.00  0.00           H  
ATOM   1642  HA  ILE A 104      -2.141  13.668  54.379  1.00  0.00           H  
ATOM   1643  HB  ILE A 104      -0.690  15.493  53.419  1.00  0.00           H  
ATOM   1644 1HG1 ILE A 104       1.615  13.600  53.936  1.00  0.00           H  
ATOM   1645 2HG1 ILE A 104       0.941  13.938  52.350  1.00  0.00           H  
ATOM   1646 1HG2 ILE A 104       0.585  15.974  55.469  1.00  0.00           H  
ATOM   1647 2HG2 ILE A 104      -1.043  15.370  55.856  1.00  0.00           H  
ATOM   1648 3HG2 ILE A 104       0.364  14.292  56.007  1.00  0.00           H  
ATOM   1649 1HD1 ILE A 104       2.945  15.255  52.750  1.00  0.00           H  
ATOM   1650 2HD1 ILE A 104       1.521  16.313  52.594  1.00  0.00           H  
ATOM   1651 3HD1 ILE A 104       2.206  15.971  54.201  1.00  0.00           H  
ATOM   1652  N   ALA A 105      -1.444  11.914  52.036  1.00  0.00           N  
ATOM   1653  CA  ALA A 105      -1.744  11.516  50.665  1.00  0.00           C  
ATOM   1654  C   ALA A 105      -1.796   9.999  50.508  1.00  0.00           C  
ATOM   1655  O   ALA A 105      -1.267   9.253  51.336  1.00  0.00           O  
ATOM   1656  CB  ALA A 105      -0.720  12.095  49.710  1.00  0.00           C  
ATOM   1657  H   ALA A 105      -1.167  11.209  52.704  1.00  0.00           H  
ATOM   1658  HA  ALA A 105      -2.728  11.908  50.407  1.00  0.00           H  
ATOM   1659 1HB  ALA A 105      -0.958  11.789  48.692  1.00  0.00           H  
ATOM   1660 2HB  ALA A 105      -0.736  13.183  49.775  1.00  0.00           H  
ATOM   1661 3HB  ALA A 105       0.271  11.731  49.976  1.00  0.00           H  
ATOM   1662  N   TYR A 106      -2.444   9.555  49.432  1.00  0.00           N  
ATOM   1663  CA  TYR A 106      -2.505   8.145  49.094  1.00  0.00           C  
ATOM   1664  C   TYR A 106      -1.456   7.832  48.045  1.00  0.00           C  
ATOM   1665  O   TYR A 106      -1.445   8.439  46.974  1.00  0.00           O  
ATOM   1666  CB  TYR A 106      -3.900   7.760  48.596  1.00  0.00           C  
ATOM   1667  CG  TYR A 106      -4.959   7.777  49.676  1.00  0.00           C  
ATOM   1668  CD1 TYR A 106      -5.709   8.923  49.895  1.00  0.00           C  
ATOM   1669  CD2 TYR A 106      -5.181   6.646  50.448  1.00  0.00           C  
ATOM   1670  CE1 TYR A 106      -6.677   8.938  50.881  1.00  0.00           C  
ATOM   1671  CE2 TYR A 106      -6.148   6.661  51.434  1.00  0.00           C  
ATOM   1672  CZ  TYR A 106      -6.894   7.801  51.651  1.00  0.00           C  
ATOM   1673  OH  TYR A 106      -7.857   7.816  52.634  1.00  0.00           O  
ATOM   1674  H   TYR A 106      -2.906  10.224  48.834  1.00  0.00           H  
ATOM   1675  HA  TYR A 106      -2.326   7.564  49.999  1.00  0.00           H  
ATOM   1676 1HB  TYR A 106      -4.208   8.448  47.807  1.00  0.00           H  
ATOM   1677 2HB  TYR A 106      -3.870   6.760  48.165  1.00  0.00           H  
ATOM   1678  HD1 TYR A 106      -5.535   9.812  49.288  1.00  0.00           H  
ATOM   1679  HD2 TYR A 106      -4.591   5.745  50.277  1.00  0.00           H  
ATOM   1680  HE1 TYR A 106      -7.266   9.839  51.053  1.00  0.00           H  
ATOM   1681  HE2 TYR A 106      -6.321   5.772  52.041  1.00  0.00           H  
ATOM   1682  HH  TYR A 106      -8.360   6.999  52.600  1.00  0.00           H  
ATOM   1683  N   PRO A 107      -0.531   6.906  48.353  1.00  0.00           N  
ATOM   1684  CA  PRO A 107       0.496   6.530  47.379  1.00  0.00           C  
ATOM   1685  C   PRO A 107      -0.147   5.612  46.333  1.00  0.00           C  
ATOM   1686  O   PRO A 107      -1.038   4.823  46.653  1.00  0.00           O  
ATOM   1687  CB  PRO A 107       1.548   5.827  48.237  1.00  0.00           C  
ATOM   1688  CG  PRO A 107       0.733   5.136  49.254  1.00  0.00           C  
ATOM   1689  CD  PRO A 107      -0.349   6.155  49.599  1.00  0.00           C  
ATOM   1690  HA  PRO A 107       0.909   7.440  46.918  1.00  0.00           H  
ATOM   1691 1HB  PRO A 107       2.145   5.144  47.616  1.00  0.00           H  
ATOM   1692 2HB  PRO A 107       2.243   6.566  48.661  1.00  0.00           H  
ATOM   1693 1HG  PRO A 107       0.328   4.199  48.844  1.00  0.00           H  
ATOM   1694 2HG  PRO A 107       1.357   4.861  50.118  1.00  0.00           H  
ATOM   1695 1HD  PRO A 107      -1.272   5.629  49.885  1.00  0.00           H  
ATOM   1696 2HD  PRO A 107       0.001   6.799  50.420  1.00  0.00           H  
ATOM   1697  N   ILE A 108       0.301   5.741  45.090  1.00  0.00           N  
ATOM   1698  CA  ILE A 108      -0.272   5.015  43.976  1.00  0.00           C  
ATOM   1699  C   ILE A 108       0.746   4.095  43.302  1.00  0.00           C  
ATOM   1700  O   ILE A 108       0.492   2.900  43.122  1.00  0.00           O  
ATOM   1701  CB  ILE A 108      -0.847   5.994  42.937  1.00  0.00           C  
ATOM   1702  CG1 ILE A 108      -1.818   6.972  43.604  1.00  0.00           C  
ATOM   1703  CG2 ILE A 108      -1.538   5.234  41.815  1.00  0.00           C  
ATOM   1704  CD1 ILE A 108      -3.033   6.308  44.209  1.00  0.00           C  
ATOM   1705  H   ILE A 108       1.073   6.371  44.922  1.00  0.00           H  
ATOM   1706  HA  ILE A 108      -1.085   4.394  44.350  1.00  0.00           H  
ATOM   1707  HB  ILE A 108      -0.040   6.592  42.514  1.00  0.00           H  
ATOM   1708 1HG1 ILE A 108      -1.300   7.519  44.391  1.00  0.00           H  
ATOM   1709 2HG1 ILE A 108      -2.160   7.703  42.870  1.00  0.00           H  
ATOM   1710 1HG2 ILE A 108      -1.939   5.942  41.090  1.00  0.00           H  
ATOM   1711 2HG2 ILE A 108      -0.821   4.579  41.324  1.00  0.00           H  
ATOM   1712 3HG2 ILE A 108      -2.352   4.638  42.228  1.00  0.00           H  
ATOM   1713 1HD1 ILE A 108      -3.674   7.065  44.663  1.00  0.00           H  
ATOM   1714 2HD1 ILE A 108      -3.587   5.783  43.431  1.00  0.00           H  
ATOM   1715 3HD1 ILE A 108      -2.717   5.597  44.972  1.00  0.00           H  
ATOM   1716  N   ALA A 109       1.901   4.643  42.937  1.00  0.00           N  
ATOM   1717  CA  ALA A 109       2.915   3.848  42.270  1.00  0.00           C  
ATOM   1718  C   ALA A 109       4.325   4.432  42.368  1.00  0.00           C  
ATOM   1719  O   ALA A 109       4.505   5.633  42.516  1.00  0.00           O  
ATOM   1720  CB  ALA A 109       2.525   3.655  40.823  1.00  0.00           C  
ATOM   1721  H   ALA A 109       2.084   5.619  43.122  1.00  0.00           H  
ATOM   1722  HA  ALA A 109       2.964   2.877  42.764  1.00  0.00           H  
ATOM   1723 1HB  ALA A 109       3.285   3.058  40.318  1.00  0.00           H  
ATOM   1724 2HB  ALA A 109       1.565   3.141  40.770  1.00  0.00           H  
ATOM   1725 3HB  ALA A 109       2.444   4.626  40.336  1.00  0.00           H  
ATOM   1726  N   VAL A 110       5.312   3.551  42.286  1.00  0.00           N  
ATOM   1727  CA  VAL A 110       6.720   3.904  42.410  1.00  0.00           C  
ATOM   1728  C   VAL A 110       7.260   4.250  41.030  1.00  0.00           C  
ATOM   1729  O   VAL A 110       6.949   3.574  40.049  1.00  0.00           O  
ATOM   1730  CB  VAL A 110       7.529   2.742  43.016  1.00  0.00           C  
ATOM   1731  CG1 VAL A 110       9.009   3.091  43.063  1.00  0.00           C  
ATOM   1732  CG2 VAL A 110       7.006   2.417  44.407  1.00  0.00           C  
ATOM   1733  H   VAL A 110       5.059   2.585  42.130  1.00  0.00           H  
ATOM   1734  HA  VAL A 110       6.807   4.737  43.109  1.00  0.00           H  
ATOM   1735  HB  VAL A 110       7.426   1.866  42.374  1.00  0.00           H  
ATOM   1736 1HG1 VAL A 110       9.565   2.258  43.494  1.00  0.00           H  
ATOM   1737 2HG1 VAL A 110       9.369   3.284  42.053  1.00  0.00           H  
ATOM   1738 3HG1 VAL A 110       9.153   3.979  43.678  1.00  0.00           H  
ATOM   1739 1HG2 VAL A 110       7.582   1.594  44.829  1.00  0.00           H  
ATOM   1740 2HG2 VAL A 110       7.104   3.294  45.046  1.00  0.00           H  
ATOM   1741 3HG2 VAL A 110       5.956   2.129  44.343  1.00  0.00           H  
ATOM   1742  N   GLU A 111       8.070   5.301  40.961  1.00  0.00           N  
ATOM   1743  CA  GLU A 111       8.578   5.783  39.684  1.00  0.00           C  
ATOM   1744  C   GLU A 111      10.087   5.907  39.760  1.00  0.00           C  
ATOM   1745  O   GLU A 111      10.638   6.339  40.779  1.00  0.00           O  
ATOM   1746  CB  GLU A 111       7.954   7.131  39.319  1.00  0.00           C  
ATOM   1747  CG  GLU A 111       6.442   7.097  39.144  1.00  0.00           C  
ATOM   1748  CD  GLU A 111       5.856   8.452  38.858  1.00  0.00           C  
ATOM   1749  OE1 GLU A 111       6.593   9.408  38.851  1.00  0.00           O  
ATOM   1750  OE2 GLU A 111       4.668   8.530  38.646  1.00  0.00           O  
ATOM   1751  H   GLU A 111       8.341   5.777  41.810  1.00  0.00           H  
ATOM   1752  HA  GLU A 111       8.291   5.074  38.907  1.00  0.00           H  
ATOM   1753 1HB  GLU A 111       8.185   7.862  40.094  1.00  0.00           H  
ATOM   1754 2HB  GLU A 111       8.390   7.494  38.388  1.00  0.00           H  
ATOM   1755 1HG  GLU A 111       6.197   6.427  38.321  1.00  0.00           H  
ATOM   1756 2HG  GLU A 111       5.991   6.696  40.051  1.00  0.00           H  
ATOM   1757  N   ALA A 112      10.746   5.501  38.684  1.00  0.00           N  
ATOM   1758  CA  ALA A 112      12.192   5.569  38.603  1.00  0.00           C  
ATOM   1759  C   ALA A 112      12.555   5.641  37.143  1.00  0.00           C  
ATOM   1760  O   ALA A 112      11.898   5.040  36.295  1.00  0.00           O  
ATOM   1761  CB  ALA A 112      12.844   4.338  39.260  1.00  0.00           C  
ATOM   1762  H   ALA A 112      10.226   5.135  37.900  1.00  0.00           H  
ATOM   1763  HA  ALA A 112      12.520   6.461  39.138  1.00  0.00           H  
ATOM   1764 1HB  ALA A 112      13.929   4.416  39.184  1.00  0.00           H  
ATOM   1765 2HB  ALA A 112      12.557   4.290  40.311  1.00  0.00           H  
ATOM   1766 3HB  ALA A 112      12.510   3.435  38.752  1.00  0.00           H  
ATOM   1767  N   LEU A 113      13.588   6.411  36.850  1.00  0.00           N  
ATOM   1768  CA  LEU A 113      14.112   6.504  35.505  1.00  0.00           C  
ATOM   1769  C   LEU A 113      14.820   5.196  35.126  1.00  0.00           C  
ATOM   1770  O   LEU A 113      15.388   4.515  35.979  1.00  0.00           O  
ATOM   1771  CB  LEU A 113      15.083   7.687  35.394  1.00  0.00           C  
ATOM   1772  CG  LEU A 113      14.477   8.999  34.881  1.00  0.00           C  
ATOM   1773  CD1 LEU A 113      12.974   8.994  35.123  1.00  0.00           C  
ATOM   1774  CD2 LEU A 113      15.141  10.174  35.583  1.00  0.00           C  
ATOM   1775  H   LEU A 113      14.023   6.948  37.586  1.00  0.00           H  
ATOM   1776  HA  LEU A 113      13.284   6.693  34.823  1.00  0.00           H  
ATOM   1777 1HB  LEU A 113      15.507   7.881  36.378  1.00  0.00           H  
ATOM   1778 2HB  LEU A 113      15.894   7.409  34.721  1.00  0.00           H  
ATOM   1779  HG  LEU A 113      14.641   9.079  33.806  1.00  0.00           H  
ATOM   1780 1HD1 LEU A 113      12.544   9.927  34.758  1.00  0.00           H  
ATOM   1781 2HD1 LEU A 113      12.523   8.155  34.593  1.00  0.00           H  
ATOM   1782 3HD1 LEU A 113      12.778   8.898  36.190  1.00  0.00           H  
ATOM   1783 1HD2 LEU A 113      14.711  11.107  35.217  1.00  0.00           H  
ATOM   1784 2HD2 LEU A 113      14.976  10.096  36.658  1.00  0.00           H  
ATOM   1785 3HD2 LEU A 113      16.212  10.163  35.378  1.00  0.00           H  
ATOM   1786  N   SER A 114      14.779   4.853  33.840  1.00  0.00           N  
ATOM   1787  CA  SER A 114      15.498   3.696  33.315  1.00  0.00           C  
ATOM   1788  C   SER A 114      16.163   4.092  32.012  1.00  0.00           C  
ATOM   1789  O   SER A 114      15.826   5.112  31.426  1.00  0.00           O  
ATOM   1790  CB  SER A 114      14.558   2.527  33.094  1.00  0.00           C  
ATOM   1791  OG  SER A 114      14.038   2.064  34.311  1.00  0.00           O  
ATOM   1792  H   SER A 114      14.228   5.417  33.209  1.00  0.00           H  
ATOM   1793  HA  SER A 114      16.235   3.382  34.055  1.00  0.00           H  
ATOM   1794 1HB  SER A 114      13.743   2.834  32.440  1.00  0.00           H  
ATOM   1795 2HB  SER A 114      15.093   1.720  32.594  1.00  0.00           H  
ATOM   1796  HG  SER A 114      13.401   2.724  34.594  1.00  0.00           H  
ATOM   1797  N   LEU A 115      17.127   3.295  31.573  1.00  0.00           N  
ATOM   1798  CA  LEU A 115      17.804   3.553  30.312  1.00  0.00           C  
ATOM   1799  C   LEU A 115      16.918   2.894  29.248  1.00  0.00           C  
ATOM   1800  O   LEU A 115      16.556   1.714  29.362  1.00  0.00           O  
ATOM   1801  CB  LEU A 115      19.197   2.910  30.313  1.00  0.00           C  
ATOM   1802  CG  LEU A 115      20.338   3.438  29.423  1.00  0.00           C  
ATOM   1803  CD1 LEU A 115      21.288   2.272  29.105  1.00  0.00           C  
ATOM   1804  CD2 LEU A 115      19.815   4.052  28.141  1.00  0.00           C  
ATOM   1805  H   LEU A 115      17.400   2.493  32.122  1.00  0.00           H  
ATOM   1806  HA  LEU A 115      17.917   4.630  30.194  1.00  0.00           H  
ATOM   1807 1HB  LEU A 115      19.599   2.955  31.324  1.00  0.00           H  
ATOM   1808 2HB  LEU A 115      19.096   1.862  30.031  1.00  0.00           H  
ATOM   1809  HG  LEU A 115      20.898   4.202  29.963  1.00  0.00           H  
ATOM   1810 1HD1 LEU A 115      22.103   2.628  28.475  1.00  0.00           H  
ATOM   1811 2HD1 LEU A 115      21.696   1.872  30.034  1.00  0.00           H  
ATOM   1812 3HD1 LEU A 115      20.740   1.489  28.582  1.00  0.00           H  
ATOM   1813 1HD2 LEU A 115      20.651   4.412  27.542  1.00  0.00           H  
ATOM   1814 2HD2 LEU A 115      19.262   3.300  27.577  1.00  0.00           H  
ATOM   1815 3HD2 LEU A 115      19.154   4.885  28.380  1.00  0.00           H  
ATOM   1816  N   ILE A 116      16.551   3.661  28.230  1.00  0.00           N  
ATOM   1817  CA  ILE A 116      15.703   3.157  27.163  1.00  0.00           C  
ATOM   1818  C   ILE A 116      16.508   3.213  25.860  1.00  0.00           C  
ATOM   1819  O   ILE A 116      17.064   4.254  25.520  1.00  0.00           O  
ATOM   1820  CB  ILE A 116      14.406   3.977  27.033  1.00  0.00           C  
ATOM   1821  CG1 ILE A 116      13.653   3.999  28.366  1.00  0.00           C  
ATOM   1822  CG2 ILE A 116      13.526   3.409  25.931  1.00  0.00           C  
ATOM   1823  CD1 ILE A 116      12.496   4.971  28.397  1.00  0.00           C  
ATOM   1824  H   ILE A 116      16.869   4.619  28.196  1.00  0.00           H  
ATOM   1825  HA  ILE A 116      15.424   2.131  27.399  1.00  0.00           H  
ATOM   1826  HB  ILE A 116      14.652   5.010  26.793  1.00  0.00           H  
ATOM   1827 1HG1 ILE A 116      13.268   3.003  28.583  1.00  0.00           H  
ATOM   1828 2HG1 ILE A 116      14.341   4.264  29.169  1.00  0.00           H  
ATOM   1829 1HG2 ILE A 116      12.613   3.999  25.853  1.00  0.00           H  
ATOM   1830 2HG2 ILE A 116      14.062   3.443  24.983  1.00  0.00           H  
ATOM   1831 3HG2 ILE A 116      13.270   2.375  26.165  1.00  0.00           H  
ATOM   1832 1HD1 ILE A 116      12.012   4.930  29.374  1.00  0.00           H  
ATOM   1833 2HD1 ILE A 116      12.864   5.981  28.217  1.00  0.00           H  
ATOM   1834 3HD1 ILE A 116      11.776   4.704  27.625  1.00  0.00           H  
ATOM   1835  N   TYR A 117      16.578   2.099  25.136  1.00  0.00           N  
ATOM   1836  CA  TYR A 117      17.413   2.039  23.932  1.00  0.00           C  
ATOM   1837  C   TYR A 117      16.838   1.317  22.706  1.00  0.00           C  
ATOM   1838  O   TYR A 117      16.040   0.375  22.812  1.00  0.00           O  
ATOM   1839  CB  TYR A 117      18.760   1.388  24.272  1.00  0.00           C  
ATOM   1840  CG  TYR A 117      18.662  -0.085  24.617  1.00  0.00           C  
ATOM   1841  CD1 TYR A 117      18.283  -0.500  25.895  1.00  0.00           C  
ATOM   1842  CD2 TYR A 117      18.924  -1.069  23.660  1.00  0.00           C  
ATOM   1843  CE1 TYR A 117      18.164  -1.858  26.210  1.00  0.00           C  
ATOM   1844  CE2 TYR A 117      18.811  -2.427  23.963  1.00  0.00           C  
ATOM   1845  CZ  TYR A 117      18.431  -2.810  25.236  1.00  0.00           C  
ATOM   1846  OH  TYR A 117      18.322  -4.143  25.542  1.00  0.00           O  
ATOM   1847  H   TYR A 117      16.053   1.281  25.412  1.00  0.00           H  
ATOM   1848  HA  TYR A 117      17.588   3.056  23.581  1.00  0.00           H  
ATOM   1849 1HB  TYR A 117      19.439   1.493  23.425  1.00  0.00           H  
ATOM   1850 2HB  TYR A 117      19.210   1.905  25.119  1.00  0.00           H  
ATOM   1851  HD1 TYR A 117      18.073   0.239  26.669  1.00  0.00           H  
ATOM   1852  HD2 TYR A 117      19.226  -0.782  22.652  1.00  0.00           H  
ATOM   1853  HE1 TYR A 117      17.867  -2.160  27.214  1.00  0.00           H  
ATOM   1854  HE2 TYR A 117      19.022  -3.176  23.199  1.00  0.00           H  
ATOM   1855  HH  TYR A 117      18.051  -4.239  26.459  1.00  0.00           H  
ATOM   1856  N   ASN A 118      17.276   1.770  21.535  1.00  0.00           N  
ATOM   1857  CA  ASN A 118      16.834   1.203  20.268  1.00  0.00           C  
ATOM   1858  C   ASN A 118      17.658  -0.077  20.057  1.00  0.00           C  
ATOM   1859  O   ASN A 118      18.886  -0.028  19.943  1.00  0.00           O  
ATOM   1860  CB  ASN A 118      17.001   2.183  19.122  1.00  0.00           C  
ATOM   1861  CG  ASN A 118      16.408   1.676  17.837  1.00  0.00           C  
ATOM   1862  OD1 ASN A 118      16.253   0.465  17.646  1.00  0.00           O  
ATOM   1863  ND2 ASN A 118      16.073   2.580  16.952  1.00  0.00           N  
ATOM   1864  H   ASN A 118      17.936   2.534  21.528  1.00  0.00           H  
ATOM   1865  HA  ASN A 118      15.760   1.020  20.327  1.00  0.00           H  
ATOM   1866 1HB  ASN A 118      16.525   3.130  19.380  1.00  0.00           H  
ATOM   1867 2HB  ASN A 118      18.061   2.382  18.966  1.00  0.00           H  
ATOM   1868 1HD2 ASN A 118      15.674   2.301  16.078  1.00  0.00           H  
ATOM   1869 2HD2 ASN A 118      16.216   3.550  17.149  1.00  0.00           H  
ATOM   1870  N   LYS A 119      16.981  -1.221  20.019  1.00  0.00           N  
ATOM   1871  CA  LYS A 119      17.662  -2.497  19.825  1.00  0.00           C  
ATOM   1872  C   LYS A 119      18.261  -2.690  18.441  1.00  0.00           C  
ATOM   1873  O   LYS A 119      19.150  -3.518  18.263  1.00  0.00           O  
ATOM   1874  CB  LYS A 119      16.723  -3.660  20.162  1.00  0.00           C  
ATOM   1875  CG  LYS A 119      16.504  -3.823  21.660  1.00  0.00           C  
ATOM   1876  CD  LYS A 119      15.642  -5.025  22.009  1.00  0.00           C  
ATOM   1877  CE  LYS A 119      15.638  -5.253  23.514  1.00  0.00           C  
ATOM   1878  NZ  LYS A 119      14.938  -6.507  23.906  1.00  0.00           N  
ATOM   1879  H   LYS A 119      15.976  -1.210  20.126  1.00  0.00           H  
ATOM   1880  HA  LYS A 119      18.521  -2.536  20.496  1.00  0.00           H  
ATOM   1881 1HB  LYS A 119      15.757  -3.499  19.682  1.00  0.00           H  
ATOM   1882 2HB  LYS A 119      17.135  -4.588  19.765  1.00  0.00           H  
ATOM   1883 1HG  LYS A 119      17.467  -3.940  22.159  1.00  0.00           H  
ATOM   1884 2HG  LYS A 119      16.017  -2.932  22.056  1.00  0.00           H  
ATOM   1885 1HD  LYS A 119      14.622  -4.855  21.662  1.00  0.00           H  
ATOM   1886 2HD  LYS A 119      16.034  -5.911  21.509  1.00  0.00           H  
ATOM   1887 1HE  LYS A 119      16.663  -5.304  23.877  1.00  0.00           H  
ATOM   1888 2HE  LYS A 119      15.143  -4.416  24.007  1.00  0.00           H  
ATOM   1889 1HZ  LYS A 119      14.964  -6.608  24.911  1.00  0.00           H  
ATOM   1890 2HZ  LYS A 119      13.977  -6.467  23.597  1.00  0.00           H  
ATOM   1891 3HZ  LYS A 119      15.397  -7.297  23.477  1.00  0.00           H  
ATOM   1892  N   ASP A 120      17.786  -1.934  17.461  1.00  0.00           N  
ATOM   1893  CA  ASP A 120      18.288  -2.093  16.104  1.00  0.00           C  
ATOM   1894  C   ASP A 120      19.593  -1.332  16.025  1.00  0.00           C  
ATOM   1895  O   ASP A 120      20.468  -1.658  15.227  1.00  0.00           O  
ATOM   1896  CB  ASP A 120      17.297  -1.526  15.087  1.00  0.00           C  
ATOM   1897  CG  ASP A 120      15.987  -2.272  15.086  1.00  0.00           C  
ATOM   1898  OD1 ASP A 120      16.008  -3.517  14.994  1.00  0.00           O  
ATOM   1899  OD2 ASP A 120      14.937  -1.613  15.186  1.00  0.00           O  
ATOM   1900  H   ASP A 120      17.073  -1.242  17.644  1.00  0.00           H  
ATOM   1901  HA  ASP A 120      18.416  -3.157  15.904  1.00  0.00           H  
ATOM   1902 1HB  ASP A 120      17.107  -0.476  15.310  1.00  0.00           H  
ATOM   1903 2HB  ASP A 120      17.732  -1.574  14.088  1.00  0.00           H  
ATOM   1904  N   LEU A 121      19.713  -0.314  16.872  1.00  0.00           N  
ATOM   1905  CA  LEU A 121      20.932   0.479  16.968  1.00  0.00           C  
ATOM   1906  C   LEU A 121      21.861  -0.037  18.062  1.00  0.00           C  
ATOM   1907  O   LEU A 121      23.074   0.108  17.956  1.00  0.00           O  
ATOM   1908  CB  LEU A 121      20.588   1.949  17.243  1.00  0.00           C  
ATOM   1909  CG  LEU A 121      20.380   2.894  16.052  1.00  0.00           C  
ATOM   1910  CD1 LEU A 121      19.444   2.263  15.042  1.00  0.00           C  
ATOM   1911  CD2 LEU A 121      19.809   4.215  16.540  1.00  0.00           C  
ATOM   1912  H   LEU A 121      18.930  -0.087  17.467  1.00  0.00           H  
ATOM   1913  HA  LEU A 121      21.462   0.415  16.019  1.00  0.00           H  
ATOM   1914 1HB  LEU A 121      19.668   1.988  17.823  1.00  0.00           H  
ATOM   1915 2HB  LEU A 121      21.388   2.387  17.840  1.00  0.00           H  
ATOM   1916  HG  LEU A 121      21.336   3.075  15.559  1.00  0.00           H  
ATOM   1917 1HD1 LEU A 121      19.303   2.942  14.201  1.00  0.00           H  
ATOM   1918 2HD1 LEU A 121      19.873   1.327  14.683  1.00  0.00           H  
ATOM   1919 3HD1 LEU A 121      18.481   2.064  15.512  1.00  0.00           H  
ATOM   1920 1HD2 LEU A 121      19.663   4.885  15.692  1.00  0.00           H  
ATOM   1921 2HD2 LEU A 121      18.852   4.039  17.032  1.00  0.00           H  
ATOM   1922 3HD2 LEU A 121      20.501   4.672  17.248  1.00  0.00           H  
ATOM   1923  N   LEU A 122      21.298  -0.643  19.104  1.00  0.00           N  
ATOM   1924  CA  LEU A 122      22.112  -1.171  20.203  1.00  0.00           C  
ATOM   1925  C   LEU A 122      21.621  -2.505  20.747  1.00  0.00           C  
ATOM   1926  O   LEU A 122      20.962  -2.541  21.787  1.00  0.00           O  
ATOM   1927  CB  LEU A 122      22.153  -0.151  21.349  1.00  0.00           C  
ATOM   1928  CG  LEU A 122      22.975   1.116  21.082  1.00  0.00           C  
ATOM   1929  CD1 LEU A 122      22.725   2.127  22.192  1.00  0.00           C  
ATOM   1930  CD2 LEU A 122      24.451   0.756  20.993  1.00  0.00           C  
ATOM   1931  H   LEU A 122      20.294  -0.745  19.143  1.00  0.00           H  
ATOM   1932  HA  LEU A 122      23.128  -1.321  19.839  1.00  0.00           H  
ATOM   1933 1HB  LEU A 122      21.134   0.157  21.576  1.00  0.00           H  
ATOM   1934 2HB  LEU A 122      22.570  -0.637  22.231  1.00  0.00           H  
ATOM   1935  HG  LEU A 122      22.655   1.567  20.142  1.00  0.00           H  
ATOM   1936 1HD1 LEU A 122      23.309   3.028  22.003  1.00  0.00           H  
ATOM   1937 2HD1 LEU A 122      21.665   2.382  22.220  1.00  0.00           H  
ATOM   1938 3HD1 LEU A 122      23.021   1.698  23.149  1.00  0.00           H  
ATOM   1939 1HD2 LEU A 122      25.035   1.656  20.803  1.00  0.00           H  
ATOM   1940 2HD2 LEU A 122      24.772   0.306  21.933  1.00  0.00           H  
ATOM   1941 3HD2 LEU A 122      24.604   0.045  20.181  1.00  0.00           H  
ATOM   1942  N   PRO A 123      21.938  -3.621  20.069  1.00  0.00           N  
ATOM   1943  CA  PRO A 123      21.553  -4.917  20.640  1.00  0.00           C  
ATOM   1944  C   PRO A 123      22.100  -5.056  22.051  1.00  0.00           C  
ATOM   1945  O   PRO A 123      21.500  -5.703  22.910  1.00  0.00           O  
ATOM   1946  CB  PRO A 123      22.191  -5.930  19.684  1.00  0.00           C  
ATOM   1947  CG  PRO A 123      22.294  -5.197  18.390  1.00  0.00           C  
ATOM   1948  CD  PRO A 123      22.644  -3.787  18.786  1.00  0.00           C  
ATOM   1949  HA  PRO A 123      20.456  -4.998  20.646  1.00  0.00           H  
ATOM   1950 1HB  PRO A 123      23.169  -6.250  20.073  1.00  0.00           H  
ATOM   1951 2HB  PRO A 123      21.563  -6.830  19.616  1.00  0.00           H  
ATOM   1952 1HG  PRO A 123      23.061  -5.660  17.751  1.00  0.00           H  
ATOM   1953 2HG  PRO A 123      21.343  -5.259  17.842  1.00  0.00           H  
ATOM   1954 1HD  PRO A 123      23.734  -3.698  18.904  1.00  0.00           H  
ATOM   1955 2HD  PRO A 123      22.279  -3.089  18.018  1.00  0.00           H  
ATOM   1956  N   ASN A 124      23.251  -4.436  22.279  1.00  0.00           N  
ATOM   1957  CA  ASN A 124      23.867  -4.426  23.594  1.00  0.00           C  
ATOM   1958  C   ASN A 124      24.236  -2.994  23.968  1.00  0.00           C  
ATOM   1959  O   ASN A 124      25.233  -2.448  23.493  1.00  0.00           O  
ATOM   1960  CB  ASN A 124      25.083  -5.334  23.633  1.00  0.00           C  
ATOM   1961  CG  ASN A 124      24.735  -6.776  23.386  1.00  0.00           C  
ATOM   1962  OD1 ASN A 124      24.247  -7.472  24.284  1.00  0.00           O  
ATOM   1963  ND2 ASN A 124      24.977  -7.238  22.186  1.00  0.00           N  
ATOM   1964  H   ASN A 124      23.711  -3.958  21.517  1.00  0.00           H  
ATOM   1965  HA  ASN A 124      23.150  -4.820  24.315  1.00  0.00           H  
ATOM   1966 1HB  ASN A 124      25.802  -5.012  22.878  1.00  0.00           H  
ATOM   1967 2HB  ASN A 124      25.569  -5.251  24.605  1.00  0.00           H  
ATOM   1968 1HD2 ASN A 124      24.766  -8.191  21.965  1.00  0.00           H  
ATOM   1969 2HD2 ASN A 124      25.373  -6.639  21.490  1.00  0.00           H  
ATOM   1970  N   PRO A 125      23.420  -2.363  24.826  1.00  0.00           N  
ATOM   1971  CA  PRO A 125      23.620  -0.978  25.262  1.00  0.00           C  
ATOM   1972  C   PRO A 125      24.790  -0.776  26.233  1.00  0.00           C  
ATOM   1973  O   PRO A 125      25.198  -1.697  26.946  1.00  0.00           O  
ATOM   1974  CB  PRO A 125      22.270  -0.622  25.890  1.00  0.00           C  
ATOM   1975  CG  PRO A 125      21.844  -1.925  26.499  1.00  0.00           C  
ATOM   1976  CD  PRO A 125      22.180  -2.904  25.389  1.00  0.00           C  
ATOM   1977  HA  PRO A 125      23.826  -0.348  24.383  1.00  0.00           H  
ATOM   1978 1HB  PRO A 125      22.398   0.188  26.623  1.00  0.00           H  
ATOM   1979 2HB  PRO A 125      21.582  -0.250  25.117  1.00  0.00           H  
ATOM   1980 1HG  PRO A 125      22.393  -2.104  27.435  1.00  0.00           H  
ATOM   1981 2HG  PRO A 125      20.775  -1.891  26.758  1.00  0.00           H  
ATOM   1982 1HD  PRO A 125      22.338  -3.905  25.818  1.00  0.00           H  
ATOM   1983 2HD  PRO A 125      21.361  -2.922  24.655  1.00  0.00           H  
ATOM   1984  N   PRO A 126      25.340   0.446  26.271  1.00  0.00           N  
ATOM   1985  CA  PRO A 126      26.433   0.798  27.183  1.00  0.00           C  
ATOM   1986  C   PRO A 126      26.123   0.475  28.640  1.00  0.00           C  
ATOM   1987  O   PRO A 126      25.033   0.767  29.127  1.00  0.00           O  
ATOM   1988  CB  PRO A 126      26.575   2.309  26.969  1.00  0.00           C  
ATOM   1989  CG  PRO A 126      26.116   2.524  25.567  1.00  0.00           C  
ATOM   1990  CD  PRO A 126      24.963   1.570  25.400  1.00  0.00           C  
ATOM   1991  HA  PRO A 126      27.343   0.257  26.883  1.00  0.00           H  
ATOM   1992 1HB  PRO A 126      25.965   2.852  27.706  1.00  0.00           H  
ATOM   1993 2HB  PRO A 126      27.619   2.615  27.128  1.00  0.00           H  
ATOM   1994 1HG  PRO A 126      25.822   3.574  25.421  1.00  0.00           H  
ATOM   1995 2HG  PRO A 126      26.937   2.323  24.863  1.00  0.00           H  
ATOM   1996 1HD  PRO A 126      24.035   2.053  25.739  1.00  0.00           H  
ATOM   1997 2HD  PRO A 126      24.882   1.273  24.344  1.00  0.00           H  
ATOM   1998  N   LYS A 127      27.085  -0.120  29.332  1.00  0.00           N  
ATOM   1999  CA  LYS A 127      26.906  -0.433  30.739  1.00  0.00           C  
ATOM   2000  C   LYS A 127      27.568   0.655  31.591  1.00  0.00           C  
ATOM   2001  O   LYS A 127      27.342   0.728  32.794  1.00  0.00           O  
ATOM   2002  CB  LYS A 127      27.515  -1.803  31.059  1.00  0.00           C  
ATOM   2003  CG  LYS A 127      26.879  -2.967  30.303  1.00  0.00           C  
ATOM   2004  CD  LYS A 127      25.448  -3.269  30.759  1.00  0.00           C  
ATOM   2005  CE  LYS A 127      25.406  -3.974  32.109  1.00  0.00           C  
ATOM   2006  NZ  LYS A 127      24.013  -4.355  32.482  1.00  0.00           N  
ATOM   2007  H   LYS A 127      27.957  -0.362  28.882  1.00  0.00           H  
ATOM   2008  HA  LYS A 127      25.837  -0.466  30.952  1.00  0.00           H  
ATOM   2009 1HB  LYS A 127      28.580  -1.792  30.823  1.00  0.00           H  
ATOM   2010 2HB  LYS A 127      27.419  -2.004  32.126  1.00  0.00           H  
ATOM   2011 1HG  LYS A 127      26.854  -2.738  29.237  1.00  0.00           H  
ATOM   2012 2HG  LYS A 127      27.478  -3.866  30.449  1.00  0.00           H  
ATOM   2013 1HD  LYS A 127      24.887  -2.337  30.837  1.00  0.00           H  
ATOM   2014 2HD  LYS A 127      24.958  -3.906  30.022  1.00  0.00           H  
ATOM   2015 1HE  LYS A 127      26.022  -4.871  32.070  1.00  0.00           H  
ATOM   2016 2HE  LYS A 127      25.812  -3.315  32.876  1.00  0.00           H  
ATOM   2017 1HZ  LYS A 127      24.019  -4.818  33.380  1.00  0.00           H  
ATOM   2018 2HZ  LYS A 127      23.439  -3.524  32.536  1.00  0.00           H  
ATOM   2019 3HZ  LYS A 127      23.636  -4.979  31.784  1.00  0.00           H  
ATOM   2020  N   THR A 128      28.387   1.498  30.960  1.00  0.00           N  
ATOM   2021  CA  THR A 128      29.001   2.634  31.651  1.00  0.00           C  
ATOM   2022  C   THR A 128      28.715   3.966  30.949  1.00  0.00           C  
ATOM   2023  O   THR A 128      28.490   4.007  29.738  1.00  0.00           O  
ATOM   2024  CB  THR A 128      30.524   2.439  31.774  1.00  0.00           C  
ATOM   2025  OG1 THR A 128      31.119   2.471  30.470  1.00  0.00           O  
ATOM   2026  CG2 THR A 128      30.838   1.107  32.437  1.00  0.00           C  
ATOM   2027  H   THR A 128      28.588   1.349  29.982  1.00  0.00           H  
ATOM   2028  HA  THR A 128      28.603   2.679  32.664  1.00  0.00           H  
ATOM   2029  HB  THR A 128      30.947   3.245  32.372  1.00  0.00           H  
ATOM   2030  HG1 THR A 128      30.731   1.783  29.924  1.00  0.00           H  
ATOM   2031 1HG2 THR A 128      31.919   0.986  32.516  1.00  0.00           H  
ATOM   2032 2HG2 THR A 128      30.397   1.083  33.433  1.00  0.00           H  
ATOM   2033 3HG2 THR A 128      30.426   0.296  31.839  1.00  0.00           H  
ATOM   2034  N   TRP A 129      28.710   5.055  31.709  1.00  0.00           N  
ATOM   2035  CA  TRP A 129      28.528   6.374  31.108  1.00  0.00           C  
ATOM   2036  C   TRP A 129      29.758   6.687  30.267  1.00  0.00           C  
ATOM   2037  O   TRP A 129      29.656   7.260  29.180  1.00  0.00           O  
ATOM   2038  CB  TRP A 129      28.382   7.473  32.176  1.00  0.00           C  
ATOM   2039  CG  TRP A 129      26.999   7.634  32.736  1.00  0.00           C  
ATOM   2040  CD1 TRP A 129      26.482   7.029  33.848  1.00  0.00           C  
ATOM   2041  CD2 TRP A 129      25.953   8.463  32.205  1.00  0.00           C  
ATOM   2042  NE1 TRP A 129      25.177   7.437  34.046  1.00  0.00           N  
ATOM   2043  CE2 TRP A 129      24.830   8.318  33.053  1.00  0.00           C  
ATOM   2044  CE3 TRP A 129      25.861   9.321  31.097  1.00  0.00           C  
ATOM   2045  CZ2 TRP A 129      23.624   8.994  32.828  1.00  0.00           C  
ATOM   2046  CZ3 TRP A 129      24.659   9.995  30.869  1.00  0.00           C  
ATOM   2047  CH2 TRP A 129      23.558   9.829  31.739  1.00  0.00           C  
ATOM   2048  H   TRP A 129      28.833   4.982  32.709  1.00  0.00           H  
ATOM   2049  HA  TRP A 129      27.615   6.360  30.512  1.00  0.00           H  
ATOM   2050 1HB  TRP A 129      29.051   7.260  33.010  1.00  0.00           H  
ATOM   2051 2HB  TRP A 129      28.680   8.432  31.755  1.00  0.00           H  
ATOM   2052  HD1 TRP A 129      27.021   6.329  34.484  1.00  0.00           H  
ATOM   2053  HE1 TRP A 129      24.574   7.137  34.798  1.00  0.00           H  
ATOM   2054  HE3 TRP A 129      26.712   9.459  30.431  1.00  0.00           H  
ATOM   2055  HZ2 TRP A 129      22.762   8.875  33.484  1.00  0.00           H  
ATOM   2056  HZ3 TRP A 129      24.590  10.654  30.003  1.00  0.00           H  
ATOM   2057  HH2 TRP A 129      22.635  10.375  31.539  1.00  0.00           H  
ATOM   2058  N   GLU A 130      30.912   6.292  30.797  1.00  0.00           N  
ATOM   2059  CA  GLU A 130      32.216   6.555  30.198  1.00  0.00           C  
ATOM   2060  C   GLU A 130      32.438   6.072  28.753  1.00  0.00           C  
ATOM   2061  O   GLU A 130      33.306   6.603  28.056  1.00  0.00           O  
ATOM   2062  CB  GLU A 130      33.326   5.988  31.102  1.00  0.00           C  
ATOM   2063  CG  GLU A 130      34.696   6.614  30.799  1.00  0.00           C  
ATOM   2064  CD  GLU A 130      35.750   6.326  31.858  1.00  0.00           C  
ATOM   2065  OE1 GLU A 130      36.891   6.823  31.720  1.00  0.00           O  
ATOM   2066  OE2 GLU A 130      35.433   5.607  32.830  1.00  0.00           O  
ATOM   2067  H   GLU A 130      30.865   5.780  31.666  1.00  0.00           H  
ATOM   2068  HA  GLU A 130      32.345   7.634  30.110  1.00  0.00           H  
ATOM   2069 1HB  GLU A 130      33.073   6.173  32.147  1.00  0.00           H  
ATOM   2070 2HB  GLU A 130      33.390   4.908  30.967  1.00  0.00           H  
ATOM   2071 1HG  GLU A 130      35.055   6.232  29.844  1.00  0.00           H  
ATOM   2072 2HG  GLU A 130      34.578   7.693  30.705  1.00  0.00           H  
ATOM   2073  N   GLU A 131      31.664   5.085  28.304  1.00  0.00           N  
ATOM   2074  CA  GLU A 131      31.837   4.567  26.954  1.00  0.00           C  
ATOM   2075  C   GLU A 131      30.871   5.204  25.956  1.00  0.00           C  
ATOM   2076  O   GLU A 131      30.869   4.851  24.779  1.00  0.00           O  
ATOM   2077  CB  GLU A 131      31.653   3.048  26.948  1.00  0.00           C  
ATOM   2078  CG  GLU A 131      30.251   2.583  27.317  1.00  0.00           C  
ATOM   2079  CD  GLU A 131      30.166   1.099  27.537  1.00  0.00           C  
ATOM   2080  OE1 GLU A 131      30.399   0.365  26.607  1.00  0.00           O  
ATOM   2081  OE2 GLU A 131      29.868   0.698  28.638  1.00  0.00           O  
ATOM   2082  H   GLU A 131      30.950   4.685  28.897  1.00  0.00           H  
ATOM   2083  HA  GLU A 131      32.848   4.804  26.620  1.00  0.00           H  
ATOM   2084 1HB  GLU A 131      31.885   2.657  25.958  1.00  0.00           H  
ATOM   2085 2HB  GLU A 131      32.351   2.595  27.652  1.00  0.00           H  
ATOM   2086 1HG  GLU A 131      29.938   3.093  28.228  1.00  0.00           H  
ATOM   2087 2HG  GLU A 131      29.564   2.868  26.521  1.00  0.00           H  
ATOM   2088  N   ILE A 132      30.052   6.141  26.428  1.00  0.00           N  
ATOM   2089  CA  ILE A 132      29.073   6.788  25.565  1.00  0.00           C  
ATOM   2090  C   ILE A 132      29.741   7.713  24.540  1.00  0.00           C  
ATOM   2091  O   ILE A 132      29.336   7.763  23.382  1.00  0.00           O  
ATOM   2092  CB  ILE A 132      28.062   7.592  26.403  1.00  0.00           C  
ATOM   2093  CG1 ILE A 132      27.166   6.648  27.210  1.00  0.00           C  
ATOM   2094  CG2 ILE A 132      27.224   8.491  25.507  1.00  0.00           C  
ATOM   2095  CD1 ILE A 132      26.287   7.353  28.217  1.00  0.00           C  
ATOM   2096  H   ILE A 132      30.107   6.411  27.399  1.00  0.00           H  
ATOM   2097  HA  ILE A 132      28.541   6.018  25.008  1.00  0.00           H  
ATOM   2098  HB  ILE A 132      28.597   8.210  27.124  1.00  0.00           H  
ATOM   2099 1HG1 ILE A 132      26.525   6.087  26.531  1.00  0.00           H  
ATOM   2100 2HG1 ILE A 132      27.785   5.927  27.744  1.00  0.00           H  
ATOM   2101 1HG2 ILE A 132      26.514   9.051  26.116  1.00  0.00           H  
ATOM   2102 2HG2 ILE A 132      27.875   9.185  24.977  1.00  0.00           H  
ATOM   2103 3HG2 ILE A 132      26.680   7.880  24.786  1.00  0.00           H  
ATOM   2104 1HD1 ILE A 132      25.682   6.618  28.749  1.00  0.00           H  
ATOM   2105 2HD1 ILE A 132      26.911   7.894  28.930  1.00  0.00           H  
ATOM   2106 3HD1 ILE A 132      25.633   8.055  27.702  1.00  0.00           H  
ATOM   2107  N   PRO A 133      30.781   8.453  24.948  1.00  0.00           N  
ATOM   2108  CA  PRO A 133      31.432   9.348  23.981  1.00  0.00           C  
ATOM   2109  C   PRO A 133      31.874   8.596  22.724  1.00  0.00           C  
ATOM   2110  O   PRO A 133      31.665   9.049  21.601  1.00  0.00           O  
ATOM   2111  CB  PRO A 133      32.633   9.885  24.765  1.00  0.00           C  
ATOM   2112  CG  PRO A 133      32.180   9.868  26.185  1.00  0.00           C  
ATOM   2113  CD  PRO A 133      31.374   8.602  26.306  1.00  0.00           C  
ATOM   2114  HA  PRO A 133      30.736  10.155  23.710  1.00  0.00           H  
ATOM   2115 1HB  PRO A 133      33.512   9.247  24.590  1.00  0.00           H  
ATOM   2116 2HB  PRO A 133      32.893  10.894  24.412  1.00  0.00           H  
ATOM   2117 1HG  PRO A 133      33.048   9.883  26.861  1.00  0.00           H  
ATOM   2118 2HG  PRO A 133      31.589  10.769  26.406  1.00  0.00           H  
ATOM   2119 1HD  PRO A 133      32.042   7.763  26.551  1.00  0.00           H  
ATOM   2120 2HD  PRO A 133      30.608   8.728  27.085  1.00  0.00           H  
ATOM   2121  N   ALA A 134      32.495   7.442  22.928  1.00  0.00           N  
ATOM   2122  CA  ALA A 134      33.007   6.662  21.816  1.00  0.00           C  
ATOM   2123  C   ALA A 134      31.798   6.132  21.059  1.00  0.00           C  
ATOM   2124  O   ALA A 134      31.704   6.272  19.838  1.00  0.00           O  
ATOM   2125  CB  ALA A 134      33.872   5.508  22.332  1.00  0.00           C  
ATOM   2126  H   ALA A 134      32.616   7.095  23.869  1.00  0.00           H  
ATOM   2127  HA  ALA A 134      33.622   7.317  21.198  1.00  0.00           H  
ATOM   2128 1HB  ALA A 134      34.250   4.931  21.489  1.00  0.00           H  
ATOM   2129 2HB  ALA A 134      34.710   5.908  22.903  1.00  0.00           H  
ATOM   2130 3HB  ALA A 134      33.272   4.863  22.973  1.00  0.00           H  
ATOM   2131  N   LEU A 135      30.868   5.539  21.801  1.00  0.00           N  
ATOM   2132  CA  LEU A 135      29.632   5.030  21.231  1.00  0.00           C  
ATOM   2133  C   LEU A 135      28.970   6.081  20.341  1.00  0.00           C  
ATOM   2134  O   LEU A 135      28.447   5.761  19.280  1.00  0.00           O  
ATOM   2135  CB  LEU A 135      28.668   4.609  22.348  1.00  0.00           C  
ATOM   2136  CG  LEU A 135      27.562   3.629  21.938  1.00  0.00           C  
ATOM   2137  CD1 LEU A 135      26.391   4.403  21.347  1.00  0.00           C  
ATOM   2138  CD2 LEU A 135      28.116   2.627  20.936  1.00  0.00           C  
ATOM   2139  H   LEU A 135      31.030   5.440  22.793  1.00  0.00           H  
ATOM   2140  HA  LEU A 135      29.865   4.156  20.624  1.00  0.00           H  
ATOM   2141 1HB  LEU A 135      29.244   4.143  23.146  1.00  0.00           H  
ATOM   2142 2HB  LEU A 135      28.189   5.502  22.748  1.00  0.00           H  
ATOM   2143  HG  LEU A 135      27.200   3.099  22.819  1.00  0.00           H  
ATOM   2144 1HD1 LEU A 135      25.605   3.707  21.055  1.00  0.00           H  
ATOM   2145 2HD1 LEU A 135      26.002   5.098  22.091  1.00  0.00           H  
ATOM   2146 3HD1 LEU A 135      26.727   4.958  20.471  1.00  0.00           H  
ATOM   2147 1HD2 LEU A 135      27.330   1.930  20.645  1.00  0.00           H  
ATOM   2148 2HD2 LEU A 135      28.477   3.156  20.054  1.00  0.00           H  
ATOM   2149 3HD2 LEU A 135      28.940   2.076  21.391  1.00  0.00           H  
ATOM   2150  N   ASP A 136      29.010   7.339  20.766  1.00  0.00           N  
ATOM   2151  CA  ASP A 136      28.415   8.421  19.989  1.00  0.00           C  
ATOM   2152  C   ASP A 136      29.205   8.731  18.728  1.00  0.00           C  
ATOM   2153  O   ASP A 136      28.615   9.007  17.684  1.00  0.00           O  
ATOM   2154  CB  ASP A 136      28.305   9.687  20.843  1.00  0.00           C  
ATOM   2155  CG  ASP A 136      27.552  10.810  20.142  1.00  0.00           C  
ATOM   2156  OD1 ASP A 136      26.374  10.660  19.918  1.00  0.00           O  
ATOM   2157  OD2 ASP A 136      28.161  11.807  19.838  1.00  0.00           O  
ATOM   2158  H   ASP A 136      29.460   7.553  21.645  1.00  0.00           H  
ATOM   2159  HA  ASP A 136      27.413   8.118  19.685  1.00  0.00           H  
ATOM   2160 1HB  ASP A 136      27.792   9.453  21.776  1.00  0.00           H  
ATOM   2161 2HB  ASP A 136      29.303  10.042  21.097  1.00  0.00           H  
ATOM   2162  N   LYS A 137      30.532   8.698  18.830  1.00  0.00           N  
ATOM   2163  CA  LYS A 137      31.390   8.967  17.681  1.00  0.00           C  
ATOM   2164  C   LYS A 137      31.084   7.990  16.546  1.00  0.00           C  
ATOM   2165  O   LYS A 137      31.127   8.358  15.369  1.00  0.00           O  
ATOM   2166  CB  LYS A 137      32.872   8.849  18.060  1.00  0.00           C  
ATOM   2167  CG  LYS A 137      33.823   9.279  16.942  1.00  0.00           C  
ATOM   2168  CD  LYS A 137      35.279   9.221  17.370  1.00  0.00           C  
ATOM   2169  CE  LYS A 137      36.176  10.022  16.430  1.00  0.00           C  
ATOM   2170  NZ  LYS A 137      36.097   9.575  15.012  1.00  0.00           N  
ATOM   2171  H   LYS A 137      30.956   8.482  19.721  1.00  0.00           H  
ATOM   2172  HA  LYS A 137      31.202   9.985  17.340  1.00  0.00           H  
ATOM   2173 1HB  LYS A 137      33.073   9.463  18.938  1.00  0.00           H  
ATOM   2174 2HB  LYS A 137      33.099   7.816  18.325  1.00  0.00           H  
ATOM   2175 1HG  LYS A 137      33.690   8.626  16.079  1.00  0.00           H  
ATOM   2176 2HG  LYS A 137      33.593  10.301  16.641  1.00  0.00           H  
ATOM   2177 1HD  LYS A 137      35.379   9.622  18.379  1.00  0.00           H  
ATOM   2178 2HD  LYS A 137      35.616   8.184  17.375  1.00  0.00           H  
ATOM   2179 1HE  LYS A 137      35.895  11.074  16.469  1.00  0.00           H  
ATOM   2180 2HE  LYS A 137      37.213   9.934  16.754  1.00  0.00           H  
ATOM   2181 1HZ  LYS A 137      36.710  10.142  14.444  1.00  0.00           H  
ATOM   2182 2HZ  LYS A 137      36.378   8.607  14.947  1.00  0.00           H  
ATOM   2183 3HZ  LYS A 137      35.147   9.672  14.680  1.00  0.00           H  
ATOM   2184  N   GLU A 138      30.776   6.747  16.902  1.00  0.00           N  
ATOM   2185  CA  GLU A 138      30.536   5.709  15.909  1.00  0.00           C  
ATOM   2186  C   GLU A 138      29.194   5.965  15.249  1.00  0.00           C  
ATOM   2187  O   GLU A 138      29.041   5.819  14.041  1.00  0.00           O  
ATOM   2188  CB  GLU A 138      30.561   4.319  16.547  1.00  0.00           C  
ATOM   2189  CG  GLU A 138      31.924   3.891  17.072  1.00  0.00           C  
ATOM   2190  CD  GLU A 138      31.907   2.527  17.702  1.00  0.00           C  
ATOM   2191  OE1 GLU A 138      30.850   1.951  17.798  1.00  0.00           O  
ATOM   2192  OE2 GLU A 138      32.953   2.059  18.087  1.00  0.00           O  
ATOM   2193  H   GLU A 138      30.706   6.515  17.883  1.00  0.00           H  
ATOM   2194  HA  GLU A 138      31.346   5.736  15.179  1.00  0.00           H  
ATOM   2195 1HB  GLU A 138      29.857   4.288  17.379  1.00  0.00           H  
ATOM   2196 2HB  GLU A 138      30.236   3.578  15.817  1.00  0.00           H  
ATOM   2197 1HG  GLU A 138      32.635   3.889  16.246  1.00  0.00           H  
ATOM   2198 2HG  GLU A 138      32.264   4.621  17.806  1.00  0.00           H  
ATOM   2199  N   LEU A 139      28.226   6.352  16.068  1.00  0.00           N  
ATOM   2200  CA  LEU A 139      26.872   6.618  15.615  1.00  0.00           C  
ATOM   2201  C   LEU A 139      26.787   7.914  14.830  1.00  0.00           C  
ATOM   2202  O   LEU A 139      25.981   8.043  13.914  1.00  0.00           O  
ATOM   2203  CB  LEU A 139      25.918   6.680  16.815  1.00  0.00           C  
ATOM   2204  CG  LEU A 139      25.157   5.385  17.127  1.00  0.00           C  
ATOM   2205  CD1 LEU A 139      26.119   4.206  17.081  1.00  0.00           C  
ATOM   2206  CD2 LEU A 139      24.497   5.500  18.493  1.00  0.00           C  
ATOM   2207  H   LEU A 139      28.448   6.464  17.047  1.00  0.00           H  
ATOM   2208  HA  LEU A 139      26.557   5.800  14.968  1.00  0.00           H  
ATOM   2209 1HB  LEU A 139      26.491   6.949  17.700  1.00  0.00           H  
ATOM   2210 2HB  LEU A 139      25.181   7.462  16.633  1.00  0.00           H  
ATOM   2211  HG  LEU A 139      24.392   5.221  16.367  1.00  0.00           H  
ATOM   2212 1HD1 LEU A 139      25.578   3.286  17.302  1.00  0.00           H  
ATOM   2213 2HD1 LEU A 139      26.561   4.136  16.087  1.00  0.00           H  
ATOM   2214 3HD1 LEU A 139      26.906   4.351  17.820  1.00  0.00           H  
ATOM   2215 1HD2 LEU A 139      23.956   4.580  18.714  1.00  0.00           H  
ATOM   2216 2HD2 LEU A 139      25.262   5.663  19.253  1.00  0.00           H  
ATOM   2217 3HD2 LEU A 139      23.802   6.339  18.492  1.00  0.00           H  
ATOM   2218  N   LYS A 140      27.619   8.881  15.197  1.00  0.00           N  
ATOM   2219  CA  LYS A 140      27.609  10.181  14.538  1.00  0.00           C  
ATOM   2220  C   LYS A 140      28.054  10.004  13.091  1.00  0.00           C  
ATOM   2221  O   LYS A 140      27.650  10.765  12.209  1.00  0.00           O  
ATOM   2222  CB  LYS A 140      28.515  11.176  15.265  1.00  0.00           C  
ATOM   2223  CG  LYS A 140      27.922  11.748  16.545  1.00  0.00           C  
ATOM   2224  CD  LYS A 140      26.803  12.734  16.244  1.00  0.00           C  
ATOM   2225  CE  LYS A 140      26.320  13.429  17.509  1.00  0.00           C  
ATOM   2226  NZ  LYS A 140      25.227  14.398  17.228  1.00  0.00           N  
ATOM   2227  H   LYS A 140      28.274   8.716  15.949  1.00  0.00           H  
ATOM   2228  HA  LYS A 140      26.594  10.579  14.573  1.00  0.00           H  
ATOM   2229 1HB  LYS A 140      29.457  10.691  15.520  1.00  0.00           H  
ATOM   2230 2HB  LYS A 140      28.746  12.010  14.601  1.00  0.00           H  
ATOM   2231 1HG  LYS A 140      27.525  10.937  17.157  1.00  0.00           H  
ATOM   2232 2HG  LYS A 140      28.701  12.258  17.111  1.00  0.00           H  
ATOM   2233 1HD  LYS A 140      27.160  13.486  15.540  1.00  0.00           H  
ATOM   2234 2HD  LYS A 140      25.965  12.205  15.789  1.00  0.00           H  
ATOM   2235 1HE  LYS A 140      25.957  12.685  18.216  1.00  0.00           H  
ATOM   2236 2HE  LYS A 140      27.151  13.962  17.971  1.00  0.00           H  
ATOM   2237 1HZ  LYS A 140      24.936  14.837  18.091  1.00  0.00           H  
ATOM   2238 2HZ  LYS A 140      25.558  15.105  16.587  1.00  0.00           H  
ATOM   2239 3HZ  LYS A 140      24.442  13.913  16.817  1.00  0.00           H  
ATOM   2240  N   ALA A 141      28.878   8.983  12.858  1.00  0.00           N  
ATOM   2241  CA  ALA A 141      29.423   8.694  11.530  1.00  0.00           C  
ATOM   2242  C   ALA A 141      28.372   7.998  10.660  1.00  0.00           C  
ATOM   2243  O   ALA A 141      28.649   7.580   9.529  1.00  0.00           O  
ATOM   2244  CB  ALA A 141      30.668   7.812  11.654  1.00  0.00           C  
ATOM   2245  H   ALA A 141      29.132   8.389  13.634  1.00  0.00           H  
ATOM   2246  HA  ALA A 141      29.702   9.640  11.065  1.00  0.00           H  
ATOM   2247 1HB  ALA A 141      31.067   7.603  10.661  1.00  0.00           H  
ATOM   2248 2HB  ALA A 141      31.423   8.330  12.246  1.00  0.00           H  
ATOM   2249 3HB  ALA A 141      30.404   6.876  12.143  1.00  0.00           H  
ATOM   2250  N   LYS A 142      27.165   7.879  11.204  1.00  0.00           N  
ATOM   2251  CA  LYS A 142      26.037   7.320  10.475  1.00  0.00           C  
ATOM   2252  C   LYS A 142      24.799   8.185  10.661  1.00  0.00           C  
ATOM   2253  O   LYS A 142      23.675   7.731  10.450  1.00  0.00           O  
ATOM   2254  CB  LYS A 142      25.761   5.885  10.931  1.00  0.00           C  
ATOM   2255  CG  LYS A 142      26.899   4.927  10.610  1.00  0.00           C  
ATOM   2256  CD  LYS A 142      26.624   3.500  11.071  1.00  0.00           C  
ATOM   2257  CE  LYS A 142      26.838   3.329  12.568  1.00  0.00           C  
ATOM   2258  NZ  LYS A 142      26.727   1.901  12.981  1.00  0.00           N  
ATOM   2259  H   LYS A 142      27.031   8.188  12.156  1.00  0.00           H  
ATOM   2260  HA  LYS A 142      26.283   7.307   9.413  1.00  0.00           H  
ATOM   2261 1HB  LYS A 142      25.590   5.872  12.008  1.00  0.00           H  
ATOM   2262 2HB  LYS A 142      24.854   5.519  10.451  1.00  0.00           H  
ATOM   2263 1HG  LYS A 142      27.066   4.909   9.533  1.00  0.00           H  
ATOM   2264 2HG  LYS A 142      27.811   5.270  11.096  1.00  0.00           H  
ATOM   2265 1HD  LYS A 142      25.594   3.233  10.834  1.00  0.00           H  
ATOM   2266 2HD  LYS A 142      27.289   2.814  10.546  1.00  0.00           H  
ATOM   2267 1HE  LYS A 142      27.825   3.700  12.839  1.00  0.00           H  
ATOM   2268 2HE  LYS A 142      26.094   3.912  13.111  1.00  0.00           H  
ATOM   2269 1HZ  LYS A 142      26.874   1.825  13.978  1.00  0.00           H  
ATOM   2270 2HZ  LYS A 142      25.808   1.553  12.749  1.00  0.00           H  
ATOM   2271 3HZ  LYS A 142      27.425   1.354  12.497  1.00  0.00           H  
ATOM   2272  N   GLY A 143      25.019   9.438  11.054  1.00  0.00           N  
ATOM   2273  CA  GLY A 143      23.924  10.384  11.185  1.00  0.00           C  
ATOM   2274  C   GLY A 143      23.002  10.186  12.374  1.00  0.00           C  
ATOM   2275  O   GLY A 143      21.890  10.714  12.382  1.00  0.00           O  
ATOM   2276  H   GLY A 143      25.959   9.741  11.266  1.00  0.00           H  
ATOM   2277 1HA  GLY A 143      24.323  11.395  11.257  1.00  0.00           H  
ATOM   2278 2HA  GLY A 143      23.302  10.346  10.292  1.00  0.00           H  
ATOM   2279  N   LYS A 144      23.458   9.439  13.376  1.00  0.00           N  
ATOM   2280  CA  LYS A 144      22.668   9.173  14.575  1.00  0.00           C  
ATOM   2281  C   LYS A 144      23.410   9.666  15.824  1.00  0.00           C  
ATOM   2282  O   LYS A 144      24.602   9.985  15.767  1.00  0.00           O  
ATOM   2283  CB  LYS A 144      22.398   7.671  14.709  1.00  0.00           C  
ATOM   2284  CG  LYS A 144      21.647   7.033  13.531  1.00  0.00           C  
ATOM   2285  CD  LYS A 144      20.197   7.488  13.462  1.00  0.00           C  
ATOM   2286  CE  LYS A 144      19.420   6.772  12.353  1.00  0.00           C  
ATOM   2287  NZ  LYS A 144      17.972   7.167  12.334  1.00  0.00           N  
ATOM   2288  H   LYS A 144      24.384   9.043  13.299  1.00  0.00           H  
ATOM   2289  HA  LYS A 144      21.714   9.694  14.484  1.00  0.00           H  
ATOM   2290 1HB  LYS A 144      23.344   7.140  14.819  1.00  0.00           H  
ATOM   2291 2HB  LYS A 144      21.812   7.485  15.610  1.00  0.00           H  
ATOM   2292 1HG  LYS A 144      22.140   7.302  12.597  1.00  0.00           H  
ATOM   2293 2HG  LYS A 144      21.666   5.948  13.633  1.00  0.00           H  
ATOM   2294 1HD  LYS A 144      19.706   7.288  14.415  1.00  0.00           H  
ATOM   2295 2HD  LYS A 144      20.161   8.561  13.272  1.00  0.00           H  
ATOM   2296 1HE  LYS A 144      19.861   7.012  11.387  1.00  0.00           H  
ATOM   2297 2HE  LYS A 144      19.486   5.694  12.501  1.00  0.00           H  
ATOM   2298 1HZ  LYS A 144      17.498   6.673  11.591  1.00  0.00           H  
ATOM   2299 2HZ  LYS A 144      17.547   6.931  13.219  1.00  0.00           H  
ATOM   2300 3HZ  LYS A 144      17.896   8.162  12.178  1.00  0.00           H  
ATOM   2301  N   SER A 145      22.708   9.724  16.953  1.00  0.00           N  
ATOM   2302  CA  SER A 145      23.332  10.123  18.210  1.00  0.00           C  
ATOM   2303  C   SER A 145      23.180   9.007  19.236  1.00  0.00           C  
ATOM   2304  O   SER A 145      22.271   8.181  19.145  1.00  0.00           O  
ATOM   2305  CB  SER A 145      22.709  11.403  18.731  1.00  0.00           C  
ATOM   2306  OG  SER A 145      21.317  11.278  18.835  1.00  0.00           O  
ATOM   2307  H   SER A 145      21.726   9.488  16.945  1.00  0.00           H  
ATOM   2308  HA  SER A 145      24.394  10.297  18.028  1.00  0.00           H  
ATOM   2309 1HB  SER A 145      23.129  11.640  19.708  1.00  0.00           H  
ATOM   2310 2HB  SER A 145      22.954  12.226  18.061  1.00  0.00           H  
ATOM   2311  HG  SER A 145      21.004  11.071  17.951  1.00  0.00           H  
ATOM   2312  N   ALA A 146      24.074   8.974  20.215  1.00  0.00           N  
ATOM   2313  CA  ALA A 146      24.028   7.914  21.208  1.00  0.00           C  
ATOM   2314  C   ALA A 146      22.989   8.153  22.292  1.00  0.00           C  
ATOM   2315  O   ALA A 146      22.289   7.228  22.697  1.00  0.00           O  
ATOM   2316  CB  ALA A 146      25.398   7.734  21.828  1.00  0.00           C  
ATOM   2317  H   ALA A 146      24.793   9.680  20.282  1.00  0.00           H  
ATOM   2318  HA  ALA A 146      23.737   6.992  20.706  1.00  0.00           H  
ATOM   2319 1HB  ALA A 146      25.359   6.939  22.572  1.00  0.00           H  
ATOM   2320 2HB  ALA A 146      26.116   7.470  21.052  1.00  0.00           H  
ATOM   2321 3HB  ALA A 146      25.706   8.663  22.306  1.00  0.00           H  
ATOM   2322  N   LEU A 147      22.880   9.387  22.761  1.00  0.00           N  
ATOM   2323  CA  LEU A 147      22.021   9.661  23.898  1.00  0.00           C  
ATOM   2324  C   LEU A 147      21.452  11.062  23.926  1.00  0.00           C  
ATOM   2325  O   LEU A 147      22.181  12.042  23.765  1.00  0.00           O  
ATOM   2326  CB  LEU A 147      22.800   9.415  25.196  1.00  0.00           C  
ATOM   2327  CG  LEU A 147      22.066   9.782  26.492  1.00  0.00           C  
ATOM   2328  CD1 LEU A 147      20.879   8.849  26.686  1.00  0.00           C  
ATOM   2329  CD2 LEU A 147      23.031   9.691  27.665  1.00  0.00           C  
ATOM   2330  H   LEU A 147      23.391  10.149  22.336  1.00  0.00           H  
ATOM   2331  HA  LEU A 147      21.177   8.972  23.867  1.00  0.00           H  
ATOM   2332 1HB  LEU A 147      23.061   8.359  25.251  1.00  0.00           H  
ATOM   2333 2HB  LEU A 147      23.723   9.994  25.162  1.00  0.00           H  
ATOM   2334  HG  LEU A 147      21.682  10.800  26.417  1.00  0.00           H  
ATOM   2335 1HD1 LEU A 147      20.357   9.110  27.607  1.00  0.00           H  
ATOM   2336 2HD1 LEU A 147      20.196   8.949  25.842  1.00  0.00           H  
ATOM   2337 3HD1 LEU A 147      21.232   7.820  26.748  1.00  0.00           H  
ATOM   2338 1HD2 LEU A 147      22.509   9.952  28.587  1.00  0.00           H  
ATOM   2339 2HD2 LEU A 147      23.415   8.673  27.742  1.00  0.00           H  
ATOM   2340 3HD2 LEU A 147      23.860  10.381  27.509  1.00  0.00           H  
ATOM   2341  N   MET A 148      20.141  11.132  24.150  1.00  0.00           N  
ATOM   2342  CA  MET A 148      19.441  12.390  24.358  1.00  0.00           C  
ATOM   2343  C   MET A 148      18.377  12.220  25.439  1.00  0.00           C  
ATOM   2344  O   MET A 148      17.600  11.262  25.401  1.00  0.00           O  
ATOM   2345  CB  MET A 148      18.816  12.876  23.052  1.00  0.00           C  
ATOM   2346  CG  MET A 148      19.823  13.268  21.979  1.00  0.00           C  
ATOM   2347  SD  MET A 148      19.040  13.968  20.513  1.00  0.00           S  
ATOM   2348  CE  MET A 148      18.566  15.583  21.122  1.00  0.00           C  
ATOM   2349  H   MET A 148      19.619  10.268  24.175  1.00  0.00           H  
ATOM   2350  HA  MET A 148      20.168  13.144  24.660  1.00  0.00           H  
ATOM   2351 1HB  MET A 148      18.178  12.095  22.641  1.00  0.00           H  
ATOM   2352 2HB  MET A 148      18.186  13.743  23.251  1.00  0.00           H  
ATOM   2353 1HG  MET A 148      20.518  14.003  22.384  1.00  0.00           H  
ATOM   2354 2HG  MET A 148      20.394  12.390  21.679  1.00  0.00           H  
ATOM   2355 1HE  MET A 148      18.067  16.140  20.327  1.00  0.00           H  
ATOM   2356 2HE  MET A 148      17.886  15.469  21.967  1.00  0.00           H  
ATOM   2357 3HE  MET A 148      19.455  16.127  21.443  1.00  0.00           H  
ATOM   2358  N   PHE A 149      18.347  13.148  26.397  1.00  0.00           N  
ATOM   2359  CA  PHE A 149      17.339  13.150  27.458  1.00  0.00           C  
ATOM   2360  C   PHE A 149      17.154  14.559  27.994  1.00  0.00           C  
ATOM   2361  O   PHE A 149      18.019  15.420  27.820  1.00  0.00           O  
ATOM   2362  CB  PHE A 149      17.722  12.224  28.615  1.00  0.00           C  
ATOM   2363  CG  PHE A 149      19.009  12.594  29.313  1.00  0.00           C  
ATOM   2364  CD1 PHE A 149      20.226  12.186  28.794  1.00  0.00           C  
ATOM   2365  CD2 PHE A 149      18.992  13.279  30.533  1.00  0.00           C  
ATOM   2366  CE1 PHE A 149      21.421  12.437  29.482  1.00  0.00           C  
ATOM   2367  CE2 PHE A 149      20.177  13.534  31.230  1.00  0.00           C  
ATOM   2368  CZ  PHE A 149      21.396  13.111  30.704  1.00  0.00           C  
ATOM   2369  H   PHE A 149      19.050  13.873  26.384  1.00  0.00           H  
ATOM   2370  HA  PHE A 149      16.397  12.793  27.041  1.00  0.00           H  
ATOM   2371 1HB  PHE A 149      16.927  12.225  29.359  1.00  0.00           H  
ATOM   2372 2HB  PHE A 149      17.823  11.205  28.246  1.00  0.00           H  
ATOM   2373  HD1 PHE A 149      20.249  11.663  27.837  1.00  0.00           H  
ATOM   2374  HD2 PHE A 149      18.037  13.608  30.943  1.00  0.00           H  
ATOM   2375  HE1 PHE A 149      22.371  12.105  29.062  1.00  0.00           H  
ATOM   2376  HE2 PHE A 149      20.149  14.063  32.183  1.00  0.00           H  
ATOM   2377  HZ  PHE A 149      22.324  13.303  31.241  1.00  0.00           H  
ATOM   2378  N   ASN A 150      16.044  14.791  28.675  1.00  0.00           N  
ATOM   2379  CA  ASN A 150      15.724  16.138  29.126  1.00  0.00           C  
ATOM   2380  C   ASN A 150      16.741  16.780  30.076  1.00  0.00           C  
ATOM   2381  O   ASN A 150      16.803  16.440  31.252  1.00  0.00           O  
ATOM   2382  CB  ASN A 150      14.353  16.131  29.776  1.00  0.00           C  
ATOM   2383  CG  ASN A 150      13.889  17.508  30.162  1.00  0.00           C  
ATOM   2384  OD1 ASN A 150      14.493  18.513  29.768  1.00  0.00           O  
ATOM   2385  ND2 ASN A 150      12.828  17.575  30.924  1.00  0.00           N  
ATOM   2386  H   ASN A 150      15.406  14.037  28.888  1.00  0.00           H  
ATOM   2387  HA  ASN A 150      15.716  16.801  28.259  1.00  0.00           H  
ATOM   2388 1HB  ASN A 150      13.627  15.695  29.088  1.00  0.00           H  
ATOM   2389 2HB  ASN A 150      14.376  15.505  30.668  1.00  0.00           H  
ATOM   2390 1HD2 ASN A 150      12.474  18.465  31.213  1.00  0.00           H  
ATOM   2391 2HD2 ASN A 150      12.371  16.736  31.219  1.00  0.00           H  
ATOM   2392  N   LEU A 151      17.523  17.725  29.563  1.00  0.00           N  
ATOM   2393  CA  LEU A 151      18.528  18.404  30.369  1.00  0.00           C  
ATOM   2394  C   LEU A 151      17.976  19.643  31.038  1.00  0.00           C  
ATOM   2395  O   LEU A 151      18.699  20.326  31.756  1.00  0.00           O  
ATOM   2396  CB  LEU A 151      19.731  18.789  29.498  1.00  0.00           C  
ATOM   2397  CG  LEU A 151      20.503  17.619  28.875  1.00  0.00           C  
ATOM   2398  CD1 LEU A 151      21.690  18.155  28.086  1.00  0.00           C  
ATOM   2399  CD2 LEU A 151      20.959  16.669  29.973  1.00  0.00           C  
ATOM   2400  H   LEU A 151      17.417  17.978  28.591  1.00  0.00           H  
ATOM   2401  HA  LEU A 151      18.867  17.721  31.147  1.00  0.00           H  
ATOM   2402 1HB  LEU A 151      19.382  19.425  28.686  1.00  0.00           H  
ATOM   2403 2HB  LEU A 151      20.431  19.362  30.105  1.00  0.00           H  
ATOM   2404  HG  LEU A 151      19.855  17.084  28.179  1.00  0.00           H  
ATOM   2405 1HD1 LEU A 151      22.238  17.323  27.643  1.00  0.00           H  
ATOM   2406 2HD1 LEU A 151      21.333  18.815  27.296  1.00  0.00           H  
ATOM   2407 3HD1 LEU A 151      22.349  18.709  28.753  1.00  0.00           H  
ATOM   2408 1HD2 LEU A 151      21.507  15.837  29.530  1.00  0.00           H  
ATOM   2409 2HD2 LEU A 151      21.609  17.202  30.668  1.00  0.00           H  
ATOM   2410 3HD2 LEU A 151      20.090  16.288  30.508  1.00  0.00           H  
ATOM   2411  N   GLN A 152      16.697  19.933  30.809  1.00  0.00           N  
ATOM   2412  CA  GLN A 152      16.064  21.102  31.412  1.00  0.00           C  
ATOM   2413  C   GLN A 152      15.369  20.801  32.742  1.00  0.00           C  
ATOM   2414  O   GLN A 152      14.976  21.716  33.458  1.00  0.00           O  
ATOM   2415  CB  GLN A 152      15.053  21.706  30.434  1.00  0.00           C  
ATOM   2416  CG  GLN A 152      15.636  22.065  29.078  1.00  0.00           C  
ATOM   2417  CD  GLN A 152      16.804  23.026  29.187  1.00  0.00           C  
ATOM   2418  OE1 GLN A 152      16.703  24.079  29.822  1.00  0.00           O  
ATOM   2419  NE2 GLN A 152      17.923  22.668  28.567  1.00  0.00           N  
ATOM   2420  H   GLN A 152      16.151  19.334  30.206  1.00  0.00           H  
ATOM   2421  HA  GLN A 152      16.838  21.832  31.647  1.00  0.00           H  
ATOM   2422 1HB  GLN A 152      14.236  21.001  30.274  1.00  0.00           H  
ATOM   2423 2HB  GLN A 152      14.624  22.610  30.866  1.00  0.00           H  
ATOM   2424 1HG  GLN A 152      15.987  21.154  28.593  1.00  0.00           H  
ATOM   2425 2HG  GLN A 152      14.861  22.536  28.474  1.00  0.00           H  
ATOM   2426 1HE2 GLN A 152      18.728  23.263  28.603  1.00  0.00           H  
ATOM   2427 2HE2 GLN A 152      17.962  21.806  28.063  1.00  0.00           H  
ATOM   2428  N   GLU A 153      15.182  19.528  33.062  1.00  0.00           N  
ATOM   2429  CA  GLU A 153      14.665  19.147  34.379  1.00  0.00           C  
ATOM   2430  C   GLU A 153      15.783  18.366  35.094  1.00  0.00           C  
ATOM   2431  O   GLU A 153      16.290  17.373  34.574  1.00  0.00           O  
ATOM   2432  CB  GLU A 153      13.395  18.301  34.258  1.00  0.00           C  
ATOM   2433  CG  GLU A 153      12.173  19.068  33.773  1.00  0.00           C  
ATOM   2434  CD  GLU A 153      11.724  20.127  34.741  1.00  0.00           C  
ATOM   2435  OE1 GLU A 153      11.637  19.837  35.911  1.00  0.00           O  
ATOM   2436  OE2 GLU A 153      11.468  21.227  34.311  1.00  0.00           O  
ATOM   2437  H   GLU A 153      15.399  18.805  32.390  1.00  0.00           H  
ATOM   2438  HA  GLU A 153      14.388  20.054  34.918  1.00  0.00           H  
ATOM   2439 1HB  GLU A 153      13.570  17.478  33.565  1.00  0.00           H  
ATOM   2440 2HB  GLU A 153      13.154  17.866  35.228  1.00  0.00           H  
ATOM   2441 1HG  GLU A 153      12.407  19.539  32.819  1.00  0.00           H  
ATOM   2442 2HG  GLU A 153      11.358  18.364  33.608  1.00  0.00           H  
ATOM   2443  N   PRO A 154      16.168  18.799  36.298  1.00  0.00           N  
ATOM   2444  CA  PRO A 154      17.238  18.137  37.061  1.00  0.00           C  
ATOM   2445  C   PRO A 154      16.951  16.683  37.498  1.00  0.00           C  
ATOM   2446  O   PRO A 154      17.880  15.893  37.723  1.00  0.00           O  
ATOM   2447  CB  PRO A 154      17.365  19.058  38.278  1.00  0.00           C  
ATOM   2448  CG  PRO A 154      16.039  19.732  38.368  1.00  0.00           C  
ATOM   2449  CD  PRO A 154      15.644  19.974  36.935  1.00  0.00           C  
ATOM   2450  HA  PRO A 154      18.136  18.059  36.430  1.00  0.00           H  
ATOM   2451 1HB  PRO A 154      17.605  18.467  39.174  1.00  0.00           H  
ATOM   2452 2HB  PRO A 154      18.194  19.766  38.130  1.00  0.00           H  
ATOM   2453 1HG  PRO A 154      15.322  19.090  38.902  1.00  0.00           H  
ATOM   2454 2HG  PRO A 154      16.124  20.663  38.947  1.00  0.00           H  
ATOM   2455 1HD  PRO A 154      14.549  20.038  36.862  1.00  0.00           H  
ATOM   2456 2HD  PRO A 154      16.112  20.903  36.577  1.00  0.00           H  
ATOM   2457  N   TRP A 155      15.676  16.323  37.604  1.00  0.00           N  
ATOM   2458  CA  TRP A 155      15.281  14.933  37.885  1.00  0.00           C  
ATOM   2459  C   TRP A 155      15.992  13.954  36.933  1.00  0.00           C  
ATOM   2460  O   TRP A 155      16.336  12.848  37.328  1.00  0.00           O  
ATOM   2461  CB  TRP A 155      13.765  14.771  37.753  1.00  0.00           C  
ATOM   2462  CG  TRP A 155      13.010  15.192  38.977  1.00  0.00           C  
ATOM   2463  CD1 TRP A 155      13.520  15.819  40.074  1.00  0.00           C  
ATOM   2464  CD2 TRP A 155      11.596  15.017  39.236  1.00  0.00           C  
ATOM   2465  NE1 TRP A 155      12.526  16.044  40.995  1.00  0.00           N  
ATOM   2466  CE2 TRP A 155      11.342  15.561  40.497  1.00  0.00           C  
ATOM   2467  CE3 TRP A 155      10.541  14.451  38.508  1.00  0.00           C  
ATOM   2468  CZ2 TRP A 155      10.073  15.558  41.056  1.00  0.00           C  
ATOM   2469  CZ3 TRP A 155       9.269  14.449  39.068  1.00  0.00           C  
ATOM   2470  CH2 TRP A 155       9.042  14.988  40.309  1.00  0.00           C  
ATOM   2471  H   TRP A 155      14.958  17.024  37.489  1.00  0.00           H  
ATOM   2472  HA  TRP A 155      15.551  14.698  38.914  1.00  0.00           H  
ATOM   2473 1HB  TRP A 155      13.409  15.363  36.910  1.00  0.00           H  
ATOM   2474 2HB  TRP A 155      13.528  13.728  37.545  1.00  0.00           H  
ATOM   2475  HD1 TRP A 155      14.563  16.100  40.202  1.00  0.00           H  
ATOM   2476  HE1 TRP A 155      12.646  16.491  41.892  1.00  0.00           H  
ATOM   2477  HE3 TRP A 155      10.716  14.024  37.521  1.00  0.00           H  
ATOM   2478  HZ2 TRP A 155       9.873  15.981  42.040  1.00  0.00           H  
ATOM   2479  HZ3 TRP A 155       8.454  14.006  38.495  1.00  0.00           H  
ATOM   2480  HH2 TRP A 155       8.031  14.970  40.718  1.00  0.00           H  
ATOM   2481  N   PHE A 156      16.241  14.378  35.695  1.00  0.00           N  
ATOM   2482  CA  PHE A 156      16.923  13.526  34.710  1.00  0.00           C  
ATOM   2483  C   PHE A 156      18.451  13.443  34.715  1.00  0.00           C  
ATOM   2484  O   PHE A 156      19.013  12.484  34.192  1.00  0.00           O  
ATOM   2485  CB  PHE A 156      16.446  13.882  33.294  1.00  0.00           C  
ATOM   2486  CG  PHE A 156      14.962  13.678  33.084  1.00  0.00           C  
ATOM   2487  CD1 PHE A 156      14.043  14.669  33.459  1.00  0.00           C  
ATOM   2488  CD2 PHE A 156      14.484  12.487  32.541  1.00  0.00           C  
ATOM   2489  CE1 PHE A 156      12.666  14.473  33.296  1.00  0.00           C  
ATOM   2490  CE2 PHE A 156      13.101  12.271  32.373  1.00  0.00           C  
ATOM   2491  CZ  PHE A 156      12.192  13.267  32.750  1.00  0.00           C  
ATOM   2492  H   PHE A 156      15.955  15.308  35.425  1.00  0.00           H  
ATOM   2493  HA  PHE A 156      16.669  12.486  34.919  1.00  0.00           H  
ATOM   2494 1HB  PHE A 156      16.681  14.924  33.082  1.00  0.00           H  
ATOM   2495 2HB  PHE A 156      16.981  13.272  32.566  1.00  0.00           H  
ATOM   2496  HD1 PHE A 156      14.412  15.604  33.881  1.00  0.00           H  
ATOM   2497  HD2 PHE A 156      15.196  11.713  32.249  1.00  0.00           H  
ATOM   2498  HE1 PHE A 156      11.966  15.254  33.593  1.00  0.00           H  
ATOM   2499  HE2 PHE A 156      12.738  11.334  31.952  1.00  0.00           H  
ATOM   2500  HZ  PHE A 156      11.123  13.109  32.621  1.00  0.00           H  
ATOM   2501  N   THR A 157      19.134  14.441  35.271  1.00  0.00           N  
ATOM   2502  CA  THR A 157      20.584  14.364  35.315  1.00  0.00           C  
ATOM   2503  C   THR A 157      21.000  13.852  36.689  1.00  0.00           C  
ATOM   2504  O   THR A 157      22.113  13.380  36.871  1.00  0.00           O  
ATOM   2505  CB  THR A 157      21.237  15.730  35.031  1.00  0.00           C  
ATOM   2506  OG1 THR A 157      20.876  16.659  36.062  1.00  0.00           O  
ATOM   2507  CG2 THR A 157      20.780  16.270  33.685  1.00  0.00           C  
ATOM   2508  H   THR A 157      18.671  15.249  35.663  1.00  0.00           H  
ATOM   2509  HA  THR A 157      20.918  13.671  34.543  1.00  0.00           H  
ATOM   2510  HB  THR A 157      22.321  15.620  35.023  1.00  0.00           H  
ATOM   2511  HG1 THR A 157      19.921  16.759  36.081  1.00  0.00           H  
ATOM   2512 1HG2 THR A 157      21.251  17.235  33.501  1.00  0.00           H  
ATOM   2513 2HG2 THR A 157      21.063  15.571  32.898  1.00  0.00           H  
ATOM   2514 3HG2 THR A 157      19.697  16.391  33.690  1.00  0.00           H  
ATOM   2515  N   TRP A 158      20.082  13.931  37.643  1.00  0.00           N  
ATOM   2516  CA  TRP A 158      20.361  13.509  39.001  1.00  0.00           C  
ATOM   2517  C   TRP A 158      20.934  12.089  39.137  1.00  0.00           C  
ATOM   2518  O   TRP A 158      21.803  11.854  39.965  1.00  0.00           O  
ATOM   2519  CB  TRP A 158      19.108  13.622  39.862  1.00  0.00           C  
ATOM   2520  CG  TRP A 158      19.426  13.392  41.282  1.00  0.00           C  
ATOM   2521  CD1 TRP A 158      19.187  12.260  42.007  1.00  0.00           C  
ATOM   2522  CD2 TRP A 158      20.151  14.273  42.138  1.00  0.00           C  
ATOM   2523  NE1 TRP A 158      19.718  12.381  43.268  1.00  0.00           N  
ATOM   2524  CE2 TRP A 158      20.313  13.610  43.381  1.00  0.00           C  
ATOM   2525  CE3 TRP A 158      20.670  15.564  41.988  1.00  0.00           C  
ATOM   2526  CZ2 TRP A 158      20.994  14.188  44.456  1.00  0.00           C  
ATOM   2527  CZ3 TRP A 158      21.346  16.140  43.060  1.00  0.00           C  
ATOM   2528  CH2 TRP A 158      21.493  15.452  44.282  1.00  0.00           C  
ATOM   2529  H   TRP A 158      19.166  14.293  37.419  1.00  0.00           H  
ATOM   2530  HA  TRP A 158      21.128  14.162  39.415  1.00  0.00           H  
ATOM   2531 1HB  TRP A 158      18.669  14.612  39.738  1.00  0.00           H  
ATOM   2532 2HB  TRP A 158      18.370  12.893  39.528  1.00  0.00           H  
ATOM   2533  HD1 TRP A 158      18.653  11.386  41.639  1.00  0.00           H  
ATOM   2534  HE1 TRP A 158      19.677  11.679  43.994  1.00  0.00           H  
ATOM   2535  HE3 TRP A 158      20.548  16.105  41.051  1.00  0.00           H  
ATOM   2536  HZ2 TRP A 158      21.132  13.665  45.403  1.00  0.00           H  
ATOM   2537  HZ3 TRP A 158      21.761  17.140  42.930  1.00  0.00           H  
ATOM   2538  HH2 TRP A 158      22.015  15.940  45.106  1.00  0.00           H  
ATOM   2539  N   PRO A 159      20.430  11.123  38.355  1.00  0.00           N  
ATOM   2540  CA  PRO A 159      20.964   9.765  38.520  1.00  0.00           C  
ATOM   2541  C   PRO A 159      22.491   9.740  38.431  1.00  0.00           C  
ATOM   2542  O   PRO A 159      23.168   9.010  39.161  1.00  0.00           O  
ATOM   2543  CB  PRO A 159      20.321   9.001  37.358  1.00  0.00           C  
ATOM   2544  CG  PRO A 159      19.019   9.694  37.141  1.00  0.00           C  
ATOM   2545  CD  PRO A 159      19.331  11.152  37.350  1.00  0.00           C  
ATOM   2546  HA  PRO A 159      20.643   9.366  39.494  1.00  0.00           H  
ATOM   2547 1HB  PRO A 159      20.977   9.039  36.475  1.00  0.00           H  
ATOM   2548 2HB  PRO A 159      20.202   7.941  37.625  1.00  0.00           H  
ATOM   2549 1HG  PRO A 159      18.640   9.482  36.130  1.00  0.00           H  
ATOM   2550 2HG  PRO A 159      18.266   9.316  37.848  1.00  0.00           H  
ATOM   2551 1HD  PRO A 159      19.662  11.596  36.400  1.00  0.00           H  
ATOM   2552 2HD  PRO A 159      18.437  11.668  37.729  1.00  0.00           H  
ATOM   2553  N   LEU A 160      23.007  10.552  37.521  1.00  0.00           N  
ATOM   2554  CA  LEU A 160      24.433  10.659  37.237  1.00  0.00           C  
ATOM   2555  C   LEU A 160      25.165  11.451  38.326  1.00  0.00           C  
ATOM   2556  O   LEU A 160      26.292  11.127  38.705  1.00  0.00           O  
ATOM   2557  CB  LEU A 160      24.620  11.381  35.908  1.00  0.00           C  
ATOM   2558  CG  LEU A 160      25.857  11.089  35.065  1.00  0.00           C  
ATOM   2559  CD1 LEU A 160      26.089  12.288  34.145  1.00  0.00           C  
ATOM   2560  CD2 LEU A 160      27.099  10.807  35.967  1.00  0.00           C  
ATOM   2561  H   LEU A 160      22.358  11.124  37.000  1.00  0.00           H  
ATOM   2562  HA  LEU A 160      24.848   9.654  37.164  1.00  0.00           H  
ATOM   2563 1HB  LEU A 160      23.768  11.159  35.268  1.00  0.00           H  
ATOM   2564 2HB  LEU A 160      24.637  12.455  36.095  1.00  0.00           H  
ATOM   2565  HG  LEU A 160      25.674  10.214  34.442  1.00  0.00           H  
ATOM   2566 1HD1 LEU A 160      26.970  12.108  33.528  1.00  0.00           H  
ATOM   2567 2HD1 LEU A 160      25.220  12.428  33.503  1.00  0.00           H  
ATOM   2568 3HD1 LEU A 160      26.245  13.184  34.746  1.00  0.00           H  
ATOM   2569 1HD2 LEU A 160      27.966  10.601  35.338  1.00  0.00           H  
ATOM   2570 2HD2 LEU A 160      27.302  11.678  36.590  1.00  0.00           H  
ATOM   2571 3HD2 LEU A 160      26.899   9.944  36.602  1.00  0.00           H  
ATOM   2572  N   ILE A 161      24.515  12.504  38.800  1.00  0.00           N  
ATOM   2573  CA  ILE A 161      25.046  13.339  39.858  1.00  0.00           C  
ATOM   2574  C   ILE A 161      25.225  12.607  41.182  1.00  0.00           C  
ATOM   2575  O   ILE A 161      26.224  12.787  41.877  1.00  0.00           O  
ATOM   2576  CB  ILE A 161      24.133  14.559  40.078  1.00  0.00           C  
ATOM   2577  CG1 ILE A 161      24.199  15.500  38.873  1.00  0.00           C  
ATOM   2578  CG2 ILE A 161      24.522  15.292  41.353  1.00  0.00           C  
ATOM   2579  CD1 ILE A 161      23.152  16.591  38.891  1.00  0.00           C  
ATOM   2580  H   ILE A 161      23.613  12.728  38.403  1.00  0.00           H  
ATOM   2581  HA  ILE A 161      26.039  13.678  39.566  1.00  0.00           H  
ATOM   2582  HB  ILE A 161      23.098  14.228  40.163  1.00  0.00           H  
ATOM   2583 1HG1 ILE A 161      25.181  15.970  38.833  1.00  0.00           H  
ATOM   2584 2HG1 ILE A 161      24.075  14.925  37.955  1.00  0.00           H  
ATOM   2585 1HG2 ILE A 161      23.867  16.151  41.493  1.00  0.00           H  
ATOM   2586 2HG2 ILE A 161      24.424  14.619  42.204  1.00  0.00           H  
ATOM   2587 3HG2 ILE A 161      25.555  15.632  41.276  1.00  0.00           H  
ATOM   2588 1HD1 ILE A 161      23.263  17.216  38.005  1.00  0.00           H  
ATOM   2589 2HD1 ILE A 161      22.159  16.141  38.896  1.00  0.00           H  
ATOM   2590 3HD1 ILE A 161      23.279  17.201  39.784  1.00  0.00           H  
ATOM   2591  N   ALA A 162      24.252  11.768  41.498  1.00  0.00           N  
ATOM   2592  CA  ALA A 162      24.220  11.007  42.735  1.00  0.00           C  
ATOM   2593  C   ALA A 162      25.101   9.757  42.704  1.00  0.00           C  
ATOM   2594  O   ALA A 162      25.575   9.295  43.736  1.00  0.00           O  
ATOM   2595  CB  ALA A 162      22.775  10.615  43.029  1.00  0.00           C  
ATOM   2596  H   ALA A 162      23.497  11.660  40.835  1.00  0.00           H  
ATOM   2597  HA  ALA A 162      24.598  11.644  43.535  1.00  0.00           H  
ATOM   2598 1HB  ALA A 162      22.734  10.042  43.955  1.00  0.00           H  
ATOM   2599 2HB  ALA A 162      22.168  11.514  43.131  1.00  0.00           H  
ATOM   2600 3HB  ALA A 162      22.390  10.008  42.211  1.00  0.00           H  
ATOM   2601  N   ALA A 163      25.314   9.225  41.511  1.00  0.00           N  
ATOM   2602  CA  ALA A 163      26.042   7.985  41.315  1.00  0.00           C  
ATOM   2603  C   ALA A 163      27.317   7.832  42.130  1.00  0.00           C  
ATOM   2604  O   ALA A 163      27.501   6.830  42.817  1.00  0.00           O  
ATOM   2605  CB  ALA A 163      26.352   7.811  39.844  1.00  0.00           C  
ATOM   2606  H   ALA A 163      24.948   9.713  40.706  1.00  0.00           H  
ATOM   2607  HA  ALA A 163      25.409   7.163  41.650  1.00  0.00           H  
ATOM   2608 1HB  ALA A 163      26.900   6.880  39.694  1.00  0.00           H  
ATOM   2609 2HB  ALA A 163      25.422   7.780  39.277  1.00  0.00           H  
ATOM   2610 3HB  ALA A 163      26.959   8.647  39.499  1.00  0.00           H  
ATOM   2611  N   ASP A 164      28.196   8.825  42.055  1.00  0.00           N  
ATOM   2612  CA  ASP A 164      29.485   8.745  42.724  1.00  0.00           C  
ATOM   2613  C   ASP A 164      29.489   9.508  44.046  1.00  0.00           C  
ATOM   2614  O   ASP A 164      30.550   9.856  44.565  1.00  0.00           O  
ATOM   2615  CB  ASP A 164      30.588   9.289  41.813  1.00  0.00           C  
ATOM   2616  CG  ASP A 164      31.987   8.970  42.322  1.00  0.00           C  
ATOM   2617  OD1 ASP A 164      32.198   7.868  42.771  1.00  0.00           O  
ATOM   2618  OD2 ASP A 164      32.832   9.831  42.256  1.00  0.00           O  
ATOM   2619  H   ASP A 164      27.969   9.652  41.523  1.00  0.00           H  
ATOM   2620  HA  ASP A 164      29.683   7.701  42.970  1.00  0.00           H  
ATOM   2621 1HB  ASP A 164      30.475   8.868  40.814  1.00  0.00           H  
ATOM   2622 2HB  ASP A 164      30.487  10.371  41.725  1.00  0.00           H  
ATOM   2623  N   GLY A 165      28.308   9.782  44.594  1.00  0.00           N  
ATOM   2624  CA  GLY A 165      28.292  10.446  45.888  1.00  0.00           C  
ATOM   2625  C   GLY A 165      27.349  11.603  46.175  1.00  0.00           C  
ATOM   2626  O   GLY A 165      27.156  11.950  47.340  1.00  0.00           O  
ATOM   2627  H   GLY A 165      27.432   9.548  44.151  1.00  0.00           H  
ATOM   2628 1HA  GLY A 165      28.067   9.719  46.668  1.00  0.00           H  
ATOM   2629 2HA  GLY A 165      29.281  10.850  46.101  1.00  0.00           H  
ATOM   2630  N   GLY A 166      26.787  12.223  45.145  1.00  0.00           N  
ATOM   2631  CA  GLY A 166      25.844  13.299  45.388  1.00  0.00           C  
ATOM   2632  C   GLY A 166      24.567  12.848  46.086  1.00  0.00           C  
ATOM   2633  O   GLY A 166      24.137  11.692  45.953  1.00  0.00           O  
ATOM   2634  H   GLY A 166      27.002  11.963  44.193  1.00  0.00           H  
ATOM   2635 1HA  GLY A 166      26.317  14.067  45.999  1.00  0.00           H  
ATOM   2636 2HA  GLY A 166      25.571  13.764  44.441  1.00  0.00           H  
ATOM   2637  N   TYR A 167      23.973  13.764  46.849  1.00  0.00           N  
ATOM   2638  CA  TYR A 167      22.709  13.510  47.545  1.00  0.00           C  
ATOM   2639  C   TYR A 167      22.046  14.836  47.889  1.00  0.00           C  
ATOM   2640  O   TYR A 167      22.688  15.876  47.881  1.00  0.00           O  
ATOM   2641  CB  TYR A 167      22.941  12.678  48.823  1.00  0.00           C  
ATOM   2642  CG  TYR A 167      23.833  13.331  49.864  1.00  0.00           C  
ATOM   2643  CD1 TYR A 167      23.307  14.180  50.839  1.00  0.00           C  
ATOM   2644  CD2 TYR A 167      25.206  13.112  49.855  1.00  0.00           C  
ATOM   2645  CE1 TYR A 167      24.130  14.788  51.774  1.00  0.00           C  
ATOM   2646  CE2 TYR A 167      26.043  13.717  50.790  1.00  0.00           C  
ATOM   2647  CZ  TYR A 167      25.507  14.551  51.746  1.00  0.00           C  
ATOM   2648  OH  TYR A 167      26.350  15.141  52.672  1.00  0.00           O  
ATOM   2649  H   TYR A 167      24.417  14.666  46.947  1.00  0.00           H  
ATOM   2650  HA  TYR A 167      22.055  12.945  46.880  1.00  0.00           H  
ATOM   2651 1HB  TYR A 167      21.983  12.466  49.299  1.00  0.00           H  
ATOM   2652 2HB  TYR A 167      23.393  11.722  48.558  1.00  0.00           H  
ATOM   2653  HD1 TYR A 167      22.234  14.372  50.872  1.00  0.00           H  
ATOM   2654  HD2 TYR A 167      25.648  12.456  49.105  1.00  0.00           H  
ATOM   2655  HE1 TYR A 167      23.703  15.448  52.528  1.00  0.00           H  
ATOM   2656  HE2 TYR A 167      27.117  13.531  50.761  1.00  0.00           H  
ATOM   2657  HH  TYR A 167      25.827  15.620  53.320  1.00  0.00           H  
ATOM   2658  N   ALA A 168      20.755  14.800  48.175  1.00  0.00           N  
ATOM   2659  CA  ALA A 168      20.026  16.004  48.552  1.00  0.00           C  
ATOM   2660  C   ALA A 168      20.255  16.362  50.019  1.00  0.00           C  
ATOM   2661  O   ALA A 168      21.022  17.276  50.345  1.00  0.00           O  
ATOM   2662  CB  ALA A 168      18.535  15.808  48.291  1.00  0.00           C  
ATOM   2663  H   ALA A 168      20.262  13.919  48.131  1.00  0.00           H  
ATOM   2664  HA  ALA A 168      20.391  16.828  47.938  1.00  0.00           H  
ATOM   2665 1HB  ALA A 168      17.994  16.710  48.574  1.00  0.00           H  
ATOM   2666 2HB  ALA A 168      18.374  15.606  47.232  1.00  0.00           H  
ATOM   2667 3HB  ALA A 168      18.170  14.967  48.879  1.00  0.00           H  
ATOM   2668  N   PHE A 169      19.578  15.635  50.900  1.00  0.00           N  
ATOM   2669  CA  PHE A 169      19.630  15.913  52.335  1.00  0.00           C  
ATOM   2670  C   PHE A 169      20.028  14.630  53.057  1.00  0.00           C  
ATOM   2671  O   PHE A 169      19.467  13.563  52.797  1.00  0.00           O  
ATOM   2672  CB  PHE A 169      18.261  16.363  52.848  1.00  0.00           C  
ATOM   2673  CG  PHE A 169      17.757  17.608  52.200  1.00  0.00           C  
ATOM   2674  CD1 PHE A 169      18.168  18.859  52.658  1.00  0.00           C  
ATOM   2675  CD2 PHE A 169      16.873  17.534  51.111  1.00  0.00           C  
ATOM   2676  CE1 PHE A 169      17.719  20.035  52.030  1.00  0.00           C  
ATOM   2677  CE2 PHE A 169      16.418  18.690  50.474  1.00  0.00           C  
ATOM   2678  CZ  PHE A 169      16.836  19.950  50.936  1.00  0.00           C  
ATOM   2679  H   PHE A 169      19.011  14.869  50.568  1.00  0.00           H  
ATOM   2680  HA  PHE A 169      20.346  16.717  52.506  1.00  0.00           H  
ATOM   2681 1HB  PHE A 169      17.531  15.572  52.679  1.00  0.00           H  
ATOM   2682 2HB  PHE A 169      18.314  16.536  53.922  1.00  0.00           H  
ATOM   2683  HD1 PHE A 169      18.845  18.918  53.511  1.00  0.00           H  
ATOM   2684  HD2 PHE A 169      16.552  16.554  50.757  1.00  0.00           H  
ATOM   2685  HE1 PHE A 169      18.056  21.007  52.390  1.00  0.00           H  
ATOM   2686  HE2 PHE A 169      15.740  18.620  49.623  1.00  0.00           H  
ATOM   2687  HZ  PHE A 169      16.477  20.857  50.451  1.00  0.00           H  
ATOM   2688  N   LYS A 170      20.989  14.741  53.967  1.00  0.00           N  
ATOM   2689  CA  LYS A 170      21.445  13.590  54.739  1.00  0.00           C  
ATOM   2690  C   LYS A 170      20.376  13.179  55.757  1.00  0.00           C  
ATOM   2691  O   LYS A 170      19.789  14.023  56.436  1.00  0.00           O  
ATOM   2692  CB  LYS A 170      22.749  13.942  55.454  1.00  0.00           C  
ATOM   2693  CG  LYS A 170      23.355  12.822  56.275  1.00  0.00           C  
ATOM   2694  CD  LYS A 170      23.952  11.710  55.410  1.00  0.00           C  
ATOM   2695  CE  LYS A 170      25.151  12.190  54.618  1.00  0.00           C  
ATOM   2696  NZ  LYS A 170      26.167  12.915  55.443  1.00  0.00           N  
ATOM   2697  H   LYS A 170      21.416  15.642  54.128  1.00  0.00           H  
ATOM   2698  HA  LYS A 170      21.626  12.762  54.053  1.00  0.00           H  
ATOM   2699 1HB  LYS A 170      23.495  14.251  54.721  1.00  0.00           H  
ATOM   2700 2HB  LYS A 170      22.581  14.785  56.125  1.00  0.00           H  
ATOM   2701 1HG  LYS A 170      24.145  13.223  56.910  1.00  0.00           H  
ATOM   2702 2HG  LYS A 170      22.588  12.383  56.913  1.00  0.00           H  
ATOM   2703 1HD  LYS A 170      24.264  10.880  56.047  1.00  0.00           H  
ATOM   2704 2HD  LYS A 170      23.198  11.346  54.712  1.00  0.00           H  
ATOM   2705 1HE  LYS A 170      25.645  11.339  54.152  1.00  0.00           H  
ATOM   2706 2HE  LYS A 170      24.819  12.865  53.829  1.00  0.00           H  
ATOM   2707 1HZ  LYS A 170      26.935  13.206  54.855  1.00  0.00           H  
ATOM   2708 2HZ  LYS A 170      25.740  13.727  55.866  1.00  0.00           H  
ATOM   2709 3HZ  LYS A 170      26.512  12.301  56.167  1.00  0.00           H  
ATOM   2710  N   TYR A 171      20.102  11.882  55.843  1.00  0.00           N  
ATOM   2711  CA  TYR A 171      19.159  11.381  56.839  1.00  0.00           C  
ATOM   2712  C   TYR A 171      19.975  11.138  58.113  1.00  0.00           C  
ATOM   2713  O   TYR A 171      21.116  10.675  58.040  1.00  0.00           O  
ATOM   2714  CB  TYR A 171      18.518  10.078  56.358  1.00  0.00           C  
ATOM   2715  CG  TYR A 171      17.273   9.678  57.122  1.00  0.00           C  
ATOM   2716  CD1 TYR A 171      16.065  10.365  56.943  1.00  0.00           C  
ATOM   2717  CD2 TYR A 171      17.305   8.625  58.036  1.00  0.00           C  
ATOM   2718  CE1 TYR A 171      14.920  10.008  57.666  1.00  0.00           C  
ATOM   2719  CE2 TYR A 171      16.171   8.264  58.759  1.00  0.00           C  
ATOM   2720  CZ  TYR A 171      14.987   8.959  58.573  1.00  0.00           C  
ATOM   2721  OH  TYR A 171      13.889   8.620  59.323  1.00  0.00           O  
ATOM   2722  H   TYR A 171      20.547  11.229  55.215  1.00  0.00           H  
ATOM   2723  HA  TYR A 171      18.375  12.126  56.978  1.00  0.00           H  
ATOM   2724 1HB  TYR A 171      18.250  10.170  55.304  1.00  0.00           H  
ATOM   2725 2HB  TYR A 171      19.238   9.265  56.442  1.00  0.00           H  
ATOM   2726  HD1 TYR A 171      16.007  11.191  56.234  1.00  0.00           H  
ATOM   2727  HD2 TYR A 171      18.228   8.069  58.194  1.00  0.00           H  
ATOM   2728  HE1 TYR A 171      13.989  10.553  57.515  1.00  0.00           H  
ATOM   2729  HE2 TYR A 171      16.218   7.439  59.470  1.00  0.00           H  
ATOM   2730  HH  TYR A 171      13.151   9.185  59.082  1.00  0.00           H  
ATOM   2731  N   GLU A 172      19.402  11.474  59.268  1.00  0.00           N  
ATOM   2732  CA  GLU A 172      20.124  11.433  60.541  1.00  0.00           C  
ATOM   2733  C   GLU A 172      19.170  11.577  61.726  1.00  0.00           C  
ATOM   2734  O   GLU A 172      18.321  12.472  61.735  1.00  0.00           O  
ATOM   2735  CB  GLU A 172      21.182  12.537  60.591  1.00  0.00           C  
ATOM   2736  CG  GLU A 172      22.136  12.441  61.773  1.00  0.00           C  
ATOM   2737  CD  GLU A 172      23.082  11.277  61.668  1.00  0.00           C  
ATOM   2738  OE1 GLU A 172      23.698  11.128  60.640  1.00  0.00           O  
ATOM   2739  OE2 GLU A 172      23.189  10.537  62.617  1.00  0.00           O  
ATOM   2740  H   GLU A 172      18.435  11.767  59.260  1.00  0.00           H  
ATOM   2741  HA  GLU A 172      20.651  10.480  60.610  1.00  0.00           H  
ATOM   2742 1HB  GLU A 172      21.777  12.513  59.678  1.00  0.00           H  
ATOM   2743 2HB  GLU A 172      20.691  13.509  60.636  1.00  0.00           H  
ATOM   2744 1HG  GLU A 172      22.716  13.361  61.834  1.00  0.00           H  
ATOM   2745 2HG  GLU A 172      21.555  12.349  62.689  1.00  0.00           H  
ATOM   2746  N   ASN A 173      19.320  10.708  62.727  1.00  0.00           N  
ATOM   2747  CA  ASN A 173      18.480  10.776  63.919  1.00  0.00           C  
ATOM   2748  C   ASN A 173      17.033  10.597  63.525  1.00  0.00           C  
ATOM   2749  O   ASN A 173      16.134  11.186  64.135  1.00  0.00           O  
ATOM   2750  CB  ASN A 173      18.680  12.085  64.661  1.00  0.00           C  
ATOM   2751  CG  ASN A 173      19.918  12.083  65.513  1.00  0.00           C  
ATOM   2752  OD1 ASN A 173      20.068  11.247  66.411  1.00  0.00           O  
ATOM   2753  ND2 ASN A 173      20.810  13.004  65.249  1.00  0.00           N  
ATOM   2754  H   ASN A 173      20.026   9.988  62.663  1.00  0.00           H  
ATOM   2755  HA  ASN A 173      18.798   9.995  64.612  1.00  0.00           H  
ATOM   2756 1HB  ASN A 173      18.747  12.904  63.944  1.00  0.00           H  
ATOM   2757 2HB  ASN A 173      17.816  12.278  65.297  1.00  0.00           H  
ATOM   2758 1HD2 ASN A 173      21.654  13.051  65.784  1.00  0.00           H  
ATOM   2759 2HD2 ASN A 173      20.647  13.661  64.513  1.00  0.00           H  
ATOM   2760  N   GLY A 174      16.809   9.787  62.498  1.00  0.00           N  
ATOM   2761  CA  GLY A 174      15.447   9.539  62.082  1.00  0.00           C  
ATOM   2762  C   GLY A 174      14.855  10.830  61.552  1.00  0.00           C  
ATOM   2763  O   GLY A 174      13.757  11.222  61.945  1.00  0.00           O  
ATOM   2764  H   GLY A 174      17.565   9.340  61.999  1.00  0.00           H  
ATOM   2765 1HA  GLY A 174      15.436   8.762  61.318  1.00  0.00           H  
ATOM   2766 2HA  GLY A 174      14.871   9.165  62.928  1.00  0.00           H  
ATOM   2767  N   LYS A 175      15.602  11.510  60.686  1.00  0.00           N  
ATOM   2768  CA  LYS A 175      15.156  12.778  60.124  1.00  0.00           C  
ATOM   2769  C   LYS A 175      16.139  13.343  59.106  1.00  0.00           C  
ATOM   2770  O   LYS A 175      17.345  13.137  59.200  1.00  0.00           O  
ATOM   2771  CB  LYS A 175      14.908  13.818  61.228  1.00  0.00           C  
ATOM   2772  CG  LYS A 175      14.378  15.144  60.679  1.00  0.00           C  
ATOM   2773  CD  LYS A 175      13.923  16.109  61.768  1.00  0.00           C  
ATOM   2774  CE  LYS A 175      15.095  16.769  62.477  1.00  0.00           C  
ATOM   2775  NZ  LYS A 175      14.632  17.836  63.416  1.00  0.00           N  
ATOM   2776  H   LYS A 175      16.500  11.139  60.411  1.00  0.00           H  
ATOM   2777  HA  LYS A 175      14.217  12.611  59.594  1.00  0.00           H  
ATOM   2778 1HB  LYS A 175      14.190  13.422  61.946  1.00  0.00           H  
ATOM   2779 2HB  LYS A 175      15.838  14.007  61.765  1.00  0.00           H  
ATOM   2780 1HG  LYS A 175      15.159  15.636  60.099  1.00  0.00           H  
ATOM   2781 2HG  LYS A 175      13.529  14.952  60.024  1.00  0.00           H  
ATOM   2782 1HD  LYS A 175      13.300  16.888  61.326  1.00  0.00           H  
ATOM   2783 2HD  LYS A 175      13.330  15.570  62.507  1.00  0.00           H  
ATOM   2784 1HE  LYS A 175      15.651  16.018  63.036  1.00  0.00           H  
ATOM   2785 2HE  LYS A 175      15.765  17.210  61.739  1.00  0.00           H  
ATOM   2786 1HZ  LYS A 175      15.431  18.254  63.870  1.00  0.00           H  
ATOM   2787 2HZ  LYS A 175      14.129  18.544  62.900  1.00  0.00           H  
ATOM   2788 3HZ  LYS A 175      14.024  17.431  64.113  1.00  0.00           H  
ATOM   2789  N   TYR A 176      15.607  14.049  58.118  1.00  0.00           N  
ATOM   2790  CA  TYR A 176      16.427  14.687  57.096  1.00  0.00           C  
ATOM   2791  C   TYR A 176      17.003  15.998  57.640  1.00  0.00           C  
ATOM   2792  O   TYR A 176      16.246  16.872  58.063  1.00  0.00           O  
ATOM   2793  CB  TYR A 176      15.575  14.977  55.857  1.00  0.00           C  
ATOM   2794  CG  TYR A 176      15.316  13.771  54.998  1.00  0.00           C  
ATOM   2795  CD1 TYR A 176      16.327  13.245  54.188  1.00  0.00           C  
ATOM   2796  CD2 TYR A 176      14.066  13.141  54.996  1.00  0.00           C  
ATOM   2797  CE1 TYR A 176      16.106  12.127  53.398  1.00  0.00           C  
ATOM   2798  CE2 TYR A 176      13.831  12.018  54.208  1.00  0.00           C  
ATOM   2799  CZ  TYR A 176      14.856  11.513  53.410  1.00  0.00           C  
ATOM   2800  OH  TYR A 176      14.639  10.393  52.629  1.00  0.00           O  
ATOM   2801  H   TYR A 176      14.603  14.147  58.075  1.00  0.00           H  
ATOM   2802  HA  TYR A 176      17.231  14.004  56.821  1.00  0.00           H  
ATOM   2803 1HB  TYR A 176      14.612  15.387  56.165  1.00  0.00           H  
ATOM   2804 2HB  TYR A 176      16.070  15.730  55.244  1.00  0.00           H  
ATOM   2805  HD1 TYR A 176      17.311  13.714  54.171  1.00  0.00           H  
ATOM   2806  HD2 TYR A 176      13.259  13.530  55.616  1.00  0.00           H  
ATOM   2807  HE1 TYR A 176      16.908  11.734  52.774  1.00  0.00           H  
ATOM   2808  HE2 TYR A 176      12.850  11.541  54.219  1.00  0.00           H  
ATOM   2809  HH  TYR A 176      13.737  10.088  52.751  1.00  0.00           H  
ATOM   2810  N   ASP A 177      18.332  16.132  57.629  1.00  0.00           N  
ATOM   2811  CA  ASP A 177      18.999  17.342  58.129  1.00  0.00           C  
ATOM   2812  C   ASP A 177      19.014  18.360  56.996  1.00  0.00           C  
ATOM   2813  O   ASP A 177      19.707  18.161  56.010  1.00  0.00           O  
ATOM   2814  CB  ASP A 177      20.425  17.049  58.602  1.00  0.00           C  
ATOM   2815  CG  ASP A 177      21.122  18.274  59.180  1.00  0.00           C  
ATOM   2816  OD1 ASP A 177      20.616  19.357  59.006  1.00  0.00           O  
ATOM   2817  OD2 ASP A 177      22.152  18.114  59.789  1.00  0.00           O  
ATOM   2818  H   ASP A 177      18.894  15.376  57.265  1.00  0.00           H  
ATOM   2819  HA  ASP A 177      18.454  17.703  59.001  1.00  0.00           H  
ATOM   2820 1HB  ASP A 177      20.402  16.269  59.363  1.00  0.00           H  
ATOM   2821 2HB  ASP A 177      21.016  16.673  57.766  1.00  0.00           H  
ATOM   2822  N   ILE A 178      18.264  19.450  57.138  1.00  0.00           N  
ATOM   2823  CA  ILE A 178      18.146  20.440  56.058  1.00  0.00           C  
ATOM   2824  C   ILE A 178      19.426  21.228  55.816  1.00  0.00           C  
ATOM   2825  O   ILE A 178      19.531  21.970  54.848  1.00  0.00           O  
ATOM   2826  CB  ILE A 178      17.006  21.430  56.358  1.00  0.00           C  
ATOM   2827  CG1 ILE A 178      17.320  22.241  57.618  1.00  0.00           C  
ATOM   2828  CG2 ILE A 178      15.686  20.690  56.513  1.00  0.00           C  
ATOM   2829  CD1 ILE A 178      16.364  23.386  57.861  1.00  0.00           C  
ATOM   2830  H   ILE A 178      17.765  19.604  58.002  1.00  0.00           H  
ATOM   2831  HA  ILE A 178      17.899  19.917  55.135  1.00  0.00           H  
ATOM   2832  HB  ILE A 178      16.918  22.143  55.538  1.00  0.00           H  
ATOM   2833 1HG1 ILE A 178      17.297  21.586  58.488  1.00  0.00           H  
ATOM   2834 2HG1 ILE A 178      18.328  22.650  57.545  1.00  0.00           H  
ATOM   2835 1HG2 ILE A 178      14.891  21.405  56.725  1.00  0.00           H  
ATOM   2836 2HG2 ILE A 178      15.458  20.157  55.591  1.00  0.00           H  
ATOM   2837 3HG2 ILE A 178      15.763  19.978  57.335  1.00  0.00           H  
ATOM   2838 1HD1 ILE A 178      16.652  23.914  58.771  1.00  0.00           H  
ATOM   2839 2HD1 ILE A 178      16.398  24.075  57.016  1.00  0.00           H  
ATOM   2840 3HD1 ILE A 178      15.353  22.998  57.973  1.00  0.00           H  
ATOM   2841  N   LYS A 179      20.398  21.061  56.703  1.00  0.00           N  
ATOM   2842  CA  LYS A 179      21.656  21.776  56.590  1.00  0.00           C  
ATOM   2843  C   LYS A 179      22.766  20.944  55.966  1.00  0.00           C  
ATOM   2844  O   LYS A 179      23.740  21.494  55.461  1.00  0.00           O  
ATOM   2845  CB  LYS A 179      22.096  22.271  57.968  1.00  0.00           C  
ATOM   2846  CG  LYS A 179      21.100  23.199  58.652  1.00  0.00           C  
ATOM   2847  CD  LYS A 179      20.830  24.437  57.810  1.00  0.00           C  
ATOM   2848  CE  LYS A 179      19.887  25.396  58.521  1.00  0.00           C  
ATOM   2849  NZ  LYS A 179      19.493  26.537  57.651  1.00  0.00           N  
ATOM   2850  H   LYS A 179      20.263  20.423  57.474  1.00  0.00           H  
ATOM   2851  HA  LYS A 179      21.509  22.631  55.929  1.00  0.00           H  
ATOM   2852 1HB  LYS A 179      22.264  21.418  58.625  1.00  0.00           H  
ATOM   2853 2HB  LYS A 179      23.042  22.806  57.878  1.00  0.00           H  
ATOM   2854 1HG  LYS A 179      20.161  22.668  58.813  1.00  0.00           H  
ATOM   2855 2HG  LYS A 179      21.494  23.506  59.620  1.00  0.00           H  
ATOM   2856 1HD  LYS A 179      21.771  24.950  57.606  1.00  0.00           H  
ATOM   2857 2HD  LYS A 179      20.384  24.142  56.860  1.00  0.00           H  
ATOM   2858 1HE  LYS A 179      18.989  24.862  58.827  1.00  0.00           H  
ATOM   2859 2HE  LYS A 179      20.372  25.788  59.415  1.00  0.00           H  
ATOM   2860 1HZ  LYS A 179      18.870  27.149  58.159  1.00  0.00           H  
ATOM   2861 2HZ  LYS A 179      20.319  27.052  57.376  1.00  0.00           H  
ATOM   2862 3HZ  LYS A 179      19.025  26.188  56.828  1.00  0.00           H  
ATOM   2863  N   ASP A 180      22.616  19.623  56.009  1.00  0.00           N  
ATOM   2864  CA  ASP A 180      23.599  18.701  55.432  1.00  0.00           C  
ATOM   2865  C   ASP A 180      23.164  18.322  54.020  1.00  0.00           C  
ATOM   2866  O   ASP A 180      22.368  17.397  53.826  1.00  0.00           O  
ATOM   2867  CB  ASP A 180      23.749  17.444  56.292  1.00  0.00           C  
ATOM   2868  CG  ASP A 180      24.852  16.517  55.799  1.00  0.00           C  
ATOM   2869  OD1 ASP A 180      25.393  16.775  54.750  1.00  0.00           O  
ATOM   2870  OD2 ASP A 180      25.142  15.560  56.476  1.00  0.00           O  
ATOM   2871  H   ASP A 180      21.793  19.247  56.456  1.00  0.00           H  
ATOM   2872  HA  ASP A 180      24.566  19.203  55.399  1.00  0.00           H  
ATOM   2873 1HB  ASP A 180      23.968  17.731  57.320  1.00  0.00           H  
ATOM   2874 2HB  ASP A 180      22.808  16.894  56.299  1.00  0.00           H  
ATOM   2875  N   VAL A 181      23.711  19.040  53.042  1.00  0.00           N  
ATOM   2876  CA  VAL A 181      23.352  18.886  51.637  1.00  0.00           C  
ATOM   2877  C   VAL A 181      24.534  18.458  50.772  1.00  0.00           C  
ATOM   2878  O   VAL A 181      25.622  19.030  50.877  1.00  0.00           O  
ATOM   2879  CB  VAL A 181      22.785  20.211  51.094  1.00  0.00           C  
ATOM   2880  CG1 VAL A 181      22.468  20.086  49.611  1.00  0.00           C  
ATOM   2881  CG2 VAL A 181      21.542  20.603  51.879  1.00  0.00           C  
ATOM   2882  H   VAL A 181      24.410  19.723  53.299  1.00  0.00           H  
ATOM   2883  HA  VAL A 181      22.600  18.100  51.557  1.00  0.00           H  
ATOM   2884  HB  VAL A 181      23.541  20.989  51.197  1.00  0.00           H  
ATOM   2885 1HG1 VAL A 181      22.069  21.032  49.243  1.00  0.00           H  
ATOM   2886 2HG1 VAL A 181      23.379  19.840  49.064  1.00  0.00           H  
ATOM   2887 3HG1 VAL A 181      21.730  19.299  49.461  1.00  0.00           H  
ATOM   2888 1HG2 VAL A 181      21.147  21.541  51.490  1.00  0.00           H  
ATOM   2889 2HG2 VAL A 181      20.788  19.822  51.781  1.00  0.00           H  
ATOM   2890 3HG2 VAL A 181      21.801  20.727  52.931  1.00  0.00           H  
ATOM   2891  N   GLY A 182      24.318  17.451  49.922  1.00  0.00           N  
ATOM   2892  CA  GLY A 182      25.397  16.887  49.122  1.00  0.00           C  
ATOM   2893  C   GLY A 182      25.299  17.247  47.656  1.00  0.00           C  
ATOM   2894  O   GLY A 182      25.492  16.418  46.768  1.00  0.00           O  
ATOM   2895  H   GLY A 182      23.387  17.070  49.829  1.00  0.00           H  
ATOM   2896 1HA  GLY A 182      26.355  17.239  49.505  1.00  0.00           H  
ATOM   2897 2HA  GLY A 182      25.392  15.802  49.217  1.00  0.00           H  
ATOM   2898  N   VAL A 183      25.017  18.513  47.409  1.00  0.00           N  
ATOM   2899  CA  VAL A 183      24.875  19.026  46.062  1.00  0.00           C  
ATOM   2900  C   VAL A 183      26.191  19.525  45.505  1.00  0.00           C  
ATOM   2901  O   VAL A 183      26.405  19.537  44.298  1.00  0.00           O  
ATOM   2902  CB  VAL A 183      23.849  20.174  46.038  1.00  0.00           C  
ATOM   2903  CG1 VAL A 183      24.075  21.066  44.827  1.00  0.00           C  
ATOM   2904  CG2 VAL A 183      22.438  19.606  46.034  1.00  0.00           C  
ATOM   2905  H   VAL A 183      24.896  19.142  48.190  1.00  0.00           H  
ATOM   2906  HA  VAL A 183      24.544  18.213  45.415  1.00  0.00           H  
ATOM   2907  HB  VAL A 183      23.989  20.793  46.924  1.00  0.00           H  
ATOM   2908 1HG1 VAL A 183      23.341  21.872  44.826  1.00  0.00           H  
ATOM   2909 2HG1 VAL A 183      25.078  21.490  44.870  1.00  0.00           H  
ATOM   2910 3HG1 VAL A 183      23.967  20.477  43.916  1.00  0.00           H  
ATOM   2911 1HG2 VAL A 183      21.717  20.423  46.018  1.00  0.00           H  
ATOM   2912 2HG2 VAL A 183      22.299  18.982  45.151  1.00  0.00           H  
ATOM   2913 3HG2 VAL A 183      22.284  19.005  46.930  1.00  0.00           H  
ATOM   2914  N   ASP A 184      27.101  19.882  46.396  1.00  0.00           N  
ATOM   2915  CA  ASP A 184      28.391  20.385  45.970  1.00  0.00           C  
ATOM   2916  C   ASP A 184      29.578  19.554  46.455  1.00  0.00           C  
ATOM   2917  O   ASP A 184      30.689  20.078  46.567  1.00  0.00           O  
ATOM   2918  CB  ASP A 184      28.559  21.829  46.448  1.00  0.00           C  
ATOM   2919  CG  ASP A 184      29.788  22.509  45.860  1.00  0.00           C  
ATOM   2920  OD1 ASP A 184      30.042  22.326  44.693  1.00  0.00           O  
ATOM   2921  OD2 ASP A 184      30.461  23.204  46.583  1.00  0.00           O  
ATOM   2922  H   ASP A 184      26.904  19.808  47.384  1.00  0.00           H  
ATOM   2923  HA  ASP A 184      28.434  20.348  44.881  1.00  0.00           H  
ATOM   2924 1HB  ASP A 184      27.676  22.408  46.176  1.00  0.00           H  
ATOM   2925 2HB  ASP A 184      28.639  21.845  47.536  1.00  0.00           H  
ATOM   2926  N   ASN A 185      29.356  18.267  46.737  1.00  0.00           N  
ATOM   2927  CA  ASN A 185      30.466  17.380  47.124  1.00  0.00           C  
ATOM   2928  C   ASN A 185      31.176  16.749  45.924  1.00  0.00           C  
ATOM   2929  O   ASN A 185      30.766  16.925  44.781  1.00  0.00           O  
ATOM   2930  CB  ASN A 185      29.967  16.295  48.061  1.00  0.00           C  
ATOM   2931  CG  ASN A 185      29.051  15.318  47.378  1.00  0.00           C  
ATOM   2932  OD1 ASN A 185      28.817  15.410  46.167  1.00  0.00           O  
ATOM   2933  ND2 ASN A 185      28.529  14.383  48.130  1.00  0.00           N  
ATOM   2934  H   ASN A 185      28.420  17.891  46.686  1.00  0.00           H  
ATOM   2935  HA  ASN A 185      31.222  17.975  47.639  1.00  0.00           H  
ATOM   2936 1HB  ASN A 185      30.818  15.750  48.473  1.00  0.00           H  
ATOM   2937 2HB  ASN A 185      29.435  16.751  48.896  1.00  0.00           H  
ATOM   2938 1HD2 ASN A 185      27.911  13.705  47.729  1.00  0.00           H  
ATOM   2939 2HD2 ASN A 185      28.746  14.346  49.105  1.00  0.00           H  
ATOM   2940  N   ALA A 186      32.251  16.017  46.189  1.00  0.00           N  
ATOM   2941  CA  ALA A 186      33.072  15.487  45.110  1.00  0.00           C  
ATOM   2942  C   ALA A 186      32.236  14.661  44.130  1.00  0.00           C  
ATOM   2943  O   ALA A 186      32.364  14.820  42.913  1.00  0.00           O  
ATOM   2944  CB  ALA A 186      34.215  14.645  45.671  1.00  0.00           C  
ATOM   2945  H   ALA A 186      32.508  15.820  47.146  1.00  0.00           H  
ATOM   2946  HA  ALA A 186      33.493  16.329  44.560  1.00  0.00           H  
ATOM   2947 1HB  ALA A 186      34.818  14.257  44.851  1.00  0.00           H  
ATOM   2948 2HB  ALA A 186      34.837  15.262  46.320  1.00  0.00           H  
ATOM   2949 3HB  ALA A 186      33.806  13.814  46.245  1.00  0.00           H  
ATOM   2950  N   GLY A 187      31.385  13.789  44.669  1.00  0.00           N  
ATOM   2951  CA  GLY A 187      30.545  12.944  43.835  1.00  0.00           C  
ATOM   2952  C   GLY A 187      29.631  13.720  42.895  1.00  0.00           C  
ATOM   2953  O   GLY A 187      29.587  13.453  41.685  1.00  0.00           O  
ATOM   2954  H   GLY A 187      31.318  13.711  45.673  1.00  0.00           H  
ATOM   2955 1HA  GLY A 187      31.174  12.285  43.236  1.00  0.00           H  
ATOM   2956 2HA  GLY A 187      29.926  12.309  44.468  1.00  0.00           H  
ATOM   2957  N   ALA A 188      28.897  14.678  43.453  1.00  0.00           N  
ATOM   2958  CA  ALA A 188      27.975  15.483  42.672  1.00  0.00           C  
ATOM   2959  C   ALA A 188      28.726  16.255  41.587  1.00  0.00           C  
ATOM   2960  O   ALA A 188      28.301  16.306  40.428  1.00  0.00           O  
ATOM   2961  CB  ALA A 188      27.255  16.435  43.572  1.00  0.00           C  
ATOM   2962  H   ALA A 188      28.982  14.852  44.444  1.00  0.00           H  
ATOM   2963  HA  ALA A 188      27.253  14.813  42.204  1.00  0.00           H  
ATOM   2964 1HB  ALA A 188      26.564  17.038  42.984  1.00  0.00           H  
ATOM   2965 2HB  ALA A 188      26.700  15.875  44.324  1.00  0.00           H  
ATOM   2966 3HB  ALA A 188      27.976  17.086  44.064  1.00  0.00           H  
ATOM   2967  N   LYS A 189      29.855  16.848  41.962  1.00  0.00           N  
ATOM   2968  CA  LYS A 189      30.670  17.571  41.002  1.00  0.00           C  
ATOM   2969  C   LYS A 189      31.180  16.713  39.856  1.00  0.00           C  
ATOM   2970  O   LYS A 189      31.130  17.133  38.712  1.00  0.00           O  
ATOM   2971  CB  LYS A 189      31.855  18.220  41.719  1.00  0.00           C  
ATOM   2972  CG  LYS A 189      31.478  19.371  42.642  1.00  0.00           C  
ATOM   2973  CD  LYS A 189      32.709  20.139  43.100  1.00  0.00           C  
ATOM   2974  CE  LYS A 189      33.543  19.320  44.074  1.00  0.00           C  
ATOM   2975  NZ  LYS A 189      34.724  20.077  44.569  1.00  0.00           N  
ATOM   2976  H   LYS A 189      30.156  16.798  42.924  1.00  0.00           H  
ATOM   2977  HA  LYS A 189      30.055  18.342  40.538  1.00  0.00           H  
ATOM   2978 1HB  LYS A 189      32.375  17.470  42.315  1.00  0.00           H  
ATOM   2979 2HB  LYS A 189      32.562  18.600  40.982  1.00  0.00           H  
ATOM   2980 1HG  LYS A 189      30.808  20.054  42.118  1.00  0.00           H  
ATOM   2981 2HG  LYS A 189      30.958  18.980  43.517  1.00  0.00           H  
ATOM   2982 1HD  LYS A 189      33.322  20.393  42.234  1.00  0.00           H  
ATOM   2983 2HD  LYS A 189      32.401  21.063  43.588  1.00  0.00           H  
ATOM   2984 1HE  LYS A 189      32.929  19.032  44.926  1.00  0.00           H  
ATOM   2985 2HE  LYS A 189      33.890  18.412  43.581  1.00  0.00           H  
ATOM   2986 1HZ  LYS A 189      35.250  19.501  45.210  1.00  0.00           H  
ATOM   2987 2HZ  LYS A 189      35.312  20.334  43.788  1.00  0.00           H  
ATOM   2988 3HZ  LYS A 189      34.414  20.912  45.044  1.00  0.00           H  
ATOM   2989  N   ALA A 190      31.675  15.517  40.153  1.00  0.00           N  
ATOM   2990  CA  ALA A 190      32.139  14.616  39.095  1.00  0.00           C  
ATOM   2991  C   ALA A 190      31.009  14.228  38.138  1.00  0.00           C  
ATOM   2992  O   ALA A 190      31.214  14.169  36.933  1.00  0.00           O  
ATOM   2993  CB  ALA A 190      32.758  13.359  39.702  1.00  0.00           C  
ATOM   2994  H   ALA A 190      31.737  15.218  41.116  1.00  0.00           H  
ATOM   2995  HA  ALA A 190      32.898  15.139  38.514  1.00  0.00           H  
ATOM   2996 1HB  ALA A 190      33.098  12.699  38.904  1.00  0.00           H  
ATOM   2997 2HB  ALA A 190      33.606  13.637  40.329  1.00  0.00           H  
ATOM   2998 3HB  ALA A 190      32.014  12.843  40.307  1.00  0.00           H  
ATOM   2999  N   GLY A 191      29.825  13.955  38.678  1.00  0.00           N  
ATOM   3000  CA  GLY A 191      28.717  13.545  37.837  1.00  0.00           C  
ATOM   3001  C   GLY A 191      28.413  14.614  36.805  1.00  0.00           C  
ATOM   3002  O   GLY A 191      28.328  14.340  35.603  1.00  0.00           O  
ATOM   3003  H   GLY A 191      29.684  14.029  39.676  1.00  0.00           H  
ATOM   3004 1HA  GLY A 191      28.964  12.606  37.341  1.00  0.00           H  
ATOM   3005 2HA  GLY A 191      27.839  13.361  38.455  1.00  0.00           H  
ATOM   3006  N   LEU A 192      28.275  15.846  37.296  1.00  0.00           N  
ATOM   3007  CA  LEU A 192      27.917  16.988  36.470  1.00  0.00           C  
ATOM   3008  C   LEU A 192      29.016  17.353  35.478  1.00  0.00           C  
ATOM   3009  O   LEU A 192      28.724  17.842  34.382  1.00  0.00           O  
ATOM   3010  CB  LEU A 192      27.608  18.198  37.360  1.00  0.00           C  
ATOM   3011  CG  LEU A 192      26.354  18.997  36.985  1.00  0.00           C  
ATOM   3012  CD1 LEU A 192      26.503  20.434  37.467  1.00  0.00           C  
ATOM   3013  CD2 LEU A 192      26.150  18.944  35.478  1.00  0.00           C  
ATOM   3014  H   LEU A 192      28.426  15.984  38.286  1.00  0.00           H  
ATOM   3015  HA  LEU A 192      27.017  16.740  35.909  1.00  0.00           H  
ATOM   3016 1HB  LEU A 192      27.487  17.853  38.386  1.00  0.00           H  
ATOM   3017 2HB  LEU A 192      28.458  18.880  37.327  1.00  0.00           H  
ATOM   3018  HG  LEU A 192      25.485  18.566  37.484  1.00  0.00           H  
ATOM   3019 1HD1 LEU A 192      25.611  21.001  37.201  1.00  0.00           H  
ATOM   3020 2HD1 LEU A 192      26.628  20.443  38.550  1.00  0.00           H  
ATOM   3021 3HD1 LEU A 192      27.375  20.886  36.996  1.00  0.00           H  
ATOM   3022 1HD2 LEU A 192      25.257  19.511  35.212  1.00  0.00           H  
ATOM   3023 2HD2 LEU A 192      27.017  19.376  34.978  1.00  0.00           H  
ATOM   3024 3HD2 LEU A 192      26.028  17.907  35.164  1.00  0.00           H  
ATOM   3025  N   THR A 193      30.276  17.141  35.861  1.00  0.00           N  
ATOM   3026  CA  THR A 193      31.365  17.477  34.955  1.00  0.00           C  
ATOM   3027  C   THR A 193      31.281  16.565  33.767  1.00  0.00           C  
ATOM   3028  O   THR A 193      31.550  16.974  32.646  1.00  0.00           O  
ATOM   3029  CB  THR A 193      32.744  17.346  35.628  1.00  0.00           C  
ATOM   3030  OG1 THR A 193      32.830  16.086  36.306  1.00  0.00           O  
ATOM   3031  CG2 THR A 193      32.959  18.472  36.628  1.00  0.00           C  
ATOM   3032  H   THR A 193      30.492  16.752  36.767  1.00  0.00           H  
ATOM   3033  HA  THR A 193      31.269  18.526  34.674  1.00  0.00           H  
ATOM   3034  HB  THR A 193      33.525  17.389  34.868  1.00  0.00           H  
ATOM   3035  HG1 THR A 193      33.753  15.864  36.452  1.00  0.00           H  
ATOM   3036 1HG2 THR A 193      33.938  18.364  37.093  1.00  0.00           H  
ATOM   3037 2HG2 THR A 193      32.905  19.431  36.113  1.00  0.00           H  
ATOM   3038 3HG2 THR A 193      32.187  18.429  37.395  1.00  0.00           H  
ATOM   3039  N   PHE A 194      30.913  15.318  34.008  1.00  0.00           N  
ATOM   3040  CA  PHE A 194      30.837  14.380  32.906  1.00  0.00           C  
ATOM   3041  C   PHE A 194      29.701  14.835  31.963  1.00  0.00           C  
ATOM   3042  O   PHE A 194      29.869  14.841  30.747  1.00  0.00           O  
ATOM   3043  CB  PHE A 194      30.585  12.960  33.415  1.00  0.00           C  
ATOM   3044  CG  PHE A 194      30.676  11.908  32.347  1.00  0.00           C  
ATOM   3045  CD1 PHE A 194      31.901  11.357  31.999  1.00  0.00           C  
ATOM   3046  CD2 PHE A 194      29.539  11.467  31.688  1.00  0.00           C  
ATOM   3047  CE1 PHE A 194      31.986  10.389  31.016  1.00  0.00           C  
ATOM   3048  CE2 PHE A 194      29.620  10.499  30.706  1.00  0.00           C  
ATOM   3049  CZ  PHE A 194      30.846   9.960  30.370  1.00  0.00           C  
ATOM   3050  H   PHE A 194      30.682  15.003  34.939  1.00  0.00           H  
ATOM   3051  HA  PHE A 194      31.790  14.391  32.376  1.00  0.00           H  
ATOM   3052 1HB  PHE A 194      31.309  12.719  34.193  1.00  0.00           H  
ATOM   3053 2HB  PHE A 194      29.594  12.905  33.863  1.00  0.00           H  
ATOM   3054  HD1 PHE A 194      32.802  11.696  32.510  1.00  0.00           H  
ATOM   3055  HD2 PHE A 194      28.571  11.893  31.954  1.00  0.00           H  
ATOM   3056  HE1 PHE A 194      32.954   9.965  30.752  1.00  0.00           H  
ATOM   3057  HE2 PHE A 194      28.719  10.161  30.196  1.00  0.00           H  
ATOM   3058  HZ  PHE A 194      30.912   9.198  29.595  1.00  0.00           H  
ATOM   3059  N   LEU A 195      28.557  15.222  32.524  1.00  0.00           N  
ATOM   3060  CA  LEU A 195      27.454  15.703  31.699  1.00  0.00           C  
ATOM   3061  C   LEU A 195      27.943  16.891  30.839  1.00  0.00           C  
ATOM   3062  O   LEU A 195      27.799  16.883  29.620  1.00  0.00           O  
ATOM   3063  CB  LEU A 195      26.271  16.127  32.578  1.00  0.00           C  
ATOM   3064  CG  LEU A 195      25.052  16.681  31.830  1.00  0.00           C  
ATOM   3065  CD1 LEU A 195      24.462  15.594  30.943  1.00  0.00           C  
ATOM   3066  CD2 LEU A 195      24.025  17.184  32.835  1.00  0.00           C  
ATOM   3067  H   LEU A 195      28.442  15.187  33.527  1.00  0.00           H  
ATOM   3068  HA  LEU A 195      27.119  14.886  31.060  1.00  0.00           H  
ATOM   3069 1HB  LEU A 195      25.941  15.265  33.156  1.00  0.00           H  
ATOM   3070 2HB  LEU A 195      26.612  16.895  33.272  1.00  0.00           H  
ATOM   3071  HG  LEU A 195      25.363  17.505  31.187  1.00  0.00           H  
ATOM   3072 1HD1 LEU A 195      23.596  15.988  30.411  1.00  0.00           H  
ATOM   3073 2HD1 LEU A 195      25.211  15.267  30.221  1.00  0.00           H  
ATOM   3074 3HD1 LEU A 195      24.156  14.748  31.558  1.00  0.00           H  
ATOM   3075 1HD2 LEU A 195      23.159  17.578  32.303  1.00  0.00           H  
ATOM   3076 2HD2 LEU A 195      23.712  16.361  33.478  1.00  0.00           H  
ATOM   3077 3HD2 LEU A 195      24.468  17.972  33.444  1.00  0.00           H  
ATOM   3078  N   VAL A 196      28.540  17.897  31.471  1.00  0.00           N  
ATOM   3079  CA  VAL A 196      29.055  19.053  30.742  1.00  0.00           C  
ATOM   3080  C   VAL A 196      30.121  18.690  29.711  1.00  0.00           C  
ATOM   3081  O   VAL A 196      30.149  19.265  28.618  1.00  0.00           O  
ATOM   3082  CB  VAL A 196      29.646  20.071  31.734  1.00  0.00           C  
ATOM   3083  CG1 VAL A 196      30.400  21.163  30.990  1.00  0.00           C  
ATOM   3084  CG2 VAL A 196      28.537  20.667  32.588  1.00  0.00           C  
ATOM   3085  H   VAL A 196      28.642  17.865  32.476  1.00  0.00           H  
ATOM   3086  HA  VAL A 196      28.237  19.492  30.169  1.00  0.00           H  
ATOM   3087  HB  VAL A 196      30.367  19.563  32.375  1.00  0.00           H  
ATOM   3088 1HG1 VAL A 196      30.812  21.874  31.706  1.00  0.00           H  
ATOM   3089 2HG1 VAL A 196      31.212  20.718  30.414  1.00  0.00           H  
ATOM   3090 3HG1 VAL A 196      29.718  21.682  30.316  1.00  0.00           H  
ATOM   3091 1HG2 VAL A 196      28.963  21.386  33.287  1.00  0.00           H  
ATOM   3092 2HG2 VAL A 196      27.814  21.170  31.945  1.00  0.00           H  
ATOM   3093 3HG2 VAL A 196      28.039  19.872  33.143  1.00  0.00           H  
ATOM   3094  N   ASP A 197      31.000  17.745  30.041  1.00  0.00           N  
ATOM   3095  CA  ASP A 197      32.024  17.345  29.079  1.00  0.00           C  
ATOM   3096  C   ASP A 197      31.380  16.721  27.841  1.00  0.00           C  
ATOM   3097  O   ASP A 197      31.823  16.957  26.723  1.00  0.00           O  
ATOM   3098  CB  ASP A 197      33.004  16.355  29.713  1.00  0.00           C  
ATOM   3099  CG  ASP A 197      34.041  17.032  30.599  1.00  0.00           C  
ATOM   3100  OD1 ASP A 197      34.158  18.232  30.532  1.00  0.00           O  
ATOM   3101  OD2 ASP A 197      34.706  16.342  31.334  1.00  0.00           O  
ATOM   3102  H   ASP A 197      30.973  17.297  30.945  1.00  0.00           H  
ATOM   3103  HA  ASP A 197      32.573  18.234  28.768  1.00  0.00           H  
ATOM   3104 1HB  ASP A 197      32.452  15.630  30.313  1.00  0.00           H  
ATOM   3105 2HB  ASP A 197      33.522  15.803  28.928  1.00  0.00           H  
ATOM   3106  N   LEU A 198      30.334  15.926  28.046  1.00  0.00           N  
ATOM   3107  CA  LEU A 198      29.593  15.333  26.931  1.00  0.00           C  
ATOM   3108  C   LEU A 198      29.136  16.447  26.001  1.00  0.00           C  
ATOM   3109  O   LEU A 198      29.303  16.369  24.788  1.00  0.00           O  
ATOM   3110  CB  LEU A 198      28.385  14.534  27.435  1.00  0.00           C  
ATOM   3111  CG  LEU A 198      28.701  13.163  28.044  1.00  0.00           C  
ATOM   3112  CD1 LEU A 198      27.435  12.569  28.646  1.00  0.00           C  
ATOM   3113  CD2 LEU A 198      29.276  12.251  26.971  1.00  0.00           C  
ATOM   3114  H   LEU A 198      30.042  15.726  28.992  1.00  0.00           H  
ATOM   3115  HA  LEU A 198      30.248  14.631  26.415  1.00  0.00           H  
ATOM   3116 1HB  LEU A 198      27.872  15.123  28.194  1.00  0.00           H  
ATOM   3117 2HB  LEU A 198      27.699  14.377  26.603  1.00  0.00           H  
ATOM   3118  HG  LEU A 198      29.429  13.280  28.848  1.00  0.00           H  
ATOM   3119 1HD1 LEU A 198      27.660  11.594  29.079  1.00  0.00           H  
ATOM   3120 2HD1 LEU A 198      27.056  13.232  29.424  1.00  0.00           H  
ATOM   3121 3HD1 LEU A 198      26.681  12.455  27.868  1.00  0.00           H  
ATOM   3122 1HD2 LEU A 198      29.502  11.276  27.404  1.00  0.00           H  
ATOM   3123 2HD2 LEU A 198      28.549  12.131  26.167  1.00  0.00           H  
ATOM   3124 3HD2 LEU A 198      30.190  12.690  26.571  1.00  0.00           H  
ATOM   3125  N   ILE A 199      28.565  17.486  26.595  1.00  0.00           N  
ATOM   3126  CA  ILE A 199      28.051  18.616  25.843  1.00  0.00           C  
ATOM   3127  C   ILE A 199      29.163  19.381  25.119  1.00  0.00           C  
ATOM   3128  O   ILE A 199      29.048  19.687  23.928  1.00  0.00           O  
ATOM   3129  CB  ILE A 199      27.286  19.576  26.772  1.00  0.00           C  
ATOM   3130  CG1 ILE A 199      26.014  18.908  27.300  1.00  0.00           C  
ATOM   3131  CG2 ILE A 199      26.950  20.867  26.042  1.00  0.00           C  
ATOM   3132  CD1 ILE A 199      25.360  19.654  28.441  1.00  0.00           C  
ATOM   3133  H   ILE A 199      28.487  17.490  27.602  1.00  0.00           H  
ATOM   3134  HA  ILE A 199      27.363  18.242  25.085  1.00  0.00           H  
ATOM   3135  HB  ILE A 199      27.902  19.810  27.640  1.00  0.00           H  
ATOM   3136 1HG1 ILE A 199      25.289  18.817  26.492  1.00  0.00           H  
ATOM   3137 2HG1 ILE A 199      26.247  17.900  27.643  1.00  0.00           H  
ATOM   3138 1HG2 ILE A 199      26.409  21.534  26.713  1.00  0.00           H  
ATOM   3139 2HG2 ILE A 199      27.869  21.350  25.715  1.00  0.00           H  
ATOM   3140 3HG2 ILE A 199      26.328  20.644  25.175  1.00  0.00           H  
ATOM   3141 1HD1 ILE A 199      24.466  19.119  28.761  1.00  0.00           H  
ATOM   3142 2HD1 ILE A 199      26.058  19.726  29.276  1.00  0.00           H  
ATOM   3143 3HD1 ILE A 199      25.085  20.655  28.110  1.00  0.00           H  
ATOM   3144  N   LYS A 200      30.241  19.689  25.832  1.00  0.00           N  
ATOM   3145  CA  LYS A 200      31.314  20.475  25.244  1.00  0.00           C  
ATOM   3146  C   LYS A 200      32.080  19.668  24.206  1.00  0.00           C  
ATOM   3147  O   LYS A 200      32.704  20.236  23.313  1.00  0.00           O  
ATOM   3148  CB  LYS A 200      32.259  20.987  26.332  1.00  0.00           C  
ATOM   3149  CG  LYS A 200      31.542  21.823  27.400  1.00  0.00           C  
ATOM   3150  CD  LYS A 200      30.681  22.936  26.784  1.00  0.00           C  
ATOM   3151  CE  LYS A 200      29.915  23.703  27.849  1.00  0.00           C  
ATOM   3152  NZ  LYS A 200      28.993  24.718  27.277  1.00  0.00           N  
ATOM   3153  H   LYS A 200      30.326  19.379  26.789  1.00  0.00           H  
ATOM   3154  HA  LYS A 200      30.874  21.332  24.732  1.00  0.00           H  
ATOM   3155 1HB  LYS A 200      32.746  20.141  26.818  1.00  0.00           H  
ATOM   3156 2HB  LYS A 200      33.040  21.597  25.877  1.00  0.00           H  
ATOM   3157 1HG  LYS A 200      30.897  21.176  27.997  1.00  0.00           H  
ATOM   3158 2HG  LYS A 200      32.279  22.280  28.060  1.00  0.00           H  
ATOM   3159 1HD  LYS A 200      31.321  23.632  26.239  1.00  0.00           H  
ATOM   3160 2HD  LYS A 200      29.969  22.500  26.084  1.00  0.00           H  
ATOM   3161 1HE  LYS A 200      29.330  23.006  28.448  1.00  0.00           H  
ATOM   3162 2HE  LYS A 200      30.619  24.212  28.507  1.00  0.00           H  
ATOM   3163 1HZ  LYS A 200      28.512  25.196  28.026  1.00  0.00           H  
ATOM   3164 2HZ  LYS A 200      29.522  25.387  26.736  1.00  0.00           H  
ATOM   3165 3HZ  LYS A 200      28.318  24.262  26.681  1.00  0.00           H  
ATOM   3166  N   ASN A 201      32.027  18.347  24.315  1.00  0.00           N  
ATOM   3167  CA  ASN A 201      32.638  17.493  23.306  1.00  0.00           C  
ATOM   3168  C   ASN A 201      31.606  17.079  22.252  1.00  0.00           C  
ATOM   3169  O   ASN A 201      31.849  16.193  21.426  1.00  0.00           O  
ATOM   3170  CB  ASN A 201      33.272  16.275  23.952  1.00  0.00           C  
ATOM   3171  CG  ASN A 201      34.524  16.611  24.714  1.00  0.00           C  
ATOM   3172  OD1 ASN A 201      35.166  17.637  24.457  1.00  0.00           O  
ATOM   3173  ND2 ASN A 201      34.885  15.767  25.646  1.00  0.00           N  
ATOM   3174  H   ASN A 201      31.559  17.921  25.102  1.00  0.00           H  
ATOM   3175  HA  ASN A 201      33.419  18.062  22.799  1.00  0.00           H  
ATOM   3176 1HB  ASN A 201      32.559  15.812  24.635  1.00  0.00           H  
ATOM   3177 2HB  ASN A 201      33.515  15.541  23.184  1.00  0.00           H  
ATOM   3178 1HD2 ASN A 201      35.709  15.939  26.186  1.00  0.00           H  
ATOM   3179 2HD2 ASN A 201      34.336  14.950  25.820  1.00  0.00           H  
ATOM   3180  N   LYS A 202      30.448  17.728  22.306  1.00  0.00           N  
ATOM   3181  CA  LYS A 202      29.398  17.554  21.315  1.00  0.00           C  
ATOM   3182  C   LYS A 202      28.847  16.138  21.162  1.00  0.00           C  
ATOM   3183  O   LYS A 202      28.783  15.589  20.058  1.00  0.00           O  
ATOM   3184  CB  LYS A 202      29.900  18.063  19.966  1.00  0.00           C  
ATOM   3185  CG  LYS A 202      30.292  19.525  19.979  1.00  0.00           C  
ATOM   3186  CD  LYS A 202      30.876  19.938  18.636  1.00  0.00           C  
ATOM   3187  CE  LYS A 202      31.342  21.378  18.652  1.00  0.00           C  
ATOM   3188  NZ  LYS A 202      31.962  21.756  17.355  1.00  0.00           N  
ATOM   3189  H   LYS A 202      30.299  18.368  23.073  1.00  0.00           H  
ATOM   3190  HA  LYS A 202      28.531  18.140  21.623  1.00  0.00           H  
ATOM   3191 1HB  LYS A 202      30.766  17.478  19.655  1.00  0.00           H  
ATOM   3192 2HB  LYS A 202      29.124  17.923  19.213  1.00  0.00           H  
ATOM   3193 1HG  LYS A 202      29.415  20.135  20.193  1.00  0.00           H  
ATOM   3194 2HG  LYS A 202      31.032  19.696  20.760  1.00  0.00           H  
ATOM   3195 1HD  LYS A 202      31.723  19.295  18.394  1.00  0.00           H  
ATOM   3196 2HD  LYS A 202      30.120  19.822  17.859  1.00  0.00           H  
ATOM   3197 1HE  LYS A 202      30.494  22.032  18.847  1.00  0.00           H  
ATOM   3198 2HE  LYS A 202      32.071  21.515  19.450  1.00  0.00           H  
ATOM   3199 1HZ  LYS A 202      32.264  22.719  17.393  1.00  0.00           H  
ATOM   3200 2HZ  LYS A 202      32.759  21.161  17.176  1.00  0.00           H  
ATOM   3201 3HZ  LYS A 202      31.286  21.645  16.613  1.00  0.00           H  
ATOM   3202  N   HIS A 203      28.441  15.556  22.278  1.00  0.00           N  
ATOM   3203  CA  HIS A 203      27.854  14.225  22.292  1.00  0.00           C  
ATOM   3204  C   HIS A 203      26.456  14.437  22.826  1.00  0.00           C  
ATOM   3205  O   HIS A 203      25.669  13.496  22.963  1.00  0.00           O  
ATOM   3206  CB  HIS A 203      28.640  13.241  23.165  1.00  0.00           C  
ATOM   3207  CG  HIS A 203      30.053  13.033  22.715  1.00  0.00           C  
ATOM   3208  ND1 HIS A 203      30.370  12.538  21.467  1.00  0.00           N  
ATOM   3209  CD2 HIS A 203      31.231  13.252  23.345  1.00  0.00           C  
ATOM   3210  CE1 HIS A 203      31.684  12.462  21.349  1.00  0.00           C  
ATOM   3211  NE2 HIS A 203      32.229  12.889  22.474  1.00  0.00           N  
ATOM   3212  H   HIS A 203      28.544  16.057  23.149  1.00  0.00           H  
ATOM   3213  HA  HIS A 203      27.903  13.795  21.292  1.00  0.00           H  
ATOM   3214 1HB  HIS A 203      28.659  13.603  24.194  1.00  0.00           H  
ATOM   3215 2HB  HIS A 203      28.137  12.275  23.168  1.00  0.00           H  
ATOM   3216  HD1 HIS A 203      29.726  12.344  20.727  1.00  0.00           H  
ATOM   3217  HD2 HIS A 203      31.482  13.632  24.335  1.00  0.00           H  
ATOM   3218  HE1 HIS A 203      32.139  12.094  20.430  1.00  0.00           H  
ATOM   3219  N   MET A 204      26.163  15.699  23.118  1.00  0.00           N  
ATOM   3220  CA  MET A 204      24.946  16.081  23.801  1.00  0.00           C  
ATOM   3221  C   MET A 204      24.710  17.578  23.598  1.00  0.00           C  
ATOM   3222  O   MET A 204      25.647  18.378  23.652  1.00  0.00           O  
ATOM   3223  CB  MET A 204      25.031  15.730  25.285  1.00  0.00           C  
ATOM   3224  CG  MET A 204      23.815  16.146  26.100  1.00  0.00           C  
ATOM   3225  SD  MET A 204      22.313  15.282  25.598  1.00  0.00           S  
ATOM   3226  CE  MET A 204      22.528  13.714  26.436  1.00  0.00           C  
ATOM   3227  H   MET A 204      26.822  16.416  22.849  1.00  0.00           H  
ATOM   3228  HA  MET A 204      24.120  15.509  23.380  1.00  0.00           H  
ATOM   3229 1HB  MET A 204      25.157  14.654  25.398  1.00  0.00           H  
ATOM   3230 2HB  MET A 204      25.907  16.210  25.723  1.00  0.00           H  
ATOM   3231 1HG  MET A 204      23.995  15.938  27.154  1.00  0.00           H  
ATOM   3232 2HG  MET A 204      23.650  17.217  25.987  1.00  0.00           H  
ATOM   3233 1HE  MET A 204      21.676  13.068  26.222  1.00  0.00           H  
ATOM   3234 2HE  MET A 204      23.444  13.237  26.086  1.00  0.00           H  
ATOM   3235 3HE  MET A 204      22.594  13.883  27.511  1.00  0.00           H  
ATOM   3236  N   ASN A 205      23.459  17.954  23.347  1.00  0.00           N  
ATOM   3237  CA  ASN A 205      23.092  19.363  23.216  1.00  0.00           C  
ATOM   3238  C   ASN A 205      22.518  19.865  24.521  1.00  0.00           C  
ATOM   3239  O   ASN A 205      21.572  19.286  25.045  1.00  0.00           O  
ATOM   3240  CB  ASN A 205      22.108  19.571  22.080  1.00  0.00           C  
ATOM   3241  CG  ASN A 205      22.729  19.351  20.729  1.00  0.00           C  
ATOM   3242  OD1 ASN A 205      23.949  19.472  20.565  1.00  0.00           O  
ATOM   3243  ND2 ASN A 205      21.914  19.029  19.757  1.00  0.00           N  
ATOM   3244  H   ASN A 205      22.744  17.248  23.245  1.00  0.00           H  
ATOM   3245  HA  ASN A 205      23.985  19.929  22.945  1.00  0.00           H  
ATOM   3246 1HB  ASN A 205      21.267  18.887  22.197  1.00  0.00           H  
ATOM   3247 2HB  ASN A 205      21.712  20.586  22.123  1.00  0.00           H  
ATOM   3248 1HD2 ASN A 205      22.272  18.870  18.836  1.00  0.00           H  
ATOM   3249 2HD2 ASN A 205      20.935  18.942  19.934  1.00  0.00           H  
ATOM   3250  N   ALA A 206      23.082  20.950  25.039  1.00  0.00           N  
ATOM   3251  CA  ALA A 206      22.614  21.517  26.299  1.00  0.00           C  
ATOM   3252  C   ALA A 206      21.171  21.979  26.156  1.00  0.00           C  
ATOM   3253  O   ALA A 206      20.419  22.050  27.130  1.00  0.00           O  
ATOM   3254  CB  ALA A 206      23.501  22.692  26.698  1.00  0.00           C  
ATOM   3255  H   ALA A 206      23.849  21.394  24.554  1.00  0.00           H  
ATOM   3256  HA  ALA A 206      22.681  20.743  27.064  1.00  0.00           H  
ATOM   3257 1HB  ALA A 206      23.146  23.111  27.639  1.00  0.00           H  
ATOM   3258 2HB  ALA A 206      24.528  22.348  26.817  1.00  0.00           H  
ATOM   3259 3HB  ALA A 206      23.462  23.456  25.923  1.00  0.00           H  
ATOM   3260  N   CYS A 207      20.804  22.281  24.918  1.00  0.00           N  
ATOM   3261  CA  CYS A 207      19.477  22.755  24.566  1.00  0.00           C  
ATOM   3262  C   CYS A 207      18.376  21.717  24.803  1.00  0.00           C  
ATOM   3263  O   CYS A 207      17.251  22.059  25.160  1.00  0.00           O  
ATOM   3264  CB  CYS A 207      19.451  23.178  23.097  1.00  0.00           C  
ATOM   3265  SG  CYS A 207      17.923  24.005  22.593  1.00  0.00           S  
ATOM   3266  H   CYS A 207      21.496  22.170  24.190  1.00  0.00           H  
ATOM   3267  HA  CYS A 207      19.241  23.618  25.189  1.00  0.00           H  
ATOM   3268 1HB  CYS A 207      20.282  23.855  22.899  1.00  0.00           H  
ATOM   3269 2HB  CYS A 207      19.585  22.301  22.464  1.00  0.00           H  
ATOM   3270  HG  CYS A 207      18.281  24.199  21.328  1.00  0.00           H  
ATOM   3271  N   THR A 208      18.715  20.450  24.601  1.00  0.00           N  
ATOM   3272  CA  THR A 208      17.757  19.350  24.652  1.00  0.00           C  
ATOM   3273  C   THR A 208      16.802  19.317  25.857  1.00  0.00           C  
ATOM   3274  O   THR A 208      17.230  19.182  27.004  1.00  0.00           O  
ATOM   3275  CB  THR A 208      18.517  18.012  24.597  1.00  0.00           C  
ATOM   3276  OG1 THR A 208      19.324  17.965  23.413  1.00  0.00           O  
ATOM   3277  CG2 THR A 208      17.542  16.845  24.587  1.00  0.00           C  
ATOM   3278  H   THR A 208      19.685  20.249  24.404  1.00  0.00           H  
ATOM   3279  HA  THR A 208      17.086  19.437  23.797  1.00  0.00           H  
ATOM   3280  HB  THR A 208      19.168  17.927  25.467  1.00  0.00           H  
ATOM   3281  HG1 THR A 208      20.015  17.308  23.522  1.00  0.00           H  
ATOM   3282 1HG2 THR A 208      18.097  15.907  24.549  1.00  0.00           H  
ATOM   3283 2HG2 THR A 208      16.935  16.870  25.492  1.00  0.00           H  
ATOM   3284 3HG2 THR A 208      16.895  16.919  23.714  1.00  0.00           H  
ATOM   3285  N   ASP A 209      15.504  19.439  25.577  1.00  0.00           N  
ATOM   3286  CA  ASP A 209      14.467  19.450  26.611  1.00  0.00           C  
ATOM   3287  C   ASP A 209      13.596  18.185  26.475  1.00  0.00           C  
ATOM   3288  O   ASP A 209      13.951  17.277  25.724  1.00  0.00           O  
ATOM   3289  CB  ASP A 209      13.601  20.707  26.502  1.00  0.00           C  
ATOM   3290  CG  ASP A 209      12.713  20.709  25.264  1.00  0.00           C  
ATOM   3291  OD1 ASP A 209      12.658  19.704  24.596  1.00  0.00           O  
ATOM   3292  OD2 ASP A 209      12.099  21.715  25.000  1.00  0.00           O  
ATOM   3293  H   ASP A 209      15.233  19.526  24.608  1.00  0.00           H  
ATOM   3294  HA  ASP A 209      14.952  19.434  27.588  1.00  0.00           H  
ATOM   3295 1HB  ASP A 209      12.968  20.791  27.385  1.00  0.00           H  
ATOM   3296 2HB  ASP A 209      14.241  21.589  26.473  1.00  0.00           H  
ATOM   3297  N   TYR A 210      12.470  18.118  27.186  1.00  0.00           N  
ATOM   3298  CA  TYR A 210      11.619  16.928  27.121  1.00  0.00           C  
ATOM   3299  C   TYR A 210      11.040  16.594  25.736  1.00  0.00           C  
ATOM   3300  O   TYR A 210      11.180  15.470  25.274  1.00  0.00           O  
ATOM   3301  CB  TYR A 210      10.482  17.008  28.153  1.00  0.00           C  
ATOM   3302  CG  TYR A 210       9.789  15.669  28.370  1.00  0.00           C  
ATOM   3303  CD1 TYR A 210       8.774  15.232  27.514  1.00  0.00           C  
ATOM   3304  CD2 TYR A 210      10.190  14.816  29.394  1.00  0.00           C  
ATOM   3305  CE1 TYR A 210       8.178  13.974  27.675  1.00  0.00           C  
ATOM   3306  CE2 TYR A 210       9.610  13.563  29.563  1.00  0.00           C  
ATOM   3307  CZ  TYR A 210       8.604  13.148  28.703  1.00  0.00           C  
ATOM   3308  OH  TYR A 210       8.034  11.912  28.884  1.00  0.00           O  
ATOM   3309  H   TYR A 210      12.193  18.889  27.776  1.00  0.00           H  
ATOM   3310  HA  TYR A 210      12.230  16.053  27.349  1.00  0.00           H  
ATOM   3311 1HB  TYR A 210      10.880  17.355  29.107  1.00  0.00           H  
ATOM   3312 2HB  TYR A 210       9.741  17.736  27.823  1.00  0.00           H  
ATOM   3313  HD1 TYR A 210       8.431  15.873  26.702  1.00  0.00           H  
ATOM   3314  HD2 TYR A 210      10.975  15.125  30.085  1.00  0.00           H  
ATOM   3315  HE1 TYR A 210       7.388  13.655  26.996  1.00  0.00           H  
ATOM   3316  HE2 TYR A 210       9.945  12.912  30.371  1.00  0.00           H  
ATOM   3317  HH  TYR A 210       7.351  11.775  28.223  1.00  0.00           H  
ATOM   3318  N   SER A 211      10.390  17.555  25.087  1.00  0.00           N  
ATOM   3319  CA  SER A 211       9.777  17.308  23.782  1.00  0.00           C  
ATOM   3320  C   SER A 211      10.836  16.865  22.788  1.00  0.00           C  
ATOM   3321  O   SER A 211      10.666  15.876  22.075  1.00  0.00           O  
ATOM   3322  CB  SER A 211       9.079  18.554  23.276  1.00  0.00           C  
ATOM   3323  OG  SER A 211       7.975  18.873  24.078  1.00  0.00           O  
ATOM   3324  H   SER A 211      10.317  18.474  25.498  1.00  0.00           H  
ATOM   3325  HA  SER A 211       9.011  16.540  23.900  1.00  0.00           H  
ATOM   3326 1HB  SER A 211       9.781  19.388  23.270  1.00  0.00           H  
ATOM   3327 2HB  SER A 211       8.751  18.396  22.249  1.00  0.00           H  
ATOM   3328  HG  SER A 211       7.590  19.666  23.696  1.00  0.00           H  
ATOM   3329  N   ILE A 212      11.931  17.612  22.750  1.00  0.00           N  
ATOM   3330  CA  ILE A 212      13.038  17.329  21.846  1.00  0.00           C  
ATOM   3331  C   ILE A 212      13.628  15.920  21.975  1.00  0.00           C  
ATOM   3332  O   ILE A 212      13.776  15.206  20.976  1.00  0.00           O  
ATOM   3333  CB  ILE A 212      14.161  18.359  22.065  1.00  0.00           C  
ATOM   3334  CG1 ILE A 212      13.708  19.748  21.608  1.00  0.00           C  
ATOM   3335  CG2 ILE A 212      15.421  17.936  21.325  1.00  0.00           C  
ATOM   3336  CD1 ILE A 212      14.642  20.862  22.024  1.00  0.00           C  
ATOM   3337  H   ILE A 212      11.994  18.405  23.372  1.00  0.00           H  
ATOM   3338  HA  ILE A 212      12.673  17.393  20.822  1.00  0.00           H  
ATOM   3339  HB  ILE A 212      14.384  18.434  23.129  1.00  0.00           H  
ATOM   3340 1HG1 ILE A 212      13.621  19.763  20.522  1.00  0.00           H  
ATOM   3341 2HG1 ILE A 212      12.721  19.962  22.017  1.00  0.00           H  
ATOM   3342 1HG2 ILE A 212      16.205  18.675  21.489  1.00  0.00           H  
ATOM   3343 2HG2 ILE A 212      15.753  16.967  21.696  1.00  0.00           H  
ATOM   3344 3HG2 ILE A 212      15.210  17.863  20.258  1.00  0.00           H  
ATOM   3345 1HD1 ILE A 212      14.254  21.815  21.664  1.00  0.00           H  
ATOM   3346 2HD1 ILE A 212      14.716  20.888  23.111  1.00  0.00           H  
ATOM   3347 3HD1 ILE A 212      15.628  20.688  21.596  1.00  0.00           H  
ATOM   3348  N   ALA A 213      13.955  15.515  23.198  1.00  0.00           N  
ATOM   3349  CA  ALA A 213      14.478  14.174  23.431  1.00  0.00           C  
ATOM   3350  C   ALA A 213      13.487  13.057  23.106  1.00  0.00           C  
ATOM   3351  O   ALA A 213      13.863  12.042  22.520  1.00  0.00           O  
ATOM   3352  CB  ALA A 213      14.963  14.050  24.887  1.00  0.00           C  
ATOM   3353  H   ALA A 213      13.840  16.142  23.982  1.00  0.00           H  
ATOM   3354  HA  ALA A 213      15.321  14.018  22.758  1.00  0.00           H  
ATOM   3355 1HB  ALA A 213      15.353  13.046  25.056  1.00  0.00           H  
ATOM   3356 2HB  ALA A 213      15.750  14.781  25.072  1.00  0.00           H  
ATOM   3357 3HB  ALA A 213      14.131  14.234  25.564  1.00  0.00           H  
ATOM   3358  N   GLU A 214      12.229  13.234  23.494  1.00  0.00           N  
ATOM   3359  CA  GLU A 214      11.218  12.226  23.202  1.00  0.00           C  
ATOM   3360  C   GLU A 214      11.130  11.989  21.701  1.00  0.00           C  
ATOM   3361  O   GLU A 214      11.031  10.857  21.252  1.00  0.00           O  
ATOM   3362  CB  GLU A 214       9.844  12.657  23.728  1.00  0.00           C  
ATOM   3363  CG  GLU A 214       8.751  11.615  23.500  1.00  0.00           C  
ATOM   3364  CD  GLU A 214       7.443  12.009  24.132  1.00  0.00           C  
ATOM   3365  OE1 GLU A 214       6.948  13.117  23.842  1.00  0.00           O  
ATOM   3366  OE2 GLU A 214       6.904  11.215  24.917  1.00  0.00           O  
ATOM   3367  H   GLU A 214      11.961  14.068  23.995  1.00  0.00           H  
ATOM   3368  HA  GLU A 214      11.501  11.298  23.699  1.00  0.00           H  
ATOM   3369 1HB  GLU A 214       9.911  12.856  24.798  1.00  0.00           H  
ATOM   3370 2HB  GLU A 214       9.542  13.584  23.241  1.00  0.00           H  
ATOM   3371 1HG  GLU A 214       8.604  11.486  22.428  1.00  0.00           H  
ATOM   3372 2HG  GLU A 214       9.080  10.661  23.911  1.00  0.00           H  
ATOM   3373  N   ALA A 215      11.170  13.073  20.937  1.00  0.00           N  
ATOM   3374  CA  ALA A 215      11.106  12.996  19.491  1.00  0.00           C  
ATOM   3375  C   ALA A 215      12.334  12.303  18.921  1.00  0.00           C  
ATOM   3376  O   ALA A 215      12.217  11.391  18.101  1.00  0.00           O  
ATOM   3377  CB  ALA A 215      10.973  14.398  18.897  1.00  0.00           C  
ATOM   3378  H   ALA A 215      11.248  13.979  21.378  1.00  0.00           H  
ATOM   3379  HA  ALA A 215      10.227  12.410  19.222  1.00  0.00           H  
ATOM   3380 1HB  ALA A 215      10.925  14.330  17.810  1.00  0.00           H  
ATOM   3381 2HB  ALA A 215      10.062  14.867  19.271  1.00  0.00           H  
ATOM   3382 3HB  ALA A 215      11.834  14.999  19.185  1.00  0.00           H  
ATOM   3383  N   ALA A 216      13.516  12.729  19.352  1.00  0.00           N  
ATOM   3384  CA  ALA A 216      14.750  12.178  18.796  1.00  0.00           C  
ATOM   3385  C   ALA A 216      14.825  10.662  18.925  1.00  0.00           C  
ATOM   3386  O   ALA A 216      15.319   9.989  18.020  1.00  0.00           O  
ATOM   3387  CB  ALA A 216      15.974  12.825  19.453  1.00  0.00           C  
ATOM   3388  H   ALA A 216      13.573  13.437  20.070  1.00  0.00           H  
ATOM   3389  HA  ALA A 216      14.768  12.398  17.728  1.00  0.00           H  
ATOM   3390 1HB  ALA A 216      16.883  12.402  19.025  1.00  0.00           H  
ATOM   3391 2HB  ALA A 216      15.956  13.901  19.276  1.00  0.00           H  
ATOM   3392 3HB  ALA A 216      15.954  12.634  20.525  1.00  0.00           H  
ATOM   3393  N   PHE A 217      14.325  10.123  20.036  1.00  0.00           N  
ATOM   3394  CA  PHE A 217      14.296   8.676  20.215  1.00  0.00           C  
ATOM   3395  C   PHE A 217      13.177   8.003  19.438  1.00  0.00           C  
ATOM   3396  O   PHE A 217      13.402   7.009  18.750  1.00  0.00           O  
ATOM   3397  CB  PHE A 217      14.189   8.320  21.702  1.00  0.00           C  
ATOM   3398  CG  PHE A 217      14.296   6.841  21.988  1.00  0.00           C  
ATOM   3399  CD1 PHE A 217      13.146   6.062  22.135  1.00  0.00           C  
ATOM   3400  CD2 PHE A 217      15.541   6.232  22.102  1.00  0.00           C  
ATOM   3401  CE1 PHE A 217      13.235   4.705  22.394  1.00  0.00           C  
ATOM   3402  CE2 PHE A 217      15.650   4.869  22.364  1.00  0.00           C  
ATOM   3403  CZ  PHE A 217      14.493   4.097  22.510  1.00  0.00           C  
ATOM   3404  H   PHE A 217      13.959  10.717  20.767  1.00  0.00           H  
ATOM   3405  HA  PHE A 217      15.225   8.260  19.823  1.00  0.00           H  
ATOM   3406 1HB  PHE A 217      14.978   8.828  22.255  1.00  0.00           H  
ATOM   3407 2HB  PHE A 217      13.236   8.672  22.094  1.00  0.00           H  
ATOM   3408  HD1 PHE A 217      12.168   6.533  22.043  1.00  0.00           H  
ATOM   3409  HD2 PHE A 217      16.440   6.839  21.988  1.00  0.00           H  
ATOM   3410  HE1 PHE A 217      12.328   4.112  22.507  1.00  0.00           H  
ATOM   3411  HE2 PHE A 217      16.631   4.403  22.455  1.00  0.00           H  
ATOM   3412  HZ  PHE A 217      14.567   3.030  22.715  1.00  0.00           H  
ATOM   3413  N   ASN A 218      11.971   8.542  19.548  1.00  0.00           N  
ATOM   3414  CA  ASN A 218      10.824   7.910  18.923  1.00  0.00           C  
ATOM   3415  C   ASN A 218      11.017   7.838  17.406  1.00  0.00           C  
ATOM   3416  O   ASN A 218      10.569   6.892  16.760  1.00  0.00           O  
ATOM   3417  CB  ASN A 218       9.547   8.650  19.275  1.00  0.00           C  
ATOM   3418  CG  ASN A 218       9.111   8.408  20.694  1.00  0.00           C  
ATOM   3419  OD1 ASN A 218       9.625   7.508  21.369  1.00  0.00           O  
ATOM   3420  ND2 ASN A 218       8.174   9.193  21.159  1.00  0.00           N  
ATOM   3421  H   ASN A 218      11.838   9.397  20.068  1.00  0.00           H  
ATOM   3422  HA  ASN A 218      10.735   6.893  19.309  1.00  0.00           H  
ATOM   3423 1HB  ASN A 218       9.695   9.721  19.131  1.00  0.00           H  
ATOM   3424 2HB  ASN A 218       8.747   8.337  18.604  1.00  0.00           H  
ATOM   3425 1HD2 ASN A 218       7.845   9.079  22.097  1.00  0.00           H  
ATOM   3426 2HD2 ASN A 218       7.787   9.908  20.578  1.00  0.00           H  
ATOM   3427  N   LYS A 219      11.713   8.825  16.847  1.00  0.00           N  
ATOM   3428  CA  LYS A 219      11.934   8.884  15.406  1.00  0.00           C  
ATOM   3429  C   LYS A 219      13.221   8.200  14.957  1.00  0.00           C  
ATOM   3430  O   LYS A 219      13.732   8.486  13.878  1.00  0.00           O  
ATOM   3431  CB  LYS A 219      11.942  10.342  14.943  1.00  0.00           C  
ATOM   3432  CG  LYS A 219      10.638  11.089  15.194  1.00  0.00           C  
ATOM   3433  CD  LYS A 219      10.629  12.436  14.489  1.00  0.00           C  
ATOM   3434  CE  LYS A 219      11.622  13.400  15.122  1.00  0.00           C  
ATOM   3435  NZ  LYS A 219      11.410  14.800  14.662  1.00  0.00           N  
ATOM   3436  H   LYS A 219      12.098   9.551  17.434  1.00  0.00           H  
ATOM   3437  HA  LYS A 219      11.126   8.347  14.910  1.00  0.00           H  
ATOM   3438 1HB  LYS A 219      12.740  10.882  15.454  1.00  0.00           H  
ATOM   3439 2HB  LYS A 219      12.151  10.383  13.874  1.00  0.00           H  
ATOM   3440 1HG  LYS A 219       9.801  10.492  14.830  1.00  0.00           H  
ATOM   3441 2HG  LYS A 219      10.510  11.247  16.264  1.00  0.00           H  
ATOM   3442 1HD  LYS A 219      10.888  12.299  13.438  1.00  0.00           H  
ATOM   3443 2HD  LYS A 219       9.630  12.870  14.545  1.00  0.00           H  
ATOM   3444 1HE  LYS A 219      11.519  13.368  16.206  1.00  0.00           H  
ATOM   3445 2HE  LYS A 219      12.637  13.098  14.866  1.00  0.00           H  
ATOM   3446 1HZ  LYS A 219      12.086  15.406  15.103  1.00  0.00           H  
ATOM   3447 2HZ  LYS A 219      11.521  14.845  13.658  1.00  0.00           H  
ATOM   3448 3HZ  LYS A 219      10.478  15.099  14.910  1.00  0.00           H  
ATOM   3449  N   GLY A 220      13.739   7.305  15.796  1.00  0.00           N  
ATOM   3450  CA  GLY A 220      14.932   6.542  15.461  1.00  0.00           C  
ATOM   3451  C   GLY A 220      16.259   7.272  15.364  1.00  0.00           C  
ATOM   3452  O   GLY A 220      17.287   6.643  15.106  1.00  0.00           O  
ATOM   3453  H   GLY A 220      13.291   7.152  16.688  1.00  0.00           H  
ATOM   3454 1HA  GLY A 220      15.081   5.755  16.201  1.00  0.00           H  
ATOM   3455 2HA  GLY A 220      14.793   6.054  14.497  1.00  0.00           H  
ATOM   3456  N   GLU A 221      16.248   8.582  15.585  1.00  0.00           N  
ATOM   3457  CA  GLU A 221      17.464   9.389  15.525  1.00  0.00           C  
ATOM   3458  C   GLU A 221      18.484   9.157  16.653  1.00  0.00           C  
ATOM   3459  O   GLU A 221      19.688   9.179  16.398  1.00  0.00           O  
ATOM   3460  CB  GLU A 221      17.073  10.869  15.509  1.00  0.00           C  
ATOM   3461  CG  GLU A 221      16.281  11.296  14.281  1.00  0.00           C  
ATOM   3462  CD  GLU A 221      15.622  12.637  14.448  1.00  0.00           C  
ATOM   3463  OE1 GLU A 221      15.630  13.150  15.541  1.00  0.00           O  
ATOM   3464  OE2 GLU A 221      15.109  13.148  13.481  1.00  0.00           O  
ATOM   3465  H   GLU A 221      15.370   9.031  15.801  1.00  0.00           H  
ATOM   3466  HA  GLU A 221      18.016   9.117  14.626  1.00  0.00           H  
ATOM   3467 1HB  GLU A 221      16.472  11.096  16.390  1.00  0.00           H  
ATOM   3468 2HB  GLU A 221      17.972  11.483  15.558  1.00  0.00           H  
ATOM   3469 1HG  GLU A 221      16.954  11.339  13.425  1.00  0.00           H  
ATOM   3470 2HG  GLU A 221      15.520  10.545  14.073  1.00  0.00           H  
ATOM   3471  N   THR A 222      18.029   8.945  17.892  1.00  0.00           N  
ATOM   3472  CA  THR A 222      18.966   8.693  18.995  1.00  0.00           C  
ATOM   3473  C   THR A 222      18.859   7.256  19.482  1.00  0.00           C  
ATOM   3474  O   THR A 222      17.766   6.710  19.580  1.00  0.00           O  
ATOM   3475  CB  THR A 222      18.719   9.653  20.172  1.00  0.00           C  
ATOM   3476  OG1 THR A 222      18.712  11.005  19.696  1.00  0.00           O  
ATOM   3477  CG2 THR A 222      19.804   9.497  21.226  1.00  0.00           C  
ATOM   3478  H   THR A 222      17.037   8.956  18.082  1.00  0.00           H  
ATOM   3479  HA  THR A 222      19.978   8.888  18.641  1.00  0.00           H  
ATOM   3480  HB  THR A 222      17.750   9.436  20.622  1.00  0.00           H  
ATOM   3481  HG1 THR A 222      19.612  11.338  19.666  1.00  0.00           H  
ATOM   3482 1HG2 THR A 222      19.613  10.183  22.050  1.00  0.00           H  
ATOM   3483 2HG2 THR A 222      19.805   8.472  21.598  1.00  0.00           H  
ATOM   3484 3HG2 THR A 222      20.774   9.722  20.785  1.00  0.00           H  
ATOM   3485  N   ALA A 223      19.998   6.659  19.808  1.00  0.00           N  
ATOM   3486  CA  ALA A 223      20.045   5.272  20.236  1.00  0.00           C  
ATOM   3487  C   ALA A 223      19.559   5.076  21.660  1.00  0.00           C  
ATOM   3488  O   ALA A 223      18.999   4.024  21.992  1.00  0.00           O  
ATOM   3489  CB  ALA A 223      21.456   4.751  20.104  1.00  0.00           C  
ATOM   3490  H   ALA A 223      20.857   7.188  19.756  1.00  0.00           H  
ATOM   3491  HA  ALA A 223      19.386   4.694  19.588  1.00  0.00           H  
ATOM   3492 1HB  ALA A 223      21.492   3.710  20.426  1.00  0.00           H  
ATOM   3493 2HB  ALA A 223      21.774   4.821  19.064  1.00  0.00           H  
ATOM   3494 3HB  ALA A 223      22.123   5.346  20.727  1.00  0.00           H  
ATOM   3495  N   MET A 224      19.785   6.079  22.508  1.00  0.00           N  
ATOM   3496  CA  MET A 224      19.327   6.012  23.892  1.00  0.00           C  
ATOM   3497  C   MET A 224      18.626   7.280  24.342  1.00  0.00           C  
ATOM   3498  O   MET A 224      18.858   8.359  23.807  1.00  0.00           O  
ATOM   3499  CB  MET A 224      20.507   5.714  24.814  1.00  0.00           C  
ATOM   3500  CG  MET A 224      21.231   4.409  24.510  1.00  0.00           C  
ATOM   3501  SD  MET A 224      22.650   4.134  25.589  1.00  0.00           S  
ATOM   3502  CE  MET A 224      23.774   5.396  24.998  1.00  0.00           C  
ATOM   3503  H   MET A 224      20.280   6.900  22.193  1.00  0.00           H  
ATOM   3504  HA  MET A 224      18.629   5.180  23.985  1.00  0.00           H  
ATOM   3505 1HB  MET A 224      21.234   6.522  24.747  1.00  0.00           H  
ATOM   3506 2HB  MET A 224      20.160   5.671  25.847  1.00  0.00           H  
ATOM   3507 1HG  MET A 224      20.540   3.575  24.629  1.00  0.00           H  
ATOM   3508 2HG  MET A 224      21.580   4.419  23.478  1.00  0.00           H  
ATOM   3509 1HE  MET A 224      24.702   5.353  25.569  1.00  0.00           H  
ATOM   3510 2HE  MET A 224      23.989   5.227  23.942  1.00  0.00           H  
ATOM   3511 3HE  MET A 224      23.316   6.378  25.123  1.00  0.00           H  
ATOM   3512  N   THR A 225      17.776   7.121  25.348  1.00  0.00           N  
ATOM   3513  CA  THR A 225      17.114   8.224  26.023  1.00  0.00           C  
ATOM   3514  C   THR A 225      16.949   7.752  27.460  1.00  0.00           C  
ATOM   3515  O   THR A 225      17.061   6.563  27.735  1.00  0.00           O  
ATOM   3516  CB  THR A 225      15.756   8.584  25.393  1.00  0.00           C  
ATOM   3517  OG1 THR A 225      15.266   9.802  25.969  1.00  0.00           O  
ATOM   3518  CG2 THR A 225      14.745   7.473  25.632  1.00  0.00           C  
ATOM   3519  H   THR A 225      17.588   6.175  25.651  1.00  0.00           H  
ATOM   3520  HA  THR A 225      17.733   9.115  25.918  1.00  0.00           H  
ATOM   3521  HB  THR A 225      15.880   8.730  24.320  1.00  0.00           H  
ATOM   3522  HG1 THR A 225      15.942  10.482  25.900  1.00  0.00           H  
ATOM   3523 1HG2 THR A 225      13.792   7.744  25.179  1.00  0.00           H  
ATOM   3524 2HG2 THR A 225      15.109   6.548  25.185  1.00  0.00           H  
ATOM   3525 3HG2 THR A 225      14.610   7.329  26.703  1.00  0.00           H  
ATOM   3526  N   ILE A 226      16.710   8.682  28.381  1.00  0.00           N  
ATOM   3527  CA  ILE A 226      16.483   8.324  29.781  1.00  0.00           C  
ATOM   3528  C   ILE A 226      15.102   8.832  30.149  1.00  0.00           C  
ATOM   3529  O   ILE A 226      14.795   9.998  29.932  1.00  0.00           O  
ATOM   3530  CB  ILE A 226      17.544   8.931  30.718  1.00  0.00           C  
ATOM   3531  CG1 ILE A 226      18.936   8.406  30.358  1.00  0.00           C  
ATOM   3532  CG2 ILE A 226      17.213   8.619  32.169  1.00  0.00           C  
ATOM   3533  CD1 ILE A 226      20.061   9.113  31.079  1.00  0.00           C  
ATOM   3534  H   ILE A 226      16.685   9.655  28.111  1.00  0.00           H  
ATOM   3535  HA  ILE A 226      16.563   7.242  29.880  1.00  0.00           H  
ATOM   3536  HB  ILE A 226      17.571  10.012  30.585  1.00  0.00           H  
ATOM   3537 1HG1 ILE A 226      18.996   7.343  30.591  1.00  0.00           H  
ATOM   3538 2HG1 ILE A 226      19.100   8.514  29.285  1.00  0.00           H  
ATOM   3539 1HG2 ILE A 226      17.973   9.055  32.817  1.00  0.00           H  
ATOM   3540 2HG2 ILE A 226      16.240   9.040  32.418  1.00  0.00           H  
ATOM   3541 3HG2 ILE A 226      17.189   7.539  32.313  1.00  0.00           H  
ATOM   3542 1HD1 ILE A 226      21.016   8.686  30.772  1.00  0.00           H  
ATOM   3543 2HD1 ILE A 226      20.041  10.175  30.832  1.00  0.00           H  
ATOM   3544 3HD1 ILE A 226      19.938   8.988  32.154  1.00  0.00           H  
ATOM   3545  N   ASN A 227      14.257   7.960  30.689  1.00  0.00           N  
ATOM   3546  CA  ASN A 227      12.894   8.370  31.013  1.00  0.00           C  
ATOM   3547  C   ASN A 227      12.201   7.373  31.937  1.00  0.00           C  
ATOM   3548  O   ASN A 227      12.766   6.324  32.262  1.00  0.00           O  
ATOM   3549  CB  ASN A 227      12.086   8.565  29.743  1.00  0.00           C  
ATOM   3550  CG  ASN A 227      11.105   9.699  29.851  1.00  0.00           C  
ATOM   3551  OD1 ASN A 227      10.711  10.093  30.955  1.00  0.00           O  
ATOM   3552  ND2 ASN A 227      10.703  10.232  28.726  1.00  0.00           N  
ATOM   3553  H   ASN A 227      14.544   7.011  30.882  1.00  0.00           H  
ATOM   3554  HA  ASN A 227      12.933   9.340  31.510  1.00  0.00           H  
ATOM   3555 1HB  ASN A 227      12.761   8.761  28.909  1.00  0.00           H  
ATOM   3556 2HB  ASN A 227      11.541   7.649  29.514  1.00  0.00           H  
ATOM   3557 1HD2 ASN A 227      10.050  10.990  28.736  1.00  0.00           H  
ATOM   3558 2HD2 ASN A 227      11.047   9.882  27.855  1.00  0.00           H  
ATOM   3559  N   GLY A 228      10.980   7.721  32.354  1.00  0.00           N  
ATOM   3560  CA  GLY A 228      10.187   6.878  33.234  1.00  0.00           C  
ATOM   3561  C   GLY A 228       9.130   6.123  32.440  1.00  0.00           C  
ATOM   3562  O   GLY A 228       8.883   6.447  31.275  1.00  0.00           O  
ATOM   3563  H   GLY A 228      10.599   8.604  32.044  1.00  0.00           H  
ATOM   3564 1HA  GLY A 228      10.841   6.174  33.749  1.00  0.00           H  
ATOM   3565 2HA  GLY A 228       9.712   7.493  33.997  1.00  0.00           H  
ATOM   3566  N   PRO A 229       8.473   5.126  33.048  1.00  0.00           N  
ATOM   3567  CA  PRO A 229       7.444   4.285  32.427  1.00  0.00           C  
ATOM   3568  C   PRO A 229       6.306   5.008  31.703  1.00  0.00           C  
ATOM   3569  O   PRO A 229       5.763   4.495  30.721  1.00  0.00           O  
ATOM   3570  CB  PRO A 229       6.907   3.514  33.638  1.00  0.00           C  
ATOM   3571  CG  PRO A 229       8.088   3.375  34.536  1.00  0.00           C  
ATOM   3572  CD  PRO A 229       8.809   4.691  34.413  1.00  0.00           C  
ATOM   3573  HA  PRO A 229       7.911   3.651  31.658  1.00  0.00           H  
ATOM   3574 1HB  PRO A 229       6.081   4.072  34.102  1.00  0.00           H  
ATOM   3575 2HB  PRO A 229       6.499   2.545  33.316  1.00  0.00           H  
ATOM   3576 1HG  PRO A 229       7.760   3.167  35.565  1.00  0.00           H  
ATOM   3577 2HG  PRO A 229       8.707   2.522  34.221  1.00  0.00           H  
ATOM   3578 1HD  PRO A 229       8.426   5.392  35.168  1.00  0.00           H  
ATOM   3579 2HD  PRO A 229       9.890   4.531  34.545  1.00  0.00           H  
ATOM   3580  N   TRP A 230       5.939   6.189  32.193  1.00  0.00           N  
ATOM   3581  CA  TRP A 230       4.882   6.970  31.565  1.00  0.00           C  
ATOM   3582  C   TRP A 230       5.190   7.230  30.098  1.00  0.00           C  
ATOM   3583  O   TRP A 230       4.281   7.377  29.282  1.00  0.00           O  
ATOM   3584  CB  TRP A 230       4.696   8.301  32.295  1.00  0.00           C  
ATOM   3585  CG  TRP A 230       5.966   9.082  32.449  1.00  0.00           C  
ATOM   3586  CD1 TRP A 230       6.521   9.924  31.533  1.00  0.00           C  
ATOM   3587  CD2 TRP A 230       6.851   9.097  33.595  1.00  0.00           C  
ATOM   3588  NE1 TRP A 230       7.685  10.459  32.026  1.00  0.00           N  
ATOM   3589  CE2 TRP A 230       7.902   9.965  33.287  1.00  0.00           C  
ATOM   3590  CE3 TRP A 230       6.835   8.454  34.839  1.00  0.00           C  
ATOM   3591  CZ2 TRP A 230       8.936  10.210  34.177  1.00  0.00           C  
ATOM   3592  CZ3 TRP A 230       7.871   8.701  35.732  1.00  0.00           C  
ATOM   3593  CH2 TRP A 230       8.894   9.557  35.409  1.00  0.00           C  
ATOM   3594  H   TRP A 230       6.398   6.554  33.016  1.00  0.00           H  
ATOM   3595  HA  TRP A 230       3.954   6.400  31.617  1.00  0.00           H  
ATOM   3596 1HB  TRP A 230       3.979   8.917  31.752  1.00  0.00           H  
ATOM   3597 2HB  TRP A 230       4.285   8.118  33.288  1.00  0.00           H  
ATOM   3598  HD1 TRP A 230       6.102  10.141  30.552  1.00  0.00           H  
ATOM   3599  HE1 TRP A 230       8.286  11.110  31.540  1.00  0.00           H  
ATOM   3600  HE3 TRP A 230       6.024   7.775  35.101  1.00  0.00           H  
ATOM   3601  HZ2 TRP A 230       9.757  10.887  33.940  1.00  0.00           H  
ATOM   3602  HZ3 TRP A 230       7.852   8.195  36.698  1.00  0.00           H  
ATOM   3603  HH2 TRP A 230       9.691   9.728  36.133  1.00  0.00           H  
ATOM   3604  N   ALA A 231       6.475   7.257  29.767  1.00  0.00           N  
ATOM   3605  CA  ALA A 231       6.918   7.538  28.413  1.00  0.00           C  
ATOM   3606  C   ALA A 231       6.781   6.366  27.443  1.00  0.00           C  
ATOM   3607  O   ALA A 231       6.807   6.567  26.224  1.00  0.00           O  
ATOM   3608  CB  ALA A 231       8.357   8.006  28.441  1.00  0.00           C  
ATOM   3609  H   ALA A 231       7.165   7.076  30.482  1.00  0.00           H  
ATOM   3610  HA  ALA A 231       6.288   8.330  28.008  1.00  0.00           H  
ATOM   3611 1HB  ALA A 231       8.690   8.217  27.425  1.00  0.00           H  
ATOM   3612 2HB  ALA A 231       8.434   8.911  29.043  1.00  0.00           H  
ATOM   3613 3HB  ALA A 231       8.984   7.228  28.874  1.00  0.00           H  
ATOM   3614  N   TRP A 232       6.637   5.151  27.969  1.00  0.00           N  
ATOM   3615  CA  TRP A 232       6.551   3.966  27.119  1.00  0.00           C  
ATOM   3616  C   TRP A 232       5.376   3.998  26.154  1.00  0.00           C  
ATOM   3617  O   TRP A 232       5.447   3.441  25.054  1.00  0.00           O  
ATOM   3618  CB  TRP A 232       6.450   2.694  27.963  1.00  0.00           C  
ATOM   3619  CG  TRP A 232       7.589   2.472  28.901  1.00  0.00           C  
ATOM   3620  CD1 TRP A 232       8.863   2.953  28.782  1.00  0.00           C  
ATOM   3621  CD2 TRP A 232       7.575   1.667  30.084  1.00  0.00           C  
ATOM   3622  NE1 TRP A 232       9.645   2.489  29.815  1.00  0.00           N  
ATOM   3623  CE2 TRP A 232       8.880   1.693  30.625  1.00  0.00           C  
ATOM   3624  CE3 TRP A 232       6.587   0.911  30.731  1.00  0.00           C  
ATOM   3625  CZ2 TRP A 232       9.220   1.011  31.793  1.00  0.00           C  
ATOM   3626  CZ3 TRP A 232       6.921   0.230  31.892  1.00  0.00           C  
ATOM   3627  CH2 TRP A 232       8.232   0.278  32.410  1.00  0.00           C  
ATOM   3628  H   TRP A 232       6.587   5.042  28.972  1.00  0.00           H  
ATOM   3629  HA  TRP A 232       7.456   3.907  26.515  1.00  0.00           H  
ATOM   3630 1HB  TRP A 232       5.535   2.721  28.555  1.00  0.00           H  
ATOM   3631 2HB  TRP A 232       6.389   1.826  27.306  1.00  0.00           H  
ATOM   3632  HD1 TRP A 232       9.210   3.608  27.985  1.00  0.00           H  
ATOM   3633  HE1 TRP A 232      10.623   2.699  29.953  1.00  0.00           H  
ATOM   3634  HE3 TRP A 232       5.576   0.863  30.329  1.00  0.00           H  
ATOM   3635  HZ2 TRP A 232      10.225   1.049  32.214  1.00  0.00           H  
ATOM   3636  HZ3 TRP A 232       6.144  -0.346  32.396  1.00  0.00           H  
ATOM   3637  HH2 TRP A 232       8.466  -0.278  33.318  1.00  0.00           H  
ATOM   3638  N   SER A 233       4.297   4.650  26.567  1.00  0.00           N  
ATOM   3639  CA  SER A 233       3.116   4.772  25.725  1.00  0.00           C  
ATOM   3640  C   SER A 233       3.409   5.372  24.357  1.00  0.00           C  
ATOM   3641  O   SER A 233       3.046   4.792  23.335  1.00  0.00           O  
ATOM   3642  CB  SER A 233       2.044   5.602  26.440  1.00  0.00           C  
ATOM   3643  OG  SER A 233       0.925   5.834  25.599  1.00  0.00           O  
ATOM   3644  H   SER A 233       4.293   5.071  27.485  1.00  0.00           H  
ATOM   3645  HA  SER A 233       2.721   3.773  25.536  1.00  0.00           H  
ATOM   3646 1HB  SER A 233       1.720   5.080  27.340  1.00  0.00           H  
ATOM   3647 2HB  SER A 233       2.468   6.556  26.750  1.00  0.00           H  
ATOM   3648  HG  SER A 233       0.386   5.041  25.651  1.00  0.00           H  
ATOM   3649  N   ASN A 234       4.062   6.531  24.335  1.00  0.00           N  
ATOM   3650  CA  ASN A 234       4.390   7.192  23.071  1.00  0.00           C  
ATOM   3651  C   ASN A 234       5.425   6.425  22.239  1.00  0.00           C  
ATOM   3652  O   ASN A 234       5.470   6.544  21.011  1.00  0.00           O  
ATOM   3653  CB  ASN A 234       4.876   8.605  23.337  1.00  0.00           C  
ATOM   3654  CG  ASN A 234       3.767   9.528  23.757  1.00  0.00           C  
ATOM   3655  OD1 ASN A 234       2.590   9.272  23.477  1.00  0.00           O  
ATOM   3656  ND2 ASN A 234       4.118  10.598  24.423  1.00  0.00           N  
ATOM   3657  H   ASN A 234       4.339   6.965  25.203  1.00  0.00           H  
ATOM   3658  HA  ASN A 234       3.486   7.245  22.463  1.00  0.00           H  
ATOM   3659 1HB  ASN A 234       5.635   8.588  24.120  1.00  0.00           H  
ATOM   3660 2HB  ASN A 234       5.344   9.004  22.436  1.00  0.00           H  
ATOM   3661 1HD2 ASN A 234       3.422  11.249  24.728  1.00  0.00           H  
ATOM   3662 2HD2 ASN A 234       5.082  10.766  24.627  1.00  0.00           H  
ATOM   3663  N   ILE A 235       6.259   5.636  22.905  1.00  0.00           N  
ATOM   3664  CA  ILE A 235       7.275   4.892  22.187  1.00  0.00           C  
ATOM   3665  C   ILE A 235       6.611   3.679  21.535  1.00  0.00           C  
ATOM   3666  O   ILE A 235       7.007   3.253  20.453  1.00  0.00           O  
ATOM   3667  CB  ILE A 235       8.414   4.445  23.121  1.00  0.00           C  
ATOM   3668  CG1 ILE A 235       9.007   5.650  23.855  1.00  0.00           C  
ATOM   3669  CG2 ILE A 235       9.491   3.713  22.335  1.00  0.00           C  
ATOM   3670  CD1 ILE A 235       9.938   5.278  24.987  1.00  0.00           C  
ATOM   3671  H   ILE A 235       6.198   5.544  23.909  1.00  0.00           H  
ATOM   3672  HA  ILE A 235       7.702   5.540  21.422  1.00  0.00           H  
ATOM   3673  HB  ILE A 235       8.017   3.776  23.884  1.00  0.00           H  
ATOM   3674 1HG1 ILE A 235       9.559   6.270  23.149  1.00  0.00           H  
ATOM   3675 2HG1 ILE A 235       8.202   6.260  24.265  1.00  0.00           H  
ATOM   3676 1HG2 ILE A 235      10.288   3.404  23.010  1.00  0.00           H  
ATOM   3677 2HG2 ILE A 235       9.059   2.834  21.858  1.00  0.00           H  
ATOM   3678 3HG2 ILE A 235       9.898   4.377  21.572  1.00  0.00           H  
ATOM   3679 1HD1 ILE A 235      10.318   6.185  25.458  1.00  0.00           H  
ATOM   3680 2HD1 ILE A 235       9.396   4.685  25.724  1.00  0.00           H  
ATOM   3681 3HD1 ILE A 235      10.772   4.697  24.595  1.00  0.00           H  
ATOM   3682  N   ASP A 236       5.594   3.132  22.202  1.00  0.00           N  
ATOM   3683  CA  ASP A 236       4.834   2.005  21.669  1.00  0.00           C  
ATOM   3684  C   ASP A 236       4.172   2.433  20.367  1.00  0.00           C  
ATOM   3685  O   ASP A 236       4.109   1.667  19.410  1.00  0.00           O  
ATOM   3686  CB  ASP A 236       3.778   1.527  22.669  1.00  0.00           C  
ATOM   3687  CG  ASP A 236       4.364   0.672  23.785  1.00  0.00           C  
ATOM   3688  OD1 ASP A 236       5.417   0.113  23.588  1.00  0.00           O  
ATOM   3689  OD2 ASP A 236       3.752   0.586  24.822  1.00  0.00           O  
ATOM   3690  H   ASP A 236       5.344   3.512  23.103  1.00  0.00           H  
ATOM   3691  HA  ASP A 236       5.517   1.170  21.515  1.00  0.00           H  
ATOM   3692 1HB  ASP A 236       3.281   2.389  23.114  1.00  0.00           H  
ATOM   3693 2HB  ASP A 236       3.019   0.945  22.145  1.00  0.00           H  
ATOM   3694  N   THR A 237       3.684   3.667  20.339  1.00  0.00           N  
ATOM   3695  CA  THR A 237       3.020   4.212  19.163  1.00  0.00           C  
ATOM   3696  C   THR A 237       3.913   4.300  17.929  1.00  0.00           C  
ATOM   3697  O   THR A 237       3.431   4.241  16.796  1.00  0.00           O  
ATOM   3698  CB  THR A 237       2.455   5.602  19.474  1.00  0.00           C  
ATOM   3699  OG1 THR A 237       1.475   5.485  20.513  1.00  0.00           O  
ATOM   3700  CG2 THR A 237       1.816   6.212  18.244  1.00  0.00           C  
ATOM   3701  H   THR A 237       3.778   4.244  21.162  1.00  0.00           H  
ATOM   3702  HA  THR A 237       2.197   3.550  18.892  1.00  0.00           H  
ATOM   3703  HB  THR A 237       3.259   6.253  19.816  1.00  0.00           H  
ATOM   3704  HG1 THR A 237       1.917   5.425  21.364  1.00  0.00           H  
ATOM   3705 1HG2 THR A 237       1.423   7.198  18.490  1.00  0.00           H  
ATOM   3706 2HG2 THR A 237       2.562   6.305  17.455  1.00  0.00           H  
ATOM   3707 3HG2 THR A 237       1.003   5.573  17.902  1.00  0.00           H  
ATOM   3708  N   SER A 238       5.214   4.453  18.139  1.00  0.00           N  
ATOM   3709  CA  SER A 238       6.135   4.567  17.015  1.00  0.00           C  
ATOM   3710  C   SER A 238       6.629   3.174  16.650  1.00  0.00           C  
ATOM   3711  O   SER A 238       6.398   2.203  17.379  1.00  0.00           O  
ATOM   3712  CB  SER A 238       7.302   5.471  17.362  1.00  0.00           C  
ATOM   3713  OG  SER A 238       8.098   4.900  18.365  1.00  0.00           O  
ATOM   3714  H   SER A 238       5.579   4.490  19.080  1.00  0.00           H  
ATOM   3715  HA  SER A 238       5.603   5.018  16.176  1.00  0.00           H  
ATOM   3716 1HB  SER A 238       7.904   5.646  16.471  1.00  0.00           H  
ATOM   3717 2HB  SER A 238       6.927   6.437  17.698  1.00  0.00           H  
ATOM   3718  HG  SER A 238       8.808   5.526  18.527  1.00  0.00           H  
ATOM   3719  N   LYS A 239       7.304   3.070  15.514  1.00  0.00           N  
ATOM   3720  CA  LYS A 239       7.804   1.784  15.071  1.00  0.00           C  
ATOM   3721  C   LYS A 239       9.241   1.631  15.535  1.00  0.00           C  
ATOM   3722  O   LYS A 239      10.160   1.582  14.717  1.00  0.00           O  
ATOM   3723  CB  LYS A 239       7.734   1.672  13.544  1.00  0.00           C  
ATOM   3724  CG  LYS A 239       6.362   1.292  12.988  1.00  0.00           C  
ATOM   3725  CD  LYS A 239       5.396   2.465  12.907  1.00  0.00           C  
ATOM   3726  CE  LYS A 239       4.060   2.020  12.312  1.00  0.00           C  
ATOM   3727  NZ  LYS A 239       3.090   3.144  12.177  1.00  0.00           N  
ATOM   3728  H   LYS A 239       7.476   3.888  14.947  1.00  0.00           H  
ATOM   3729  HA  LYS A 239       7.181   1.001  15.505  1.00  0.00           H  
ATOM   3730 1HB  LYS A 239       8.018   2.624  13.095  1.00  0.00           H  
ATOM   3731 2HB  LYS A 239       8.447   0.922  13.200  1.00  0.00           H  
ATOM   3732 1HG  LYS A 239       6.476   0.882  11.984  1.00  0.00           H  
ATOM   3733 2HG  LYS A 239       5.910   0.530  13.623  1.00  0.00           H  
ATOM   3734 1HD  LYS A 239       5.231   2.871  13.906  1.00  0.00           H  
ATOM   3735 2HD  LYS A 239       5.827   3.248  12.282  1.00  0.00           H  
ATOM   3736 1HE  LYS A 239       4.227   1.588  11.326  1.00  0.00           H  
ATOM   3737 2HE  LYS A 239       3.615   1.256  12.948  1.00  0.00           H  
ATOM   3738 1HZ  LYS A 239       2.227   2.799  11.781  1.00  0.00           H  
ATOM   3739 2HZ  LYS A 239       2.907   3.543  13.087  1.00  0.00           H  
ATOM   3740 3HZ  LYS A 239       3.478   3.853  11.571  1.00  0.00           H  
ATOM   3741  N   VAL A 240       9.427   1.552  16.852  1.00  0.00           N  
ATOM   3742  CA  VAL A 240      10.756   1.412  17.434  1.00  0.00           C  
ATOM   3743  C   VAL A 240      10.877   0.203  18.361  1.00  0.00           C  
ATOM   3744  O   VAL A 240      10.154   0.090  19.347  1.00  0.00           O  
ATOM   3745  CB  VAL A 240      11.115   2.686  18.221  1.00  0.00           C  
ATOM   3746  CG1 VAL A 240      12.482   2.541  18.874  1.00  0.00           C  
ATOM   3747  CG2 VAL A 240      11.085   3.892  17.295  1.00  0.00           C  
ATOM   3748  H   VAL A 240       8.624   1.589  17.462  1.00  0.00           H  
ATOM   3749  HA  VAL A 240      11.475   1.270  16.626  1.00  0.00           H  
ATOM   3750  HB  VAL A 240      10.389   2.824  19.022  1.00  0.00           H  
ATOM   3751 1HG1 VAL A 240      12.719   3.451  19.426  1.00  0.00           H  
ATOM   3752 2HG1 VAL A 240      12.469   1.694  19.559  1.00  0.00           H  
ATOM   3753 3HG1 VAL A 240      13.236   2.377  18.105  1.00  0.00           H  
ATOM   3754 1HG2 VAL A 240      11.339   4.790  17.858  1.00  0.00           H  
ATOM   3755 2HG2 VAL A 240      11.807   3.752  16.490  1.00  0.00           H  
ATOM   3756 3HG2 VAL A 240      10.086   4.001  16.871  1.00  0.00           H  
ATOM   3757  N   ASN A 241      11.796  -0.699  18.031  1.00  0.00           N  
ATOM   3758  CA  ASN A 241      12.075  -1.853  18.879  1.00  0.00           C  
ATOM   3759  C   ASN A 241      13.008  -1.381  19.981  1.00  0.00           C  
ATOM   3760  O   ASN A 241      14.208  -1.206  19.762  1.00  0.00           O  
ATOM   3761  CB  ASN A 241      12.678  -3.001  18.091  1.00  0.00           C  
ATOM   3762  CG  ASN A 241      12.944  -4.210  18.944  1.00  0.00           C  
ATOM   3763  OD1 ASN A 241      12.417  -4.329  20.056  1.00  0.00           O  
ATOM   3764  ND2 ASN A 241      13.753  -5.110  18.444  1.00  0.00           N  
ATOM   3765  H   ASN A 241      12.314  -0.584  17.172  1.00  0.00           H  
ATOM   3766  HA  ASN A 241      11.130  -2.224  19.281  1.00  0.00           H  
ATOM   3767 1HB  ASN A 241      12.001  -3.283  17.283  1.00  0.00           H  
ATOM   3768 2HB  ASN A 241      13.614  -2.678  17.636  1.00  0.00           H  
ATOM   3769 1HD2 ASN A 241      13.967  -5.935  18.968  1.00  0.00           H  
ATOM   3770 2HD2 ASN A 241      14.157  -4.972  17.541  1.00  0.00           H  
ATOM   3771  N   TYR A 242      12.451  -1.188  21.171  1.00  0.00           N  
ATOM   3772  CA  TYR A 242      13.238  -0.697  22.288  1.00  0.00           C  
ATOM   3773  C   TYR A 242      13.333  -1.621  23.488  1.00  0.00           C  
ATOM   3774  O   TYR A 242      12.481  -2.474  23.701  1.00  0.00           O  
ATOM   3775  CB  TYR A 242      12.678   0.654  22.740  1.00  0.00           C  
ATOM   3776  CG  TYR A 242      11.326   0.560  23.411  1.00  0.00           C  
ATOM   3777  CD1 TYR A 242      11.242   0.452  24.791  1.00  0.00           C  
ATOM   3778  CD2 TYR A 242      10.169   0.583  22.646  1.00  0.00           C  
ATOM   3779  CE1 TYR A 242      10.007   0.366  25.404  1.00  0.00           C  
ATOM   3780  CE2 TYR A 242       8.934   0.498  23.259  1.00  0.00           C  
ATOM   3781  CZ  TYR A 242       8.851   0.390  24.632  1.00  0.00           C  
ATOM   3782  OH  TYR A 242       7.621   0.305  25.243  1.00  0.00           O  
ATOM   3783  H   TYR A 242      11.470  -1.383  21.309  1.00  0.00           H  
ATOM   3784  HA  TYR A 242      14.269  -0.573  21.957  1.00  0.00           H  
ATOM   3785 1HB  TYR A 242      13.373   1.121  23.439  1.00  0.00           H  
ATOM   3786 2HB  TYR A 242      12.586   1.315  21.879  1.00  0.00           H  
ATOM   3787  HD1 TYR A 242      12.152   0.434  25.393  1.00  0.00           H  
ATOM   3788  HD2 TYR A 242      10.235   0.667  21.561  1.00  0.00           H  
ATOM   3789  HE1 TYR A 242       9.942   0.281  26.489  1.00  0.00           H  
ATOM   3790  HE2 TYR A 242       8.025   0.515  22.658  1.00  0.00           H  
ATOM   3791  HH  TYR A 242       6.932   0.316  24.574  1.00  0.00           H  
ATOM   3792  N   GLY A 243      14.391  -1.437  24.268  1.00  0.00           N  
ATOM   3793  CA  GLY A 243      14.563  -2.204  25.481  1.00  0.00           C  
ATOM   3794  C   GLY A 243      14.639  -1.189  26.601  1.00  0.00           C  
ATOM   3795  O   GLY A 243      15.040  -0.048  26.363  1.00  0.00           O  
ATOM   3796  H   GLY A 243      15.089  -0.753  24.015  1.00  0.00           H  
ATOM   3797 1HA  GLY A 243      13.726  -2.892  25.598  1.00  0.00           H  
ATOM   3798 2HA  GLY A 243      15.467  -2.808  25.404  1.00  0.00           H  
ATOM   3799  N   VAL A 244      14.217  -1.585  27.797  1.00  0.00           N  
ATOM   3800  CA  VAL A 244      14.264  -0.738  28.985  1.00  0.00           C  
ATOM   3801  C   VAL A 244      15.190  -1.493  29.938  1.00  0.00           C  
ATOM   3802  O   VAL A 244      14.939  -2.652  30.255  1.00  0.00           O  
ATOM   3803  CB  VAL A 244      12.871  -0.531  29.609  1.00  0.00           C  
ATOM   3804  CG1 VAL A 244      12.968   0.347  30.848  1.00  0.00           C  
ATOM   3805  CG2 VAL A 244      11.930   0.084  28.584  1.00  0.00           C  
ATOM   3806  H   VAL A 244      13.846  -2.521  27.876  1.00  0.00           H  
ATOM   3807  HA  VAL A 244      14.608   0.254  28.689  1.00  0.00           H  
ATOM   3808  HB  VAL A 244      12.480  -1.497  29.929  1.00  0.00           H  
ATOM   3809 1HG1 VAL A 244      11.974   0.482  31.276  1.00  0.00           H  
ATOM   3810 2HG1 VAL A 244      13.617  -0.130  31.582  1.00  0.00           H  
ATOM   3811 3HG1 VAL A 244      13.379   1.318  30.574  1.00  0.00           H  
ATOM   3812 1HG2 VAL A 244      10.947   0.226  29.032  1.00  0.00           H  
ATOM   3813 2HG2 VAL A 244      12.325   1.047  28.260  1.00  0.00           H  
ATOM   3814 3HG2 VAL A 244      11.844  -0.581  27.724  1.00  0.00           H  
ATOM   3815  N   THR A 245      16.254  -0.842  30.399  1.00  0.00           N  
ATOM   3816  CA  THR A 245      17.219  -1.514  31.261  1.00  0.00           C  
ATOM   3817  C   THR A 245      17.873  -0.586  32.298  1.00  0.00           C  
ATOM   3818  O   THR A 245      17.531   0.587  32.409  1.00  0.00           O  
ATOM   3819  CB  THR A 245      18.318  -2.178  30.410  1.00  0.00           C  
ATOM   3820  OG1 THR A 245      19.117  -3.032  31.239  1.00  0.00           O  
ATOM   3821  CG2 THR A 245      19.206  -1.123  29.769  1.00  0.00           C  
ATOM   3822  H   THR A 245      16.402   0.126  30.155  1.00  0.00           H  
ATOM   3823  HA  THR A 245      16.704  -2.304  31.808  1.00  0.00           H  
ATOM   3824  HB  THR A 245      17.858  -2.781  29.628  1.00  0.00           H  
ATOM   3825  HG1 THR A 245      19.957  -3.202  30.806  1.00  0.00           H  
ATOM   3826 1HG2 THR A 245      19.977  -1.611  29.172  1.00  0.00           H  
ATOM   3827 2HG2 THR A 245      18.603  -0.480  29.129  1.00  0.00           H  
ATOM   3828 3HG2 THR A 245      19.677  -0.523  30.547  1.00  0.00           H  
ATOM   3829  N   VAL A 246      18.815  -1.144  33.051  1.00  0.00           N  
ATOM   3830  CA  VAL A 246      19.574  -0.432  34.080  1.00  0.00           C  
ATOM   3831  C   VAL A 246      20.325   0.793  33.520  1.00  0.00           C  
ATOM   3832  O   VAL A 246      20.870   0.754  32.411  1.00  0.00           O  
ATOM   3833  CB  VAL A 246      20.585  -1.391  34.737  1.00  0.00           C  
ATOM   3834  CG1 VAL A 246      21.645  -1.816  33.731  1.00  0.00           C  
ATOM   3835  CG2 VAL A 246      21.225  -0.722  35.944  1.00  0.00           C  
ATOM   3836  H   VAL A 246      19.005  -2.122  32.888  1.00  0.00           H  
ATOM   3837  HA  VAL A 246      18.880  -0.099  34.853  1.00  0.00           H  
ATOM   3838  HB  VAL A 246      20.063  -2.293  35.054  1.00  0.00           H  
ATOM   3839 1HG1 VAL A 246      22.351  -2.494  34.212  1.00  0.00           H  
ATOM   3840 2HG1 VAL A 246      21.168  -2.325  32.893  1.00  0.00           H  
ATOM   3841 3HG1 VAL A 246      22.177  -0.937  33.369  1.00  0.00           H  
ATOM   3842 1HG2 VAL A 246      21.938  -1.405  36.403  1.00  0.00           H  
ATOM   3843 2HG2 VAL A 246      21.742   0.184  35.626  1.00  0.00           H  
ATOM   3844 3HG2 VAL A 246      20.452  -0.463  36.668  1.00  0.00           H  
ATOM   3845  N   LEU A 247      20.345   1.882  34.288  1.00  0.00           N  
ATOM   3846  CA  LEU A 247      21.085   3.076  33.892  1.00  0.00           C  
ATOM   3847  C   LEU A 247      22.576   2.727  33.884  1.00  0.00           C  
ATOM   3848  O   LEU A 247      23.027   1.880  34.657  1.00  0.00           O  
ATOM   3849  CB  LEU A 247      20.840   4.222  34.892  1.00  0.00           C  
ATOM   3850  CG  LEU A 247      19.708   5.277  34.779  1.00  0.00           C  
ATOM   3851  CD1 LEU A 247      19.411   5.595  33.319  1.00  0.00           C  
ATOM   3852  CD2 LEU A 247      18.464   4.800  35.500  1.00  0.00           C  
ATOM   3853  H   LEU A 247      19.839   1.884  35.163  1.00  0.00           H  
ATOM   3854  HA  LEU A 247      20.733   3.391  32.910  1.00  0.00           H  
ATOM   3855 1HB  LEU A 247      20.668   3.792  35.877  1.00  0.00           H  
ATOM   3856 2HB  LEU A 247      21.737   4.839  34.940  1.00  0.00           H  
ATOM   3857  HG  LEU A 247      20.039   6.215  35.227  1.00  0.00           H  
ATOM   3858 1HD1 LEU A 247      18.614   6.338  33.263  1.00  0.00           H  
ATOM   3859 2HD1 LEU A 247      20.308   5.991  32.842  1.00  0.00           H  
ATOM   3860 3HD1 LEU A 247      19.096   4.687  32.805  1.00  0.00           H  
ATOM   3861 1HD2 LEU A 247      17.681   5.554  35.411  1.00  0.00           H  
ATOM   3862 2HD2 LEU A 247      18.121   3.866  35.055  1.00  0.00           H  
ATOM   3863 3HD2 LEU A 247      18.693   4.638  36.553  1.00  0.00           H  
ATOM   3864  N   PRO A 248      23.363   3.364  33.002  1.00  0.00           N  
ATOM   3865  CA  PRO A 248      24.789   3.024  32.949  1.00  0.00           C  
ATOM   3866  C   PRO A 248      25.511   3.484  34.221  1.00  0.00           C  
ATOM   3867  O   PRO A 248      25.119   4.471  34.851  1.00  0.00           O  
ATOM   3868  CB  PRO A 248      25.275   3.753  31.689  1.00  0.00           C  
ATOM   3869  CG  PRO A 248      24.348   4.927  31.591  1.00  0.00           C  
ATOM   3870  CD  PRO A 248      23.012   4.324  31.968  1.00  0.00           C  
ATOM   3871  HA  PRO A 248      24.898   1.935  32.840  1.00  0.00           H  
ATOM   3872 1HB  PRO A 248      26.330   4.041  31.803  1.00  0.00           H  
ATOM   3873 2HB  PRO A 248      25.217   3.081  30.820  1.00  0.00           H  
ATOM   3874 1HG  PRO A 248      24.677   5.728  32.270  1.00  0.00           H  
ATOM   3875 2HG  PRO A 248      24.370   5.345  30.574  1.00  0.00           H  
ATOM   3876 1HD  PRO A 248      22.352   5.112  32.359  1.00  0.00           H  
ATOM   3877 2HD  PRO A 248      22.564   3.844  31.086  1.00  0.00           H  
ATOM   3878  N   THR A 249      26.560   2.763  34.604  1.00  0.00           N  
ATOM   3879  CA  THR A 249      27.270   3.086  35.836  1.00  0.00           C  
ATOM   3880  C   THR A 249      28.227   4.231  35.586  1.00  0.00           C  
ATOM   3881  O   THR A 249      28.624   4.483  34.454  1.00  0.00           O  
ATOM   3882  CB  THR A 249      28.039   1.870  36.384  1.00  0.00           C  
ATOM   3883  OG1 THR A 249      29.048   1.476  35.445  1.00  0.00           O  
ATOM   3884  CG2 THR A 249      27.093   0.704  36.625  1.00  0.00           C  
ATOM   3885  H   THR A 249      26.876   1.984  34.044  1.00  0.00           H  
ATOM   3886  HA  THR A 249      26.536   3.344  36.600  1.00  0.00           H  
ATOM   3887  HB  THR A 249      28.522   2.138  37.324  1.00  0.00           H  
ATOM   3888  HG1 THR A 249      29.713   0.948  35.893  1.00  0.00           H  
ATOM   3889 1HG2 THR A 249      27.654  -0.146  37.013  1.00  0.00           H  
ATOM   3890 2HG2 THR A 249      26.331   0.996  37.348  1.00  0.00           H  
ATOM   3891 3HG2 THR A 249      26.614   0.424  35.687  1.00  0.00           H  
ATOM   3892  N   PHE A 250      28.584   4.935  36.645  1.00  0.00           N  
ATOM   3893  CA  PHE A 250      29.467   6.074  36.531  1.00  0.00           C  
ATOM   3894  C   PHE A 250      30.580   5.703  37.492  1.00  0.00           C  
ATOM   3895  O   PHE A 250      30.330   5.504  38.684  1.00  0.00           O  
ATOM   3896  CB  PHE A 250      28.793   7.393  36.914  1.00  0.00           C  
ATOM   3897  CG  PHE A 250      29.731   8.566  36.945  1.00  0.00           C  
ATOM   3898  CD1 PHE A 250      30.465   8.916  35.822  1.00  0.00           C  
ATOM   3899  CD2 PHE A 250      29.881   9.322  38.098  1.00  0.00           C  
ATOM   3900  CE1 PHE A 250      31.329   9.995  35.850  1.00  0.00           C  
ATOM   3901  CE2 PHE A 250      30.742  10.402  38.129  1.00  0.00           C  
ATOM   3902  CZ  PHE A 250      31.467  10.738  37.003  1.00  0.00           C  
ATOM   3903  H   PHE A 250      28.233   4.673  37.555  1.00  0.00           H  
ATOM   3904  HA  PHE A 250      29.761   6.181  35.485  1.00  0.00           H  
ATOM   3905 1HB  PHE A 250      27.996   7.613  36.205  1.00  0.00           H  
ATOM   3906 2HB  PHE A 250      28.337   7.295  37.898  1.00  0.00           H  
ATOM   3907  HD1 PHE A 250      30.355   8.329  34.910  1.00  0.00           H  
ATOM   3908  HD2 PHE A 250      29.309   9.056  38.988  1.00  0.00           H  
ATOM   3909  HE1 PHE A 250      31.900  10.258  34.960  1.00  0.00           H  
ATOM   3910  HE2 PHE A 250      30.850  10.988  39.041  1.00  0.00           H  
ATOM   3911  HZ  PHE A 250      32.147  11.588  37.026  1.00  0.00           H  
ATOM   3912  N   LYS A 251      31.797   5.584  36.976  1.00  0.00           N  
ATOM   3913  CA  LYS A 251      32.929   5.194  37.810  1.00  0.00           C  
ATOM   3914  C   LYS A 251      32.664   3.852  38.488  1.00  0.00           C  
ATOM   3915  O   LYS A 251      33.128   3.616  39.594  1.00  0.00           O  
ATOM   3916  CB  LYS A 251      33.222   6.258  38.874  1.00  0.00           C  
ATOM   3917  CG  LYS A 251      33.743   7.552  38.288  1.00  0.00           C  
ATOM   3918  CD  LYS A 251      34.290   8.480  39.348  1.00  0.00           C  
ATOM   3919  CE  LYS A 251      34.947   9.689  38.705  1.00  0.00           C  
ATOM   3920  NZ  LYS A 251      35.568  10.558  39.729  1.00  0.00           N  
ATOM   3921  H   LYS A 251      31.949   5.764  35.993  1.00  0.00           H  
ATOM   3922  HA  LYS A 251      33.809   5.092  37.173  1.00  0.00           H  
ATOM   3923 1HB  LYS A 251      32.312   6.472  39.435  1.00  0.00           H  
ATOM   3924 2HB  LYS A 251      33.959   5.875  39.580  1.00  0.00           H  
ATOM   3925 1HG  LYS A 251      34.539   7.335  37.574  1.00  0.00           H  
ATOM   3926 2HG  LYS A 251      32.938   8.064  37.762  1.00  0.00           H  
ATOM   3927 1HD  LYS A 251      33.478   8.810  39.998  1.00  0.00           H  
ATOM   3928 2HD  LYS A 251      35.023   7.948  39.954  1.00  0.00           H  
ATOM   3929 1HE  LYS A 251      35.709   9.357  38.002  1.00  0.00           H  
ATOM   3930 2HE  LYS A 251      34.199  10.259  38.154  1.00  0.00           H  
ATOM   3931 1HZ  LYS A 251      35.998  11.355  39.280  1.00  0.00           H  
ATOM   3932 2HZ  LYS A 251      34.860  10.878  40.375  1.00  0.00           H  
ATOM   3933 3HZ  LYS A 251      36.271  10.037  40.233  1.00  0.00           H  
ATOM   3934  N   GLY A 252      31.900   2.983  37.825  1.00  0.00           N  
ATOM   3935  CA  GLY A 252      31.593   1.679  38.396  1.00  0.00           C  
ATOM   3936  C   GLY A 252      30.459   1.709  39.406  1.00  0.00           C  
ATOM   3937  O   GLY A 252      29.995   0.668  39.865  1.00  0.00           O  
ATOM   3938  H   GLY A 252      31.527   3.223  36.917  1.00  0.00           H  
ATOM   3939 1HA  GLY A 252      31.326   0.986  37.598  1.00  0.00           H  
ATOM   3940 2HA  GLY A 252      32.480   1.278  38.885  1.00  0.00           H  
ATOM   3941  N   GLN A 253      30.014   2.908  39.761  1.00  0.00           N  
ATOM   3942  CA  GLN A 253      28.941   3.066  40.736  1.00  0.00           C  
ATOM   3943  C   GLN A 253      27.622   3.102  39.965  1.00  0.00           C  
ATOM   3944  O   GLN A 253      27.554   3.683  38.888  1.00  0.00           O  
ATOM   3945  CB  GLN A 253      29.112   4.386  41.488  1.00  0.00           C  
ATOM   3946  CG  GLN A 253      30.422   4.547  42.241  1.00  0.00           C  
ATOM   3947  CD  GLN A 253      30.517   3.593  43.403  1.00  0.00           C  
ATOM   3948  OE1 GLN A 253      29.618   3.543  44.241  1.00  0.00           O  
ATOM   3949  NE2 GLN A 253      31.604   2.829  43.468  1.00  0.00           N  
ATOM   3950  H   GLN A 253      30.428   3.732  39.348  1.00  0.00           H  
ATOM   3951  HA  GLN A 253      28.998   2.243  41.448  1.00  0.00           H  
ATOM   3952 1HB  GLN A 253      29.038   5.217  40.786  1.00  0.00           H  
ATOM   3953 2HB  GLN A 253      28.306   4.498  42.214  1.00  0.00           H  
ATOM   3954 1HG  GLN A 253      31.249   4.348  41.558  1.00  0.00           H  
ATOM   3955 2HG  GLN A 253      30.489   5.567  42.621  1.00  0.00           H  
ATOM   3956 1HE2 GLN A 253      31.716   2.179  44.220  1.00  0.00           H  
ATOM   3957 2HE2 GLN A 253      32.312   2.905  42.764  1.00  0.00           H  
ATOM   3958  N   PRO A 254      26.559   2.466  40.489  1.00  0.00           N  
ATOM   3959  CA  PRO A 254      25.302   2.520  39.735  1.00  0.00           C  
ATOM   3960  C   PRO A 254      24.748   3.944  39.770  1.00  0.00           C  
ATOM   3961  O   PRO A 254      24.991   4.674  40.731  1.00  0.00           O  
ATOM   3962  CB  PRO A 254      24.404   1.527  40.477  1.00  0.00           C  
ATOM   3963  CG  PRO A 254      24.927   1.587  41.889  1.00  0.00           C  
ATOM   3964  CD  PRO A 254      26.423   1.662  41.702  1.00  0.00           C  
ATOM   3965  HA  PRO A 254      25.485   2.188  38.702  1.00  0.00           H  
ATOM   3966 1HB  PRO A 254      23.351   1.831  40.387  1.00  0.00           H  
ATOM   3967 2HB  PRO A 254      24.490   0.529  40.021  1.00  0.00           H  
ATOM   3968 1HG  PRO A 254      24.511   2.461  42.411  1.00  0.00           H  
ATOM   3969 2HG  PRO A 254      24.605   0.698  42.451  1.00  0.00           H  
ATOM   3970 1HD  PRO A 254      26.877   2.162  42.570  1.00  0.00           H  
ATOM   3971 2HD  PRO A 254      26.829   0.647  41.582  1.00  0.00           H  
ATOM   3972  N   SER A 255      24.030   4.341  38.723  1.00  0.00           N  
ATOM   3973  CA  SER A 255      23.373   5.642  38.706  1.00  0.00           C  
ATOM   3974  C   SER A 255      22.310   5.554  39.776  1.00  0.00           C  
ATOM   3975  O   SER A 255      21.743   4.485  39.976  1.00  0.00           O  
ATOM   3976  CB  SER A 255      22.723   5.905  37.349  1.00  0.00           C  
ATOM   3977  OG  SER A 255      23.700   6.063  36.345  1.00  0.00           O  
ATOM   3978  H   SER A 255      23.936   3.732  37.923  1.00  0.00           H  
ATOM   3979  HA  SER A 255      24.125   6.412  38.884  1.00  0.00           H  
ATOM   3980 1HB  SER A 255      22.065   5.075  37.094  1.00  0.00           H  
ATOM   3981 2HB  SER A 255      22.109   6.803  37.408  1.00  0.00           H  
ATOM   3982  HG  SER A 255      24.013   5.178  36.139  1.00  0.00           H  
ATOM   3983  N   LYS A 256      22.038   6.653  40.470  1.00  0.00           N  
ATOM   3984  CA  LYS A 256      21.045   6.612  41.538  1.00  0.00           C  
ATOM   3985  C   LYS A 256      19.915   7.601  41.327  1.00  0.00           C  
ATOM   3986  O   LYS A 256      19.903   8.702  41.904  1.00  0.00           O  
ATOM   3987  CB  LYS A 256      21.712   6.874  42.888  1.00  0.00           C  
ATOM   3988  CG  LYS A 256      22.791   5.867  43.264  1.00  0.00           C  
ATOM   3989  CD  LYS A 256      23.079   5.897  44.757  1.00  0.00           C  
ATOM   3990  CE  LYS A 256      23.790   7.181  45.159  1.00  0.00           C  
ATOM   3991  NZ  LYS A 256      23.898   7.318  46.637  1.00  0.00           N  
ATOM   3992  H   LYS A 256      22.510   7.523  40.270  1.00  0.00           H  
ATOM   3993  HA  LYS A 256      20.595   5.618  41.554  1.00  0.00           H  
ATOM   3994 1HB  LYS A 256      22.168   7.865  42.883  1.00  0.00           H  
ATOM   3995 2HB  LYS A 256      20.958   6.865  43.675  1.00  0.00           H  
ATOM   3996 1HG  LYS A 256      22.465   4.864  42.985  1.00  0.00           H  
ATOM   3997 2HG  LYS A 256      23.707   6.096  42.721  1.00  0.00           H  
ATOM   3998 1HD  LYS A 256      22.142   5.822  45.311  1.00  0.00           H  
ATOM   3999 2HD  LYS A 256      23.707   5.047  45.024  1.00  0.00           H  
ATOM   4000 1HE  LYS A 256      24.792   7.190  44.732  1.00  0.00           H  
ATOM   4001 2HE  LYS A 256      23.243   8.038  44.767  1.00  0.00           H  
ATOM   4002 1HZ  LYS A 256      24.374   8.180  46.862  1.00  0.00           H  
ATOM   4003 2HZ  LYS A 256      22.973   7.329  47.043  1.00  0.00           H  
ATOM   4004 3HZ  LYS A 256      24.420   6.539  47.011  1.00  0.00           H  
ATOM   4005  N   PRO A 257      18.929   7.210  40.507  1.00  0.00           N  
ATOM   4006  CA  PRO A 257      17.783   8.080  40.278  1.00  0.00           C  
ATOM   4007  C   PRO A 257      17.062   8.316  41.595  1.00  0.00           C  
ATOM   4008  O   PRO A 257      16.981   7.414  42.433  1.00  0.00           O  
ATOM   4009  CB  PRO A 257      16.922   7.287  39.289  1.00  0.00           C  
ATOM   4010  CG  PRO A 257      17.886   6.362  38.626  1.00  0.00           C  
ATOM   4011  CD  PRO A 257      18.848   5.979  39.719  1.00  0.00           C  
ATOM   4012  HA  PRO A 257      18.129   9.028  39.842  1.00  0.00           H  
ATOM   4013 1HB  PRO A 257      16.122   6.757  39.826  1.00  0.00           H  
ATOM   4014 2HB  PRO A 257      16.434   7.973  38.581  1.00  0.00           H  
ATOM   4015 1HG  PRO A 257      17.353   5.495  38.208  1.00  0.00           H  
ATOM   4016 2HG  PRO A 257      18.380   6.868  37.784  1.00  0.00           H  
ATOM   4017 1HD  PRO A 257      18.432   5.143  40.299  1.00  0.00           H  
ATOM   4018 2HD  PRO A 257      19.815   5.700  39.274  1.00  0.00           H  
ATOM   4019  N   PHE A 258      16.591   9.544  41.794  1.00  0.00           N  
ATOM   4020  CA  PHE A 258      15.703   9.838  42.913  1.00  0.00           C  
ATOM   4021  C   PHE A 258      14.391   9.144  42.569  1.00  0.00           C  
ATOM   4022  O   PHE A 258      13.878   9.311  41.459  1.00  0.00           O  
ATOM   4023  CB  PHE A 258      15.462  11.341  43.054  1.00  0.00           C  
ATOM   4024  CG  PHE A 258      16.166  11.955  44.228  1.00  0.00           C  
ATOM   4025  CD1 PHE A 258      16.212  11.293  45.455  1.00  0.00           C  
ATOM   4026  CD2 PHE A 258      16.752  13.211  44.119  1.00  0.00           C  
ATOM   4027  CE1 PHE A 258      16.837  11.877  46.567  1.00  0.00           C  
ATOM   4028  CE2 PHE A 258      17.377  13.804  45.212  1.00  0.00           C  
ATOM   4029  CZ  PHE A 258      17.419  13.139  46.443  1.00  0.00           C  
ATOM   4030  H   PHE A 258      16.849  10.288  41.162  1.00  0.00           H  
ATOM   4031  HA  PHE A 258      16.173   9.481  43.831  1.00  0.00           H  
ATOM   4032 1HB  PHE A 258      15.797  11.849  42.151  1.00  0.00           H  
ATOM   4033 2HB  PHE A 258      14.394  11.529  43.158  1.00  0.00           H  
ATOM   4034  HD1 PHE A 258      15.755  10.308  45.547  1.00  0.00           H  
ATOM   4035  HD2 PHE A 258      16.720  13.731  43.161  1.00  0.00           H  
ATOM   4036  HE1 PHE A 258      16.865  11.346  47.517  1.00  0.00           H  
ATOM   4037  HE2 PHE A 258      17.835  14.788  45.110  1.00  0.00           H  
ATOM   4038  HZ  PHE A 258      17.902  13.603  47.301  1.00  0.00           H  
ATOM   4039  N   VAL A 259      13.857   8.371  43.513  1.00  0.00           N  
ATOM   4040  CA  VAL A 259      12.609   7.651  43.310  1.00  0.00           C  
ATOM   4041  C   VAL A 259      11.352   8.379  43.804  1.00  0.00           C  
ATOM   4042  O   VAL A 259      11.299   8.913  44.924  1.00  0.00           O  
ATOM   4043  CB  VAL A 259      12.698   6.286  44.017  1.00  0.00           C  
ATOM   4044  CG1 VAL A 259      11.371   5.548  43.919  1.00  0.00           C  
ATOM   4045  CG2 VAL A 259      13.821   5.460  43.410  1.00  0.00           C  
ATOM   4046  H   VAL A 259      14.337   8.285  44.397  1.00  0.00           H  
ATOM   4047  HA  VAL A 259      12.454   7.523  42.238  1.00  0.00           H  
ATOM   4048  HB  VAL A 259      12.897   6.448  45.077  1.00  0.00           H  
ATOM   4049 1HG1 VAL A 259      11.452   4.585  44.424  1.00  0.00           H  
ATOM   4050 2HG1 VAL A 259      10.589   6.141  44.392  1.00  0.00           H  
ATOM   4051 3HG1 VAL A 259      11.122   5.386  42.870  1.00  0.00           H  
ATOM   4052 1HG2 VAL A 259      13.878   4.496  43.915  1.00  0.00           H  
ATOM   4053 2HG2 VAL A 259      13.624   5.303  42.349  1.00  0.00           H  
ATOM   4054 3HG2 VAL A 259      14.767   5.988  43.528  1.00  0.00           H  
ATOM   4055  N   ARG A 260      10.328   8.378  42.955  1.00  0.00           N  
ATOM   4056  CA  ARG A 260       9.108   9.064  43.300  1.00  0.00           C  
ATOM   4057  C   ARG A 260       8.000   8.076  43.546  1.00  0.00           C  
ATOM   4058  O   ARG A 260       8.062   6.925  43.106  1.00  0.00           O  
ATOM   4059  CB  ARG A 260       8.696  10.024  42.194  1.00  0.00           C  
ATOM   4060  CG  ARG A 260       9.535  11.289  42.100  1.00  0.00           C  
ATOM   4061  CD  ARG A 260      10.764  11.075  41.295  1.00  0.00           C  
ATOM   4062  NE  ARG A 260      10.464  10.908  39.882  1.00  0.00           N  
ATOM   4063  CZ  ARG A 260      11.342  10.466  38.960  1.00  0.00           C  
ATOM   4064  NH1 ARG A 260      12.568  10.152  39.317  1.00  0.00           N  
ATOM   4065  NH2 ARG A 260      10.972  10.349  37.697  1.00  0.00           N  
ATOM   4066  H   ARG A 260      10.391   7.903  42.066  1.00  0.00           H  
ATOM   4067  HA  ARG A 260       8.832   9.743  42.494  1.00  0.00           H  
ATOM   4068 1HB  ARG A 260       8.755   9.518  41.232  1.00  0.00           H  
ATOM   4069 2HB  ARG A 260       7.659  10.326  42.342  1.00  0.00           H  
ATOM   4070 1HG  ARG A 260       8.950  12.080  41.629  1.00  0.00           H  
ATOM   4071 2HG  ARG A 260       9.831  11.604  43.101  1.00  0.00           H  
ATOM   4072 1HD  ARG A 260      11.425  11.934  41.404  1.00  0.00           H  
ATOM   4073 2HD  ARG A 260      11.275  10.178  41.643  1.00  0.00           H  
ATOM   4074  HE  ARG A 260       9.531  11.139  39.569  1.00  0.00           H  
ATOM   4075 1HH1 ARG A 260      12.851  10.242  40.283  1.00  0.00           H  
ATOM   4076 2HH1 ARG A 260      13.226   9.821  38.627  1.00  0.00           H  
ATOM   4077 1HH2 ARG A 260      10.029  10.590  37.422  1.00  0.00           H  
ATOM   4078 2HH2 ARG A 260      11.629  10.018  37.007  1.00  0.00           H  
ATOM   4079  N   VAL A 261       6.989   8.531  44.268  1.00  0.00           N  
ATOM   4080  CA  VAL A 261       5.770   7.779  44.443  1.00  0.00           C  
ATOM   4081  C   VAL A 261       4.620   8.682  44.004  1.00  0.00           C  
ATOM   4082  O   VAL A 261       4.400   9.757  44.582  1.00  0.00           O  
ATOM   4083  CB  VAL A 261       5.589   7.345  45.910  1.00  0.00           C  
ATOM   4084  CG1 VAL A 261       4.268   6.612  46.090  1.00  0.00           C  
ATOM   4085  CG2 VAL A 261       6.755   6.467  46.338  1.00  0.00           C  
ATOM   4086  H   VAL A 261       7.078   9.434  44.710  1.00  0.00           H  
ATOM   4087  HA  VAL A 261       5.835   6.869  43.845  1.00  0.00           H  
ATOM   4088  HB  VAL A 261       5.552   8.234  46.540  1.00  0.00           H  
ATOM   4089 1HG1 VAL A 261       4.157   6.313  47.132  1.00  0.00           H  
ATOM   4090 2HG1 VAL A 261       3.446   7.271  45.812  1.00  0.00           H  
ATOM   4091 3HG1 VAL A 261       4.254   5.726  45.456  1.00  0.00           H  
ATOM   4092 1HG2 VAL A 261       6.621   6.165  47.376  1.00  0.00           H  
ATOM   4093 2HG2 VAL A 261       6.796   5.582  45.704  1.00  0.00           H  
ATOM   4094 3HG2 VAL A 261       7.686   7.026  46.241  1.00  0.00           H  
ATOM   4095  N   LEU A 262       3.906   8.264  42.959  1.00  0.00           N  
ATOM   4096  CA  LEU A 262       2.748   9.017  42.513  1.00  0.00           C  
ATOM   4097  C   LEU A 262       1.805   9.034  43.711  1.00  0.00           C  
ATOM   4098  O   LEU A 262       1.475   7.988  44.255  1.00  0.00           O  
ATOM   4099  CB  LEU A 262       2.085   8.371  41.290  1.00  0.00           C  
ATOM   4100  CG  LEU A 262       0.867   9.113  40.725  1.00  0.00           C  
ATOM   4101  CD1 LEU A 262       1.299  10.476  40.202  1.00  0.00           C  
ATOM   4102  CD2 LEU A 262       0.232   8.280  39.621  1.00  0.00           C  
ATOM   4103  H   LEU A 262       4.163   7.420  42.468  1.00  0.00           H  
ATOM   4104  HA  LEU A 262       3.078  10.007  42.202  1.00  0.00           H  
ATOM   4105 1HB  LEU A 262       2.824   8.295  40.494  1.00  0.00           H  
ATOM   4106 2HB  LEU A 262       1.765   7.365  41.558  1.00  0.00           H  
ATOM   4107  HG  LEU A 262       0.139   9.276  41.520  1.00  0.00           H  
ATOM   4108 1HD1 LEU A 262       0.433  11.003  39.801  1.00  0.00           H  
ATOM   4109 2HD1 LEU A 262       1.731  11.058  41.016  1.00  0.00           H  
ATOM   4110 3HD1 LEU A 262       2.040  10.345  39.415  1.00  0.00           H  
ATOM   4111 1HD2 LEU A 262      -0.635   8.806  39.220  1.00  0.00           H  
ATOM   4112 2HD2 LEU A 262       0.958   8.117  38.824  1.00  0.00           H  
ATOM   4113 3HD2 LEU A 262      -0.083   7.318  40.026  1.00  0.00           H  
ATOM   4114  N   SER A 263       1.383  10.217  44.137  1.00  0.00           N  
ATOM   4115  CA  SER A 263       0.490  10.288  45.282  1.00  0.00           C  
ATOM   4116  C   SER A 263      -0.733  11.151  45.012  1.00  0.00           C  
ATOM   4117  O   SER A 263      -0.701  12.068  44.183  1.00  0.00           O  
ATOM   4118  CB  SER A 263       1.239  10.830  46.484  1.00  0.00           C  
ATOM   4119  OG  SER A 263       2.331  10.014  46.806  1.00  0.00           O  
ATOM   4120  H   SER A 263       1.669  11.072  43.683  1.00  0.00           H  
ATOM   4121  HA  SER A 263       0.127   9.282  45.501  1.00  0.00           H  
ATOM   4122 1HB  SER A 263       1.588  11.840  46.269  1.00  0.00           H  
ATOM   4123 2HB  SER A 263       0.564  10.892  47.336  1.00  0.00           H  
ATOM   4124  HG  SER A 263       3.030  10.253  46.193  1.00  0.00           H  
ATOM   4125  N   ALA A 264      -1.820  10.837  45.709  1.00  0.00           N  
ATOM   4126  CA  ALA A 264      -3.054  11.594  45.564  1.00  0.00           C  
ATOM   4127  C   ALA A 264      -3.419  12.215  46.902  1.00  0.00           C  
ATOM   4128  O   ALA A 264      -3.742  11.517  47.862  1.00  0.00           O  
ATOM   4129  CB  ALA A 264      -4.177  10.685  45.076  1.00  0.00           C  
ATOM   4130  H   ALA A 264      -1.792  10.059  46.351  1.00  0.00           H  
ATOM   4131  HA  ALA A 264      -2.886  12.378  44.825  1.00  0.00           H  
ATOM   4132 1HB  ALA A 264      -5.095  11.263  44.972  1.00  0.00           H  
ATOM   4133 2HB  ALA A 264      -3.906  10.258  44.110  1.00  0.00           H  
ATOM   4134 3HB  ALA A 264      -4.333   9.882  45.796  1.00  0.00           H  
ATOM   4135  N   GLY A 265      -3.352  13.535  46.967  1.00  0.00           N  
ATOM   4136  CA  GLY A 265      -3.662  14.211  48.205  1.00  0.00           C  
ATOM   4137  C   GLY A 265      -4.994  14.913  48.138  1.00  0.00           C  
ATOM   4138  O   GLY A 265      -5.420  15.364  47.075  1.00  0.00           O  
ATOM   4139  H   GLY A 265      -3.086  14.082  46.160  1.00  0.00           H  
ATOM   4140 1HA  GLY A 265      -3.672  13.489  49.021  1.00  0.00           H  
ATOM   4141 2HA  GLY A 265      -2.881  14.937  48.428  1.00  0.00           H  
ATOM   4142  N   ILE A 266      -5.657  14.996  49.282  1.00  0.00           N  
ATOM   4143  CA  ILE A 266      -6.956  15.634  49.368  1.00  0.00           C  
ATOM   4144  C   ILE A 266      -6.771  17.065  49.863  1.00  0.00           C  
ATOM   4145  O   ILE A 266      -6.131  17.309  50.888  1.00  0.00           O  
ATOM   4146  CB  ILE A 266      -7.899  14.862  50.309  1.00  0.00           C  
ATOM   4147  CG1 ILE A 266      -8.119  13.437  49.793  1.00  0.00           C  
ATOM   4148  CG2 ILE A 266      -9.226  15.592  50.447  1.00  0.00           C  
ATOM   4149  CD1 ILE A 266      -8.846  12.540  50.769  1.00  0.00           C  
ATOM   4150  H   ILE A 266      -5.245  14.604  50.117  1.00  0.00           H  
ATOM   4151  HA  ILE A 266      -7.412  15.623  48.379  1.00  0.00           H  
ATOM   4152  HB  ILE A 266      -7.440  14.773  51.292  1.00  0.00           H  
ATOM   4153 1HG1 ILE A 266      -8.693  13.470  48.867  1.00  0.00           H  
ATOM   4154 2HG1 ILE A 266      -7.156  12.980  49.563  1.00  0.00           H  
ATOM   4155 1HG2 ILE A 266      -9.881  15.033  51.115  1.00  0.00           H  
ATOM   4156 2HG2 ILE A 266      -9.053  16.586  50.858  1.00  0.00           H  
ATOM   4157 3HG2 ILE A 266      -9.697  15.681  49.468  1.00  0.00           H  
ATOM   4158 1HD1 ILE A 266      -8.964  11.548  50.332  1.00  0.00           H  
ATOM   4159 2HD1 ILE A 266      -8.270  12.464  51.692  1.00  0.00           H  
ATOM   4160 3HD1 ILE A 266      -9.827  12.959  50.986  1.00  0.00           H  
ATOM   4161  N   ASN A 267      -7.339  18.006  49.120  1.00  0.00           N  
ATOM   4162  CA  ASN A 267      -7.249  19.418  49.448  1.00  0.00           C  
ATOM   4163  C   ASN A 267      -7.714  19.699  50.884  1.00  0.00           C  
ATOM   4164  O   ASN A 267      -8.719  19.142  51.348  1.00  0.00           O  
ATOM   4165  CB  ASN A 267      -8.050  20.238  48.453  1.00  0.00           C  
ATOM   4166  CG  ASN A 267      -7.700  21.700  48.494  1.00  0.00           C  
ATOM   4167  OD1 ASN A 267      -7.270  22.219  49.531  1.00  0.00           O  
ATOM   4168  ND2 ASN A 267      -7.875  22.373  47.386  1.00  0.00           N  
ATOM   4169  H   ASN A 267      -7.851  17.724  48.297  1.00  0.00           H  
ATOM   4170  HA  ASN A 267      -6.207  19.729  49.359  1.00  0.00           H  
ATOM   4171 1HB  ASN A 267      -7.874  19.862  47.445  1.00  0.00           H  
ATOM   4172 2HB  ASN A 267      -9.114  20.126  48.663  1.00  0.00           H  
ATOM   4173 1HD2 ASN A 267      -7.659  23.349  47.354  1.00  0.00           H  
ATOM   4174 2HD2 ASN A 267      -8.225  21.912  46.571  1.00  0.00           H  
ATOM   4175  N   ALA A 268      -6.973  20.555  51.584  1.00  0.00           N  
ATOM   4176  CA  ALA A 268      -7.339  20.966  52.938  1.00  0.00           C  
ATOM   4177  C   ALA A 268      -8.725  21.595  52.894  1.00  0.00           C  
ATOM   4178  O   ALA A 268      -9.528  21.418  53.812  1.00  0.00           O  
ATOM   4179  CB  ALA A 268      -6.320  21.969  53.480  1.00  0.00           C  
ATOM   4180  H   ALA A 268      -6.134  20.931  51.166  1.00  0.00           H  
ATOM   4181  HA  ALA A 268      -7.336  20.080  53.573  1.00  0.00           H  
ATOM   4182 1HB  ALA A 268      -6.605  22.267  54.490  1.00  0.00           H  
ATOM   4183 2HB  ALA A 268      -5.333  21.509  53.503  1.00  0.00           H  
ATOM   4184 3HB  ALA A 268      -6.297  22.847  52.837  1.00  0.00           H  
ATOM   4185  N   ALA A 269      -8.985  22.343  51.825  1.00  0.00           N  
ATOM   4186  CA  ALA A 269     -10.277  22.986  51.616  1.00  0.00           C  
ATOM   4187  C   ALA A 269     -11.188  21.902  51.049  1.00  0.00           C  
ATOM   4188  O   ALA A 269     -11.567  21.942  49.878  1.00  0.00           O  
ATOM   4189  CB  ALA A 269     -10.133  24.140  50.621  1.00  0.00           C  
ATOM   4190  H   ALA A 269      -8.257  22.466  51.135  1.00  0.00           H  
ATOM   4191  HA  ALA A 269     -10.617  23.382  52.573  1.00  0.00           H  
ATOM   4192 1HB  ALA A 269     -11.103  24.614  50.471  1.00  0.00           H  
ATOM   4193 2HB  ALA A 269      -9.428  24.872  51.013  1.00  0.00           H  
ATOM   4194 3HB  ALA A 269      -9.767  23.756  49.670  1.00  0.00           H  
ATOM   4195  N   SER A 270     -11.533  20.937  51.897  1.00  0.00           N  
ATOM   4196  CA  SER A 270     -12.330  19.785  51.491  1.00  0.00           C  
ATOM   4197  C   SER A 270     -13.742  19.670  52.073  1.00  0.00           C  
ATOM   4198  O   SER A 270     -13.917  19.228  53.211  1.00  0.00           O  
ATOM   4199  CB  SER A 270     -11.561  18.527  51.844  1.00  0.00           C  
ATOM   4200  OG  SER A 270     -10.894  18.673  53.068  1.00  0.00           O  
ATOM   4201  H   SER A 270     -11.228  21.010  52.857  1.00  0.00           H  
ATOM   4202  HA  SER A 270     -12.496  19.841  50.414  1.00  0.00           H  
ATOM   4203 1HB  SER A 270     -12.249  17.684  51.900  1.00  0.00           H  
ATOM   4204 2HB  SER A 270     -10.840  18.309  51.057  1.00  0.00           H  
ATOM   4205  HG  SER A 270      -9.989  18.910  52.849  1.00  0.00           H  
ATOM   4206  N   PRO A 271     -14.768  20.068  51.297  1.00  0.00           N  
ATOM   4207  CA  PRO A 271     -16.154  19.985  51.763  1.00  0.00           C  
ATOM   4208  C   PRO A 271     -16.644  18.558  51.532  1.00  0.00           C  
ATOM   4209  O   PRO A 271     -17.739  18.180  51.952  1.00  0.00           O  
ATOM   4210  CB  PRO A 271     -16.870  20.980  50.865  1.00  0.00           C  
ATOM   4211  CG  PRO A 271     -16.173  20.765  49.562  1.00  0.00           C  
ATOM   4212  CD  PRO A 271     -14.709  20.682  49.976  1.00  0.00           C  
ATOM   4213  HA  PRO A 271     -16.201  20.297  52.817  1.00  0.00           H  
ATOM   4214 1HB  PRO A 271     -17.947  20.757  50.840  1.00  0.00           H  
ATOM   4215 2HB  PRO A 271     -16.762  21.997  51.270  1.00  0.00           H  
ATOM   4216 1HG  PRO A 271     -16.545  19.849  49.079  1.00  0.00           H  
ATOM   4217 2HG  PRO A 271     -16.388  21.596  48.874  1.00  0.00           H  
ATOM   4218 1HD  PRO A 271     -14.161  20.047  49.264  1.00  0.00           H  
ATOM   4219 2HD  PRO A 271     -14.278  21.693  50.006  1.00  0.00           H  
ATOM   4220  N   ASN A 272     -15.807  17.770  50.862  1.00  0.00           N  
ATOM   4221  CA  ASN A 272     -16.142  16.395  50.521  1.00  0.00           C  
ATOM   4222  C   ASN A 272     -14.947  15.465  50.663  1.00  0.00           C  
ATOM   4223  O   ASN A 272     -14.740  14.581  49.833  1.00  0.00           O  
ATOM   4224  CB  ASN A 272     -16.704  16.323  49.112  1.00  0.00           C  
ATOM   4225  CG  ASN A 272     -15.715  16.772  48.072  1.00  0.00           C  
ATOM   4226  OD1 ASN A 272     -15.132  17.857  48.180  1.00  0.00           O  
ATOM   4227  ND2 ASN A 272     -15.516  15.959  47.066  1.00  0.00           N  
ATOM   4228  H   ASN A 272     -14.911  18.143  50.582  1.00  0.00           H  
ATOM   4229  HA  ASN A 272     -16.932  16.055  51.191  1.00  0.00           H  
ATOM   4230 1HB  ASN A 272     -17.004  15.297  48.893  1.00  0.00           H  
ATOM   4231 2HB  ASN A 272     -17.595  16.946  49.044  1.00  0.00           H  
ATOM   4232 1HD2 ASN A 272     -14.869  16.206  46.344  1.00  0.00           H  
ATOM   4233 2HD2 ASN A 272     -16.010  15.091  47.020  1.00  0.00           H  
ATOM   4234  N   LYS A 273     -14.156  15.661  51.710  1.00  0.00           N  
ATOM   4235  CA  LYS A 273     -13.017  14.788  51.949  1.00  0.00           C  
ATOM   4236  C   LYS A 273     -13.480  13.333  52.006  1.00  0.00           C  
ATOM   4237  O   LYS A 273     -12.808  12.441  51.492  1.00  0.00           O  
ATOM   4238  CB  LYS A 273     -12.300  15.174  53.244  1.00  0.00           C  
ATOM   4239  CG  LYS A 273     -11.085  14.316  53.570  1.00  0.00           C  
ATOM   4240  CD  LYS A 273     -11.448  13.179  54.513  1.00  0.00           C  
ATOM   4241  CE  LYS A 273     -11.962  13.706  55.845  1.00  0.00           C  
ATOM   4242  NZ  LYS A 273     -12.409  12.607  56.743  1.00  0.00           N  
ATOM   4243  H   LYS A 273     -14.338  16.419  52.352  1.00  0.00           H  
ATOM   4244  HA  LYS A 273     -12.306  14.915  51.132  1.00  0.00           H  
ATOM   4245 1HB  LYS A 273     -11.970  16.211  53.182  1.00  0.00           H  
ATOM   4246 2HB  LYS A 273     -12.995  15.101  54.081  1.00  0.00           H  
ATOM   4247 1HG  LYS A 273     -10.677  13.897  52.649  1.00  0.00           H  
ATOM   4248 2HG  LYS A 273     -10.318  14.934  54.037  1.00  0.00           H  
ATOM   4249 1HD  LYS A 273     -12.219  12.558  54.056  1.00  0.00           H  
ATOM   4250 2HD  LYS A 273     -10.568  12.561  54.694  1.00  0.00           H  
ATOM   4251 1HE  LYS A 273     -11.172  14.267  56.343  1.00  0.00           H  
ATOM   4252 2HE  LYS A 273     -12.800  14.380  55.670  1.00  0.00           H  
ATOM   4253 1HZ  LYS A 273     -12.742  12.998  57.613  1.00  0.00           H  
ATOM   4254 2HZ  LYS A 273     -13.155  12.091  56.299  1.00  0.00           H  
ATOM   4255 3HZ  LYS A 273     -11.635  11.986  56.928  1.00  0.00           H  
ATOM   4256  N   GLU A 274     -14.640  13.107  52.620  1.00  0.00           N  
ATOM   4257  CA  GLU A 274     -15.180  11.760  52.787  1.00  0.00           C  
ATOM   4258  C   GLU A 274     -15.463  11.082  51.449  1.00  0.00           C  
ATOM   4259  O   GLU A 274     -15.438   9.853  51.353  1.00  0.00           O  
ATOM   4260  CB  GLU A 274     -16.463  11.808  53.619  1.00  0.00           C  
ATOM   4261  CG  GLU A 274     -16.957  10.448  54.092  1.00  0.00           C  
ATOM   4262  CD  GLU A 274     -15.955   9.729  54.953  1.00  0.00           C  
ATOM   4263  OE1 GLU A 274     -15.440  10.333  55.863  1.00  0.00           O  
ATOM   4264  OE2 GLU A 274     -15.705   8.574  54.700  1.00  0.00           O  
ATOM   4265  H   GLU A 274     -15.159  13.894  52.981  1.00  0.00           H  
ATOM   4266  HA  GLU A 274     -14.439  11.152  53.306  1.00  0.00           H  
ATOM   4267 1HB  GLU A 274     -16.303  12.430  54.500  1.00  0.00           H  
ATOM   4268 2HB  GLU A 274     -17.260  12.267  53.035  1.00  0.00           H  
ATOM   4269 1HG  GLU A 274     -17.876  10.584  54.662  1.00  0.00           H  
ATOM   4270 2HG  GLU A 274     -17.188   9.834  53.223  1.00  0.00           H  
ATOM   4271  N   LEU A 275     -15.743  11.882  50.426  1.00  0.00           N  
ATOM   4272  CA  LEU A 275     -16.061  11.346  49.108  1.00  0.00           C  
ATOM   4273  C   LEU A 275     -14.756  10.934  48.433  1.00  0.00           C  
ATOM   4274  O   LEU A 275     -14.697   9.925  47.726  1.00  0.00           O  
ATOM   4275  CB  LEU A 275     -16.773  12.395  48.244  1.00  0.00           C  
ATOM   4276  CG  LEU A 275     -18.290  12.569  48.379  1.00  0.00           C  
ATOM   4277  CD1 LEU A 275     -18.662  12.928  49.812  1.00  0.00           C  
ATOM   4278  CD2 LEU A 275     -18.748  13.660  47.423  1.00  0.00           C  
ATOM   4279  H   LEU A 275     -15.736  12.883  50.561  1.00  0.00           H  
ATOM   4280  HA  LEU A 275     -16.728  10.494  49.233  1.00  0.00           H  
ATOM   4281 1HB  LEU A 275     -16.341  13.371  48.458  1.00  0.00           H  
ATOM   4282 2HB  LEU A 275     -16.592  12.162  47.195  1.00  0.00           H  
ATOM   4283  HG  LEU A 275     -18.787  11.630  48.133  1.00  0.00           H  
ATOM   4284 1HD1 LEU A 275     -19.743  13.047  49.888  1.00  0.00           H  
ATOM   4285 2HD1 LEU A 275     -18.338  12.132  50.483  1.00  0.00           H  
ATOM   4286 3HD1 LEU A 275     -18.174  13.860  50.092  1.00  0.00           H  
ATOM   4287 1HD2 LEU A 275     -19.827  13.791  47.511  1.00  0.00           H  
ATOM   4288 2HD2 LEU A 275     -18.247  14.595  47.672  1.00  0.00           H  
ATOM   4289 3HD2 LEU A 275     -18.499  13.375  46.401  1.00  0.00           H  
ATOM   4290  N   ALA A 276     -13.710  11.724  48.659  1.00  0.00           N  
ATOM   4291  CA  ALA A 276     -12.399  11.424  48.110  1.00  0.00           C  
ATOM   4292  C   ALA A 276     -11.859  10.166  48.784  1.00  0.00           C  
ATOM   4293  O   ALA A 276     -11.255   9.315  48.136  1.00  0.00           O  
ATOM   4294  CB  ALA A 276     -11.457  12.599  48.335  1.00  0.00           C  
ATOM   4295  H   ALA A 276     -13.829  12.553  49.224  1.00  0.00           H  
ATOM   4296  HA  ALA A 276     -12.510  11.256  47.039  1.00  0.00           H  
ATOM   4297 1HB  ALA A 276     -10.477  12.365  47.920  1.00  0.00           H  
ATOM   4298 2HB  ALA A 276     -11.857  13.485  47.841  1.00  0.00           H  
ATOM   4299 3HB  ALA A 276     -11.363  12.791  49.402  1.00  0.00           H  
ATOM   4300  N   LYS A 277     -12.095  10.052  50.086  1.00  0.00           N  
ATOM   4301  CA  LYS A 277     -11.638   8.905  50.861  1.00  0.00           C  
ATOM   4302  C   LYS A 277     -12.180   7.587  50.312  1.00  0.00           C  
ATOM   4303  O   LYS A 277     -11.474   6.577  50.269  1.00  0.00           O  
ATOM   4304  CB  LYS A 277     -12.078   9.052  52.318  1.00  0.00           C  
ATOM   4305  CG  LYS A 277     -11.526   7.979  53.250  1.00  0.00           C  
ATOM   4306  CD  LYS A 277     -11.996   8.207  54.682  1.00  0.00           C  
ATOM   4307  CE  LYS A 277     -11.242   7.336  55.678  1.00  0.00           C  
ATOM   4308  NZ  LYS A 277     -11.262   5.895  55.326  1.00  0.00           N  
ATOM   4309  H   LYS A 277     -12.610  10.786  50.550  1.00  0.00           H  
ATOM   4310  HA  LYS A 277     -10.548   8.874  50.823  1.00  0.00           H  
ATOM   4311 1HB  LYS A 277     -11.760  10.023  52.698  1.00  0.00           H  
ATOM   4312 2HB  LYS A 277     -13.166   9.019  52.375  1.00  0.00           H  
ATOM   4313 1HG  LYS A 277     -11.862   6.997  52.914  1.00  0.00           H  
ATOM   4314 2HG  LYS A 277     -10.437   7.999  53.223  1.00  0.00           H  
ATOM   4315 1HD  LYS A 277     -11.848   9.253  54.952  1.00  0.00           H  
ATOM   4316 2HD  LYS A 277     -13.059   7.977  54.756  1.00  0.00           H  
ATOM   4317 1HE  LYS A 277     -10.203   7.660  55.730  1.00  0.00           H  
ATOM   4318 2HE  LYS A 277     -11.684   7.449  56.668  1.00  0.00           H  
ATOM   4319 1HZ  LYS A 277     -10.748   5.370  56.020  1.00  0.00           H  
ATOM   4320 2HZ  LYS A 277     -12.217   5.568  55.296  1.00  0.00           H  
ATOM   4321 3HZ  LYS A 277     -10.833   5.763  54.421  1.00  0.00           H  
ATOM   4322  N   GLU A 278     -13.442   7.600  49.900  1.00  0.00           N  
ATOM   4323  CA  GLU A 278     -14.092   6.405  49.385  1.00  0.00           C  
ATOM   4324  C   GLU A 278     -13.740   6.155  47.913  1.00  0.00           C  
ATOM   4325  O   GLU A 278     -13.594   5.008  47.487  1.00  0.00           O  
ATOM   4326  CB  GLU A 278     -15.612   6.529  49.581  1.00  0.00           C  
ATOM   4327  CG  GLU A 278     -16.024   6.573  51.064  1.00  0.00           C  
ATOM   4328  CD  GLU A 278     -17.521   6.756  51.281  1.00  0.00           C  
ATOM   4329  OE1 GLU A 278     -18.309   5.953  50.739  1.00  0.00           O  
ATOM   4330  OE2 GLU A 278     -17.909   7.703  52.003  1.00  0.00           O  
ATOM   4331  H   GLU A 278     -13.965   8.463  49.946  1.00  0.00           H  
ATOM   4332  HA  GLU A 278     -13.726   5.543  49.945  1.00  0.00           H  
ATOM   4333 1HB  GLU A 278     -15.968   7.436  49.094  1.00  0.00           H  
ATOM   4334 2HB  GLU A 278     -16.110   5.684  49.106  1.00  0.00           H  
ATOM   4335 1HG  GLU A 278     -15.718   5.644  51.543  1.00  0.00           H  
ATOM   4336 2HG  GLU A 278     -15.496   7.392  51.552  1.00  0.00           H  
ATOM   4337  N   PHE A 279     -13.594   7.232  47.145  1.00  0.00           N  
ATOM   4338  CA  PHE A 279     -13.156   7.126  45.756  1.00  0.00           C  
ATOM   4339  C   PHE A 279     -11.776   6.491  45.658  1.00  0.00           C  
ATOM   4340  O   PHE A 279     -11.590   5.477  44.986  1.00  0.00           O  
ATOM   4341  CB  PHE A 279     -13.093   8.502  45.101  1.00  0.00           C  
ATOM   4342  CG  PHE A 279     -12.433   8.492  43.750  1.00  0.00           C  
ATOM   4343  CD1 PHE A 279     -13.117   8.016  42.634  1.00  0.00           C  
ATOM   4344  CD2 PHE A 279     -11.120   8.939  43.598  1.00  0.00           C  
ATOM   4345  CE1 PHE A 279     -12.505   7.985  41.381  1.00  0.00           C  
ATOM   4346  CE2 PHE A 279     -10.495   8.913  42.350  1.00  0.00           C  
ATOM   4347  CZ  PHE A 279     -11.189   8.435  41.237  1.00  0.00           C  
ATOM   4348  H   PHE A 279     -13.789   8.144  47.531  1.00  0.00           H  
ATOM   4349  HA  PHE A 279     -13.879   6.516  45.211  1.00  0.00           H  
ATOM   4350 1HB  PHE A 279     -14.102   8.898  44.987  1.00  0.00           H  
ATOM   4351 2HB  PHE A 279     -12.544   9.187  45.746  1.00  0.00           H  
ATOM   4352  HD1 PHE A 279     -14.143   7.665  42.747  1.00  0.00           H  
ATOM   4353  HD2 PHE A 279     -10.580   9.311  44.469  1.00  0.00           H  
ATOM   4354  HE1 PHE A 279     -13.054   7.611  40.517  1.00  0.00           H  
ATOM   4355  HE2 PHE A 279      -9.469   9.263  42.243  1.00  0.00           H  
ATOM   4356  HZ  PHE A 279     -10.708   8.412  40.260  1.00  0.00           H  
ATOM   4357  N   LEU A 280     -10.808   7.110  46.324  1.00  0.00           N  
ATOM   4358  CA  LEU A 280      -9.424   6.672  46.256  1.00  0.00           C  
ATOM   4359  C   LEU A 280      -9.213   5.279  46.838  1.00  0.00           C  
ATOM   4360  O   LEU A 280      -8.430   4.499  46.305  1.00  0.00           O  
ATOM   4361  CB  LEU A 280      -8.529   7.674  46.997  1.00  0.00           C  
ATOM   4362  CG  LEU A 280      -8.424   9.067  46.363  1.00  0.00           C  
ATOM   4363  CD1 LEU A 280      -7.707  10.009  47.321  1.00  0.00           C  
ATOM   4364  CD2 LEU A 280      -7.683   8.967  45.038  1.00  0.00           C  
ATOM   4365  H   LEU A 280     -11.044   7.909  46.895  1.00  0.00           H  
ATOM   4366  HA  LEU A 280      -9.124   6.634  45.209  1.00  0.00           H  
ATOM   4367 1HB  LEU A 280      -8.911   7.799  48.009  1.00  0.00           H  
ATOM   4368 2HB  LEU A 280      -7.522   7.261  47.059  1.00  0.00           H  
ATOM   4369  HG  LEU A 280      -9.424   9.465  46.191  1.00  0.00           H  
ATOM   4370 1HD1 LEU A 280      -7.633  10.998  46.871  1.00  0.00           H  
ATOM   4371 2HD1 LEU A 280      -8.269  10.076  48.253  1.00  0.00           H  
ATOM   4372 3HD1 LEU A 280      -6.707   9.627  47.526  1.00  0.00           H  
ATOM   4373 1HD2 LEU A 280      -7.609   9.958  44.587  1.00  0.00           H  
ATOM   4374 2HD2 LEU A 280      -6.682   8.571  45.209  1.00  0.00           H  
ATOM   4375 3HD2 LEU A 280      -8.227   8.303  44.366  1.00  0.00           H  
ATOM   4376  N   GLU A 281      -9.917   4.961  47.920  1.00  0.00           N  
ATOM   4377  CA  GLU A 281      -9.774   3.652  48.551  1.00  0.00           C  
ATOM   4378  C   GLU A 281     -10.570   2.502  47.939  1.00  0.00           C  
ATOM   4379  O   GLU A 281     -10.110   1.358  47.935  1.00  0.00           O  
ATOM   4380  CB  GLU A 281     -10.106   3.746  50.044  1.00  0.00           C  
ATOM   4381  CG  GLU A 281      -9.139   4.611  50.827  1.00  0.00           C  
ATOM   4382  CD  GLU A 281      -9.337   4.512  52.328  1.00  0.00           C  
ATOM   4383  OE1 GLU A 281      -9.297   3.380  52.858  1.00  0.00           O  
ATOM   4384  OE2 GLU A 281      -9.528   5.564  52.977  1.00  0.00           O  
ATOM   4385  H   GLU A 281     -10.562   5.630  48.315  1.00  0.00           H  
ATOM   4386  HA  GLU A 281      -8.740   3.326  48.440  1.00  0.00           H  
ATOM   4387 1HB  GLU A 281     -11.108   4.155  50.169  1.00  0.00           H  
ATOM   4388 2HB  GLU A 281     -10.102   2.748  50.481  1.00  0.00           H  
ATOM   4389 1HG  GLU A 281      -8.120   4.308  50.587  1.00  0.00           H  
ATOM   4390 2HG  GLU A 281      -9.262   5.648  50.517  1.00  0.00           H  
ATOM   4391  N   ASN A 282     -11.757   2.794  47.419  1.00  0.00           N  
ATOM   4392  CA  ASN A 282     -12.622   1.733  46.921  1.00  0.00           C  
ATOM   4393  C   ASN A 282     -12.791   1.692  45.411  1.00  0.00           C  
ATOM   4394  O   ASN A 282     -13.445   0.795  44.885  1.00  0.00           O  
ATOM   4395  CB  ASN A 282     -13.985   1.840  47.581  1.00  0.00           C  
ATOM   4396  CG  ASN A 282     -13.921   1.653  49.071  1.00  0.00           C  
ATOM   4397  OD1 ASN A 282     -13.077   0.906  49.580  1.00  0.00           O  
ATOM   4398  ND2 ASN A 282     -14.798   2.316  49.781  1.00  0.00           N  
ATOM   4399  H   ASN A 282     -12.071   3.752  47.364  1.00  0.00           H  
ATOM   4400  HA  ASN A 282     -12.176   0.772  47.180  1.00  0.00           H  
ATOM   4401 1HB  ASN A 282     -14.417   2.819  47.367  1.00  0.00           H  
ATOM   4402 2HB  ASN A 282     -14.653   1.089  47.160  1.00  0.00           H  
ATOM   4403 1HD2 ASN A 282     -14.803   2.230  50.778  1.00  0.00           H  
ATOM   4404 2HD2 ASN A 282     -15.463   2.909  49.327  1.00  0.00           H  
ATOM   4405  N   TYR A 283     -12.213   2.662  44.714  1.00  0.00           N  
ATOM   4406  CA  TYR A 283     -12.257   2.667  43.257  1.00  0.00           C  
ATOM   4407  C   TYR A 283     -10.870   2.664  42.635  1.00  0.00           C  
ATOM   4408  O   TYR A 283     -10.490   1.697  41.971  1.00  0.00           O  
ATOM   4409  CB  TYR A 283     -13.059   3.864  42.744  1.00  0.00           C  
ATOM   4410  CG  TYR A 283     -14.539   3.723  43.008  1.00  0.00           C  
ATOM   4411  CD1 TYR A 283     -15.049   3.865  44.298  1.00  0.00           C  
ATOM   4412  CD2 TYR A 283     -15.423   3.389  41.980  1.00  0.00           C  
ATOM   4413  CE1 TYR A 283     -16.396   3.673  44.565  1.00  0.00           C  
ATOM   4414  CE2 TYR A 283     -16.779   3.194  42.233  1.00  0.00           C  
ATOM   4415  CZ  TYR A 283     -17.257   3.336  43.531  1.00  0.00           C  
ATOM   4416  OH  TYR A 283     -18.591   3.131  43.801  1.00  0.00           O  
ATOM   4417  H   TYR A 283     -11.734   3.411  45.194  1.00  0.00           H  
ATOM   4418  HA  TYR A 283     -12.748   1.752  42.923  1.00  0.00           H  
ATOM   4419 1HB  TYR A 283     -12.700   4.776  43.225  1.00  0.00           H  
ATOM   4420 2HB  TYR A 283     -12.901   3.975  41.672  1.00  0.00           H  
ATOM   4421  HD1 TYR A 283     -14.385   4.132  45.120  1.00  0.00           H  
ATOM   4422  HD2 TYR A 283     -15.056   3.276  40.960  1.00  0.00           H  
ATOM   4423  HE1 TYR A 283     -16.771   3.790  45.581  1.00  0.00           H  
ATOM   4424  HE2 TYR A 283     -17.454   2.933  41.417  1.00  0.00           H  
ATOM   4425  HH  TYR A 283     -19.020   2.758  43.027  1.00  0.00           H  
ATOM   4426  N   LEU A 284     -10.117   3.740  42.846  1.00  0.00           N  
ATOM   4427  CA  LEU A 284      -8.791   3.859  42.247  1.00  0.00           C  
ATOM   4428  C   LEU A 284      -7.833   2.805  42.791  1.00  0.00           C  
ATOM   4429  O   LEU A 284      -7.239   2.049  42.028  1.00  0.00           O  
ATOM   4430  CB  LEU A 284      -8.219   5.258  42.507  1.00  0.00           C  
ATOM   4431  CG  LEU A 284      -6.775   5.484  42.040  1.00  0.00           C  
ATOM   4432  CD1 LEU A 284      -6.701   5.330  40.527  1.00  0.00           C  
ATOM   4433  CD2 LEU A 284      -6.313   6.867  42.472  1.00  0.00           C  
ATOM   4434  H   LEU A 284     -10.463   4.489  43.428  1.00  0.00           H  
ATOM   4435  HA  LEU A 284      -8.884   3.716  41.171  1.00  0.00           H  
ATOM   4436 1HB  LEU A 284      -8.848   5.990  42.003  1.00  0.00           H  
ATOM   4437 2HB  LEU A 284      -8.256   5.455  43.578  1.00  0.00           H  
ATOM   4438  HG  LEU A 284      -6.127   4.729  42.485  1.00  0.00           H  
ATOM   4439 1HD1 LEU A 284      -5.675   5.490  40.195  1.00  0.00           H  
ATOM   4440 2HD1 LEU A 284      -7.019   4.325  40.248  1.00  0.00           H  
ATOM   4441 3HD1 LEU A 284      -7.353   6.062  40.054  1.00  0.00           H  
ATOM   4442 1HD2 LEU A 284      -5.286   7.028  42.141  1.00  0.00           H  
ATOM   4443 2HD2 LEU A 284      -6.960   7.623  42.027  1.00  0.00           H  
ATOM   4444 3HD2 LEU A 284      -6.359   6.944  43.559  1.00  0.00           H  
ATOM   4445  N   LEU A 285      -7.697   2.746  44.110  1.00  0.00           N  
ATOM   4446  CA  LEU A 285      -6.896   1.700  44.721  1.00  0.00           C  
ATOM   4447  C   LEU A 285      -7.586   0.366  44.891  1.00  0.00           C  
ATOM   4448  O   LEU A 285      -7.803  -0.109  46.003  1.00  0.00           O  
ATOM   4449  CB  LEU A 285      -6.412   2.177  46.096  1.00  0.00           C  
ATOM   4450  CG  LEU A 285      -5.421   3.348  46.082  1.00  0.00           C  
ATOM   4451  CD1 LEU A 285      -5.165   3.814  47.510  1.00  0.00           C  
ATOM   4452  CD2 LEU A 285      -4.128   2.912  45.409  1.00  0.00           C  
ATOM   4453  H   LEU A 285      -8.149   3.429  44.701  1.00  0.00           H  
ATOM   4454  HA  LEU A 285      -6.064   1.468  44.056  1.00  0.00           H  
ATOM   4455 1HB  LEU A 285      -7.278   2.482  46.681  1.00  0.00           H  
ATOM   4456 2HB  LEU A 285      -5.931   1.342  46.604  1.00  0.00           H  
ATOM   4457  HG  LEU A 285      -5.853   4.184  45.532  1.00  0.00           H  
ATOM   4458 1HD1 LEU A 285      -4.461   4.646  47.500  1.00  0.00           H  
ATOM   4459 2HD1 LEU A 285      -6.103   4.138  47.960  1.00  0.00           H  
ATOM   4460 3HD1 LEU A 285      -4.748   2.992  48.090  1.00  0.00           H  
ATOM   4461 1HD2 LEU A 285      -3.424   3.745  45.399  1.00  0.00           H  
ATOM   4462 2HD2 LEU A 285      -3.695   2.077  45.960  1.00  0.00           H  
ATOM   4463 3HD2 LEU A 285      -4.338   2.602  44.385  1.00  0.00           H  
ATOM   4464  N   THR A 286      -7.917  -0.237  43.761  1.00  0.00           N  
ATOM   4465  CA  THR A 286      -8.421  -1.600  43.716  1.00  0.00           C  
ATOM   4466  C   THR A 286      -7.687  -2.168  42.518  1.00  0.00           C  
ATOM   4467  O   THR A 286      -7.063  -1.420  41.770  1.00  0.00           O  
ATOM   4468  CB  THR A 286      -9.949  -1.690  43.550  1.00  0.00           C  
ATOM   4469  OG1 THR A 286     -10.330  -1.117  42.292  1.00  0.00           O  
ATOM   4470  CG2 THR A 286     -10.653  -0.947  44.675  1.00  0.00           C  
ATOM   4471  H   THR A 286      -7.813   0.278  42.898  1.00  0.00           H  
ATOM   4472  HA  THR A 286      -8.242  -2.067  44.685  1.00  0.00           H  
ATOM   4473  HB  THR A 286     -10.255  -2.736  43.565  1.00  0.00           H  
ATOM   4474  HG1 THR A 286     -11.138  -1.534  41.983  1.00  0.00           H  
ATOM   4475 1HG2 THR A 286     -11.732  -1.022  44.541  1.00  0.00           H  
ATOM   4476 2HG2 THR A 286     -10.374  -1.388  45.632  1.00  0.00           H  
ATOM   4477 3HG2 THR A 286     -10.357   0.101  44.659  1.00  0.00           H  
ATOM   4478  N   ASP A 287      -7.745  -3.475  42.319  1.00  0.00           N  
ATOM   4479  CA  ASP A 287      -7.093  -4.036  41.151  1.00  0.00           C  
ATOM   4480  C   ASP A 287      -7.705  -3.464  39.871  1.00  0.00           C  
ATOM   4481  O   ASP A 287      -7.004  -3.251  38.883  1.00  0.00           O  
ATOM   4482  CB  ASP A 287      -7.209  -5.562  41.153  1.00  0.00           C  
ATOM   4483  CG  ASP A 287      -6.497  -6.209  42.334  1.00  0.00           C  
ATOM   4484  OD1 ASP A 287      -5.370  -5.856  42.589  1.00  0.00           O  
ATOM   4485  OD2 ASP A 287      -7.088  -7.049  42.970  1.00  0.00           O  
ATOM   4486  H   ASP A 287      -8.229  -4.091  42.956  1.00  0.00           H  
ATOM   4487  HA  ASP A 287      -6.038  -3.760  41.177  1.00  0.00           H  
ATOM   4488 1HB  ASP A 287      -8.261  -5.847  41.180  1.00  0.00           H  
ATOM   4489 2HB  ASP A 287      -6.786  -5.961  40.230  1.00  0.00           H  
ATOM   4490  N   GLU A 288      -9.005  -3.184  39.901  1.00  0.00           N  
ATOM   4491  CA  GLU A 288      -9.698  -2.668  38.726  1.00  0.00           C  
ATOM   4492  C   GLU A 288      -9.362  -1.211  38.442  1.00  0.00           C  
ATOM   4493  O   GLU A 288      -9.192  -0.810  37.285  1.00  0.00           O  
ATOM   4494  CB  GLU A 288     -11.211  -2.803  38.902  1.00  0.00           C  
ATOM   4495  CG  GLU A 288     -11.650  -4.105  39.547  1.00  0.00           C  
ATOM   4496  CD  GLU A 288     -11.512  -4.071  41.060  1.00  0.00           C  
ATOM   4497  OE1 GLU A 288     -12.092  -3.154  41.686  1.00  0.00           O  
ATOM   4498  OE2 GLU A 288     -10.821  -4.954  41.621  1.00  0.00           O  
ATOM   4499  H   GLU A 288      -9.525  -3.330  40.755  1.00  0.00           H  
ATOM   4500  HA  GLU A 288      -9.393  -3.255  37.859  1.00  0.00           H  
ATOM   4501 1HB  GLU A 288     -11.581  -1.982  39.516  1.00  0.00           H  
ATOM   4502 2HB  GLU A 288     -11.699  -2.729  37.930  1.00  0.00           H  
ATOM   4503 1HG  GLU A 288     -12.691  -4.294  39.287  1.00  0.00           H  
ATOM   4504 2HG  GLU A 288     -11.050  -4.919  39.143  1.00  0.00           H  
ATOM   4505  N   GLY A 289      -9.286  -0.422  39.510  1.00  0.00           N  
ATOM   4506  CA  GLY A 289      -8.954   0.984  39.381  1.00  0.00           C  
ATOM   4507  C   GLY A 289      -7.550   1.215  38.860  1.00  0.00           C  
ATOM   4508  O   GLY A 289      -7.341   2.065  37.989  1.00  0.00           O  
ATOM   4509  H   GLY A 289      -9.462  -0.804  40.428  1.00  0.00           H  
ATOM   4510 1HA  GLY A 289      -9.662   1.464  38.705  1.00  0.00           H  
ATOM   4511 2HA  GLY A 289      -9.053   1.471  40.350  1.00  0.00           H  
ATOM   4512  N   LEU A 290      -6.582   0.468  39.385  1.00  0.00           N  
ATOM   4513  CA  LEU A 290      -5.201   0.639  38.946  1.00  0.00           C  
ATOM   4514  C   LEU A 290      -5.049   0.162  37.510  1.00  0.00           C  
ATOM   4515  O   LEU A 290      -4.318   0.771  36.727  1.00  0.00           O  
ATOM   4516  CB  LEU A 290      -4.243  -0.136  39.859  1.00  0.00           C  
ATOM   4517  CG  LEU A 290      -4.090   0.415  41.283  1.00  0.00           C  
ATOM   4518  CD1 LEU A 290      -3.146  -0.480  42.075  1.00  0.00           C  
ATOM   4519  CD2 LEU A 290      -3.568   1.842  41.221  1.00  0.00           C  
ATOM   4520  H   LEU A 290      -6.791  -0.223  40.090  1.00  0.00           H  
ATOM   4521  HA  LEU A 290      -4.952   1.699  38.993  1.00  0.00           H  
ATOM   4522 1HB  LEU A 290      -4.595  -1.164  39.938  1.00  0.00           H  
ATOM   4523 2HB  LEU A 290      -3.255  -0.146  39.399  1.00  0.00           H  
ATOM   4524  HG  LEU A 290      -5.058   0.403  41.784  1.00  0.00           H  
ATOM   4525 1HD1 LEU A 290      -3.037  -0.088  43.086  1.00  0.00           H  
ATOM   4526 2HD1 LEU A 290      -3.553  -1.490  42.119  1.00  0.00           H  
ATOM   4527 3HD1 LEU A 290      -2.172  -0.502  41.588  1.00  0.00           H  
ATOM   4528 1HD2 LEU A 290      -3.460   2.234  42.233  1.00  0.00           H  
ATOM   4529 2HD2 LEU A 290      -2.599   1.854  40.722  1.00  0.00           H  
ATOM   4530 3HD2 LEU A 290      -4.271   2.463  40.665  1.00  0.00           H  
ATOM   4531  N   GLU A 291      -5.748  -0.926  37.180  1.00  0.00           N  
ATOM   4532  CA  GLU A 291      -5.774  -1.492  35.826  1.00  0.00           C  
ATOM   4533  C   GLU A 291      -6.319  -0.460  34.852  1.00  0.00           C  
ATOM   4534  O   GLU A 291      -5.772  -0.246  33.768  1.00  0.00           O  
ATOM   4535  CB  GLU A 291      -6.627  -2.761  35.778  1.00  0.00           C  
ATOM   4536  CG  GLU A 291      -6.918  -3.270  34.373  1.00  0.00           C  
ATOM   4537  CD  GLU A 291      -5.685  -3.747  33.656  1.00  0.00           C  
ATOM   4538  OE1 GLU A 291      -4.655  -3.837  34.281  1.00  0.00           O  
ATOM   4539  OE2 GLU A 291      -5.773  -4.020  32.482  1.00  0.00           O  
ATOM   4540  H   GLU A 291      -6.282  -1.374  37.910  1.00  0.00           H  
ATOM   4541  HA  GLU A 291      -4.761  -1.797  35.559  1.00  0.00           H  
ATOM   4542 1HB  GLU A 291      -6.123  -3.559  36.325  1.00  0.00           H  
ATOM   4543 2HB  GLU A 291      -7.581  -2.578  36.271  1.00  0.00           H  
ATOM   4544 1HG  GLU A 291      -7.628  -4.094  34.436  1.00  0.00           H  
ATOM   4545 2HG  GLU A 291      -7.381  -2.470  33.797  1.00  0.00           H  
ATOM   4546  N   ALA A 292      -7.416   0.170  35.245  1.00  0.00           N  
ATOM   4547  CA  ALA A 292      -8.094   1.104  34.373  1.00  0.00           C  
ATOM   4548  C   ALA A 292      -7.132   2.184  33.946  1.00  0.00           C  
ATOM   4549  O   ALA A 292      -7.126   2.589  32.785  1.00  0.00           O  
ATOM   4550  CB  ALA A 292      -9.287   1.720  35.088  1.00  0.00           C  
ATOM   4551  H   ALA A 292      -7.790  -0.001  36.168  1.00  0.00           H  
ATOM   4552  HA  ALA A 292      -8.448   0.556  33.500  1.00  0.00           H  
ATOM   4553 1HB  ALA A 292      -9.788   2.421  34.421  1.00  0.00           H  
ATOM   4554 2HB  ALA A 292      -9.984   0.934  35.378  1.00  0.00           H  
ATOM   4555 3HB  ALA A 292      -8.945   2.248  35.977  1.00  0.00           H  
ATOM   4556  N   VAL A 293      -6.299   2.631  34.883  1.00  0.00           N  
ATOM   4557  CA  VAL A 293      -5.314   3.668  34.595  1.00  0.00           C  
ATOM   4558  C   VAL A 293      -4.058   3.172  33.895  1.00  0.00           C  
ATOM   4559  O   VAL A 293      -3.631   3.752  32.892  1.00  0.00           O  
ATOM   4560  CB  VAL A 293      -4.899   4.359  35.908  1.00  0.00           C  
ATOM   4561  CG1 VAL A 293      -3.814   5.393  35.647  1.00  0.00           C  
ATOM   4562  CG2 VAL A 293      -6.113   5.003  36.560  1.00  0.00           C  
ATOM   4563  H   VAL A 293      -6.349   2.245  35.815  1.00  0.00           H  
ATOM   4564  HA  VAL A 293      -5.766   4.398  33.922  1.00  0.00           H  
ATOM   4565  HB  VAL A 293      -4.477   3.613  36.582  1.00  0.00           H  
ATOM   4566 1HG1 VAL A 293      -3.534   5.870  36.586  1.00  0.00           H  
ATOM   4567 2HG1 VAL A 293      -2.942   4.903  35.214  1.00  0.00           H  
ATOM   4568 3HG1 VAL A 293      -4.189   6.147  34.955  1.00  0.00           H  
ATOM   4569 1HG2 VAL A 293      -5.813   5.489  37.488  1.00  0.00           H  
ATOM   4570 2HG2 VAL A 293      -6.539   5.744  35.883  1.00  0.00           H  
ATOM   4571 3HG2 VAL A 293      -6.860   4.238  36.775  1.00  0.00           H  
ATOM   4572  N   ASN A 294      -3.466   2.109  34.429  1.00  0.00           N  
ATOM   4573  CA  ASN A 294      -2.226   1.571  33.885  1.00  0.00           C  
ATOM   4574  C   ASN A 294      -2.277   1.257  32.390  1.00  0.00           C  
ATOM   4575  O   ASN A 294      -1.296   1.482  31.677  1.00  0.00           O  
ATOM   4576  CB  ASN A 294      -1.828   0.328  34.660  1.00  0.00           C  
ATOM   4577  CG  ASN A 294      -0.430  -0.127  34.344  1.00  0.00           C  
ATOM   4578  OD1 ASN A 294       0.549   0.536  34.706  1.00  0.00           O  
ATOM   4579  ND2 ASN A 294      -0.318  -1.246  33.675  1.00  0.00           N  
ATOM   4580  H   ASN A 294      -3.885   1.662  35.232  1.00  0.00           H  
ATOM   4581  HA  ASN A 294      -1.444   2.324  33.994  1.00  0.00           H  
ATOM   4582 1HB  ASN A 294      -1.899   0.528  35.730  1.00  0.00           H  
ATOM   4583 2HB  ASN A 294      -2.521  -0.481  34.431  1.00  0.00           H  
ATOM   4584 1HD2 ASN A 294       0.588  -1.597  33.436  1.00  0.00           H  
ATOM   4585 2HD2 ASN A 294      -1.137  -1.750  33.402  1.00  0.00           H  
ATOM   4586  N   LYS A 295      -3.404   0.728  31.918  1.00  0.00           N  
ATOM   4587  CA  LYS A 295      -3.530   0.374  30.508  1.00  0.00           C  
ATOM   4588  C   LYS A 295      -3.474   1.636  29.642  1.00  0.00           C  
ATOM   4589  O   LYS A 295      -3.162   1.564  28.450  1.00  0.00           O  
ATOM   4590  CB  LYS A 295      -4.834  -0.395  30.254  1.00  0.00           C  
ATOM   4591  CG  LYS A 295      -6.092   0.414  30.476  1.00  0.00           C  
ATOM   4592  CD  LYS A 295      -7.338  -0.464  30.413  1.00  0.00           C  
ATOM   4593  CE  LYS A 295      -8.602   0.371  30.625  1.00  0.00           C  
ATOM   4594  NZ  LYS A 295      -9.830  -0.466  30.746  1.00  0.00           N  
ATOM   4595  H   LYS A 295      -4.186   0.567  32.538  1.00  0.00           H  
ATOM   4596  HA  LYS A 295      -2.691  -0.267  30.236  1.00  0.00           H  
ATOM   4597 1HB  LYS A 295      -4.848  -0.758  29.226  1.00  0.00           H  
ATOM   4598 2HB  LYS A 295      -4.876  -1.265  30.909  1.00  0.00           H  
ATOM   4599 1HG  LYS A 295      -6.047   0.895  31.454  1.00  0.00           H  
ATOM   4600 2HG  LYS A 295      -6.166   1.188  29.714  1.00  0.00           H  
ATOM   4601 1HD  LYS A 295      -7.389  -0.955  29.440  1.00  0.00           H  
ATOM   4602 2HD  LYS A 295      -7.282  -1.232  31.185  1.00  0.00           H  
ATOM   4603 1HE  LYS A 295      -8.498   0.964  31.533  1.00  0.00           H  
ATOM   4604 2HE  LYS A 295      -8.732   1.053  29.785  1.00  0.00           H  
ATOM   4605 1HZ  LYS A 295     -10.633   0.131  30.884  1.00  0.00           H  
ATOM   4606 2HZ  LYS A 295      -9.954  -1.007  29.902  1.00  0.00           H  
ATOM   4607 3HZ  LYS A 295      -9.736  -1.090  31.535  1.00  0.00           H  
ATOM   4608  N   ASP A 296      -3.770   2.791  30.239  1.00  0.00           N  
ATOM   4609  CA  ASP A 296      -3.672   4.050  29.509  1.00  0.00           C  
ATOM   4610  C   ASP A 296      -2.179   4.340  29.389  1.00  0.00           C  
ATOM   4611  O   ASP A 296      -1.614   4.255  28.301  1.00  0.00           O  
ATOM   4612  CB  ASP A 296      -4.400   5.189  30.227  1.00  0.00           C  
ATOM   4613  CG  ASP A 296      -4.267   6.525  29.507  1.00  0.00           C  
ATOM   4614  OD1 ASP A 296      -3.579   6.576  28.515  1.00  0.00           O  
ATOM   4615  OD2 ASP A 296      -4.854   7.480  29.956  1.00  0.00           O  
ATOM   4616  H   ASP A 296      -4.065   2.804  31.204  1.00  0.00           H  
ATOM   4617  HA  ASP A 296      -4.169   3.931  28.545  1.00  0.00           H  
ATOM   4618 1HB  ASP A 296      -5.458   4.946  30.317  1.00  0.00           H  
ATOM   4619 2HB  ASP A 296      -4.001   5.296  31.236  1.00  0.00           H  
ATOM   4620  N   LYS A 297      -1.546   4.678  30.510  1.00  0.00           N  
ATOM   4621  CA  LYS A 297      -0.097   4.870  30.557  1.00  0.00           C  
ATOM   4622  C   LYS A 297       0.457   4.151  31.774  1.00  0.00           C  
ATOM   4623  O   LYS A 297      -0.118   4.218  32.860  1.00  0.00           O  
ATOM   4624  CB  LYS A 297       0.265   6.355  30.599  1.00  0.00           C  
ATOM   4625  CG  LYS A 297      -0.080   7.123  29.330  1.00  0.00           C  
ATOM   4626  CD  LYS A 297       0.586   8.491  29.314  1.00  0.00           C  
ATOM   4627  CE  LYS A 297       0.176   9.293  28.087  1.00  0.00           C  
ATOM   4628  NZ  LYS A 297       0.728   8.713  26.833  1.00  0.00           N  
ATOM   4629  H   LYS A 297      -2.086   4.806  31.354  1.00  0.00           H  
ATOM   4630  HA  LYS A 297       0.336   4.450  29.648  1.00  0.00           H  
ATOM   4631 1HB  LYS A 297      -0.254   6.833  31.431  1.00  0.00           H  
ATOM   4632 2HB  LYS A 297       1.335   6.464  30.775  1.00  0.00           H  
ATOM   4633 1HG  LYS A 297       0.252   6.556  28.460  1.00  0.00           H  
ATOM   4634 2HG  LYS A 297      -1.160   7.253  29.266  1.00  0.00           H  
ATOM   4635 1HD  LYS A 297       0.304   9.044  30.210  1.00  0.00           H  
ATOM   4636 2HD  LYS A 297       1.669   8.368  29.310  1.00  0.00           H  
ATOM   4637 1HE  LYS A 297      -0.911   9.316  28.015  1.00  0.00           H  
ATOM   4638 2HE  LYS A 297       0.533  10.318  28.186  1.00  0.00           H  
ATOM   4639 1HZ  LYS A 297       0.434   9.272  26.045  1.00  0.00           H  
ATOM   4640 2HZ  LYS A 297       1.738   8.704  26.881  1.00  0.00           H  
ATOM   4641 3HZ  LYS A 297       0.389   7.769  26.720  1.00  0.00           H  
ATOM   4642  N   PRO A 298       1.594   3.460  31.607  1.00  0.00           N  
ATOM   4643  CA  PRO A 298       2.258   2.702  32.672  1.00  0.00           C  
ATOM   4644  C   PRO A 298       2.510   3.497  33.959  1.00  0.00           C  
ATOM   4645  O   PRO A 298       3.186   4.532  33.942  1.00  0.00           O  
ATOM   4646  CB  PRO A 298       3.579   2.304  32.005  1.00  0.00           C  
ATOM   4647  CG  PRO A 298       3.235   2.175  30.561  1.00  0.00           C  
ATOM   4648  CD  PRO A 298       2.269   3.301  30.304  1.00  0.00           C  
ATOM   4649  HA  PRO A 298       1.633   1.840  32.946  1.00  0.00           H  
ATOM   4650 1HB  PRO A 298       4.343   3.072  32.195  1.00  0.00           H  
ATOM   4651 2HB  PRO A 298       3.952   1.365  32.441  1.00  0.00           H  
ATOM   4652 1HG  PRO A 298       4.144   2.248  29.946  1.00  0.00           H  
ATOM   4653 2HG  PRO A 298       2.796   1.186  30.362  1.00  0.00           H  
ATOM   4654 1HD  PRO A 298       2.827   4.206  30.022  1.00  0.00           H  
ATOM   4655 2HD  PRO A 298       1.571   3.011  29.504  1.00  0.00           H  
ATOM   4656  N   LEU A 299       1.964   2.998  35.068  1.00  0.00           N  
ATOM   4657  CA  LEU A 299       2.171   3.610  36.377  1.00  0.00           C  
ATOM   4658  C   LEU A 299       3.615   3.403  36.828  1.00  0.00           C  
ATOM   4659  O   LEU A 299       4.187   4.238  37.538  1.00  0.00           O  
ATOM   4660  CB  LEU A 299       1.207   3.011  37.409  1.00  0.00           C  
ATOM   4661  CG  LEU A 299      -0.270   3.390  37.237  1.00  0.00           C  
ATOM   4662  CD1 LEU A 299      -1.111   2.631  38.255  1.00  0.00           C  
ATOM   4663  CD2 LEU A 299      -0.432   4.893  37.406  1.00  0.00           C  
ATOM   4664  H   LEU A 299       1.390   2.170  34.997  1.00  0.00           H  
ATOM   4665  HA  LEU A 299       1.959   4.675  36.298  1.00  0.00           H  
ATOM   4666 1HB  LEU A 299       1.278   1.926  37.362  1.00  0.00           H  
ATOM   4667 2HB  LEU A 299       1.518   3.332  38.403  1.00  0.00           H  
ATOM   4668  HG  LEU A 299      -0.607   3.098  36.242  1.00  0.00           H  
ATOM   4669 1HD1 LEU A 299      -2.160   2.900  38.133  1.00  0.00           H  
ATOM   4670 2HD1 LEU A 299      -0.991   1.559  38.099  1.00  0.00           H  
ATOM   4671 3HD1 LEU A 299      -0.785   2.890  39.262  1.00  0.00           H  
ATOM   4672 1HD2 LEU A 299      -1.481   5.162  37.284  1.00  0.00           H  
ATOM   4673 2HD2 LEU A 299      -0.096   5.186  38.401  1.00  0.00           H  
ATOM   4674 3HD2 LEU A 299       0.166   5.410  36.655  1.00  0.00           H  
ATOM   4675  N   GLY A 300       4.201   2.287  36.406  1.00  0.00           N  
ATOM   4676  CA  GLY A 300       5.605   2.048  36.668  1.00  0.00           C  
ATOM   4677  C   GLY A 300       5.866   0.677  37.251  1.00  0.00           C  
ATOM   4678  O   GLY A 300       4.947  -0.124  37.439  1.00  0.00           O  
ATOM   4679  H   GLY A 300       3.670   1.595  35.897  1.00  0.00           H  
ATOM   4680 1HA  GLY A 300       6.170   2.151  35.742  1.00  0.00           H  
ATOM   4681 2HA  GLY A 300       5.979   2.802  37.359  1.00  0.00           H  
ATOM   4682  N   GLY A 301       7.134   0.409  37.542  1.00  0.00           N  
ATOM   4683  CA  GLY A 301       7.530  -0.895  38.046  1.00  0.00           C  
ATOM   4684  C   GLY A 301       6.640  -1.433  39.152  1.00  0.00           C  
ATOM   4685  O   GLY A 301       5.880  -2.388  38.949  1.00  0.00           O  
ATOM   4686  H   GLY A 301       7.838   1.121  37.412  1.00  0.00           H  
ATOM   4687 1HA  GLY A 301       7.529  -1.617  37.229  1.00  0.00           H  
ATOM   4688 2HA  GLY A 301       8.550  -0.843  38.427  1.00  0.00           H  
ATOM   4689  N   SER A 302       6.715  -0.809  40.322  1.00  0.00           N  
ATOM   4690  CA  SER A 302       5.832  -1.167  41.422  1.00  0.00           C  
ATOM   4691  C   SER A 302       4.658  -0.222  41.670  1.00  0.00           C  
ATOM   4692  O   SER A 302       4.764   0.989  41.485  1.00  0.00           O  
ATOM   4693  CB  SER A 302       6.655  -1.268  42.691  1.00  0.00           C  
ATOM   4694  OG  SER A 302       5.835  -1.501  43.804  1.00  0.00           O  
ATOM   4695  H   SER A 302       7.393  -0.073  40.456  1.00  0.00           H  
ATOM   4696  HA  SER A 302       5.364  -2.126  41.192  1.00  0.00           H  
ATOM   4697 1HB  SER A 302       7.377  -2.078  42.593  1.00  0.00           H  
ATOM   4698 2HB  SER A 302       7.215  -0.346  42.836  1.00  0.00           H  
ATOM   4699  HG  SER A 302       6.424  -1.552  44.561  1.00  0.00           H  
ATOM   4700  N   VAL A 303       3.535  -0.800  42.087  1.00  0.00           N  
ATOM   4701  CA  VAL A 303       2.350  -0.040  42.479  1.00  0.00           C  
ATOM   4702  C   VAL A 303       2.212  -0.175  43.991  1.00  0.00           C  
ATOM   4703  O   VAL A 303       2.770  -1.096  44.581  1.00  0.00           O  
ATOM   4704  CB  VAL A 303       1.085  -0.567  41.776  1.00  0.00           C  
ATOM   4705  CG1 VAL A 303       1.238  -0.476  40.265  1.00  0.00           C  
ATOM   4706  CG2 VAL A 303       0.813  -2.000  42.205  1.00  0.00           C  
ATOM   4707  H   VAL A 303       3.509  -1.809  42.132  1.00  0.00           H  
ATOM   4708  HA  VAL A 303       2.484   0.996  42.163  1.00  0.00           H  
ATOM   4709  HB  VAL A 303       0.239   0.063  42.051  1.00  0.00           H  
ATOM   4710 1HG1 VAL A 303       0.335  -0.852  39.784  1.00  0.00           H  
ATOM   4711 2HG1 VAL A 303       1.396   0.563  39.977  1.00  0.00           H  
ATOM   4712 3HG1 VAL A 303       2.092  -1.075  39.949  1.00  0.00           H  
ATOM   4713 1HG2 VAL A 303      -0.083  -2.366  41.705  1.00  0.00           H  
ATOM   4714 2HG2 VAL A 303       1.662  -2.628  41.935  1.00  0.00           H  
ATOM   4715 3HG2 VAL A 303       0.665  -2.035  43.285  1.00  0.00           H  
ATOM   4716  N   ALA A 304       1.476   0.734  44.620  1.00  0.00           N  
ATOM   4717  CA  ALA A 304       1.231   0.652  46.065  1.00  0.00           C  
ATOM   4718  C   ALA A 304       0.466  -0.606  46.544  1.00  0.00           C  
ATOM   4719  O   ALA A 304       0.807  -1.179  47.575  1.00  0.00           O  
ATOM   4720  CB  ALA A 304       0.507   1.924  46.532  1.00  0.00           C  
ATOM   4721  H   ALA A 304       1.075   1.498  44.096  1.00  0.00           H  
ATOM   4722  HA  ALA A 304       2.196   0.580  46.568  1.00  0.00           H  
ATOM   4723 1HB  ALA A 304       0.324   1.866  47.605  1.00  0.00           H  
ATOM   4724 2HB  ALA A 304       1.125   2.796  46.316  1.00  0.00           H  
ATOM   4725 3HB  ALA A 304      -0.443   2.015  46.007  1.00  0.00           H  
ATOM   4726  N   LEU A 305      -0.560  -1.025  45.800  1.00  0.00           N  
ATOM   4727  CA  LEU A 305      -1.328  -2.234  46.133  1.00  0.00           C  
ATOM   4728  C   LEU A 305      -0.556  -3.538  45.932  1.00  0.00           C  
ATOM   4729  O   LEU A 305      -0.107  -3.841  44.825  1.00  0.00           O  
ATOM   4730  CB  LEU A 305      -2.606  -2.279  45.286  1.00  0.00           C  
ATOM   4731  CG  LEU A 305      -3.815  -1.533  45.867  1.00  0.00           C  
ATOM   4732  CD1 LEU A 305      -5.040  -1.801  45.003  1.00  0.00           C  
ATOM   4733  CD2 LEU A 305      -4.048  -1.984  47.301  1.00  0.00           C  
ATOM   4734  H   LEU A 305      -0.814  -0.491  44.982  1.00  0.00           H  
ATOM   4735  HA  LEU A 305      -1.605  -2.189  47.186  1.00  0.00           H  
ATOM   4736 1HB  LEU A 305      -2.390  -1.850  44.309  1.00  0.00           H  
ATOM   4737 2HB  LEU A 305      -2.895  -3.320  45.147  1.00  0.00           H  
ATOM   4738  HG  LEU A 305      -3.623  -0.460  45.850  1.00  0.00           H  
ATOM   4739 1HD1 LEU A 305      -5.898  -1.271  45.415  1.00  0.00           H  
ATOM   4740 2HD1 LEU A 305      -4.852  -1.451  43.987  1.00  0.00           H  
ATOM   4741 3HD1 LEU A 305      -5.247  -2.870  44.987  1.00  0.00           H  
ATOM   4742 1HD2 LEU A 305      -4.907  -1.453  47.714  1.00  0.00           H  
ATOM   4743 2HD2 LEU A 305      -4.242  -3.056  47.319  1.00  0.00           H  
ATOM   4744 3HD2 LEU A 305      -3.164  -1.764  47.900  1.00  0.00           H  
ATOM   4745  N   LYS A 306      -0.424  -4.315  47.000  1.00  0.00           N  
ATOM   4746  CA  LYS A 306       0.223  -5.624  46.922  1.00  0.00           C  
ATOM   4747  C   LYS A 306      -0.474  -6.598  45.954  1.00  0.00           C  
ATOM   4748  O   LYS A 306       0.191  -7.338  45.218  1.00  0.00           O  
ATOM   4749  CB  LYS A 306       0.292  -6.240  48.321  1.00  0.00           C  
ATOM   4750  CG  LYS A 306       1.169  -5.442  49.276  1.00  0.00           C  
ATOM   4751  CD  LYS A 306       1.166  -6.005  50.689  1.00  0.00           C  
ATOM   4752  CE  LYS A 306       1.986  -5.108  51.609  1.00  0.00           C  
ATOM   4753  NZ  LYS A 306       1.947  -5.521  53.043  1.00  0.00           N  
ATOM   4754  H   LYS A 306      -0.779  -3.994  47.889  1.00  0.00           H  
ATOM   4755  HA  LYS A 306       1.235  -5.488  46.540  1.00  0.00           H  
ATOM   4756 1HB  LYS A 306      -0.712  -6.304  48.740  1.00  0.00           H  
ATOM   4757 2HB  LYS A 306       0.684  -7.255  48.252  1.00  0.00           H  
ATOM   4758 1HG  LYS A 306       2.198  -5.441  48.912  1.00  0.00           H  
ATOM   4759 2HG  LYS A 306       0.817  -4.412  49.319  1.00  0.00           H  
ATOM   4760 1HD  LYS A 306       0.140  -6.067  51.054  1.00  0.00           H  
ATOM   4761 2HD  LYS A 306       1.592  -7.009  50.681  1.00  0.00           H  
ATOM   4762 1HE  LYS A 306       3.027  -5.112  51.288  1.00  0.00           H  
ATOM   4763 2HE  LYS A 306       1.614  -4.086  51.546  1.00  0.00           H  
ATOM   4764 1HZ  LYS A 306       2.509  -4.886  53.592  1.00  0.00           H  
ATOM   4765 2HZ  LYS A 306       0.993  -5.500  53.375  1.00  0.00           H  
ATOM   4766 3HZ  LYS A 306       2.314  -6.458  53.134  1.00  0.00           H  
ATOM   4767  N   SER A 307      -1.808  -6.583  45.949  1.00  0.00           N  
ATOM   4768  CA  SER A 307      -2.588  -7.527  45.151  1.00  0.00           C  
ATOM   4769  C   SER A 307      -2.410  -7.316  43.645  1.00  0.00           C  
ATOM   4770  O   SER A 307      -2.236  -8.271  42.885  1.00  0.00           O  
ATOM   4771  CB  SER A 307      -4.057  -7.405  45.509  1.00  0.00           C  
ATOM   4772  OG  SER A 307      -4.535  -6.117  45.235  1.00  0.00           O  
ATOM   4773  H   SER A 307      -2.290  -5.900  46.514  1.00  0.00           H  
ATOM   4774  HA  SER A 307      -2.241  -8.537  45.371  1.00  0.00           H  
ATOM   4775 1HB  SER A 307      -4.631  -8.137  44.943  1.00  0.00           H  
ATOM   4776 2HB  SER A 307      -4.193  -7.629  46.566  1.00  0.00           H  
ATOM   4777  HG  SER A 307      -4.731  -6.102  44.295  1.00  0.00           H  
ATOM   4778  N   TYR A 308      -2.448  -6.063  43.216  1.00  0.00           N  
ATOM   4779  CA  TYR A 308      -2.215  -5.739  41.818  1.00  0.00           C  
ATOM   4780  C   TYR A 308      -0.735  -5.878  41.432  1.00  0.00           C  
ATOM   4781  O   TYR A 308      -0.406  -6.321  40.326  1.00  0.00           O  
ATOM   4782  CB  TYR A 308      -2.710  -4.321  41.522  1.00  0.00           C  
ATOM   4783  CG  TYR A 308      -2.696  -3.965  40.052  1.00  0.00           C  
ATOM   4784  CD1 TYR A 308      -3.557  -4.609  39.174  1.00  0.00           C  
ATOM   4785  CD2 TYR A 308      -1.824  -2.995  39.581  1.00  0.00           C  
ATOM   4786  CE1 TYR A 308      -3.545  -4.284  37.832  1.00  0.00           C  
ATOM   4787  CE2 TYR A 308      -1.812  -2.670  38.238  1.00  0.00           C  
ATOM   4788  CZ  TYR A 308      -2.668  -3.310  37.366  1.00  0.00           C  
ATOM   4789  OH  TYR A 308      -2.656  -2.987  36.028  1.00  0.00           O  
ATOM   4790  H   TYR A 308      -2.643  -5.317  43.869  1.00  0.00           H  
ATOM   4791  HA  TYR A 308      -2.781  -6.437  41.202  1.00  0.00           H  
ATOM   4792 1HB  TYR A 308      -3.730  -4.207  41.890  1.00  0.00           H  
ATOM   4793 2HB  TYR A 308      -2.088  -3.600  42.052  1.00  0.00           H  
ATOM   4794  HD1 TYR A 308      -4.243  -5.371  39.544  1.00  0.00           H  
ATOM   4795  HD2 TYR A 308      -1.147  -2.490  40.270  1.00  0.00           H  
ATOM   4796  HE1 TYR A 308      -4.221  -4.789  37.142  1.00  0.00           H  
ATOM   4797  HE2 TYR A 308      -1.126  -1.908  37.868  1.00  0.00           H  
ATOM   4798  HH  TYR A 308      -3.436  -3.352  35.605  1.00  0.00           H  
ATOM   4799  N   GLU A 309       0.154  -5.509  42.348  1.00  0.00           N  
ATOM   4800  CA  GLU A 309       1.589  -5.639  42.125  1.00  0.00           C  
ATOM   4801  C   GLU A 309       2.019  -7.052  41.739  1.00  0.00           C  
ATOM   4802  O   GLU A 309       2.814  -7.234  40.814  1.00  0.00           O  
ATOM   4803  CB  GLU A 309       2.354  -5.208  43.375  1.00  0.00           C  
ATOM   4804  CG  GLU A 309       3.860  -5.193  43.200  1.00  0.00           C  
ATOM   4805  CD  GLU A 309       4.274  -4.610  41.866  1.00  0.00           C  
ATOM   4806  OE1 GLU A 309       3.697  -3.580  41.471  1.00  0.00           O  
ATOM   4807  OE2 GLU A 309       5.179  -5.167  41.215  1.00  0.00           O  
ATOM   4808  H   GLU A 309      -0.175  -5.128  43.224  1.00  0.00           H  
ATOM   4809  HA  GLU A 309       1.871  -4.989  41.297  1.00  0.00           H  
ATOM   4810 1HB  GLU A 309       2.037  -4.206  43.668  1.00  0.00           H  
ATOM   4811 2HB  GLU A 309       2.115  -5.880  44.198  1.00  0.00           H  
ATOM   4812 1HG  GLU A 309       4.303  -4.603  44.002  1.00  0.00           H  
ATOM   4813 2HG  GLU A 309       4.235  -6.212  43.286  1.00  0.00           H  
ATOM   4814  N   GLU A 310       1.506  -8.047  42.455  1.00  0.00           N  
ATOM   4815  CA  GLU A 310       1.846  -9.438  42.164  1.00  0.00           C  
ATOM   4816  C   GLU A 310       1.570  -9.822  40.711  1.00  0.00           C  
ATOM   4817  O   GLU A 310       2.232 -10.700  40.160  1.00  0.00           O  
ATOM   4818  CB  GLU A 310       1.080 -10.384  43.098  1.00  0.00           C  
ATOM   4819  CG  GLU A 310       1.660 -10.466  44.507  1.00  0.00           C  
ATOM   4820  CD  GLU A 310       0.943 -11.476  45.391  1.00  0.00           C  
ATOM   4821  OE1 GLU A 310       0.773 -12.641  44.961  1.00  0.00           O  
ATOM   4822  OE2 GLU A 310       0.564 -11.109  46.525  1.00  0.00           O  
ATOM   4823  H   GLU A 310       0.870  -7.844  43.213  1.00  0.00           H  
ATOM   4824  HA  GLU A 310       2.916  -9.574  42.329  1.00  0.00           H  
ATOM   4825 1HB  GLU A 310       0.043 -10.057  43.177  1.00  0.00           H  
ATOM   4826 2HB  GLU A 310       1.075 -11.389  42.675  1.00  0.00           H  
ATOM   4827 1HG  GLU A 310       2.711 -10.743  44.440  1.00  0.00           H  
ATOM   4828 2HG  GLU A 310       1.601  -9.482  44.970  1.00  0.00           H  
ATOM   4829  N   GLU A 311       0.604  -9.147  40.096  1.00  0.00           N  
ATOM   4830  CA  GLU A 311       0.212  -9.428  38.717  1.00  0.00           C  
ATOM   4831  C   GLU A 311       1.169  -8.930  37.617  1.00  0.00           C  
ATOM   4832  O   GLU A 311       1.300  -9.572  36.577  1.00  0.00           O  
ATOM   4833  CB  GLU A 311      -1.200  -8.873  38.481  1.00  0.00           C  
ATOM   4834  CG  GLU A 311      -2.270  -9.547  39.349  1.00  0.00           C  
ATOM   4835  CD  GLU A 311      -3.652  -8.917  39.213  1.00  0.00           C  
ATOM   4836  OE1 GLU A 311      -4.586  -9.372  39.909  1.00  0.00           O  
ATOM   4837  OE2 GLU A 311      -3.809  -7.966  38.416  1.00  0.00           O  
ATOM   4838  H   GLU A 311       0.128  -8.415  40.603  1.00  0.00           H  
ATOM   4839  HA  GLU A 311       0.206 -10.509  38.573  1.00  0.00           H  
ATOM   4840 1HB  GLU A 311      -1.210  -7.804  38.690  1.00  0.00           H  
ATOM   4841 2HB  GLU A 311      -1.472  -9.005  37.434  1.00  0.00           H  
ATOM   4842 1HG  GLU A 311      -2.341 -10.598  39.070  1.00  0.00           H  
ATOM   4843 2HG  GLU A 311      -1.962  -9.497  40.392  1.00  0.00           H  
ATOM   4844  N   LEU A 312       1.847  -7.806  37.840  1.00  0.00           N  
ATOM   4845  CA  LEU A 312       2.807  -7.297  36.855  1.00  0.00           C  
ATOM   4846  C   LEU A 312       4.255  -7.228  37.360  1.00  0.00           C  
ATOM   4847  O   LEU A 312       5.076  -6.486  36.816  1.00  0.00           O  
ATOM   4848  CB  LEU A 312       2.370  -5.899  36.400  1.00  0.00           C  
ATOM   4849  CG  LEU A 312       1.087  -5.843  35.561  1.00  0.00           C  
ATOM   4850  CD1 LEU A 312       0.707  -4.390  35.309  1.00  0.00           C  
ATOM   4851  CD2 LEU A 312       1.303  -6.587  34.252  1.00  0.00           C  
ATOM   4852  H   LEU A 312       1.702  -7.293  38.697  1.00  0.00           H  
ATOM   4853  HA  LEU A 312       2.826  -7.979  36.006  1.00  0.00           H  
ATOM   4854 1HB  LEU A 312       2.218  -5.278  37.281  1.00  0.00           H  
ATOM   4855 2HB  LEU A 312       3.173  -5.461  35.807  1.00  0.00           H  
ATOM   4856  HG  LEU A 312       0.271  -6.310  36.114  1.00  0.00           H  
ATOM   4857 1HD1 LEU A 312      -0.205  -4.350  34.714  1.00  0.00           H  
ATOM   4858 2HD1 LEU A 312       0.540  -3.887  36.262  1.00  0.00           H  
ATOM   4859 3HD1 LEU A 312       1.513  -3.892  34.772  1.00  0.00           H  
ATOM   4860 1HD2 LEU A 312       0.390  -6.548  33.656  1.00  0.00           H  
ATOM   4861 2HD2 LEU A 312       2.117  -6.120  33.698  1.00  0.00           H  
ATOM   4862 3HD2 LEU A 312       1.555  -7.627  34.461  1.00  0.00           H  
ATOM   4863  N   ALA A 313       4.573  -8.005  38.391  1.00  0.00           N  
ATOM   4864  CA  ALA A 313       5.921  -8.001  38.958  1.00  0.00           C  
ATOM   4865  C   ALA A 313       6.918  -8.745  38.077  1.00  0.00           C  
ATOM   4866  O   ALA A 313       8.096  -8.859  38.423  1.00  0.00           O  
ATOM   4867  CB  ALA A 313       5.905  -8.618  40.351  1.00  0.00           C  
ATOM   4868  H   ALA A 313       3.871  -8.610  38.794  1.00  0.00           H  
ATOM   4869  HA  ALA A 313       6.256  -6.966  39.031  1.00  0.00           H  
ATOM   4870 1HB  ALA A 313       6.914  -8.611  40.763  1.00  0.00           H  
ATOM   4871 2HB  ALA A 313       5.245  -8.040  40.997  1.00  0.00           H  
ATOM   4872 3HB  ALA A 313       5.546  -9.644  40.290  1.00  0.00           H  
ATOM   4873  N   LYS A 314       6.443  -9.256  36.944  1.00  0.00           N  
ATOM   4874  CA  LYS A 314       7.323  -9.945  36.007  1.00  0.00           C  
ATOM   4875  C   LYS A 314       7.236  -9.367  34.599  1.00  0.00           C  
ATOM   4876  O   LYS A 314       6.429  -9.810  33.782  1.00  0.00           O  
ATOM   4877  CB  LYS A 314       7.001 -11.446  35.975  1.00  0.00           C  
ATOM   4878  CG  LYS A 314       7.920 -12.237  35.051  1.00  0.00           C  
ATOM   4879  CD  LYS A 314       9.368 -12.119  35.499  1.00  0.00           C  
ATOM   4880  CE  LYS A 314      10.319 -12.602  34.422  1.00  0.00           C  
ATOM   4881  NZ  LYS A 314      10.291 -11.709  33.233  1.00  0.00           N  
ATOM   4882  H   LYS A 314       5.461  -9.170  36.724  1.00  0.00           H  
ATOM   4883  HA  LYS A 314       8.353  -9.816  36.341  1.00  0.00           H  
ATOM   4884 1HB  LYS A 314       7.084 -11.858  36.981  1.00  0.00           H  
ATOM   4885 2HB  LYS A 314       5.972 -11.591  35.645  1.00  0.00           H  
ATOM   4886 1HG  LYS A 314       7.626 -13.287  35.058  1.00  0.00           H  
ATOM   4887 2HG  LYS A 314       7.827 -11.858  34.034  1.00  0.00           H  
ATOM   4888 1HD  LYS A 314       9.593 -11.078  35.732  1.00  0.00           H  
ATOM   4889 2HD  LYS A 314       9.520 -12.715  36.399  1.00  0.00           H  
ATOM   4890 1HE  LYS A 314      11.332 -12.635  34.819  1.00  0.00           H  
ATOM   4891 2HE  LYS A 314      10.040 -13.610  34.115  1.00  0.00           H  
ATOM   4892 1HZ  LYS A 314      10.933 -12.057  32.535  1.00  0.00           H  
ATOM   4893 2HZ  LYS A 314       9.357 -11.686  32.849  1.00  0.00           H  
ATOM   4894 3HZ  LYS A 314      10.565 -10.776  33.506  1.00  0.00           H  
ATOM   4895  N   ASP A 315       8.080  -8.379  34.321  1.00  0.00           N  
ATOM   4896  CA  ASP A 315       8.141  -7.759  33.000  1.00  0.00           C  
ATOM   4897  C   ASP A 315       9.444  -6.993  32.818  1.00  0.00           C  
ATOM   4898  O   ASP A 315       9.751  -6.083  33.585  1.00  0.00           O  
ATOM   4899  CB  ASP A 315       6.953  -6.817  32.791  1.00  0.00           C  
ATOM   4900  CG  ASP A 315       7.078  -5.977  31.527  1.00  0.00           C  
ATOM   4901  OD1 ASP A 315       8.076  -6.094  30.855  1.00  0.00           O  
ATOM   4902  OD2 ASP A 315       6.176  -5.226  31.245  1.00  0.00           O  
ATOM   4903  H   ASP A 315       8.698  -8.048  35.048  1.00  0.00           H  
ATOM   4904  HA  ASP A 315       8.109  -8.547  32.247  1.00  0.00           H  
ATOM   4905 1HB  ASP A 315       6.032  -7.398  32.733  1.00  0.00           H  
ATOM   4906 2HB  ASP A 315       6.864  -6.148  33.647  1.00  0.00           H  
ATOM   4907  N   CYS A 316      10.205  -7.377  31.799  1.00  0.00           N  
ATOM   4908  CA  CYS A 316      11.495  -6.760  31.487  1.00  0.00           C  
ATOM   4909  C   CYS A 316      11.579  -5.266  31.789  1.00  0.00           C  
ATOM   4910  O   CYS A 316      12.577  -4.791  32.324  1.00  0.00           O  
ATOM   4911  CB  CYS A 316      11.822  -6.971  30.008  1.00  0.00           C  
ATOM   4912  SG  CYS A 316      11.910  -8.708  29.512  1.00  0.00           S  
ATOM   4913  H   CYS A 316       9.867  -8.131  31.218  1.00  0.00           H  
ATOM   4914  HA  CYS A 316      12.262  -7.233  32.100  1.00  0.00           H  
ATOM   4915 1HB  CYS A 316      11.064  -6.483  29.395  1.00  0.00           H  
ATOM   4916 2HB  CYS A 316      12.779  -6.505  29.777  1.00  0.00           H  
ATOM   4917  HG  CYS A 316      12.198  -8.473  28.235  1.00  0.00           H  
ATOM   4918  N   ARG A 317      10.531  -4.534  31.422  1.00  0.00           N  
ATOM   4919  CA  ARG A 317      10.478  -3.096  31.637  1.00  0.00           C  
ATOM   4920  C   ARG A 317      10.214  -2.808  33.108  1.00  0.00           C  
ATOM   4921  O   ARG A 317      10.872  -1.964  33.717  1.00  0.00           O  
ATOM   4922  CB  ARG A 317       9.391  -2.457  30.785  1.00  0.00           C  
ATOM   4923  CG  ARG A 317       9.563  -2.640  29.285  1.00  0.00           C  
ATOM   4924  CD  ARG A 317       8.545  -1.877  28.518  1.00  0.00           C  
ATOM   4925  NE  ARG A 317       7.196  -2.342  28.796  1.00  0.00           N  
ATOM   4926  CZ  ARG A 317       6.087  -1.885  28.182  1.00  0.00           C  
ATOM   4927  NH1 ARG A 317       6.184  -0.952  27.260  1.00  0.00           N  
ATOM   4928  NH2 ARG A 317       4.903  -2.374  28.506  1.00  0.00           N  
ATOM   4929  H   ARG A 317       9.749  -4.995  30.981  1.00  0.00           H  
ATOM   4930  HA  ARG A 317      11.432  -2.665  31.331  1.00  0.00           H  
ATOM   4931 1HB  ARG A 317       8.423  -2.873  31.059  1.00  0.00           H  
ATOM   4932 2HB  ARG A 317       9.355  -1.386  30.985  1.00  0.00           H  
ATOM   4933 1HG  ARG A 317      10.551  -2.288  28.987  1.00  0.00           H  
ATOM   4934 2HG  ARG A 317       9.462  -3.696  29.033  1.00  0.00           H
[truncated: 73,306 more chars]
