# Supplementary material for: New computational protein design methods for de novo small molecule binding sites
Source: PLoS Comput Biol. 2020 Oct 5;16(10):e1008178. doi: 10.1371/journal.pcbi.1008178 (PMC7575090; doi:10.1371/journal.pcbi.1008178)
Supplement: S4 File — PDB files for matches that were selected for forward design, the RosettaMatch constraint files (.cst) that yielded the match, and corresponding source composite binding site definition (.pdb) that was used to generate the RosettaMatch constraint file. (GZ) [file pcbi.1008178.s004.tar.gz › DesignMatchPDBs/DOG_3ER7.pdb]

HEADER                                            xx-MMM-xx                     
REMARK 666 MATCH TEMPLATE X DOG    0 MATCH MOTIF A TYR   49  1  1               
REMARK 666 MATCH TEMPLATE X DOG    0 MATCH MOTIF A TRP   60  2  1               
REMARK 666 MATCH TEMPLATE X DOG    0 MATCH MOTIF A LEU   53  3  1               
ATOM      1  N   THR A   1      35.247  21.956   5.461  1.00  0.00           N  
ATOM      2  CA  THR A   1      35.550  20.479   5.462  1.00  0.00           C  
ATOM      3  C   THR A   1      35.711  20.041   6.928  1.00  0.00           C  
ATOM      4  O   THR A   1      36.037  20.878   7.762  1.00  0.00           O  
ATOM      5  CB  THR A   1      36.822  20.134   4.665  1.00  0.00           C  
ATOM      6  OG1 THR A   1      37.973  20.637   5.356  1.00  0.00           O  
ATOM      7  CG2 THR A   1      36.762  20.748   3.274  1.00  0.00           C  
ATOM      8 1H   THR A   1      35.957  22.442   4.951  1.00  0.00           H  
ATOM      9 2H   THR A   1      34.359  22.114   5.029  1.00  0.00           H  
ATOM     10 3H   THR A   1      35.224  22.293   6.402  1.00  0.00           H  
ATOM     11  HA  THR A   1      34.707  19.953   5.014  1.00  0.00           H  
ATOM     12  HB  THR A   1      36.913  19.052   4.575  1.00  0.00           H  
ATOM     13  HG1 THR A   1      38.757  20.487   4.822  1.00  0.00           H  
ATOM     14 1HG2 THR A   1      37.669  20.493   2.725  1.00  0.00           H  
ATOM     15 2HG2 THR A   1      35.894  20.359   2.742  1.00  0.00           H  
ATOM     16 3HG2 THR A   1      36.681  21.831   3.358  1.00  0.00           H  
ATOM     17  N   THR A   2      35.459  18.771   7.248  1.00  0.00           N  
ATOM     18  CA  THR A   2      35.461  18.352   8.661  1.00  0.00           C  
ATOM     19  C   THR A   2      36.852  18.490   9.267  1.00  0.00           C  
ATOM     20  O   THR A   2      36.975  18.797  10.443  1.00  0.00           O  
ATOM     21  CB  THR A   2      34.975  16.899   8.818  1.00  0.00           C  
ATOM     22  OG1 THR A   2      35.851  16.020   8.101  1.00  0.00           O  
ATOM     23  CG2 THR A   2      33.561  16.749   8.280  1.00  0.00           C  
ATOM     24  H   THR A   2      35.265  18.085   6.532  1.00  0.00           H  
ATOM     25  HA  THR A   2      34.877  19.071   9.236  1.00  0.00           H  
ATOM     26  HB  THR A   2      34.989  16.623   9.872  1.00  0.00           H  
ATOM     27  HG1 THR A   2      35.415  15.175   7.966  1.00  0.00           H  
ATOM     28 1HG2 THR A   2      33.234  15.716   8.400  1.00  0.00           H  
ATOM     29 2HG2 THR A   2      32.890  17.408   8.831  1.00  0.00           H  
ATOM     30 3HG2 THR A   2      33.543  17.014   7.224  1.00  0.00           H  
ATOM     31  N   LEU A   3      37.899  18.329   8.451  1.00  0.00           N  
ATOM     32  CA  LEU A   3      39.258  18.500   8.980  1.00  0.00           C  
ATOM     33  C   LEU A   3      39.625  19.967   9.240  1.00  0.00           C  
ATOM     34  O   LEU A   3      40.385  20.250  10.192  1.00  0.00           O  
ATOM     35  CB  LEU A   3      40.299  17.873   8.066  1.00  0.00           C  
ATOM     36  CG  LEU A   3      40.284  16.338   8.005  1.00  0.00           C  
ATOM     37  CD1 LEU A   3      41.289  15.793   6.953  1.00  0.00           C  
ATOM     38  CD2 LEU A   3      40.542  15.723   9.370  1.00  0.00           C  
ATOM     39  H   LEU A   3      37.777  18.092   7.477  1.00  0.00           H  
ATOM     40  HA  LEU A   3      39.317  18.005   9.949  1.00  0.00           H  
ATOM     41 1HB  LEU A   3      40.146  18.249   7.055  1.00  0.00           H  
ATOM     42 2HB  LEU A   3      41.289  18.185   8.401  1.00  0.00           H  
ATOM     43  HG  LEU A   3      39.311  15.998   7.652  1.00  0.00           H  
ATOM     44 1HD1 LEU A   3      41.247  14.704   6.940  1.00  0.00           H  
ATOM     45 2HD1 LEU A   3      41.027  16.176   5.966  1.00  0.00           H  
ATOM     46 3HD1 LEU A   3      42.297  16.114   7.211  1.00  0.00           H  
ATOM     47 1HD2 LEU A   3      40.524  14.636   9.289  1.00  0.00           H  
ATOM     48 2HD2 LEU A   3      41.519  16.043   9.735  1.00  0.00           H  
ATOM     49 3HD2 LEU A   3      39.770  16.049  10.068  1.00  0.00           H  
ATOM     50  N   ASP A   4      39.092  20.885   8.437  1.00  0.00           N  
ATOM     51  CA  ASP A   4      39.366  22.297   8.632  1.00  0.00           C  
ATOM     52  C   ASP A   4      38.576  22.865   9.811  1.00  0.00           C  
ATOM     53  O   ASP A   4      38.993  23.863  10.422  1.00  0.00           O  
ATOM     54  CB  ASP A   4      39.058  23.083   7.395  1.00  0.00           C  
ATOM     55  CG  ASP A   4      40.036  22.817   6.304  1.00  0.00           C  
ATOM     56  OD1 ASP A   4      41.227  22.924   6.619  1.00  0.00           O  
ATOM     57  OD2 ASP A   4      39.628  22.595   5.158  1.00  0.00           O  
ATOM     58  H   ASP A   4      38.488  20.602   7.679  1.00  0.00           H  
ATOM     59  HA  ASP A   4      40.426  22.415   8.859  1.00  0.00           H  
ATOM     60 1HB  ASP A   4      38.056  22.834   7.045  1.00  0.00           H  
ATOM     61 2HB  ASP A   4      39.067  24.148   7.629  1.00  0.00           H  
ATOM     62  N   ARG A   5      37.466  22.226  10.156  1.00  0.00           N  
ATOM     63  CA  ARG A   5      36.679  22.702  11.302  1.00  0.00           C  
ATOM     64  C   ARG A   5      37.282  22.238  12.643  1.00  0.00           C  
ATOM     65  O   ARG A   5      37.019  22.821  13.700  1.00  0.00           O  
ATOM     66  CB  ARG A   5      35.254  22.169  11.210  1.00  0.00           C  
ATOM     67  CG  ARG A   5      34.413  22.719  10.060  1.00  0.00           C  
ATOM     68  CD  ARG A   5      33.000  22.138  10.115  1.00  0.00           C  
ATOM     69  NE  ARG A   5      32.277  22.659  11.271  1.00  0.00           N  
ATOM     70  CZ  ARG A   5      31.122  22.182  11.727  1.00  0.00           C  
ATOM     71  NH1 ARG A   5      30.532  21.121  11.176  1.00  0.00           N  
ATOM     72  NH2 ARG A   5      30.572  22.779  12.765  1.00  0.00           N  
ATOM     73  H   ARG A   5      37.150  21.414   9.645  1.00  0.00           H  
ATOM     74  HA  ARG A   5      36.652  23.792  11.273  1.00  0.00           H  
ATOM     75 1HB  ARG A   5      35.277  21.086  11.103  1.00  0.00           H  
ATOM     76 2HB  ARG A   5      34.722  22.395  12.134  1.00  0.00           H  
ATOM     77 1HG  ARG A   5      34.355  23.805  10.137  1.00  0.00           H  
ATOM     78 2HG  ARG A   5      34.873  22.446   9.110  1.00  0.00           H  
ATOM     79 1HD  ARG A   5      32.460  22.410   9.209  1.00  0.00           H  
ATOM     80 2HD  ARG A   5      33.055  21.053  10.193  1.00  0.00           H  
ATOM     81  HE  ARG A   5      32.683  23.443  11.765  1.00  0.00           H  
ATOM     82 1HH1 ARG A   5      30.962  20.655  10.389  1.00  0.00           H  
ATOM     83 2HH1 ARG A   5      29.655  20.782  11.545  1.00  0.00           H  
ATOM     84 1HH2 ARG A   5      31.028  23.575  13.190  1.00  0.00           H  
ATOM     85 2HH2 ARG A   5      29.696  22.442  13.136  1.00  0.00           H  
ATOM     86  N   TYR A   6      38.086  21.181  12.580  1.00  0.00           N  
ATOM     87  CA  TYR A   6      38.602  20.537  13.764  1.00  0.00           C  
ATOM     88  C   TYR A   6      39.312  21.449  14.732  1.00  0.00           C  
ATOM     89  O   TYR A   6      38.993  21.452  15.908  1.00  0.00           O  
ATOM     90  CB  TYR A   6      39.502  19.345  13.350  1.00  0.00           C  
ATOM     91  CG  TYR A   6      40.231  18.697  14.491  1.00  0.00           C  
ATOM     92  CD1 TYR A   6      39.578  17.837  15.389  1.00  0.00           C  
ATOM     93  CD2 TYR A   6      41.584  18.965  14.723  1.00  0.00           C  
ATOM     94  CE1 TYR A   6      40.267  17.278  16.457  1.00  0.00           C  
ATOM     95  CE2 TYR A   6      42.251  18.429  15.810  1.00  0.00           C  
ATOM     96  CZ  TYR A   6      41.598  17.572  16.659  1.00  0.00           C  
ATOM     97  OH  TYR A   6      42.279  17.003  17.711  1.00  0.00           O  
ATOM     98  H   TYR A   6      38.343  20.820  11.673  1.00  0.00           H  
ATOM     99  HA  TYR A   6      37.761  20.165  14.349  1.00  0.00           H  
ATOM    100 1HB  TYR A   6      38.894  18.582  12.862  1.00  0.00           H  
ATOM    101 2HB  TYR A   6      40.244  19.684  12.627  1.00  0.00           H  
ATOM    102  HD1 TYR A   6      38.522  17.605  15.251  1.00  0.00           H  
ATOM    103  HD2 TYR A   6      42.137  19.610  14.041  1.00  0.00           H  
ATOM    104  HE1 TYR A   6      39.752  16.612  17.149  1.00  0.00           H  
ATOM    105  HE2 TYR A   6      43.294  18.689  15.992  1.00  0.00           H  
ATOM    106  HH  TYR A   6      43.189  17.309  17.705  1.00  0.00           H  
ATOM    107  N   PHE A   7      40.327  22.175  14.264  1.00  0.00           N  
ATOM    108  CA  PHE A   7      41.139  22.903  15.255  1.00  0.00           C  
ATOM    109  C   PHE A   7      40.443  24.005  16.016  1.00  0.00           C  
ATOM    110  O   PHE A   7      40.616  24.146  17.238  1.00  0.00           O  
ATOM    111  CB  PHE A   7      42.410  23.442  14.606  1.00  0.00           C  
ATOM    112  CG  PHE A   7      43.369  22.380  14.239  1.00  0.00           C  
ATOM    113  CD1 PHE A   7      44.183  21.836  15.191  1.00  0.00           C  
ATOM    114  CD2 PHE A   7      43.416  21.856  12.922  1.00  0.00           C  
ATOM    115  CE1 PHE A   7      45.089  20.810  14.868  1.00  0.00           C  
ATOM    116  CE2 PHE A   7      44.289  20.841  12.628  1.00  0.00           C  
ATOM    117  CZ  PHE A   7      45.144  20.341  13.606  1.00  0.00           C  
ATOM    118  H   PHE A   7      40.563  22.251  13.284  1.00  0.00           H  
ATOM    119  HA  PHE A   7      41.419  22.209  16.050  1.00  0.00           H  
ATOM    120 1HB  PHE A   7      42.151  23.999  13.707  1.00  0.00           H  
ATOM    121 2HB  PHE A   7      42.903  24.133  15.289  1.00  0.00           H  
ATOM    122  HD1 PHE A   7      44.126  22.206  16.215  1.00  0.00           H  
ATOM    123  HD2 PHE A   7      42.750  22.243  12.150  1.00  0.00           H  
ATOM    124  HE1 PHE A   7      45.742  20.399  15.637  1.00  0.00           H  
ATOM    125  HE2 PHE A   7      44.313  20.426  11.620  1.00  0.00           H  
ATOM    126  HZ  PHE A   7      45.861  19.564  13.343  1.00  0.00           H  
ATOM    127  N   ASP A   8      39.675  24.806  15.306  1.00  0.00           N  
ATOM    128  CA  ASP A   8      38.971  25.891  15.953  1.00  0.00           C  
ATOM    129  C   ASP A   8      37.863  25.349  16.869  1.00  0.00           C  
ATOM    130  O   ASP A   8      37.638  25.932  17.938  1.00  0.00           O  
ATOM    131  CB  ASP A   8      38.377  26.837  14.907  1.00  0.00           C  
ATOM    132  CG  ASP A   8      39.427  27.711  14.234  1.00  0.00           C  
ATOM    133  OD1 ASP A   8      40.524  27.779  14.735  1.00  0.00           O  
ATOM    134  OD2 ASP A   8      39.121  28.303  13.226  1.00  0.00           O  
ATOM    135  H   ASP A   8      39.568  24.675  14.310  1.00  0.00           H  
ATOM    136  HA  ASP A   8      39.666  26.409  16.615  1.00  0.00           H  
ATOM    137 1HB  ASP A   8      37.864  26.256  14.140  1.00  0.00           H  
ATOM    138 2HB  ASP A   8      37.636  27.482  15.379  1.00  0.00           H  
ATOM    139  N   LEU A   9      37.155  24.278  16.456  1.00  0.00           N  
ATOM    140  CA  LEU A   9      36.161  23.693  17.363  1.00  0.00           C  
ATOM    141  C   LEU A   9      36.804  23.113  18.617  1.00  0.00           C  
ATOM    142  O   LEU A   9      36.277  23.182  19.734  1.00  0.00           O  
ATOM    143  CB  LEU A   9      35.371  22.594  16.641  1.00  0.00           C  
ATOM    144  CG  LEU A   9      34.335  23.080  15.620  1.00  0.00           C  
ATOM    145  CD1 LEU A   9      33.768  21.887  14.863  1.00  0.00           C  
ATOM    146  CD2 LEU A   9      33.234  23.846  16.338  1.00  0.00           C  
ATOM    147  H   LEU A   9      37.289  23.868  15.543  1.00  0.00           H  
ATOM    148  HA  LEU A   9      35.503  24.487  17.715  1.00  0.00           H  
ATOM    149 1HB  LEU A   9      36.073  21.947  16.118  1.00  0.00           H  
ATOM    150 2HB  LEU A   9      34.845  21.997  17.387  1.00  0.00           H  
ATOM    151  HG  LEU A   9      34.819  23.735  14.895  1.00  0.00           H  
ATOM    152 1HD1 LEU A   9      33.032  22.233  14.137  1.00  0.00           H  
ATOM    153 2HD1 LEU A   9      34.574  21.369  14.343  1.00  0.00           H  
ATOM    154 3HD1 LEU A   9      33.291  21.204  15.565  1.00  0.00           H  
ATOM    155 1HD2 LEU A   9      32.498  24.192  15.611  1.00  0.00           H  
ATOM    156 2HD2 LEU A   9      32.748  23.191  17.062  1.00  0.00           H  
ATOM    157 3HD2 LEU A   9      33.664  24.703  16.855  1.00  0.00           H  
ATOM    158  N   PHE A  10      37.972  22.505  18.439  1.00  0.00           N  
ATOM    159  CA  PHE A  10      38.673  21.914  19.573  1.00  0.00           C  
ATOM    160  C   PHE A  10      38.915  23.031  20.594  1.00  0.00           C  
ATOM    161  O   PHE A  10      38.592  22.888  21.777  1.00  0.00           O  
ATOM    162  CB  PHE A  10      40.004  21.287  19.123  1.00  0.00           C  
ATOM    163  CG  PHE A  10      40.648  20.461  20.155  1.00  0.00           C  
ATOM    164  CD1 PHE A  10      41.402  21.040  21.157  1.00  0.00           C  
ATOM    165  CD2 PHE A  10      40.486  19.095  20.159  1.00  0.00           C  
ATOM    166  CE1 PHE A  10      41.977  20.267  22.153  1.00  0.00           C  
ATOM    167  CE2 PHE A  10      41.068  18.305  21.170  1.00  0.00           C  
ATOM    168  CZ  PHE A  10      41.823  18.905  22.148  1.00  0.00           C  
ATOM    169  H   PHE A  10      38.385  22.446  17.519  1.00  0.00           H  
ATOM    170  HA  PHE A  10      38.046  21.129  19.998  1.00  0.00           H  
ATOM    171 1HB  PHE A  10      39.834  20.664  18.246  1.00  0.00           H  
ATOM    172 2HB  PHE A  10      40.699  22.075  18.835  1.00  0.00           H  
ATOM    173  HD1 PHE A  10      41.543  22.121  21.161  1.00  0.00           H  
ATOM    174  HD2 PHE A  10      39.886  18.626  19.379  1.00  0.00           H  
ATOM    175  HE1 PHE A  10      42.555  20.743  22.946  1.00  0.00           H  
ATOM    176  HE2 PHE A  10      40.924  17.225  21.180  1.00  0.00           H  
ATOM    177  HZ  PHE A  10      42.299  18.299  22.918  1.00  0.00           H  
ATOM    178  N   ASP A  11      39.503  24.140  20.151  1.00  0.00           N  
ATOM    179  CA  ASP A  11      39.780  25.254  21.088  1.00  0.00           C  
ATOM    180  C   ASP A  11      38.509  25.804  21.741  1.00  0.00           C  
ATOM    181  O   ASP A  11      38.471  26.016  22.980  1.00  0.00           O  
ATOM    182  CB  ASP A  11      40.503  26.392  20.363  1.00  0.00           C  
ATOM    183  CG  ASP A  11      41.958  26.067  20.051  1.00  0.00           C  
ATOM    184  OD1 ASP A  11      42.484  25.159  20.649  1.00  0.00           O  
ATOM    185  OD2 ASP A  11      42.528  26.730  19.218  1.00  0.00           O  
ATOM    186  H   ASP A  11      39.764  24.237  19.180  1.00  0.00           H  
ATOM    187  HA  ASP A  11      40.417  24.881  21.890  1.00  0.00           H  
ATOM    188 1HB  ASP A  11      39.987  26.615  19.429  1.00  0.00           H  
ATOM    189 2HB  ASP A  11      40.471  27.293  20.977  1.00  0.00           H  
ATOM    190  N   ALA A  12      37.507  26.047  20.915  1.00  0.00           N  
ATOM    191  CA  ALA A  12      36.244  26.612  21.418  1.00  0.00           C  
ATOM    192  C   ALA A  12      35.558  25.689  22.424  1.00  0.00           C  
ATOM    193  O   ALA A  12      34.911  26.176  23.384  1.00  0.00           O  
ATOM    194  CB  ALA A  12      35.325  26.926  20.230  1.00  0.00           C  
ATOM    195  H   ALA A  12      37.599  25.848  19.929  1.00  0.00           H  
ATOM    196  HA  ALA A  12      36.474  27.533  21.953  1.00  0.00           H  
ATOM    197 1HB  ALA A  12      34.387  27.344  20.596  1.00  0.00           H  
ATOM    198 2HB  ALA A  12      35.812  27.647  19.574  1.00  0.00           H  
ATOM    199 3HB  ALA A  12      35.121  26.011  19.677  1.00  0.00           H  
ATOM    200  N   SER A  13      35.733  24.376  22.259  1.00  0.00           N  
ATOM    201  CA  SER A  13      35.121  23.368  23.136  1.00  0.00           C  
ATOM    202  C   SER A  13      35.503  23.562  24.621  1.00  0.00           C  
ATOM    203  O   SER A  13      34.765  23.154  25.512  1.00  0.00           O  
ATOM    204  CB  SER A  13      35.532  21.981  22.682  1.00  0.00           C  
ATOM    205  OG  SER A  13      35.073  21.722  21.383  1.00  0.00           O  
ATOM    206  H   SER A  13      36.315  24.073  21.491  1.00  0.00           H  
ATOM    207  HA  SER A  13      34.039  23.505  23.119  1.00  0.00           H  
ATOM    208 1HB  SER A  13      36.618  21.896  22.711  1.00  0.00           H  
ATOM    209 2HB  SER A  13      35.127  21.239  23.368  1.00  0.00           H  
ATOM    210  HG  SER A  13      35.186  22.541  20.894  1.00  0.00           H  
ATOM    211  N   ARG A  14      36.645  24.201  24.873  1.00  0.00           N  
ATOM    212  CA  ARG A  14      37.071  24.431  26.245  1.00  0.00           C  
ATOM    213  C   ARG A  14      36.004  25.206  27.028  1.00  0.00           C  
ATOM    214  O   ARG A  14      35.739  24.897  28.199  1.00  0.00           O  
ATOM    215  CB  ARG A  14      38.398  25.209  26.283  1.00  0.00           C  
ATOM    216  CG  ARG A  14      38.990  25.404  27.706  1.00  0.00           C  
ATOM    217  CD  ARG A  14      40.367  26.082  27.651  1.00  0.00           C  
ATOM    218  NE  ARG A  14      40.294  27.433  27.145  1.00  0.00           N  
ATOM    219  CZ  ARG A  14      39.914  28.484  27.867  1.00  0.00           C  
ATOM    220  NH1 ARG A  14      39.524  28.327  29.117  1.00  0.00           N  
ATOM    221  NH2 ARG A  14      39.910  29.690  27.314  1.00  0.00           N  
ATOM    222  H   ARG A  14      37.225  24.532  24.116  1.00  0.00           H  
ATOM    223  HA  ARG A  14      37.223  23.464  26.727  1.00  0.00           H  
ATOM    224 1HB  ARG A  14      39.142  24.689  25.681  1.00  0.00           H  
ATOM    225 2HB  ARG A  14      38.253  26.196  25.844  1.00  0.00           H  
ATOM    226 1HG  ARG A  14      38.320  26.030  28.297  1.00  0.00           H  
ATOM    227 2HG  ARG A  14      39.101  24.434  28.191  1.00  0.00           H  
ATOM    228 1HD  ARG A  14      40.795  26.119  28.652  1.00  0.00           H  
ATOM    229 2HD  ARG A  14      41.026  25.512  26.996  1.00  0.00           H  
ATOM    230  HE  ARG A  14      40.548  27.587  26.179  1.00  0.00           H  
ATOM    231 1HH1 ARG A  14      39.512  27.405  29.530  1.00  0.00           H  
ATOM    232 2HH1 ARG A  14      39.236  29.127  29.661  1.00  0.00           H  
ATOM    233 1HH2 ARG A  14      40.193  29.805  26.351  1.00  0.00           H  
ATOM    234 2HH2 ARG A  14      39.623  30.492  27.856  1.00  0.00           H  
ATOM    235  N   THR A  15      35.396  26.178  26.374  1.00  0.00           N  
ATOM    236  CA  THR A  15      34.414  27.029  27.044  1.00  0.00           C  
ATOM    237  C   THR A  15      33.000  27.002  26.475  1.00  0.00           C  
ATOM    238  O   THR A  15      32.141  27.778  26.906  1.00  0.00           O  
ATOM    239  CB  THR A  15      34.907  28.488  27.046  1.00  0.00           C  
ATOM    240  OG1 THR A  15      35.109  28.928  25.697  1.00  0.00           O  
ATOM    241  CG2 THR A  15      36.213  28.609  27.815  1.00  0.00           C  
ATOM    242  H   THR A  15      35.607  26.342  25.400  1.00  0.00           H  
ATOM    243  HA  THR A  15      34.309  26.689  28.075  1.00  0.00           H  
ATOM    244  HB  THR A  15      34.156  29.125  27.513  1.00  0.00           H  
ATOM    245  HG1 THR A  15      35.416  29.838  25.700  1.00  0.00           H  
ATOM    246 1HG2 THR A  15      36.546  29.646  27.807  1.00  0.00           H  
ATOM    247 2HG2 THR A  15      36.060  28.285  28.845  1.00  0.00           H  
ATOM    248 3HG2 THR A  15      36.970  27.981  27.347  1.00  0.00           H  
ATOM    249  N   ASP A  16      32.715  26.107  25.539  1.00  0.00           N  
ATOM    250  CA  ASP A  16      31.385  26.104  24.911  1.00  0.00           C  
ATOM    251  C   ASP A  16      30.936  24.689  24.588  1.00  0.00           C  
ATOM    252  O   ASP A  16      31.563  24.020  23.766  1.00  0.00           O  
ATOM    253  CB  ASP A  16      31.387  26.943  23.630  1.00  0.00           C  
ATOM    254  CG  ASP A  16      29.988  27.197  23.086  1.00  0.00           C  
ATOM    255  OD1 ASP A  16      29.266  26.247  22.892  1.00  0.00           O  
ATOM    256  OD2 ASP A  16      29.654  28.337  22.869  1.00  0.00           O  
ATOM    257  H   ASP A  16      33.399  25.423  25.247  1.00  0.00           H  
ATOM    258  HA  ASP A  16      30.667  26.518  25.619  1.00  0.00           H  
ATOM    259 1HB  ASP A  16      31.864  27.904  23.825  1.00  0.00           H  
ATOM    260 2HB  ASP A  16      31.973  26.436  22.863  1.00  0.00           H  
ATOM    261  N   GLU A  17      29.824  24.269  25.206  1.00  0.00           N  
ATOM    262  CA  GLU A  17      29.287  22.922  25.016  1.00  0.00           C  
ATOM    263  C   GLU A  17      28.830  22.681  23.582  1.00  0.00           C  
ATOM    264  O   GLU A  17      28.918  21.557  23.086  1.00  0.00           O  
ATOM    265  CB  GLU A  17      28.122  22.629  25.979  1.00  0.00           C  
ATOM    266  CG  GLU A  17      27.579  21.208  25.876  1.00  0.00           C  
ATOM    267  CD  GLU A  17      26.520  20.847  26.918  1.00  0.00           C  
ATOM    268  OE1 GLU A  17      26.210  21.680  27.798  1.00  0.00           O  
ATOM    269  OE2 GLU A  17      25.991  19.713  26.854  1.00  0.00           O  
ATOM    270  H   GLU A  17      29.343  24.908  25.823  1.00  0.00           H  
ATOM    271  HA  GLU A  17      30.081  22.202  25.218  1.00  0.00           H  
ATOM    272 1HB  GLU A  17      28.448  22.795  27.006  1.00  0.00           H  
ATOM    273 2HB  GLU A  17      27.303  23.321  25.780  1.00  0.00           H  
ATOM    274 1HG  GLU A  17      27.137  21.069  24.890  1.00  0.00           H  
ATOM    275 2HG  GLU A  17      28.406  20.506  25.975  1.00  0.00           H  
ATOM    276  N   LYS A  18      28.314  23.721  22.927  1.00  0.00           N  
ATOM    277  CA  LYS A  18      27.889  23.524  21.537  1.00  0.00           C  
ATOM    278  C   LYS A  18      29.102  23.235  20.659  1.00  0.00           C  
ATOM    279  O   LYS A  18      29.006  22.445  19.729  1.00  0.00           O  
ATOM    280  CB  LYS A  18      27.134  24.748  21.016  1.00  0.00           C  
ATOM    281  CG  LYS A  18      25.770  24.966  21.657  1.00  0.00           C  
ATOM    282  CD  LYS A  18      25.096  26.216  21.110  1.00  0.00           C  
ATOM    283  CE  LYS A  18      23.738  26.442  21.758  1.00  0.00           C  
ATOM    284  NZ  LYS A  18      23.071  27.667  21.240  1.00  0.00           N  
ATOM    285  H   LYS A  18      28.206  24.632  23.349  1.00  0.00           H  
ATOM    286  HA  LYS A  18      27.227  22.658  21.497  1.00  0.00           H  
ATOM    287 1HB  LYS A  18      27.732  25.644  21.188  1.00  0.00           H  
ATOM    288 2HB  LYS A  18      26.987  24.654  19.940  1.00  0.00           H  
ATOM    289 1HG  LYS A  18      25.133  24.104  21.460  1.00  0.00           H  
ATOM    290 2HG  LYS A  18      25.888  25.070  22.736  1.00  0.00           H  
ATOM    291 1HD  LYS A  18      25.729  27.084  21.300  1.00  0.00           H  
ATOM    292 2HD  LYS A  18      24.961  26.114  20.033  1.00  0.00           H  
ATOM    293 1HE  LYS A  18      23.096  25.584  21.566  1.00  0.00           H  
ATOM    294 2HE  LYS A  18      23.862  26.540  22.837  1.00  0.00           H  
ATOM    295 1HZ  LYS A  18      22.176  27.781  21.694  1.00  0.00           H  
ATOM    296 2HZ  LYS A  18      23.650  28.473  21.431  1.00  0.00           H  
ATOM    297 3HZ  LYS A  18      22.933  27.580  20.243  1.00  0.00           H  
ATOM    298  N   ALA A  19      30.201  23.936  20.920  1.00  0.00           N  
ATOM    299  CA  ALA A  19      31.445  23.688  20.187  1.00  0.00           C  
ATOM    300  C   ALA A  19      31.925  22.250  20.446  1.00  0.00           C  
ATOM    301  O   ALA A  19      32.379  21.590  19.513  1.00  0.00           O  
ATOM    302  CB  ALA A  19      32.520  24.735  20.560  1.00  0.00           C  
ATOM    303  H   ALA A  19      30.185  24.651  21.633  1.00  0.00           H  
ATOM    304  HA  ALA A  19      31.232  23.770  19.121  1.00  0.00           H  
ATOM    305 1HB  ALA A  19      33.435  24.531  20.004  1.00  0.00           H  
ATOM    306 2HB  ALA A  19      32.159  25.733  20.311  1.00  0.00           H  
ATOM    307 3HB  ALA A  19      32.726  24.681  21.628  1.00  0.00           H  
ATOM    308  N   PHE A  20      31.864  21.777  21.697  1.00  0.00           N  
ATOM    309  CA  PHE A  20      32.216  20.400  22.033  1.00  0.00           C  
ATOM    310  C   PHE A  20      31.372  19.424  21.219  1.00  0.00           C  
ATOM    311  O   PHE A  20      31.879  18.480  20.595  1.00  0.00           O  
ATOM    312  CB  PHE A  20      32.061  20.149  23.539  1.00  0.00           C  
ATOM    313  CG  PHE A  20      32.427  18.760  23.976  1.00  0.00           C  
ATOM    314  CD1 PHE A  20      33.741  18.438  24.253  1.00  0.00           C  
ATOM    315  CD2 PHE A  20      31.464  17.794  24.139  1.00  0.00           C  
ATOM    316  CE1 PHE A  20      34.076  17.136  24.683  1.00  0.00           C  
ATOM    317  CE2 PHE A  20      31.817  16.511  24.555  1.00  0.00           C  
ATOM    318  CZ  PHE A  20      33.123  16.209  24.830  1.00  0.00           C  
ATOM    319  H   PHE A  20      31.561  22.400  22.431  1.00  0.00           H  
ATOM    320  HA  PHE A  20      33.259  20.233  21.761  1.00  0.00           H  
ATOM    321 1HB  PHE A  20      32.687  20.849  24.091  1.00  0.00           H  
ATOM    322 2HB  PHE A  20      31.028  20.331  23.833  1.00  0.00           H  
ATOM    323  HD1 PHE A  20      34.512  19.199  24.135  1.00  0.00           H  
ATOM    324  HD2 PHE A  20      30.422  18.028  23.922  1.00  0.00           H  
ATOM    325  HE1 PHE A  20      35.114  16.884  24.898  1.00  0.00           H  
ATOM    326  HE2 PHE A  20      31.048  15.746  24.661  1.00  0.00           H  
ATOM    327  HZ  PHE A  20      33.383  15.207  25.167  1.00  0.00           H  
ATOM    328  N   ASP A  21      30.050  19.632  21.220  1.00  0.00           N  
ATOM    329  CA  ASP A  21      29.156  18.721  20.472  1.00  0.00           C  
ATOM    330  C   ASP A  21      29.462  18.732  18.967  1.00  0.00           C  
ATOM    331  O   ASP A  21      29.544  17.671  18.340  1.00  0.00           O  
ATOM    332  CB  ASP A  21      27.691  19.104  20.696  1.00  0.00           C  
ATOM    333  CG  ASP A  21      27.195  18.756  22.093  1.00  0.00           C  
ATOM    334  OD1 ASP A  21      27.874  18.030  22.780  1.00  0.00           O  
ATOM    335  OD2 ASP A  21      26.142  19.219  22.459  1.00  0.00           O  
ATOM    336  H   ASP A  21      29.649  20.407  21.729  1.00  0.00           H  
ATOM    337  HA  ASP A  21      29.368  17.697  20.781  1.00  0.00           H  
ATOM    338 1HB  ASP A  21      27.567  20.175  20.538  1.00  0.00           H  
ATOM    339 2HB  ASP A  21      27.065  18.590  19.965  1.00  0.00           H  
ATOM    340  N   ASP A  22      29.738  19.910  18.406  1.00  0.00           N  
ATOM    341  CA  ASP A  22      30.105  20.023  16.996  1.00  0.00           C  
ATOM    342  C   ASP A  22      31.425  19.276  16.738  1.00  0.00           C  
ATOM    343  O   ASP A  22      31.581  18.589  15.739  1.00  0.00           O  
ATOM    344  CB  ASP A  22      30.241  21.492  16.588  1.00  0.00           C  
ATOM    345  CG  ASP A  22      28.899  22.204  16.479  1.00  0.00           C  
ATOM    346  OD1 ASP A  22      27.892  21.536  16.497  1.00  0.00           O  
ATOM    347  OD2 ASP A  22      28.894  23.407  16.378  1.00  0.00           O  
ATOM    348  H   ASP A  22      29.692  20.746  18.971  1.00  0.00           H  
ATOM    349  HA  ASP A  22      29.318  19.567  16.396  1.00  0.00           H  
ATOM    350 1HB  ASP A  22      30.856  22.018  17.319  1.00  0.00           H  
ATOM    351 2HB  ASP A  22      30.750  21.557  15.625  1.00  0.00           H  
ATOM    352  N   LEU A  23      32.376  19.456  17.632  1.00  0.00           N  
ATOM    353  CA  LEU A  23      33.644  18.730  17.516  1.00  0.00           C  
ATOM    354  C   LEU A  23      33.405  17.191  17.436  1.00  0.00           C  
ATOM    355  O   LEU A  23      33.962  16.498  16.555  1.00  0.00           O  
ATOM    356  CB  LEU A  23      34.545  19.062  18.712  1.00  0.00           C  
ATOM    357  CG  LEU A  23      35.906  18.354  18.737  1.00  0.00           C  
ATOM    358  CD1 LEU A  23      36.765  18.865  17.589  1.00  0.00           C  
ATOM    359  CD2 LEU A  23      36.582  18.600  20.078  1.00  0.00           C  
ATOM    360  H   LEU A  23      32.243  20.094  18.403  1.00  0.00           H  
ATOM    361  HA  LEU A  23      34.140  19.044  16.599  1.00  0.00           H  
ATOM    362 1HB  LEU A  23      34.730  20.135  18.720  1.00  0.00           H  
ATOM    363 2HB  LEU A  23      34.017  18.799  19.629  1.00  0.00           H  
ATOM    364  HG  LEU A  23      35.761  17.283  18.595  1.00  0.00           H  
ATOM    365 1HD1 LEU A  23      37.732  18.361  17.607  1.00  0.00           H  
ATOM    366 2HD1 LEU A  23      36.267  18.659  16.642  1.00  0.00           H  
ATOM    367 3HD1 LEU A  23      36.914  19.939  17.696  1.00  0.00           H  
ATOM    368 1HD2 LEU A  23      37.548  18.096  20.096  1.00  0.00           H  
ATOM    369 2HD2 LEU A  23      36.728  19.671  20.221  1.00  0.00           H  
ATOM    370 3HD2 LEU A  23      35.954  18.209  20.879  1.00  0.00           H  
ATOM    371  N   ILE A  24      32.644  16.673  18.391  1.00  0.00           N  
ATOM    372  CA  ILE A  24      32.387  15.229  18.459  1.00  0.00           C  
ATOM    373  C   ILE A  24      31.693  14.715  17.191  1.00  0.00           C  
ATOM    374  O   ILE A  24      32.024  13.624  16.725  1.00  0.00           O  
ATOM    375  CB  ILE A  24      31.525  14.887  19.688  1.00  0.00           C  
ATOM    376  CG1 ILE A  24      32.265  15.253  20.977  1.00  0.00           C  
ATOM    377  CG2 ILE A  24      31.155  13.412  19.684  1.00  0.00           C  
ATOM    378  CD1 ILE A  24      33.672  14.704  21.051  1.00  0.00           C  
ATOM    379  H   ILE A  24      32.233  17.279  19.086  1.00  0.00           H  
ATOM    380  HA  ILE A  24      33.343  14.710  18.514  1.00  0.00           H  
ATOM    381  HB  ILE A  24      30.612  15.481  19.669  1.00  0.00           H  
ATOM    382 1HG1 ILE A  24      32.316  16.337  21.072  1.00  0.00           H  
ATOM    383 2HG1 ILE A  24      31.708  14.876  21.836  1.00  0.00           H  
ATOM    384 1HG2 ILE A  24      30.546  13.187  20.559  1.00  0.00           H  
ATOM    385 2HG2 ILE A  24      30.590  13.181  18.781  1.00  0.00           H  
ATOM    386 3HG2 ILE A  24      32.063  12.808  19.708  1.00  0.00           H  
ATOM    387 1HD1 ILE A  24      34.131  15.005  21.993  1.00  0.00           H  
ATOM    388 2HD1 ILE A  24      33.641  13.616  20.994  1.00  0.00           H  
ATOM    389 3HD1 ILE A  24      34.258  15.095  20.221  1.00  0.00           H  
ATOM    390  N   SER A  25      30.778  15.527  16.621  1.00  0.00           N  
ATOM    391  CA  SER A  25      30.073  15.151  15.408  1.00  0.00           C  
ATOM    392  C   SER A  25      30.954  14.962  14.184  1.00  0.00           C  
ATOM    393  O   SER A  25      30.500  14.442  13.170  1.00  0.00           O  
ATOM    394  CB  SER A  25      28.952  16.143  15.035  1.00  0.00           C  
ATOM    395  OG  SER A  25      29.443  17.369  14.540  1.00  0.00           O  
ATOM    396  H   SER A  25      30.578  16.419  17.050  1.00  0.00           H  
ATOM    397  HA  SER A  25      29.609  14.177  15.565  1.00  0.00           H  
ATOM    398 1HB  SER A  25      28.307  15.695  14.279  1.00  0.00           H  
ATOM    399 2HB  SER A  25      28.337  16.343  15.912  1.00  0.00           H  
ATOM    400  HG  SER A  25      30.221  17.574  15.064  1.00  0.00           H  
ATOM    401  N   LEU A  26      32.205  15.424  14.261  1.00  0.00           N  
ATOM    402  CA  LEU A  26      33.147  15.280  13.142  1.00  0.00           C  
ATOM    403  C   LEU A  26      33.638  13.849  12.996  1.00  0.00           C  
ATOM    404  O   LEU A  26      34.141  13.495  11.941  1.00  0.00           O  
ATOM    405  CB  LEU A  26      34.349  16.212  13.338  1.00  0.00           C  
ATOM    406  CG  LEU A  26      34.024  17.709  13.419  1.00  0.00           C  
ATOM    407  CD1 LEU A  26      35.308  18.496  13.645  1.00  0.00           C  
ATOM    408  CD2 LEU A  26      33.332  18.149  12.138  1.00  0.00           C  
ATOM    409  H   LEU A  26      32.513  15.882  15.107  1.00  0.00           H  
ATOM    410  HA  LEU A  26      32.649  15.600  12.228  1.00  0.00           H  
ATOM    411 1HB  LEU A  26      34.859  15.933  14.258  1.00  0.00           H  
ATOM    412 2HB  LEU A  26      35.040  16.067  12.507  1.00  0.00           H  
ATOM    413  HG  LEU A  26      33.366  17.893  14.269  1.00  0.00           H  
ATOM    414 1HD1 LEU A  26      35.077  19.560  13.704  1.00  0.00           H  
ATOM    415 2HD1 LEU A  26      35.772  18.175  14.578  1.00  0.00           H  
ATOM    416 3HD1 LEU A  26      35.994  18.319  12.818  1.00  0.00           H  
ATOM    417 1HD2 LEU A  26      33.100  19.213  12.196  1.00  0.00           H  
ATOM    418 2HD2 LEU A  26      33.989  17.967  11.288  1.00  0.00           H  
ATOM    419 3HD2 LEU A  26      32.409  17.583  12.011  1.00  0.00           H  
ATOM    420  N   PHE A  27      33.513  13.057  14.071  1.00  0.00           N  
ATOM    421  CA  PHE A  27      34.136  11.735  14.158  1.00  0.00           C  
ATOM    422  C   PHE A  27      33.212  10.539  13.966  1.00  0.00           C  
ATOM    423  O   PHE A  27      32.033  10.540  14.323  1.00  0.00           O  
ATOM    424  CB  PHE A  27      34.801  11.558  15.540  1.00  0.00           C  
ATOM    425  CG  PHE A  27      35.952  12.471  15.766  1.00  0.00           C  
ATOM    426  CD1 PHE A  27      35.761  13.794  16.174  1.00  0.00           C  
ATOM    427  CD2 PHE A  27      37.247  12.040  15.517  1.00  0.00           C  
ATOM    428  CE1 PHE A  27      36.840  14.676  16.302  1.00  0.00           C  
ATOM    429  CE2 PHE A  27      38.331  12.877  15.680  1.00  0.00           C  
ATOM    430  CZ  PHE A  27      38.148  14.201  16.055  1.00  0.00           C  
ATOM    431  H   PHE A  27      32.965  13.395  14.850  1.00  0.00           H  
ATOM    432  HA  PHE A  27      34.902  11.661  13.384  1.00  0.00           H  
ATOM    433 1HB  PHE A  27      34.064  11.736  16.322  1.00  0.00           H  
ATOM    434 2HB  PHE A  27      35.151  10.533  15.647  1.00  0.00           H  
ATOM    435  HD1 PHE A  27      34.752  14.142  16.397  1.00  0.00           H  
ATOM    436  HD2 PHE A  27      37.400  11.002  15.222  1.00  0.00           H  
ATOM    437  HE1 PHE A  27      36.665  15.713  16.589  1.00  0.00           H  
ATOM    438  HE2 PHE A  27      39.337  12.494  15.512  1.00  0.00           H  
ATOM    439  HZ  PHE A  27      39.000  14.871  16.158  1.00  0.00           H  
ATOM    440  N   SER A  28      33.801   9.486  13.415  1.00  0.00           N  
ATOM    441  CA  SER A  28      33.113   8.206  13.331  1.00  0.00           C  
ATOM    442  C   SER A  28      33.181   7.555  14.704  1.00  0.00           C  
ATOM    443  O   SER A  28      34.162   7.769  15.460  1.00  0.00           O  
ATOM    444  CB  SER A  28      33.856   7.293  12.358  1.00  0.00           C  
ATOM    445  OG  SER A  28      33.386   5.977  12.407  1.00  0.00           O  
ATOM    446  H   SER A  28      34.738   9.566  13.047  1.00  0.00           H  
ATOM    447  HA  SER A  28      32.103   8.380  12.958  1.00  0.00           H  
ATOM    448 1HB  SER A  28      33.742   7.674  11.344  1.00  0.00           H  
ATOM    449 2HB  SER A  28      34.919   7.300  12.594  1.00  0.00           H  
ATOM    450  HG  SER A  28      32.575   5.966  11.893  1.00  0.00           H  
ATOM    451  N   ASP A  29      32.167   6.738  15.017  1.00  0.00           N  
ATOM    452  CA  ASP A  29      32.195   5.991  16.274  1.00  0.00           C  
ATOM    453  C   ASP A  29      33.365   4.972  16.289  1.00  0.00           C  
ATOM    454  O   ASP A  29      33.741   4.504  17.383  1.00  0.00           O  
ATOM    455  CB  ASP A  29      30.864   5.267  16.491  1.00  0.00           C  
ATOM    456  CG  ASP A  29      29.731   6.210  16.873  1.00  0.00           C  
ATOM    457  OD1 ASP A  29      29.992   7.375  17.060  1.00  0.00           O  
ATOM    458  OD2 ASP A  29      28.616   5.757  16.975  1.00  0.00           O  
ATOM    459  H   ASP A  29      31.377   6.628  14.396  1.00  0.00           H  
ATOM    460  HA  ASP A  29      32.403   6.688  17.086  1.00  0.00           H  
ATOM    461 1HB  ASP A  29      30.585   4.738  15.579  1.00  0.00           H  
ATOM    462 2HB  ASP A  29      30.979   4.522  17.279  1.00  0.00           H  
ATOM    463  N   GLU A  30      33.947   4.683  15.117  1.00  0.00           N  
ATOM    464  CA  GLU A  30      35.126   3.788  14.993  1.00  0.00           C  
ATOM    465  C   GLU A  30      36.447   4.547  14.966  1.00  0.00           C  
ATOM    466  O   GLU A  30      37.485   4.007  14.592  1.00  0.00           O  
ATOM    467  CB  GLU A  30      35.000   2.875  13.757  1.00  0.00           C  
ATOM    468  CG  GLU A  30      33.786   1.999  13.793  1.00  0.00           C  
ATOM    469  CD  GLU A  30      33.816   1.046  14.976  1.00  0.00           C  
ATOM    470  OE1 GLU A  30      34.863   0.391  15.188  1.00  0.00           O  
ATOM    471  OE2 GLU A  30      32.828   0.983  15.720  1.00  0.00           O  
ATOM    472  H   GLU A  30      33.557   5.100  14.284  1.00  0.00           H  
ATOM    473  HA  GLU A  30      35.178   3.159  15.882  1.00  0.00           H  
ATOM    474 1HB  GLU A  30      34.959   3.487  12.856  1.00  0.00           H  
ATOM    475 2HB  GLU A  30      35.882   2.240  13.682  1.00  0.00           H  
ATOM    476 1HG  GLU A  30      32.898   2.629  13.857  1.00  0.00           H  
ATOM    477 2HG  GLU A  30      33.731   1.434  12.864  1.00  0.00           H  
ATOM    478  N   ILE A  31      36.448   5.798  15.427  1.00  0.00           N  
ATOM    479  CA  ILE A  31      37.686   6.585  15.464  1.00  0.00           C  
ATOM    480  C   ILE A  31      38.808   5.826  16.170  1.00  0.00           C  
ATOM    481  O   ILE A  31      38.629   5.341  17.263  1.00  0.00           O  
ATOM    482  CB  ILE A  31      37.460   7.934  16.170  1.00  0.00           C  
ATOM    483  CG1 ILE A  31      38.765   8.733  16.226  1.00  0.00           C  
ATOM    484  CG2 ILE A  31      36.906   7.716  17.569  1.00  0.00           C  
ATOM    485  CD1 ILE A  31      39.332   9.072  14.866  1.00  0.00           C  
ATOM    486  H   ILE A  31      35.589   6.216  15.757  1.00  0.00           H  
ATOM    487  HA  ILE A  31      37.999   6.786  14.440  1.00  0.00           H  
ATOM    488  HB  ILE A  31      36.750   8.530  15.597  1.00  0.00           H  
ATOM    489 1HG1 ILE A  31      38.599   9.663  16.768  1.00  0.00           H  
ATOM    490 2HG1 ILE A  31      39.516   8.165  16.775  1.00  0.00           H  
ATOM    491 1HG2 ILE A  31      36.752   8.680  18.054  1.00  0.00           H  
ATOM    492 2HG2 ILE A  31      35.956   7.187  17.506  1.00  0.00           H  
ATOM    493 3HG2 ILE A  31      37.612   7.125  18.153  1.00  0.00           H  
ATOM    494 1HD1 ILE A  31      40.256   9.638  14.988  1.00  0.00           H  
ATOM    495 2HD1 ILE A  31      39.539   8.152  14.318  1.00  0.00           H  
ATOM    496 3HD1 ILE A  31      38.611   9.671  14.311  1.00  0.00           H  
ATOM    497  N   THR A  32      39.947   5.704  15.483  1.00  0.00           N  
ATOM    498  CA  THR A  32      41.186   5.224  16.074  1.00  0.00           C  
ATOM    499  C   THR A  32      42.090   6.465  16.182  1.00  0.00           C  
ATOM    500  O   THR A  32      42.264   7.190  15.172  1.00  0.00           O  
ATOM    501  CB  THR A  32      41.850   4.117  15.234  1.00  0.00           C  
ATOM    502  OG1 THR A  32      41.000   2.963  15.202  1.00  0.00           O  
ATOM    503  CG2 THR A  32      43.197   3.733  15.828  1.00  0.00           C  
ATOM    504  H   THR A  32      39.934   5.960  14.506  1.00  0.00           H  
ATOM    505  HA  THR A  32      40.960   4.796  17.051  1.00  0.00           H  
ATOM    506  HB  THR A  32      41.997   4.472  14.215  1.00  0.00           H  
ATOM    507  HG1 THR A  32      40.889   2.623  16.093  1.00  0.00           H  
ATOM    508 1HG2 THR A  32      43.652   2.950  15.221  1.00  0.00           H  
ATOM    509 2HG2 THR A  32      43.850   4.606  15.843  1.00  0.00           H  
ATOM    510 3HG2 THR A  32      43.056   3.368  16.844  1.00  0.00           H  
ATOM    511  N   PHE A  33      42.652   6.712  17.364  1.00  0.00           N  
ATOM    512  CA  PHE A  33      43.466   7.921  17.538  1.00  0.00           C  
ATOM    513  C   PHE A  33      44.727   7.606  18.327  1.00  0.00           C  
ATOM    514  O   PHE A  33      44.763   6.681  19.122  1.00  0.00           O  
ATOM    515  CB  PHE A  33      42.663   9.095  18.102  1.00  0.00           C  
ATOM    516  CG  PHE A  33      42.086   8.876  19.482  1.00  0.00           C  
ATOM    517  CD1 PHE A  33      40.851   8.240  19.650  1.00  0.00           C  
ATOM    518  CD2 PHE A  33      42.734   9.384  20.599  1.00  0.00           C  
ATOM    519  CE1 PHE A  33      40.317   8.068  20.917  1.00  0.00           C  
ATOM    520  CE2 PHE A  33      42.202   9.241  21.878  1.00  0.00           C  
ATOM    521  CZ  PHE A  33      41.006   8.555  22.038  1.00  0.00           C  
ATOM    522  H   PHE A  33      42.531   6.084  18.146  1.00  0.00           H  
ATOM    523  HA  PHE A  33      43.851   8.222  16.563  1.00  0.00           H  
ATOM    524 1HB  PHE A  33      43.296   9.980  18.150  1.00  0.00           H  
ATOM    525 2HB  PHE A  33      41.833   9.323  17.434  1.00  0.00           H  
ATOM    526  HD1 PHE A  33      40.314   7.880  18.773  1.00  0.00           H  
ATOM    527  HD2 PHE A  33      43.672   9.921  20.456  1.00  0.00           H  
ATOM    528  HE1 PHE A  33      39.364   7.554  21.041  1.00  0.00           H  
ATOM    529  HE2 PHE A  33      42.710   9.660  22.747  1.00  0.00           H  
ATOM    530  HZ  PHE A  33      40.604   8.397  23.037  1.00  0.00           H  
ATOM    531  N   VAL A  34      45.782   8.332  18.012  1.00  0.00           N  
ATOM    532  CA  VAL A  34      47.077   8.066  18.583  1.00  0.00           C  
ATOM    533  C   VAL A  34      47.604   9.322  19.274  1.00  0.00           C  
ATOM    534  O   VAL A  34      47.648  10.380  18.677  1.00  0.00           O  
ATOM    535  CB  VAL A  34      48.062   7.612  17.489  1.00  0.00           C  
ATOM    536  CG1 VAL A  34      49.436   7.348  18.087  1.00  0.00           C  
ATOM    537  CG2 VAL A  34      47.528   6.369  16.795  1.00  0.00           C  
ATOM    538  H   VAL A  34      45.681   9.092  17.355  1.00  0.00           H  
ATOM    539  HA  VAL A  34      46.975   7.263  19.313  1.00  0.00           H  
ATOM    540  HB  VAL A  34      48.177   8.415  16.761  1.00  0.00           H  
ATOM    541 1HG1 VAL A  34      50.120   7.028  17.300  1.00  0.00           H  
ATOM    542 2HG1 VAL A  34      49.814   8.261  18.547  1.00  0.00           H  
ATOM    543 3HG1 VAL A  34      49.360   6.565  18.841  1.00  0.00           H  
ATOM    544 1HG2 VAL A  34      48.229   6.054  16.023  1.00  0.00           H  
ATOM    545 2HG2 VAL A  34      47.407   5.568  17.524  1.00  0.00           H  
ATOM    546 3HG2 VAL A  34      46.563   6.593  16.339  1.00  0.00           H  
ATOM    547  N   LEU A  35      48.002   9.158  20.533  1.00  0.00           N  
ATOM    548  CA  LEU A  35      48.533  10.226  21.383  1.00  0.00           C  
ATOM    549  C   LEU A  35      49.833   9.728  21.983  1.00  0.00           C  
ATOM    550  O   LEU A  35      49.855   8.681  22.605  1.00  0.00           O  
ATOM    551  CB  LEU A  35      47.547  10.530  22.509  1.00  0.00           C  
ATOM    552  CG  LEU A  35      46.179  10.997  22.004  1.00  0.00           C  
ATOM    553  CD1 LEU A  35      45.206  10.989  23.171  1.00  0.00           C  
ATOM    554  CD2 LEU A  35      46.299  12.366  21.349  1.00  0.00           C  
ATOM    555  H   LEU A  35      47.924   8.224  20.908  1.00  0.00           H  
ATOM    556  HA  LEU A  35      48.661  11.121  20.774  1.00  0.00           H  
ATOM    557 1HB  LEU A  35      47.416   9.631  23.108  1.00  0.00           H  
ATOM    558 2HB  LEU A  35      47.974  11.306  23.144  1.00  0.00           H  
ATOM    559  HG  LEU A  35      45.799  10.284  21.272  1.00  0.00           H  
ATOM    560 1HD1 LEU A  35      44.225  11.319  22.829  1.00  0.00           H  
ATOM    561 2HD1 LEU A  35      45.129   9.979  23.574  1.00  0.00           H  
ATOM    562 3HD1 LEU A  35      45.565  11.664  23.948  1.00  0.00           H  
ATOM    563 1HD2 LEU A  35      45.319  12.686  20.993  1.00  0.00           H  
ATOM    564 2HD2 LEU A  35      46.674  13.086  22.077  1.00  0.00           H  
ATOM    565 3HD2 LEU A  35      46.990  12.307  20.508  1.00  0.00           H  
ATOM    566  N   ASN A  36      50.914  10.466  21.774  1.00  0.00           N  
ATOM    567  CA  ASN A  36      52.220  10.088  22.326  1.00  0.00           C  
ATOM    568  C   ASN A  36      52.607   8.664  21.905  1.00  0.00           C  
ATOM    569  O   ASN A  36      53.218   7.921  22.677  1.00  0.00           O  
ATOM    570  CB  ASN A  36      52.218  10.217  23.838  1.00  0.00           C  
ATOM    571  CG  ASN A  36      52.092  11.644  24.297  1.00  0.00           C  
ATOM    572  OD1 ASN A  36      52.499  12.574  23.591  1.00  0.00           O  
ATOM    573  ND2 ASN A  36      51.535  11.834  25.465  1.00  0.00           N  
ATOM    574  H   ASN A  36      50.839  11.309  21.221  1.00  0.00           H  
ATOM    575  HA  ASN A  36      52.976  10.763  21.921  1.00  0.00           H  
ATOM    576 1HB  ASN A  36      51.390   9.640  24.252  1.00  0.00           H  
ATOM    577 2HB  ASN A  36      53.141   9.799  24.241  1.00  0.00           H  
ATOM    578 1HD2 ASN A  36      51.425  12.763  25.821  1.00  0.00           H  
ATOM    579 2HD2 ASN A  36      51.220  11.052  26.003  1.00  0.00           H  
ATOM    580  N   GLY A  37      52.249   8.292  20.679  1.00  0.00           N  
ATOM    581  CA  GLY A  37      52.556   6.956  20.159  1.00  0.00           C  
ATOM    582  C   GLY A  37      51.681   5.835  20.695  1.00  0.00           C  
ATOM    583  O   GLY A  37      51.942   4.655  20.410  1.00  0.00           O  
ATOM    584  H   GLY A  37      51.753   8.946  20.092  1.00  0.00           H  
ATOM    585 1HA  GLY A  37      52.461   6.958  19.073  1.00  0.00           H  
ATOM    586 2HA  GLY A  37      53.591   6.705  20.389  1.00  0.00           H  
ATOM    587  N   GLN A  38      50.662   6.178  21.484  1.00  0.00           N  
ATOM    588  CA  GLN A  38      49.748   5.184  22.073  1.00  0.00           C  
ATOM    589  C   GLN A  38      48.364   5.269  21.441  1.00  0.00           C  
ATOM    590  O   GLN A  38      47.774   6.335  21.317  1.00  0.00           O  
ATOM    591  CB  GLN A  38      49.639   5.379  23.588  1.00  0.00           C  
ATOM    592  CG  GLN A  38      50.934   5.135  24.342  1.00  0.00           C  
ATOM    593  CD  GLN A  38      50.802   5.417  25.826  1.00  0.00           C  
ATOM    594  OE1 GLN A  38      49.707   5.691  26.325  1.00  0.00           O  
ATOM    595  NE2 GLN A  38      51.919   5.352  26.542  1.00  0.00           N  
ATOM    596  H   GLN A  38      50.517   7.158  21.682  1.00  0.00           H  
ATOM    597  HA  GLN A  38      50.145   4.189  21.874  1.00  0.00           H  
ATOM    598 1HB  GLN A  38      49.312   6.397  23.801  1.00  0.00           H  
ATOM    599 2HB  GLN A  38      48.884   4.703  23.988  1.00  0.00           H  
ATOM    600 1HG  GLN A  38      51.224   4.092  24.217  1.00  0.00           H  
ATOM    601 2HG  GLN A  38      51.707   5.788  23.937  1.00  0.00           H  
ATOM    602 1HE2 GLN A  38      51.893   5.528  27.527  1.00  0.00           H  
ATOM    603 2HE2 GLN A  38      52.786   5.126  26.098  1.00  0.00           H  
ATOM    604  N   GLU A  39      47.838   4.115  21.084  1.00  0.00           N  
ATOM    605  CA  GLU A  39      46.590   4.029  20.351  1.00  0.00           C  
ATOM    606  C   GLU A  39      45.315   3.759  21.185  1.00  0.00           C  
ATOM    607  O   GLU A  39      45.306   2.861  22.039  1.00  0.00           O  
ATOM    608  CB  GLU A  39      46.746   2.932  19.313  1.00  0.00           C  
ATOM    609  CG  GLU A  39      45.664   2.887  18.313  1.00  0.00           C  
ATOM    610  CD  GLU A  39      45.856   1.771  17.307  1.00  0.00           C  
ATOM    611  OE1 GLU A  39      46.120   2.086  16.127  1.00  0.00           O  
ATOM    612  OE2 GLU A  39      45.759   0.615  17.707  1.00  0.00           O  
ATOM    613  H   GLU A  39      48.323   3.265  21.332  1.00  0.00           H  
ATOM    614  HA  GLU A  39      46.410   4.986  19.860  1.00  0.00           H  
ATOM    615 1HB  GLU A  39      47.689   3.065  18.782  1.00  0.00           H  
ATOM    616 2HB  GLU A  39      46.785   1.963  19.810  1.00  0.00           H  
ATOM    617 1HG  GLU A  39      44.714   2.744  18.827  1.00  0.00           H  
ATOM    618 2HG  GLU A  39      45.624   3.843  17.792  1.00  0.00           H  
ATOM    619  N   GLN A  40      44.247   4.503  20.894  1.00  0.00           N  
ATOM    620  CA  GLN A  40      42.957   4.385  21.563  1.00  0.00           C  
ATOM    621  C   GLN A  40      41.837   4.277  20.535  1.00  0.00           C  
ATOM    622  O   GLN A  40      41.965   4.748  19.395  1.00  0.00           O  
ATOM    623  CB  GLN A  40      42.713   5.582  22.486  1.00  0.00           C  
ATOM    624  CG  GLN A  40      43.649   5.647  23.680  1.00  0.00           C  
ATOM    625  CD  GLN A  40      43.271   6.749  24.652  1.00  0.00           C  
ATOM    626  OE1 GLN A  40      42.219   6.695  25.295  1.00  0.00           O  
ATOM    627  NE2 GLN A  40      44.129   7.757  24.764  1.00  0.00           N  
ATOM    628  H   GLN A  40      44.360   5.187  20.160  1.00  0.00           H  
ATOM    629  HA  GLN A  40      42.958   3.472  22.158  1.00  0.00           H  
ATOM    630 1HB  GLN A  40      42.826   6.507  21.919  1.00  0.00           H  
ATOM    631 2HB  GLN A  40      41.691   5.550  22.861  1.00  0.00           H  
ATOM    632 1HG  GLN A  40      43.611   4.696  24.211  1.00  0.00           H  
ATOM    633 2HG  GLN A  40      44.662   5.837  23.326  1.00  0.00           H  
ATOM    634 1HE2 GLN A  40      43.933   8.514  25.390  1.00  0.00           H  
ATOM    635 2HE2 GLN A  40      44.970   7.762  24.224  1.00  0.00           H  
ATOM    636  N   HIS A  41      40.734   3.654  20.941  1.00  0.00           N  
ATOM    637  CA  HIS A  41      39.620   3.427  20.044  1.00  0.00           C  
ATOM    638  C   HIS A  41      38.302   3.878  20.607  1.00  0.00           C  
ATOM    639  O   HIS A  41      38.028   3.693  21.789  1.00  0.00           O  
ATOM    640  CB  HIS A  41      39.524   1.941  19.682  1.00  0.00           C  
ATOM    641  CG  HIS A  41      40.778   1.387  19.079  1.00  0.00           C  
ATOM    642  ND1 HIS A  41      41.043   1.451  17.727  1.00  0.00           N  
ATOM    643  CD2 HIS A  41      41.837   0.760  19.642  1.00  0.00           C  
ATOM    644  CE1 HIS A  41      42.214   0.886  17.485  1.00  0.00           C  
ATOM    645  NE2 HIS A  41      42.714   0.459  18.629  1.00  0.00           N  
ATOM    646  H   HIS A  41      40.670   3.333  21.897  1.00  0.00           H  
ATOM    647  HA  HIS A  41      39.807   3.931  19.096  1.00  0.00           H  
ATOM    648 1HB  HIS A  41      39.291   1.363  20.577  1.00  0.00           H  
ATOM    649 2HB  HIS A  41      38.710   1.791  18.974  1.00  0.00           H  
ATOM    650  HD2 HIS A  41      41.968   0.535  20.700  1.00  0.00           H  
ATOM    651  HE1 HIS A  41      42.685   0.790  16.507  1.00  0.00           H  
ATOM    652  HE2 HIS A  41      43.600  -0.013  18.748  1.00  0.00           H  
ATOM    653  N   GLY A  42      37.459   4.407  19.730  1.00  0.00           N  
ATOM    654  CA  GLY A  42      36.075   4.736  20.060  1.00  0.00           C  
ATOM    655  C   GLY A  42      35.830   6.154  20.461  1.00  0.00           C  
ATOM    656  O   GLY A  42      36.703   6.800  21.044  1.00  0.00           O  
ATOM    657  H   GLY A  42      37.798   4.586  18.795  1.00  0.00           H  
ATOM    658 1HA  GLY A  42      35.436   4.524  19.202  1.00  0.00           H  
ATOM    659 2HA  GLY A  42      35.736   4.101  20.878  1.00  0.00           H  
ATOM    660  N   ILE A  43      34.609   6.613  20.233  1.00  0.00           N  
ATOM    661  CA  ILE A  43      34.223   7.974  20.551  1.00  0.00           C  
ATOM    662  C   ILE A  43      34.159   8.247  22.071  1.00  0.00           C  
ATOM    663  O   ILE A  43      34.337   9.382  22.511  1.00  0.00           O  
ATOM    664  CB  ILE A  43      32.906   8.359  19.808  1.00  0.00           C  
ATOM    665  CG1 ILE A  43      32.744   9.880  19.732  1.00  0.00           C  
ATOM    666  CG2 ILE A  43      31.713   7.695  20.452  1.00  0.00           C  
ATOM    667  CD1 ILE A  43      33.779  10.600  18.897  1.00  0.00           C  
ATOM    668  H   ILE A  43      33.927   5.991  19.823  1.00  0.00           H  
ATOM    669  HA  ILE A  43      35.016   8.644  20.221  1.00  0.00           H  
ATOM    670  HB  ILE A  43      32.967   8.038  18.769  1.00  0.00           H  
ATOM    671 1HG1 ILE A  43      31.765  10.122  19.318  1.00  0.00           H  
ATOM    672 2HG1 ILE A  43      32.785  10.302  20.737  1.00  0.00           H  
ATOM    673 1HG2 ILE A  43      30.807   7.978  19.917  1.00  0.00           H  
ATOM    674 2HG2 ILE A  43      31.834   6.613  20.413  1.00  0.00           H  
ATOM    675 3HG2 ILE A  43      31.636   8.014  21.491  1.00  0.00           H  
ATOM    676 1HD1 ILE A  43      33.574  11.671  18.909  1.00  0.00           H  
ATOM    677 2HD1 ILE A  43      34.771  10.416  19.310  1.00  0.00           H  
ATOM    678 3HD1 ILE A  43      33.737  10.235  17.872  1.00  0.00           H  
ATOM    679  N   ASP A  44      33.932   7.213  22.881  1.00  0.00           N  
ATOM    680  CA  ASP A  44      33.930   7.439  24.326  1.00  0.00           C  
ATOM    681  C   ASP A  44      35.334   7.823  24.793  1.00  0.00           C  
ATOM    682  O   ASP A  44      35.516   8.784  25.558  1.00  0.00           O  
ATOM    683  CB  ASP A  44      33.453   6.191  25.072  1.00  0.00           C  
ATOM    684  CG  ASP A  44      31.962   5.932  24.900  1.00  0.00           C  
ATOM    685  OD1 ASP A  44      31.289   6.783  24.369  1.00  0.00           O  
ATOM    686  OD2 ASP A  44      31.511   4.885  25.301  1.00  0.00           O  
ATOM    687  H   ASP A  44      33.763   6.282  22.528  1.00  0.00           H  
ATOM    688  HA  ASP A  44      33.242   8.255  24.548  1.00  0.00           H  
ATOM    689 1HB  ASP A  44      34.002   5.320  24.714  1.00  0.00           H  
ATOM    690 2HB  ASP A  44      33.667   6.298  26.136  1.00  0.00           H  
ATOM    691  N   ALA A  45      36.334   7.085  24.315  1.00  0.00           N  
ATOM    692  CA  ALA A  45      37.711   7.383  24.653  1.00  0.00           C  
ATOM    693  C   ALA A  45      38.082   8.771  24.122  1.00  0.00           C  
ATOM    694  O   ALA A  45      38.716   9.529  24.789  1.00  0.00           O  
ATOM    695  CB  ALA A  45      38.671   6.335  24.139  1.00  0.00           C  
ATOM    696  H   ALA A  45      36.135   6.304  23.706  1.00  0.00           H  
ATOM    697  HA  ALA A  45      37.795   7.411  25.739  1.00  0.00           H  
ATOM    698 1HB  ALA A  45      39.689   6.605  24.419  1.00  0.00           H  
ATOM    699 2HB  ALA A  45      38.419   5.367  24.574  1.00  0.00           H  
ATOM    700 3HB  ALA A  45      38.597   6.274  23.055  1.00  0.00           H  
ATOM    701  N   TRP A  46      37.659   9.086  22.908  1.00  0.00           N  
ATOM    702  CA  TRP A  46      37.909  10.407  22.324  1.00  0.00           C  
ATOM    703  C   TRP A  46      37.357  11.536  23.227  1.00  0.00           C  
ATOM    704  O   TRP A  46      38.065  12.507  23.521  1.00  0.00           O  
ATOM    705  CB  TRP A  46      37.309  10.505  20.905  1.00  0.00           C  
ATOM    706  CG  TRP A  46      37.522  11.902  20.310  1.00  0.00           C  
ATOM    707  CD1 TRP A  46      36.590  12.878  20.146  1.00  0.00           C  
ATOM    708  CD2 TRP A  46      38.784  12.506  20.011  1.00  0.00           C  
ATOM    709  NE1 TRP A  46      37.190  14.049  19.703  1.00  0.00           N  
ATOM    710  CE2 TRP A  46      38.535  13.828  19.600  1.00  0.00           C  
ATOM    711  CE3 TRP A  46      40.083  12.038  20.005  1.00  0.00           C  
ATOM    712  CZ2 TRP A  46      39.565  14.695  19.202  1.00  0.00           C  
ATOM    713  CZ3 TRP A  46      41.107  12.904  19.637  1.00  0.00           C  
ATOM    714  CH2 TRP A  46      40.827  14.199  19.212  1.00  0.00           C  
ATOM    715  H   TRP A  46      37.152   8.399  22.369  1.00  0.00           H  
ATOM    716  HA  TRP A  46      38.987  10.556  22.254  1.00  0.00           H  
ATOM    717 1HB  TRP A  46      37.774   9.759  20.260  1.00  0.00           H  
ATOM    718 2HB  TRP A  46      36.243  10.284  20.944  1.00  0.00           H  
ATOM    719  HD1 TRP A  46      35.524  12.759  20.336  1.00  0.00           H  
ATOM    720  HE1 TRP A  46      36.710  14.912  19.493  1.00  0.00           H  
ATOM    721  HE3 TRP A  46      40.301  11.008  20.287  1.00  0.00           H  
ATOM    722  HZ2 TRP A  46      39.371  15.724  18.898  1.00  0.00           H  
ATOM    723  HZ3 TRP A  46      42.135  12.545  19.689  1.00  0.00           H  
ATOM    724  HH2 TRP A  46      41.652  14.828  18.877  1.00  0.00           H  
ATOM    725  N   LYS A  47      36.095  11.433  23.629  1.00  0.00           N  
ATOM    726  CA  LYS A  47      35.501  12.424  24.504  1.00  0.00           C  
ATOM    727  C   LYS A  47      36.258  12.561  25.820  1.00  0.00           C  
ATOM    728  O   LYS A  47      36.467  13.680  26.312  1.00  0.00           O  
ATOM    729  CB  LYS A  47      34.048  12.117  24.795  1.00  0.00           C  
ATOM    730  CG  LYS A  47      33.127  12.410  23.641  1.00  0.00           C  
ATOM    731  CD  LYS A  47      31.647  12.132  23.939  1.00  0.00           C  
ATOM    732  CE  LYS A  47      31.269  10.697  23.802  1.00  0.00           C  
ATOM    733  NZ  LYS A  47      29.755  10.542  23.920  1.00  0.00           N  
ATOM    734  H   LYS A  47      35.536  10.650  23.321  1.00  0.00           H  
ATOM    735  HA  LYS A  47      35.548  13.395  24.009  1.00  0.00           H  
ATOM    736 1HB  LYS A  47      33.943  11.064  25.058  1.00  0.00           H  
ATOM    737 2HB  LYS A  47      33.717  12.703  25.654  1.00  0.00           H  
ATOM    738 1HG  LYS A  47      33.216  13.461  23.362  1.00  0.00           H  
ATOM    739 2HG  LYS A  47      33.412  11.800  22.784  1.00  0.00           H  
ATOM    740 1HD  LYS A  47      31.417  12.441  24.959  1.00  0.00           H  
ATOM    741 2HD  LYS A  47      31.024  12.706  23.254  1.00  0.00           H  
ATOM    742 1HE  LYS A  47      31.603  10.324  22.835  1.00  0.00           H  
ATOM    743 2HE  LYS A  47      31.760  10.115  24.581  1.00  0.00           H  
ATOM    744 1HZ  LYS A  47      29.508   9.567  23.827  1.00  0.00           H  
ATOM    745 2HZ  LYS A  47      29.450  10.880  24.822  1.00  0.00           H  
ATOM    746 3HZ  LYS A  47      29.303  11.074  23.191  1.00  0.00           H  
ATOM    747  N   GLN A  48      36.658  11.436  26.403  1.00  0.00           N  
ATOM    748  CA  GLN A  48      37.424  11.479  27.667  1.00  0.00           C  
ATOM    749  C   GLN A  48      38.736  12.210  27.467  1.00  0.00           C  
ATOM    750  O   GLN A  48      39.146  13.004  28.310  1.00  0.00           O  
ATOM    751  CB  GLN A  48      37.694  10.068  28.197  1.00  0.00           C  
ATOM    752  CG  GLN A  48      36.458   9.349  28.709  1.00  0.00           C  
ATOM    753  CD  GLN A  48      36.705   7.871  28.944  1.00  0.00           C  
ATOM    754  OE1 GLN A  48      37.748   7.333  28.565  1.00  0.00           O  
ATOM    755  NE2 GLN A  48      35.743   7.204  29.574  1.00  0.00           N  
ATOM    756  H   GLN A  48      36.443  10.541  25.989  1.00  0.00           H  
ATOM    757  HA  GLN A  48      36.845  12.036  28.403  1.00  0.00           H  
ATOM    758 1HB  GLN A  48      38.133   9.461  27.406  1.00  0.00           H  
ATOM    759 2HB  GLN A  48      38.416  10.118  29.011  1.00  0.00           H  
ATOM    760 1HG  GLN A  48      36.153   9.799  29.654  1.00  0.00           H  
ATOM    761 2HG  GLN A  48      35.660   9.449  27.973  1.00  0.00           H  
ATOM    762 1HE2 GLN A  48      35.850   6.226  29.757  1.00  0.00           H  
ATOM    763 2HE2 GLN A  48      34.913   7.679  29.865  1.00  0.00           H  
ATOM    764  N   TYR A  49      39.409  11.935  26.358  1.00  0.00           N  
ATOM    765  CA  TYR A  49      40.637  12.658  26.027  1.00  0.00           C  
ATOM    766  C   TYR A  49      40.419  14.183  25.950  1.00  0.00           C  
ATOM    767  O   TYR A  49      41.110  14.993  26.606  1.00  0.00           O  
ATOM    768  CB  TYR A  49      41.207  12.139  24.705  1.00  0.00           C  
ATOM    769  CG  TYR A  49      42.446  12.874  24.244  1.00  0.00           C  
ATOM    770  CD1 TYR A  49      43.679  12.577  24.808  1.00  0.00           C  
ATOM    771  CD2 TYR A  49      42.350  13.844  23.258  1.00  0.00           C  
ATOM    772  CE1 TYR A  49      44.811  13.248  24.387  1.00  0.00           C  
ATOM    773  CE2 TYR A  49      43.482  14.516  22.838  1.00  0.00           C  
ATOM    774  CZ  TYR A  49      44.708  14.221  23.398  1.00  0.00           C  
ATOM    775  OH  TYR A  49      45.835  14.889  22.979  1.00  0.00           O  
ATOM    776  H   TYR A  49      39.076  11.218  25.729  1.00  0.00           H  
ATOM    777  HA  TYR A  49      41.369  12.477  26.816  1.00  0.00           H  
ATOM    778 1HB  TYR A  49      41.457  11.081  24.807  1.00  0.00           H  
ATOM    779 2HB  TYR A  49      40.452  12.223  23.925  1.00  0.00           H  
ATOM    780  HD1 TYR A  49      43.754  11.814  25.583  1.00  0.00           H  
ATOM    781  HD2 TYR A  49      41.382  14.078  22.816  1.00  0.00           H  
ATOM    782  HE1 TYR A  49      45.779  13.015  24.830  1.00  0.00           H  
ATOM    783  HE2 TYR A  49      43.406  15.279  22.063  1.00  0.00           H  
ATOM    784  HH  TYR A  49      45.596  15.522  22.297  1.00  0.00           H  
ATOM    785  N   VAL A  50      39.456  14.603  25.151  1.00  0.00           N  
ATOM    786  CA  VAL A  50      39.227  16.032  25.006  1.00  0.00           C  
ATOM    787  C   VAL A  50      38.922  16.675  26.370  1.00  0.00           C  
ATOM    788  O   VAL A  50      39.401  17.781  26.692  1.00  0.00           O  
ATOM    789  CB  VAL A  50      38.057  16.288  24.038  1.00  0.00           C  
ATOM    790  CG1 VAL A  50      37.692  17.765  24.021  1.00  0.00           C  
ATOM    791  CG2 VAL A  50      38.425  15.808  22.642  1.00  0.00           C  
ATOM    792  H   VAL A  50      38.873  13.957  24.637  1.00  0.00           H  
ATOM    793  HA  VAL A  50      40.146  16.495  24.644  1.00  0.00           H  
ATOM    794  HB  VAL A  50      37.180  15.745  24.390  1.00  0.00           H  
ATOM    795 1HG1 VAL A  50      36.863  17.928  23.332  1.00  0.00           H  
ATOM    796 2HG1 VAL A  50      37.398  18.078  25.023  1.00  0.00           H  
ATOM    797 3HG1 VAL A  50      38.553  18.349  23.696  1.00  0.00           H  
ATOM    798 1HG2 VAL A  50      37.593  15.991  21.963  1.00  0.00           H  
ATOM    799 2HG2 VAL A  50      39.305  16.347  22.292  1.00  0.00           H  
ATOM    800 3HG2 VAL A  50      38.641  14.740  22.670  1.00  0.00           H  
ATOM    801  N   ARG A  51      38.147  15.988  27.197  1.00  0.00           N  
ATOM    802  CA  ARG A  51      37.837  16.529  28.516  1.00  0.00           C  
ATOM    803  C   ARG A  51      39.081  16.657  29.402  1.00  0.00           C  
ATOM    804  O   ARG A  51      39.219  17.640  30.140  1.00  0.00           O  
ATOM    805  CB  ARG A  51      36.746  15.710  29.191  1.00  0.00           C  
ATOM    806  CG  ARG A  51      35.408  15.896  28.518  1.00  0.00           C  
ATOM    807  CD  ARG A  51      34.398  14.863  28.969  1.00  0.00           C  
ATOM    808  NE  ARG A  51      33.120  15.057  28.289  1.00  0.00           N  
ATOM    809  CZ  ARG A  51      32.182  14.127  28.149  1.00  0.00           C  
ATOM    810  NH1 ARG A  51      32.361  12.902  28.623  1.00  0.00           N  
ATOM    811  NH2 ARG A  51      31.061  14.432  27.523  1.00  0.00           N  
ATOM    812  H   ARG A  51      37.765  15.092  26.930  1.00  0.00           H  
ATOM    813  HA  ARG A  51      37.479  17.552  28.395  1.00  0.00           H  
ATOM    814 1HB  ARG A  51      37.016  14.655  29.167  1.00  0.00           H  
ATOM    815 2HB  ARG A  51      36.665  16.004  30.237  1.00  0.00           H  
ATOM    816 1HG  ARG A  51      35.014  16.884  28.757  1.00  0.00           H  
ATOM    817 2HG  ARG A  51      35.528  15.805  27.438  1.00  0.00           H  
ATOM    818 1HD  ARG A  51      34.771  13.865  28.739  1.00  0.00           H  
ATOM    819 2HD  ARG A  51      34.242  14.952  30.044  1.00  0.00           H  
ATOM    820  HE  ARG A  51      32.932  15.968  27.893  1.00  0.00           H  
ATOM    821 1HH1 ARG A  51      33.220  12.665  29.099  1.00  0.00           H  
ATOM    822 2HH1 ARG A  51      31.639  12.206  28.510  1.00  0.00           H  
ATOM    823 1HH2 ARG A  51      30.924  15.364  27.156  1.00  0.00           H  
ATOM    824 2HH2 ARG A  51      30.340  13.735  27.410  1.00  0.00           H  
ATOM    825  N   MET A  52      39.982  15.680  29.323  1.00  0.00           N  
ATOM    826  CA  MET A  52      41.240  15.730  30.075  1.00  0.00           C  
ATOM    827  C   MET A  52      42.063  16.937  29.655  1.00  0.00           C  
ATOM    828  O   MET A  52      42.684  17.606  30.506  1.00  0.00           O  
ATOM    829  CB  MET A  52      42.039  14.444  29.872  1.00  0.00           C  
ATOM    830  CG  MET A  52      41.492  13.238  30.623  1.00  0.00           C  
ATOM    831  SD  MET A  52      42.514  11.766  30.412  1.00  0.00           S  
ATOM    832  CE  MET A  52      44.028  12.289  31.212  1.00  0.00           C  
ATOM    833  H   MET A  52      39.794  14.885  28.730  1.00  0.00           H  
ATOM    834  HA  MET A  52      41.006  15.826  31.135  1.00  0.00           H  
ATOM    835 1HB  MET A  52      42.063  14.194  28.812  1.00  0.00           H  
ATOM    836 2HB  MET A  52      43.069  14.600  30.195  1.00  0.00           H  
ATOM    837 1HG  MET A  52      41.433  13.467  31.686  1.00  0.00           H  
ATOM    838 2HG  MET A  52      40.487  13.013  30.267  1.00  0.00           H  
ATOM    839 1HE  MET A  52      44.762  11.483  31.164  1.00  0.00           H  
ATOM    840 2HE  MET A  52      44.423  13.170  30.705  1.00  0.00           H  
ATOM    841 3HE  MET A  52      43.824  12.532  32.255  1.00  0.00           H  
ATOM    842  N   LEU A  53      42.095  17.221  28.357  1.00  0.00           N  
ATOM    843  CA  LEU A  53      42.876  18.355  27.867  1.00  0.00           C  
ATOM    844  C   LEU A  53      42.402  19.610  28.563  1.00  0.00           C  
ATOM    845  O   LEU A  53      43.217  20.433  28.952  1.00  0.00           O  
ATOM    846  CB  LEU A  53      42.733  18.509  26.348  1.00  0.00           C  
ATOM    847  CG  LEU A  53      43.524  17.505  25.500  1.00  0.00           C  
ATOM    848  CD1 LEU A  53      43.295  17.795  24.023  1.00  0.00           C  
ATOM    849  CD2 LEU A  53      45.001  17.595  25.852  1.00  0.00           C  
ATOM    850  H   LEU A  53      41.581  16.656  27.697  1.00  0.00           H  
ATOM    851  HA  LEU A  53      43.928  18.174  28.092  1.00  0.00           H  
ATOM    852 1HB  LEU A  53      41.681  18.407  26.086  1.00  0.00           H  
ATOM    853 2HB  LEU A  53      43.060  19.510  26.067  1.00  0.00           H  
ATOM    854  HG  LEU A  53      43.164  16.495  25.701  1.00  0.00           H  
ATOM    855 1HD1 LEU A  53      43.857  17.082  23.420  1.00  0.00           H  
ATOM    856 2HD1 LEU A  53      42.233  17.704  23.794  1.00  0.00           H  
ATOM    857 3HD1 LEU A  53      43.631  18.806  23.795  1.00  0.00           H  
ATOM    858 1HD2 LEU A  53      45.564  16.881  25.250  1.00  0.00           H  
ATOM    859 2HD2 LEU A  53      45.362  18.604  25.650  1.00  0.00           H  
ATOM    860 3HD2 LEU A  53      45.138  17.366  26.909  1.00  0.00           H  
ATOM    861  N   PHE A  54      41.098  19.758  28.750  1.00  0.00           N  
ATOM    862  CA  PHE A  54      40.576  20.972  29.361  1.00  0.00           C  
ATOM    863  C   PHE A  54      40.611  21.021  30.865  1.00  0.00           C  
ATOM    864  O   PHE A  54      40.402  22.096  31.428  1.00  0.00           O  
ATOM    865  CB  PHE A  54      39.225  21.318  28.809  1.00  0.00           C  
ATOM    866  CG  PHE A  54      39.248  21.448  27.324  1.00  0.00           C  
ATOM    867  CD1 PHE A  54      40.257  22.178  26.700  1.00  0.00           C  
ATOM    868  CD2 PHE A  54      38.304  20.808  26.542  1.00  0.00           C  
ATOM    869  CE1 PHE A  54      40.323  22.256  25.302  1.00  0.00           C  
ATOM    870  CE2 PHE A  54      38.356  20.917  25.146  1.00  0.00           C  
ATOM    871  CZ  PHE A  54      39.373  21.635  24.552  1.00  0.00           C  
ATOM    872  H   PHE A  54      40.454  19.032  28.471  1.00  0.00           H  
ATOM    873  HA  PHE A  54      41.259  21.793  29.136  1.00  0.00           H  
ATOM    874 1HB  PHE A  54      38.509  20.547  29.090  1.00  0.00           H  
ATOM    875 2HB  PHE A  54      38.883  22.256  29.246  1.00  0.00           H  
ATOM    876  HD1 PHE A  54      40.999  22.691  27.313  1.00  0.00           H  
ATOM    877  HD2 PHE A  54      37.501  20.242  27.014  1.00  0.00           H  
ATOM    878  HE1 PHE A  54      41.131  22.810  24.826  1.00  0.00           H  
ATOM    879  HE2 PHE A  54      37.596  20.438  24.529  1.00  0.00           H  
ATOM    880  HZ  PHE A  54      39.407  21.701  23.465  1.00  0.00           H  
ATOM    881  N   THR A  55      40.845  19.903  31.545  1.00  0.00           N  
ATOM    882  CA  THR A  55      41.041  19.980  32.984  1.00  0.00           C  
ATOM    883  C   THR A  55      42.540  20.165  33.267  1.00  0.00           C  
ATOM    884  O   THR A  55      42.914  20.790  34.287  1.00  0.00           O  
ATOM    885  CB  THR A  55      40.508  18.723  33.696  1.00  0.00           C  
ATOM    886  OG1 THR A  55      41.197  17.565  33.206  1.00  0.00           O  
ATOM    887  CG2 THR A  55      39.016  18.562  33.449  1.00  0.00           C  
ATOM    888  H   THR A  55      40.890  19.002  31.090  1.00  0.00           H  
ATOM    889  HA  THR A  55      40.514  20.858  33.358  1.00  0.00           H  
ATOM    890  HB  THR A  55      40.686  18.808  34.767  1.00  0.00           H  
ATOM    891  HG1 THR A  55      40.863  16.782  33.651  1.00  0.00           H  
ATOM    892 1HG2 THR A  55      38.657  17.669  33.960  1.00  0.00           H  
ATOM    893 2HG2 THR A  55      38.488  19.436  33.831  1.00  0.00           H  
ATOM    894 3HG2 THR A  55      38.832  18.466  32.380  1.00  0.00           H  
ATOM    895  N   ALA A  56      43.399  19.640  32.389  1.00  0.00           N  
ATOM    896  CA  ALA A  56      44.862  19.805  32.534  1.00  0.00           C  
ATOM    897  C   ALA A  56      45.362  21.207  32.185  1.00  0.00           C  
ATOM    898  O   ALA A  56      46.446  21.605  32.636  1.00  0.00           O  
ATOM    899  CB  ALA A  56      45.597  18.787  31.700  1.00  0.00           C  
ATOM    900  H   ALA A  56      43.038  19.115  31.605  1.00  0.00           H  
ATOM    901  HA  ALA A  56      45.118  19.651  33.582  1.00  0.00           H  
ATOM    902 1HB  ALA A  56      46.671  18.925  31.820  1.00  0.00           H  
ATOM    903 2HB  ALA A  56      45.321  17.783  32.024  1.00  0.00           H  
ATOM    904 3HB  ALA A  56      45.330  18.915  30.652  1.00  0.00           H  
ATOM    905  N   ASN A  57      44.582  21.973  31.419  1.00  0.00           N  
ATOM    906  CA  ASN A  57      44.990  23.294  30.962  1.00  0.00           C  
ATOM    907  C   ASN A  57      43.955  24.381  31.217  1.00  0.00           C  
ATOM    908  O   ASN A  57      42.740  24.141  31.001  1.00  0.00           O  
ATOM    909  CB  ASN A  57      45.253  23.238  29.448  1.00  0.00           C  
ATOM    910  CG  ASN A  57      46.327  22.259  29.078  1.00  0.00           C  
ATOM    911  OD1 ASN A  57      47.503  22.512  29.274  1.00  0.00           O  
ATOM    912  ND2 ASN A  57      45.922  21.120  28.517  1.00  0.00           N  
ATOM    913  H   ASN A  57      43.675  21.618  31.151  1.00  0.00           H  
ATOM    914  HA  ASN A  57      45.911  23.570  31.479  1.00  0.00           H  
ATOM    915 1HB  ASN A  57      44.334  22.961  28.929  1.00  0.00           H  
ATOM    916 2HB  ASN A  57      45.544  24.227  29.092  1.00  0.00           H  
ATOM    917 1HD2 ASN A  57      46.592  20.428  28.248  1.00  0.00           H  
ATOM    918 2HD2 ASN A  57      44.947  20.958  28.365  1.00  0.00           H  
ATOM    919  N   GLN A  58      44.419  25.580  31.559  1.00  0.00           N  
ATOM    920  CA  GLN A  58      43.567  26.761  31.736  1.00  0.00           C  
ATOM    921  C   GLN A  58      43.266  27.418  30.396  1.00  0.00           C  
ATOM    922  O   GLN A  58      42.303  28.168  30.288  1.00  0.00           O  
ATOM    923  CB  GLN A  58      44.242  27.857  32.591  1.00  0.00           C  
ATOM    924  CG  GLN A  58      44.566  27.497  33.987  1.00  0.00           C  
ATOM    925  CD  GLN A  58      45.160  28.666  34.762  1.00  0.00           C  
ATOM    926  OE1 GLN A  58      45.005  29.842  34.391  1.00  0.00           O  
ATOM    927  NE2 GLN A  58      45.774  28.358  35.885  1.00  0.00           N  
ATOM    928  H   GLN A  58      45.416  25.666  31.701  1.00  0.00           H  
ATOM    929  HA  GLN A  58      42.655  26.456  32.250  1.00  0.00           H  
ATOM    930 1HB  GLN A  58      45.176  28.162  32.120  1.00  0.00           H  
ATOM    931 2HB  GLN A  58      43.596  28.734  32.634  1.00  0.00           H  
ATOM    932 1HG  GLN A  58      43.653  27.179  34.491  1.00  0.00           H  
ATOM    933 2HG  GLN A  58      45.292  26.684  33.983  1.00  0.00           H  
ATOM    934 1HE2 GLN A  58      46.188  29.079  36.444  1.00  0.00           H  
ATOM    935 2HE2 GLN A  58      45.829  27.404  36.181  1.00  0.00           H  
ATOM    936  N   ASP A  59      44.152  27.239  29.402  1.00  0.00           N  
ATOM    937  CA  ASP A  59      43.912  27.779  28.067  1.00  0.00           C  
ATOM    938  C   ASP A  59      44.782  27.046  27.108  1.00  0.00           C  
ATOM    939  O   ASP A  59      45.810  26.455  27.505  1.00  0.00           O  
ATOM    940  CB  ASP A  59      44.233  29.276  28.041  1.00  0.00           C  
ATOM    941  CG  ASP A  59      43.591  30.018  26.874  1.00  0.00           C  
ATOM    942  OD1 ASP A  59      42.860  29.423  26.075  1.00  0.00           O  
ATOM    943  OD2 ASP A  59      43.773  31.264  26.832  1.00  0.00           O  
ATOM    944  H   ASP A  59      45.001  26.721  29.579  1.00  0.00           H  
ATOM    945  HA  ASP A  59      42.859  27.639  27.821  1.00  0.00           H  
ATOM    946 1HB  ASP A  59      43.892  29.737  28.968  1.00  0.00           H  
ATOM    947 2HB  ASP A  59      45.313  29.416  27.983  1.00  0.00           H  
ATOM    948  N   TRP A  60      44.354  27.017  25.856  1.00  0.00           N  
ATOM    949  CA  TRP A  60      45.082  26.344  24.819  1.00  0.00           C  
ATOM    950  C   TRP A  60      44.642  26.885  23.455  1.00  0.00           C  
ATOM    951  O   TRP A  60      43.493  27.268  23.271  1.00  0.00           O  
ATOM    952  CB  TRP A  60      44.850  24.834  24.897  1.00  0.00           C  
ATOM    953  CG  TRP A  60      45.804  24.038  24.059  1.00  0.00           C  
ATOM    954  CD1 TRP A  60      45.583  23.562  22.802  1.00  0.00           C  
ATOM    955  CD2 TRP A  60      47.144  23.619  24.416  1.00  0.00           C  
ATOM    956  NE1 TRP A  60      46.686  22.878  22.354  1.00  0.00           N  
ATOM    957  CE2 TRP A  60      47.651  22.904  23.328  1.00  0.00           C  
ATOM    958  CE3 TRP A  60      47.941  23.792  25.555  1.00  0.00           C  
ATOM    959  CZ2 TRP A  60      48.924  22.356  23.340  1.00  0.00           C  
ATOM    960  CZ3 TRP A  60      49.218  23.243  25.566  1.00  0.00           C  
ATOM    961  CH2 TRP A  60      49.696  22.544  24.487  1.00  0.00           C  
ATOM    962  H   TRP A  60      43.488  27.484  25.626  1.00  0.00           H  
ATOM    963  HA  TRP A  60      46.139  26.587  24.926  1.00  0.00           H  
ATOM    964 1HB  TRP A  60      44.946  24.504  25.932  1.00  0.00           H  
ATOM    965 2HB  TRP A  60      43.836  24.604  24.573  1.00  0.00           H  
ATOM    966  HD1 TRP A  60      44.665  23.704  22.235  1.00  0.00           H  
ATOM    967  HE1 TRP A  60      46.774  22.428  21.454  1.00  0.00           H  
ATOM    968  HE3 TRP A  60      47.567  24.348  26.414  1.00  0.00           H  
ATOM    969  HZ2 TRP A  60      49.322  21.797  22.493  1.00  0.00           H  
ATOM    970  HZ3 TRP A  60      49.831  23.381  26.457  1.00  0.00           H  
ATOM    971  HH2 TRP A  60      50.702  22.127  24.529  1.00  0.00           H  
ATOM    972  N   LYS A  61      45.598  26.966  22.524  1.00  0.00           N  
ATOM    973  CA  LYS A  61      45.363  27.500  21.192  1.00  0.00           C  
ATOM    974  C   LYS A  61      46.085  26.658  20.151  1.00  0.00           C  
ATOM    975  O   LYS A  61      47.276  26.418  20.311  1.00  0.00           O  
ATOM    976  CB  LYS A  61      45.815  28.958  21.105  1.00  0.00           C  
ATOM    977  CG  LYS A  61      45.611  29.600  19.739  1.00  0.00           C  
ATOM    978  CD  LYS A  61      44.142  29.905  19.486  1.00  0.00           C  
ATOM    979  CE  LYS A  61      43.939  30.567  18.132  1.00  0.00           C  
ATOM    980  NZ  LYS A  61      42.497  30.732  17.803  1.00  0.00           N  
ATOM    981  H   LYS A  61      46.523  26.640  22.767  1.00  0.00           H  
ATOM    982  HA  LYS A  61      44.288  27.504  21.007  1.00  0.00           H  
ATOM    983 1HB  LYS A  61      45.270  29.553  21.839  1.00  0.00           H  
ATOM    984 2HB  LYS A  61      46.875  29.026  21.351  1.00  0.00           H  
ATOM    985 1HG  LYS A  61      46.180  30.528  19.684  1.00  0.00           H  
ATOM    986 2HG  LYS A  61      45.972  28.926  18.963  1.00  0.00           H  
ATOM    987 1HD  LYS A  61      43.567  28.978  19.518  1.00  0.00           H  
ATOM    988 2HD  LYS A  61      43.769  30.570  20.265  1.00  0.00           H  
ATOM    989 1HE  LYS A  61      44.413  31.548  18.132  1.00  0.00           H  
ATOM    990 2HE  LYS A  61      44.407  29.961  17.356  1.00  0.00           H  
ATOM    991 1HZ  LYS A  61      42.405  31.174  16.899  1.00  0.00           H  
ATOM    992 2HZ  LYS A  61      42.050  29.826  17.782  1.00  0.00           H  
ATOM    993 3HZ  LYS A  61      42.055  31.308  18.505  1.00  0.00           H  
ATOM    994  N   HIS A  62      45.346  26.191  19.134  1.00  0.00           N  
ATOM    995  CA  HIS A  62      45.925  25.496  18.032  1.00  0.00           C  
ATOM    996  C   HIS A  62      46.003  26.407  16.817  1.00  0.00           C  
ATOM    997  O   HIS A  62      45.091  27.214  16.577  1.00  0.00           O  
ATOM    998  CB  HIS A  62      45.114  24.238  17.704  1.00  0.00           C  
ATOM    999  CG  HIS A  62      45.134  23.209  18.792  1.00  0.00           C  
ATOM   1000  ND1 HIS A  62      44.557  23.421  20.026  1.00  0.00           N  
ATOM   1001  CD2 HIS A  62      45.662  21.963  18.831  1.00  0.00           C  
ATOM   1002  CE1 HIS A  62      44.729  22.347  20.778  1.00  0.00           C  
ATOM   1003  NE2 HIS A  62      45.396  21.450  20.076  1.00  0.00           N  
ATOM   1004  H   HIS A  62      44.347  26.338  19.152  1.00  0.00           H  
ATOM   1005  HA  HIS A  62      46.889  25.084  18.328  1.00  0.00           H  
ATOM   1006 1HB  HIS A  62      44.076  24.514  17.514  1.00  0.00           H  
ATOM   1007 2HB  HIS A  62      45.504  23.781  16.795  1.00  0.00           H  
ATOM   1008  HD1 HIS A  62      44.017  24.218  20.298  1.00  0.00           H  
ATOM   1009  HD2 HIS A  62      46.210  21.368  18.100  1.00  0.00           H  
ATOM   1010  HE1 HIS A  62      44.341  22.315  21.796  1.00  0.00           H  
ATOM   1011  N   MET A  63      47.103  26.293  16.082  1.00  0.00           N  
ATOM   1012  CA  MET A  63      47.325  26.943  14.784  1.00  0.00           C  
ATOM   1013  C   MET A  63      47.694  25.801  13.827  1.00  0.00           C  
ATOM   1014  O   MET A  63      48.417  24.899  14.220  1.00  0.00           O  
ATOM   1015  CB  MET A  63      48.534  27.902  14.832  1.00  0.00           C  
ATOM   1016  CG  MET A  63      48.428  29.084  15.772  1.00  0.00           C  
ATOM   1017  SD  MET A  63      47.071  30.349  15.230  1.00  0.00           S  
ATOM   1018  CE  MET A  63      47.192  31.651  16.730  1.00  0.00           C  
ATOM   1019  H   MET A  63      47.829  25.707  16.469  1.00  0.00           H  
ATOM   1020  HA  MET A  63      46.439  27.526  14.533  1.00  0.00           H  
ATOM   1021 1HB  MET A  63      49.425  27.350  15.126  1.00  0.00           H  
ATOM   1022 2HB  MET A  63      48.714  28.311  13.837  1.00  0.00           H  
ATOM   1023 1HG  MET A  63      48.188  28.730  16.775  1.00  0.00           H  
ATOM   1024 2HG  MET A  63      49.385  29.603  15.814  1.00  0.00           H  
ATOM   1025 1HE  MET A  63      46.471  32.454  16.575  1.00  0.00           H  
ATOM   1026 2HE  MET A  63      46.975  31.144  17.671  1.00  0.00           H  
ATOM   1027 3HE  MET A  63      48.199  32.070  16.768  1.00  0.00           H  
ATOM   1028  N   TYR A  64      47.243  25.836  12.585  1.00  0.00           N  
ATOM   1029  CA  TYR A  64      47.606  24.756  11.661  1.00  0.00           C  
ATOM   1030  C   TYR A  64      47.905  25.327  10.264  1.00  0.00           C  
ATOM   1031  O   TYR A  64      47.302  26.309   9.850  1.00  0.00           O  
ATOM   1032  CB  TYR A  64      46.542  23.627  11.596  1.00  0.00           C  
ATOM   1033  CG  TYR A  64      45.295  23.982  10.832  1.00  0.00           C  
ATOM   1034  CD1 TYR A  64      44.290  24.756  11.403  1.00  0.00           C  
ATOM   1035  CD2 TYR A  64      45.074  23.469   9.547  1.00  0.00           C  
ATOM   1036  CE1 TYR A  64      43.146  25.036  10.680  1.00  0.00           C  
ATOM   1037  CE2 TYR A  64      43.923  23.738   8.829  1.00  0.00           C  
ATOM   1038  CZ  TYR A  64      42.955  24.531   9.414  1.00  0.00           C  
ATOM   1039  OH  TYR A  64      41.794  24.799   8.689  1.00  0.00           O  
ATOM   1040  H   TYR A  64      46.656  26.589  12.257  1.00  0.00           H  
ATOM   1041  HA  TYR A  64      48.538  24.306  12.003  1.00  0.00           H  
ATOM   1042 1HB  TYR A  64      46.977  22.743  11.128  1.00  0.00           H  
ATOM   1043 2HB  TYR A  64      46.244  23.350  12.606  1.00  0.00           H  
ATOM   1044  HD1 TYR A  64      44.405  25.138  12.417  1.00  0.00           H  
ATOM   1045  HD2 TYR A  64      45.824  22.831   9.078  1.00  0.00           H  
ATOM   1046  HE1 TYR A  64      42.356  25.642  11.123  1.00  0.00           H  
ATOM   1047  HE2 TYR A  64      43.796  23.326   7.827  1.00  0.00           H  
ATOM   1048  HH  TYR A  64      41.726  24.182   7.956  1.00  0.00           H  
ATOM   1049  N   ALA A  65      48.822  24.673   9.544  1.00  0.00           N  
ATOM   1050  CA  ALA A  65      49.255  25.167   8.244  1.00  0.00           C  
ATOM   1051  C   ALA A  65      48.239  24.902   7.148  1.00  0.00           C  
ATOM   1052  O   ALA A  65      47.995  25.751   6.295  1.00  0.00           O  
ATOM   1053  CB  ALA A  65      50.633  24.557   7.894  1.00  0.00           C  
ATOM   1054  H   ALA A  65      49.224  23.820   9.905  1.00  0.00           H  
ATOM   1055  HA  ALA A  65      49.347  26.252   8.307  1.00  0.00           H  
ATOM   1056 1HB  ALA A  65      50.958  24.926   6.922  1.00  0.00           H  
ATOM   1057 2HB  ALA A  65      51.361  24.843   8.653  1.00  0.00           H  
ATOM   1058 3HB  ALA A  65      50.551  23.471   7.861  1.00  0.00           H  
ATOM   1059  N   GLY A  66      47.643  23.717   7.173  1.00  0.00           N  
ATOM   1060  CA  GLY A  66      46.678  23.299   6.164  1.00  0.00           C  
ATOM   1061  C   GLY A  66      46.840  21.840   5.818  1.00  0.00           C  
ATOM   1062  O   GLY A  66      47.948  21.321   5.737  1.00  0.00           O  
ATOM   1063  H   GLY A  66      47.873  23.083   7.925  1.00  0.00           H  
ATOM   1064 1HA  GLY A  66      45.667  23.478   6.532  1.00  0.00           H  
ATOM   1065 2HA  GLY A  66      46.805  23.904   5.267  1.00  0.00           H  
ATOM   1066  N   TRP A  67      45.712  21.144   5.680  1.00  0.00           N  
ATOM   1067  CA  TRP A  67      45.713  19.717   5.418  1.00  0.00           C  
ATOM   1068  C   TRP A  67      46.012  19.445   3.955  1.00  0.00           C  
ATOM   1069  O   TRP A  67      45.371  20.008   3.052  1.00  0.00           O  
ATOM   1070  CB  TRP A  67      44.371  19.109   5.766  1.00  0.00           C  
ATOM   1071  CG  TRP A  67      44.009  19.120   7.196  1.00  0.00           C  
ATOM   1072  CD1 TRP A  67      43.329  20.113   7.851  1.00  0.00           C  
ATOM   1073  CD2 TRP A  67      44.303  18.119   8.183  1.00  0.00           C  
ATOM   1074  NE1 TRP A  67      43.193  19.794   9.177  1.00  0.00           N  
ATOM   1075  CE2 TRP A  67      43.743  18.567   9.408  1.00  0.00           C  
ATOM   1076  CE3 TRP A  67      44.934  16.883   8.161  1.00  0.00           C  
ATOM   1077  CZ2 TRP A  67      43.789  17.810  10.559  1.00  0.00           C  
ATOM   1078  CZ3 TRP A  67      45.004  16.149   9.348  1.00  0.00           C  
ATOM   1079  CH2 TRP A  67      44.440  16.631  10.520  1.00  0.00           C  
ATOM   1080  H   TRP A  67      44.829  21.629   5.761  1.00  0.00           H  
ATOM   1081  HA  TRP A  67      46.477  19.252   6.041  1.00  0.00           H  
ATOM   1082 1HB  TRP A  67      43.581  19.640   5.233  1.00  0.00           H  
ATOM   1083 2HB  TRP A  67      44.346  18.070   5.438  1.00  0.00           H  
ATOM   1084  HD1 TRP A  67      42.952  21.022   7.385  1.00  0.00           H  
ATOM   1085  HE1 TRP A  67      42.755  20.373   9.880  1.00  0.00           H  
ATOM   1086  HE3 TRP A  67      45.364  16.493   7.239  1.00  0.00           H  
ATOM   1087  HZ2 TRP A  67      43.317  18.135  11.486  1.00  0.00           H  
ATOM   1088  HZ3 TRP A  67      45.514  15.185   9.331  1.00  0.00           H  
ATOM   1089  HH2 TRP A  67      44.529  16.039  11.431  1.00  0.00           H  
ATOM   1090  N   VAL A  68      47.012  18.593   3.743  1.00  0.00           N  
ATOM   1091  CA  VAL A  68      47.484  18.250   2.403  1.00  0.00           C  
ATOM   1092  C   VAL A  68      47.635  16.741   2.296  1.00  0.00           C  
ATOM   1093  O   VAL A  68      47.741  16.049   3.299  1.00  0.00           O  
ATOM   1094  CB  VAL A  68      48.834  18.931   2.106  1.00  0.00           C  
ATOM   1095  CG1 VAL A  68      48.684  20.444   2.133  1.00  0.00           C  
ATOM   1096  CG2 VAL A  68      49.877  18.473   3.113  1.00  0.00           C  
ATOM   1097  H   VAL A  68      47.457  18.170   4.545  1.00  0.00           H  
ATOM   1098  HA  VAL A  68      46.741  18.583   1.678  1.00  0.00           H  
ATOM   1099  HB  VAL A  68      49.154  18.657   1.100  1.00  0.00           H  
ATOM   1100 1HG1 VAL A  68      49.648  20.909   1.920  1.00  0.00           H  
ATOM   1101 2HG1 VAL A  68      47.959  20.752   1.380  1.00  0.00           H  
ATOM   1102 3HG1 VAL A  68      48.341  20.758   3.118  1.00  0.00           H  
ATOM   1103 1HG2 VAL A  68      50.829  18.957   2.896  1.00  0.00           H  
ATOM   1104 2HG2 VAL A  68      49.554  18.741   4.119  1.00  0.00           H  
ATOM   1105 3HG2 VAL A  68      49.998  17.392   3.047  1.00  0.00           H  
ATOM   1106  N   PRO A  69      47.635  16.214   1.068  1.00  0.00           N  
ATOM   1107  CA  PRO A  69      47.800  14.758   0.961  1.00  0.00           C  
ATOM   1108  C   PRO A  69      49.130  14.270   1.541  1.00  0.00           C  
ATOM   1109  O   PRO A  69      50.142  14.938   1.373  1.00  0.00           O  
ATOM   1110  CB  PRO A  69      47.733  14.522  -0.551  1.00  0.00           C  
ATOM   1111  CG  PRO A  69      46.973  15.694  -1.071  1.00  0.00           C  
ATOM   1112  CD  PRO A  69      47.441  16.848  -0.224  1.00  0.00           C  
ATOM   1113  HA  PRO A  69      46.951  14.260   1.453  1.00  0.00           H  
ATOM   1114 1HB  PRO A  69      48.749  14.454  -0.967  1.00  0.00           H  
ATOM   1115 2HB  PRO A  69      47.235  13.564  -0.761  1.00  0.00           H  
ATOM   1116 1HG  PRO A  69      47.185  15.841  -2.140  1.00  0.00           H  
ATOM   1117 2HG  PRO A  69      45.891  15.516  -0.982  1.00  0.00           H  
ATOM   1118 1HD  PRO A  69      48.378  17.250  -0.637  1.00  0.00           H  
ATOM   1119 2HD  PRO A  69      46.663  17.626  -0.200  1.00  0.00           H  
ATOM   1120  N   SER A  70      49.112  13.111   2.194  1.00  0.00           N  
ATOM   1121  CA  SER A  70      50.340  12.500   2.701  1.00  0.00           C  
ATOM   1122  C   SER A  70      51.140  11.914   1.537  1.00  0.00           C  
ATOM   1123  O   SER A  70      50.579  11.610   0.483  1.00  0.00           O  
ATOM   1124  CB  SER A  70      50.025  11.418   3.726  1.00  0.00           C  
ATOM   1125  OG  SER A  70      49.459  12.007   4.873  1.00  0.00           O  
ATOM   1126  H   SER A  70      48.230  12.642   2.344  1.00  0.00           H  
ATOM   1127  HA  SER A  70      50.936  13.273   3.187  1.00  0.00           H  
ATOM   1128 1HB  SER A  70      49.336  10.694   3.291  1.00  0.00           H  
ATOM   1129 2HB  SER A  70      50.939  10.885   3.984  1.00  0.00           H  
ATOM   1130  HG  SER A  70      50.184  12.427   5.340  1.00  0.00           H  
ATOM   1131  N   GLU A  71      52.447  11.765   1.753  1.00  0.00           N  
ATOM   1132  CA  GLU A  71      53.378  11.226   0.760  1.00  0.00           C  
ATOM   1133  C   GLU A  71      52.904   9.868   0.271  1.00  0.00           C  
ATOM   1134  O   GLU A  71      52.917   9.588  -0.928  1.00  0.00           O  
ATOM   1135  CB  GLU A  71      54.787  11.107   1.346  1.00  0.00           C  
ATOM   1136  CG  GLU A  71      55.837  10.612   0.362  1.00  0.00           C  
ATOM   1137  CD  GLU A  71      57.214  10.542   0.961  1.00  0.00           C  
ATOM   1138  OE1 GLU A  71      57.360  10.889   2.109  1.00  0.00           O  
ATOM   1139  OE2 GLU A  71      58.121  10.141   0.271  1.00  0.00           O  
ATOM   1140  H   GLU A  71      52.800  12.045   2.657  1.00  0.00           H  
ATOM   1141  HA  GLU A  71      53.406  11.905  -0.093  1.00  0.00           H  
ATOM   1142 1HB  GLU A  71      55.109  12.079   1.718  1.00  0.00           H  
ATOM   1143 2HB  GLU A  71      54.772  10.420   2.192  1.00  0.00           H  
ATOM   1144 1HG  GLU A  71      55.554   9.618   0.014  1.00  0.00           H  
ATOM   1145 2HG  GLU A  71      55.854  11.277  -0.500  1.00  0.00           H  
ATOM   1146  N   THR A  72      52.482   9.023   1.203  1.00  0.00           N  
ATOM   1147  CA  THR A  72      51.984   7.705   0.859  1.00  0.00           C  
ATOM   1148  C   THR A  72      50.672   7.515   1.569  1.00  0.00           C  
ATOM   1149  O   THR A  72      50.345   8.243   2.513  1.00  0.00           O  
ATOM   1150  CB  THR A  72      52.971   6.589   1.248  1.00  0.00           C  
ATOM   1151  OG1 THR A  72      53.082   6.522   2.676  1.00  0.00           O  
ATOM   1152  CG2 THR A  72      54.343   6.857   0.649  1.00  0.00           C  
ATOM   1153  H   THR A  72      52.507   9.301   2.173  1.00  0.00           H  
ATOM   1154  HA  THR A  72      51.847   7.658  -0.221  1.00  0.00           H  
ATOM   1155  HB  THR A  72      52.602   5.632   0.881  1.00  0.00           H  
ATOM   1156  HG1 THR A  72      53.698   5.825   2.916  1.00  0.00           H  
ATOM   1157 1HG2 THR A  72      55.028   6.059   0.934  1.00  0.00           H  
ATOM   1158 2HG2 THR A  72      54.265   6.898  -0.437  1.00  0.00           H  
ATOM   1159 3HG2 THR A  72      54.722   7.809   1.021  1.00  0.00           H  
ATOM   1160  N   GLY A  73      49.910   6.538   1.111  1.00  0.00           N  
ATOM   1161  CA  GLY A  73      48.661   6.207   1.751  1.00  0.00           C  
ATOM   1162  C   GLY A  73      47.539   7.108   1.305  1.00  0.00           C  
ATOM   1163  O   GLY A  73      47.705   7.959   0.407  1.00  0.00           O  
ATOM   1164  H   GLY A  73      50.203   6.011   0.301  1.00  0.00           H  
ATOM   1165 1HA  GLY A  73      48.400   5.173   1.527  1.00  0.00           H  
ATOM   1166 2HA  GLY A  73      48.774   6.284   2.831  1.00  0.00           H  
ATOM   1167  N   ASP A  74      46.403   6.915   1.963  1.00  0.00           N  
ATOM   1168  CA  ASP A  74      45.203   7.672   1.702  1.00  0.00           C  
ATOM   1169  C   ASP A  74      44.947   8.702   2.792  1.00  0.00           C  
ATOM   1170  O   ASP A  74      43.812   9.110   3.000  1.00  0.00           O  
ATOM   1171  CB  ASP A  74      44.001   6.733   1.581  1.00  0.00           C  
ATOM   1172  CG  ASP A  74      43.730   5.949   2.858  1.00  0.00           C  
ATOM   1173  OD1 ASP A  74      44.536   6.015   3.755  1.00  0.00           O  
ATOM   1174  OD2 ASP A  74      42.718   5.292   2.924  1.00  0.00           O  
ATOM   1175  H   ASP A  74      46.389   6.202   2.679  1.00  0.00           H  
ATOM   1176  HA  ASP A  74      45.322   8.191   0.751  1.00  0.00           H  
ATOM   1177 1HB  ASP A  74      43.111   7.312   1.331  1.00  0.00           H  
ATOM   1178 2HB  ASP A  74      44.171   6.027   0.767  1.00  0.00           H  
ATOM   1179  N   THR A  75      45.986   9.129   3.498  1.00  0.00           N  
ATOM   1180  CA  THR A  75      45.765  10.074   4.567  1.00  0.00           C  
ATOM   1181  C   THR A  75      46.118  11.512   4.170  1.00  0.00           C  
ATOM   1182  O   THR A  75      46.721  11.783   3.129  1.00  0.00           O  
ATOM   1183  CB  THR A  75      46.574   9.668   5.813  1.00  0.00           C  
ATOM   1184  OG1 THR A  75      47.971   9.650   5.494  1.00  0.00           O  
ATOM   1185  CG2 THR A  75      46.151   8.290   6.298  1.00  0.00           C  
ATOM   1186  H   THR A  75      46.926   8.812   3.308  1.00  0.00           H  
ATOM   1187  HA  THR A  75      44.716  10.027   4.859  1.00  0.00           H  
ATOM   1188  HB  THR A  75      46.406  10.394   6.608  1.00  0.00           H  
ATOM   1189  HG1 THR A  75      48.308  10.550   5.484  1.00  0.00           H  
ATOM   1190 1HG2 THR A  75      46.732   8.020   7.179  1.00  0.00           H  
ATOM   1191 2HG2 THR A  75      45.091   8.303   6.552  1.00  0.00           H  
ATOM   1192 3HG2 THR A  75      46.325   7.558   5.511  1.00  0.00           H  
ATOM   1193  N   MET A  76      45.638  12.414   5.010  1.00  0.00           N  
ATOM   1194  CA  MET A  76      45.887  13.852   4.889  1.00  0.00           C  
ATOM   1195  C   MET A  76      46.676  14.245   6.114  1.00  0.00           C  
ATOM   1196  O   MET A  76      46.542  13.606   7.168  1.00  0.00           O  
ATOM   1197  CB  MET A  76      44.588  14.649   4.783  1.00  0.00           C  
ATOM   1198  CG  MET A  76      43.783  14.375   3.521  1.00  0.00           C  
ATOM   1199  SD  MET A  76      42.131  15.099   3.580  1.00  0.00           S  
ATOM   1200  CE  MET A  76      42.515  16.835   3.372  1.00  0.00           C  
ATOM   1201  H   MET A  76      45.068  12.075   5.772  1.00  0.00           H  
ATOM   1202  HA  MET A  76      46.420  14.034   3.956  1.00  0.00           H  
ATOM   1203 1HB  MET A  76      43.954  14.426   5.639  1.00  0.00           H  
ATOM   1204 2HB  MET A  76      44.813  15.716   4.812  1.00  0.00           H  
ATOM   1205 1HG  MET A  76      44.308  14.784   2.659  1.00  0.00           H  
ATOM   1206 2HG  MET A  76      43.682  13.299   3.380  1.00  0.00           H  
ATOM   1207 1HE  MET A  76      41.593  17.416   3.387  1.00  0.00           H  
ATOM   1208 2HE  MET A  76      43.165  17.164   4.184  1.00  0.00           H  
ATOM   1209 3HE  MET A  76      43.023  16.984   2.419  1.00  0.00           H  
ATOM   1210  N   GLU A  77      47.482  15.282   6.004  1.00  0.00           N  
ATOM   1211  CA  GLU A  77      48.246  15.687   7.176  1.00  0.00           C  
ATOM   1212  C   GLU A  77      48.406  17.183   7.232  1.00  0.00           C  
ATOM   1213  O   GLU A  77      48.240  17.858   6.228  1.00  0.00           O  
ATOM   1214  CB  GLU A  77      49.610  15.001   7.174  1.00  0.00           C  
ATOM   1215  CG  GLU A  77      50.486  15.346   5.994  1.00  0.00           C  
ATOM   1216  CD  GLU A  77      51.776  14.574   6.041  1.00  0.00           C  
ATOM   1217  OE1 GLU A  77      51.726  13.332   5.992  1.00  0.00           O  
ATOM   1218  OE2 GLU A  77      52.817  15.235   6.176  1.00  0.00           O  
ATOM   1219  H   GLU A  77      47.588  15.801   5.144  1.00  0.00           H  
ATOM   1220  HA  GLU A  77      47.699  15.380   8.068  1.00  0.00           H  
ATOM   1221 1HB  GLU A  77      50.154  15.270   8.080  1.00  0.00           H  
ATOM   1222 2HB  GLU A  77      49.475  13.920   7.182  1.00  0.00           H  
ATOM   1223 1HG  GLU A  77      49.949  15.113   5.076  1.00  0.00           H  
ATOM   1224 2HG  GLU A  77      50.687  16.416   6.004  1.00  0.00           H  
ATOM   1225  N   THR A  78      48.700  17.700   8.429  1.00  0.00           N  
ATOM   1226  CA  THR A  78      48.921  19.125   8.589  1.00  0.00           C  
ATOM   1227  C   THR A  78      49.918  19.376   9.693  1.00  0.00           C  
ATOM   1228  O   THR A  78      49.887  18.714  10.750  1.00  0.00           O  
ATOM   1229  CB  THR A  78      47.632  19.900   8.888  1.00  0.00           C  
ATOM   1230  OG1 THR A  78      47.922  21.296   8.884  1.00  0.00           O  
ATOM   1231  CG2 THR A  78      47.004  19.503  10.249  1.00  0.00           C  
ATOM   1232  H   THR A  78      48.772  17.097   9.236  1.00  0.00           H  
ATOM   1233  HA  THR A  78      49.330  19.519   7.659  1.00  0.00           H  
ATOM   1234  HB  THR A  78      46.900  19.703   8.106  1.00  0.00           H  
ATOM   1235  HG1 THR A  78      48.317  21.543   9.723  1.00  0.00           H  
ATOM   1236 1HG2 THR A  78      46.094  20.081  10.412  1.00  0.00           H  
ATOM   1237 2HG2 THR A  78      46.763  18.441  10.243  1.00  0.00           H  
ATOM   1238 3HG2 THR A  78      47.712  19.710  11.051  1.00  0.00           H  
ATOM   1239  N   ARG A  79      50.801  20.359   9.445  1.00  0.00           N  
ATOM   1240  CA  ARG A  79      51.648  20.866  10.508  1.00  0.00           C  
ATOM   1241  C   ARG A  79      50.753  21.701  11.455  1.00  0.00           C  
ATOM   1242  O   ARG A  79      49.775  22.370  11.012  1.00  0.00           O  
ATOM   1243  CB  ARG A  79      52.782  21.753   9.979  1.00  0.00           C  
ATOM   1244  CG  ARG A  79      53.801  21.038   9.176  1.00  0.00           C  
ATOM   1245  CD  ARG A  79      54.603  20.103  10.058  1.00  0.00           C  
ATOM   1246  NE  ARG A  79      55.410  20.819  11.028  1.00  0.00           N  
ATOM   1247  CZ  ARG A  79      56.020  20.262  12.077  1.00  0.00           C  
ATOM   1248  NH1 ARG A  79      55.917  18.955  12.317  1.00  0.00           N  
ATOM   1249  NH2 ARG A  79      56.729  21.027  12.913  1.00  0.00           N  
ATOM   1250  H   ARG A  79      50.884  20.753   8.519  1.00  0.00           H  
ATOM   1251  HA  ARG A  79      52.102  20.019  11.023  1.00  0.00           H  
ATOM   1252 1HB  ARG A  79      52.365  22.544   9.357  1.00  0.00           H  
ATOM   1253 2HB  ARG A  79      53.292  22.229  10.816  1.00  0.00           H  
ATOM   1254 1HG  ARG A  79      53.308  20.456   8.397  1.00  0.00           H  
ATOM   1255 2HG  ARG A  79      54.476  21.761   8.718  1.00  0.00           H  
ATOM   1256 1HD  ARG A  79      53.925  19.447  10.603  1.00  0.00           H  
ATOM   1257 2HD  ARG A  79      55.270  19.504   9.441  1.00  0.00           H  
ATOM   1258  HE  ARG A  79      55.522  21.816  10.902  1.00  0.00           H  
ATOM   1259 1HH1 ARG A  79      55.370  18.370  11.701  1.00  0.00           H  
ATOM   1260 2HH1 ARG A  79      56.384  18.550  13.115  1.00  0.00           H  
ATOM   1261 1HH2 ARG A  79      56.801  22.022  12.750  1.00  0.00           H  
ATOM   1262 2HH2 ARG A  79      57.191  20.611  13.707  1.00  0.00           H  
ATOM   1263  N   TRP A  80      51.113  21.691  12.740  1.00  0.00           N  
ATOM   1264  CA  TRP A  80      50.413  22.462  13.768  1.00  0.00           C  
ATOM   1265  C   TRP A  80      51.392  22.974  14.798  1.00  0.00           C  
ATOM   1266  O   TRP A  80      52.483  22.489  14.909  1.00  0.00           O  
ATOM   1267  CB  TRP A  80      49.288  21.658  14.442  1.00  0.00           C  
ATOM   1268  CG  TRP A  80      49.652  20.344  15.019  1.00  0.00           C  
ATOM   1269  CD1 TRP A  80      49.362  19.141  14.503  1.00  0.00           C  
ATOM   1270  CD2 TRP A  80      50.357  20.094  16.252  1.00  0.00           C  
ATOM   1271  NE1 TRP A  80      49.841  18.134  15.309  1.00  0.00           N  
ATOM   1272  CE2 TRP A  80      50.460  18.700  16.401  1.00  0.00           C  
ATOM   1273  CE3 TRP A  80      50.885  20.929  17.253  1.00  0.00           C  
ATOM   1274  CZ2 TRP A  80      51.104  18.108  17.495  1.00  0.00           C  
ATOM   1275  CZ3 TRP A  80      51.487  20.357  18.337  1.00  0.00           C  
ATOM   1276  CH2 TRP A  80      51.602  18.956  18.457  1.00  0.00           C  
ATOM   1277  H   TRP A  80      51.905  21.123  13.004  1.00  0.00           H  
ATOM   1278  HA  TRP A  80      49.961  23.335  13.298  1.00  0.00           H  
ATOM   1279 1HB  TRP A  80      48.858  22.244  15.255  1.00  0.00           H  
ATOM   1280 2HB  TRP A  80      48.494  21.468  13.720  1.00  0.00           H  
ATOM   1281  HD1 TRP A  80      48.820  18.976  13.573  1.00  0.00           H  
ATOM   1282  HE1 TRP A  80      49.753  17.144  15.129  1.00  0.00           H  
ATOM   1283  HE3 TRP A  80      50.818  22.013  17.163  1.00  0.00           H  
ATOM   1284  HZ2 TRP A  80      51.212  17.027  17.588  1.00  0.00           H  
ATOM   1285  HZ3 TRP A  80      51.877  21.016  19.112  1.00  0.00           H  
ATOM   1286  HH2 TRP A  80      52.097  18.538  19.334  1.00  0.00           H  
ATOM   1287  N   ALA A  81      50.933  24.043  15.459  1.00  0.00           N  
ATOM   1288  CA  ALA A  81      51.633  24.739  16.511  1.00  0.00           C  
ATOM   1289  C   ALA A  81      50.617  24.941  17.622  1.00  0.00           C  
ATOM   1290  O   ALA A  81      49.484  25.351  17.366  1.00  0.00           O  
ATOM   1291  CB  ALA A  81      52.137  26.068  16.027  1.00  0.00           C  
ATOM   1292  H   ALA A  81      50.020  24.369  15.177  1.00  0.00           H  
ATOM   1293  HA  ALA A  81      52.486  24.129  16.811  1.00  0.00           H  
ATOM   1294 1HB  ALA A  81      52.662  26.576  16.837  1.00  0.00           H  
ATOM   1295 2HB  ALA A  81      52.820  25.916  15.192  1.00  0.00           H  
ATOM   1296 3HB  ALA A  81      51.296  26.679  15.701  1.00  0.00           H  
ATOM   1297  N   VAL A  82      51.004  24.612  18.849  1.00  0.00           N  
ATOM   1298  CA  VAL A  82      50.128  24.789  20.003  1.00  0.00           C  
ATOM   1299  C   VAL A  82      50.806  25.628  21.077  1.00  0.00           C  
ATOM   1300  O   VAL A  82      52.028  25.511  21.314  1.00  0.00           O  
ATOM   1301  CB  VAL A  82      49.736  23.422  20.595  1.00  0.00           C  
ATOM   1302  CG1 VAL A  82      49.015  23.603  21.922  1.00  0.00           C  
ATOM   1303  CG2 VAL A  82      48.864  22.661  19.607  1.00  0.00           C  
ATOM   1304  H   VAL A  82      51.928  24.229  18.987  1.00  0.00           H  
ATOM   1305  HA  VAL A  82      49.189  25.227  19.662  1.00  0.00           H  
ATOM   1306  HB  VAL A  82      50.642  22.850  20.797  1.00  0.00           H  
ATOM   1307 1HG1 VAL A  82      48.745  22.627  22.326  1.00  0.00           H  
ATOM   1308 2HG1 VAL A  82      49.670  24.117  22.625  1.00  0.00           H  
ATOM   1309 3HG1 VAL A  82      48.111  24.193  21.768  1.00  0.00           H  
ATOM   1310 1HG2 VAL A  82      48.591  21.696  20.032  1.00  0.00           H  
ATOM   1311 2HG2 VAL A  82      47.961  23.236  19.401  1.00  0.00           H  
ATOM   1312 3HG2 VAL A  82      49.415  22.507  18.679  1.00  0.00           H  
ATOM   1313  N   CYS A  83      50.015  26.481  21.699  1.00  0.00           N  
ATOM   1314  CA  CYS A  83      50.476  27.181  22.900  1.00  0.00           C  
ATOM   1315  C   CYS A  83      49.367  27.085  23.918  1.00  0.00           C  
ATOM   1316  O   CYS A  83      48.177  27.005  23.612  1.00  0.00           O  
ATOM   1317  CB  CYS A  83      50.975  28.595  22.662  1.00  0.00           C  
ATOM   1318  SG  CYS A  83      49.829  29.806  22.068  1.00  0.00           S  
ATOM   1319  H   CYS A  83      49.084  26.660  21.353  1.00  0.00           H  
ATOM   1320  HA  CYS A  83      51.312  26.626  23.326  1.00  0.00           H  
ATOM   1321 1HB  CYS A  83      51.376  29.000  23.591  1.00  0.00           H  
ATOM   1322 2HB  CYS A  83      51.786  28.576  21.935  1.00  0.00           H  
ATOM   1323  HG  CYS A  83      50.698  30.811  22.026  1.00  0.00           H  
ATOM   1324  N   GLY A  84      49.779  27.039  25.159  1.00  0.00           N  
ATOM   1325  CA  GLY A  84      48.799  26.912  26.239  1.00  0.00           C  
ATOM   1326  C   GLY A  84      49.347  27.252  27.615  1.00  0.00           C  
ATOM   1327  O   GLY A  84      50.537  27.569  27.796  1.00  0.00           O  
ATOM   1328  H   GLY A  84      50.761  27.089  25.389  1.00  0.00           H  
ATOM   1329 1HA  GLY A  84      47.950  27.566  26.039  1.00  0.00           H  
ATOM   1330 2HA  GLY A  84      48.419  25.892  26.267  1.00  0.00           H  
ATOM   1331  N   LYS A  85      48.416  27.234  28.567  1.00  0.00           N  
ATOM   1332  CA  LYS A  85      48.679  27.566  29.971  1.00  0.00           C  
ATOM   1333  C   LYS A  85      48.139  26.386  30.786  1.00  0.00           C  
ATOM   1334  O   LYS A  85      46.942  26.072  30.732  1.00  0.00           O  
ATOM   1335  CB  LYS A  85      48.020  28.889  30.387  1.00  0.00           C  
ATOM   1336  CG  LYS A  85      48.380  29.343  31.822  1.00  0.00           C  
ATOM   1337  CD  LYS A  85      47.766  30.713  32.094  1.00  0.00           C  
ATOM   1338  CE  LYS A  85      48.038  31.272  33.460  1.00  0.00           C  
ATOM   1339  NZ  LYS A  85      49.450  31.799  33.675  1.00  0.00           N  
ATOM   1340  H   LYS A  85      47.480  26.975  28.290  1.00  0.00           H  
ATOM   1341  HA  LYS A  85      49.756  27.673  30.105  1.00  0.00           H  
ATOM   1342 1HB  LYS A  85      48.319  29.678  29.696  1.00  0.00           H  
ATOM   1343 2HB  LYS A  85      46.936  28.792  30.323  1.00  0.00           H  
ATOM   1344 1HG  LYS A  85      47.997  28.617  32.540  1.00  0.00           H  
ATOM   1345 2HG  LYS A  85      49.463  29.394  31.927  1.00  0.00           H  
ATOM   1346 1HD  LYS A  85      48.150  31.434  31.370  1.00  0.00           H  
ATOM   1347 2HD  LYS A  85      46.683  30.655  31.983  1.00  0.00           H  
ATOM   1348 1HE  LYS A  85      47.355  32.097  33.658  1.00  0.00           H  
ATOM   1349 2HE  LYS A  85      47.868  30.500  34.210  1.00  0.00           H  
ATOM   1350 1HZ  LYS A  85      49.538  32.153  34.617  1.00  0.00           H  
ATOM   1351 2HZ  LYS A  85      50.114  31.052  33.532  1.00  0.00           H  
ATOM   1352 3HZ  LYS A  85      49.635  32.544  33.018  1.00  0.00           H  
ATOM   1353  N   SER A  86      49.033  25.704  31.487  1.00  0.00           N  
ATOM   1354  CA  SER A  86      48.672  24.576  32.313  1.00  0.00           C  
ATOM   1355  C   SER A  86      47.786  25.019  33.470  1.00  0.00           C  
ATOM   1356  O   SER A  86      47.824  26.171  33.920  1.00  0.00           O  
ATOM   1357  CB  SER A  86      49.949  23.931  32.890  1.00  0.00           C  
ATOM   1358  OG  SER A  86      49.641  22.991  33.868  1.00  0.00           O  
ATOM   1359  H   SER A  86      50.001  25.988  31.438  1.00  0.00           H  
ATOM   1360  HA  SER A  86      48.152  23.845  31.692  1.00  0.00           H  
ATOM   1361 1HB  SER A  86      50.509  23.452  32.087  1.00  0.00           H  
ATOM   1362 2HB  SER A  86      50.585  24.705  33.317  1.00  0.00           H  
ATOM   1363  HG  SER A  86      49.120  22.314  33.429  1.00  0.00           H  
ATOM   1364  N   ALA A  87      47.019  24.071  34.025  1.00  0.00           N  
ATOM   1365  CA  ALA A  87      46.239  24.331  35.241  1.00  0.00           C  
ATOM   1366  C   ALA A  87      47.129  24.956  36.369  1.00  0.00           C  
ATOM   1367  O   ALA A  87      46.633  25.742  37.200  1.00  0.00           O  
ATOM   1368  CB  ALA A  87      45.623  23.034  35.764  1.00  0.00           C  
ATOM   1369  H   ALA A  87      46.976  23.156  33.600  1.00  0.00           H  
ATOM   1370  HA  ALA A  87      45.437  25.025  34.987  1.00  0.00           H  
ATOM   1371 1HB  ALA A  87      45.047  23.243  36.666  1.00  0.00           H  
ATOM   1372 2HB  ALA A  87      44.967  22.611  35.004  1.00  0.00           H  
ATOM   1373 3HB  ALA A  87      46.415  22.324  35.996  1.00  0.00           H  
ATOM   1374  N   ASP A  88      48.427  24.601  36.415  1.00  0.00           N  
ATOM   1375  CA  ASP A  88      49.316  25.112  37.442  1.00  0.00           C  
ATOM   1376  C   ASP A  88      49.860  26.517  37.156  1.00  0.00           C  
ATOM   1377  O   ASP A  88      50.601  27.054  37.972  1.00  0.00           O  
ATOM   1378  CB  ASP A  88      50.442  24.119  37.797  1.00  0.00           C  
ATOM   1379  CG  ASP A  88      51.485  23.924  36.684  1.00  0.00           C  
ATOM   1380  OD1 ASP A  88      51.457  24.630  35.661  1.00  0.00           O  
ATOM   1381  OD2 ASP A  88      52.402  23.104  36.936  1.00  0.00           O  
ATOM   1382  H   ASP A  88      48.792  23.966  35.720  1.00  0.00           H  
ATOM   1383  HA  ASP A  88      48.733  25.289  38.347  1.00  0.00           H  
ATOM   1384 1HB  ASP A  88      50.963  24.464  38.690  1.00  0.00           H  
ATOM   1385 2HB  ASP A  88      50.009  23.145  38.027  1.00  0.00           H  
ATOM   1386  N   GLY A  89      49.442  27.105  36.028  1.00  0.00           N  
ATOM   1387  CA  GLY A  89      49.840  28.464  35.683  1.00  0.00           C  
ATOM   1388  C   GLY A  89      51.003  28.573  34.697  1.00  0.00           C  
ATOM   1389  O   GLY A  89      51.245  29.642  34.119  1.00  0.00           O  
ATOM   1390  H   GLY A  89      48.837  26.595  35.400  1.00  0.00           H  
ATOM   1391 1HA  GLY A  89      48.991  28.992  35.250  1.00  0.00           H  
ATOM   1392 2HA  GLY A  89      50.125  29.000  36.588  1.00  0.00           H  
ATOM   1393  N   SER A  90      51.779  27.507  34.555  1.00  0.00           N  
ATOM   1394  CA  SER A  90      52.928  27.533  33.639  1.00  0.00           C  
ATOM   1395  C   SER A  90      52.459  27.556  32.181  1.00  0.00           C  
ATOM   1396  O   SER A  90      51.317  27.205  31.864  1.00  0.00           O  
ATOM   1397  CB  SER A  90      53.817  26.328  33.876  1.00  0.00           C  
ATOM   1398  OG  SER A  90      53.172  25.144  33.495  1.00  0.00           O  
ATOM   1399  H   SER A  90      51.586  26.665  35.078  1.00  0.00           H  
ATOM   1400  HA  SER A  90      53.489  28.453  33.813  1.00  0.00           H  
ATOM   1401 1HB  SER A  90      54.741  26.441  33.309  1.00  0.00           H  
ATOM   1402 2HB  SER A  90      54.085  26.276  34.930  1.00  0.00           H  
ATOM   1403  HG  SER A  90      52.466  25.011  34.132  1.00  0.00           H  
ATOM   1404  N   VAL A  91      53.339  28.011  31.287  1.00  0.00           N  
ATOM   1405  CA  VAL A  91      52.977  28.079  29.881  1.00  0.00           C  
ATOM   1406  C   VAL A  91      53.904  27.164  29.073  1.00  0.00           C  
ATOM   1407  O   VAL A  91      55.032  26.829  29.482  1.00  0.00           O  
ATOM   1408  CB  VAL A  91      52.980  29.551  29.370  1.00  0.00           C  
ATOM   1409  CG1 VAL A  91      51.960  30.383  30.093  1.00  0.00           C  
ATOM   1410  CG2 VAL A  91      54.363  30.153  29.453  1.00  0.00           C  
ATOM   1411  H   VAL A  91      54.260  28.311  31.573  1.00  0.00           H  
ATOM   1412  HA  VAL A  91      51.970  27.677  29.763  1.00  0.00           H  
ATOM   1413  HB  VAL A  91      52.650  29.566  28.332  1.00  0.00           H  
ATOM   1414 1HG1 VAL A  91      51.988  31.404  29.713  1.00  0.00           H  
ATOM   1415 2HG1 VAL A  91      50.967  29.963  29.932  1.00  0.00           H  
ATOM   1416 3HG1 VAL A  91      52.185  30.387  31.160  1.00  0.00           H  
ATOM   1417 1HG2 VAL A  91      54.334  31.180  29.090  1.00  0.00           H  
ATOM   1418 2HG2 VAL A  91      54.703  30.144  30.489  1.00  0.00           H  
ATOM   1419 3HG2 VAL A  91      55.051  29.571  28.840  1.00  0.00           H  
ATOM   1420  N   PHE A  92      53.423  26.761  27.903  1.00  0.00           N  
ATOM   1421  CA  PHE A  92      54.162  25.829  27.058  1.00  0.00           C  
ATOM   1422  C   PHE A  92      53.781  26.006  25.582  1.00  0.00           C  
ATOM   1423  O   PHE A  92      52.730  26.608  25.259  1.00  0.00           O  
ATOM   1424  CB  PHE A  92      53.851  24.384  27.466  1.00  0.00           C  
ATOM   1425  CG  PHE A  92      52.425  23.994  27.258  1.00  0.00           C  
ATOM   1426  CD1 PHE A  92      51.479  24.202  28.264  1.00  0.00           C  
ATOM   1427  CD2 PHE A  92      52.004  23.444  26.062  1.00  0.00           C  
ATOM   1428  CE1 PHE A  92      50.144  23.869  28.065  1.00  0.00           C  
ATOM   1429  CE2 PHE A  92      50.672  23.081  25.861  1.00  0.00           C  
ATOM   1430  CZ  PHE A  92      49.748  23.321  26.846  1.00  0.00           C  
ATOM   1431  H   PHE A  92      52.526  27.105  27.589  1.00  0.00           H  
ATOM   1432  HA  PHE A  92      55.229  26.011  27.192  1.00  0.00           H  
ATOM   1433 1HB  PHE A  92      54.478  23.702  26.894  1.00  0.00           H  
ATOM   1434 2HB  PHE A  92      54.093  24.244  28.519  1.00  0.00           H  
ATOM   1435  HD1 PHE A  92      51.798  24.632  29.214  1.00  0.00           H  
ATOM   1436  HD2 PHE A  92      52.744  23.256  25.284  1.00  0.00           H  
ATOM   1437  HE1 PHE A  92      49.417  24.036  28.859  1.00  0.00           H  
ATOM   1438  HE2 PHE A  92      50.363  22.609  24.928  1.00  0.00           H  
ATOM   1439  HZ  PHE A  92      48.701  23.080  26.670  1.00  0.00           H  
ATOM   1440  N   THR A  93      54.649  25.469  24.728  1.00  0.00           N  
ATOM   1441  CA  THR A  93      54.384  25.354  23.314  1.00  0.00           C  
ATOM   1442  C   THR A  93      54.715  23.947  22.842  1.00  0.00           C  
ATOM   1443  O   THR A  93      55.422  23.214  23.522  1.00  0.00           O  
ATOM   1444  CB  THR A  93      55.191  26.388  22.506  1.00  0.00           C  
ATOM   1445  OG1 THR A  93      56.593  26.131  22.663  1.00  0.00           O  
ATOM   1446  CG2 THR A  93      54.881  27.798  22.985  1.00  0.00           C  
ATOM   1447  H   THR A  93      55.528  25.129  25.094  1.00  0.00           H  
ATOM   1448  HA  THR A  93      53.333  25.584  23.139  1.00  0.00           H  
ATOM   1449  HB  THR A  93      54.936  26.304  21.450  1.00  0.00           H  
ATOM   1450  HG1 THR A  93      57.094  26.777  22.158  1.00  0.00           H  
ATOM   1451 1HG2 THR A  93      55.460  28.515  22.403  1.00  0.00           H  
ATOM   1452 2HG2 THR A  93      53.818  28.000  22.857  1.00  0.00           H  
ATOM   1453 3HG2 THR A  93      55.144  27.890  24.038  1.00  0.00           H  
ATOM   1454  N   GLN A  94      54.224  23.613  21.661  1.00  0.00           N  
ATOM   1455  CA  GLN A  94      54.496  22.319  21.061  1.00  0.00           C  
ATOM   1456  C   GLN A  94      54.245  22.429  19.534  1.00  0.00           C  
ATOM   1457  O   GLN A  94      53.346  23.139  19.081  1.00  0.00           O  
ATOM   1458  CB  GLN A  94      53.620  21.232  21.689  1.00  0.00           C  
ATOM   1459  CG  GLN A  94      53.988  19.818  21.272  1.00  0.00           C  
ATOM   1460  CD  GLN A  94      53.257  18.766  22.084  1.00  0.00           C  
ATOM   1461  OE1 GLN A  94      52.047  18.574  21.931  1.00  0.00           O  
ATOM   1462  NE2 GLN A  94      53.987  18.079  22.955  1.00  0.00           N  
ATOM   1463  H   GLN A  94      53.644  24.274  21.164  1.00  0.00           H  
ATOM   1464  HA  GLN A  94      55.536  22.060  21.256  1.00  0.00           H  
ATOM   1465 1HB  GLN A  94      53.689  21.291  22.775  1.00  0.00           H  
ATOM   1466 2HB  GLN A  94      52.578  21.402  21.417  1.00  0.00           H  
ATOM   1467 1HG  GLN A  94      53.729  19.681  20.222  1.00  0.00           H  
ATOM   1468 2HG  GLN A  94      55.059  19.676  21.415  1.00  0.00           H  
ATOM   1469 1HE2 GLN A  94      53.559  17.372  23.519  1.00  0.00           H  
ATOM   1470 2HE2 GLN A  94      54.964  18.268  23.048  1.00  0.00           H  
ATOM   1471  N   ASP A  95      55.087  21.747  18.778  1.00  0.00           N  
ATOM   1472  CA  ASP A  95      54.999  21.669  17.312  1.00  0.00           C  
ATOM   1473  C   ASP A  95      54.815  20.205  16.947  1.00  0.00           C  
ATOM   1474  O   ASP A  95      55.310  19.298  17.597  1.00  0.00           O  
ATOM   1475  CB  ASP A  95      56.250  22.235  16.636  1.00  0.00           C  
ATOM   1476  CG  ASP A  95      56.466  23.713  16.932  1.00  0.00           C  
ATOM   1477  OD1 ASP A  95      55.588  24.491  16.643  1.00  0.00           O  
ATOM   1478  OD2 ASP A  95      57.507  24.050  17.444  1.00  0.00           O  
ATOM   1479  H   ASP A  95      55.830  21.256  19.253  1.00  0.00           H  
ATOM   1480  HA  ASP A  95      54.185  22.313  16.979  1.00  0.00           H  
ATOM   1481 1HB  ASP A  95      57.127  21.681  16.970  1.00  0.00           H  
ATOM   1482 2HB  ASP A  95      56.171  22.103  15.556  1.00  0.00           H  
ATOM   1483  N   GLY A  96      54.137  19.989  15.830  1.00  0.00           N  
ATOM   1484  CA  GLY A  96      53.963  18.639  15.338  1.00  0.00           C  
ATOM   1485  C   GLY A  96      53.121  18.541  14.075  1.00  0.00           C  
ATOM   1486  O   GLY A  96      52.855  19.544  13.409  1.00  0.00           O  
ATOM   1487  H   GLY A  96      53.736  20.758  15.311  1.00  0.00           H  
ATOM   1488 1HA  GLY A  96      54.939  18.199  15.132  1.00  0.00           H  
ATOM   1489 2HA  GLY A  96      53.492  18.029  16.108  1.00  0.00           H  
ATOM   1490  N   THR A  97      52.758  17.311  13.757  1.00  0.00           N  
ATOM   1491  CA  THR A  97      51.962  16.995  12.566  1.00  0.00           C  
ATOM   1492  C   THR A  97      50.803  16.086  13.006  1.00  0.00           C  
ATOM   1493  O   THR A  97      50.979  15.230  13.853  1.00  0.00           O  
ATOM   1494  CB  THR A  97      52.812  16.217  11.532  1.00  0.00           C  
ATOM   1495  OG1 THR A  97      53.951  17.011  11.155  1.00  0.00           O  
ATOM   1496  CG2 THR A  97      52.004  15.880  10.313  1.00  0.00           C  
ATOM   1497  H   THR A  97      53.046  16.562  14.369  1.00  0.00           H  
ATOM   1498  HA  THR A  97      51.632  17.930  12.112  1.00  0.00           H  
ATOM   1499  HB  THR A  97      53.175  15.293  11.981  1.00  0.00           H  
ATOM   1500  HG1 THR A  97      54.276  16.718  10.300  1.00  0.00           H  
ATOM   1501 1HG2 THR A  97      52.626  15.334   9.604  1.00  0.00           H  
ATOM   1502 2HG2 THR A  97      51.153  15.263  10.600  1.00  0.00           H  
ATOM   1503 3HG2 THR A  97      51.647  16.798   9.849  1.00  0.00           H  
ATOM   1504  N   ASP A  98      49.615  16.352  12.461  1.00  0.00           N  
ATOM   1505  CA  ASP A  98      48.463  15.461  12.619  1.00  0.00           C  
ATOM   1506  C   ASP A  98      48.281  14.741  11.292  1.00  0.00           C  
ATOM   1507  O   ASP A  98      48.366  15.336  10.212  1.00  0.00           O  
ATOM   1508  CB  ASP A  98      47.194  16.231  12.995  1.00  0.00           C  
ATOM   1509  CG  ASP A  98      47.137  16.592  14.474  1.00  0.00           C  
ATOM   1510  OD1 ASP A  98      47.973  16.126  15.212  1.00  0.00           O  
ATOM   1511  OD2 ASP A  98      46.258  17.330  14.851  1.00  0.00           O  
ATOM   1512  H   ASP A  98      49.512  17.199  11.920  1.00  0.00           H  
ATOM   1513  HA  ASP A  98      48.658  14.788  13.454  1.00  0.00           H  
ATOM   1514 1HB  ASP A  98      47.138  17.148  12.410  1.00  0.00           H  
ATOM   1515 2HB  ASP A  98      46.318  15.630  12.749  1.00  0.00           H  
ATOM   1516  N   ILE A  99      48.019  13.456  11.371  1.00  0.00           N  
ATOM   1517  CA  ILE A  99      47.764  12.609  10.205  1.00  0.00           C  
ATOM   1518  C   ILE A  99      46.374  12.046  10.382  1.00  0.00           C  
ATOM   1519  O   ILE A  99      46.104  11.408  11.387  1.00  0.00           O  
ATOM   1520  CB  ILE A  99      48.792  11.471  10.069  1.00  0.00           C  
ATOM   1521  CG1 ILE A  99      50.207  12.043   9.938  1.00  0.00           C  
ATOM   1522  CG2 ILE A  99      48.457  10.592   8.874  1.00  0.00           C  
ATOM   1523  CD1 ILE A  99      50.935  12.178  11.255  1.00  0.00           C  
ATOM   1524  H   ILE A  99      47.995  13.044  12.293  1.00  0.00           H  
ATOM   1525  HA  ILE A  99      47.841  13.223   9.309  1.00  0.00           H  
ATOM   1526  HB  ILE A  99      48.782  10.861  10.971  1.00  0.00           H  
ATOM   1527 1HG1 ILE A  99      50.799  11.403   9.284  1.00  0.00           H  
ATOM   1528 2HG1 ILE A  99      50.160  13.028   9.473  1.00  0.00           H  
ATOM   1529 1HG2 ILE A  99      49.194   9.794   8.792  1.00  0.00           H  
ATOM   1530 2HG2 ILE A  99      47.467  10.159   9.007  1.00  0.00           H  
ATOM   1531 3HG2 ILE A  99      48.471  11.194   7.965  1.00  0.00           H  
ATOM   1532 1HD1 ILE A  99      51.930  12.590  11.081  1.00  0.00           H  
ATOM   1533 2HD1 ILE A  99      50.377  12.845  11.913  1.00  0.00           H  
ATOM   1534 3HD1 ILE A  99      51.026  11.198  11.723  1.00  0.00           H  
ATOM   1535  N   ALA A 100      45.470  12.323   9.441  1.00  0.00           N  
ATOM   1536  CA  ALA A 100      44.105  11.854   9.560  1.00  0.00           C  
ATOM   1537  C   ALA A 100      43.613  11.128   8.305  1.00  0.00           C  
ATOM   1538  O   ALA A 100      44.050  11.386   7.177  1.00  0.00           O  
ATOM   1539  CB  ALA A 100      43.145  13.019   9.820  1.00  0.00           C  
ATOM   1540  H   ALA A 100      45.734  12.868   8.632  1.00  0.00           H  
ATOM   1541  HA  ALA A 100      44.056  11.168  10.406  1.00  0.00           H  
ATOM   1542 1HB  ALA A 100      42.127  12.640   9.905  1.00  0.00           H  
ATOM   1543 2HB  ALA A 100      43.425  13.522  10.746  1.00  0.00           H  
ATOM   1544 3HB  ALA A 100      43.201  13.726   8.993  1.00  0.00           H  
ATOM   1545  N   ARG A 101      42.678  10.209   8.548  1.00  0.00           N  
ATOM   1546  CA  ARG A 101      41.996   9.476   7.477  1.00  0.00           C  
ATOM   1547  C   ARG A 101      40.507   9.729   7.677  1.00  0.00           C  
ATOM   1548  O   ARG A 101      40.010   9.654   8.817  1.00  0.00           O  
ATOM   1549  CB  ARG A 101      42.256   7.967   7.552  1.00  0.00           C  
ATOM   1550  CG  ARG A 101      41.761   7.168   6.400  1.00  0.00           C  
ATOM   1551  CD  ARG A 101      42.138   5.646   6.570  1.00  0.00           C  
ATOM   1552  NE  ARG A 101      43.583   5.463   6.444  1.00  0.00           N  
ATOM   1553  CZ  ARG A 101      44.444   5.159   7.426  1.00  0.00           C  
ATOM   1554  NH1 ARG A 101      44.059   4.916   8.680  1.00  0.00           N  
ATOM   1555  NH2 ARG A 101      45.725   5.062   7.130  1.00  0.00           N  
ATOM   1556  H   ARG A 101      42.436  10.016   9.509  1.00  0.00           H  
ATOM   1557  HA  ARG A 101      42.375   9.833   6.518  1.00  0.00           H  
ATOM   1558 1HB  ARG A 101      43.327   7.786   7.632  1.00  0.00           H  
ATOM   1559 2HB  ARG A 101      41.787   7.562   8.449  1.00  0.00           H  
ATOM   1560 1HG  ARG A 101      40.676   7.255   6.336  1.00  0.00           H  
ATOM   1561 2HG  ARG A 101      42.211   7.540   5.479  1.00  0.00           H  
ATOM   1562 1HD  ARG A 101      41.821   5.300   7.553  1.00  0.00           H  
ATOM   1563 2HD  ARG A 101      41.638   5.059   5.801  1.00  0.00           H  
ATOM   1564  HE  ARG A 101      43.993   5.573   5.527  1.00  0.00           H  
ATOM   1565 1HH1 ARG A 101      43.079   4.957   8.925  1.00  0.00           H  
ATOM   1566 2HH1 ARG A 101      44.746   4.691   9.385  1.00  0.00           H  
ATOM   1567 1HH2 ARG A 101      46.037   5.215   6.181  1.00  0.00           H  
ATOM   1568 2HH2 ARG A 101      46.393   4.834   7.851  1.00  0.00           H  
ATOM   1569  N   LEU A 102      39.807  10.029   6.590  1.00  0.00           N  
ATOM   1570  CA  LEU A 102      38.349  10.193   6.582  1.00  0.00           C  
ATOM   1571  C   LEU A 102      37.749   8.923   6.023  1.00  0.00           C  
ATOM   1572  O   LEU A 102      38.386   8.233   5.213  1.00  0.00           O  
ATOM   1573  CB  LEU A 102      37.924  11.400   5.736  1.00  0.00           C  
ATOM   1574  CG  LEU A 102      38.519  12.749   6.157  1.00  0.00           C  
ATOM   1575  CD1 LEU A 102      38.046  13.834   5.199  1.00  0.00           C  
ATOM   1576  CD2 LEU A 102      38.105  13.064   7.587  1.00  0.00           C  
ATOM   1577  H   LEU A 102      40.320  10.149   5.728  1.00  0.00           H  
ATOM   1578  HA  LEU A 102      38.018  10.390   7.601  1.00  0.00           H  
ATOM   1579 1HB  LEU A 102      38.212  11.218   4.702  1.00  0.00           H  
ATOM   1580 2HB  LEU A 102      36.838  11.489   5.779  1.00  0.00           H  
ATOM   1581  HG  LEU A 102      39.607  12.702   6.096  1.00  0.00           H  
ATOM   1582 1HD1 LEU A 102      38.469  14.793   5.497  1.00  0.00           H  
ATOM   1583 2HD1 LEU A 102      38.372  13.594   4.187  1.00  0.00           H  
ATOM   1584 3HD1 LEU A 102      36.958  13.894   5.226  1.00  0.00           H  
ATOM   1585 1HD2 LEU A 102      38.529  14.023   7.886  1.00  0.00           H  
ATOM   1586 2HD2 LEU A 102      37.018  13.113   7.648  1.00  0.00           H  
ATOM   1587 3HD2 LEU A 102      38.472  12.282   8.252  1.00  0.00           H  
ATOM   1588  N   ASN A 103      36.564   8.563   6.498  1.00  0.00           N  
ATOM   1589  CA  ASN A 103      35.903   7.388   5.956  1.00  0.00           C  
ATOM   1590  C   ASN A 103      35.143   7.829   4.706  1.00  0.00           C  
ATOM   1591  O   ASN A 103      35.164   9.021   4.320  1.00  0.00           O  
ATOM   1592  CB  ASN A 103      34.982   6.744   6.975  1.00  0.00           C  
ATOM   1593  CG  ASN A 103      33.808   7.615   7.324  1.00  0.00           C  
ATOM   1594  OD1 ASN A 103      33.616   8.685   6.735  1.00  0.00           O  
ATOM   1595  ND2 ASN A 103      33.018   7.179   8.272  1.00  0.00           N  
ATOM   1596  H   ASN A 103      36.109   9.088   7.231  1.00  0.00           H  
ATOM   1597  HA  ASN A 103      36.668   6.684   5.622  1.00  0.00           H  
ATOM   1598 1HB  ASN A 103      34.612   5.795   6.584  1.00  0.00           H  
ATOM   1599 2HB  ASN A 103      35.542   6.527   7.885  1.00  0.00           H  
ATOM   1600 1HD2 ASN A 103      32.220   7.717   8.546  1.00  0.00           H  
ATOM   1601 2HD2 ASN A 103      33.211   6.307   8.721  1.00  0.00           H  
ATOM   1602  N   ALA A 104      34.436   6.877   4.092  1.00  0.00           N  
ATOM   1603  CA  ALA A 104      33.731   7.182   2.849  1.00  0.00           C  
ATOM   1604  C   ALA A 104      32.680   8.279   3.007  1.00  0.00           C  
ATOM   1605  O   ALA A 104      32.362   8.977   2.055  1.00  0.00           O  
ATOM   1606  CB  ALA A 104      33.143   5.919   2.222  1.00  0.00           C  
ATOM   1607  H   ALA A 104      34.379   5.943   4.474  1.00  0.00           H  
ATOM   1608  HA  ALA A 104      34.447   7.614   2.151  1.00  0.00           H  
ATOM   1609 1HB  ALA A 104      32.625   6.178   1.299  1.00  0.00           H  
ATOM   1610 2HB  ALA A 104      33.946   5.215   2.001  1.00  0.00           H  
ATOM   1611 3HB  ALA A 104      32.440   5.461   2.916  1.00  0.00           H  
ATOM   1612  N   ASP A 105      32.182   8.458   4.236  1.00  0.00           N  
ATOM   1613  CA  ASP A 105      31.161   9.455   4.536  1.00  0.00           C  
ATOM   1614  C   ASP A 105      31.715  10.821   4.931  1.00  0.00           C  
ATOM   1615  O   ASP A 105      30.951  11.736   5.238  1.00  0.00           O  
ATOM   1616  CB  ASP A 105      30.255   8.941   5.658  1.00  0.00           C  
ATOM   1617  CG  ASP A 105      29.538   7.647   5.295  1.00  0.00           C  
ATOM   1618  OD1 ASP A 105      28.975   7.582   4.228  1.00  0.00           O  
ATOM   1619  OD2 ASP A 105      29.561   6.737   6.088  1.00  0.00           O  
ATOM   1620  H   ASP A 105      32.532   7.873   4.982  1.00  0.00           H  
ATOM   1621  HA  ASP A 105      30.565   9.621   3.637  1.00  0.00           H  
ATOM   1622 1HB  ASP A 105      30.850   8.771   6.556  1.00  0.00           H  
ATOM   1623 2HB  ASP A 105      29.508   9.698   5.898  1.00  0.00           H  
ATOM   1624  N   GLY A 106      33.041  10.958   4.963  1.00  0.00           N  
ATOM   1625  CA  GLY A 106      33.682  12.210   5.318  1.00  0.00           C  
ATOM   1626  C   GLY A 106      33.972  12.434   6.811  1.00  0.00           C  
ATOM   1627  O   GLY A 106      34.382  13.532   7.204  1.00  0.00           O  
ATOM   1628  H   GLY A 106      33.615  10.160   4.732  1.00  0.00           H  
ATOM   1629 1HA  GLY A 106      34.636  12.292   4.796  1.00  0.00           H  
ATOM   1630 2HA  GLY A 106      33.062  13.043   4.988  1.00  0.00           H  
ATOM   1631  N   LYS A 107      33.700  11.416   7.621  1.00  0.00           N  
ATOM   1632  CA  LYS A 107      33.929  11.469   9.090  1.00  0.00           C  
ATOM   1633  C   LYS A 107      35.356  11.108   9.383  1.00  0.00           C  
ATOM   1634  O   LYS A 107      35.967  10.335   8.672  1.00  0.00           O  
ATOM   1635  CB  LYS A 107      32.991  10.527   9.846  1.00  0.00           C  
ATOM   1636  CG  LYS A 107      31.510  10.802   9.623  1.00  0.00           C  
ATOM   1637  CD  LYS A 107      31.102  12.144  10.213  1.00  0.00           C  
ATOM   1638  CE  LYS A 107      29.590  12.308  10.225  1.00  0.00           C  
ATOM   1639  NZ  LYS A 107      29.178  13.634  10.761  1.00  0.00           N  
ATOM   1640  H   LYS A 107      33.322  10.574   7.212  1.00  0.00           H  
ATOM   1641  HA  LYS A 107      33.677  12.469   9.444  1.00  0.00           H  
ATOM   1642 1HB  LYS A 107      33.189   9.498   9.545  1.00  0.00           H  
ATOM   1643 2HB  LYS A 107      33.187  10.598  10.916  1.00  0.00           H  
ATOM   1644 1HG  LYS A 107      31.296  10.805   8.554  1.00  0.00           H  
ATOM   1645 2HG  LYS A 107      30.919  10.015  10.091  1.00  0.00           H  
ATOM   1646 1HD  LYS A 107      31.477  12.222  11.234  1.00  0.00           H  
ATOM   1647 2HD  LYS A 107      31.540  12.949   9.622  1.00  0.00           H  
ATOM   1648 1HE  LYS A 107      29.204  12.204   9.212  1.00  0.00           H  
ATOM   1649 2HE  LYS A 107      29.144  11.527  10.842  1.00  0.00           H  
ATOM   1650 1HZ  LYS A 107      28.170  13.703  10.753  1.00  0.00           H  
ATOM   1651 2HZ  LYS A 107      29.515  13.734  11.709  1.00  0.00           H  
ATOM   1652 3HZ  LYS A 107      29.569  14.366  10.187  1.00  0.00           H  
ATOM   1653  N   ILE A 108      35.887  11.671  10.463  1.00  0.00           N  
ATOM   1654  CA  ILE A 108      37.254  11.376  10.869  1.00  0.00           C  
ATOM   1655  C   ILE A 108      37.253   9.975  11.487  1.00  0.00           C  
ATOM   1656  O   ILE A 108      36.543   9.696  12.450  1.00  0.00           O  
ATOM   1657  CB  ILE A 108      37.790  12.412  11.873  1.00  0.00           C  
ATOM   1658  CG1 ILE A 108      37.753  13.816  11.264  1.00  0.00           C  
ATOM   1659  CG2 ILE A 108      39.204  12.053  12.304  1.00  0.00           C  
ATOM   1660  CD1 ILE A 108      38.005  14.922  12.262  1.00  0.00           C  
ATOM   1661  H   ILE A 108      35.337  12.313  11.016  1.00  0.00           H  
ATOM   1662  HA  ILE A 108      37.891  11.408   9.985  1.00  0.00           H  
ATOM   1663  HB  ILE A 108      37.147  12.433  12.752  1.00  0.00           H  
ATOM   1664 1HG1 ILE A 108      38.501  13.891  10.475  1.00  0.00           H  
ATOM   1665 2HG1 ILE A 108      36.778  13.988  10.805  1.00  0.00           H  
ATOM   1666 1HG2 ILE A 108      39.568  12.796  13.013  1.00  0.00           H  
ATOM   1667 2HG2 ILE A 108      39.202  11.072  12.776  1.00  0.00           H  
ATOM   1668 3HG2 ILE A 108      39.857  12.035  11.431  1.00  0.00           H  
ATOM   1669 1HD1 ILE A 108      37.961  15.887  11.756  1.00  0.00           H  
ATOM   1670 2HD1 ILE A 108      37.244  14.888  13.043  1.00  0.00           H  
ATOM   1671 3HD1 ILE A 108      38.989  14.792  12.709  1.00  0.00           H  
ATOM   1672  N   VAL A 109      38.063   9.085  10.906  1.00  0.00           N  
ATOM   1673  CA  VAL A 109      38.138   7.687  11.329  1.00  0.00           C  
ATOM   1674  C   VAL A 109      39.524   7.296  11.885  1.00  0.00           C  
ATOM   1675  O   VAL A 109      39.620   6.360  12.660  1.00  0.00           O  
ATOM   1676  CB  VAL A 109      37.658   6.723  10.191  1.00  0.00           C  
ATOM   1677  CG1 VAL A 109      38.673   6.642   9.071  1.00  0.00           C  
ATOM   1678  CG2 VAL A 109      37.309   5.335  10.731  1.00  0.00           C  
ATOM   1679  H   VAL A 109      38.644   9.399  10.142  1.00  0.00           H  
ATOM   1680  HA  VAL A 109      37.483   7.551  12.191  1.00  0.00           H  
ATOM   1681  HB  VAL A 109      36.771   7.145   9.720  1.00  0.00           H  
ATOM   1682 1HG1 VAL A 109      38.309   5.965   8.298  1.00  0.00           H  
ATOM   1683 2HG1 VAL A 109      38.822   7.633   8.644  1.00  0.00           H  
ATOM   1684 3HG1 VAL A 109      39.618   6.269   9.464  1.00  0.00           H  
ATOM   1685 1HG2 VAL A 109      36.980   4.697   9.911  1.00  0.00           H  
ATOM   1686 2HG2 VAL A 109      38.188   4.896  11.203  1.00  0.00           H  
ATOM   1687 3HG2 VAL A 109      36.508   5.421  11.466  1.00  0.00           H  
ATOM   1688  N   TYR A 110      40.568   8.023  11.489  1.00  0.00           N  
ATOM   1689  CA  TYR A 110      41.908   7.846  12.041  1.00  0.00           C  
ATOM   1690  C   TYR A 110      42.491   9.231  12.312  1.00  0.00           C  
ATOM   1691  O   TYR A 110      42.410  10.091  11.441  1.00  0.00           O  
ATOM   1692  CB  TYR A 110      42.803   7.046  11.091  1.00  0.00           C  
ATOM   1693  CG  TYR A 110      44.206   6.827  11.613  1.00  0.00           C  
ATOM   1694  CD1 TYR A 110      44.447   5.846  12.563  1.00  0.00           C  
ATOM   1695  CD2 TYR A 110      45.250   7.608  11.141  1.00  0.00           C  
ATOM   1696  CE1 TYR A 110      45.729   5.646  13.039  1.00  0.00           C  
ATOM   1697  CE2 TYR A 110      46.531   7.408  11.617  1.00  0.00           C  
ATOM   1698  CZ  TYR A 110      46.772   6.432  12.562  1.00  0.00           C  
ATOM   1699  OH  TYR A 110      48.048   6.233  13.037  1.00  0.00           O  
ATOM   1700  H   TYR A 110      40.419   8.722  10.776  1.00  0.00           H  
ATOM   1701  HA  TYR A 110      41.829   7.269  12.963  1.00  0.00           H  
ATOM   1702 1HB  TYR A 110      42.353   6.070  10.903  1.00  0.00           H  
ATOM   1703 2HB  TYR A 110      42.872   7.564  10.135  1.00  0.00           H  
ATOM   1704  HD1 TYR A 110      43.626   5.232  12.934  1.00  0.00           H  
ATOM   1705  HD2 TYR A 110      45.060   8.380  10.395  1.00  0.00           H  
ATOM   1706  HE1 TYR A 110      45.918   4.876  13.786  1.00  0.00           H  
ATOM   1707  HE2 TYR A 110      47.353   8.023  11.247  1.00  0.00           H  
ATOM   1708  HH  TYR A 110      48.041   5.523  13.683  1.00  0.00           H  
ATOM   1709  N   LEU A 111      43.071   9.444  13.488  1.00  0.00           N  
ATOM   1710  CA  LEU A 111      43.714  10.716  13.791  1.00  0.00           C  
ATOM   1711  C   LEU A 111      44.915  10.461  14.657  1.00  0.00           C  
ATOM   1712  O   LEU A 111      44.745  10.091  15.804  1.00  0.00           O  
ATOM   1713  CB  LEU A 111      42.746  11.669  14.504  1.00  0.00           C  
ATOM   1714  CG  LEU A 111      43.319  13.041  14.880  1.00  0.00           C  
ATOM   1715  CD1 LEU A 111      43.737  13.781  13.616  1.00  0.00           C  
ATOM   1716  CD2 LEU A 111      42.276  13.832  15.656  1.00  0.00           C  
ATOM   1717  H   LEU A 111      43.069   8.715  14.187  1.00  0.00           H  
ATOM   1718  HA  LEU A 111      44.021  11.180  12.854  1.00  0.00           H  
ATOM   1719 1HB  LEU A 111      41.884  11.835  13.859  1.00  0.00           H  
ATOM   1720 2HB  LEU A 111      42.400  11.192  15.420  1.00  0.00           H  
ATOM   1721  HG  LEU A 111      44.207  12.908  15.497  1.00  0.00           H  
ATOM   1722 1HD1 LEU A 111      44.145  14.756  13.883  1.00  0.00           H  
ATOM   1723 2HD1 LEU A 111      44.497  13.203  13.091  1.00  0.00           H  
ATOM   1724 3HD1 LEU A 111      42.871  13.915  12.969  1.00  0.00           H  
ATOM   1725 1HD2 LEU A 111      42.684  14.807  15.924  1.00  0.00           H  
ATOM   1726 2HD2 LEU A 111      41.388  13.967  15.039  1.00  0.00           H  
ATOM   1727 3HD2 LEU A 111      42.009  13.289  16.563  1.00  0.00           H  
ATOM   1728  N   ALA A 112      46.119  10.706  14.132  1.00  0.00           N  
ATOM   1729  CA  ALA A 112      47.372  10.523  14.884  1.00  0.00           C  
ATOM   1730  C   ALA A 112      48.000  11.849  15.137  1.00  0.00           C  
ATOM   1731  O   ALA A 112      48.223  12.619  14.193  1.00  0.00           O  
ATOM   1732  CB  ALA A 112      48.375   9.641  14.104  1.00  0.00           C  
ATOM   1733  H   ALA A 112      46.161  11.030  13.177  1.00  0.00           H  
ATOM   1734  HA  ALA A 112      47.134  10.025  15.824  1.00  0.00           H  
ATOM   1735 1HB  ALA A 112      49.289   9.527  14.688  1.00  0.00           H  
ATOM   1736 2HB  ALA A 112      47.935   8.661  13.925  1.00  0.00           H  
ATOM   1737 3HB  ALA A 112      48.610  10.113  13.152  1.00  0.00           H  
ATOM   1738  N   ASN A 113      48.288  12.118  16.399  1.00  0.00           N  
ATOM   1739  CA  ASN A 113      48.953  13.352  16.820  1.00  0.00           C  
ATOM   1740  C   ASN A 113      50.427  12.979  16.991  1.00  0.00           C  
ATOM   1741  O   ASN A 113      50.738  12.152  17.850  1.00  0.00           O  
ATOM   1742  CB  ASN A 113      48.357  13.921  18.095  1.00  0.00           C  
ATOM   1743  CG  ASN A 113      48.988  15.224  18.497  1.00  0.00           C  
ATOM   1744  OD1 ASN A 113      50.171  15.271  18.856  1.00  0.00           O  
ATOM   1745  ND2 ASN A 113      48.223  16.285  18.444  1.00  0.00           N  
ATOM   1746  H   ASN A 113      48.034  11.433  17.096  1.00  0.00           H  
ATOM   1747  HA  ASN A 113      48.817  14.103  16.040  1.00  0.00           H  
ATOM   1748 1HB  ASN A 113      47.286  14.076  17.958  1.00  0.00           H  
ATOM   1749 2HB  ASN A 113      48.482  13.204  18.907  1.00  0.00           H  
ATOM   1750 1HD2 ASN A 113      48.590  17.180  18.700  1.00  0.00           H  
ATOM   1751 2HD2 ASN A 113      47.273  16.201  18.148  1.00  0.00           H  
ATOM   1752  N   VAL A 114      51.313  13.603  16.231  1.00  0.00           N  
ATOM   1753  CA  VAL A 114      52.734  13.296  16.251  1.00  0.00           C  
ATOM   1754  C   VAL A 114      53.537  14.569  16.583  1.00  0.00           C  
ATOM   1755  O   VAL A 114      53.818  15.397  15.704  1.00  0.00           O  
ATOM   1756  CB  VAL A 114      53.180  12.731  14.889  1.00  0.00           C  
ATOM   1757  CG1 VAL A 114      54.653  12.350  14.927  1.00  0.00           C  
ATOM   1758  CG2 VAL A 114      52.323  11.530  14.521  1.00  0.00           C  
ATOM   1759  H   VAL A 114      50.974  14.325  15.611  1.00  0.00           H  
ATOM   1760  HA  VAL A 114      52.913  12.537  17.013  1.00  0.00           H  
ATOM   1761  HB  VAL A 114      53.068  13.505  14.130  1.00  0.00           H  
ATOM   1762 1HG1 VAL A 114      54.951  11.953  13.957  1.00  0.00           H  
ATOM   1763 2HG1 VAL A 114      55.251  13.232  15.157  1.00  0.00           H  
ATOM   1764 3HG1 VAL A 114      54.813  11.592  15.694  1.00  0.00           H  
ATOM   1765 1HG2 VAL A 114      52.643  11.136  13.557  1.00  0.00           H  
ATOM   1766 2HG2 VAL A 114      52.431  10.758  15.283  1.00  0.00           H  
ATOM   1767 3HG2 VAL A 114      51.278  11.834  14.459  1.00  0.00           H  
ATOM   1768  N   PRO A 115      53.820  14.786  17.888  1.00  0.00           N  
ATOM   1769  CA  PRO A 115      54.676  15.932  18.218  1.00  0.00           C  
ATOM   1770  C   PRO A 115      56.110  15.743  17.701  1.00  0.00           C  
ATOM   1771  O   PRO A 115      56.592  14.605  17.518  1.00  0.00           O  
ATOM   1772  CB  PRO A 115      54.629  15.962  19.749  1.00  0.00           C  
ATOM   1773  CG  PRO A 115      54.434  14.536  20.136  1.00  0.00           C  
ATOM   1774  CD  PRO A 115      53.500  13.988  19.089  1.00  0.00           C  
ATOM   1775  HA  PRO A 115      54.226  16.849  17.810  1.00  0.00           H  
ATOM   1776 1HB  PRO A 115      55.562  16.388  20.145  1.00  0.00           H  
ATOM   1777 2HB  PRO A 115      53.809  16.612  20.087  1.00  0.00           H  
ATOM   1778 1HG  PRO A 115      55.400  14.012  20.156  1.00  0.00           H  
ATOM   1779 2HG  PRO A 115      54.016  14.472  21.151  1.00  0.00           H  
ATOM   1780 1HD  PRO A 115      53.711  12.921  18.931  1.00  0.00           H  
ATOM   1781 2HD  PRO A 115      52.459  14.134  19.414  1.00  0.00           H  
ATOM   1782  N   ASP A 116      56.812  16.836  17.483  1.00  0.00           N  
ATOM   1783  CA  ASP A 116      58.164  16.755  16.924  1.00  0.00           C  
ATOM   1784  C   ASP A 116      59.188  16.087  17.805  1.00  0.00           C  
ATOM   1785  O   ASP A 116      59.074  16.173  19.010  1.00  0.00           O  
ATOM   1786  CB  ASP A 116      58.666  18.161  16.585  1.00  0.00           C  
ATOM   1787  CG  ASP A 116      58.048  18.719  15.310  1.00  0.00           C  
ATOM   1788  OD1 ASP A 116      57.394  17.977  14.616  1.00  0.00           O  
ATOM   1789  OD2 ASP A 116      58.237  19.882  15.042  1.00  0.00           O  
ATOM   1790  H   ASP A 116      56.423  17.742  17.700  1.00  0.00           H  
ATOM   1791  HA  ASP A 116      58.129  16.147  16.021  1.00  0.00           H  
ATOM   1792 1HB  ASP A 116      58.437  18.838  17.409  1.00  0.00           H  
ATOM   1793 2HB  ASP A 116      59.750  18.142  16.469  1.00  0.00           H  
ATOM   1794  N   ASP A 117      60.176  15.432  17.165  1.00  0.00           N  
ATOM   1795  CA  ASP A 117      61.300  14.786  17.842  1.00  0.00           C  
ATOM   1796  C   ASP A 117      62.331  15.857  18.240  1.00  0.00           C  
ATOM   1797  O   ASP A 117      63.419  15.958  17.644  1.00  0.00           O  
ATOM   1798  CB  ASP A 117      61.948  13.730  16.942  1.00  0.00           C  
ATOM   1799  CG  ASP A 117      63.038  12.937  17.650  1.00  0.00           C  
ATOM   1800  OD1 ASP A 117      63.118  13.017  18.853  1.00  0.00           O  
ATOM   1801  OD2 ASP A 117      63.781  12.259  16.981  1.00  0.00           O  
ATOM   1802  H   ASP A 117      60.121  15.395  16.157  1.00  0.00           H  
ATOM   1803  HA  ASP A 117      60.928  14.301  18.745  1.00  0.00           H  
ATOM   1804 1HB  ASP A 117      61.186  13.036  16.588  1.00  0.00           H  
ATOM   1805 2HB  ASP A 117      62.382  14.215  16.067  1.00  0.00           H  
ATOM   1806  N   THR A 118      61.993  16.625  19.271  1.00  0.00           N  
ATOM   1807  CA  THR A 118      62.857  17.686  19.764  1.00  0.00           C  
ATOM   1808  C   THR A 118      63.864  17.196  20.816  1.00  0.00           C  
ATOM   1809  O   THR A 118      63.561  16.287  21.598  1.00  0.00           O  
ATOM   1810  OXT THR A 118      64.952  17.697  20.883  1.00  0.00           O  
ATOM   1811  CB  THR A 118      62.015  18.832  20.355  1.00  0.00           C  
ATOM   1812  OG1 THR A 118      61.176  18.323  21.400  1.00  0.00           O  
ATOM   1813  CG2 THR A 118      61.148  19.466  19.278  1.00  0.00           C  
ATOM   1814  H   THR A 118      61.105  16.463  19.725  1.00  0.00           H  
ATOM   1815  HA  THR A 118      63.439  18.075  18.928  1.00  0.00           H  
ATOM   1816  HB  THR A 118      62.676  19.590  20.775  1.00  0.00           H  
ATOM   1817  HG1 THR A 118      60.652  19.039  21.767  1.00  0.00           H  
ATOM   1818 1HG2 THR A 118      60.560  20.274  19.713  1.00  0.00           H  
ATOM   1819 2HG2 THR A 118      61.783  19.865  18.487  1.00  0.00           H  
ATOM   1820 3HG2 THR A 118      60.478  18.715  18.861  1.00  0.00           H  
TER                                                                             
HEADER                                            xx-MMM-xx                     
HETNAM     DOG X   1  DOG                                                       
HETATM    1  C18 DOG X   1      47.270  19.918  20.292  1.00  0.00           C  
HETATM    2  C12 DOG X   1      45.916  20.314  19.788  1.00  0.00           C  
HETATM    3  C16 DOG X   1      45.343  19.199  18.850  1.00  0.00           C  
HETATM    4  C15 DOG X   1      45.346  17.832  19.571  1.00  0.00           C  
HETATM    5  C7  DOG X   1      44.890  16.733  18.608  1.00  0.00           C  
HETATM    6  C6  DOG X   1      43.539  17.021  17.971  1.00  0.00           C  
HETATM    7  C14 DOG X   1      43.469  18.414  17.309  1.00  0.00           C  
HETATM    8  C11 DOG X   1      44.297  18.372  16.007  1.00  0.00           C  
HETATM    9  C17 DOG X   1      44.336  19.738  15.318  1.00  0.00           C  
HETATM   10  C8  DOG X   1      44.798  20.822  16.245  1.00  0.00           C  
HETATM   11  C9  DOG X   1      43.940  20.861  17.492  1.00  0.00           C  
HETATM   12  C19 DOG X   1      43.932  19.532  18.292  1.00  0.00           C  
HETATM   13  C22 DOG X   1      42.895  19.698  19.435  1.00  0.00           C  
HETATM   14  O3  DOG X   1      43.030  20.013  14.814  1.00  0.00           O  
HETATM   15  C21 DOG X   1      46.671  17.459  20.257  1.00  0.00           C  
HETATM   16  C10 DOG X   1      47.823  17.091  19.304  1.00  0.00           C  
HETATM   17  C5  DOG X   1      49.068  17.131  20.198  1.00  0.00           C  
HETATM   18  C13 DOG X   1      48.785  18.188  21.308  1.00  0.00           C  
HETATM   19  C2  DOG X   1      49.173  17.817  22.683  1.00  0.00           C  
HETATM   20  C1  DOG X   1      49.635  18.589  23.674  1.00  0.00           C  
HETATM   21  C3  DOG X   1      49.830  17.771  24.845  1.00  0.00           C  
HETATM   22  O1  DOG X   1      50.248  18.076  25.923  1.00  0.00           O  
HETATM   23  O2  DOG X   1      49.462  16.515  24.528  1.00  0.00           O  
HETATM   24  C4  DOG X   1      49.044  16.425  23.144  1.00  0.00           C  
HETATM   25  C20 DOG X   1      47.270  18.608  21.118  1.00  0.00           C  
HETATM   26  C23 DOG X   1      46.511  18.826  22.424  1.00  0.00           C  
HETATM   27  O5  DOG X   1      46.521  16.273  21.077  1.00  0.00           O  
HETATM   28  O4  DOG X   1      47.711  21.028  21.115  1.00  0.00           O  
HETATM   29  H25 DOG X   1      47.946  19.711  19.430  1.00  0.00           H  
HETATM   30  H18 DOG X   1      45.932  21.311  19.290  1.00  0.00           H  
HETATM   31  H19 DOG X   1      45.216  20.557  20.621  1.00  0.00           H  
HETATM   32  H23 DOG X   1      46.019  19.147  17.964  1.00  0.00           H  
HETATM   33  H22 DOG X   1      44.621  17.929  20.412  1.00  0.00           H  
HETATM   34  H8  DOG X   1      44.888  15.738  19.112  1.00  0.00           H  
HETATM   35  H9  DOG X   1      45.664  16.542  17.829  1.00  0.00           H  
HETATM   36  H6  DOG X   1      42.714  16.890  18.710  1.00  0.00           H  
HETATM   37  H7  DOG X   1      43.263  16.221  17.244  1.00  0.00           H  
HETATM   38  H21 DOG X   1      42.415  18.670  17.049  1.00  0.00           H  
HETATM   39  H16 DOG X   1      43.929  17.578  15.316  1.00  0.00           H  
HETATM   40  H17 DOG X   1      45.325  17.980  16.191  1.00  0.00           H  
HETATM   41  H24 DOG X   1      45.074  19.710  14.484  1.00  0.00           H  
HETATM   42  H10 DOG X   1      44.832  21.814  15.737  1.00  0.00           H  
HETATM   43  H11 DOG X   1      45.881  20.723  16.491  1.00  0.00           H  
HETATM   44  H12 DOG X   1      44.240  21.711  18.149  1.00  0.00           H  
HETATM   45  H13 DOG X   1      42.899  21.173  17.243  1.00  0.00           H  
HETATM   46  H26 DOG X   1      42.827  18.778  20.063  1.00  0.00           H  
HETATM   47  H27 DOG X   1      43.111  20.600  20.055  1.00  0.00           H  
HETATM   48  H28 DOG X   1      41.852  19.714  19.042  1.00  0.00           H  
HETATM   49  H32 DOG X   1      42.784  19.301  14.236  1.00  0.00           H  
HETATM   50  H14 DOG X   1      47.680  16.129  18.761  1.00  0.00           H  
HETATM   51  H15 DOG X   1      47.890  17.734  18.396  1.00  0.00           H  
HETATM   52  H4  DOG X   1      49.353  16.133  20.603  1.00  0.00           H  
HETATM   53  H5  DOG X   1      50.010  17.326  19.634  1.00  0.00           H  
HETATM   54  H20 DOG X   1      49.460  19.066  21.177  1.00  0.00           H  
HETATM   55  H1  DOG X   1      49.815  19.670  23.552  1.00  0.00           H  
HETATM   56  H2  DOG X   1      48.039  15.970  22.985  1.00  0.00           H  
HETATM   57  H3  DOG X   1      49.601  15.676  22.534  1.00  0.00           H  
HETATM   58  H29 DOG X   1      45.455  19.117  22.217  1.00  0.00           H  
HETATM   59  H30 DOG X   1      46.545  17.959  23.125  1.00  0.00           H  
HETATM   60  H31 DOG X   1      46.868  19.752  22.932  1.00  0.00           H  
HETATM   61  H34 DOG X   1      46.311  15.532  20.522  1.00  0.00           H  
HETATM   62  H33 DOG X   1      47.756  21.823  20.597  1.00  0.00           H  
TER                                                                             
CONECT    1    2   25   28   29                                                 
CONECT    2    1    3   30   31                                                 
CONECT    3    2    4   12   32                                                 
CONECT    4    3    5   15   33                                                 
CONECT    5    4    6   34   35                                                 
CONECT    6    5    7   36   37                                                 
CONECT    7    6    8   12   38                                                 
CONECT    8    7    9   39   40                                                 
CONECT    9    8   10   14   41                                                 
CONECT   10    9   11   42   43                                                 
CONECT   11   10   12   44   45                                                 
CONECT   12    3    7   11   13                                                 
CONECT   13   12   46   47   48                                                 
CONECT   14    9   49                                                           
CONECT   15    4   16   25   27                                                 
CONECT   16   15   17   50   51                                                 
CONECT   17   16   18   52   53                                                 
CONECT   18   17   19   25   54                                                 
CONECT   19   18   20   24                                                      
CONECT   20   19   21   55                                                      
CONECT   21   20   22   23                                                      
CONECT   22   21                                                                
CONECT   23   21   24                                                           
CONECT   24   19   23   56   57                                                 
CONECT   25    1   15   18   26                                                 
CONECT   26   25   58   59   60                                                 
CONECT   27   15   61                                                           
CONECT   28    1   62                                                           
CONECT   29    1                                                                
CONECT   30    2                                                                
CONECT   31    2                                                                
CONECT   32    3                                                                
CONECT   33    4                                                                
CONECT   34    5                                                                
CONECT   35    5                                                                
CONECT   36    6                                                                
CONECT   37    6                                                                
CONECT   38    7                                                                
CONECT   39    8                                                                
CONECT   40    8                                                                
CONECT   41    9                                                                
CONECT   42   10                                                                
CONECT   43   10                                                                
CONECT   44   11                                                                
CONECT   45   11                                                                
CONECT   46   13                                                                
CONECT   47   13                                                                
CONECT   48   13                                                                
CONECT   49   14                                                                
CONECT   50   16                                                                
CONECT   51   16                                                                
CONECT   52   17                                                                
CONECT   53   17                                                                
CONECT   54   18                                                                
CONECT   55   20                                                                
CONECT   56   24                                                                
CONECT   57   24                                                                
CONECT   58   26                                                                
CONECT   59   26                                                                
CONECT   60   26                                                                
CONECT   61   27                                                                
CONECT   62   28                                                                
