# Supplementary material for: New computational protein design methods for de novo small molecule binding sites
Source: PLoS Comput Biol. 2020 Oct 5;16(10):e1008178. doi: 10.1371/journal.pcbi.1008178 (PMC7575090; doi:10.1371/journal.pcbi.1008178)
Supplement: S4 File — PDB files for matches that were selected for forward design, the RosettaMatch constraint files (.cst) that yielded the match, and corresponding source composite binding site definition (.pdb) that was used to generate the RosettaMatch constraint file. (GZ) [file pcbi.1008178.s004.tar.gz › DesignConstraints/DOG_0001-iter_0-fuzz_0-1_288_1136_2530.cst]

CST::BEGIN
  TEMPLATE::   ATOM_MAP: 1 atom_name: O5 C21 C20
  TEMPLATE::   ATOM_MAP: 1 residue3: DOG

  TEMPLATE::   ATOM_MAP: 2 atom_name: OH CZ CE2
  TEMPLATE::   ATOM_MAP: 2 residue3: TYR

  CONSTRAINT:: distanceAB:    2.45   0.50 100.00       0    0
  CONSTRAINT::    angle_A:  158.50  10.00 100.00  360.00    2
  CONSTRAINT::    angle_B:  127.77  10.00 100.00  360.00    2
  CONSTRAINT::  torsion_A:   52.18  10.00 100.00  360.00    2
  CONSTRAINT::  torsion_B:   -6.69  10.00 100.00  360.00    2
  CONSTRAINT:: torsion_AB:   72.03  10.00 100.00  360.00    2
CST::END
CST::BEGIN
  TEMPLATE::   ATOM_MAP: 1 atom_name: O4 C18 C20
  TEMPLATE::   ATOM_MAP: 1 residue3: DOG

  TEMPLATE::   ATOM_MAP: 2 atom_name: NE1 CD1 CG
  TEMPLATE::   ATOM_MAP: 2 residue3: TRP

  CONSTRAINT:: distanceAB:    3.16   0.50 100.00       0    0
  CONSTRAINT::    angle_A:  117.88  10.00 100.00  360.00    2
  CONSTRAINT::    angle_B:  151.12  10.00 100.00  360.00    2
  CONSTRAINT::  torsion_A:  -79.26  10.00 100.00  360.00    2
  CONSTRAINT::  torsion_B: -159.74  10.00 100.00  360.00    2
  CONSTRAINT:: torsion_AB:  -61.07  10.00 100.00  360.00    2
CST::END
CST::BEGIN
  TEMPLATE::   ATOM_MAP: 1 atom_name: C23 C20 C21
  TEMPLATE::   ATOM_MAP: 1 residue3: DOG

  TEMPLATE::   ATOM_MAP: 2 atom_name: CD1 CG CB
  TEMPLATE::   ATOM_MAP: 2 residue3: LEU

  CONSTRAINT:: distanceAB:    3.71   0.50 100.00       0    0
  CONSTRAINT::    angle_A:  162.24  10.00 100.00  360.00    2
  CONSTRAINT::    angle_B:  106.48  10.00 100.00  360.00    2
  CONSTRAINT::  torsion_A:  -21.02  10.00 100.00  360.00    2
  CONSTRAINT::  torsion_B:  112.50  10.00 100.00  360.00    2
  CONSTRAINT:: torsion_AB:  158.16  10.00 100.00  360.00    2
CST::END
