# Supplementary material for: New computational protein design methods for de novo small molecule binding sites
Source: PLoS Comput Biol. 2020 Oct 5;16(10):e1008178. doi: 10.1371/journal.pcbi.1008178 (PMC7575090; doi:10.1371/journal.pcbi.1008178)
Supplement: S4 File — PDB files for matches that were selected for forward design, the RosettaMatch constraint files (.cst) that yielded the match, and corresponding source composite binding site definition (.pdb) that was used to generate the RosettaMatch constraint file. (GZ) [file pcbi.1008178.s004.tar.gz › DesignConstraints/IM4_0002-iter_0-fuzz_0-1_1083_1296_1408.cst]

CST::BEGIN
  TEMPLATE::   ATOM_MAP: 1 atom_name: O1 N5 O2
  TEMPLATE::   ATOM_MAP: 1 residue3: IM4

  TEMPLATE::   ATOM_MAP: 2 atom_name: CZ CE2 CD2
  TEMPLATE::   ATOM_MAP: 2 residue3: PHE

  CONSTRAINT:: distanceAB:    4.99   0.50 100.00       0    0
  CONSTRAINT::    angle_A:  103.34  10.00 100.00  360.00    2
  CONSTRAINT::    angle_B:  126.03  10.00 100.00  360.00    2
  CONSTRAINT::  torsion_A: -169.46  10.00 100.00  360.00    2
  CONSTRAINT::  torsion_B: -174.34  10.00 100.00  360.00    2
  CONSTRAINT:: torsion_AB:  -57.19  10.00 100.00  360.00    2
CST::END
CST::BEGIN
  TEMPLATE::   ATOM_MAP: 1 atom_name: C2 C1 C4
  TEMPLATE::   ATOM_MAP: 1 residue3: IM4

  TEMPLATE::   ATOM_MAP: 2 atom_name: CZ CE2 CD2
  TEMPLATE::   ATOM_MAP: 2 residue3: PHE

  CONSTRAINT:: distanceAB:    3.51   0.50 100.00       0    0
  CONSTRAINT::    angle_A:   83.11  10.00 100.00  360.00    2
  CONSTRAINT::    angle_B:   80.50  10.00 100.00  360.00    2
  CONSTRAINT::  torsion_A:  146.87  10.00 100.00  360.00    2
  CONSTRAINT::  torsion_B:   77.72  10.00 100.00  360.00    2
  CONSTRAINT:: torsion_AB:   85.18  10.00 100.00  360.00    2
CST::END
CST::BEGIN
  TEMPLATE::   ATOM_MAP: 1 atom_name: C4 C1 C2
  TEMPLATE::   ATOM_MAP: 1 residue3: IM4

  TEMPLATE::   ATOM_MAP: 2 atom_name: CD2 CG CB
  TEMPLATE::   ATOM_MAP: 2 residue3: TYR

  CONSTRAINT:: distanceAB:    3.42   0.50 100.00       0    0
  CONSTRAINT::    angle_A:   96.43  10.00 100.00  360.00    2
  CONSTRAINT::    angle_B:   97.00  10.00 100.00  360.00    2
  CONSTRAINT::  torsion_A:  -88.02  10.00 100.00  360.00    2
  CONSTRAINT::  torsion_B:   87.13  10.00 100.00  360.00    2
  CONSTRAINT:: torsion_AB:  170.25  10.00 100.00  360.00    2
CST::END
