# Supplementary material for: New computational protein design methods for de novo small molecule binding sites
Source: PLoS Comput Biol. 2020 Oct 5;16(10):e1008178. doi: 10.1371/journal.pcbi.1008178 (PMC7575090; doi:10.1371/journal.pcbi.1008178)
Supplement: S4 File — PDB files for matches that were selected for forward design, the RosettaMatch constraint files (.cst) that yielded the match, and corresponding source composite binding site definition (.pdb) that was used to generate the RosettaMatch constraint file. (GZ) [file pcbi.1008178.s004.tar.gz › DesignBindingSiteDefinitions/IM4_0002-iter_0-fuzz_0-1_1083_1296_1408.pdb]

REMARK AtomMap (AtomMap (AtomMap (Selection 'resnum 1') + (Selection 'resnum 1083')) + (Selection 'resnum 1296')) + (Selection 'resnum 1408')
HETATM    1  C1  IM4 X   1      54.165 -20.165  -6.107  1.00 20.00           C
HETATM    2  C2  IM4 X   1      53.238 -19.584  -6.968  1.00 20.00           C
HETATM    3  C3  IM4 X   1      55.133 -18.008  -5.792  1.00 20.00           C
HETATM    4  C4  IM4 X   1      55.142 -19.369  -5.498  1.00 20.00           C
HETATM    5  C5  IM4 X   1      53.323 -18.221  -7.185  1.00 20.00           C
HETATM    6  C6  IM4 X   1      55.498 -21.393  -2.598  1.00 20.00           C
HETATM    7  C7  IM4 X   1      54.419 -19.766  -1.272  1.00 20.00           C
HETATM    8  C8  IM4 X   1      55.117 -19.054  -2.436  1.00 20.00           C
HETATM    9  C9  IM4 X   1      56.156 -19.953  -4.551  1.00 20.00           C
HETATM   10  N1  IM4 X   1      54.245 -17.415  -6.620  1.00 20.00           N
HETATM   11  N2  IM4 X   1      55.847 -22.517  -3.125  1.00 20.00           N
HETATM   12  N3  IM4 X   1      54.977 -21.107  -1.351  1.00 20.00           N
HETATM   13  N4  IM4 X   1      55.568 -20.175  -3.249  1.00 20.00           N
HETATM   14  N5  IM4 X   1      55.723 -23.601  -2.345  1.00 20.00           N
HETATM   15  O1  IM4 X   1      54.607 -23.916  -1.898  1.00 20.00           O
HETATM   16  O2  IM4 X   1      56.739 -24.277  -2.135  1.00 20.00           O
HETATM   17  CL1 IM4 X   1      52.218 -17.424  -8.226  1.00 20.00          CL
HETATM   18  H1  IM4 X   1      54.123 -21.234  -5.908  1.00 20.00           H
HETATM   19  H2  IM4 X   1      52.473 -20.183  -7.448  1.00 20.00           H
HETATM   20  H3  IM4 X   1      55.860 -17.329  -5.354  1.00 20.00           H
HETATM   21  H4  IM4 X   1      54.624 -19.291  -0.309  1.00 20.00           H
HETATM   22  H5  IM4 X   1      53.336 -19.806  -1.433  1.00 20.00           H
HETATM   23  H6  IM4 X   1      55.978 -18.478  -2.080  1.00 20.00           H
HETATM   24  H7  IM4 X   1      54.431 -18.387  -2.968  1.00 20.00           H
HETATM   25  H8  IM4 X   1      56.552 -20.882  -4.979  1.00 20.00           H
HETATM   26  H9  IM4 X   1      57.019 -19.282  -4.457  1.00 20.00           H
HETATM   27  H10 IM4 X   1      54.477 -21.855  -0.875  1.00 20.00           H
ATOM     28  N   PHE A1083      46.276 -17.351  -5.950  1.00 39.70           N
ATOM     29  CA  PHE A1083      47.046 -18.490  -5.461  1.00 38.55           C
ATOM     30  C   PHE A1083      47.178 -18.429  -3.937  1.00 36.17           C
ATOM     31  O   PHE A1083      46.908 -19.413  -3.236  1.00 39.09           O
ATOM     32  CB  PHE A1083      48.409 -18.509  -6.176  1.00 42.65           C
ATOM     33  CG  PHE A1083      49.473 -19.317  -5.489  1.00 51.30           C
ATOM     34  CD1 PHE A1083      49.441 -20.701  -5.513  1.00 50.94           C
ATOM     35  CD2 PHE A1083      50.547 -18.686  -4.881  1.00 38.18           C
ATOM     36  CE1 PHE A1083      50.434 -21.446  -4.897  1.00 49.78           C
ATOM     37  CE2 PHE A1083      51.559 -19.431  -4.263  1.00 39.21           C
ATOM     38  CZ  PHE A1083      51.497 -20.815  -4.275  1.00 43.07           C
ATOM     39  N   PHE A1296      48.398 -23.715  -9.004  1.00  7.33           N
ATOM     40  CA  PHE A1296      48.507 -22.510  -9.828  1.00  8.27           C
ATOM     41  C   PHE A1296      49.164 -22.907 -11.156  1.00  8.93           C
ATOM     42  O   PHE A1296      49.518 -24.063 -11.349  1.00  9.23           O
ATOM     43  CB  PHE A1296      49.347 -21.438  -9.106  1.00  8.53           C
ATOM     44  CG  PHE A1296      50.784 -21.842  -8.921  1.00  7.84           C
ATOM     45  CD1 PHE A1296      51.752 -21.530  -9.879  1.00  8.73           C
ATOM     46  CD2 PHE A1296      51.167 -22.587  -7.808  1.00  9.17           C
ATOM     47  CE1 PHE A1296      53.088 -21.948  -9.724  1.00  8.84           C
ATOM     48  CE2 PHE A1296      52.491 -22.999  -7.646  1.00  8.52           C
ATOM     49  CZ  PHE A1296      53.453 -22.683  -8.610  1.00  9.06           C
ATOM     50  N   TYR A1408      61.011 -20.104  -8.051  1.00 39.36           N
ATOM     51  CA  TYR A1408      60.813 -18.972  -7.142  1.00 37.57           C
ATOM     52  C   TYR A1408      61.854 -18.893  -6.035  1.00 44.47           C
ATOM     53  O   TYR A1408      61.826 -17.976  -5.208  1.00 42.03           O
ATOM     54  CB  TYR A1408      59.412 -19.001  -6.537  1.00 40.77           C
ATOM     55  CG  TYR A1408      58.327 -18.647  -7.528  1.00 49.77           C
ATOM     56  CD1 TYR A1408      58.181 -17.342  -7.983  1.00 54.04           C
ATOM     57  CD2 TYR A1408      57.454 -19.612  -8.008  1.00 47.78           C
ATOM     58  CE1 TYR A1408      57.192 -17.007  -8.884  1.00 55.93           C
ATOM     59  CE2 TYR A1408      56.459 -19.284  -8.904  1.00 52.41           C
ATOM     60  CZ  TYR A1408      56.335 -17.981  -9.342  1.00 57.44           C
ATOM     61  OH  TYR A1408      55.347 -17.644 -10.238  1.00 64.20           O
