# Supplementary material for: New computational protein design methods for de novo small molecule binding sites
Source: PLoS Comput Biol. 2020 Oct 5;16(10):e1008178. doi: 10.1371/journal.pcbi.1008178 (PMC7575090; doi:10.1371/journal.pcbi.1008178)
Supplement: S4 File — PDB files for matches that were selected for forward design, the RosettaMatch constraint files (.cst) that yielded the match, and corresponding source composite binding site definition (.pdb) that was used to generate the RosettaMatch constraint file. (GZ) [file pcbi.1008178.s004.tar.gz › DesignBindingSiteDefinitions/LFN_0001-iter_0-fuzz_0-1_1291_1909_2515.pdb]

REMARK AtomMap (AtomMap (AtomMap (Selection 'resnum 1') + (Selection 'resnum 1291')) + (Selection 'resnum 1909')) + (Selection 'resnum 2515')
HETATM    1  N1  LFN X   1       0.249  22.404  -2.679  1.00 20.00           N
HETATM    2  C1  LFN X   1      -0.462  22.087  -3.780  1.00 20.00           C
HETATM    3  C2  LFN X   1       0.763  21.399  -1.881  1.00 20.00           C
HETATM    4  O1  LFN X   1      -0.927  23.019  -4.484  1.00 20.00           O
HETATM    5  N2  LFN X   1      -0.675  20.796  -4.156  1.00 20.00           N
HETATM    6  C3  LFN X   1      -0.250  19.740  -3.468  1.00 20.00           C
HETATM    7  O2  LFN X   1      -0.481  18.565  -3.851  1.00 20.00           O
HETATM    8  C4  LFN X   1       0.546  19.981  -2.249  1.00 20.00           C
HETATM    9  N3  LFN X   1       1.034  18.965  -1.480  1.00 20.00           N
HETATM   10  C5  LFN X   1       1.761  19.272  -0.381  1.00 20.00           C
HETATM   11  C6  LFN X   1       2.294  18.281   0.431  1.00 20.00           C
HETATM   12  C7  LFN X   1       1.983  20.708  -0.029  1.00 20.00           C
HETATM   13  C8  LFN X   1       3.032  18.620   1.566  1.00 20.00           C
HETATM   14  C9  LFN X   1       3.618  17.516   2.443  1.00 20.00           C
HETATM   15  C10 LFN X   1       3.265  20.034   1.910  1.00 20.00           C
HETATM   16  C11 LFN X   1       4.058  20.388   3.160  1.00 20.00           C
HETATM   17  C12 LFN X   1       2.723  21.053   1.125  1.00 20.00           C
HETATM   18  N4  LFN X   1       1.473  21.675  -0.804  1.00 20.00           N
HETATM   19  C13 LFN X   1       1.699  23.098  -0.451  1.00 20.00           C
HETATM   20  H1  LFN X   1      -1.193  20.628  -5.019  1.00 20.00           H
HETATM   21  H2  LFN X   1       2.134  17.219   0.178  1.00 20.00           H
HETATM   22  H3  LFN X   1       4.208  17.787   3.350  1.00 20.00           H
HETATM   23  H4  LFN X   1       4.239  16.846   1.803  1.00 20.00           H
HETATM   24  H5  LFN X   1       2.794  16.830   2.747  1.00 20.00           H
HETATM   25  H6  LFN X   1       4.234  21.458   3.420  1.00 20.00           H
HETATM   26  H7  LFN X   1       5.043  19.868   3.113  1.00 20.00           H
HETATM   27  H8  LFN X   1       3.583  19.885   4.034  1.00 20.00           H
HETATM   28  H9  LFN X   1       2.870  22.111   1.401  1.00 20.00           H
HETATM   29  H10 LFN X   1       2.299  23.331   0.459  1.00 20.00           H
HETATM   30  H11 LFN X   1       0.713  23.614  -0.377  1.00 20.00           H
HETATM   31  H12 LFN X   1       2.150  23.621  -1.326  1.00 20.00           H
ATOM     32  N   PHE A1291      -0.858  20.864   4.729  1.00 12.99           N
ATOM     33  CA  PHE A1291      -0.048  21.391   3.637  1.00 13.24           C
ATOM     34  C   PHE A1291       0.709  22.638   4.075  1.00 16.30           C
ATOM     35  O   PHE A1291       1.416  23.246   3.279  1.00 17.97           O
ATOM     36  CB  PHE A1291      -0.913  21.735   2.430  1.00  9.89           C
ATOM     37  CG  PHE A1291      -1.265  20.564   1.566  1.00  8.30           C
ATOM     38  CD1 PHE A1291      -1.018  19.266   1.971  1.00  8.43           C
ATOM     39  CD2 PHE A1291      -1.865  20.767   0.344  1.00  9.40           C
ATOM     40  CE1 PHE A1291      -1.361  18.191   1.165  1.00 10.14           C
ATOM     41  CE2 PHE A1291      -2.213  19.701  -0.462  1.00  9.71           C
ATOM     42  CZ  PHE A1291      -1.956  18.411  -0.052  1.00  7.96           C
ATOM     43  N   TRP A1909       5.278  20.756  -6.826  1.00 39.99           N
ATOM     44  CA  TRP A1909       5.020  19.636  -5.924  1.00 40.81           C
ATOM     45  C   TRP A1909       4.733  18.349  -6.688  1.00 41.56           C
ATOM     46  O   TRP A1909       4.214  18.378  -7.810  1.00 42.35           O
ATOM     47  CB  TRP A1909       3.857  19.950  -4.978  1.00 40.37           C
ATOM     48  CG  TRP A1909       4.137  21.074  -4.018  1.00 40.32           C
ATOM     49  CD1 TRP A1909       3.812  22.392  -4.184  1.00 39.83           C
ATOM     50  CD2 TRP A1909       4.791  20.979  -2.744  1.00 40.27           C
ATOM     51  NE1 TRP A1909       4.223  23.121  -3.099  1.00 39.63           N
ATOM     52  CE2 TRP A1909       4.830  22.283  -2.200  1.00 40.01           C
ATOM     53  CE3 TRP A1909       5.347  19.920  -2.010  1.00 39.71           C
ATOM     54  CZ2 TRP A1909       5.402  22.558  -0.951  1.00 39.66           C
ATOM     55  CZ3 TRP A1909       5.916  20.196  -0.767  1.00 39.84           C
ATOM     56  CH2 TRP A1909       5.936  21.506  -0.252  1.00 39.77           C
ATOM     57  N   MET A2515       2.500  29.167   4.033  1.00 13.23           N
ATOM     58  CA  MET A2515       2.155  28.429   2.851  1.00 13.01           C
ATOM     59  C   MET A2515       1.113  27.370   3.187  1.00 12.16           C
ATOM     60  O   MET A2515       0.074  27.286   2.524  1.00 13.70           O
ATOM     61  CB  MET A2515       3.388  27.766   2.265  1.00 12.84           C
ATOM     62  CG  MET A2515       3.087  27.018   0.989  1.00 13.46           C
ATOM     63  SD  MET A2515       4.467  25.977   0.532  1.00 15.90           S
ATOM     64  CE  MET A2515       4.447  24.751   1.842  1.00 15.12           C
