# Supplementary material for: New computational protein design methods for de novo small molecule binding sites
Source: PLoS Comput Biol. 2020 Oct 5;16(10):e1008178. doi: 10.1371/journal.pcbi.1008178 (PMC7575090; doi:10.1371/journal.pcbi.1008178)
Supplement: S4 File — PDB files for matches that were selected for forward design, the RosettaMatch constraint files (.cst) that yielded the match, and corresponding source composite binding site definition (.pdb) that was used to generate the RosettaMatch constraint file. (GZ) [file pcbi.1008178.s004.tar.gz › DesignBindingSiteDefinitions/NPS_0005-iter_0-fuzz_0-1_140_1081_2929.pdb]

REMARK AtomMap (AtomMap (AtomMap (Selection 'resnum 1') + (Selection 'resnum 140')) + (Selection 'resnum 1081')) + (Selection 'resnum 2929')
HETATM    1  C1  NPS X   1      12.411  -4.330  29.898  1.00 20.00           C
HETATM    2  C2  NPS X   1      14.771  -2.943  27.447  1.00 20.00           C
HETATM    3  C3  NPS X   1      11.611  -3.244  30.100  1.00 20.00           C
HETATM    4  C4  NPS X   1      15.561  -4.057  27.255  1.00 20.00           C
HETATM    5  C5  NPS X   1      12.863  -1.905  28.563  1.00 20.00           C
HETATM    6  C6  NPS X   1      14.246  -5.292  28.809  1.00 20.00           C
HETATM    7  C7  NPS X   1      13.702  -2.975  28.320  1.00 20.00           C
HETATM    8  C8  NPS X   1      13.442  -4.224  29.023  1.00 20.00           C
HETATM    9  C9  NPS X   1      11.823  -2.048  29.471  1.00 20.00           C
HETATM   10  C10 NPS X   1      15.291  -5.214  27.936  1.00 20.00           C
HETATM   11  C11 NPS X   1      10.975  -0.185  31.022  1.00 20.00           C
HETATM   12  C12 NPS X   1      10.716  -0.038  28.613  1.00 20.00           C
HETATM   13  C13 NPS X   1      17.104  -6.363  26.919  1.00 20.00           C
HETATM   14  C14 NPS X   1      10.842  -0.984  29.783  1.00 20.00           C
HETATM   15  O1  NPS X   1      11.923   0.566  31.144  1.00 20.00           O
HETATM   16  O2  NPS X   1      10.155  -0.334  31.919  1.00 20.00           O
HETATM   17  O3  NPS X   1      16.022  -6.335  27.788  1.00 20.00           O
HETATM   18  H1  NPS X   1      12.227  -5.255  30.424  1.00 20.00           H
HETATM   19  H2  NPS X   1      14.991  -2.034  26.907  1.00 20.00           H
HETATM   20  H3  NPS X   1      10.779  -3.332  30.782  1.00 20.00           H
HETATM   21  H4  NPS X   1      16.393  -4.017  26.567  1.00 20.00           H
HETATM   22  H5  NPS X   1      13.015  -0.966  28.051  1.00 20.00           H
HETATM   23  H6  NPS X   1      14.058  -6.216  29.335  1.00 20.00           H
HETATM   24  H7  NPS X   1      11.655   0.519  28.488  1.00 20.00           H
HETATM   25  H8  NPS X   1      10.505  -0.613  27.698  1.00 20.00           H
HETATM   26  H9  NPS X   1       9.893   0.668  28.800  1.00 20.00           H
HETATM   27  H10 NPS X   1      17.566  -7.361  26.940  1.00 20.00           H
HETATM   28  H11 NPS X   1      16.761  -6.141  25.898  1.00 20.00           H
HETATM   29  H12 NPS X   1      17.844  -5.610  27.229  1.00 20.00           H
HETATM   30  H13 NPS X   1       9.943  -1.586  29.983  1.00 20.00           H
ATOM     31  N   TRP A 140      19.716  -0.062  28.204  1.00 18.02           N
ATOM     32  CA  TRP A 140      18.871  -0.420  29.310  1.00 17.81           C
ATOM     33  C   TRP A 140      19.649  -1.437  30.127  1.00 18.27           C
ATOM     34  O   TRP A 140      19.952  -2.551  29.634  1.00 18.52           O
ATOM     35  CB  TRP A 140      17.571  -0.974  28.776  1.00 18.17           C
ATOM     36  CG  TRP A 140      16.377  -0.814  29.678  1.00 18.89           C
ATOM     37  CD1 TRP A 140      15.415   0.157  29.592  1.00 18.29           C
ATOM     38  CD2 TRP A 140      15.981  -1.678  30.752  1.00 19.51           C
ATOM     39  NE1 TRP A 140      14.460  -0.045  30.544  1.00 18.95           N
ATOM     40  CE2 TRP A 140      14.750  -1.184  31.250  1.00 21.54           C
ATOM     41  CE3 TRP A 140      16.527  -2.825  31.333  1.00 20.61           C
ATOM     42  CZ2 TRP A 140      14.083  -1.762  32.336  1.00 22.53           C
ATOM     43  CZ3 TRP A 140      15.849  -3.434  32.377  1.00 22.02           C
ATOM     44  CH2 TRP A 140      14.632  -2.895  32.876  1.00 23.04           C
ATOM     45  N   TYR A1081       6.430  -4.819  28.492  1.00 60.56           N
ATOM     46  CA  TYR A1081       7.521  -5.026  27.555  1.00 63.05           C
ATOM     47  C   TYR A1081       7.404  -6.407  26.927  1.00 63.08           C
ATOM     48  O   TYR A1081       7.124  -7.389  27.617  1.00 62.46           O
ATOM     49  CB  TYR A1081       8.868  -4.875  28.261  1.00 61.19           C
ATOM     50  CG  TYR A1081      10.062  -5.079  27.362  1.00 56.24           C
ATOM     51  CD1 TYR A1081      10.434  -4.110  26.439  1.00 60.22           C
ATOM     52  CD2 TYR A1081      10.829  -6.232  27.447  1.00 54.90           C
ATOM     53  CE1 TYR A1081      11.530  -4.290  25.614  1.00 58.79           C
ATOM     54  CE2 TYR A1081      11.927  -6.419  26.634  1.00 58.27           C
ATOM     55  CZ  TYR A1081      12.273  -5.445  25.716  1.00 58.11           C
ATOM     56  OH  TYR A1081      13.370  -5.631  24.905  1.00 64.71           O
ATOM     57  N   PHE A2929       9.429  -8.737  33.275  1.00 36.92           N
ATOM     58  CA  PHE A2929       9.056  -8.067  32.056  1.00 35.69           C
ATOM     59  C   PHE A2929       8.760  -9.155  31.070  1.00 36.14           C
ATOM     60  O   PHE A2929       9.664  -9.843  30.570  1.00 37.22           O
ATOM     61  CB  PHE A2929      10.158  -7.158  31.582  1.00 35.98           C
ATOM     62  CG  PHE A2929      10.476  -6.085  32.555  1.00 34.01           C
ATOM     63  CD1 PHE A2929      11.440  -6.292  33.527  1.00 34.92           C
ATOM     64  CD2 PHE A2929       9.774  -4.898  32.545  1.00 33.47           C
ATOM     65  CE1 PHE A2929      11.703  -5.318  34.477  1.00 34.38           C
ATOM     66  CE2 PHE A2929      10.035  -3.919  33.448  1.00 33.64           C
ATOM     67  CZ  PHE A2929      11.023  -4.113  34.423  1.00 34.23           C
