# Supplementary material for: New computational protein design methods for de novo small molecule binding sites
Source: PLoS Comput Biol. 2020 Oct 5;16(10):e1008178. doi: 10.1371/journal.pcbi.1008178 (PMC7575090; doi:10.1371/journal.pcbi.1008178)
Supplement: S4 File — PDB files for matches that were selected for forward design, the RosettaMatch constraint files (.cst) that yielded the match, and corresponding source composite binding site definition (.pdb) that was used to generate the RosettaMatch constraint file. (GZ) [file pcbi.1008178.s004.tar.gz › DesignBindingSiteDefinitions/ATZ_0018-iter_0-fuzz_0-1_655_1670_2136.pdb]

REMARK AtomMap (AtomMap (AtomMap (Selection 'resnum 1') + (Selection 'resnum 655')) + (Selection 'resnum 1670')) + (Selection 'resnum 2136')
HETATM    1  C1  ATZ X   1     132.480  70.813  -3.995  1.00 20.00           C
HETATM    2  C2  ATZ X   1     131.842  68.652  -4.105  1.00 20.00           C
HETATM    3  C3  ATZ X   1     131.649  69.803  -2.203  1.00 20.00           C
HETATM    4  C4  ATZ X   1     133.884  73.538  -3.079  1.00 20.00           C
HETATM    5  C5  ATZ X   1     131.722  65.119  -5.579  1.00 20.00           C
HETATM    6  C6  ATZ X   1     133.719  66.207  -4.357  1.00 20.00           C
HETATM    7  C7  ATZ X   1     132.836  73.289  -4.097  1.00 20.00           C
HETATM    8  C8  ATZ X   1     132.230  66.176  -4.575  1.00 20.00           C
HETATM    9  N1  ATZ X   1     132.355  69.710  -4.736  1.00 20.00           N
HETATM   10  N2  ATZ X   1     132.136  70.930  -2.679  1.00 20.00           N
HETATM   11  N3  ATZ X   1     131.449  68.626  -2.789  1.00 20.00           N
HETATM   12  N4  ATZ X   1     132.992  71.922  -4.577  1.00 20.00           N
HETATM   13  N5  ATZ X   1     131.717  67.520  -4.842  1.00 20.00           N
HETATM   14  CL1 ATZ X   1     131.214  69.875  -0.511  1.00 20.00          CL
HETATM   15  H1  ATZ X   1     133.798  72.745  -2.300  1.00 20.00           H
HETATM   16  H2  ATZ X   1     134.907  73.602  -3.520  1.00 20.00           H
HETATM   17  H3  ATZ X   1     133.838  74.567  -2.656  1.00 20.00           H
HETATM   18  H4  ATZ X   1     132.059  65.307  -6.626  1.00 20.00           H
HETATM   19  H5  ATZ X   1     132.005  64.093  -5.250  1.00 20.00           H
HETATM   20  H6  ATZ X   1     130.612  65.028  -5.531  1.00 20.00           H
HETATM   21  H7  ATZ X   1     134.246  66.556  -5.276  1.00 20.00           H
HETATM   22  H8  ATZ X   1     133.993  66.821  -3.466  1.00 20.00           H
HETATM   23  H9  ATZ X   1     134.105  65.222  -4.008  1.00 20.00           H
HETATM   24  H10 ATZ X   1     132.848  74.040  -4.923  1.00 20.00           H
HETATM   25  H11 ATZ X   1     131.808  73.499  -3.720  1.00 20.00           H
HETATM   26  H12 ATZ X   1     131.796  65.819  -3.612  1.00 20.00           H
HETATM   27  H13 ATZ X   1     132.666  71.916  -5.543  1.00 20.00           H
HETATM   28  H14 ATZ X   1     132.069  67.763  -5.768  1.00 20.00           H
ATOM     29  N   PHE A 655     138.623  68.242   0.028  1.00 18.74           N
ATOM     30  CA  PHE A 655     137.649  69.116   0.691  1.00 19.78           C
ATOM     31  C   PHE A 655     137.360  68.662   2.113  1.00 18.84           C
ATOM     32  O   PHE A 655     137.390  69.469   3.036  1.00 16.44           O
ATOM     33  CB  PHE A 655     136.345  69.191  -0.106  1.00 19.64           C
ATOM     34  CG  PHE A 655     136.484  69.891  -1.435  1.00 22.33           C
ATOM     35  CD1 PHE A 655     137.254  71.035  -1.554  1.00 22.10           C
ATOM     36  CD2 PHE A 655     135.853  69.398  -2.564  1.00 26.53           C
ATOM     37  CE1 PHE A 655     137.388  71.680  -2.766  1.00 23.73           C
ATOM     38  CE2 PHE A 655     135.986  70.048  -3.792  1.00 27.00           C
ATOM     39  CZ  PHE A 655     136.748  71.177  -3.887  1.00 23.04           C
ATOM     40  N   VAL A1670     140.070  67.412  -5.116  1.00 10.02           N
ATOM     41  CA  VAL A1670     139.190  67.343  -3.956  1.00  9.74           C
ATOM     42  C   VAL A1670     140.010  67.661  -2.695  1.00  9.98           C
ATOM     43  O   VAL A1670     141.150  67.216  -2.542  1.00  9.91           O
ATOM     44  CB  VAL A1670     138.555  65.926  -3.766  1.00  9.89           C
ATOM     45  CG1 VAL A1670     137.788  65.869  -2.462  1.00  7.66           C
ATOM     46  CG2 VAL A1670     137.624  65.593  -4.920  1.00 11.06           C
ATOM     47  N   PHE A2136     134.058  61.048  -0.947  1.00 26.59           N
ATOM     48  CA  PHE A2136     135.103  61.748  -1.677  1.00 25.50           C
ATOM     49  C   PHE A2136     136.031  62.441  -0.698  1.00 32.22           C
ATOM     50  O   PHE A2136     135.591  62.927   0.353  1.00 30.05           O
ATOM     51  CB  PHE A2136     134.503  62.809  -2.592  1.00 26.47           C
ATOM     52  CG  PHE A2136     133.624  62.258  -3.666  1.00 28.48           C
ATOM     53  CD1 PHE A2136     132.272  62.065  -3.443  1.00 28.92           C
ATOM     54  CD2 PHE A2136     134.151  61.934  -4.905  1.00 34.38           C
ATOM     55  CE1 PHE A2136     131.457  61.562  -4.436  1.00 36.26           C
ATOM     56  CE2 PHE A2136     133.341  61.424  -5.903  1.00 40.21           C
ATOM     57  CZ  PHE A2136     131.994  61.235  -5.667  1.00 40.54           C
