# Supplementary material for: New computational protein design methods for de novo small molecule binding sites
Source: PLoS Comput Biol. 2020 Oct 5;16(10):e1008178. doi: 10.1371/journal.pcbi.1008178 (PMC7575090; doi:10.1371/journal.pcbi.1008178)
Supplement: S4 File — PDB files for matches that were selected for forward design, the RosettaMatch constraint files (.cst) that yielded the match, and corresponding source composite binding site definition (.pdb) that was used to generate the RosettaMatch constraint file. (GZ) [file pcbi.1008178.s004.tar.gz › DesignBindingSiteDefinitions/IBP_0004-iter_0-fuzz_0-1_823_1135_2552.pdb]

REMARK AtomMap (AtomMap (AtomMap (Selection 'resnum 1') + (Selection 'resnum 823')) + (Selection 'resnum 1135')) + (Selection 'resnum 2552')
HETATM    1  C1  IBP X   1      69.315  21.569 188.476  1.00 20.00           C
HETATM    2  C2  IBP X   1      67.064  22.353 188.815  1.00 20.00           C
HETATM    3  C3  IBP X   1      69.192  20.756 189.606  1.00 20.00           C
HETATM    4  C4  IBP X   1      66.943  21.537 189.938  1.00 20.00           C
HETATM    5  C5  IBP X   1      68.247  22.368 188.064  1.00 20.00           C
HETATM    6  C6  IBP X   1      67.999  20.716 190.345  1.00 20.00           C
HETATM    7  C7  IBP X   1      67.701  20.650 192.862  1.00 20.00           C
HETATM    8  C8  IBP X   1      66.860  18.706 191.409  1.00 20.00           C
HETATM    9  C9  IBP X   1      70.279  24.571 187.724  1.00 20.00           C
HETATM   10  C10 IBP X   1      67.965  25.458 188.051  1.00 20.00           C
HETATM   11  C11 IBP X   1      68.348  23.234 186.834  1.00 20.00           C
HETATM   12  C12 IBP X   1      67.903  19.820 191.576  1.00 20.00           C
HETATM   13  C13 IBP X   1      68.877  24.656 187.114  1.00 20.00           C
HETATM   14  O1  IBP X   1      66.599  21.267 192.965  1.00 20.00           O
HETATM   15  O2  IBP X   1      68.629  20.568 193.722  1.00 20.00           O
HETATM   16  H1  IBP X   1      70.257  21.580 187.936  1.00 20.00           H
HETATM   17  H2  IBP X   1      66.218  22.972 188.523  1.00 20.00           H
HETATM   18  H3  IBP X   1      70.045  20.170 189.940  1.00 20.00           H
HETATM   19  H4  IBP X   1      66.017  21.565 190.506  1.00 20.00           H
HETATM   20  H5  IBP X   1      65.854  19.120 191.284  1.00 20.00           H
HETATM   21  H6  IBP X   1      67.084  18.095 190.525  1.00 20.00           H
HETATM   22  H7  IBP X   1      66.841  18.024 192.267  1.00 20.00           H
HETATM   23  H8  IBP X   1      70.255  24.033 188.677  1.00 20.00           H
HETATM   24  H9  IBP X   1      70.969  24.046 187.056  1.00 20.00           H
HETATM   25  H10 IBP X   1      70.682  25.570 187.914  1.00 20.00           H
HETATM   26  H11 IBP X   1      67.862  24.953 189.016  1.00 20.00           H
HETATM   27  H12 IBP X   1      68.376  26.452 188.256  1.00 20.00           H
HETATM   28  H13 IBP X   1      66.966  25.581 187.621  1.00 20.00           H
HETATM   29  H14 IBP X   1      67.355  23.300 186.371  1.00 20.00           H
HETATM   30  H15 IBP X   1      68.983  22.733 186.090  1.00 20.00           H
HETATM   31  H16 IBP X   1      68.868  19.306 191.693  1.00 20.00           H
HETATM   32  H17 IBP X   1      68.948  25.201 186.164  1.00 20.00           H
ATOM     33  N   ARG A 823      65.081  25.059 189.922  1.00 38.78           N
ATOM     34  CA  ARG A 823      64.478  25.559 191.155  1.00 38.21           C
ATOM     35  C   ARG A 823      63.627  26.798 190.885  1.00 39.78           C
ATOM     36  O   ARG A 823      62.530  26.947 191.431  1.00 37.89           O
ATOM     37  CB  ARG A 823      65.554  25.871 192.205  1.00 40.70           C
ATOM     38  CG  ARG A 823      66.316  24.660 192.693  1.00 37.04           C
ATOM     39  CD  ARG A 823      67.012  24.945 193.982  1.00 35.89           C
ATOM     40  NE  ARG A 823      67.800  23.796 194.399  1.00 36.66           N
ATOM     41  CZ  ARG A 823      68.728  23.818 195.360  1.00 36.49           C
ATOM     42  NH1 ARG A 823      68.995  24.950 196.036  1.00 35.82           N
ATOM     43  NH2 ARG A 823      69.397  22.701 195.641  1.00 34.88           N
ATOM     44  N   ILE A1135      69.443  18.207 184.620  1.00 24.05           N
ATOM     45  CA  ILE A1135      69.074  18.558 185.991  1.00 23.03           C
ATOM     46  C   ILE A1135      70.075  17.932 186.957  1.00 23.24           C
ATOM     47  O   ILE A1135      69.834  16.872 187.596  1.00 22.78           O
ATOM     48  CB  ILE A1135      67.616  18.154 186.265  1.00 22.64           C
ATOM     49  CG1 ILE A1135      66.706  18.876 185.279  1.00 21.34           C
ATOM     50  CG2 ILE A1135      67.152  18.437 187.765  1.00 19.81           C
ATOM     51  CD1 ILE A1135      66.803  20.436 185.303  1.00 22.11           C
ATOM     52  N   VAL A2552      71.108  26.198 192.956  1.00 14.35           N
ATOM     53  CA  VAL A2552      71.801  24.918 192.791  1.00 12.81           C
ATOM     54  C   VAL A2552      73.302  25.172 192.679  1.00 14.97           C
ATOM     55  O   VAL A2552      73.741  25.994 191.858  1.00 15.47           O
ATOM     56  CB  VAL A2552      71.266  24.150 191.580  1.00 15.49           C
ATOM     57  CG1 VAL A2552      71.991  22.809 191.438  1.00 19.06           C
ATOM     58  CG2 VAL A2552      69.766  23.916 191.688  1.00 19.26           C
ATOM     59  H   VAL A2552      70.957  26.605 192.213  1.00 17.22           H
ATOM     60  HA  VAL A2552      71.649  24.374 193.580  1.00 15.37           H
ATOM     61  HB  VAL A2552      71.432  24.670 190.778  1.00 18.58           H
ATOM     62 HG11 VAL A2552      71.638  22.340 190.666  1.00 22.87           H
ATOM     63 HG12 VAL A2552      72.939  22.975 191.319  1.00 22.87           H
ATOM     64 HG13 VAL A2552      71.844  22.285 192.240  1.00 22.87           H
ATOM     65 HG21 VAL A2552      69.466  23.429 190.904  1.00 23.11           H
ATOM     66 HG22 VAL A2552      69.585  23.399 192.489  1.00 23.11           H
ATOM     67 HG23 VAL A2552      69.316  24.774 191.738  1.00 23.11           H
