# Supplementary material for: New computational protein design methods for de novo small molecule binding sites
Source: PLoS Comput Biol. 2020 Oct 5;16(10):e1008178. doi: 10.1371/journal.pcbi.1008178 (PMC7575090; doi:10.1371/journal.pcbi.1008178)
Supplement: S4 File — PDB files for matches that were selected for forward design, the RosettaMatch constraint files (.cst) that yielded the match, and corresponding source composite binding site definition (.pdb) that was used to generate the RosettaMatch constraint file. (GZ) [file pcbi.1008178.s004.tar.gz › DesignBindingSiteDefinitions/IM4_0018-iter_0-fuzz_0-1_1192_1270_1360.pdb]

REMARK AtomMap (AtomMap (AtomMap (Selection 'resnum 1') + (Selection 'resnum 1192')) + (Selection 'resnum 1270')) + (Selection 'resnum 1360')
HETATM    1  C1  IM4 X   1      53.786 -19.704  -5.417  1.00 20.00           C
HETATM    2  C2  IM4 X   1      52.878 -19.132  -6.304  1.00 20.00           C
HETATM    3  C3  IM4 X   1      55.519 -18.461  -6.484  1.00 20.00           C
HETATM    4  C4  IM4 X   1      55.142 -19.369  -5.498  1.00 20.00           C
HETATM    5  C5  IM4 X   1      53.365 -18.241  -7.243  1.00 20.00           C
HETATM    6  C6  IM4 X   1      55.498 -21.393  -2.598  1.00 20.00           C
HETATM    7  C7  IM4 X   1      54.419 -19.766  -1.272  1.00 20.00           C
HETATM    8  C8  IM4 X   1      55.117 -19.054  -2.436  1.00 20.00           C
HETATM    9  C9  IM4 X   1      56.156 -19.953  -4.551  1.00 20.00           C
HETATM   10  N1  IM4 X   1      54.662 -17.887  -7.358  1.00 20.00           N
HETATM   11  N2  IM4 X   1      55.847 -22.517  -3.125  1.00 20.00           N
HETATM   12  N3  IM4 X   1      54.977 -21.107  -1.351  1.00 20.00           N
HETATM   13  N4  IM4 X   1      55.568 -20.175  -3.249  1.00 20.00           N
HETATM   14  N5  IM4 X   1      55.723 -23.601  -2.345  1.00 20.00           N
HETATM   15  O1  IM4 X   1      56.351 -23.666  -1.274  1.00 20.00           O
HETATM   16  O2  IM4 X   1      54.943 -24.489  -2.714  1.00 20.00           O
HETATM   17  CL1 IM4 X   1      52.316 -17.487  -8.370  1.00 20.00          CL
HETATM   18  H1  IM4 X   1      53.436 -20.404  -4.661  1.00 20.00           H
HETATM   19  H2  IM4 X   1      51.823 -19.378  -6.257  1.00 20.00           H
HETATM   20  H3  IM4 X   1      56.554 -18.153  -6.605  1.00 20.00           H
HETATM   21  H4  IM4 X   1      54.624 -19.291  -0.309  1.00 20.00           H
HETATM   22  H5  IM4 X   1      53.336 -19.806  -1.433  1.00 20.00           H
HETATM   23  H6  IM4 X   1      55.978 -18.478  -2.080  1.00 20.00           H
HETATM   24  H7  IM4 X   1      54.431 -18.387  -2.968  1.00 20.00           H
HETATM   25  H8  IM4 X   1      56.552 -20.882  -4.979  1.00 20.00           H
HETATM   26  H9  IM4 X   1      57.019 -19.282  -4.457  1.00 20.00           H
HETATM   27  H10 IM4 X   1      54.477 -21.855  -0.875  1.00 20.00           H
ATOM     28  N   PHE A1192      49.546 -24.344  -9.007  1.00 16.21           N
ATOM     29  CA  PHE A1192      50.081 -23.106  -9.556  1.00 17.00           C
ATOM     30  C   PHE A1192      50.094 -23.092 -11.069  1.00 18.90           C
ATOM     31  O   PHE A1192      49.897 -22.015 -11.704  1.00 17.68           O
ATOM     32  CB  PHE A1192      51.493 -22.823  -8.990  1.00 17.66           C
ATOM     33  CG  PHE A1192      51.527 -22.668  -7.485  1.00 17.66           C
ATOM     34  CD1 PHE A1192      52.449 -23.376  -6.725  1.00 20.71           C
ATOM     35  CD2 PHE A1192      50.579 -21.898  -6.809  1.00 19.09           C
ATOM     36  CE1 PHE A1192      52.420 -23.323  -5.295  1.00 19.14           C
ATOM     37  CE2 PHE A1192      50.565 -21.848  -5.395  1.00 19.26           C
ATOM     38  CZ  PHE A1192      51.479 -22.561  -4.649  1.00 19.92           C
ATOM     39  N   VAL A1270      55.669 -23.112 -11.598  1.00 80.48           N
ATOM     40  CA  VAL A1270      56.253 -23.158 -10.256  1.00 84.71           C
ATOM     41  C   VAL A1270      56.434 -24.650  -9.980  1.00 75.73           C
ATOM     42  O   VAL A1270      55.481 -25.387 -10.099  1.00 83.59           O
ATOM     43  CB  VAL A1270      55.315 -22.488  -9.162  1.00 89.44           C
ATOM     44  CG1 VAL A1270      56.063 -22.171  -7.956  1.00 78.24           C
ATOM     45  CG2 VAL A1270      54.687 -21.199  -9.633  1.00 77.88           C
ATOM     46  N   MET A1360      57.720 -12.695  -4.815  1.00 12.45           N
ATOM     47  CA  MET A1360      56.763 -12.871  -5.904  1.00 13.04           C
ATOM     48  C   MET A1360      56.498 -11.533  -6.601  1.00 12.42           C
ATOM     49  O   MET A1360      55.373 -11.026  -6.599  1.00 12.37           O
ATOM     50  CB  MET A1360      55.464 -13.496  -5.368  1.00 13.07           C
ATOM     51  CG  MET A1360      55.667 -14.853  -4.672  1.00 14.17           C
ATOM     52  SD  MET A1360      54.320 -15.363  -3.575  1.00 16.47           S
ATOM     53  CE  MET A1360      53.033 -15.691  -4.758  1.00 17.01           C
