# Supplementary material for: New computational protein design methods for de novo small molecule binding sites
Source: PLoS Comput Biol. 2020 Oct 5;16(10):e1008178. doi: 10.1371/journal.pcbi.1008178 (PMC7575090; doi:10.1371/journal.pcbi.1008178)
Supplement: S4 File — PDB files for matches that were selected for forward design, the RosettaMatch constraint files (.cst) that yielded the match, and corresponding source composite binding site definition (.pdb) that was used to generate the RosettaMatch constraint file. (GZ) [file pcbi.1008178.s004.tar.gz › DesignBindingSiteDefinitions/IM4_0007-iter_0-fuzz_0-1_794_1164_1278.pdb]

REMARK AtomMap (AtomMap (AtomMap (Selection 'resnum 1') + (Selection 'resnum 794')) + (Selection 'resnum 1164')) + (Selection 'resnum 1278')
HETATM    1  C1  IM4 X   1      58.088 -18.396  -4.032  1.00 20.00           C
HETATM    2  C2  IM4 X   1      59.456 -18.166  -3.915  1.00 20.00           C
HETATM    3  C3  IM4 X   1      58.581 -20.636  -4.684  1.00 20.00           C
HETATM    4  C4  IM4 X   1      57.626 -19.657  -4.425  1.00 20.00           C
HETATM    5  C5  IM4 X   1      60.314 -19.214  -4.197  1.00 20.00           C
HETATM    6  C6  IM4 X   1      55.498 -21.393  -2.598  1.00 20.00           C
HETATM    7  C7  IM4 X   1      54.419 -19.766  -1.272  1.00 20.00           C
HETATM    8  C8  IM4 X   1      55.117 -19.054  -2.436  1.00 20.00           C
HETATM    9  C9  IM4 X   1      56.156 -19.953  -4.551  1.00 20.00           C
HETATM   10  N1  IM4 X   1      59.915 -20.445  -4.577  1.00 20.00           N
HETATM   11  N2  IM4 X   1      55.847 -22.517  -3.125  1.00 20.00           N
HETATM   12  N3  IM4 X   1      54.977 -21.107  -1.351  1.00 20.00           N
HETATM   13  N4  IM4 X   1      55.568 -20.175  -3.249  1.00 20.00           N
HETATM   14  N5  IM4 X   1      55.723 -23.601  -2.345  1.00 20.00           N
HETATM   15  O1  IM4 X   1      54.607 -23.916  -1.898  1.00 20.00           O
HETATM   16  O2  IM4 X   1      56.739 -24.277  -2.135  1.00 20.00           O
HETATM   17  CL1 IM4 X   1      62.013 -19.019  -4.073  1.00 20.00          CL
HETATM   18  H1  IM4 X   1      57.385 -17.595  -3.812  1.00 20.00           H
HETATM   19  H2  IM4 X   1      59.834 -17.197  -3.611  1.00 20.00           H
HETATM   20  H3  IM4 X   1      58.295 -21.639  -4.992  1.00 20.00           H
HETATM   21  H4  IM4 X   1      54.624 -19.291  -0.309  1.00 20.00           H
HETATM   22  H5  IM4 X   1      53.336 -19.806  -1.433  1.00 20.00           H
HETATM   23  H6  IM4 X   1      55.978 -18.478  -2.080  1.00 20.00           H
HETATM   24  H7  IM4 X   1      54.431 -18.387  -2.968  1.00 20.00           H
HETATM   25  H8  IM4 X   1      55.667 -19.124  -5.078  1.00 20.00           H
HETATM   26  H9  IM4 X   1      55.997 -20.835  -5.184  1.00 20.00           H
HETATM   27  H10 IM4 X   1      54.477 -21.855  -0.875  1.00 20.00           H
ATOM     28  N   LEU A 794      59.821 -17.710 -11.477  1.00 17.32           N
ATOM     29  CA  LEU A 794      60.804 -18.105 -10.481  1.00 18.35           C
ATOM     30  C   LEU A 794      62.153 -18.360 -11.134  1.00 19.38           C
ATOM     31  O   LEU A 794      62.228 -18.829 -12.280  1.00 17.50           O
ATOM     32  CB  LEU A 794      60.352 -19.371  -9.743  1.00 21.96           C
ATOM     33  CG  LEU A 794      59.092 -19.251  -8.881  1.00 23.55           C
ATOM     34  CD1 LEU A 794      58.656 -20.609  -8.336  1.00 26.36           C
ATOM     35  CD2 LEU A 794      59.314 -18.278  -7.728  1.00 26.26           C
ATOM     36  N   LEU A1164      60.415 -12.680  -3.824  1.00 46.59           N
ATOM     37  CA  LEU A1164      59.826 -13.971  -4.207  1.00 40.30           C
ATOM     38  C   LEU A1164      59.743 -14.197  -5.705  1.00 47.54           C
ATOM     39  O   LEU A1164      59.795 -15.341  -6.153  1.00 37.22           O
ATOM     40  CB  LEU A1164      58.429 -14.110  -3.596  1.00 39.34           C
ATOM     41  CG  LEU A1164      58.375 -14.354  -2.079  1.00 41.57           C
ATOM     42  CD1 LEU A1164      56.932 -14.313  -1.575  1.00 43.33           C
ATOM     43  CD2 LEU A1164      59.061 -15.662  -1.648  1.00 31.79           C
ATOM     44  H   LEU A1164      59.876 -12.169  -3.392  1.00 55.91           H
ATOM     45  HA  LEU A1164      60.377 -14.680  -3.837  1.00 48.36           H
ATOM     46  HB2 LEU A1164      57.936 -13.294  -3.774  1.00 47.21           H
ATOM     47  HB3 LEU A1164      57.982 -14.857  -4.023  1.00 47.21           H
ATOM     48  HG  LEU A1164      58.848 -13.629  -1.641  1.00 49.88           H
ATOM     49 HD11 LEU A1164      56.927 -14.469  -0.617  1.00 52.00           H
ATOM     50 HD12 LEU A1164      56.554 -13.441  -1.770  1.00 52.00           H
ATOM     51 HD13 LEU A1164      56.421 -15.003  -2.026  1.00 52.00           H
ATOM     52 HD21 LEU A1164      58.990 -15.753  -0.686  1.00 38.14           H
ATOM     53 HD22 LEU A1164      58.620 -16.407  -2.085  1.00 38.14           H
ATOM     54 HD23 LEU A1164      59.993 -15.630  -1.912  1.00 38.14           H
ATOM     55  N   LEU A1278      59.344 -21.327   3.207  1.00 33.92           N
ATOM     56  CA  LEU A1278      59.231 -21.901   1.877  1.00 40.23           C
ATOM     57  C   LEU A1278      59.870 -23.279   1.959  1.00 38.78           C
ATOM     58  O   LEU A1278      61.065 -23.398   2.351  1.00 29.00           O
ATOM     59  CB  LEU A1278      60.068 -21.122   0.895  1.00 43.99           C
ATOM     60  CG  LEU A1278      59.539 -19.897   0.248  1.00 52.50           C
ATOM     61  CD1 LEU A1278      60.727 -19.111  -0.295  1.00 53.85           C
ATOM     62  CD2 LEU A1278      58.610 -20.358  -0.898  1.00 61.02           C
