# Supplementary material for: New computational protein design methods for de novo small molecule binding sites
Source: PLoS Comput Biol. 2020 Oct 5;16(10):e1008178. doi: 10.1371/journal.pcbi.1008178 (PMC7575090; doi:10.1371/journal.pcbi.1008178)
Supplement: S4 File — PDB files for matches that were selected for forward design, the RosettaMatch constraint files (.cst) that yielded the match, and corresponding source composite binding site definition (.pdb) that was used to generate the RosettaMatch constraint file. (GZ) [file pcbi.1008178.s004.tar.gz › DesignBindingSiteDefinitions/LFN_0001-iter_0-fuzz_0-1_2065_2410_2917.pdb]

REMARK AtomMap (AtomMap (AtomMap (Selection 'resnum 1') + (Selection 'resnum 2065')) + (Selection 'resnum 2410')) + (Selection 'resnum 2917')
HETATM    1  N1  LFN X   1       0.249  22.404  -2.679  1.00 20.00           N
HETATM    2  C1  LFN X   1      -0.462  22.087  -3.780  1.00 20.00           C
HETATM    3  C2  LFN X   1       0.763  21.399  -1.881  1.00 20.00           C
HETATM    4  O1  LFN X   1      -0.927  23.019  -4.484  1.00 20.00           O
HETATM    5  N2  LFN X   1      -0.675  20.796  -4.156  1.00 20.00           N
HETATM    6  C3  LFN X   1      -0.250  19.740  -3.468  1.00 20.00           C
HETATM    7  O2  LFN X   1      -0.481  18.565  -3.851  1.00 20.00           O
HETATM    8  C4  LFN X   1       0.546  19.981  -2.249  1.00 20.00           C
HETATM    9  N3  LFN X   1       1.034  18.965  -1.480  1.00 20.00           N
HETATM   10  C5  LFN X   1       1.761  19.272  -0.381  1.00 20.00           C
HETATM   11  C6  LFN X   1       2.294  18.281   0.431  1.00 20.00           C
HETATM   12  C7  LFN X   1       1.983  20.708  -0.029  1.00 20.00           C
HETATM   13  C8  LFN X   1       3.032  18.620   1.566  1.00 20.00           C
HETATM   14  C9  LFN X   1       3.618  17.516   2.443  1.00 20.00           C
HETATM   15  C10 LFN X   1       3.265  20.034   1.910  1.00 20.00           C
HETATM   16  C11 LFN X   1       4.058  20.388   3.160  1.00 20.00           C
HETATM   17  C12 LFN X   1       2.723  21.053   1.125  1.00 20.00           C
HETATM   18  N4  LFN X   1       1.473  21.675  -0.804  1.00 20.00           N
HETATM   19  C13 LFN X   1       1.699  23.098  -0.451  1.00 20.00           C
HETATM   20  H1  LFN X   1      -1.193  20.628  -5.019  1.00 20.00           H
HETATM   21  H2  LFN X   1       2.134  17.219   0.178  1.00 20.00           H
HETATM   22  H3  LFN X   1       4.208  17.787   3.350  1.00 20.00           H
HETATM   23  H4  LFN X   1       4.239  16.846   1.803  1.00 20.00           H
HETATM   24  H5  LFN X   1       2.794  16.830   2.747  1.00 20.00           H
HETATM   25  H6  LFN X   1       4.234  21.458   3.420  1.00 20.00           H
HETATM   26  H7  LFN X   1       5.043  19.868   3.113  1.00 20.00           H
HETATM   27  H8  LFN X   1       3.583  19.885   4.034  1.00 20.00           H
HETATM   28  H9  LFN X   1       2.870  22.111   1.401  1.00 20.00           H
HETATM   29  H10 LFN X   1       2.299  23.331   0.459  1.00 20.00           H
HETATM   30  H11 LFN X   1       0.713  23.614  -0.377  1.00 20.00           H
HETATM   31  H12 LFN X   1       2.150  23.621  -1.326  1.00 20.00           H
ATOM     32  N   PHE A2065       6.173  12.982   5.622  1.00 39.28           N
ATOM     33  CA  PHE A2065       5.199  12.908   4.540  1.00 39.26           C
ATOM     34  C   PHE A2065       5.742  12.041   3.414  1.00 39.28           C
ATOM     35  O   PHE A2065       6.950  11.896   3.256  1.00 39.31           O
ATOM     36  CB  PHE A2065       4.904  14.282   3.961  1.00 39.64           C
ATOM     37  CG  PHE A2065       4.134  15.179   4.865  1.00 39.07           C
ATOM     38  CD1 PHE A2065       2.773  15.012   5.021  1.00 39.22           C
ATOM     39  CD2 PHE A2065       4.764  16.225   5.524  1.00 39.62           C
ATOM     40  CE1 PHE A2065       2.057  15.848   5.837  1.00 40.09           C
ATOM     41  CE2 PHE A2065       4.055  17.068   6.335  1.00 38.88           C
ATOM     42  CZ  PHE A2065       2.700  16.881   6.499  1.00 40.10           C
ATOM     43  N   TRP A2410      -4.104  23.804   1.140  1.00 14.95           N
ATOM     44  CA  TRP A2410      -4.108  23.500  -0.307  1.00 14.61           C
ATOM     45  C   TRP A2410      -5.227  22.536  -0.657  1.00 14.08           C
ATOM     46  O   TRP A2410      -5.883  21.977   0.249  1.00 14.73           O
ATOM     47  CB  TRP A2410      -2.746  22.955  -0.797  1.00 15.21           C
ATOM     48  CG  TRP A2410      -2.446  21.461  -0.458  1.00 14.02           C
ATOM     49  CD1 TRP A2410      -2.859  20.346  -1.158  1.00 15.51           C
ATOM     50  CD2 TRP A2410      -1.658  20.974   0.631  1.00 14.50           C
ATOM     51  NE1 TRP A2410      -2.389  19.200  -0.553  1.00 15.70           N
ATOM     52  CE2 TRP A2410      -1.650  19.555   0.551  1.00 15.13           C
ATOM     53  CE3 TRP A2410      -0.967  21.593   1.682  1.00 16.50           C
ATOM     54  CZ2 TRP A2410      -0.972  18.742   1.485  1.00 17.29           C
ATOM     55  CZ3 TRP A2410      -0.291  20.789   2.608  1.00 18.32           C
ATOM     56  CH2 TRP A2410      -0.306  19.382   2.506  1.00 16.16           C
ATOM     57  N   TRP A2917       4.908  21.688  -6.228  1.00 60.08           N
ATOM     58  CA  TRP A2917       4.310  20.368  -6.050  1.00 59.64           C
ATOM     59  C   TRP A2917       3.637  19.958  -7.378  1.00 66.51           C
ATOM     60  O   TRP A2917       3.189  20.822  -8.139  1.00 66.41           O
ATOM     61  CB  TRP A2917       3.336  20.358  -4.859  1.00 56.96           C
ATOM     62  CG  TRP A2917       4.015  20.684  -3.557  1.00 57.98           C
ATOM     63  CD1 TRP A2917       4.239  21.927  -3.038  1.00 61.19           C
ATOM     64  CD2 TRP A2917       4.625  19.754  -2.649  1.00 57.67           C
ATOM     65  NE1 TRP A2917       4.950  21.829  -1.861  1.00 60.58           N
ATOM     66  CE2 TRP A2917       5.190  20.506  -1.593  1.00 61.57           C
ATOM     67  CE3 TRP A2917       4.739  18.353  -2.618  1.00 58.70           C
ATOM     68  CZ2 TRP A2917       5.858  19.905  -0.520  1.00 60.70           C
ATOM     69  CZ3 TRP A2917       5.397  17.760  -1.550  1.00 60.03           C
ATOM     70  CH2 TRP A2917       5.947  18.532  -0.518  1.00 60.77           C
