# Supplementary material for: New computational protein design methods for de novo small molecule binding sites
Source: PLoS Comput Biol. 2020 Oct 5;16(10):e1008178. doi: 10.1371/journal.pcbi.1008178 (PMC7575090; doi:10.1371/journal.pcbi.1008178)
Supplement: S4 File — PDB files for matches that were selected for forward design, the RosettaMatch constraint files (.cst) that yielded the match, and corresponding source composite binding site definition (.pdb) that was used to generate the RosettaMatch constraint file. (GZ) [file pcbi.1008178.s004.tar.gz › DesignBindingSiteDefinitions/IBP_0007-iter_0-fuzz_0-1_759_1061_2710.pdb]

REMARK AtomMap (AtomMap (AtomMap (Selection 'resnum 1') + (Selection 'resnum 759')) + (Selection 'resnum 1061')) + (Selection 'resnum 2710')
HETATM    1  C1  IBP X   1      69.315  21.569 188.476  1.00 20.00           C
HETATM    2  C2  IBP X   1      67.064  22.353 188.815  1.00 20.00           C
HETATM    3  C3  IBP X   1      69.192  20.756 189.606  1.00 20.00           C
HETATM    4  C4  IBP X   1      66.943  21.537 189.938  1.00 20.00           C
HETATM    5  C5  IBP X   1      68.247  22.368 188.064  1.00 20.00           C
HETATM    6  C6  IBP X   1      67.999  20.716 190.345  1.00 20.00           C
HETATM    7  C7  IBP X   1      69.019  20.140 192.594  1.00 20.00           C
HETATM    8  C8  IBP X   1      66.500  19.828 192.199  1.00 20.00           C
HETATM    9  C9  IBP X   1      68.941  25.447 185.804  1.00 20.00           C
HETATM   10  C10 IBP X   1      70.262  24.659 187.774  1.00 20.00           C
HETATM   11  C11 IBP X   1      68.348  23.234 186.834  1.00 20.00           C
HETATM   12  C12 IBP X   1      67.903  19.820 191.576  1.00 20.00           C
HETATM   13  C13 IBP X   1      68.877  24.656 187.114  1.00 20.00           C
HETATM   14  O1  IBP X   1      68.958  21.275 193.155  1.00 20.00           O
HETATM   15  O2  IBP X   1      69.842  19.203 192.823  1.00 20.00           O
HETATM   16  H1  IBP X   1      70.257  21.580 187.936  1.00 20.00           H
HETATM   17  H2  IBP X   1      66.218  22.972 188.523  1.00 20.00           H
HETATM   18  H3  IBP X   1      70.045  20.170 189.940  1.00 20.00           H
HETATM   19  H4  IBP X   1      66.017  21.565 190.506  1.00 20.00           H
HETATM   20  H5  IBP X   1      66.231  20.827 192.557  1.00 20.00           H
HETATM   21  H6  IBP X   1      65.747  19.523 191.461  1.00 20.00           H
HETATM   22  H7  IBP X   1      66.416  19.133 193.041  1.00 20.00           H
HETATM   23  H8  IBP X   1      69.627  24.971 185.097  1.00 20.00           H
HETATM   24  H9  IBP X   1      67.955  25.506 185.332  1.00 20.00           H
HETATM   25  H10 IBP X   1      69.296  26.466 185.982  1.00 20.00           H
HETATM   26  H11 IBP X   1      70.995  24.158 187.136  1.00 20.00           H
HETATM   27  H12 IBP X   1      70.626  25.678 187.936  1.00 20.00           H
HETATM   28  H13 IBP X   1      70.240  24.143 188.740  1.00 20.00           H
HETATM   29  H14 IBP X   1      67.355  23.300 186.371  1.00 20.00           H
HETATM   30  H15 IBP X   1      68.983  22.733 186.090  1.00 20.00           H
HETATM   31  H16 IBP X   1      68.076  18.784 191.250  1.00 20.00           H
HETATM   32  H17 IBP X   1      68.180  25.167 187.791  1.00 20.00           H
ATOM     33  N   ARG A 759      67.759  22.646 198.800  1.00 20.60           N
ATOM     34  CA  ARG A 759      67.875  21.546 197.831  1.00 20.79           C
ATOM     35  C   ARG A 759      67.634  20.207 198.515  1.00 19.95           C
ATOM     36  O   ARG A 759      67.804  20.041 199.735  1.00 19.66           O
ATOM     37  CB  ARG A 759      69.249  21.561 197.153  1.00 22.07           C
ATOM     38  CG  ARG A 759      69.514  22.865 196.355  1.00 23.05           C
ATOM     39  CD  ARG A 759      70.928  22.881 195.820  1.00 24.36           C
ATOM     40  NE  ARG A 759      71.126  21.741 194.934  1.00 28.00           N
ATOM     41  CZ  ARG A 759      72.244  21.039 194.850  1.00 29.48           C
ATOM     42  NH1 ARG A 759      73.284  21.324 195.607  1.00 32.10           N
ATOM     43  NH2 ARG A 759      72.294  20.022 193.997  1.00 30.72           N
ATOM     44  N   TRP A1061      63.925  18.027 186.334  1.00 17.30           N
ATOM     45  CA  TRP A1061      63.499  19.412 186.526  1.00 17.77           C
ATOM     46  C   TRP A1061      63.013  19.987 185.199  1.00 17.50           C
ATOM     47  O   TRP A1061      63.261  19.428 184.140  1.00 17.72           O
ATOM     48  CB  TRP A1061      64.603  20.249 187.139  1.00 17.24           C
ATOM     49  CG  TRP A1061      65.897  20.251 186.367  1.00 16.98           C
ATOM     50  CD1 TRP A1061      66.198  20.981 185.257  1.00 16.05           C
ATOM     51  CD2 TRP A1061      67.081  19.461 186.642  1.00 16.68           C
ATOM     52  NE1 TRP A1061      67.465  20.741 184.842  1.00 15.98           N
ATOM     53  CE2 TRP A1061      68.038  19.788 185.656  1.00 15.88           C
ATOM     54  CE3 TRP A1061      67.422  18.521 187.628  1.00 18.70           C
ATOM     55  CZ2 TRP A1061      69.296  19.215 185.631  1.00 16.90           C
ATOM     56  CZ3 TRP A1061      68.666  17.962 187.588  1.00 16.99           C
ATOM     57  CH2 TRP A1061      69.581  18.290 186.595  1.00 17.35           C
ATOM     58  N   TRP A2710      74.638  23.130 190.593  1.00  6.33           N
ATOM     59  CA  TRP A2710      73.607  24.179 190.709  1.00  6.55           C
ATOM     60  C   TRP A2710      74.084  25.458 190.029  1.00  6.84           C
ATOM     61  O   TRP A2710      75.156  25.947 190.342  1.00  7.05           O
ATOM     62  CB  TRP A2710      73.244  24.509 192.169  1.00  7.28           C
ATOM     63  CG  TRP A2710      72.174  25.538 192.217  1.00  7.00           C
ATOM     64  CD1 TRP A2710      72.338  26.866 192.422  1.00  7.60           C
ATOM     65  CD2 TRP A2710      70.758  25.335 191.976  1.00  9.67           C
ATOM     66  NE1 TRP A2710      71.127  27.530 192.305  1.00  9.86           N
ATOM     67  CE2 TRP A2710      70.147  26.619 191.997  1.00  9.74           C
ATOM     68  CE3 TRP A2710      69.975  24.219 191.686  1.00 10.62           C
ATOM     69  CZ2 TRP A2710      68.774  26.793 191.803  1.00  9.41           C
ATOM     70  CZ3 TRP A2710      68.593  24.401 191.472  1.00 12.20           C
ATOM     71  CH2 TRP A2710      68.014  25.676 191.558  1.00 11.69           C
