# Supplementary material for: New computational protein design methods for de novo small molecule binding sites
Source: PLoS Comput Biol. 2020 Oct 5;16(10):e1008178. doi: 10.1371/journal.pcbi.1008178 (PMC7575090; doi:10.1371/journal.pcbi.1008178)
Supplement: S4 File — PDB files for matches that were selected for forward design, the RosettaMatch constraint files (.cst) that yielded the match, and corresponding source composite binding site definition (.pdb) that was used to generate the RosettaMatch constraint file. (GZ) [file pcbi.1008178.s004.tar.gz › DesignBindingSiteDefinitions/DOG_0001-iter_0-fuzz_0-1_288_1136_2530.pdb]

REMARK AtomMap (AtomMap (AtomMap (Selection 'resnum 1') + (Selection 'resnum 288')) + (Selection 'resnum 1136')) + (Selection 'resnum 2530')
HETATM    1  C1  DOG X   1      13.509 -22.670  36.668  1.00 20.00           C
HETATM    2  C2  DOG X   1      13.104 -23.884  37.037  1.00 20.00           C
HETATM    3  C3  DOG X   1      14.660 -22.305  37.517  1.00 20.00           C
HETATM    4  C4  DOG X   1      13.976 -24.349  38.142  1.00 20.00           C
HETATM    5  C5  DOG X   1      12.138 -26.167  36.378  1.00 20.00           C
HETATM    6  C6  DOG X   1       7.207 -27.655  39.427  1.00 20.00           C
HETATM    7  C7  DOG X   1       8.626 -27.444  38.905  1.00 20.00           C
HETATM    8  C8  DOG X   1       5.286 -26.566  35.633  1.00 20.00           C
HETATM    9  C9  DOG X   1       5.261 -25.535  36.763  1.00 20.00           C
HETATM   10  C10 DOG X   1      10.850 -26.829  36.882  1.00 20.00           C
HETATM   11  C11 DOG X   1       6.095 -28.317  37.265  1.00 20.00           C
HETATM   12  C12 DOG X   1       8.043 -24.295  36.648  1.00 20.00           C
HETATM   13  C13 DOG X   1      11.918 -24.626  36.471  1.00 20.00           C
HETATM   14  C14 DOG X   1       6.133 -27.260  38.400  1.00 20.00           C
HETATM   15  C15 DOG X   1       8.851 -26.021  38.358  1.00 20.00           C
HETATM   16  C16 DOG X   1       7.784 -25.667  37.288  1.00 20.00           C
HETATM   17  C17 DOG X   1       5.085 -27.979  36.174  1.00 20.00           C
HETATM   18  C18 DOG X   1       9.451 -24.227  36.086  1.00 20.00           C
HETATM   19  C19 DOG X   1       6.333 -25.807  37.857  1.00 20.00           C
HETATM   20  C20 DOG X   1      10.517 -24.445  37.179  1.00 20.00           C
HETATM   21  C21 DOG X   1      10.301 -25.809  37.880  1.00 20.00           C
HETATM   22  C22 DOG X   1       6.095 -24.775  38.993  1.00 20.00           C
HETATM   23  C23 DOG X   1      10.415 -23.268  38.177  1.00 20.00           C
HETATM   24  O1  DOG X   1      15.220 -21.237  37.481  1.00 20.00           O
HETATM   25  O2  DOG X   1      14.967 -23.346  38.314  1.00 20.00           O
HETATM   26  O3  DOG X   1       3.784 -28.097  36.734  1.00 20.00           O
HETATM   27  O4  DOG X   1       9.660 -22.947  35.505  1.00 20.00           O
HETATM   28  O5  DOG X   1      11.143 -25.847  39.031  1.00 20.00           O
HETATM   29  H1  DOG X   1      13.113 -22.020  35.913  1.00 20.00           H
HETATM   30  H2  DOG X   1      13.484 -24.371  39.108  1.00 20.00           H
HETATM   31  H3  DOG X   1      14.442 -25.313  37.929  1.00 20.00           H
HETATM   32  H4  DOG X   1      12.991 -26.494  36.985  1.00 20.00           H
HETATM   33  H5  DOG X   1      12.348 -26.489  35.348  1.00 20.00           H
HETATM   34  H6  DOG X   1       7.072 -27.083  40.353  1.00 20.00           H
HETATM   35  H7  DOG X   1       7.084 -28.708  39.711  1.00 20.00           H
HETATM   36  H8  DOG X   1       9.327 -27.666  39.717  1.00 20.00           H
HETATM   37  H9  DOG X   1       8.833 -28.178  38.119  1.00 20.00           H
HETATM   38  H10 DOG X   1       4.493 -26.323  34.916  1.00 20.00           H
HETATM   39  H11 DOG X   1       6.230 -26.509  35.080  1.00 20.00           H
HETATM   40  H12 DOG X   1       5.369 -24.530  36.341  1.00 20.00           H
HETATM   41  H13 DOG X   1       4.263 -25.539  37.223  1.00 20.00           H
HETATM   42  H14 DOG X   1      11.074 -27.800  37.340  1.00 20.00           H
HETATM   43  H15 DOG X   1      10.153 -27.010  36.057  1.00 20.00           H
HETATM   44  H16 DOG X   1       5.840 -29.291  37.705  1.00 20.00           H
HETATM   45  H17 DOG X   1       7.082 -28.437  36.806  1.00 20.00           H
HETATM   46  H18 DOG X   1       7.345 -24.088  35.833  1.00 20.00           H
HETATM   47  H19 DOG X   1       7.873 -23.480  37.358  1.00 20.00           H
HETATM   48  H20 DOG X   1      11.822 -24.282  35.429  1.00 20.00           H
HETATM   49  H21 DOG X   1       5.162 -27.299  38.912  1.00 20.00           H
HETATM   50  H22 DOG X   1       8.725 -25.338  39.208  1.00 20.00           H
HETATM   51  H23 DOG X   1       7.906 -26.394  36.476  1.00 20.00           H
HETATM   52  H24 DOG X   1       5.167 -28.703  35.356  1.00 20.00           H
HETATM   53  H25 DOG X   1       9.557 -24.965  35.282  1.00 20.00           H
HETATM   54  H26 DOG X   1       6.814 -24.899  39.810  1.00 20.00           H
HETATM   55  H27 DOG X   1       6.205 -23.750  38.626  1.00 20.00           H
HETATM   56  H28 DOG X   1       5.098 -24.848  39.435  1.00 20.00           H
HETATM   57  H29 DOG X   1       9.415 -23.209  38.624  1.00 20.00           H
HETATM   58  H30 DOG X   1      11.141 -23.293  38.992  1.00 20.00           H
HETATM   59  H31 DOG X   1      10.680 -22.328  37.701  1.00 20.00           H
HETATM   60  H32 DOG X   1       3.688 -29.004  37.068  1.00 20.00           H
HETATM   61  H33 DOG X   1       9.015 -22.821  34.798  1.00 20.00           H
HETATM   62  H34 DOG X   1      11.132 -26.735  39.416  1.00 20.00           H
ATOM     63  N   TYR A 288       9.546 -26.220  48.468  1.00 67.93           N
ATOM     64  CA  TYR A 288      10.002 -26.307  47.098  1.00 57.01           C
ATOM     65  C   TYR A 288      11.465 -26.670  47.250  1.00 57.03           C
ATOM     66  O   TYR A 288      12.237 -25.916  47.838  1.00 59.65           O
ATOM     67  CB  TYR A 288       9.807 -24.997  46.317  1.00 63.21           C
ATOM     68  CG  TYR A 288      10.426 -25.019  44.928  1.00 58.77           C
ATOM     69  CD1 TYR A 288      11.775 -24.741  44.744  1.00 53.14           C
ATOM     70  CD2 TYR A 288       9.663 -25.333  43.804  1.00 57.04           C
ATOM     71  CE1 TYR A 288      12.350 -24.775  43.487  1.00 56.04           C
ATOM     72  CE2 TYR A 288      10.230 -25.366  42.539  1.00 54.43           C
ATOM     73  CZ  TYR A 288      11.574 -25.088  42.389  1.00 54.47           C
ATOM     74  OH  TYR A 288      12.155 -25.119  41.145  1.00 53.94           O
ATOM     75  N   TRP A1136       7.715 -15.145  37.170  1.00 11.74           N
ATOM     76  CA  TRP A1136       6.743 -16.230  37.232  1.00 11.80           C
ATOM     77  C   TRP A1136       5.357 -15.574  37.367  1.00 11.70           C
ATOM     78  O   TRP A1136       4.641 -15.485  36.379  1.00 11.84           O
ATOM     79  CB  TRP A1136       7.097 -17.251  38.352  1.00 11.74           C
ATOM     80  CG  TRP A1136       7.961 -18.386  37.803  1.00 11.76           C
ATOM     81  CD1 TRP A1136       7.580 -19.688  37.638  1.00 11.78           C
ATOM     82  CD2 TRP A1136       9.302 -18.295  37.297  1.00 11.87           C
ATOM     83  NE1 TRP A1136       8.602 -20.417  37.081  1.00 12.18           N
ATOM     84  CE2 TRP A1136       9.669 -19.583  36.853  1.00 11.99           C
ATOM     85  CE3 TRP A1136      10.245 -17.253  37.207  1.00 12.21           C
ATOM     86  CZ2 TRP A1136      10.924 -19.856  36.302  1.00 12.76           C
ATOM     87  CZ3 TRP A1136      11.500 -17.526  36.659  1.00 12.66           C
ATOM     88  CH2 TRP A1136      11.824 -18.817  36.212  1.00 12.96           C
ATOM     89  N   LEU A2530       9.038 -16.647  41.834  1.00 14.75           N
ATOM     90  CA  LEU A2530       9.158 -18.073  42.105  1.00 17.15           C
ATOM     91  C   LEU A2530       9.901 -18.275  43.413  1.00 15.58           C
ATOM     92  O   LEU A2530      10.861 -17.559  43.691  1.00 16.00           O
ATOM     93  CB  LEU A2530       9.900 -18.766  40.948  1.00 17.13           C
ATOM     94  CG  LEU A2530      10.602 -20.097  41.207  1.00 23.46           C
ATOM     95  CD1 LEU A2530       9.597 -21.234  41.171  1.00 39.13           C
ATOM     96  CD2 LEU A2530      11.716 -20.319  40.195  1.00 38.15           C
