# Supplementary material for: New computational protein design methods for de novo small molecule binding sites
Source: PLoS Comput Biol. 2020 Oct 5;16(10):e1008178. doi: 10.1371/journal.pcbi.1008178 (PMC7575090; doi:10.1371/journal.pcbi.1008178)
Supplement: S4 File — PDB files for matches that were selected for forward design, the RosettaMatch constraint files (.cst) that yielded the match, and corresponding source composite binding site definition (.pdb) that was used to generate the RosettaMatch constraint file. (GZ) [file pcbi.1008178.s004.tar.gz › DesignBindingSiteDefinitions/IBP_0019-iter_0-fuzz_0-1_895_2639_2948.pdb]

REMARK AtomMap (AtomMap (AtomMap (Selection 'resnum 1') + (Selection 'resnum 895')) + (Selection 'resnum 2639')) + (Selection 'resnum 2948')
HETATM    1  C1  IBP X   1      69.315  21.569 188.476  1.00 20.00           C
HETATM    2  C2  IBP X   1      67.064  22.353 188.815  1.00 20.00           C
HETATM    3  C3  IBP X   1      69.192  20.756 189.606  1.00 20.00           C
HETATM    4  C4  IBP X   1      66.943  21.537 189.938  1.00 20.00           C
HETATM    5  C5  IBP X   1      68.247  22.368 188.064  1.00 20.00           C
HETATM    6  C6  IBP X   1      67.999  20.716 190.345  1.00 20.00           C
HETATM    7  C7  IBP X   1      66.550  19.999 192.298  1.00 20.00           C
HETATM    8  C8  IBP X   1      68.226  18.353 191.259  1.00 20.00           C
HETATM    9  C9  IBP X   1      70.279  24.571 187.724  1.00 20.00           C
HETATM   10  C10 IBP X   1      67.965  25.458 188.051  1.00 20.00           C
HETATM   11  C11 IBP X   1      68.348  23.234 186.834  1.00 20.00           C
HETATM   12  C12 IBP X   1      67.903  19.820 191.576  1.00 20.00           C
HETATM   13  C13 IBP X   1      68.877  24.656 187.114  1.00 20.00           C
HETATM   14  O1  IBP X   1      65.522  19.605 191.669  1.00 20.00           O
HETATM   15  O2  IBP X   1      66.612  20.453 193.480  1.00 20.00           O
HETATM   16  H1  IBP X   1      70.257  21.580 187.936  1.00 20.00           H
HETATM   17  H2  IBP X   1      66.218  22.972 188.523  1.00 20.00           H
HETATM   18  H3  IBP X   1      70.045  20.170 189.940  1.00 20.00           H
HETATM   19  H4  IBP X   1      66.017  21.565 190.506  1.00 20.00           H
HETATM   20  H5  IBP X   1      67.506  17.933 190.549  1.00 20.00           H
HETATM   21  H6  IBP X   1      69.226  18.264 190.816  1.00 20.00           H
HETATM   22  H7  IBP X   1      68.222  17.724 192.156  1.00 20.00           H
HETATM   23  H8  IBP X   1      70.255  24.033 188.677  1.00 20.00           H
HETATM   24  H9  IBP X   1      70.969  24.046 187.056  1.00 20.00           H
HETATM   25  H10 IBP X   1      70.682  25.570 187.914  1.00 20.00           H
HETATM   26  H11 IBP X   1      67.862  24.953 189.016  1.00 20.00           H
HETATM   27  H12 IBP X   1      68.376  26.452 188.256  1.00 20.00           H
HETATM   28  H13 IBP X   1      66.966  25.581 187.621  1.00 20.00           H
HETATM   29  H14 IBP X   1      67.355  23.300 186.371  1.00 20.00           H
HETATM   30  H15 IBP X   1      68.983  22.733 186.090  1.00 20.00           H
HETATM   31  H16 IBP X   1      68.674  20.145 192.289  1.00 20.00           H
HETATM   32  H17 IBP X   1      68.948  25.201 186.164  1.00 20.00           H
ATOM     33  N   LYS A 895      64.489  26.439 189.954  1.00 20.90           N
ATOM     34  CA  LYS A 895      64.336  25.766 191.242  1.00 21.53           C
ATOM     35  C   LYS A 895      65.297  26.484 192.188  1.00 21.98           C
ATOM     36  O   LYS A 895      66.511  26.513 191.947  1.00 23.21           O
ATOM     37  CB  LYS A 895      64.716  24.283 191.121  1.00 23.40           C
ATOM     38  CG  LYS A 895      64.804  23.531 192.458  1.00 27.26           C
ATOM     39  CD  LYS A 895      63.453  23.429 193.156  1.00 30.13           C
ATOM     40  CE  LYS A 895      63.581  22.785 194.539  1.00 33.32           C
ATOM     41  NZ  LYS A 895      64.042  21.369 194.492  1.00 33.67           N
ATOM     42  N   PHE A2639      72.062  24.324 193.194  1.00  2.21           N
ATOM     43  CA  PHE A2639      72.770  23.206 192.538  1.00  2.28           C
ATOM     44  C   PHE A2639      74.144  23.624 192.054  1.00  3.03           C
ATOM     45  O   PHE A2639      74.959  22.774 191.688  1.00  2.91           O
ATOM     46  CB  PHE A2639      71.903  22.718 191.360  1.00  3.71           C
ATOM     47  CG  PHE A2639      72.278  21.363 190.785  1.00  2.92           C
ATOM     48  CD1 PHE A2639      72.249  20.218 191.567  1.00  9.07           C
ATOM     49  CD2 PHE A2639      72.562  21.237 189.437  1.00  7.84           C
ATOM     50  CE1 PHE A2639      72.529  18.975 191.040  1.00  8.62           C
ATOM     51  CE2 PHE A2639      72.848  19.977 188.878  1.00  6.56           C
ATOM     52  CZ  PHE A2639      72.819  18.841 189.682  1.00  6.82           C
ATOM     53  N   PHE A2948      69.367  14.443 186.299  1.00 25.61           N
ATOM     54  CA  PHE A2948      70.196  15.522 186.824  1.00 26.52           C
ATOM     55  C   PHE A2948      71.498  15.016 187.423  1.00 28.30           C
ATOM     56  O   PHE A2948      72.538  15.659 187.301  1.00 26.49           O
ATOM     57  CB  PHE A2948      69.426  16.336 187.861  1.00 25.89           C
ATOM     58  CG  PHE A2948      68.706  17.499 187.275  1.00 29.80           C
ATOM     59  CD1 PHE A2948      67.342  17.685 187.508  1.00 30.68           C
ATOM     60  CD2 PHE A2948      69.383  18.399 186.447  1.00 29.73           C
ATOM     61  CE1 PHE A2948      66.658  18.751 186.921  1.00 30.22           C
ATOM     62  CE2 PHE A2948      68.715  19.465 185.851  1.00 30.22           C
ATOM     63  CZ  PHE A2948      67.343  19.644 186.090  1.00 30.00           C
