# Supplementary material for: New computational protein design methods for de novo small molecule binding sites
Source: PLoS Comput Biol. 2020 Oct 5;16(10):e1008178. doi: 10.1371/journal.pcbi.1008178 (PMC7575090; doi:10.1371/journal.pcbi.1008178)
Supplement: S4 File — PDB files for matches that were selected for forward design, the RosettaMatch constraint files (.cst) that yielded the match, and corresponding source composite binding site definition (.pdb) that was used to generate the RosettaMatch constraint file. (GZ) [file pcbi.1008178.s004.tar.gz › DesignBindingSiteDefinitions/NPS_0005-iter_0-fuzz_0-1_47_259_1081.pdb]

REMARK AtomMap (AtomMap (AtomMap (Selection 'resnum 1') + (Selection 'resnum 47')) + (Selection 'resnum 259')) + (Selection 'resnum 1081')
HETATM    1  C1  NPS X   1      12.411  -4.330  29.898  1.00 20.00           C
HETATM    2  C2  NPS X   1      14.771  -2.943  27.447  1.00 20.00           C
HETATM    3  C3  NPS X   1      11.611  -3.244  30.100  1.00 20.00           C
HETATM    4  C4  NPS X   1      15.561  -4.057  27.255  1.00 20.00           C
HETATM    5  C5  NPS X   1      12.863  -1.905  28.563  1.00 20.00           C
HETATM    6  C6  NPS X   1      14.246  -5.292  28.809  1.00 20.00           C
HETATM    7  C7  NPS X   1      13.702  -2.975  28.320  1.00 20.00           C
HETATM    8  C8  NPS X   1      13.442  -4.224  29.023  1.00 20.00           C
HETATM    9  C9  NPS X   1      11.823  -2.048  29.471  1.00 20.00           C
HETATM   10  C10 NPS X   1      15.291  -5.214  27.936  1.00 20.00           C
HETATM   11  C11 NPS X   1      10.975  -0.185  31.022  1.00 20.00           C
HETATM   12  C12 NPS X   1      10.716  -0.038  28.613  1.00 20.00           C
HETATM   13  C13 NPS X   1      17.104  -6.363  26.919  1.00 20.00           C
HETATM   14  C14 NPS X   1      10.842  -0.984  29.783  1.00 20.00           C
HETATM   15  O1  NPS X   1      11.923   0.566  31.144  1.00 20.00           O
HETATM   16  O2  NPS X   1      10.155  -0.334  31.919  1.00 20.00           O
HETATM   17  O3  NPS X   1      16.022  -6.335  27.788  1.00 20.00           O
HETATM   18  H1  NPS X   1      12.227  -5.255  30.424  1.00 20.00           H
HETATM   19  H2  NPS X   1      14.991  -2.034  26.907  1.00 20.00           H
HETATM   20  H3  NPS X   1      10.779  -3.332  30.782  1.00 20.00           H
HETATM   21  H4  NPS X   1      16.393  -4.017  26.567  1.00 20.00           H
HETATM   22  H5  NPS X   1      13.015  -0.966  28.051  1.00 20.00           H
HETATM   23  H6  NPS X   1      14.058  -6.216  29.335  1.00 20.00           H
HETATM   24  H7  NPS X   1      11.655   0.519  28.488  1.00 20.00           H
HETATM   25  H8  NPS X   1      10.505  -0.613  27.698  1.00 20.00           H
HETATM   26  H9  NPS X   1       9.893   0.668  28.800  1.00 20.00           H
HETATM   27  H10 NPS X   1      17.566  -7.361  26.940  1.00 20.00           H
HETATM   28  H11 NPS X   1      16.761  -6.141  25.898  1.00 20.00           H
HETATM   29  H12 NPS X   1      17.844  -5.610  27.229  1.00 20.00           H
HETATM   30  H13 NPS X   1       9.943  -1.586  29.983  1.00 20.00           H
ATOM     31  N   ARG A  47      17.381   4.702  33.000  1.00 10.99           N
ATOM     32  CA  ARG A  47      16.374   3.769  32.485  1.00 10.60           C
ATOM     33  C   ARG A  47      15.890   4.391  31.208  1.00  9.76           C
ATOM     34  O   ARG A  47      15.428   5.532  31.212  1.00  9.11           O
ATOM     35  CB  ARG A  47      15.289   3.566  33.528  1.00  9.90           C
ATOM     36  CG  ARG A  47      14.157   2.632  33.134  1.00  9.62           C
ATOM     37  CD  ARG A  47      13.205   2.515  34.257  1.00  7.52           C
ATOM     38  NE  ARG A  47      12.085   1.647  33.968  1.00  9.01           N
ATOM     39  CZ  ARG A  47      11.088   1.445  34.806  1.00  7.50           C
ATOM     40  NH1 ARG A  47      11.100   2.013  36.019  1.00 10.17           N
ATOM     41  NH2 ARG A  47      10.098   0.668  34.421  1.00  6.93           N
ATOM     42  N   TRP A 259      19.296  -1.263  30.814  1.00 17.30           N
ATOM     43  CA  TRP A 259      18.829  -0.608  29.595  1.00 17.77           C
ATOM     44  C   TRP A 259      18.592   0.874  29.868  1.00 17.50           C
ATOM     45  O   TRP A 259      18.526   1.302  31.011  1.00 17.72           O
ATOM     46  CB  TRP A 259      17.595  -1.289  29.040  1.00 17.24           C
ATOM     47  CG  TRP A 259      16.439  -1.384  30.002  1.00 16.98           C
ATOM     48  CD1 TRP A 259      15.544  -0.408  30.321  1.00 16.05           C
ATOM     49  CD2 TRP A 259      16.055  -2.533  30.798  1.00 16.68           C
ATOM     50  NE1 TRP A 259      14.627  -0.855  31.213  1.00 15.98           N
ATOM     51  CE2 TRP A 259      14.922  -2.157  31.553  1.00 15.88           C
ATOM     52  CE3 TRP A 259      16.556  -3.837  30.937  1.00 18.70           C
ATOM     53  CZ2 TRP A 259      14.291  -3.031  32.419  1.00 16.90           C
ATOM     54  CZ3 TRP A 259      15.924  -4.687  31.797  1.00 16.99           C
ATOM     55  CH2 TRP A 259      14.821  -4.284  32.540  1.00 17.35           C
ATOM     56  N   TYR A1081       6.430  -4.819  28.492  1.00 60.56           N
ATOM     57  CA  TYR A1081       7.521  -5.026  27.555  1.00 63.05           C
ATOM     58  C   TYR A1081       7.404  -6.407  26.927  1.00 63.08           C
ATOM     59  O   TYR A1081       7.124  -7.389  27.617  1.00 62.46           O
ATOM     60  CB  TYR A1081       8.868  -4.875  28.261  1.00 61.19           C
ATOM     61  CG  TYR A1081      10.062  -5.079  27.362  1.00 56.24           C
ATOM     62  CD1 TYR A1081      10.434  -4.110  26.439  1.00 60.22           C
ATOM     63  CD2 TYR A1081      10.829  -6.232  27.447  1.00 54.90           C
ATOM     64  CE1 TYR A1081      11.530  -4.290  25.614  1.00 58.79           C
ATOM     65  CE2 TYR A1081      11.927  -6.419  26.634  1.00 58.27           C
ATOM     66  CZ  TYR A1081      12.273  -5.445  25.716  1.00 58.11           C
ATOM     67  OH  TYR A1081      13.370  -5.631  24.905  1.00 64.71           O
