# Supplementary material for: New computational protein design methods for de novo small molecule binding sites
Source: PLoS Comput Biol. 2020 Oct 5;16(10):e1008178. doi: 10.1371/journal.pcbi.1008178 (PMC7575090; doi:10.1371/journal.pcbi.1008178)
Supplement: S4 File — PDB files for matches that were selected for forward design, the RosettaMatch constraint files (.cst) that yielded the match, and corresponding source composite binding site definition (.pdb) that was used to generate the RosettaMatch constraint file. (GZ) [file pcbi.1008178.s004.tar.gz › DesignBindingSiteDefinitions/IM4_0017-iter_0-fuzz_0-1_742_1081_1151.pdb]

REMARK AtomMap (AtomMap (AtomMap (Selection 'resnum 1') + (Selection 'resnum 742')) + (Selection 'resnum 1081')) + (Selection 'resnum 1151')
HETATM    1  C1  IM4 X   1      54.678 -21.338  -6.076  1.00 20.00           C
HETATM    2  C2  IM4 X   1      53.706 -21.417  -7.070  1.00 20.00           C
HETATM    3  C3  IM4 X   1      54.545 -18.961  -6.221  1.00 20.00           C
HETATM    4  C4  IM4 X   1      55.117 -20.085  -5.632  1.00 20.00           C
HETATM    5  C5  IM4 X   1      53.207 -20.233  -7.582  1.00 20.00           C
HETATM    6  C6  IM4 X   1      55.498 -21.393  -2.598  1.00 20.00           C
HETATM    7  C7  IM4 X   1      54.419 -19.766  -1.272  1.00 20.00           C
HETATM    8  C8  IM4 X   1      55.117 -19.054  -2.436  1.00 20.00           C
HETATM    9  C9  IM4 X   1      56.156 -19.953  -4.551  1.00 20.00           C
HETATM   10  N1  IM4 X   1      53.599 -19.005  -7.185  1.00 20.00           N
HETATM   11  N2  IM4 X   1      55.847 -22.517  -3.125  1.00 20.00           N
HETATM   12  N3  IM4 X   1      54.977 -21.107  -1.351  1.00 20.00           N
HETATM   13  N4  IM4 X   1      55.568 -20.175  -3.249  1.00 20.00           N
HETATM   14  N5  IM4 X   1      55.723 -23.601  -2.345  1.00 20.00           N
HETATM   15  O1  IM4 X   1      55.845 -23.493  -1.113  1.00 20.00           O
HETATM   16  O2  IM4 X   1      55.448 -24.676  -2.895  1.00 20.00           O
HETATM   17  CL1 IM4 X   1      52.005 -20.240  -8.804  1.00 20.00          CL
HETATM   18  H1  IM4 X   1      55.087 -22.249  -5.646  1.00 20.00           H
HETATM   19  H2  IM4 X   1      53.352 -22.377  -7.427  1.00 20.00           H
HETATM   20  H3  IM4 X   1      54.836 -17.956  -5.925  1.00 20.00           H
HETATM   21  H4  IM4 X   1      54.624 -19.291  -0.309  1.00 20.00           H
HETATM   22  H5  IM4 X   1      53.336 -19.806  -1.433  1.00 20.00           H
HETATM   23  H6  IM4 X   1      55.978 -18.478  -2.080  1.00 20.00           H
HETATM   24  H7  IM4 X   1      54.431 -18.387  -2.968  1.00 20.00           H
HETATM   25  H8  IM4 X   1      56.972 -20.657  -4.751  1.00 20.00           H
HETATM   26  H9  IM4 X   1      56.615 -18.956  -4.584  1.00 20.00           H
HETATM   27  H10 IM4 X   1      54.477 -21.855  -0.875  1.00 20.00           H
ATOM     28  N   LEU A 742      59.058 -19.708 -12.164  1.00 17.32           N
ATOM     29  CA  LEU A 742      57.621 -19.485 -12.155  1.00 18.35           C
ATOM     30  C   LEU A 742      57.165 -18.892 -13.479  1.00 19.38           C
ATOM     31  O   LEU A 742      57.895 -18.118 -14.116  1.00 17.50           O
ATOM     32  CB  LEU A 742      57.224 -18.541 -11.014  1.00 21.96           C
ATOM     33  CG  LEU A 742      57.451 -19.052  -9.589  1.00 23.55           C
ATOM     34  CD1 LEU A 742      57.173 -17.964  -8.554  1.00 26.36           C
ATOM     35  CD2 LEU A 742      56.580 -20.271  -9.304  1.00 26.26           C
ATOM     36  N   TRP A1081      47.814 -26.297  -4.504  1.00  5.09           N
ATOM     37  CA  TRP A1081      47.107 -25.769  -5.639  1.00  5.10           C
ATOM     38  C   TRP A1081      46.408 -26.943  -6.259  1.00  5.23           C
ATOM     39  O   TRP A1081      46.979 -28.028  -6.355  1.00  5.35           O
ATOM     40  CB  TRP A1081      48.067 -25.226  -6.678  1.00  5.31           C
ATOM     41  CG  TRP A1081      48.886 -24.053  -6.269  1.00  5.54           C
ATOM     42  CD1 TRP A1081      48.672 -22.711  -6.572  1.00  5.62           C
ATOM     43  CD2 TRP A1081      50.121 -24.077  -5.504  1.00  5.92           C
ATOM     44  NE1 TRP A1081      49.680 -21.927  -6.063  1.00  5.84           N
ATOM     45  CE2 TRP A1081      50.578 -22.683  -5.410  1.00  6.09           C
ATOM     46  CE3 TRP A1081      50.889 -25.080  -4.933  1.00  6.21           C
ATOM     47  CZ2 TRP A1081      51.743 -22.338  -4.749  1.00  6.48           C
ATOM     48  CZ3 TRP A1081      52.065 -24.720  -4.263  1.00  6.69           C
ATOM     49  CH2 TRP A1081      52.473 -23.365  -4.175  1.00  6.81           C
ATOM     50  N   PHE A1151      51.490 -27.604  -8.272  1.00  7.33           N
ATOM     51  CA  PHE A1151      51.158 -26.659  -9.340  1.00  8.27           C
ATOM     52  C   PHE A1151      52.084 -26.948 -10.528  1.00  8.93           C
ATOM     53  O   PHE A1151      52.934 -27.826 -10.450  1.00  9.23           O
ATOM     54  CB  PHE A1151      51.339 -25.209  -8.850  1.00  8.53           C
ATOM     55  CG  PHE A1151      52.771 -24.866  -8.541  1.00  7.84           C
ATOM     56  CD1 PHE A1151      53.613 -24.328  -9.517  1.00  8.73           C
ATOM     57  CD2 PHE A1151      53.300 -25.132  -7.280  1.00  9.17           C
ATOM     58  CE1 PHE A1151      54.965 -24.050  -9.236  1.00  8.84           C
ATOM     59  CE2 PHE A1151      54.638 -24.853  -6.994  1.00  8.52           C
ATOM     60  CZ  PHE A1151      55.474 -24.315  -7.977  1.00  9.06           C
