# Supplementary material for: New computational protein design methods for de novo small molecule binding sites
Source: PLoS Comput Biol. 2020 Oct 5;16(10):e1008178. doi: 10.1371/journal.pcbi.1008178 (PMC7575090; doi:10.1371/journal.pcbi.1008178)
Supplement: S4 File — PDB files for matches that were selected for forward design, the RosettaMatch constraint files (.cst) that yielded the match, and corresponding source composite binding site definition (.pdb) that was used to generate the RosettaMatch constraint file. (GZ) [file pcbi.1008178.s004.tar.gz › DesignBindingSiteDefinitions/ATZ_0022-iter_0-fuzz_0-1_228_1014_2314.pdb]

REMARK AtomMap (AtomMap (AtomMap (Selection 'resnum 1') + (Selection 'resnum 228')) + (Selection 'resnum 1014')) + (Selection 'resnum 2314')
HETATM    1  C1  ATZ X   1     132.480  70.813  -3.995  1.00 20.00           C
HETATM    2  C2  ATZ X   1     131.842  68.652  -4.105  1.00 20.00           C
HETATM    3  C3  ATZ X   1     131.649  69.803  -2.203  1.00 20.00           C
HETATM    4  C4  ATZ X   1     133.447  73.192  -6.534  1.00 20.00           C
HETATM    5  C5  ATZ X   1     130.263  67.920  -6.850  1.00 20.00           C
HETATM    6  C6  ATZ X   1     132.839  67.829  -6.989  1.00 20.00           C
HETATM    7  C7  ATZ X   1     133.795  71.957  -5.793  1.00 20.00           C
HETATM    8  C8  ATZ X   1     131.589  67.364  -6.291  1.00 20.00           C
HETATM    9  N1  ATZ X   1     132.355  69.710  -4.736  1.00 20.00           N
HETATM   10  N2  ATZ X   1     132.136  70.930  -2.679  1.00 20.00           N
HETATM   11  N3  ATZ X   1     131.449  68.626  -2.789  1.00 20.00           N
HETATM   12  N4  ATZ X   1     132.992  71.922  -4.577  1.00 20.00           N
HETATM   13  N5  ATZ X   1     131.717  67.520  -4.842  1.00 20.00           N
HETATM   14  CL1 ATZ X   1     131.214  69.875  -0.511  1.00 20.00          CL
HETATM   15  H1  ATZ X   1     132.343  73.197  -6.690  1.00 20.00           H
HETATM   16  H2  ATZ X   1     133.817  74.116  -6.031  1.00 20.00           H
HETATM   17  H3  ATZ X   1     134.019  73.300  -7.484  1.00 20.00           H
HETATM   18  H4  ATZ X   1     130.153  69.021  -6.712  1.00 20.00           H
HETATM   19  H5  ATZ X   1     130.137  67.641  -7.922  1.00 20.00           H
HETATM   20  H6  ATZ X   1     129.391  67.377  -6.415  1.00 20.00           H
HETATM   21  H7  ATZ X   1     133.007  68.918  -6.816  1.00 20.00           H
HETATM   22  H8  ATZ X   1     133.727  67.223  -6.694  1.00 20.00           H
HETATM   23  H9  ATZ X   1     132.820  67.582  -8.076  1.00 20.00           H
HETATM   24  H10 ATZ X   1     134.889  71.867  -5.590  1.00 20.00           H
HETATM   25  H11 ATZ X   1     133.683  71.035  -6.410  1.00 20.00           H
HETATM   26  H12 ATZ X   1     131.508  66.276  -6.522  1.00 20.00           H
HETATM   27  H13 ATZ X   1     133.536  72.399  -3.858  1.00 20.00           H
HETATM   28  H14 ATZ X   1     130.914  67.031  -4.448  1.00 20.00           H
ATOM     29  N   LEU A 228     126.063  75.033  -5.429  1.00 29.53           N
ATOM     30  CA  LEU A 228     127.508  75.226  -5.297  1.00 31.37           C
ATOM     31  C   LEU A 228     128.043  76.375  -6.141  1.00 35.41           C
ATOM     32  O   LEU A 228     129.244  76.644  -6.152  1.00 40.05           O
ATOM     33  CB  LEU A 228     128.247  73.954  -5.705  1.00 28.36           C
ATOM     34  CG  LEU A 228     128.046  72.737  -4.823  1.00 28.49           C
ATOM     35  CD1 LEU A 228     128.887  71.599  -5.367  1.00 25.58           C
ATOM     36  CD2 LEU A 228     128.424  73.054  -3.370  1.00 28.29           C
ATOM     37  N   TRP A1014     128.683  72.176 -11.409  1.00 24.45           N
ATOM     38  CA  TRP A1014     128.466  70.892 -10.743  1.00 24.23           C
ATOM     39  C   TRP A1014     127.000  70.742 -10.336  1.00 24.18           C
ATOM     40  O   TRP A1014     126.405  69.680 -10.510  1.00 24.00           O
ATOM     41  CB  TRP A1014     129.357  70.756  -9.501  1.00 24.02           C
ATOM     42  CG  TRP A1014     130.782  70.438  -9.802  1.00 23.53           C
ATOM     43  CD1 TRP A1014     131.873  71.119  -9.368  1.00 23.13           C
ATOM     44  CD2 TRP A1014     131.279  69.354 -10.600  1.00 22.93           C
ATOM     45  NE1 TRP A1014     133.021  70.533  -9.839  1.00 22.87           N
ATOM     46  CE2 TRP A1014     132.686  69.448 -10.601  1.00 22.84           C
ATOM     47  CE3 TRP A1014     130.678  68.305 -11.309  1.00 22.28           C
ATOM     48  CZ2 TRP A1014     133.499  68.541 -11.282  1.00 23.05           C
ATOM     49  CZ3 TRP A1014     131.484  67.407 -11.990  1.00 22.17           C
ATOM     50  CH2 TRP A1014     132.879  67.529 -11.968  1.00 22.95           C
ATOM     51  N   PHE A2314     125.054  64.375  -9.891  1.00 25.02           N
ATOM     52  CA  PHE A2314     125.675  65.650 -10.149  1.00 25.73           C
ATOM     53  C   PHE A2314     126.403  65.617 -11.469  1.00 26.11           C
ATOM     54  O   PHE A2314     126.778  64.562 -11.965  1.00 25.15           O
ATOM     55  CB  PHE A2314     126.571  66.139  -8.993  1.00 25.69           C
ATOM     56  CG  PHE A2314     127.815  65.316  -8.763  1.00 24.76           C
ATOM     57  CD1 PHE A2314     128.988  65.587  -9.468  1.00 25.27           C
ATOM     58  CD2 PHE A2314     127.829  64.304  -7.809  1.00 21.96           C
ATOM     59  CE1 PHE A2314     130.150  64.835  -9.246  1.00 24.34           C
ATOM     60  CE2 PHE A2314     128.978  63.565  -7.575  1.00 22.59           C
ATOM     61  CZ  PHE A2314     130.139  63.823  -8.294  1.00 22.83           C
